# Supplementary material for: Deep mutation, insertion and deletion scanning across the Enterovirus A proteome reveals constraints shaping viral evolution
Source: Nat Microbiol. 2024 Nov 28;10(1):158–68. doi: 10.1038/s41564-024-01871-y (PMC11726453; doi:10.1038/s41564-024-01871-y)
Supplement: Supplementary file 4 — Contains sequences necessary for generation of insertional handle libraries in the capsid proteins of EV-A71. [file 41564_2024_1871_MOESM4_ESM.fasta]

#Primers for PCR generated fragments
>PCR_Frg_1_fwd
tgagaatgacatttgggc
>PCR_Frg_1_rev
ataagtcgtgtcttaccg
>PCR_Frg_2_fwd
agcagacaagcccgtcag
>PCR_Frg_2_rev
ttggtttgtgccaggtttc

>PCR_Frg_1 1994 bp ds-DNA linear
tgagaatgacatttgggcacctttatgaagctttccacgccaacccaggtacaatcactg
gttcagctgttgggtgtaacccagatgtgttctggagcaagttaccaattctacttccag
gatcgcttttcgcgtttgactactcggggtatgacgctagtctcagcccagtgtggttca
gggcgctggagatagtcctgcgggaaattggatactccgaagacgcagtgtctctcatag
aagggatcaatcacacccatcatgtgtaccgcaataaaacttattgtgttcttgggggaa
tgccctcaggttgctcaggcacctccattttcaactcgatgatcaacaatatcattatta
gaacactcctgattaaaacattcaaagggatagatctagatgaactgaacatggtggcct
acggggatgatgtgttggctagttaccccttcccaattgactgtctggagttggcaagaa
caggcaaggagtatggtctaactatgacccctgccgacaagtcaccctgctttaatgagg
ttacatgggagaatgccactttcttgaagagaggattcttgcctgatcatcaattcccgt
ttctcatccaccctacgatgccaatgagggagattcacgaatccattcgttggaccaaag
atgcacgaagtactcaagatcacgtgcgctccctctgcttattagcatggcacaacggga
aagaggagtatgaaaaatttgtgagtgcaatcagatcagttccaattggaaaagcattgg
ctataccaaattatgagaatctgagaagaaattggctcgaattgttttaaatttacagtt
tgtaactgaaccccaccagtaatctggtcgcgttaatgactggtgggggtaaatttgtta
taaccagaatagcaaaaaaaaaaaaaaaaaaaaaaaaaaaaaaaaaaaaaaaaaaaaaaa
acggccgcttcgagcagacatgataagatacattgatgagtttggacaaaccacaactag
aatgcagtgaaaaaaatgctttatttgtgaaatttgtgatgctattgctttatttgtaac
cattataagctgcaataaacaagttaacaacaacaattgcattcattttatgtttcaggt
tcagggggaggtgtgggaggttttttaaagcaagtaaaacctctacaaatgtggtaaaat
cgataaggatcctctagagtcgacctgcaggcatgcaagcttggcgtaatcatggtcata
gctgtttcctgtgtgaaattgttatccgctcacaattccacacaacatacgagccggaag
cataaagtgtaaagcctggggtgcctaatgagtgagctaactcacattaattgcgttgcg
ctcactgcccgctttccagtcgggaaacctgtcgtgccagctgcattaatgaatcggcca
acgcgcggggagaggcggtttgcgtattgggcgctcttccgcttcctcgctcactgactc
gctgcgctcggtcgttcggctgcggcgagcggtatcagctcactcaaaggcggtaatacg
gttatccacagaatcaggggataacgcaggaaagaacatgtgagcaaaaggccagcaaaa
ggccaggaaccgtaaaaaggccgcgttgctggcgtttttccataggctccgcccccctga
cgagcatcacaaaaatcgacgctcaagtcagaggtggcgaaacccgacaggactataaag
ataccaggcgtttccccctggaagctccctcgtgcgctctcctgttccgaccctgccgct
taccggatacctgtccgcctttctcccttcgggaagcgtggcgctttctcatagctcacg
ctgtaggtatctcagttcggtgtaggtcgttcgctccaagctgggctgtgtgcacgaacc
ccccgttcagcccgaccgctgcgccttatccggtaactatcgtcttgagtccaacccggt
aagacacgacttat

>PCR_Frg_2 2086 bp ds-DNA linear
agcagacaagcccgtcagggcgcgtcagcgggtgttggcgggtgtcggggctggcttaac
tatgcggcatcagagcagattgtactgagagtgcaccatatgcggtgtgaaataccgcac
agatgcgtaaggagaaaataccgcatcaggcgccattcgccattcaggctgcgcaactgt
tgggaagggcgatcggtgcgggcctcttcgctattacgccagctggcgaaagggggatgt
gctgcaaggcgattaagttgggtaacgccagggttttcccagtcacgacgttgtaaaacg
acggccagtgaattcagctaatacgactcactatagttaaaacagcctgtgggttgcacc
cacccacagggcccactgggcgctagcactctggtactgaggtacctttgtgcgcctgtt
tttactccccttcccccgaagtaacttagaagctgtaaatcaacgatcaatagcaggtgt
ggcacaccagtcataccttgatcaagcacttctgtttccccggactgagtatcaataggc
tgctcgcgcggctgaaggagaaaacgttcgttacccgaccaactacttcgagaagcttag
taccaccatgaacgaggcagggtgtttcgctcagcacaaccccagtgtagatcaggctga
tgagtcactgcaacccccatgggcgaccatggcagtggctgcgttggcggcctgcccatg
gagaaatccatgggacgctctaattctgacatggtgtgaagagcctattgagctagctgg
tagtcctccggcccctgaatgcggctaatcctaactgcggagcacatgctcacaaaccag
tgggtggtgtgtcgtaacgggcaactctgcagcggaaccgactactttgggtgtccgtgt
ttccttttattcctatattggctgcttatggtgacaatcaaagagttgttaccatatagc
tattggattggccatccggtgtgcaacagggcaattgtttacctatttattggttttgta
ccattatcactgaagtctgtgatcactctcaaattcattttgaccctcaacacaatcaaa
catgggctcacaagtgtccacacaacgctccggttcacacgaaaactctaactcagctac
cgagggttccactataaactatactaccattaattactataaagattcctatgccgccac
agcaggtaagcagagccttaagcaggacccagacaagtttgcaaatcctgtcaaagacat
cttcactgaaatggcagcgccattaaaatctccatctgctgaggcatgtggttacagcga
tcgggtggcacaattaactattggcaattctaccatcactacgcaagaagcagcaaacat
catagttggctatggtgagtggccttcctactgttcggactctgatgctactgcagtgga
caaaccaacgcgcccagatgtttcggtgaataggttttacacattggacacaaaattgtg
ggagaaatcatccaaggggtggtactggaaattcccggatgtgttaactgaaaccggggt
ctttggtcaaaatgcacagttccactacctctatcggtcagggttctgcattcacgtgca
gtgcaatgctagtaagttccaccaaggagcactcctagtcgctgtcctcccagagtatgt
cattgggacagtggcaggtggcacagggacggaggatagccaccccccttataagcagac
tcaacccggtgctgatggcttcgaattgcaacacccgtacgtgcttgatgctggcattcc
aatatcacaattaacagtgtgcccacatcagtggattaatttgaggaccaacaattgtgc
cacaataatagtgccgtacataaacgcactaccctttgattctgccttgaaccattgtaa
ctttggtctgctggttgtgcctattagcccgttagattatgaccaaggtgcgacgccagt
gatccccattactatcactttggccccaatgtgttctgaatttgcaggccttagacaagc
agttacgcaagggtttcctactgagctgaaacctggcacaaaccaa

>Synth_Frg_1-1 1800 bp ds-DNA linear
cctactgagctgaaacctggcacaaaccaatttttaaccactgacgatggcgtgtcagca
cccattctgccaaactttcaccccaccccgtgtatccatatacccggtgaagttagaaac
ttgctagagctatgccaggtggaaaccattttagaggtcaacaatgtacctacgaatgcc
actagcttaatggagagactgcgcttcccggtgtcagctcaagccgggaaaggtgagcta
tgtgcagtgttcagagctgaccctggacgaagtgggccatggcagtccaccttgttgggc
cagttgtgcgggtactacacccaatggtcaggatcactggaagtcaccttcatgttcacc
gggtcctttatggctaccggcaagatgctcatagcatacacaccaccaggaggcccctta
cccaaggaccgggcgaccgccatgttgggcacgcacgtcatctgggactttgggctgcaa
tcgtctgtcacccttgtaataccatggatcagcaacactcattacagagcgcacgctcga
gatggtgtgttcgactactacactacaggtttggttagcatatggtaccagacgaattat
gtggttccaattggggcacccaatacagcctatataatagcattggcggcagcccagaag
aacttcaccatgaagttgtgtaaggatgctagtgatatcctacagacaggcactatccag
ggagatagggtggcagatgtgattgagagttctataggggacagtgtgagcagagccctc
acccgagctctaccggcacctaccggccaagacacacaggtaagcagccaccgattagat
actggtaaagttccagcactccaagccgctgaaattggagcatcatcaaatgctagtgat
gagagtatgattgagacacggtgtgttcttaattcacatagtacagctgaaaccactctt
gatagcttcttcagcagagcaggattagttggagagatagacctccctcttgaaggcaca
accaacccgaatgggtacgcaaactgggacatagacataacaggttacgcgcaaatgcgt
agaaaggtggagctgttcacctacatgcgttttgacgcagagttcacctttgttgcatgc
acccctaccgggcaagttgtcccgcaattgctccaatacatgtttgtaccacccggagcc
cccaagccagactccagagaatctctcgcatggcaaactgccactaatccctcagttttt
gtgaagctgtcagaccccccagcacaggtttctgttccattcatgtcacctgcgagcgcc
tatcaatggttttatgacgggtatcccacattcggtgaacacaaacaggagaaagacctt
gaatacggggcatgcccaaacaacatgatgggtacgttctcagtgcggactgtaggcacc
tcgaagtccaagtacccattggtgatcaggatttacatgaggatgaagcacgtcagggcg
tggatacctcgcccaatgcgtaaccagaactatctattcaaagccaacccaaattatgct
ggtaattttattaaaccaactggtgccagtcgcacagcaatcaccaccctcgggaaattt
ggacagcagtccggagctatctacgtgggcaactttagagtggttaaccgccatcttgct
actcataatgactgggcaaaccttgtttgggaagacagctcccgcgacttgctcgtatca
tctaccactgctcaaggttgtgacacgattgctcgttgcaattgccagacaggagtgtat

>Synth_Frg_1-2 1800 bp ds-DNA linear
gctcgttgcaattgccagacaggagtgtattattgtaactcaatgagaaaacactatccg
gtcagtttctcgaaacccagtttgatcttcgtggaggccagcgagtattatccagctaga
taccagtcacatctcatgcttgcagtgggtcattcggaaccaggggattgcggtggcatt
cttagatgccaacatggcgtcgtagggatagtttccaccgggggaaacggcctggtgggg
ttcgccgatgtgagggatcttctgtggttggatgatgaagccatggagcagggcgtgtct
gattacattaaagggcttggagatgcttttggcatggggtttacagacgcagtgtcaaga
gaagttgaagcactgaaaagtcacttgatcggctcagagggtgccgtggagaagattcta
aagaacttagttaaactcatctctgcgctcgtcatcgtcatcaggagtgattatgacatg
gtcacattgacggcaacacttgccctgatcgggtgccacgggagcccttgggcctgggtt
aagtcgaagacagcatcaatcttgggcataccgatggctcagaagcagagtgcctcttgg
ttaaagaagttcaacgatgcggcgagtgccgcgaaggggcttgagtggatctccaacaaa
atcagtaaatttatcgattggctcaaggagaaaatcataccggctgctaaagagaaagtc
gagtttctaaacaatctaaagcaactccccttattggagaaccaaatttctaatctcgaa
cagtcagcagcttcgcaggaggaccttgaggcgatgtttggcaacgtgtcttatctggcc
cacttctgccgcaaattccaacccctctatgccacggaagcaaagagggtgtacgcccta
gaaaagagaatgaataattacatgcagttcaagagcaaacaccgtattgaacctgtatgc
ctaatcatcagaggctcgcctggtactgggaagtccttggcaacagggattattgctaga
gccatagcagacaagtaccactccagtgtgtattccttacctccagacccagaccacttt
gacggatacaaacaacagatcgtcactgttatggacgacctatgccaaaacccagacggg
aaagacatgtcactattttgtcagatggtgtccacagtggattttataccgcctatggca
tctctggaggagaagggagtctcattcacctccaagtttgtgattgcctccactaacgcc
agtaacatcatagtgccaacagtctcggattcagatgccattcgtcgccggttctttatg
gactgcgatattgaggtgaccgattcctataagacagagctgggcagacttgatgcaggg
agagcagccaggctgtgctctgagaacaacactgcaaactttaaacggtgcagtccatta
gtctgtgggaaagcaatccagcttagggataggaagtccaaggtgagatacagtgtggac
acggtagtgagtgaacttatcagggagtataacaacagatcagttattgggaacaccatt
gaagctcttttccaaggaccccctaaatttagaccaataaggattagcttagaggagaag
cccgcacctgatgctattagtgacttattagctagtgttgatagtgaagaggttcgccaa
tactgtagagatcagggatggattgtacctgattctcccaccaacgttgagcgccacttg
aatagagctgtcttgattatgcagtctgtagccaccgtggtagcagttgtgtcccttgtt

>Synth_Frg_1-3 1267 bp ds-DNA linear
gccaccgtggtagcagttgtgtcccttgtttacgtcatctacaagttgttcgccggtttt
caaggagcatattccggcgcccccaagcaaacactcaagaaaccagtgctgcgcacggca
actgtgcaggggccgagcttggacttcgccctatctctacttaggaggaacattaggcag
gtccaaaccgaccagggccactttacaatgttaggagtgcgagatcgcttggctgtgctc
cccagacactcccaaccaggaaagaccatctgggttgaacacaaattagtgaagatcgta
gatgctgtggagttagtagacgaacaaggggttaacttagagctcacactggtaacgctt
gatactaacgaaaaatttagagacatcacaagattcataccagaaacaattagtcctgct
agtgatgccactttagttataaatactgaacatatgcccagtatgtttgtgccagttgga
gatgtggtccagtatgggtttttgaaccttagtggtaagcccactcacaggactatgatg
tacaatttcccaacaaaagcaggacagtgtggtggtgttgtgactgccgtgggtaaagtg
attgggatccacattggtggcaacggtaggcaaggtttctgcgctgccctgaagagggga
tacttttgcagtgaacaaggtgagatccaatggatgaagcccaacaaagaaactggcagg
ttgaacatcaacggacctactcgcactaagcttgaaccaagtgtctttcacgatgtgttc
gaaggcactaaagagccagcagtgctgactagtaaagacccaaggctggaagttgacttt
gaacaggctcttttttcaaaatacgtggggaacacgcttcatgaacccgacgagtttgtc
aaggaggcggccttacattatgccaaccaactcaagcagttagatatcaagaccaccaag
atgagcatggaggatgcatgttacggcacagagaacctggaagctatagatcttcacaca
agtgcaggatatccatacagtgcactaggcatcaagaaaaaggacattttggatccaaca
actcgcgatgtcagcaagatgaaattctacatggacaagtatgggttggatctaccgtac
tctacttatgttaaagatgaacttagggccatcgacaagatcaagaaagggaagtctcgt
ctgatagaagcgagcagtctaaatgactcagtgtacttgagaatgacatttgggcacctt
tatgaag

>Synth_Frg_2 1628 bp ds-DNA linear
ttgagtccaacccggtaagacacgacttatcgccactggcagcagccactggtaacagga
ttagcagagcgaggtatgtaggcggtgctacagagttcttgaagtggtggcctaactacg
gctacactagaagaacagtatttggtatctgcgctctgctgaagccagttaccttcggaa
aaagagttggtagctcttgatccggcaaacaaaccaccgctggtagcggtggtttttttg
tttgcaagcagcagattacgcgcagaaaaaaaggatctcaagaagatcctttgatctttt
ctacggggtctgacgctcagtggaacgaaaactcacgttaagggattttggtcatgagat
tatcaaaaaggatcttcacctagatccttctaaattacgaatgaagttttaaatcaatct
aaagtatatatgagtaaacttggtctgacagttaccaatgcttaatcagtgaggcaccta
tctcagcgatctgtctatttcgttcatccatagttgcctgactccccgtcgtgtagataa
ctacgatacgggagggcttaccatctggccccagtgctgcaatgataccgcgtgacccac
gctcaccggctccagatttatcagcaataaaccagccagccggaagggccgagcgcagaa
gtggtcctgcaactttatccgcctccatccagtctattaattgttgccgggaagctagag
taagtagttcgccagttaatagtttgcgcaacgttgttgccattgctacaggcatcgtgg
tgtcacgctcgtcgtttggtatggcttcattcagctccggttcccaacgatcaaggcgag
ttacatgatcccccatgttgtgcaaaaaagcggttagctccttcggtcctccgatcgttg
tcagaagtaagttggccgcagtgttatcactcatggttatggcagcactgcataattctc
ttactgtcatgccatccgtaagatgcttttctgtgactggtgagtactcaaccaagtcat
tctgagaatagtgtatgcggcgaccgagttgctcttgcccggcgtcaatacgggataata
ccgcgccacatagcagaactttaaaagtgctcatcattggaaaacgttcttcggggcgaa
aactctcaaggatcttaccgctgttgagatccagttcgatgtaacccactcgtgcaccca
actgatcttcagcatcttttactttcaccagcgtttctgggtgagcaaaaacaggaaggc
aaaatgccgcaaaaaagggaataagggcgacacggaaatgttgaatactcatactcttcc
tttttcaatattattgaagcatttatcagggttattgtctcatgagcggatacatatttg
aatgtatttagaaaaataaacaaataggggttccgcgcacatttccccgaaaagtgccac
ctgacgtctaagaaaccattattatcatgacattaacctataaaaataggcgtatcacga
ggccctttcgtgtcgcgcgtttcggtgatgacggtgaaaacctctgacacatgcagctcc
cggagtcggtcacagcttgtctgtaagcggatgccgggagcagacaagcccgtcagggcg
cgtcagcg

>EVA_71_BsAI_BsmbI_free 10395bp ds-DNA circular SYN  16-FEB-2022
ttaaaacagcctgtgggttgcacccacccacagggcccactgggcgctagcactctggtactgaggtacctttgtgcgcctgtt
tttactccccttcccccgaagtaacttagaagctgtaaatcaacgatcaatagcaggtgt
ggcacaccagtcataccttgatcaagcacttctgtttccccggactgagtatcaataggc
tgctcgcgcggctgaaggagaaaacgttcgttacccgaccaactacttcgagaagcttag
taccaccatgaacgaggcagggtgtttcgctcagcacaaccccagtgtagatcaggctga
tgagtcactgcaacccccatgggcgaccatggcagtggctgcgttggcggcctgcccatg
gagaaatccatgggacgctctaattctgacatggtgtgaagagcctattgagctagctgg
tagtcctccggcccctgaatgcggctaatcctaactgcggagcacatgctcacaaaccag
tgggtggtgtgtcgtaacgggcaactctgcagcggaaccgactactttgggtgtccgtgt
ttccttttattcctatattggctgcttatggtgacaatcaaagagttgttaccatatagc
tattggattggccatccggtgtgcaacagggcaattgtttacctatttattggttttgta
ccattatcactgaagtctgtgatcactctcaaattcattttgaccctcaacacaatcaaa
catgggctcacaagtgtccacacaacgctccggttcacacgaaaactctaactcagctac
cgagggttccactataaactatactaccattaattactataaagattcctatgccgccac
agcaggtaagcagagccttaagcaggacccagacaagtttgcaaatcctgtcaaagacat
cttcactgaaatggcagcgccattaaaatctccatctgctgaggcatgtggttacagcga
tcgggtggcacaattaactattggcaattctaccatcactacgcaagaagcagcaaacat
catagttggctatggtgagtggccttcctactgttcggactctgatgctactgcagtgga
caaaccaacgcgcccagatgtttcggtgaataggttttacacattggacacaaaattgtg
ggagaaatcatccaaggggtggtactggaaattcccggatgtgttaactgaaaccggggt
ctttggtcaaaatgcacagttccactacctctatcggtcagggttctgcattcacgtgca
gtgcaatgctagtaagttccaccaaggagcactcctagtcgctgtcctcccagagtatgt
cattgggacagtggcaggtggcacagggacggaggatagccaccccccttataagcagac
tcaacccggtgctgatggcttcgaattgcaacacccgtacgtgcttgatgctggcattcc
aatatcacaattaacagtgtgcccacatcagtggattaatttgaggaccaacaattgtgc
cacaataatagtgccgtacataaacgcactaccctttgattctgccttgaaccattgtaa
ctttggtctgctggttgtgcctattagcccgttagattatgaccaaggtgcgacgccagt
gatccccattactatcactttggccccaatgtgttctgaatttgcaggccttagacaagc
agttacgcaagggtttcctactgagctgaaacctggcacaaaccaatttttaaccactga
cgatggcgtgtcagcacccattctgccaaactttcaccccaccccgtgtatccatatacc
cggtgaagttagaaacttgctagagctatgccaggtggaaaccattttagaggtcaacaa
tgtacctacgaatgccactagcttaatggagagactgcgcttcccggtgtcagctcaagc
cgggaaaggtgagctatgtgcagtgttcagagctgaccctggacgaagtgggccatggca
gtccaccttgttgggccagttgtgcgggtactacacccaatggtcaggatcactggaagt
caccttcatgttcaccgggtcctttatggctaccggcaagatgctcatagcatacacacc
accaggaggccccttacccaaggaccgggcgaccgccatgttgggcacgcacgtcatctg
ggactttgggctgcaatcgtctgtcacccttgtaataccatggatcagcaacactcatta
cagagcgcacgctcgagatggtgtgttcgactactacactacaggtttggttagcatatg
gtaccagacgaattatgtggttccaattggggcacccaatacagcctatataatagcatt
ggcggcagcccagaagaacttcaccatgaagttgtgtaaggatgctagtgatatcctaca
gacaggcactatccagggagatagggtggcagatgtgattgagagttctataggggacag
tgtgagcagagccctcacccgagctctaccggcacctaccggccaagacacacaggtaag
cagccaccgattagatactggtaaagttccagcactccaagccgctgaaattggagcatc
atcaaatgctagtgatgagagtatgattgagacacggtgtgttcttaattcacatagtac
agctgaaaccactcttgatagcttcttcagcagagcaggattagttggagagatagacct
ccctcttgaaggcacaaccaacccgaatgggtacgcaaactgggacatagacataacagg
ttacgcgcaaatgcgtagaaaggtggagctgttcacctacatgcgttttgacgcagagtt
cacctttgttgcatgcacccctaccgggcaagttgtcccgcaattgctccaatacatgtt
tgtaccacccggagcccccaagccagactccagagaatctctcgcatggcaaactgccac
taatccctcagtttttgtgaagctgtcagaccccccagcacaggtttctgttccattcat
gtcacctgcgagcgcctatcaatggttttatgacgggtatcccacattcggtgaacacaa
acaggagaaagaccttgaatacggggcatgcccaaacaacatgatgggtacgttctcagt
gcggactgtaggcacctcgaagtccaagtacccattggtgatcaggatttacatgaggat
gaagcacgtcagggcgtggatacctcgcccaatgcgtaaccagaactatctattcaaagc
caacccaaattatgctggtaattttattaaaccaactggtgccagtcgcacagcaatcac
caccctcgggaaatttggacagcagtccggagctatctacgtgggcaactttagagtggt
taaccgccatcttgctactcataatgactgggcaaaccttgtttgggaagacagctcccg
cgacttgctcgtatcatctaccactgctcaaggttgtgacacgattgctcgttgcaattg
ccagacaggagtgtattattgtaactcaatgagaaaacactatccggtcagtttctcgaa
acccagtttgatcttcgtggaggccagcgagtattatccagctagataccagtcacatct
catgcttgcagtgggtcattcggaaccaggggattgcggtggcattcttagatgccaaca
tggcgtcgtagggatagtttccaccgggggaaacggcctggtggggttcgccgatgtgag
ggatcttctgtggttggatgatgaagccatggagcagggcgtgtctgattacattaaagg
gcttggagatgcttttggcatggggtttacagacgcagtgtcaagagaagttgaagcact
gaaaagtcacttgatcggctcagagggtgccgtggagaagattctaaagaacttagttaa
actcatctctgcgctcgtcatcgtcatcaggagtgattatgacatggtcacattgacggc
aacacttgccctgatcgggtgccacgggagcccttgggcctgggttaagtcgaagacagc
atcaatcttgggcataccgatggctcagaagcagagtgcctcttggttaaagaagttcaa
cgatgcggcgagtgccgcgaaggggcttgagtggatctccaacaaaatcagtaaatttat
cgattggctcaaggagaaaatcataccggctgctaaagagaaagtcgagtttctaaacaa
tctaaagcaactccccttattggagaaccaaatttctaatctcgaacagtcagcagcttc
gcaggaggaccttgaggcgatgtttggcaacgtgtcttatctggcccacttctgccgcaa
attccaacccctctatgccacggaagcaaagagggtgtacgccctagaaaagagaatgaa
taattacatgcagttcaagagcaaacaccgtattgaacctgtatgcctaatcatcagagg
ctcgcctggtactgggaagtccttggcaacagggattattgctagagccatagcagacaa
gtaccactccagtgtgtattccttacctccagacccagaccactttgacggatacaaaca
acagatcgtcactgttatggacgacctatgccaaaacccagacgggaaagacatgtcact
attttgtcagatggtgtccacagtggattttataccgcctatggcatctctggaggagaa
gggagtctcattcacctccaagtttgtgattgcctccactaacgccagtaacatcatagt
gccaacagtctcggattcagatgccattcgtcgccggttctttatggactgcgatattga
ggtgaccgattcctataagacagagctgggcagacttgatgcagggagagcagccaggct
gtgctctgagaacaacactgcaaactttaaacggtgcagtccattagtctgtgggaaagc
aatccagcttagggataggaagtccaaggtgagatacagtgtggacacggtagtgagtga
acttatcagggagtataacaacagatcagttattgggaacaccattgaagctcttttcca
aggaccccctaaatttagaccaataaggattagcttagaggagaagcccgcacctgatgc
tattagtgacttattagctagtgttgatagtgaagaggttcgccaatactgtagagatca
gggatggattgtacctgattctcccaccaacgttgagcgccacttgaatagagctgtctt
gattatgcagtctgtagccaccgtggtagcagttgtgtcccttgtttacgtcatctacaa
gttgttcgccggttttcaaggagcatattccggcgcccccaagcaaacactcaagaaacc
agtgctgcgcacggcaactgtgcaggggccgagcttggacttcgccctatctctacttag
gaggaacattaggcaggtccaaaccgaccagggccactttacaatgttaggagtgcgaga
tcgcttggctgtgctccccagacactcccaaccaggaaagaccatctgggttgaacacaa
attagtgaagatcgtagatgctgtggagttagtagacgaacaaggggttaacttagagct
cacactggtaacgcttgatactaacgaaaaatttagagacatcacaagattcataccaga
aacaattagtcctgctagtgatgccactttagttataaatactgaacatatgcccagtat
gtttgtgccagttggagatgtggtccagtatgggtttttgaaccttagtggtaagcccac
tcacaggactatgatgtacaatttcccaacaaaagcaggacagtgtggtggtgttgtgac
tgccgtgggtaaagtgattgggatccacattggtggcaacggtaggcaaggtttctgcgc
tgccctgaagaggggatacttttgcagtgaacaaggtgagatccaatggatgaagcccaa
caaagaaactggcaggttgaacatcaacggacctactcgcactaagcttgaaccaagtgt
ctttcacgatgtgttcgaaggcactaaagagccagcagtgctgactagtaaagacccaag
gctggaagttgactttgaacaggctcttttttcaaaatacgtggggaacacgcttcatga
acccgacgagtttgtcaaggaggcggccttacattatgccaaccaactcaagcagttaga
tatcaagaccaccaagatgagcatggaggatgcatgttacggcacagagaacctggaagc
tatagatcttcacacaagtgcaggatatccatacagtgcactaggcatcaagaaaaagga
cattttggatccaacaactcgcgatgtcagcaagatgaaattctacatggacaagtatgg
gttggatctaccgtactctacttatgttaaagatgaacttagggccatcgacaagatcaa
gaaagggaagtctcgtctgatagaagcgagcagtctaaatgactcagtgtacttgagaat
gacatttgggcacctttatgaagctttccacgccaacccaggtacaatcactggttcagc
tgttgggtgtaacccagatgtgttctggagcaagttaccaattctacttccaggatcgct
tttcgcgtttgactactcggggtatgacgctagtctcagcccagtgtggttcagggcgct
ggagatagtcctgcgggaaattggatactccgaagacgcagtgtctctcatagaagggat
caatcacacccatcatgtgtaccgcaataaaacttattgtgttcttgggggaatgccctc
aggttgctcaggcacctccattttcaactcgatgatcaacaatatcattattagaacact
cctgattaaaacattcaaagggatagatctagatgaactgaacatggtggcctacgggga
tgatgtgttggctagttaccccttcccaattgactgtctggagttggcaagaacaggcaa
ggagtatggtctaactatgacccctgccgacaagtcaccctgctttaatgaggttacatg
ggagaatgccactttcttgaagagaggattcttgcctgatcatcaattcccgtttctcat
ccaccctacgatgccaatgagggagattcacgaatccattcgttggaccaaagatgcacg
aagtactcaagatcacgtgcgctccctctgcttattagcatggcacaacgggaaagagga
gtatgaaaaatttgtgagtgcaatcagatcagttccaattggaaaagcattggctatacc
aaattatgagaatctgagaagaaattggctcgaattgttttaaatttacagtttgtaact
gaaccccaccagtaatctggtcgcgttaatgactggtgggggtaaatttgttataaccag
aatagcaaaaaaaaaaaaaaaaaaaaaaaaaaaaaaaaaaaaaaaaaaaaaaaacggccg
cttcgagcagacatgataagatacattgatgagtttggacaaaccacaactagaatgcag
tgaaaaaaatgctttatttgtgaaatttgtgatgctattgctttatttgtaaccattata
agctgcaataaacaagttaacaacaacaattgcattcattttatgtttcaggttcagggg
gaggtgtgggaggttttttaaagcaagtaaaacctctacaaatgtggtaaaatcgataag
gatcctctagagtcgacctgcaggcatgcaagcttggcgtaatcatggtcatagctgttt
cctgtgtgaaattgttatccgctcacaattccacacaacatacgagccggaagcataaag
tgtaaagcctggggtgcctaatgagtgagctaactcacattaattgcgttgcgctcactg
cccgctttccagtcgggaaacctgtcgtgccagctgcattaatgaatcggccaacgcgcg
gggagaggcggtttgcgtattgggcgctcttccgcttcctcgctcactgactcgctgcgc
tcggtcgttcggctgcggcgagcggtatcagctcactcaaaggcggtaatacggttatcc
acagaatcaggggataacgcaggaaagaacatgtgagcaaaaggccagcaaaaggccagg
aaccgtaaaaaggccgcgttgctggcgtttttccataggctccgcccccctgacgagcat
cacaaaaatcgacgctcaagtcagaggtggcgaaacccgacaggactataaagataccag
gcgtttccccctggaagctccctcgtgcgctctcctgttccgaccctgccgcttaccgga
tacctgtccgcctttctcccttcgggaagcgtggcgctttctcatagctcacgctgtagg
tatctcagttcggtgtaggtcgttcgctccaagctgggctgtgtgcacgaaccccccgtt
cagcccgaccgctgcgccttatccggtaactatcgtcttgagtccaacccggtaagacac
gacttatcgccactggcagcagccactggtaacaggattagcagagcgaggtatgtaggc
ggtgctacagagttcttgaagtggtggcctaactacggctacactagaagaacagtattt
ggtatctgcgctctgctgaagccagttaccttcggaaaaagagttggtagctcttgatcc
ggcaaacaaaccaccgctggtagcggtggtttttttgtttgcaagcagcagattacgcgc
agaaaaaaaggatctcaagaagatcctttgatcttttctacggggtctgacgctcagtgg
aacgaaaactcacgttaagggattttggtcatgagattatcaaaaaggatcttcacctag
atccttctaaattacgaatgaagttttaaatcaatctaaagtatatatgagtaaacttgg
tctgacagttaccaatgcttaatcagtgaggcacctatctcagcgatctgtctatttcgt
tcatccatagttgcctgactccccgtcgtgtagataactacgatacgggagggcttacca
tctggccccagtgctgcaatgataccgcgtgacccacgctcaccggctccagatttatca
gcaataaaccagccagccggaagggccgagcgcagaagtggtcctgcaactttatccgcc
tccatccagtctattaattgttgccgggaagctagagtaagtagttcgccagttaatagt
ttgcgcaacgttgttgccattgctacaggcatcgtggtgtcacgctcgtcgtttggtatg
gcttcattcagctccggttcccaacgatcaaggcgagttacatgatcccccatgttgtgc
aaaaaagcggttagctccttcggtcctccgatcgttgtcagaagtaagttggccgcagtg
ttatcactcatggttatggcagcactgcataattctcttactgtcatgccatccgtaaga
tgcttttctgtgactggtgagtactcaaccaagtcattctgagaatagtgtatgcggcga
ccgagttgctcttgcccggcgtcaatacgggataataccgcgccacatagcagaacttta
aaagtgctcatcattggaaaacgttcttcggggcgaaaactctcaaggatcttaccgctg
ttgagatccagttcgatgtaacccactcgtgcacccaactgatcttcagcatcttttact
ttcaccagcgtttctgggtgagcaaaaacaggaaggcaaaatgccgcaaaaaagggaata
agggcgacacggaaatgttgaatactcatactcttcctttttcaatattattgaagcatt
tatcagggttattgtctcatgagcggatacatatttgaatgtatttagaaaaataaacaa
ataggggttccgcgcacatttccccgaaaagtgccacctgacgtctaagaaaccattatt
atcatgacattaacctataaaaataggcgtatcacgaggccctttcgtgtcgcgcgtttc
ggtgatgacggtgaaaacctctgacacatgcagctcccggagtcggtcacagcttgtctg
taagcggatgccgggagcagacaagcccgtcagggcgcgtcagcgggtgttggcgggtgt
cggggctggcttaactatgcggcatcagagcagattgtactgagagtgcaccatatgcgg
tgtgaaataccgcacagatgcgtaaggagaaaataccgcatcaggcgccattcgccattc
aggctgcgcaactgttgggaagggcgatcggtgcgggcctcttcgctattacgccagctg
gcgaaagggggatgtgctgcaaggcgattaagttgggtaacgccagggttttcccagtca
cgacgttgtaaaacgacggccagtgaattcagctaatacgactcactatag
