# Supplementary material for: Deep mutation, insertion and deletion scanning across the Enterovirus A proteome reveals constraints shaping viral evolution
Source: Nat Microbiol. 2024 Nov 28;10(1):158–68. doi: 10.1038/s41564-024-01871-y (PMC11726453; doi:10.1038/s41564-024-01871-y)
Supplement: Supplementary file 5 — Contains sequences necessary for generation of insertional handle libraries in the capsid proteins of EV-A71. [file 41564_2024_1871_MOESM5_ESM.fasta]

#Oligopool for capsid insertion library
>Capsid_DI_1-77_insertion1
AGGCTTCAGACCTCGTCTCCcatgAGCGGGAGACCGGGGTCTCTGAGCggctcacaagtg
tccacacaacgctccggttcacacgaaaactctaactcagctaccgagggttccactata
aactatactaccattaattactataaagattcctatgccgccacagcaggtaagcagagc
cttaagcaggacccagacaagtttgcaaatcctgtcaaagacatcttcactgaaatggca
gcgccattaaaatctccatctgctgaggcatgtggttacaGGAGACGGAGTCCGGAGAAG
>Capsid_DI_1-77_insertion2
AGGCTTCAGACCTCGTCTCCcatgggcAGCGGGAGACCGGGGTCTCTGAGCtcacaagtg
tccacacaacgctccggttcacacgaaaactctaactcagctaccgagggttccactata
aactatactaccattaattactataaagattcctatgccgccacagcaggtaagcagagc
cttaagcaggacccagacaagtttgcaaatcctgtcaaagacatcttcactgaaatggca
gcgccattaaaatctccatctgctgaggcatgtggttacaGGAGACGGAGTCCGGAGAAG
>Capsid_DI_1-77_insertion3
AGGCTTCAGACCTCGTCTCCcatgggctcaAGCGGGAGACCGGGGTCTCTGAGCcaagtg
tccacacaacgctccggttcacacgaaaactctaactcagctaccgagggttccactata
aactatactaccattaattactataaagattcctatgccgccacagcaggtaagcagagc
cttaagcaggacccagacaagtttgcaaatcctgtcaaagacatcttcactgaaatggca
gcgccattaaaatctccatctgctgaggcatgtggttacaGGAGACGGAGTCCGGAGAAG
>Capsid_DI_1-77_insertion4
AGGCTTCAGACCTCGTCTCCcatgggctcacaaAGCGGGAGACCGGGGTCTCTGAGCgtg
tccacacaacgctccggttcacacgaaaactctaactcagctaccgagggttccactata
aactatactaccattaattactataaagattcctatgccgccacagcaggtaagcagagc
cttaagcaggacccagacaagtttgcaaatcctgtcaaagacatcttcactgaaatggca
gcgccattaaaatctccatctgctgaggcatgtggttacaGGAGACGGAGTCCGGAGAAG
>Capsid_DI_1-77_insertion5
AGGCTTCAGACCTCGTCTCCcatgggctcacaagtgAGCGGGAGACCGGGGTCTCTGAGC
tccacacaacgctccggttcacacgaaaactctaactcagctaccgagggttccactata
aactatactaccattaattactataaagattcctatgccgccacagcaggtaagcagagc
cttaagcaggacccagacaagtttgcaaatcctgtcaaagacatcttcactgaaatggca
gcgccattaaaatctccatctgctgaggcatgtggttacaGGAGACGGAGTCCGGAGAAG
>Capsid_DI_1-77_insertion6
AGGCTTCAGACCTCGTCTCCcatgggctcacaagtgtccAGCGGGAGACCGGGGTCTCTG
AGCacacaacgctccggttcacacgaaaactctaactcagctaccgagggttccactata
aactatactaccattaattactataaagattcctatgccgccacagcaggtaagcagagc
cttaagcaggacccagacaagtttgcaaatcctgtcaaagacatcttcactgaaatggca
gcgccattaaaatctccatctgctgaggcatgtggttacaGGAGACGGAGTCCGGAGAAG
>Capsid_DI_1-77_insertion7
AGGCTTCAGACCTCGTCTCCcatgggctcacaagtgtccacaAGCGGGAGACCGGGGTCT
CTGAGCcaacgctccggttcacacgaaaactctaactcagctaccgagggttccactata
aactatactaccattaattactataaagattcctatgccgccacagcaggtaagcagagc
cttaagcaggacccagacaagtttgcaaatcctgtcaaagacatcttcactgaaatggca
gcgccattaaaatctccatctgctgaggcatgtggttacaGGAGACGGAGTCCGGAGAAG
>Capsid_DI_1-77_insertion8
AGGCTTCAGACCTCGTCTCCcatgggctcacaagtgtccacacaaAGCGGGAGACCGGGG
TCTCTGAGCcgctccggttcacacgaaaactctaactcagctaccgagggttccactata
aactatactaccattaattactataaagattcctatgccgccacagcaggtaagcagagc
cttaagcaggacccagacaagtttgcaaatcctgtcaaagacatcttcactgaaatggca
gcgccattaaaatctccatctgctgaggcatgtggttacaGGAGACGGAGTCCGGAGAAG
>Capsid_DI_1-77_insertion9
AGGCTTCAGACCTCGTCTCCcatgggctcacaagtgtccacacaacgcAGCGGGAGACCG
GGGTCTCTGAGCtccggttcacacgaaaactctaactcagctaccgagggttccactata
aactatactaccattaattactataaagattcctatgccgccacagcaggtaagcagagc
cttaagcaggacccagacaagtttgcaaatcctgtcaaagacatcttcactgaaatggca
gcgccattaaaatctccatctgctgaggcatgtggttacaGGAGACGGAGTCCGGAGAAG
>Capsid_DI_1-77_insertion10
AGGCTTCAGACCTCGTCTCCcatgggctcacaagtgtccacacaacgctccAGCGGGAGA
CCGGGGTCTCTGAGCggttcacacgaaaactctaactcagctaccgagggttccactata
aactatactaccattaattactataaagattcctatgccgccacagcaggtaagcagagc
cttaagcaggacccagacaagtttgcaaatcctgtcaaagacatcttcactgaaatggca
gcgccattaaaatctccatctgctgaggcatgtggttacaGGAGACGGAGTCCGGAGAAG
>Capsid_DI_1-77_insertion11
AGGCTTCAGACCTCGTCTCCcatgggctcacaagtgtccacacaacgctccggtAGCGGG
AGACCGGGGTCTCTGAGCtcacacgaaaactctaactcagctaccgagggttccactata
aactatactaccattaattactataaagattcctatgccgccacagcaggtaagcagagc
cttaagcaggacccagacaagtttgcaaatcctgtcaaagacatcttcactgaaatggca
gcgccattaaaatctccatctgctgaggcatgtggttacaGGAGACGGAGTCCGGAGAAG
>Capsid_DI_1-77_insertion12
AGGCTTCAGACCTCGTCTCCcatgggctcacaagtgtccacacaacgctccggttcaAGC
GGGAGACCGGGGTCTCTGAGCcacgaaaactctaactcagctaccgagggttccactata
aactatactaccattaattactataaagattcctatgccgccacagcaggtaagcagagc
cttaagcaggacccagacaagtttgcaaatcctgtcaaagacatcttcactgaaatggca
gcgccattaaaatctccatctgctgaggcatgtggttacaGGAGACGGAGTCCGGAGAAG
>Capsid_DI_1-77_insertion13
AGGCTTCAGACCTCGTCTCCcatgggctcacaagtgtccacacaacgctccggttcacac
AGCGGGAGACCGGGGTCTCTGAGCgaaaactctaactcagctaccgagggttccactata
aactatactaccattaattactataaagattcctatgccgccacagcaggtaagcagagc
cttaagcaggacccagacaagtttgcaaatcctgtcaaagacatcttcactgaaatggca
gcgccattaaaatctccatctgctgaggcatgtggttacaGGAGACGGAGTCCGGAGAAG
>Capsid_DI_1-77_insertion14
AGGCTTCAGACCTCGTCTCCcatgggctcacaagtgtccacacaacgctccggttcacac
gaaAGCGGGAGACCGGGGTCTCTGAGCaactctaactcagctaccgagggttccactata
aactatactaccattaattactataaagattcctatgccgccacagcaggtaagcagagc
cttaagcaggacccagacaagtttgcaaatcctgtcaaagacatcttcactgaaatggca
gcgccattaaaatctccatctgctgaggcatgtggttacaGGAGACGGAGTCCGGAGAAG
>Capsid_DI_1-77_insertion15
AGGCTTCAGACCTCGTCTCCcatgggctcacaagtgtccacacaacgctccggttcacac
gaaaacAGCGGGAGACCGGGGTCTCTGAGCtctaactcagctaccgagggttccactata
aactatactaccattaattactataaagattcctatgccgccacagcaggtaagcagagc
cttaagcaggacccagacaagtttgcaaatcctgtcaaagacatcttcactgaaatggca
gcgccattaaaatctccatctgctgaggcatgtggttacaGGAGACGGAGTCCGGAGAAG
>Capsid_DI_1-77_insertion16
AGGCTTCAGACCTCGTCTCCcatgggctcacaagtgtccacacaacgctccggttcacac
gaaaactctAGCGGGAGACCGGGGTCTCTGAGCaactcagctaccgagggttccactata
aactatactaccattaattactataaagattcctatgccgccacagcaggtaagcagagc
cttaagcaggacccagacaagtttgcaaatcctgtcaaagacatcttcactgaaatggca
gcgccattaaaatctccatctgctgaggcatgtggttacaGGAGACGGAGTCCGGAGAAG
>Capsid_DI_1-77_insertion17
AGGCTTCAGACCTCGTCTCCcatgggctcacaagtgtccacacaacgctccggttcacac
gaaaactctaacAGCGGGAGACCGGGGTCTCTGAGCtcagctaccgagggttccactata
aactatactaccattaattactataaagattcctatgccgccacagcaggtaagcagagc
cttaagcaggacccagacaagtttgcaaatcctgtcaaagacatcttcactgaaatggca
gcgccattaaaatctccatctgctgaggcatgtggttacaGGAGACGGAGTCCGGAGAAG
>Capsid_DI_1-77_insertion18
AGGCTTCAGACCTCGTCTCCcatgggctcacaagtgtccacacaacgctccggttcacac
gaaaactctaactcaAGCGGGAGACCGGGGTCTCTGAGCgctaccgagggttccactata
aactatactaccattaattactataaagattcctatgccgccacagcaggtaagcagagc
cttaagcaggacccagacaagtttgcaaatcctgtcaaagacatcttcactgaaatggca
gcgccattaaaatctccatctgctgaggcatgtggttacaGGAGACGGAGTCCGGAGAAG
>Capsid_DI_1-77_insertion19
AGGCTTCAGACCTCGTCTCCcatgggctcacaagtgtccacacaacgctccggttcacac
gaaaactctaactcagctAGCGGGAGACCGGGGTCTCTGAGCaccgagggttccactata
aactatactaccattaattactataaagattcctatgccgccacagcaggtaagcagagc
cttaagcaggacccagacaagtttgcaaatcctgtcaaagacatcttcactgaaatggca
gcgccattaaaatctccatctgctgaggcatgtggttacaGGAGACGGAGTCCGGAGAAG
>Capsid_DI_1-77_insertion20
AGGCTTCAGACCTCGTCTCCcatgggctcacaagtgtccacacaacgctccggttcacac
gaaaactctaactcagctaccAGCGGGAGACCGGGGTCTCTGAGCgagggttccactata
aactatactaccattaattactataaagattcctatgccgccacagcaggtaagcagagc
cttaagcaggacccagacaagtttgcaaatcctgtcaaagacatcttcactgaaatggca
gcgccattaaaatctccatctgctgaggcatgtggttacaGGAGACGGAGTCCGGAGAAG
>Capsid_DI_1-77_insertion21
AGGCTTCAGACCTCGTCTCCcatgggctcacaagtgtccacacaacgctccggttcacac
gaaaactctaactcagctaccgagAGCGGGAGACCGGGGTCTCTGAGCggttccactata
aactatactaccattaattactataaagattcctatgccgccacagcaggtaagcagagc
cttaagcaggacccagacaagtttgcaaatcctgtcaaagacatcttcactgaaatggca
gcgccattaaaatctccatctgctgaggcatgtggttacaGGAGACGGAGTCCGGAGAAG
>Capsid_DI_1-77_insertion22
AGGCTTCAGACCTCGTCTCCcatgggctcacaagtgtccacacaacgctccggttcacac
gaaaactctaactcagctaccgagggtAGCGGGAGACCGGGGTCTCTGAGCtccactata
aactatactaccattaattactataaagattcctatgccgccacagcaggtaagcagagc
cttaagcaggacccagacaagtttgcaaatcctgtcaaagacatcttcactgaaatggca
gcgccattaaaatctccatctgctgaggcatgtggttacaGGAGACGGAGTCCGGAGAAG
>Capsid_DI_1-77_insertion23
AGGCTTCAGACCTCGTCTCCcatgggctcacaagtgtccacacaacgctccggttcacac
gaaaactctaactcagctaccgagggttccAGCGGGAGACCGGGGTCTCTGAGCactata
aactatactaccattaattactataaagattcctatgccgccacagcaggtaagcagagc
cttaagcaggacccagacaagtttgcaaatcctgtcaaagacatcttcactgaaatggca
gcgccattaaaatctccatctgctgaggcatgtggttacaGGAGACGGAGTCCGGAGAAG
>Capsid_DI_1-77_insertion24
AGGCTTCAGACCTCGTCTCCcatgggctcacaagtgtccacacaacgctccggttcacac
gaaaactctaactcagctaccgagggttccactAGCGGGAGACCGGGGTCTCTGAGCata
aactatactaccattaattactataaagattcctatgccgccacagcaggtaagcagagc
cttaagcaggacccagacaagtttgcaaatcctgtcaaagacatcttcactgaaatggca
gcgccattaaaatctccatctgctgaggcatgtggttacaGGAGACGGAGTCCGGAGAAG
>Capsid_DI_1-77_insertion25
AGGCTTCAGACCTCGTCTCCcatgggctcacaagtgtccacacaacgctccggttcacac
gaaaactctaactcagctaccgagggttccactataAGCGGGAGACCGGGGTCTCTGAGC
aactatactaccattaattactataaagattcctatgccgccacagcaggtaagcagagc
cttaagcaggacccagacaagtttgcaaatcctgtcaaagacatcttcactgaaatggca
gcgccattaaaatctccatctgctgaggcatgtggttacaGGAGACGGAGTCCGGAGAAG
>Capsid_DI_1-77_insertion26
AGGCTTCAGACCTCGTCTCCcatgggctcacaagtgtccacacaacgctccggttcacac
gaaaactctaactcagctaccgagggttccactataaacAGCGGGAGACCGGGGTCTCTG
AGCtatactaccattaattactataaagattcctatgccgccacagcaggtaagcagagc
cttaagcaggacccagacaagtttgcaaatcctgtcaaagacatcttcactgaaatggca
gcgccattaaaatctccatctgctgaggcatgtggttacaGGAGACGGAGTCCGGAGAAG
>Capsid_DI_1-77_insertion27
AGGCTTCAGACCTCGTCTCCcatgggctcacaagtgtccacacaacgctccggttcacac
gaaaactctaactcagctaccgagggttccactataaactatAGCGGGAGACCGGGGTCT
CTGAGCactaccattaattactataaagattcctatgccgccacagcaggtaagcagagc
cttaagcaggacccagacaagtttgcaaatcctgtcaaagacatcttcactgaaatggca
gcgccattaaaatctccatctgctgaggcatgtggttacaGGAGACGGAGTCCGGAGAAG
>Capsid_DI_1-77_insertion28
AGGCTTCAGACCTCGTCTCCcatgggctcacaagtgtccacacaacgctccggttcacac
gaaaactctaactcagctaccgagggttccactataaactatactAGCGGGAGACCGGGG
TCTCTGAGCaccattaattactataaagattcctatgccgccacagcaggtaagcagagc
cttaagcaggacccagacaagtttgcaaatcctgtcaaagacatcttcactgaaatggca
gcgccattaaaatctccatctgctgaggcatgtggttacaGGAGACGGAGTCCGGAGAAG
>Capsid_DI_1-77_insertion29
AGGCTTCAGACCTCGTCTCCcatgggctcacaagtgtccacacaacgctccggttcacac
gaaaactctaactcagctaccgagggttccactataaactatactaccAGCGGGAGACCG
GGGTCTCTGAGCattaattactataaagattcctatgccgccacagcaggtaagcagagc
cttaagcaggacccagacaagtttgcaaatcctgtcaaagacatcttcactgaaatggca
gcgccattaaaatctccatctgctgaggcatgtggttacaGGAGACGGAGTCCGGAGAAG
>Capsid_DI_1-77_insertion30
AGGCTTCAGACCTCGTCTCCcatgggctcacaagtgtccacacaacgctccggttcacac
gaaaactctaactcagctaccgagggttccactataaactatactaccattAGCGGGAGA
CCGGGGTCTCTGAGCaattactataaagattcctatgccgccacagcaggtaagcagagc
cttaagcaggacccagacaagtttgcaaatcctgtcaaagacatcttcactgaaatggca
gcgccattaaaatctccatctgctgaggcatgtggttacaGGAGACGGAGTCCGGAGAAG
>Capsid_DI_1-77_insertion31
AGGCTTCAGACCTCGTCTCCcatgggctcacaagtgtccacacaacgctccggttcacac
gaaaactctaactcagctaccgagggttccactataaactatactaccattaatAGCGGG
AGACCGGGGTCTCTGAGCtactataaagattcctatgccgccacagcaggtaagcagagc
cttaagcaggacccagacaagtttgcaaatcctgtcaaagacatcttcactgaaatggca
gcgccattaaaatctccatctgctgaggcatgtggttacaGGAGACGGAGTCCGGAGAAG
>Capsid_DI_1-77_insertion32
AGGCTTCAGACCTCGTCTCCcatgggctcacaagtgtccacacaacgctccggttcacac
gaaaactctaactcagctaccgagggttccactataaactatactaccattaattacAGC
GGGAGACCGGGGTCTCTGAGCtataaagattcctatgccgccacagcaggtaagcagagc
cttaagcaggacccagacaagtttgcaaatcctgtcaaagacatcttcactgaaatggca
gcgccattaaaatctccatctgctgaggcatgtggttacaGGAGACGGAGTCCGGAGAAG
>Capsid_DI_1-77_insertion33
AGGCTTCAGACCTCGTCTCCcatgggctcacaagtgtccacacaacgctccggttcacac
gaaaactctaactcagctaccgagggttccactataaactatactaccattaattactat
AGCGGGAGACCGGGGTCTCTGAGCaaagattcctatgccgccacagcaggtaagcagagc
cttaagcaggacccagacaagtttgcaaatcctgtcaaagacatcttcactgaaatggca
gcgccattaaaatctccatctgctgaggcatgtggttacaGGAGACGGAGTCCGGAGAAG
>Capsid_DI_1-77_insertion34
AGGCTTCAGACCTCGTCTCCcatgggctcacaagtgtccacacaacgctccggttcacac
gaaaactctaactcagctaccgagggttccactataaactatactaccattaattactat
aaaAGCGGGAGACCGGGGTCTCTGAGCgattcctatgccgccacagcaggtaagcagagc
cttaagcaggacccagacaagtttgcaaatcctgtcaaagacatcttcactgaaatggca
gcgccattaaaatctccatctgctgaggcatgtggttacaGGAGACGGAGTCCGGAGAAG
>Capsid_DI_1-77_insertion35
AGGCTTCAGACCTCGTCTCCcatgggctcacaagtgtccacacaacgctccggttcacac
gaaaactctaactcagctaccgagggttccactataaactatactaccattaattactat
aaagatAGCGGGAGACCGGGGTCTCTGAGCtcctatgccgccacagcaggtaagcagagc
cttaagcaggacccagacaagtttgcaaatcctgtcaaagacatcttcactgaaatggca
gcgccattaaaatctccatctgctgaggcatgtggttacaGGAGACGGAGTCCGGAGAAG
>Capsid_DI_1-77_insertion36
AGGCTTCAGACCTCGTCTCCcatgggctcacaagtgtccacacaacgctccggttcacac
gaaaactctaactcagctaccgagggttccactataaactatactaccattaattactat
aaagattccAGCGGGAGACCGGGGTCTCTGAGCtatgccgccacagcaggtaagcagagc
cttaagcaggacccagacaagtttgcaaatcctgtcaaagacatcttcactgaaatggca
gcgccattaaaatctccatctgctgaggcatgtggttacaGGAGACGGAGTCCGGAGAAG
>Capsid_DI_1-77_insertion37
AGGCTTCAGACCTCGTCTCCcatgggctcacaagtgtccacacaacgctccggttcacac
gaaaactctaactcagctaccgagggttccactataaactatactaccattaattactat
aaagattcctatAGCGGGAGACCGGGGTCTCTGAGCgccgccacagcaggtaagcagagc
cttaagcaggacccagacaagtttgcaaatcctgtcaaagacatcttcactgaaatggca
gcgccattaaaatctccatctgctgaggcatgtggttacaGGAGACGGAGTCCGGAGAAG
>Capsid_DI_1-77_insertion38
AGGCTTCAGACCTCGTCTCCcatgggctcacaagtgtccacacaacgctccggttcacac
gaaaactctaactcagctaccgagggttccactataaactatactaccattaattactat
aaagattcctatgccAGCGGGAGACCGGGGTCTCTGAGCgccacagcaggtaagcagagc
cttaagcaggacccagacaagtttgcaaatcctgtcaaagacatcttcactgaaatggca
gcgccattaaaatctccatctgctgaggcatgtggttacaGGAGACGGAGTCCGGAGAAG
>Capsid_DI_1-77_insertion39
AGGCTTCAGACCTCGTCTCCcatgggctcacaagtgtccacacaacgctccggttcacac
gaaaactctaactcagctaccgagggttccactataaactatactaccattaattactat
aaagattcctatgccgccAGCGGGAGACCGGGGTCTCTGAGCacagcaggtaagcagagc
cttaagcaggacccagacaagtttgcaaatcctgtcaaagacatcttcactgaaatggca
gcgccattaaaatctccatctgctgaggcatgtggttacaGGAGACGGAGTCCGGAGAAG
>Capsid_DI_1-77_insertion40
AGGCTTCAGACCTCGTCTCCcatgggctcacaagtgtccacacaacgctccggttcacac
gaaaactctaactcagctaccgagggttccactataaactatactaccattaattactat
aaagattcctatgccgccacaAGCGGGAGACCGGGGTCTCTGAGCgcaggtaagcagagc
cttaagcaggacccagacaagtttgcaaatcctgtcaaagacatcttcactgaaatggca
gcgccattaaaatctccatctgctgaggcatgtggttacaGGAGACGGAGTCCGGAGAAG
>Capsid_DI_1-77_insertion41
AGGCTTCAGACCTCGTCTCCcatgggctcacaagtgtccacacaacgctccggttcacac
gaaaactctaactcagctaccgagggttccactataaactatactaccattaattactat
aaagattcctatgccgccacagcaAGCGGGAGACCGGGGTCTCTGAGCggtaagcagagc
cttaagcaggacccagacaagtttgcaaatcctgtcaaagacatcttcactgaaatggca
gcgccattaaaatctccatctgctgaggcatgtggttacaGGAGACGGAGTCCGGAGAAG
>Capsid_DI_1-77_insertion42
AGGCTTCAGACCTCGTCTCCcatgggctcacaagtgtccacacaacgctccggttcacac
gaaaactctaactcagctaccgagggttccactataaactatactaccattaattactat
aaagattcctatgccgccacagcaggtAGCGGGAGACCGGGGTCTCTGAGCaagcagagc
cttaagcaggacccagacaagtttgcaaatcctgtcaaagacatcttcactgaaatggca
gcgccattaaaatctccatctgctgaggcatgtggttacaGGAGACGGAGTCCGGAGAAG
>Capsid_DI_1-77_insertion43
AGGCTTCAGACCTCGTCTCCcatgggctcacaagtgtccacacaacgctccggttcacac
gaaaactctaactcagctaccgagggttccactataaactatactaccattaattactat
aaagattcctatgccgccacagcaggtaagAGCGGGAGACCGGGGTCTCTGAGCcagagc
cttaagcaggacccagacaagtttgcaaatcctgtcaaagacatcttcactgaaatggca
gcgccattaaaatctccatctgctgaggcatgtggttacaGGAGACGGAGTCCGGAGAAG
>Capsid_DI_1-77_insertion44
AGGCTTCAGACCTCGTCTCCcatgggctcacaagtgtccacacaacgctccggttcacac
gaaaactctaactcagctaccgagggttccactataaactatactaccattaattactat
aaagattcctatgccgccacagcaggtaagcagAGCGGGAGACCGGGGTCTCTGAGCagc
cttaagcaggacccagacaagtttgcaaatcctgtcaaagacatcttcactgaaatggca
gcgccattaaaatctccatctgctgaggcatgtggttacaGGAGACGGAGTCCGGAGAAG
>Capsid_DI_1-77_insertion45
AGGCTTCAGACCTCGTCTCCcatgggctcacaagtgtccacacaacgctccggttcacac
gaaaactctaactcagctaccgagggttccactataaactatactaccattaattactat
aaagattcctatgccgccacagcaggtaagcagagcAGCGGGAGACCGGGGTCTCTGAGC
cttaagcaggacccagacaagtttgcaaatcctgtcaaagacatcttcactgaaatggca
gcgccattaaaatctccatctgctgaggcatgtggttacaGGAGACGGAGTCCGGAGAAG
>Capsid_DI_1-77_insertion46
AGGCTTCAGACCTCGTCTCCcatgggctcacaagtgtccacacaacgctccggttcacac
gaaaactctaactcagctaccgagggttccactataaactatactaccattaattactat
aaagattcctatgccgccacagcaggtaagcagagccttAGCGGGAGACCGGGGTCTCTG
AGCaagcaggacccagacaagtttgcaaatcctgtcaaagacatcttcactgaaatggca
gcgccattaaaatctccatctgctgaggcatgtggttacaGGAGACGGAGTCCGGAGAAG
>Capsid_DI_1-77_insertion47
AGGCTTCAGACCTCGTCTCCcatgggctcacaagtgtccacacaacgctccggttcacac
gaaaactctaactcagctaccgagggttccactataaactatactaccattaattactat
aaagattcctatgccgccacagcaggtaagcagagccttaagAGCGGGAGACCGGGGTCT
CTGAGCcaggacccagacaagtttgcaaatcctgtcaaagacatcttcactgaaatggca
gcgccattaaaatctccatctgctgaggcatgtggttacaGGAGACGGAGTCCGGAGAAG
>Capsid_DI_1-77_insertion48
AGGCTTCAGACCTCGTCTCCcatgggctcacaagtgtccacacaacgctccggttcacac
gaaaactctaactcagctaccgagggttccactataaactatactaccattaattactat
aaagattcctatgccgccacagcaggtaagcagagccttaagcagAGCGGGAGACCGGGG
TCTCTGAGCgacccagacaagtttgcaaatcctgtcaaagacatcttcactgaaatggca
gcgccattaaaatctccatctgctgaggcatgtggttacaGGAGACGGAGTCCGGAGAAG
>Capsid_DI_1-77_insertion49
AGGCTTCAGACCTCGTCTCCcatgggctcacaagtgtccacacaacgctccggttcacac
gaaaactctaactcagctaccgagggttccactataaactatactaccattaattactat
aaagattcctatgccgccacagcaggtaagcagagccttaagcaggacAGCGGGAGACCG
GGGTCTCTGAGCccagacaagtttgcaaatcctgtcaaagacatcttcactgaaatggca
gcgccattaaaatctccatctgctgaggcatgtggttacaGGAGACGGAGTCCGGAGAAG
>Capsid_DI_1-77_insertion50
AGGCTTCAGACCTCGTCTCCcatgggctcacaagtgtccacacaacgctccggttcacac
gaaaactctaactcagctaccgagggttccactataaactatactaccattaattactat
aaagattcctatgccgccacagcaggtaagcagagccttaagcaggacccaAGCGGGAGA
CCGGGGTCTCTGAGCgacaagtttgcaaatcctgtcaaagacatcttcactgaaatggca
gcgccattaaaatctccatctgctgaggcatgtggttacaGGAGACGGAGTCCGGAGAAG
>Capsid_DI_1-77_insertion51
AGGCTTCAGACCTCGTCTCCcatgggctcacaagtgtccacacaacgctccggttcacac
gaaaactctaactcagctaccgagggttccactataaactatactaccattaattactat
aaagattcctatgccgccacagcaggtaagcagagccttaagcaggacccagacAGCGGG
AGACCGGGGTCTCTGAGCaagtttgcaaatcctgtcaaagacatcttcactgaaatggca
gcgccattaaaatctccatctgctgaggcatgtggttacaGGAGACGGAGTCCGGAGAAG
>Capsid_DI_1-77_insertion52
AGGCTTCAGACCTCGTCTCCcatgggctcacaagtgtccacacaacgctccggttcacac
gaaaactctaactcagctaccgagggttccactataaactatactaccattaattactat
aaagattcctatgccgccacagcaggtaagcagagccttaagcaggacccagacaagAGC
GGGAGACCGGGGTCTCTGAGCtttgcaaatcctgtcaaagacatcttcactgaaatggca
gcgccattaaaatctccatctgctgaggcatgtggttacaGGAGACGGAGTCCGGAGAAG
>Capsid_DI_1-77_insertion53
AGGCTTCAGACCTCGTCTCCcatgggctcacaagtgtccacacaacgctccggttcacac
gaaaactctaactcagctaccgagggttccactataaactatactaccattaattactat
aaagattcctatgccgccacagcaggtaagcagagccttaagcaggacccagacaagttt
AGCGGGAGACCGGGGTCTCTGAGCgcaaatcctgtcaaagacatcttcactgaaatggca
gcgccattaaaatctccatctgctgaggcatgtggttacaGGAGACGGAGTCCGGAGAAG
>Capsid_DI_1-77_insertion54
AGGCTTCAGACCTCGTCTCCcatgggctcacaagtgtccacacaacgctccggttcacac
gaaaactctaactcagctaccgagggttccactataaactatactaccattaattactat
aaagattcctatgccgccacagcaggtaagcagagccttaagcaggacccagacaagttt
gcaAGCGGGAGACCGGGGTCTCTGAGCaatcctgtcaaagacatcttcactgaaatggca
gcgccattaaaatctccatctgctgaggcatgtggttacaGGAGACGGAGTCCGGAGAAG
>Capsid_DI_1-77_insertion55
AGGCTTCAGACCTCGTCTCCcatgggctcacaagtgtccacacaacgctccggttcacac
gaaaactctaactcagctaccgagggttccactataaactatactaccattaattactat
aaagattcctatgccgccacagcaggtaagcagagccttaagcaggacccagacaagttt
gcaaatAGCGGGAGACCGGGGTCTCTGAGCcctgtcaaagacatcttcactgaaatggca
gcgccattaaaatctccatctgctgaggcatgtggttacaGGAGACGGAGTCCGGAGAAG
>Capsid_DI_1-77_insertion56
AGGCTTCAGACCTCGTCTCCcatgggctcacaagtgtccacacaacgctccggttcacac
gaaaactctaactcagctaccgagggttccactataaactatactaccattaattactat
aaagattcctatgccgccacagcaggtaagcagagccttaagcaggacccagacaagttt
gcaaatcctAGCGGGAGACCGGGGTCTCTGAGCgtcaaagacatcttcactgaaatggca
gcgccattaaaatctccatctgctgaggcatgtggttacaGGAGACGGAGTCCGGAGAAG
>Capsid_DI_1-77_insertion57
AGGCTTCAGACCTCGTCTCCcatgggctcacaagtgtccacacaacgctccggttcacac
gaaaactctaactcagctaccgagggttccactataaactatactaccattaattactat
aaagattcctatgccgccacagcaggtaagcagagccttaagcaggacccagacaagttt
gcaaatcctgtcAGCGGGAGACCGGGGTCTCTGAGCaaagacatcttcactgaaatggca
gcgccattaaaatctccatctgctgaggcatgtggttacaGGAGACGGAGTCCGGAGAAG
>Capsid_DI_1-77_insertion58
AGGCTTCAGACCTCGTCTCCcatgggctcacaagtgtccacacaacgctccggttcacac
gaaaactctaactcagctaccgagggttccactataaactatactaccattaattactat
aaagattcctatgccgccacagcaggtaagcagagccttaagcaggacccagacaagttt
gcaaatcctgtcaaaAGCGGGAGACCGGGGTCTCTGAGCgacatcttcactgaaatggca
gcgccattaaaatctccatctgctgaggcatgtggttacaGGAGACGGAGTCCGGAGAAG
>Capsid_DI_1-77_insertion59
AGGCTTCAGACCTCGTCTCCcatgggctcacaagtgtccacacaacgctccggttcacac
gaaaactctaactcagctaccgagggttccactataaactatactaccattaattactat
aaagattcctatgccgccacagcaggtaagcagagccttaagcaggacccagacaagttt
gcaaatcctgtcaaagacAGCGGGAGACCGGGGTCTCTGAGCatcttcactgaaatggca
gcgccattaaaatctccatctgctgaggcatgtggttacaGGAGACGGAGTCCGGAGAAG
>Capsid_DI_1-77_insertion60
AGGCTTCAGACCTCGTCTCCcatgggctcacaagtgtccacacaacgctccggttcacac
gaaaactctaactcagctaccgagggttccactataaactatactaccattaattactat
aaagattcctatgccgccacagcaggtaagcagagccttaagcaggacccagacaagttt
gcaaatcctgtcaaagacatcAGCGGGAGACCGGGGTCTCTGAGCttcactgaaatggca
gcgccattaaaatctccatctgctgaggcatgtggttacaGGAGACGGAGTCCGGAGAAG
>Capsid_DI_1-77_insertion61
AGGCTTCAGACCTCGTCTCCcatgggctcacaagtgtccacacaacgctccggttcacac
gaaaactctaactcagctaccgagggttccactataaactatactaccattaattactat
aaagattcctatgccgccacagcaggtaagcagagccttaagcaggacccagacaagttt
gcaaatcctgtcaaagacatcttcAGCGGGAGACCGGGGTCTCTGAGCactgaaatggca
gcgccattaaaatctccatctgctgaggcatgtggttacaGGAGACGGAGTCCGGAGAAG
>Capsid_DI_1-77_insertion62
AGGCTTCAGACCTCGTCTCCcatgggctcacaagtgtccacacaacgctccggttcacac
gaaaactctaactcagctaccgagggttccactataaactatactaccattaattactat
aaagattcctatgccgccacagcaggtaagcagagccttaagcaggacccagacaagttt
gcaaatcctgtcaaagacatcttcactAGCGGGAGACCGGGGTCTCTGAGCgaaatggca
gcgccattaaaatctccatctgctgaggcatgtggttacaGGAGACGGAGTCCGGAGAAG
>Capsid_DI_1-77_insertion63
AGGCTTCAGACCTCGTCTCCcatgggctcacaagtgtccacacaacgctccggttcacac
gaaaactctaactcagctaccgagggttccactataaactatactaccattaattactat
aaagattcctatgccgccacagcaggtaagcagagccttaagcaggacccagacaagttt
gcaaatcctgtcaaagacatcttcactgaaAGCGGGAGACCGGGGTCTCTGAGCatggca
gcgccattaaaatctccatctgctgaggcatgtggttacaGGAGACGGAGTCCGGAGAAG
>Capsid_DI_1-77_insertion64
AGGCTTCAGACCTCGTCTCCcatgggctcacaagtgtccacacaacgctccggttcacac
gaaaactctaactcagctaccgagggttccactataaactatactaccattaattactat
aaagattcctatgccgccacagcaggtaagcagagccttaagcaggacccagacaagttt
gcaaatcctgtcaaagacatcttcactgaaatgAGCGGGAGACCGGGGTCTCTGAGCgca
gcgccattaaaatctccatctgctgaggcatgtggttacaGGAGACGGAGTCCGGAGAAG
>Capsid_DI_1-77_insertion65
AGGCTTCAGACCTCGTCTCCcatgggctcacaagtgtccacacaacgctccggttcacac
gaaaactctaactcagctaccgagggttccactataaactatactaccattaattactat
aaagattcctatgccgccacagcaggtaagcagagccttaagcaggacccagacaagttt
gcaaatcctgtcaaagacatcttcactgaaatggcaAGCGGGAGACCGGGGTCTCTGAGC
gcgccattaaaatctccatctgctgaggcatgtggttacaGGAGACGGAGTCCGGAGAAG
>Capsid_DI_1-77_insertion66
AGGCTTCAGACCTCGTCTCCcatgggctcacaagtgtccacacaacgctccggttcacac
gaaaactctaactcagctaccgagggttccactataaactatactaccattaattactat
aaagattcctatgccgccacagcaggtaagcagagccttaagcaggacccagacaagttt
gcaaatcctgtcaaagacatcttcactgaaatggcagcgAGCGGGAGACCGGGGTCTCTG
AGCccattaaaatctccatctgctgaggcatgtggttacaGGAGACGGAGTCCGGAGAAG
>Capsid_DI_1-77_insertion67
AGGCTTCAGACCTCGTCTCCcatgggctcacaagtgtccacacaacgctccggttcacac
gaaaactctaactcagctaccgagggttccactataaactatactaccattaattactat
aaagattcctatgccgccacagcaggtaagcagagccttaagcaggacccagacaagttt
gcaaatcctgtcaaagacatcttcactgaaatggcagcgccaAGCGGGAGACCGGGGTCT
CTGAGCttaaaatctccatctgctgaggcatgtggttacaGGAGACGGAGTCCGGAGAAG
>Capsid_DI_1-77_insertion68
AGGCTTCAGACCTCGTCTCCcatgggctcacaagtgtccacacaacgctccggttcacac
gaaaactctaactcagctaccgagggttccactataaactatactaccattaattactat
aaagattcctatgccgccacagcaggtaagcagagccttaagcaggacccagacaagttt
gcaaatcctgtcaaagacatcttcactgaaatggcagcgccattaAGCGGGAGACCGGGG
TCTCTGAGCaaatctccatctgctgaggcatgtggttacaGGAGACGGAGTCCGGAGAAG
>Capsid_DI_1-77_insertion69
AGGCTTCAGACCTCGTCTCCcatgggctcacaagtgtccacacaacgctccggttcacac
gaaaactctaactcagctaccgagggttccactataaactatactaccattaattactat
aaagattcctatgccgccacagcaggtaagcagagccttaagcaggacccagacaagttt
gcaaatcctgtcaaagacatcttcactgaaatggcagcgccattaaaaAGCGGGAGACCG
GGGTCTCTGAGCtctccatctgctgaggcatgtggttacaGGAGACGGAGTCCGGAGAAG
>Capsid_DI_1-77_insertion70
AGGCTTCAGACCTCGTCTCCcatgggctcacaagtgtccacacaacgctccggttcacac
gaaaactctaactcagctaccgagggttccactataaactatactaccattaattactat
aaagattcctatgccgccacagcaggtaagcagagccttaagcaggacccagacaagttt
gcaaatcctgtcaaagacatcttcactgaaatggcagcgccattaaaatctAGCGGGAGA
CCGGGGTCTCTGAGCccatctgctgaggcatgtggttacaGGAGACGGAGTCCGGAGAAG
>Capsid_DI_1-77_insertion71
AGGCTTCAGACCTCGTCTCCcatgggctcacaagtgtccacacaacgctccggttcacac
gaaaactctaactcagctaccgagggttccactataaactatactaccattaattactat
aaagattcctatgccgccacagcaggtaagcagagccttaagcaggacccagacaagttt
gcaaatcctgtcaaagacatcttcactgaaatggcagcgccattaaaatctccaAGCGGG
AGACCGGGGTCTCTGAGCtctgctgaggcatgtggttacaGGAGACGGAGTCCGGAGAAG
>Capsid_DI_1-77_insertion72
AGGCTTCAGACCTCGTCTCCcatgggctcacaagtgtccacacaacgctccggttcacac
gaaaactctaactcagctaccgagggttccactataaactatactaccattaattactat
aaagattcctatgccgccacagcaggtaagcagagccttaagcaggacccagacaagttt
gcaaatcctgtcaaagacatcttcactgaaatggcagcgccattaaaatctccatctAGC
GGGAGACCGGGGTCTCTGAGCgctgaggcatgtggttacaGGAGACGGAGTCCGGAGAAG
>Capsid_DI_1-77_insertion73
AGGCTTCAGACCTCGTCTCCcatgggctcacaagtgtccacacaacgctccggttcacac
gaaaactctaactcagctaccgagggttccactataaactatactaccattaattactat
aaagattcctatgccgccacagcaggtaagcagagccttaagcaggacccagacaagttt
gcaaatcctgtcaaagacatcttcactgaaatggcagcgccattaaaatctccatctgct
AGCGGGAGACCGGGGTCTCTGAGCgaggcatgtggttacaGGAGACGGAGTCCGGAGAAG
>Capsid_DI_1-77_insertion74
AGGCTTCAGACCTCGTCTCCcatgggctcacaagtgtccacacaacgctccggttcacac
gaaaactctaactcagctaccgagggttccactataaactatactaccattaattactat
aaagattcctatgccgccacagcaggtaagcagagccttaagcaggacccagacaagttt
gcaaatcctgtcaaagacatcttcactgaaatggcagcgccattaaaatctccatctgct
gagAGCGGGAGACCGGGGTCTCTGAGCgcatgtggttacaGGAGACGGAGTCCGGAGAAG
>Capsid_DI_1-77_insertion75
AGGCTTCAGACCTCGTCTCCcatgggctcacaagtgtccacacaacgctccggttcacac
gaaaactctaactcagctaccgagggttccactataaactatactaccattaattactat
aaagattcctatgccgccacagcaggtaagcagagccttaagcaggacccagacaagttt
gcaaatcctgtcaaagacatcttcactgaaatggcagcgccattaaaatctccatctgct
gaggcaAGCGGGAGACCGGGGTCTCTGAGCtgtggttacaGGAGACGGAGTCCGGAGAAG
>Capsid_DI_1-77_insertion76
AGGCTTCAGACCTCGTCTCCcatgggctcacaagtgtccacacaacgctccggttcacac
gaaaactctaactcagctaccgagggttccactataaactatactaccattaattactat
aaagattcctatgccgccacagcaggtaagcagagccttaagcaggacccagacaagttt
gcaaatcctgtcaaagacatcttcactgaaatggcagcgccattaaaatctccatctgct
gaggcatgtAGCGGGAGACCGGGGTCTCTGAGCggttacaGGAGACGGAGTCCGGAGAAG
>Capsid_DI_1-77_insertion77
AGGCTTCAGACCTCGTCTCCcatgggctcacaagtgtccacacaacgctccggttcacac
gaaaactctaactcagctaccgagggttccactataaactatactaccattaattactat
aaagattcctatgccgccacagcaggtaagcagagccttaagcaggacccagacaagttt
gcaaatcctgtcaaagacatcttcactgaaatggcagcgccattaaaatctccatctgct
gaggcatgtggtAGCGGGAGACCGGGGTCTCTGAGCtacaGGAGACGGAGTCCGGAGAAG
>Capsid_DI_78-157_insertion78
AGACCAGGCGTCTCCttacAGCGGGAGACCGGGGTCTCTGAGCagcgatcgggtggcaca
attaactattggcaattctaccatcactacgcaagaagcagcaaacatcatagttggcta
tggtgagtggccttcctactgttcggactctgatgctactgcagtggacaaaccaacgcg
cccagatgtttcggtgaataggttttacacattggacacaaaattgtgggagaaatcatc
caaggggtggtactggaaattcccggatgtgttaactgaaaccgGGAGACGGGTATATGT
>Capsid_DI_78-157_insertion79
AGACCAGGCGTCTCCttacagcAGCGGGAGACCGGGGTCTCTGAGCgatcgggtggcaca
attaactattggcaattctaccatcactacgcaagaagcagcaaacatcatagttggcta
tggtgagtggccttcctactgttcggactctgatgctactgcagtggacaaaccaacgcg
cccagatgtttcggtgaataggttttacacattggacacaaaattgtgggagaaatcatc
caaggggtggtactggaaattcccggatgtgttaactgaaaccgGGAGACGGGTATATGT
>Capsid_DI_78-157_insertion80
AGACCAGGCGTCTCCttacagcgatAGCGGGAGACCGGGGTCTCTGAGCcgggtggcaca
attaactattggcaattctaccatcactacgcaagaagcagcaaacatcatagttggcta
tggtgagtggccttcctactgttcggactctgatgctactgcagtggacaaaccaacgcg
cccagatgtttcggtgaataggttttacacattggacacaaaattgtgggagaaatcatc
caaggggtggtactggaaattcccggatgtgttaactgaaaccgGGAGACGGGTATATGT
>Capsid_DI_78-157_insertion81
AGACCAGGCGTCTCCttacagcgatcggAGCGGGAGACCGGGGTCTCTGAGCgtggcaca
attaactattggcaattctaccatcactacgcaagaagcagcaaacatcatagttggcta
tggtgagtggccttcctactgttcggactctgatgctactgcagtggacaaaccaacgcg
cccagatgtttcggtgaataggttttacacattggacacaaaattgtgggagaaatcatc
caaggggtggtactggaaattcccggatgtgttaactgaaaccgGGAGACGGGTATATGT
>Capsid_DI_78-157_insertion82
AGACCAGGCGTCTCCttacagcgatcgggtgAGCGGGAGACCGGGGTCTCTGAGCgcaca
attaactattggcaattctaccatcactacgcaagaagcagcaaacatcatagttggcta
tggtgagtggccttcctactgttcggactctgatgctactgcagtggacaaaccaacgcg
cccagatgtttcggtgaataggttttacacattggacacaaaattgtgggagaaatcatc
caaggggtggtactggaaattcccggatgtgttaactgaaaccgGGAGACGGGTATATGT
>Capsid_DI_78-157_insertion83
AGACCAGGCGTCTCCttacagcgatcgggtggcaAGCGGGAGACCGGGGTCTCTGAGCca
attaactattggcaattctaccatcactacgcaagaagcagcaaacatcatagttggcta
tggtgagtggccttcctactgttcggactctgatgctactgcagtggacaaaccaacgcg
cccagatgtttcggtgaataggttttacacattggacacaaaattgtgggagaaatcatc
caaggggtggtactggaaattcccggatgtgttaactgaaaccgGGAGACGGGTATATGT
>Capsid_DI_78-157_insertion84
AGACCAGGCGTCTCCttacagcgatcgggtggcacaaAGCGGGAGACCGGGGTCTCTGAG
Cttaactattggcaattctaccatcactacgcaagaagcagcaaacatcatagttggcta
tggtgagtggccttcctactgttcggactctgatgctactgcagtggacaaaccaacgcg
cccagatgtttcggtgaataggttttacacattggacacaaaattgtgggagaaatcatc
caaggggtggtactggaaattcccggatgtgttaactgaaaccgGGAGACGGGTATATGT
>Capsid_DI_78-157_insertion85
AGACCAGGCGTCTCCttacagcgatcgggtggcacaattaAGCGGGAGACCGGGGTCTCT
GAGCactattggcaattctaccatcactacgcaagaagcagcaaacatcatagttggcta
tggtgagtggccttcctactgttcggactctgatgctactgcagtggacaaaccaacgcg
cccagatgtttcggtgaataggttttacacattggacacaaaattgtgggagaaatcatc
caaggggtggtactggaaattcccggatgtgttaactgaaaccgGGAGACGGGTATATGT
>Capsid_DI_78-157_insertion86
AGACCAGGCGTCTCCttacagcgatcgggtggcacaattaactAGCGGGAGACCGGGGTC
TCTGAGCattggcaattctaccatcactacgcaagaagcagcaaacatcatagttggcta
tggtgagtggccttcctactgttcggactctgatgctactgcagtggacaaaccaacgcg
cccagatgtttcggtgaataggttttacacattggacacaaaattgtgggagaaatcatc
caaggggtggtactggaaattcccggatgtgttaactgaaaccgGGAGACGGGTATATGT
>Capsid_DI_78-157_insertion87
AGACCAGGCGTCTCCttacagcgatcgggtggcacaattaactattAGCGGGAGACCGGG
GTCTCTGAGCggcaattctaccatcactacgcaagaagcagcaaacatcatagttggcta
tggtgagtggccttcctactgttcggactctgatgctactgcagtggacaaaccaacgcg
cccagatgtttcggtgaataggttttacacattggacacaaaattgtgggagaaatcatc
caaggggtggtactggaaattcccggatgtgttaactgaaaccgGGAGACGGGTATATGT
>Capsid_DI_78-157_insertion88
AGACCAGGCGTCTCCttacagcgatcgggtggcacaattaactattggcAGCGGGAGACC
GGGGTCTCTGAGCaattctaccatcactacgcaagaagcagcaaacatcatagttggcta
tggtgagtggccttcctactgttcggactctgatgctactgcagtggacaaaccaacgcg
cccagatgtttcggtgaataggttttacacattggacacaaaattgtgggagaaatcatc
caaggggtggtactggaaattcccggatgtgttaactgaaaccgGGAGACGGGTATATGT
>Capsid_DI_78-157_insertion89
AGACCAGGCGTCTCCttacagcgatcgggtggcacaattaactattggcaatAGCGGGAG
ACCGGGGTCTCTGAGCtctaccatcactacgcaagaagcagcaaacatcatagttggcta
tggtgagtggccttcctactgttcggactctgatgctactgcagtggacaaaccaacgcg
cccagatgtttcggtgaataggttttacacattggacacaaaattgtgggagaaatcatc
caaggggtggtactggaaattcccggatgtgttaactgaaaccgGGAGACGGGTATATGT
>Capsid_DI_78-157_insertion90
AGACCAGGCGTCTCCttacagcgatcgggtggcacaattaactattggcaattctAGCGG
GAGACCGGGGTCTCTGAGCaccatcactacgcaagaagcagcaaacatcatagttggcta
tggtgagtggccttcctactgttcggactctgatgctactgcagtggacaaaccaacgcg
cccagatgtttcggtgaataggttttacacattggacacaaaattgtgggagaaatcatc
caaggggtggtactggaaattcccggatgtgttaactgaaaccgGGAGACGGGTATATGT
>Capsid_DI_78-157_insertion91
AGACCAGGCGTCTCCttacagcgatcgggtggcacaattaactattggcaattctaccAG
CGGGAGACCGGGGTCTCTGAGCatcactacgcaagaagcagcaaacatcatagttggcta
tggtgagtggccttcctactgttcggactctgatgctactgcagtggacaaaccaacgcg
cccagatgtttcggtgaataggttttacacattggacacaaaattgtgggagaaatcatc
caaggggtggtactggaaattcccggatgtgttaactgaaaccgGGAGACGGGTATATGT
>Capsid_DI_78-157_insertion92
AGACCAGGCGTCTCCttacagcgatcgggtggcacaattaactattggcaattctaccat
cAGCGGGAGACCGGGGTCTCTGAGCactacgcaagaagcagcaaacatcatagttggcta
tggtgagtggccttcctactgttcggactctgatgctactgcagtggacaaaccaacgcg
cccagatgtttcggtgaataggttttacacattggacacaaaattgtgggagaaatcatc
caaggggtggtactggaaattcccggatgtgttaactgaaaccgGGAGACGGGTATATGT
>Capsid_DI_78-157_insertion93
AGACCAGGCGTCTCCttacagcgatcgggtggcacaattaactattggcaattctaccat
cactAGCGGGAGACCGGGGTCTCTGAGCacgcaagaagcagcaaacatcatagttggcta
tggtgagtggccttcctactgttcggactctgatgctactgcagtggacaaaccaacgcg
cccagatgtttcggtgaataggttttacacattggacacaaaattgtgggagaaatcatc
caaggggtggtactggaaattcccggatgtgttaactgaaaccgGGAGACGGGTATATGT
>Capsid_DI_78-157_insertion94
AGACCAGGCGTCTCCttacagcgatcgggtggcacaattaactattggcaattctaccat
cactacgAGCGGGAGACCGGGGTCTCTGAGCcaagaagcagcaaacatcatagttggcta
tggtgagtggccttcctactgttcggactctgatgctactgcagtggacaaaccaacgcg
cccagatgtttcggtgaataggttttacacattggacacaaaattgtgggagaaatcatc
caaggggtggtactggaaattcccggatgtgttaactgaaaccgGGAGACGGGTATATGT
>Capsid_DI_78-157_insertion95
AGACCAGGCGTCTCCttacagcgatcgggtggcacaattaactattggcaattctaccat
cactacgcaaAGCGGGAGACCGGGGTCTCTGAGCgaagcagcaaacatcatagttggcta
tggtgagtggccttcctactgttcggactctgatgctactgcagtggacaaaccaacgcg
cccagatgtttcggtgaataggttttacacattggacacaaaattgtgggagaaatcatc
caaggggtggtactggaaattcccggatgtgttaactgaaaccgGGAGACGGGTATATGT
>Capsid_DI_78-157_insertion96
AGACCAGGCGTCTCCttacagcgatcgggtggcacaattaactattggcaattctaccat
cactacgcaagaaAGCGGGAGACCGGGGTCTCTGAGCgcagcaaacatcatagttggcta
tggtgagtggccttcctactgttcggactctgatgctactgcagtggacaaaccaacgcg
cccagatgtttcggtgaataggttttacacattggacacaaaattgtgggagaaatcatc
caaggggtggtactggaaattcccggatgtgttaactgaaaccgGGAGACGGGTATATGT
>Capsid_DI_78-157_insertion97
AGACCAGGCGTCTCCttacagcgatcgggtggcacaattaactattggcaattctaccat
cactacgcaagaagcaAGCGGGAGACCGGGGTCTCTGAGCgcaaacatcatagttggcta
tggtgagtggccttcctactgttcggactctgatgctactgcagtggacaaaccaacgcg
cccagatgtttcggtgaataggttttacacattggacacaaaattgtgggagaaatcatc
caaggggtggtactggaaattcccggatgtgttaactgaaaccgGGAGACGGGTATATGT
>Capsid_DI_78-157_insertion98
AGACCAGGCGTCTCCttacagcgatcgggtggcacaattaactattggcaattctaccat
cactacgcaagaagcagcaAGCGGGAGACCGGGGTCTCTGAGCaacatcatagttggcta
tggtgagtggccttcctactgttcggactctgatgctactgcagtggacaaaccaacgcg
cccagatgtttcggtgaataggttttacacattggacacaaaattgtgggagaaatcatc
caaggggtggtactggaaattcccggatgtgttaactgaaaccgGGAGACGGGTATATGT
>Capsid_DI_78-157_insertion99
AGACCAGGCGTCTCCttacagcgatcgggtggcacaattaactattggcaattctaccat
cactacgcaagaagcagcaaacAGCGGGAGACCGGGGTCTCTGAGCatcatagttggcta
tggtgagtggccttcctactgttcggactctgatgctactgcagtggacaaaccaacgcg
cccagatgtttcggtgaataggttttacacattggacacaaaattgtgggagaaatcatc
caaggggtggtactggaaattcccggatgtgttaactgaaaccgGGAGACGGGTATATGT
>Capsid_DI_78-157_insertion100
AGACCAGGCGTCTCCttacagcgatcgggtggcacaattaactattggcaattctaccat
cactacgcaagaagcagcaaacatcAGCGGGAGACCGGGGTCTCTGAGCatagttggcta
tggtgagtggccttcctactgttcggactctgatgctactgcagtggacaaaccaacgcg
cccagatgtttcggtgaataggttttacacattggacacaaaattgtgggagaaatcatc
caaggggtggtactggaaattcccggatgtgttaactgaaaccgGGAGACGGGTATATGT
>Capsid_DI_78-157_insertion101
AGACCAGGCGTCTCCttacagcgatcgggtggcacaattaactattggcaattctaccat
cactacgcaagaagcagcaaacatcataAGCGGGAGACCGGGGTCTCTGAGCgttggcta
tggtgagtggccttcctactgttcggactctgatgctactgcagtggacaaaccaacgcg
cccagatgtttcggtgaataggttttacacattggacacaaaattgtgggagaaatcatc
caaggggtggtactggaaattcccggatgtgttaactgaaaccgGGAGACGGGTATATGT
>Capsid_DI_78-157_insertion102
AGACCAGGCGTCTCCttacagcgatcgggtggcacaattaactattggcaattctaccat
cactacgcaagaagcagcaaacatcatagttAGCGGGAGACCGGGGTCTCTGAGCggcta
tggtgagtggccttcctactgttcggactctgatgctactgcagtggacaaaccaacgcg
cccagatgtttcggtgaataggttttacacattggacacaaaattgtgggagaaatcatc
caaggggtggtactggaaattcccggatgtgttaactgaaaccgGGAGACGGGTATATGT
>Capsid_DI_78-157_insertion103
AGACCAGGCGTCTCCttacagcgatcgggtggcacaattaactattggcaattctaccat
cactacgcaagaagcagcaaacatcatagttggcAGCGGGAGACCGGGGTCTCTGAGCta
tggtgagtggccttcctactgttcggactctgatgctactgcagtggacaaaccaacgcg
cccagatgtttcggtgaataggttttacacattggacacaaaattgtgggagaaatcatc
caaggggtggtactggaaattcccggatgtgttaactgaaaccgGGAGACGGGTATATGT
>Capsid_DI_78-157_insertion104
AGACCAGGCGTCTCCttacagcgatcgggtggcacaattaactattggcaattctaccat
cactacgcaagaagcagcaaacatcatagttggctatAGCGGGAGACCGGGGTCTCTGAG
Cggtgagtggccttcctactgttcggactctgatgctactgcagtggacaaaccaacgcg
cccagatgtttcggtgaataggttttacacattggacacaaaattgtgggagaaatcatc
caaggggtggtactggaaattcccggatgtgttaactgaaaccgGGAGACGGGTATATGT
>Capsid_DI_78-157_insertion105
AGACCAGGCGTCTCCttacagcgatcgggtggcacaattaactattggcaattctaccat
cactacgcaagaagcagcaaacatcatagttggctatggtAGCGGGAGACCGGGGTCTCT
GAGCgagtggccttcctactgttcggactctgatgctactgcagtggacaaaccaacgcg
cccagatgtttcggtgaataggttttacacattggacacaaaattgtgggagaaatcatc
caaggggtggtactggaaattcccggatgtgttaactgaaaccgGGAGACGGGTATATGT
>Capsid_DI_78-157_insertion106
AGACCAGGCGTCTCCttacagcgatcgggtggcacaattaactattggcaattctaccat
cactacgcaagaagcagcaaacatcatagttggctatggtgagAGCGGGAGACCGGGGTC
TCTGAGCtggccttcctactgttcggactctgatgctactgcagtggacaaaccaacgcg
cccagatgtttcggtgaataggttttacacattggacacaaaattgtgggagaaatcatc
caaggggtggtactggaaattcccggatgtgttaactgaaaccgGGAGACGGGTATATGT
>Capsid_DI_78-157_insertion107
AGACCAGGCGTCTCCttacagcgatcgggtggcacaattaactattggcaattctaccat
cactacgcaagaagcagcaaacatcatagttggctatggtgagtggAGCGGGAGACCGGG
GTCTCTGAGCccttcctactgttcggactctgatgctactgcagtggacaaaccaacgcg
cccagatgtttcggtgaataggttttacacattggacacaaaattgtgggagaaatcatc
caaggggtggtactggaaattcccggatgtgttaactgaaaccgGGAGACGGGTATATGT
>Capsid_DI_78-157_insertion108
AGACCAGGCGTCTCCttacagcgatcgggtggcacaattaactattggcaattctaccat
cactacgcaagaagcagcaaacatcatagttggctatggtgagtggcctAGCGGGAGACC
GGGGTCTCTGAGCtcctactgttcggactctgatgctactgcagtggacaaaccaacgcg
cccagatgtttcggtgaataggttttacacattggacacaaaattgtgggagaaatcatc
caaggggtggtactggaaattcccggatgtgttaactgaaaccgGGAGACGGGTATATGT
>Capsid_DI_78-157_insertion109
AGACCAGGCGTCTCCttacagcgatcgggtggcacaattaactattggcaattctaccat
cactacgcaagaagcagcaaacatcatagttggctatggtgagtggccttccAGCGGGAG
ACCGGGGTCTCTGAGCtactgttcggactctgatgctactgcagtggacaaaccaacgcg
cccagatgtttcggtgaataggttttacacattggacacaaaattgtgggagaaatcatc
caaggggtggtactggaaattcccggatgtgttaactgaaaccgGGAGACGGGTATATGT
>Capsid_DI_78-157_insertion110
AGACCAGGCGTCTCCttacagcgatcgggtggcacaattaactattggcaattctaccat
cactacgcaagaagcagcaaacatcatagttggctatggtgagtggccttcctacAGCGG
GAGACCGGGGTCTCTGAGCtgttcggactctgatgctactgcagtggacaaaccaacgcg
cccagatgtttcggtgaataggttttacacattggacacaaaattgtgggagaaatcatc
caaggggtggtactggaaattcccggatgtgttaactgaaaccgGGAGACGGGTATATGT
>Capsid_DI_78-157_insertion111
AGACCAGGCGTCTCCttacagcgatcgggtggcacaattaactattggcaattctaccat
cactacgcaagaagcagcaaacatcatagttggctatggtgagtggccttcctactgtAG
CGGGAGACCGGGGTCTCTGAGCtcggactctgatgctactgcagtggacaaaccaacgcg
cccagatgtttcggtgaataggttttacacattggacacaaaattgtgggagaaatcatc
caaggggtggtactggaaattcccggatgtgttaactgaaaccgGGAGACGGGTATATGT
>Capsid_DI_78-157_insertion112
AGACCAGGCGTCTCCttacagcgatcgggtggcacaattaactattggcaattctaccat
cactacgcaagaagcagcaaacatcatagttggctatggtgagtggccttcctactgttc
gAGCGGGAGACCGGGGTCTCTGAGCgactctgatgctactgcagtggacaaaccaacgcg
cccagatgtttcggtgaataggttttacacattggacacaaaattgtgggagaaatcatc
caaggggtggtactggaaattcccggatgtgttaactgaaaccgGGAGACGGGTATATGT
>Capsid_DI_78-157_insertion113
AGACCAGGCGTCTCCttacagcgatcgggtggcacaattaactattggcaattctaccat
cactacgcaagaagcagcaaacatcatagttggctatggtgagtggccttcctactgttc
ggacAGCGGGAGACCGGGGTCTCTGAGCtctgatgctactgcagtggacaaaccaacgcg
cccagatgtttcggtgaataggttttacacattggacacaaaattgtgggagaaatcatc
caaggggtggtactggaaattcccggatgtgttaactgaaaccgGGAGACGGGTATATGT
>Capsid_DI_78-157_insertion114
AGACCAGGCGTCTCCttacagcgatcgggtggcacaattaactattggcaattctaccat
cactacgcaagaagcagcaaacatcatagttggctatggtgagtggccttcctactgttc
ggactctAGCGGGAGACCGGGGTCTCTGAGCgatgctactgcagtggacaaaccaacgcg
cccagatgtttcggtgaataggttttacacattggacacaaaattgtgggagaaatcatc
caaggggtggtactggaaattcccggatgtgttaactgaaaccgGGAGACGGGTATATGT
>Capsid_DI_78-157_insertion115
AGACCAGGCGTCTCCttacagcgatcgggtggcacaattaactattggcaattctaccat
cactacgcaagaagcagcaaacatcatagttggctatggtgagtggccttcctactgttc
ggactctgatAGCGGGAGACCGGGGTCTCTGAGCgctactgcagtggacaaaccaacgcg
cccagatgtttcggtgaataggttttacacattggacacaaaattgtgggagaaatcatc
caaggggtggtactggaaattcccggatgtgttaactgaaaccgGGAGACGGGTATATGT
>Capsid_DI_78-157_insertion116
AGACCAGGCGTCTCCttacagcgatcgggtggcacaattaactattggcaattctaccat
cactacgcaagaagcagcaaacatcatagttggctatggtgagtggccttcctactgttc
ggactctgatgctAGCGGGAGACCGGGGTCTCTGAGCactgcagtggacaaaccaacgcg
cccagatgtttcggtgaataggttttacacattggacacaaaattgtgggagaaatcatc
caaggggtggtactggaaattcccggatgtgttaactgaaaccgGGAGACGGGTATATGT
>Capsid_DI_78-157_insertion117
AGACCAGGCGTCTCCttacagcgatcgggtggcacaattaactattggcaattctaccat
cactacgcaagaagcagcaaacatcatagttggctatggtgagtggccttcctactgttc
ggactctgatgctactAGCGGGAGACCGGGGTCTCTGAGCgcagtggacaaaccaacgcg
cccagatgtttcggtgaataggttttacacattggacacaaaattgtgggagaaatcatc
caaggggtggtactggaaattcccggatgtgttaactgaaaccgGGAGACGGGTATATGT
>Capsid_DI_78-157_insertion118
AGACCAGGCGTCTCCttacagcgatcgggtggcacaattaactattggcaattctaccat
cactacgcaagaagcagcaaacatcatagttggctatggtgagtggccttcctactgttc
ggactctgatgctactgcaAGCGGGAGACCGGGGTCTCTGAGCgtggacaaaccaacgcg
cccagatgtttcggtgaataggttttacacattggacacaaaattgtgggagaaatcatc
caaggggtggtactggaaattcccggatgtgttaactgaaaccgGGAGACGGGTATATGT
>Capsid_DI_78-157_insertion119
AGACCAGGCGTCTCCttacagcgatcgggtggcacaattaactattggcaattctaccat
cactacgcaagaagcagcaaacatcatagttggctatggtgagtggccttcctactgttc
ggactctgatgctactgcagtgAGCGGGAGACCGGGGTCTCTGAGCgacaaaccaacgcg
cccagatgtttcggtgaataggttttacacattggacacaaaattgtgggagaaatcatc
caaggggtggtactggaaattcccggatgtgttaactgaaaccgGGAGACGGGTATATGT
>Capsid_DI_78-157_insertion120
AGACCAGGCGTCTCCttacagcgatcgggtggcacaattaactattggcaattctaccat
cactacgcaagaagcagcaaacatcatagttggctatggtgagtggccttcctactgttc
ggactctgatgctactgcagtggacAGCGGGAGACCGGGGTCTCTGAGCaaaccaacgcg
cccagatgtttcggtgaataggttttacacattggacacaaaattgtgggagaaatcatc
caaggggtggtactggaaattcccggatgtgttaactgaaaccgGGAGACGGGTATATGT
>Capsid_DI_78-157_insertion121
AGACCAGGCGTCTCCttacagcgatcgggtggcacaattaactattggcaattctaccat
cactacgcaagaagcagcaaacatcatagttggctatggtgagtggccttcctactgttc
ggactctgatgctactgcagtggacaaaAGCGGGAGACCGGGGTCTCTGAGCccaacgcg
cccagatgtttcggtgaataggttttacacattggacacaaaattgtgggagaaatcatc
caaggggtggtactggaaattcccggatgtgttaactgaaaccgGGAGACGGGTATATGT
>Capsid_DI_78-157_insertion122
AGACCAGGCGTCTCCttacagcgatcgggtggcacaattaactattggcaattctaccat
cactacgcaagaagcagcaaacatcatagttggctatggtgagtggccttcctactgttc
ggactctgatgctactgcagtggacaaaccaAGCGGGAGACCGGGGTCTCTGAGCacgcg
cccagatgtttcggtgaataggttttacacattggacacaaaattgtgggagaaatcatc
caaggggtggtactggaaattcccggatgtgttaactgaaaccgGGAGACGGGTATATGT
>Capsid_DI_78-157_insertion123
AGACCAGGCGTCTCCttacagcgatcgggtggcacaattaactattggcaattctaccat
cactacgcaagaagcagcaaacatcatagttggctatggtgagtggccttcctactgttc
ggactctgatgctactgcagtggacaaaccaacgAGCGGGAGACCGGGGTCTCTGAGCcg
cccagatgtttcggtgaataggttttacacattggacacaaaattgtgggagaaatcatc
caaggggtggtactggaaattcccggatgtgttaactgaaaccgGGAGACGGGTATATGT
>Capsid_DI_78-157_insertion124
AGACCAGGCGTCTCCttacagcgatcgggtggcacaattaactattggcaattctaccat
cactacgcaagaagcagcaaacatcatagttggctatggtgagtggccttcctactgttc
ggactctgatgctactgcagtggacaaaccaacgcgcAGCGGGAGACCGGGGTCTCTGAG
Cccagatgtttcggtgaataggttttacacattggacacaaaattgtgggagaaatcatc
caaggggtggtactggaaattcccggatgtgttaactgaaaccgGGAGACGGGTATATGT
>Capsid_DI_78-157_insertion125
AGACCAGGCGTCTCCttacagcgatcgggtggcacaattaactattggcaattctaccat
cactacgcaagaagcagcaaacatcatagttggctatggtgagtggccttcctactgttc
ggactctgatgctactgcagtggacaaaccaacgcgcccaAGCGGGAGACCGGGGTCTCT
GAGCgatgtttcggtgaataggttttacacattggacacaaaattgtgggagaaatcatc
caaggggtggtactggaaattcccggatgtgttaactgaaaccgGGAGACGGGTATATGT
>Capsid_DI_78-157_insertion126
AGACCAGGCGTCTCCttacagcgatcgggtggcacaattaactattggcaattctaccat
cactacgcaagaagcagcaaacatcatagttggctatggtgagtggccttcctactgttc
ggactctgatgctactgcagtggacaaaccaacgcgcccagatAGCGGGAGACCGGGGTC
TCTGAGCgtttcggtgaataggttttacacattggacacaaaattgtgggagaaatcatc
caaggggtggtactggaaattcccggatgtgttaactgaaaccgGGAGACGGGTATATGT
>Capsid_DI_78-157_insertion127
AGACCAGGCGTCTCCttacagcgatcgggtggcacaattaactattggcaattctaccat
cactacgcaagaagcagcaaacatcatagttggctatggtgagtggccttcctactgttc
ggactctgatgctactgcagtggacaaaccaacgcgcccagatgttAGCGGGAGACCGGG
GTCTCTGAGCtcggtgaataggttttacacattggacacaaaattgtgggagaaatcatc
caaggggtggtactggaaattcccggatgtgttaactgaaaccgGGAGACGGGTATATGT
>Capsid_DI_78-157_insertion128
AGACCAGGCGTCTCCttacagcgatcgggtggcacaattaactattggcaattctaccat
cactacgcaagaagcagcaaacatcatagttggctatggtgagtggccttcctactgttc
ggactctgatgctactgcagtggacaaaccaacgcgcccagatgtttcgAGCGGGAGACC
GGGGTCTCTGAGCgtgaataggttttacacattggacacaaaattgtgggagaaatcatc
caaggggtggtactggaaattcccggatgtgttaactgaaaccgGGAGACGGGTATATGT
>Capsid_DI_78-157_insertion129
AGACCAGGCGTCTCCttacagcgatcgggtggcacaattaactattggcaattctaccat
cactacgcaagaagcagcaaacatcatagttggctatggtgagtggccttcctactgttc
ggactctgatgctactgcagtggacaaaccaacgcgcccagatgtttcggtgAGCGGGAG
ACCGGGGTCTCTGAGCaataggttttacacattggacacaaaattgtgggagaaatcatc
caaggggtggtactggaaattcccggatgtgttaactgaaaccgGGAGACGGGTATATGT
>Capsid_DI_78-157_insertion130
AGACCAGGCGTCTCCttacagcgatcgggtggcacaattaactattggcaattctaccat
cactacgcaagaagcagcaaacatcatagttggctatggtgagtggccttcctactgttc
ggactctgatgctactgcagtggacaaaccaacgcgcccagatgtttcggtgaatAGCGG
GAGACCGGGGTCTCTGAGCaggttttacacattggacacaaaattgtgggagaaatcatc
caaggggtggtactggaaattcccggatgtgttaactgaaaccgGGAGACGGGTATATGT
>Capsid_DI_78-157_insertion131
AGACCAGGCGTCTCCttacagcgatcgggtggcacaattaactattggcaattctaccat
cactacgcaagaagcagcaaacatcatagttggctatggtgagtggccttcctactgttc
ggactctgatgctactgcagtggacaaaccaacgcgcccagatgtttcggtgaataggAG
CGGGAGACCGGGGTCTCTGAGCttttacacattggacacaaaattgtgggagaaatcatc
caaggggtggtactggaaattcccggatgtgttaactgaaaccgGGAGACGGGTATATGT
>Capsid_DI_78-157_insertion132
AGACCAGGCGTCTCCttacagcgatcgggtggcacaattaactattggcaattctaccat
cactacgcaagaagcagcaaacatcatagttggctatggtgagtggccttcctactgttc
ggactctgatgctactgcagtggacaaaccaacgcgcccagatgtttcggtgaataggtt
tAGCGGGAGACCGGGGTCTCTGAGCtacacattggacacaaaattgtgggagaaatcatc
caaggggtggtactggaaattcccggatgtgttaactgaaaccgGGAGACGGGTATATGT
>Capsid_DI_78-157_insertion133
AGACCAGGCGTCTCCttacagcgatcgggtggcacaattaactattggcaattctaccat
cactacgcaagaagcagcaaacatcatagttggctatggtgagtggccttcctactgttc
ggactctgatgctactgcagtggacaaaccaacgcgcccagatgtttcggtgaataggtt
ttacAGCGGGAGACCGGGGTCTCTGAGCacattggacacaaaattgtgggagaaatcatc
caaggggtggtactggaaattcccggatgtgttaactgaaaccgGGAGACGGGTATATGT
>Capsid_DI_78-157_insertion134
AGACCAGGCGTCTCCttacagcgatcgggtggcacaattaactattggcaattctaccat
cactacgcaagaagcagcaaacatcatagttggctatggtgagtggccttcctactgttc
ggactctgatgctactgcagtggacaaaccaacgcgcccagatgtttcggtgaataggtt
ttacacaAGCGGGAGACCGGGGTCTCTGAGCttggacacaaaattgtgggagaaatcatc
caaggggtggtactggaaattcccggatgtgttaactgaaaccgGGAGACGGGTATATGT
>Capsid_DI_78-157_insertion135
AGACCAGGCGTCTCCttacagcgatcgggtggcacaattaactattggcaattctaccat
cactacgcaagaagcagcaaacatcatagttggctatggtgagtggccttcctactgttc
ggactctgatgctactgcagtggacaaaccaacgcgcccagatgtttcggtgaataggtt
ttacacattgAGCGGGAGACCGGGGTCTCTGAGCgacacaaaattgtgggagaaatcatc
caaggggtggtactggaaattcccggatgtgttaactgaaaccgGGAGACGGGTATATGT
>Capsid_DI_78-157_insertion136
AGACCAGGCGTCTCCttacagcgatcgggtggcacaattaactattggcaattctaccat
cactacgcaagaagcagcaaacatcatagttggctatggtgagtggccttcctactgttc
ggactctgatgctactgcagtggacaaaccaacgcgcccagatgtttcggtgaataggtt
ttacacattggacAGCGGGAGACCGGGGTCTCTGAGCacaaaattgtgggagaaatcatc
caaggggtggtactggaaattcccggatgtgttaactgaaaccgGGAGACGGGTATATGT
>Capsid_DI_78-157_insertion137
AGACCAGGCGTCTCCttacagcgatcgggtggcacaattaactattggcaattctaccat
cactacgcaagaagcagcaaacatcatagttggctatggtgagtggccttcctactgttc
ggactctgatgctactgcagtggacaaaccaacgcgcccagatgtttcggtgaataggtt
ttacacattggacacaAGCGGGAGACCGGGGTCTCTGAGCaaattgtgggagaaatcatc
caaggggtggtactggaaattcccggatgtgttaactgaaaccgGGAGACGGGTATATGT
>Capsid_DI_78-157_insertion138
AGACCAGGCGTCTCCttacagcgatcgggtggcacaattaactattggcaattctaccat
cactacgcaagaagcagcaaacatcatagttggctatggtgagtggccttcctactgttc
ggactctgatgctactgcagtggacaaaccaacgcgcccagatgtttcggtgaataggtt
ttacacattggacacaaaaAGCGGGAGACCGGGGTCTCTGAGCttgtgggagaaatcatc
caaggggtggtactggaaattcccggatgtgttaactgaaaccgGGAGACGGGTATATGT
>Capsid_DI_78-157_insertion139
AGACCAGGCGTCTCCttacagcgatcgggtggcacaattaactattggcaattctaccat
cactacgcaagaagcagcaaacatcatagttggctatggtgagtggccttcctactgttc
ggactctgatgctactgcagtggacaaaccaacgcgcccagatgtttcggtgaataggtt
ttacacattggacacaaaattgAGCGGGAGACCGGGGTCTCTGAGCtgggagaaatcatc
caaggggtggtactggaaattcccggatgtgttaactgaaaccgGGAGACGGGTATATGT
>Capsid_DI_78-157_insertion140
AGACCAGGCGTCTCCttacagcgatcgggtggcacaattaactattggcaattctaccat
cactacgcaagaagcagcaaacatcatagttggctatggtgagtggccttcctactgttc
ggactctgatgctactgcagtggacaaaccaacgcgcccagatgtttcggtgaataggtt
ttacacattggacacaaaattgtggAGCGGGAGACCGGGGTCTCTGAGCgagaaatcatc
caaggggtggtactggaaattcccggatgtgttaactgaaaccgGGAGACGGGTATATGT
>Capsid_DI_78-157_insertion141
AGACCAGGCGTCTCCttacagcgatcgggtggcacaattaactattggcaattctaccat
cactacgcaagaagcagcaaacatcatagttggctatggtgagtggccttcctactgttc
ggactctgatgctactgcagtggacaaaccaacgcgcccagatgtttcggtgaataggtt
ttacacattggacacaaaattgtgggagAGCGGGAGACCGGGGTCTCTGAGCaaatcatc
caaggggtggtactggaaattcccggatgtgttaactgaaaccgGGAGACGGGTATATGT
>Capsid_DI_78-157_insertion142
AGACCAGGCGTCTCCttacagcgatcgggtggcacaattaactattggcaattctaccat
cactacgcaagaagcagcaaacatcatagttggctatggtgagtggccttcctactgttc
ggactctgatgctactgcagtggacaaaccaacgcgcccagatgtttcggtgaataggtt
ttacacattggacacaaaattgtgggagaaaAGCGGGAGACCGGGGTCTCTGAGCtcatc
caaggggtggtactggaaattcccggatgtgttaactgaaaccgGGAGACGGGTATATGT
>Capsid_DI_78-157_insertion143
AGACCAGGCGTCTCCttacagcgatcgggtggcacaattaactattggcaattctaccat
cactacgcaagaagcagcaaacatcatagttggctatggtgagtggccttcctactgttc
ggactctgatgctactgcagtggacaaaccaacgcgcccagatgtttcggtgaataggtt
ttacacattggacacaaaattgtgggagaaatcaAGCGGGAGACCGGGGTCTCTGAGCtc
caaggggtggtactggaaattcccggatgtgttaactgaaaccgGGAGACGGGTATATGT
>Capsid_DI_78-157_insertion144
AGACCAGGCGTCTCCttacagcgatcgggtggcacaattaactattggcaattctaccat
cactacgcaagaagcagcaaacatcatagttggctatggtgagtggccttcctactgttc
ggactctgatgctactgcagtggacaaaccaacgcgcccagatgtttcggtgaataggtt
ttacacattggacacaaaattgtgggagaaatcatccAGCGGGAGACCGGGGTCTCTGAG
CaaggggtggtactggaaattcccggatgtgttaactgaaaccgGGAGACGGGTATATGT
>Capsid_DI_78-157_insertion145
AGACCAGGCGTCTCCttacagcgatcgggtggcacaattaactattggcaattctaccat
cactacgcaagaagcagcaaacatcatagttggctatggtgagtggccttcctactgttc
ggactctgatgctactgcagtggacaaaccaacgcgcccagatgtttcggtgaataggtt
ttacacattggacacaaaattgtgggagaaatcatccaagAGCGGGAGACCGGGGTCTCT
GAGCgggtggtactggaaattcccggatgtgttaactgaaaccgGGAGACGGGTATATGT
>Capsid_DI_78-157_insertion146
AGACCAGGCGTCTCCttacagcgatcgggtggcacaattaactattggcaattctaccat
cactacgcaagaagcagcaaacatcatagttggctatggtgagtggccttcctactgttc
ggactctgatgctactgcagtggacaaaccaacgcgcccagatgtttcggtgaataggtt
ttacacattggacacaaaattgtgggagaaatcatccaaggggAGCGGGAGACCGGGGTC
TCTGAGCtggtactggaaattcccggatgtgttaactgaaaccgGGAGACGGGTATATGT
>Capsid_DI_78-157_insertion147
AGACCAGGCGTCTCCttacagcgatcgggtggcacaattaactattggcaattctaccat
cactacgcaagaagcagcaaacatcatagttggctatggtgagtggccttcctactgttc
ggactctgatgctactgcagtggacaaaccaacgcgcccagatgtttcggtgaataggtt
ttacacattggacacaaaattgtgggagaaatcatccaaggggtggAGCGGGAGACCGGG
GTCTCTGAGCtactggaaattcccggatgtgttaactgaaaccgGGAGACGGGTATATGT
>Capsid_DI_78-157_insertion148
AGACCAGGCGTCTCCttacagcgatcgggtggcacaattaactattggcaattctaccat
cactacgcaagaagcagcaaacatcatagttggctatggtgagtggccttcctactgttc
ggactctgatgctactgcagtggacaaaccaacgcgcccagatgtttcggtgaataggtt
ttacacattggacacaaaattgtgggagaaatcatccaaggggtggtacAGCGGGAGACC
GGGGTCTCTGAGCtggaaattcccggatgtgttaactgaaaccgGGAGACGGGTATATGT
>Capsid_DI_78-157_insertion149
AGACCAGGCGTCTCCttacagcgatcgggtggcacaattaactattggcaattctaccat
cactacgcaagaagcagcaaacatcatagttggctatggtgagtggccttcctactgttc
ggactctgatgctactgcagtggacaaaccaacgcgcccagatgtttcggtgaataggtt
ttacacattggacacaaaattgtgggagaaatcatccaaggggtggtactggAGCGGGAG
ACCGGGGTCTCTGAGCaaattcccggatgtgttaactgaaaccgGGAGACGGGTATATGT
>Capsid_DI_78-157_insertion150
AGACCAGGCGTCTCCttacagcgatcgggtggcacaattaactattggcaattctaccat
cactacgcaagaagcagcaaacatcatagttggctatggtgagtggccttcctactgttc
ggactctgatgctactgcagtggacaaaccaacgcgcccagatgtttcggtgaataggtt
ttacacattggacacaaaattgtgggagaaatcatccaaggggtggtactggaaaAGCGG
GAGACCGGGGTCTCTGAGCttcccggatgtgttaactgaaaccgGGAGACGGGTATATGT
>Capsid_DI_78-157_insertion151
AGACCAGGCGTCTCCttacagcgatcgggtggcacaattaactattggcaattctaccat
cactacgcaagaagcagcaaacatcatagttggctatggtgagtggccttcctactgttc
ggactctgatgctactgcagtggacaaaccaacgcgcccagatgtttcggtgaataggtt
ttacacattggacacaaaattgtgggagaaatcatccaaggggtggtactggaaattcAG
CGGGAGACCGGGGTCTCTGAGCccggatgtgttaactgaaaccgGGAGACGGGTATATGT
>Capsid_DI_78-157_insertion152
AGACCAGGCGTCTCCttacagcgatcgggtggcacaattaactattggcaattctaccat
cactacgcaagaagcagcaaacatcatagttggctatggtgagtggccttcctactgttc
ggactctgatgctactgcagtggacaaaccaacgcgcccagatgtttcggtgaataggtt
ttacacattggacacaaaattgtgggagaaatcatccaaggggtggtactggaaattccc
gAGCGGGAGACCGGGGTCTCTGAGCgatgtgttaactgaaaccgGGAGACGGGTATATGT
>Capsid_DI_78-157_insertion153
AGACCAGGCGTCTCCttacagcgatcgggtggcacaattaactattggcaattctaccat
cactacgcaagaagcagcaaacatcatagttggctatggtgagtggccttcctactgttc
ggactctgatgctactgcagtggacaaaccaacgcgcccagatgtttcggtgaataggtt
ttacacattggacacaaaattgtgggagaaatcatccaaggggtggtactggaaattccc
ggatAGCGGGAGACCGGGGTCTCTGAGCgtgttaactgaaaccgGGAGACGGGTATATGT
>Capsid_DI_78-157_insertion154
AGACCAGGCGTCTCCttacagcgatcgggtggcacaattaactattggcaattctaccat
cactacgcaagaagcagcaaacatcatagttggctatggtgagtggccttcctactgttc
ggactctgatgctactgcagtggacaaaccaacgcgcccagatgtttcggtgaataggtt
ttacacattggacacaaaattgtgggagaaatcatccaaggggtggtactggaaattccc
ggatgtgAGCGGGAGACCGGGGTCTCTGAGCttaactgaaaccgGGAGACGGGTATATGT
>Capsid_DI_78-157_insertion155
AGACCAGGCGTCTCCttacagcgatcgggtggcacaattaactattggcaattctaccat
cactacgcaagaagcagcaaacatcatagttggctatggtgagtggccttcctactgttc
ggactctgatgctactgcagtggacaaaccaacgcgcccagatgtttcggtgaataggtt
ttacacattggacacaaaattgtgggagaaatcatccaaggggtggtactggaaattccc
ggatgtgttaAGCGGGAGACCGGGGTCTCTGAGCactgaaaccgGGAGACGGGTATATGT
>Capsid_DI_78-157_insertion156
AGACCAGGCGTCTCCttacagcgatcgggtggcacaattaactattggcaattctaccat
cactacgcaagaagcagcaaacatcatagttggctatggtgagtggccttcctactgttc
ggactctgatgctactgcagtggacaaaccaacgcgcccagatgtttcggtgaataggtt
ttacacattggacacaaaattgtgggagaaatcatccaaggggtggtactggaaattccc
ggatgtgttaactAGCGGGAGACCGGGGTCTCTGAGCgaaaccgGGAGACGGGTATATGT
>Capsid_DI_78-157_insertion157
AGACCAGGCGTCTCCttacagcgatcgggtggcacaattaactattggcaattctaccat
cactacgcaagaagcagcaaacatcatagttggctatggtgagtggccttcctactgttc
ggactctgatgctactgcagtggacaaaccaacgcgcccagatgtttcggtgaataggtt
ttacacattggacacaaaattgtgggagaaatcatccaaggggtggtactggaaattccc
ggatgtgttaactgaaAGCGGGAGACCGGGGTCTCTGAGCaccgGGAGACGGGTATATGT
>Capsid_DI_158-235_insertion158
TCCGTTTGTTCCGTCTCCaaccAGCGGGAGACCGGGGTCTCTGAGCggggtctttggtca
aaatgcacagttccactacctctatcggtcagggttctgcattcacgtgcagtgcaatgc
tagtaagttccaccaaggagcactcctagtcgctgtcctcccagagtatgtcattgggac
agtggcaggtggcacagggacggaggatagccaccccccttataagcagactcaacccgg
tgctgatggcttcgaattgcaacacccgtacgtgcttgatgGGAGACGCCTGAGGTCGTG
>Capsid_DI_158-235_insertion159
TCCGTTTGTTCCGTCTCCaaccgggAGCGGGAGACCGGGGTCTCTGAGCgtctttggtca
aaatgcacagttccactacctctatcggtcagggttctgcattcacgtgcagtgcaatgc
tagtaagttccaccaaggagcactcctagtcgctgtcctcccagagtatgtcattgggac
agtggcaggtggcacagggacggaggatagccaccccccttataagcagactcaacccgg
tgctgatggcttcgaattgcaacacccgtacgtgcttgatgGGAGACGCCTGAGGTCGTG
>Capsid_DI_158-235_insertion160
TCCGTTTGTTCCGTCTCCaaccggggtcAGCGGGAGACCGGGGTCTCTGAGCtttggtca
aaatgcacagttccactacctctatcggtcagggttctgcattcacgtgcagtgcaatgc
tagtaagttccaccaaggagcactcctagtcgctgtcctcccagagtatgtcattgggac
agtggcaggtggcacagggacggaggatagccaccccccttataagcagactcaacccgg
tgctgatggcttcgaattgcaacacccgtacgtgcttgatgGGAGACGCCTGAGGTCGTG
>Capsid_DI_158-235_insertion161
TCCGTTTGTTCCGTCTCCaaccggggtctttAGCGGGAGACCGGGGTCTCTGAGCggtca
aaatgcacagttccactacctctatcggtcagggttctgcattcacgtgcagtgcaatgc
tagtaagttccaccaaggagcactcctagtcgctgtcctcccagagtatgtcattgggac
agtggcaggtggcacagggacggaggatagccaccccccttataagcagactcaacccgg
tgctgatggcttcgaattgcaacacccgtacgtgcttgatgGGAGACGCCTGAGGTCGTG
>Capsid_DI_158-235_insertion162
TCCGTTTGTTCCGTCTCCaaccggggtctttggtAGCGGGAGACCGGGGTCTCTGAGCca
aaatgcacagttccactacctctatcggtcagggttctgcattcacgtgcagtgcaatgc
tagtaagttccaccaaggagcactcctagtcgctgtcctcccagagtatgtcattgggac
agtggcaggtggcacagggacggaggatagccaccccccttataagcagactcaacccgg
tgctgatggcttcgaattgcaacacccgtacgtgcttgatgGGAGACGCCTGAGGTCGTG
>Capsid_DI_158-235_insertion163
TCCGTTTGTTCCGTCTCCaaccggggtctttggtcaaAGCGGGAGACCGGGGTCTCTGAG
Caatgcacagttccactacctctatcggtcagggttctgcattcacgtgcagtgcaatgc
tagtaagttccaccaaggagcactcctagtcgctgtcctcccagagtatgtcattgggac
agtggcaggtggcacagggacggaggatagccaccccccttataagcagactcaacccgg
tgctgatggcttcgaattgcaacacccgtacgtgcttgatgGGAGACGCCTGAGGTCGTG
>Capsid_DI_158-235_insertion164
TCCGTTTGTTCCGTCTCCaaccggggtctttggtcaaaatAGCGGGAGACCGGGGTCTCT
GAGCgcacagttccactacctctatcggtcagggttctgcattcacgtgcagtgcaatgc
tagtaagttccaccaaggagcactcctagtcgctgtcctcccagagtatgtcattgggac
agtggcaggtggcacagggacggaggatagccaccccccttataagcagactcaacccgg
tgctgatggcttcgaattgcaacacccgtacgtgcttgatgGGAGACGCCTGAGGTCGTG
>Capsid_DI_158-235_insertion165
TCCGTTTGTTCCGTCTCCaaccggggtctttggtcaaaatgcaAGCGGGAGACCGGGGTC
TCTGAGCcagttccactacctctatcggtcagggttctgcattcacgtgcagtgcaatgc
tagtaagttccaccaaggagcactcctagtcgctgtcctcccagagtatgtcattgggac
agtggcaggtggcacagggacggaggatagccaccccccttataagcagactcaacccgg
tgctgatggcttcgaattgcaacacccgtacgtgcttgatgGGAGACGCCTGAGGTCGTG
>Capsid_DI_158-235_insertion166
TCCGTTTGTTCCGTCTCCaaccggggtctttggtcaaaatgcacagAGCGGGAGACCGGG
GTCTCTGAGCttccactacctctatcggtcagggttctgcattcacgtgcagtgcaatgc
tagtaagttccaccaaggagcactcctagtcgctgtcctcccagagtatgtcattgggac
agtggcaggtggcacagggacggaggatagccaccccccttataagcagactcaacccgg
tgctgatggcttcgaattgcaacacccgtacgtgcttgatgGGAGACGCCTGAGGTCGTG
>Capsid_DI_158-235_insertion167
TCCGTTTGTTCCGTCTCCaaccggggtctttggtcaaaatgcacagttcAGCGGGAGACC
GGGGTCTCTGAGCcactacctctatcggtcagggttctgcattcacgtgcagtgcaatgc
tagtaagttccaccaaggagcactcctagtcgctgtcctcccagagtatgtcattgggac
agtggcaggtggcacagggacggaggatagccaccccccttataagcagactcaacccgg
tgctgatggcttcgaattgcaacacccgtacgtgcttgatgGGAGACGCCTGAGGTCGTG
>Capsid_DI_158-235_insertion168
TCCGTTTGTTCCGTCTCCaaccggggtctttggtcaaaatgcacagttccacAGCGGGAG
ACCGGGGTCTCTGAGCtacctctatcggtcagggttctgcattcacgtgcagtgcaatgc
tagtaagttccaccaaggagcactcctagtcgctgtcctcccagagtatgtcattgggac
agtggcaggtggcacagggacggaggatagccaccccccttataagcagactcaacccgg
tgctgatggcttcgaattgcaacacccgtacgtgcttgatgGGAGACGCCTGAGGTCGTG
>Capsid_DI_158-235_insertion169
TCCGTTTGTTCCGTCTCCaaccggggtctttggtcaaaatgcacagttccactacAGCGG
GAGACCGGGGTCTCTGAGCctctatcggtcagggttctgcattcacgtgcagtgcaatgc
tagtaagttccaccaaggagcactcctagtcgctgtcctcccagagtatgtcattgggac
agtggcaggtggcacagggacggaggatagccaccccccttataagcagactcaacccgg
tgctgatggcttcgaattgcaacacccgtacgtgcttgatgGGAGACGCCTGAGGTCGTG
>Capsid_DI_158-235_insertion170
TCCGTTTGTTCCGTCTCCaaccggggtctttggtcaaaatgcacagttccactacctcAG
CGGGAGACCGGGGTCTCTGAGCtatcggtcagggttctgcattcacgtgcagtgcaatgc
tagtaagttccaccaaggagcactcctagtcgctgtcctcccagagtatgtcattgggac
agtggcaggtggcacagggacggaggatagccaccccccttataagcagactcaacccgg
tgctgatggcttcgaattgcaacacccgtacgtgcttgatgGGAGACGCCTGAGGTCGTG
>Capsid_DI_158-235_insertion171
TCCGTTTGTTCCGTCTCCaaccggggtctttggtcaaaatgcacagttccactacctcta
tAGCGGGAGACCGGGGTCTCTGAGCcggtcagggttctgcattcacgtgcagtgcaatgc
tagtaagttccaccaaggagcactcctagtcgctgtcctcccagagtatgtcattgggac
agtggcaggtggcacagggacggaggatagccaccccccttataagcagactcaacccgg
tgctgatggcttcgaattgcaacacccgtacgtgcttgatgGGAGACGCCTGAGGTCGTG
>Capsid_DI_158-235_insertion172
TCCGTTTGTTCCGTCTCCaaccggggtctttggtcaaaatgcacagttccactacctcta
tcggAGCGGGAGACCGGGGTCTCTGAGCtcagggttctgcattcacgtgcagtgcaatgc
tagtaagttccaccaaggagcactcctagtcgctgtcctcccagagtatgtcattgggac
agtggcaggtggcacagggacggaggatagccaccccccttataagcagactcaacccgg
tgctgatggcttcgaattgcaacacccgtacgtgcttgatgGGAGACGCCTGAGGTCGTG
>Capsid_DI_158-235_insertion173
TCCGTTTGTTCCGTCTCCaaccggggtctttggtcaaaatgcacagttccactacctcta
tcggtcaAGCGGGAGACCGGGGTCTCTGAGCgggttctgcattcacgtgcagtgcaatgc
tagtaagttccaccaaggagcactcctagtcgctgtcctcccagagtatgtcattgggac
agtggcaggtggcacagggacggaggatagccaccccccttataagcagactcaacccgg
tgctgatggcttcgaattgcaacacccgtacgtgcttgatgGGAGACGCCTGAGGTCGTG
>Capsid_DI_158-235_insertion174
TCCGTTTGTTCCGTCTCCaaccggggtctttggtcaaaatgcacagttccactacctcta
tcggtcagggAGCGGGAGACCGGGGTCTCTGAGCttctgcattcacgtgcagtgcaatgc
tagtaagttccaccaaggagcactcctagtcgctgtcctcccagagtatgtcattgggac
agtggcaggtggcacagggacggaggatagccaccccccttataagcagactcaacccgg
tgctgatggcttcgaattgcaacacccgtacgtgcttgatgGGAGACGCCTGAGGTCGTG
>Capsid_DI_158-235_insertion175
TCCGTTTGTTCCGTCTCCaaccggggtctttggtcaaaatgcacagttccactacctcta
tcggtcagggttcAGCGGGAGACCGGGGTCTCTGAGCtgcattcacgtgcagtgcaatgc
tagtaagttccaccaaggagcactcctagtcgctgtcctcccagagtatgtcattgggac
agtggcaggtggcacagggacggaggatagccaccccccttataagcagactcaacccgg
tgctgatggcttcgaattgcaacacccgtacgtgcttgatgGGAGACGCCTGAGGTCGTG
>Capsid_DI_158-235_insertion176
TCCGTTTGTTCCGTCTCCaaccggggtctttggtcaaaatgcacagttccactacctcta
tcggtcagggttctgcAGCGGGAGACCGGGGTCTCTGAGCattcacgtgcagtgcaatgc
tagtaagttccaccaaggagcactcctagtcgctgtcctcccagagtatgtcattgggac
agtggcaggtggcacagggacggaggatagccaccccccttataagcagactcaacccgg
tgctgatggcttcgaattgcaacacccgtacgtgcttgatgGGAGACGCCTGAGGTCGTG
>Capsid_DI_158-235_insertion177
TCCGTTTGTTCCGTCTCCaaccggggtctttggtcaaaatgcacagttccactacctcta
tcggtcagggttctgcattAGCGGGAGACCGGGGTCTCTGAGCcacgtgcagtgcaatgc
tagtaagttccaccaaggagcactcctagtcgctgtcctcccagagtatgtcattgggac
agtggcaggtggcacagggacggaggatagccaccccccttataagcagactcaacccgg
tgctgatggcttcgaattgcaacacccgtacgtgcttgatgGGAGACGCCTGAGGTCGTG
>Capsid_DI_158-235_insertion178
TCCGTTTGTTCCGTCTCCaaccggggtctttggtcaaaatgcacagttccactacctcta
tcggtcagggttctgcattcacAGCGGGAGACCGGGGTCTCTGAGCgtgcagtgcaatgc
tagtaagttccaccaaggagcactcctagtcgctgtcctcccagagtatgtcattgggac
agtggcaggtggcacagggacggaggatagccaccccccttataagcagactcaacccgg
tgctgatggcttcgaattgcaacacccgtacgtgcttgatgGGAGACGCCTGAGGTCGTG
>Capsid_DI_158-235_insertion179
TCCGTTTGTTCCGTCTCCaaccggggtctttggtcaaaatgcacagttccactacctcta
tcggtcagggttctgcattcacgtgAGCGGGAGACCGGGGTCTCTGAGCcagtgcaatgc
tagtaagttccaccaaggagcactcctagtcgctgtcctcccagagtatgtcattgggac
agtggcaggtggcacagggacggaggatagccaccccccttataagcagactcaacccgg
tgctgatggcttcgaattgcaacacccgtacgtgcttgatgGGAGACGCCTGAGGTCGTG
>Capsid_DI_158-235_insertion180
TCCGTTTGTTCCGTCTCCaaccggggtctttggtcaaaatgcacagttccactacctcta
tcggtcagggttctgcattcacgtgcagAGCGGGAGACCGGGGTCTCTGAGCtgcaatgc
tagtaagttccaccaaggagcactcctagtcgctgtcctcccagagtatgtcattgggac
agtggcaggtggcacagggacggaggatagccaccccccttataagcagactcaacccgg
tgctgatggcttcgaattgcaacacccgtacgtgcttgatgGGAGACGCCTGAGGTCGTG
>Capsid_DI_158-235_insertion181
TCCGTTTGTTCCGTCTCCaaccggggtctttggtcaaaatgcacagttccactacctcta
tcggtcagggttctgcattcacgtgcagtgcAGCGGGAGACCGGGGTCTCTGAGCaatgc
tagtaagttccaccaaggagcactcctagtcgctgtcctcccagagtatgtcattgggac
agtggcaggtggcacagggacggaggatagccaccccccttataagcagactcaacccgg
tgctgatggcttcgaattgcaacacccgtacgtgcttgatgGGAGACGCCTGAGGTCGTG
>Capsid_DI_158-235_insertion182
TCCGTTTGTTCCGTCTCCaaccggggtctttggtcaaaatgcacagttccactacctcta
tcggtcagggttctgcattcacgtgcagtgcaatAGCGGGAGACCGGGGTCTCTGAGCgc
tagtaagttccaccaaggagcactcctagtcgctgtcctcccagagtatgtcattgggac
agtggcaggtggcacagggacggaggatagccaccccccttataagcagactcaacccgg
tgctgatggcttcgaattgcaacacccgtacgtgcttgatgGGAGACGCCTGAGGTCGTG
>Capsid_DI_158-235_insertion183
TCCGTTTGTTCCGTCTCCaaccggggtctttggtcaaaatgcacagttccactacctcta
tcggtcagggttctgcattcacgtgcagtgcaatgctAGCGGGAGACCGGGGTCTCTGAG
Cagtaagttccaccaaggagcactcctagtcgctgtcctcccagagtatgtcattgggac
agtggcaggtggcacagggacggaggatagccaccccccttataagcagactcaacccgg
tgctgatggcttcgaattgcaacacccgtacgtgcttgatgGGAGACGCCTGAGGTCGTG
>Capsid_DI_158-235_insertion184
TCCGTTTGTTCCGTCTCCaaccggggtctttggtcaaaatgcacagttccactacctcta
tcggtcagggttctgcattcacgtgcagtgcaatgctagtAGCGGGAGACCGGGGTCTCT
GAGCaagttccaccaaggagcactcctagtcgctgtcctcccagagtatgtcattgggac
agtggcaggtggcacagggacggaggatagccaccccccttataagcagactcaacccgg
tgctgatggcttcgaattgcaacacccgtacgtgcttgatgGGAGACGCCTGAGGTCGTG
>Capsid_DI_158-235_insertion185
TCCGTTTGTTCCGTCTCCaaccggggtctttggtcaaaatgcacagttccactacctcta
tcggtcagggttctgcattcacgtgcagtgcaatgctagtaagAGCGGGAGACCGGGGTC
TCTGAGCttccaccaaggagcactcctagtcgctgtcctcccagagtatgtcattgggac
agtggcaggtggcacagggacggaggatagccaccccccttataagcagactcaacccgg
tgctgatggcttcgaattgcaacacccgtacgtgcttgatgGGAGACGCCTGAGGTCGTG
>Capsid_DI_158-235_insertion186
TCCGTTTGTTCCGTCTCCaaccggggtctttggtcaaaatgcacagttccactacctcta
tcggtcagggttctgcattcacgtgcagtgcaatgctagtaagttcAGCGGGAGACCGGG
GTCTCTGAGCcaccaaggagcactcctagtcgctgtcctcccagagtatgtcattgggac
agtggcaggtggcacagggacggaggatagccaccccccttataagcagactcaacccgg
tgctgatggcttcgaattgcaacacccgtacgtgcttgatgGGAGACGCCTGAGGTCGTG
>Capsid_DI_158-235_insertion187
TCCGTTTGTTCCGTCTCCaaccggggtctttggtcaaaatgcacagttccactacctcta
tcggtcagggttctgcattcacgtgcagtgcaatgctagtaagttccacAGCGGGAGACC
GGGGTCTCTGAGCcaaggagcactcctagtcgctgtcctcccagagtatgtcattgggac
agtggcaggtggcacagggacggaggatagccaccccccttataagcagactcaacccgg
tgctgatggcttcgaattgcaacacccgtacgtgcttgatgGGAGACGCCTGAGGTCGTG
>Capsid_DI_158-235_insertion188
TCCGTTTGTTCCGTCTCCaaccggggtctttggtcaaaatgcacagttccactacctcta
tcggtcagggttctgcattcacgtgcagtgcaatgctagtaagttccaccaaAGCGGGAG
ACCGGGGTCTCTGAGCggagcactcctagtcgctgtcctcccagagtatgtcattgggac
agtggcaggtggcacagggacggaggatagccaccccccttataagcagactcaacccgg
tgctgatggcttcgaattgcaacacccgtacgtgcttgatgGGAGACGCCTGAGGTCGTG
>Capsid_DI_158-235_insertion189
TCCGTTTGTTCCGTCTCCaaccggggtctttggtcaaaatgcacagttccactacctcta
tcggtcagggttctgcattcacgtgcagtgcaatgctagtaagttccaccaaggaAGCGG
GAGACCGGGGTCTCTGAGCgcactcctagtcgctgtcctcccagagtatgtcattgggac
agtggcaggtggcacagggacggaggatagccaccccccttataagcagactcaacccgg
tgctgatggcttcgaattgcaacacccgtacgtgcttgatgGGAGACGCCTGAGGTCGTG
>Capsid_DI_158-235_insertion190
TCCGTTTGTTCCGTCTCCaaccggggtctttggtcaaaatgcacagttccactacctcta
tcggtcagggttctgcattcacgtgcagtgcaatgctagtaagttccaccaaggagcaAG
CGGGAGACCGGGGTCTCTGAGCctcctagtcgctgtcctcccagagtatgtcattgggac
agtggcaggtggcacagggacggaggatagccaccccccttataagcagactcaacccgg
tgctgatggcttcgaattgcaacacccgtacgtgcttgatgGGAGACGCCTGAGGTCGTG
>Capsid_DI_158-235_insertion191
TCCGTTTGTTCCGTCTCCaaccggggtctttggtcaaaatgcacagttccactacctcta
tcggtcagggttctgcattcacgtgcagtgcaatgctagtaagttccaccaaggagcact
cAGCGGGAGACCGGGGTCTCTGAGCctagtcgctgtcctcccagagtatgtcattgggac
agtggcaggtggcacagggacggaggatagccaccccccttataagcagactcaacccgg
tgctgatggcttcgaattgcaacacccgtacgtgcttgatgGGAGACGCCTGAGGTCGTG
>Capsid_DI_158-235_insertion192
TCCGTTTGTTCCGTCTCCaaccggggtctttggtcaaaatgcacagttccactacctcta
tcggtcagggttctgcattcacgtgcagtgcaatgctagtaagttccaccaaggagcact
cctaAGCGGGAGACCGGGGTCTCTGAGCgtcgctgtcctcccagagtatgtcattgggac
agtggcaggtggcacagggacggaggatagccaccccccttataagcagactcaacccgg
tgctgatggcttcgaattgcaacacccgtacgtgcttgatgGGAGACGCCTGAGGTCGTG
>Capsid_DI_158-235_insertion193
TCCGTTTGTTCCGTCTCCaaccggggtctttggtcaaaatgcacagttccactacctcta
tcggtcagggttctgcattcacgtgcagtgcaatgctagtaagttccaccaaggagcact
cctagtcAGCGGGAGACCGGGGTCTCTGAGCgctgtcctcccagagtatgtcattgggac
agtggcaggtggcacagggacggaggatagccaccccccttataagcagactcaacccgg
tgctgatggcttcgaattgcaacacccgtacgtgcttgatgGGAGACGCCTGAGGTCGTG
>Capsid_DI_158-235_insertion194
TCCGTTTGTTCCGTCTCCaaccggggtctttggtcaaaatgcacagttccactacctcta
tcggtcagggttctgcattcacgtgcagtgcaatgctagtaagttccaccaaggagcact
cctagtcgctAGCGGGAGACCGGGGTCTCTGAGCgtcctcccagagtatgtcattgggac
agtggcaggtggcacagggacggaggatagccaccccccttataagcagactcaacccgg
tgctgatggcttcgaattgcaacacccgtacgtgcttgatgGGAGACGCCTGAGGTCGTG
>Capsid_DI_158-235_insertion195
TCCGTTTGTTCCGTCTCCaaccggggtctttggtcaaaatgcacagttccactacctcta
tcggtcagggttctgcattcacgtgcagtgcaatgctagtaagttccaccaaggagcact
cctagtcgctgtcAGCGGGAGACCGGGGTCTCTGAGCctcccagagtatgtcattgggac
agtggcaggtggcacagggacggaggatagccaccccccttataagcagactcaacccgg
tgctgatggcttcgaattgcaacacccgtacgtgcttgatgGGAGACGCCTGAGGTCGTG
>Capsid_DI_158-235_insertion196
TCCGTTTGTTCCGTCTCCaaccggggtctttggtcaaaatgcacagttccactacctcta
tcggtcagggttctgcattcacgtgcagtgcaatgctagtaagttccaccaaggagcact
cctagtcgctgtcctcAGCGGGAGACCGGGGTCTCTGAGCccagagtatgtcattgggac
agtggcaggtggcacagggacggaggatagccaccccccttataagcagactcaacccgg
tgctgatggcttcgaattgcaacacccgtacgtgcttgatgGGAGACGCCTGAGGTCGTG
>Capsid_DI_158-235_insertion197
TCCGTTTGTTCCGTCTCCaaccggggtctttggtcaaaatgcacagttccactacctcta
tcggtcagggttctgcattcacgtgcagtgcaatgctagtaagttccaccaaggagcact
cctagtcgctgtcctcccaAGCGGGAGACCGGGGTCTCTGAGCgagtatgtcattgggac
agtggcaggtggcacagggacggaggatagccaccccccttataagcagactcaacccgg
tgctgatggcttcgaattgcaacacccgtacgtgcttgatgGGAGACGCCTGAGGTCGTG
>Capsid_DI_158-235_insertion198
TCCGTTTGTTCCGTCTCCaaccggggtctttggtcaaaatgcacagttccactacctcta
tcggtcagggttctgcattcacgtgcagtgcaatgctagtaagttccaccaaggagcact
cctagtcgctgtcctcccagagAGCGGGAGACCGGGGTCTCTGAGCtatgtcattgggac
agtggcaggtggcacagggacggaggatagccaccccccttataagcagactcaacccgg
tgctgatggcttcgaattgcaacacccgtacgtgcttgatgGGAGACGCCTGAGGTCGTG
>Capsid_DI_158-235_insertion199
TCCGTTTGTTCCGTCTCCaaccggggtctttggtcaaaatgcacagttccactacctcta
tcggtcagggttctgcattcacgtgcagtgcaatgctagtaagttccaccaaggagcact
cctagtcgctgtcctcccagagtatAGCGGGAGACCGGGGTCTCTGAGCgtcattgggac
agtggcaggtggcacagggacggaggatagccaccccccttataagcagactcaacccgg
tgctgatggcttcgaattgcaacacccgtacgtgcttgatgGGAGACGCCTGAGGTCGTG
>Capsid_DI_158-235_insertion200
TCCGTTTGTTCCGTCTCCaaccggggtctttggtcaaaatgcacagttccactacctcta
tcggtcagggttctgcattcacgtgcagtgcaatgctagtaagttccaccaaggagcact
cctagtcgctgtcctcccagagtatgtcAGCGGGAGACCGGGGTCTCTGAGCattgggac
agtggcaggtggcacagggacggaggatagccaccccccttataagcagactcaacccgg
tgctgatggcttcgaattgcaacacccgtacgtgcttgatgGGAGACGCCTGAGGTCGTG
>Capsid_DI_158-235_insertion201
TCCGTTTGTTCCGTCTCCaaccggggtctttggtcaaaatgcacagttccactacctcta
tcggtcagggttctgcattcacgtgcagtgcaatgctagtaagttccaccaaggagcact
cctagtcgctgtcctcccagagtatgtcattAGCGGGAGACCGGGGTCTCTGAGCgggac
agtggcaggtggcacagggacggaggatagccaccccccttataagcagactcaacccgg
tgctgatggcttcgaattgcaacacccgtacgtgcttgatgGGAGACGCCTGAGGTCGTG
>Capsid_DI_158-235_insertion202
TCCGTTTGTTCCGTCTCCaaccggggtctttggtcaaaatgcacagttccactacctcta
tcggtcagggttctgcattcacgtgcagtgcaatgctagtaagttccaccaaggagcact
cctagtcgctgtcctcccagagtatgtcattgggAGCGGGAGACCGGGGTCTCTGAGCac
agtggcaggtggcacagggacggaggatagccaccccccttataagcagactcaacccgg
tgctgatggcttcgaattgcaacacccgtacgtgcttgatgGGAGACGCCTGAGGTCGTG
>Capsid_DI_158-235_insertion203
TCCGTTTGTTCCGTCTCCaaccggggtctttggtcaaaatgcacagttccactacctcta
tcggtcagggttctgcattcacgtgcagtgcaatgctagtaagttccaccaaggagcact
cctagtcgctgtcctcccagagtatgtcattgggacaAGCGGGAGACCGGGGTCTCTGAG
Cgtggcaggtggcacagggacggaggatagccaccccccttataagcagactcaacccgg
tgctgatggcttcgaattgcaacacccgtacgtgcttgatgGGAGACGCCTGAGGTCGTG
>Capsid_DI_158-235_insertion204
TCCGTTTGTTCCGTCTCCaaccggggtctttggtcaaaatgcacagttccactacctcta
tcggtcagggttctgcattcacgtgcagtgcaatgctagtaagttccaccaaggagcact
cctagtcgctgtcctcccagagtatgtcattgggacagtgAGCGGGAGACCGGGGTCTCT
GAGCgcaggtggcacagggacggaggatagccaccccccttataagcagactcaacccgg
tgctgatggcttcgaattgcaacacccgtacgtgcttgatgGGAGACGCCTGAGGTCGTG
>Capsid_DI_158-235_insertion205
TCCGTTTGTTCCGTCTCCaaccggggtctttggtcaaaatgcacagttccactacctcta
tcggtcagggttctgcattcacgtgcagtgcaatgctagtaagttccaccaaggagcact
cctagtcgctgtcctcccagagtatgtcattgggacagtggcaAGCGGGAGACCGGGGTC
TCTGAGCggtggcacagggacggaggatagccaccccccttataagcagactcaacccgg
tgctgatggcttcgaattgcaacacccgtacgtgcttgatgGGAGACGCCTGAGGTCGTG
>Capsid_DI_158-235_insertion206
TCCGTTTGTTCCGTCTCCaaccggggtctttggtcaaaatgcacagttccactacctcta
tcggtcagggttctgcattcacgtgcagtgcaatgctagtaagttccaccaaggagcact
cctagtcgctgtcctcccagagtatgtcattgggacagtggcaggtAGCGGGAGACCGGG
GTCTCTGAGCggcacagggacggaggatagccaccccccttataagcagactcaacccgg
tgctgatggcttcgaattgcaacacccgtacgtgcttgatgGGAGACGCCTGAGGTCGTG
>Capsid_DI_158-235_insertion207
TCCGTTTGTTCCGTCTCCaaccggggtctttggtcaaaatgcacagttccactacctcta
tcggtcagggttctgcattcacgtgcagtgcaatgctagtaagttccaccaaggagcact
cctagtcgctgtcctcccagagtatgtcattgggacagtggcaggtggcAGCGGGAGACC
GGGGTCTCTGAGCacagggacggaggatagccaccccccttataagcagactcaacccgg
tgctgatggcttcgaattgcaacacccgtacgtgcttgatgGGAGACGCCTGAGGTCGTG
>Capsid_DI_158-235_insertion208
TCCGTTTGTTCCGTCTCCaaccggggtctttggtcaaaatgcacagttccactacctcta
tcggtcagggttctgcattcacgtgcagtgcaatgctagtaagttccaccaaggagcact
cctagtcgctgtcctcccagagtatgtcattgggacagtggcaggtggcacaAGCGGGAG
ACCGGGGTCTCTGAGCgggacggaggatagccaccccccttataagcagactcaacccgg
tgctgatggcttcgaattgcaacacccgtacgtgcttgatgGGAGACGCCTGAGGTCGTG
>Capsid_DI_158-235_insertion209
TCCGTTTGTTCCGTCTCCaaccggggtctttggtcaaaatgcacagttccactacctcta
tcggtcagggttctgcattcacgtgcagtgcaatgctagtaagttccaccaaggagcact
cctagtcgctgtcctcccagagtatgtcattgggacagtggcaggtggcacagggAGCGG
GAGACCGGGGTCTCTGAGCacggaggatagccaccccccttataagcagactcaacccgg
tgctgatggcttcgaattgcaacacccgtacgtgcttgatgGGAGACGCCTGAGGTCGTG
>Capsid_DI_158-235_insertion210
TCCGTTTGTTCCGTCTCCaaccggggtctttggtcaaaatgcacagttccactacctcta
tcggtcagggttctgcattcacgtgcagtgcaatgctagtaagttccaccaaggagcact
cctagtcgctgtcctcccagagtatgtcattgggacagtggcaggtggcacagggacgAG
CGGGAGACCGGGGTCTCTGAGCgaggatagccaccccccttataagcagactcaacccgg
tgctgatggcttcgaattgcaacacccgtacgtgcttgatgGGAGACGCCTGAGGTCGTG
>Capsid_DI_158-235_insertion211
TCCGTTTGTTCCGTCTCCaaccggggtctttggtcaaaatgcacagttccactacctcta
tcggtcagggttctgcattcacgtgcagtgcaatgctagtaagttccaccaaggagcact
cctagtcgctgtcctcccagagtatgtcattgggacagtggcaggtggcacagggacgga
gAGCGGGAGACCGGGGTCTCTGAGCgatagccaccccccttataagcagactcaacccgg
tgctgatggcttcgaattgcaacacccgtacgtgcttgatgGGAGACGCCTGAGGTCGTG
>Capsid_DI_158-235_insertion212
TCCGTTTGTTCCGTCTCCaaccggggtctttggtcaaaatgcacagttccactacctcta
tcggtcagggttctgcattcacgtgcagtgcaatgctagtaagttccaccaaggagcact
cctagtcgctgtcctcccagagtatgtcattgggacagtggcaggtggcacagggacgga
ggatAGCGGGAGACCGGGGTCTCTGAGCagccaccccccttataagcagactcaacccgg
tgctgatggcttcgaattgcaacacccgtacgtgcttgatgGGAGACGCCTGAGGTCGTG
>Capsid_DI_158-235_insertion213
TCCGTTTGTTCCGTCTCCaaccggggtctttggtcaaaatgcacagttccactacctcta
tcggtcagggttctgcattcacgtgcagtgcaatgctagtaagttccaccaaggagcact
cctagtcgctgtcctcccagagtatgtcattgggacagtggcaggtggcacagggacgga
ggatagcAGCGGGAGACCGGGGTCTCTGAGCcaccccccttataagcagactcaacccgg
tgctgatggcttcgaattgcaacacccgtacgtgcttgatgGGAGACGCCTGAGGTCGTG
>Capsid_DI_158-235_insertion214
TCCGTTTGTTCCGTCTCCaaccggggtctttggtcaaaatgcacagttccactacctcta
tcggtcagggttctgcattcacgtgcagtgcaatgctagtaagttccaccaaggagcact
cctagtcgctgtcctcccagagtatgtcattgggacagtggcaggtggcacagggacgga
ggatagccacAGCGGGAGACCGGGGTCTCTGAGCcccccttataagcagactcaacccgg
tgctgatggcttcgaattgcaacacccgtacgtgcttgatgGGAGACGCCTGAGGTCGTG
>Capsid_DI_158-235_insertion215
TCCGTTTGTTCCGTCTCCaaccggggtctttggtcaaaatgcacagttccactacctcta
tcggtcagggttctgcattcacgtgcagtgcaatgctagtaagttccaccaaggagcact
cctagtcgctgtcctcccagagtatgtcattgggacagtggcaggtggcacagggacgga
ggatagccaccccAGCGGGAGACCGGGGTCTCTGAGCccttataagcagactcaacccgg
tgctgatggcttcgaattgcaacacccgtacgtgcttgatgGGAGACGCCTGAGGTCGTG
>Capsid_DI_158-235_insertion216
TCCGTTTGTTCCGTCTCCaaccggggtctttggtcaaaatgcacagttccactacctcta
tcggtcagggttctgcattcacgtgcagtgcaatgctagtaagttccaccaaggagcact
cctagtcgctgtcctcccagagtatgtcattgggacagtggcaggtggcacagggacgga
ggatagccacccccctAGCGGGAGACCGGGGTCTCTGAGCtataagcagactcaacccgg
tgctgatggcttcgaattgcaacacccgtacgtgcttgatgGGAGACGCCTGAGGTCGTG
>Capsid_DI_158-235_insertion217
TCCGTTTGTTCCGTCTCCaaccggggtctttggtcaaaatgcacagttccactacctcta
tcggtcagggttctgcattcacgtgcagtgcaatgctagtaagttccaccaaggagcact
cctagtcgctgtcctcccagagtatgtcattgggacagtggcaggtggcacagggacgga
ggatagccaccccccttatAGCGGGAGACCGGGGTCTCTGAGCaagcagactcaacccgg
tgctgatggcttcgaattgcaacacccgtacgtgcttgatgGGAGACGCCTGAGGTCGTG
>Capsid_DI_158-235_insertion218
TCCGTTTGTTCCGTCTCCaaccggggtctttggtcaaaatgcacagttccactacctcta
tcggtcagggttctgcattcacgtgcagtgcaatgctagtaagttccaccaaggagcact
cctagtcgctgtcctcccagagtatgtcattgggacagtggcaggtggcacagggacgga
ggatagccaccccccttataagAGCGGGAGACCGGGGTCTCTGAGCcagactcaacccgg
tgctgatggcttcgaattgcaacacccgtacgtgcttgatgGGAGACGCCTGAGGTCGTG
>Capsid_DI_158-235_insertion219
TCCGTTTGTTCCGTCTCCaaccggggtctttggtcaaaatgcacagttccactacctcta
tcggtcagggttctgcattcacgtgcagtgcaatgctagtaagttccaccaaggagcact
cctagtcgctgtcctcccagagtatgtcattgggacagtggcaggtggcacagggacgga
ggatagccaccccccttataagcagAGCGGGAGACCGGGGTCTCTGAGCactcaacccgg
tgctgatggcttcgaattgcaacacccgtacgtgcttgatgGGAGACGCCTGAGGTCGTG
>Capsid_DI_158-235_insertion220
TCCGTTTGTTCCGTCTCCaaccggggtctttggtcaaaatgcacagttccactacctcta
tcggtcagggttctgcattcacgtgcagtgcaatgctagtaagttccaccaaggagcact
cctagtcgctgtcctcccagagtatgtcattgggacagtggcaggtggcacagggacgga
ggatagccaccccccttataagcagactAGCGGGAGACCGGGGTCTCTGAGCcaacccgg
tgctgatggcttcgaattgcaacacccgtacgtgcttgatgGGAGACGCCTGAGGTCGTG
>Capsid_DI_158-235_insertion221
TCCGTTTGTTCCGTCTCCaaccggggtctttggtcaaaatgcacagttccactacctcta
tcggtcagggttctgcattcacgtgcagtgcaatgctagtaagttccaccaaggagcact
cctagtcgctgtcctcccagagtatgtcattgggacagtggcaggtggcacagggacgga
ggatagccaccccccttataagcagactcaaAGCGGGAGACCGGGGTCTCTGAGCcccgg
tgctgatggcttcgaattgcaacacccgtacgtgcttgatgGGAGACGCCTGAGGTCGTG
>Capsid_DI_158-235_insertion222
TCCGTTTGTTCCGTCTCCaaccggggtctttggtcaaaatgcacagttccactacctcta
tcggtcagggttctgcattcacgtgcagtgcaatgctagtaagttccaccaaggagcact
cctagtcgctgtcctcccagagtatgtcattgggacagtggcaggtggcacagggacgga
ggatagccaccccccttataagcagactcaacccAGCGGGAGACCGGGGTCTCTGAGCgg
tgctgatggcttcgaattgcaacacccgtacgtgcttgatgGGAGACGCCTGAGGTCGTG
>Capsid_DI_158-235_insertion223
TCCGTTTGTTCCGTCTCCaaccggggtctttggtcaaaatgcacagttccactacctcta
tcggtcagggttctgcattcacgtgcagtgcaatgctagtaagttccaccaaggagcact
cctagtcgctgtcctcccagagtatgtcattgggacagtggcaggtggcacagggacgga
ggatagccaccccccttataagcagactcaacccggtAGCGGGAGACCGGGGTCTCTGAG
CgctgatggcttcgaattgcaacacccgtacgtgcttgatgGGAGACGCCTGAGGTCGTG
>Capsid_DI_158-235_insertion224
TCCGTTTGTTCCGTCTCCaaccggggtctttggtcaaaatgcacagttccactacctcta
tcggtcagggttctgcattcacgtgcagtgcaatgctagtaagttccaccaaggagcact
cctagtcgctgtcctcccagagtatgtcattgggacagtggcaggtggcacagggacgga
ggatagccaccccccttataagcagactcaacccggtgctAGCGGGAGACCGGGGTCTCT
GAGCgatggcttcgaattgcaacacccgtacgtgcttgatgGGAGACGCCTGAGGTCGTG
>Capsid_DI_158-235_insertion225
TCCGTTTGTTCCGTCTCCaaccggggtctttggtcaaaatgcacagttccactacctcta
tcggtcagggttctgcattcacgtgcagtgcaatgctagtaagttccaccaaggagcact
cctagtcgctgtcctcccagagtatgtcattgggacagtggcaggtggcacagggacgga
ggatagccaccccccttataagcagactcaacccggtgctgatAGCGGGAGACCGGGGTC
TCTGAGCggcttcgaattgcaacacccgtacgtgcttgatgGGAGACGCCTGAGGTCGTG
>Capsid_DI_158-235_insertion226
TCCGTTTGTTCCGTCTCCaaccggggtctttggtcaaaatgcacagttccactacctcta
tcggtcagggttctgcattcacgtgcagtgcaatgctagtaagttccaccaaggagcact
cctagtcgctgtcctcccagagtatgtcattgggacagtggcaggtggcacagggacgga
ggatagccaccccccttataagcagactcaacccggtgctgatggcAGCGGGAGACCGGG
GTCTCTGAGCttcgaattgcaacacccgtacgtgcttgatgGGAGACGCCTGAGGTCGTG
>Capsid_DI_158-235_insertion227
TCCGTTTGTTCCGTCTCCaaccggggtctttggtcaaaatgcacagttccactacctcta
tcggtcagggttctgcattcacgtgcagtgcaatgctagtaagttccaccaaggagcact
cctagtcgctgtcctcccagagtatgtcattgggacagtggcaggtggcacagggacgga
ggatagccaccccccttataagcagactcaacccggtgctgatggcttcAGCGGGAGACC
GGGGTCTCTGAGCgaattgcaacacccgtacgtgcttgatgGGAGACGCCTGAGGTCGTG
>Capsid_DI_158-235_insertion228
TCCGTTTGTTCCGTCTCCaaccggggtctttggtcaaaatgcacagttccactacctcta
tcggtcagggttctgcattcacgtgcagtgcaatgctagtaagttccaccaaggagcact
cctagtcgctgtcctcccagagtatgtcattgggacagtggcaggtggcacagggacgga
ggatagccaccccccttataagcagactcaacccggtgctgatggcttcgaaAGCGGGAG
ACCGGGGTCTCTGAGCttgcaacacccgtacgtgcttgatgGGAGACGCCTGAGGTCGTG
>Capsid_DI_158-235_insertion229
TCCGTTTGTTCCGTCTCCaaccggggtctttggtcaaaatgcacagttccactacctcta
tcggtcagggttctgcattcacgtgcagtgcaatgctagtaagttccaccaaggagcact
cctagtcgctgtcctcccagagtatgtcattgggacagtggcaggtggcacagggacgga
ggatagccaccccccttataagcagactcaacccggtgctgatggcttcgaattgAGCGG
GAGACCGGGGTCTCTGAGCcaacacccgtacgtgcttgatgGGAGACGCCTGAGGTCGTG
>Capsid_DI_158-235_insertion230
TCCGTTTGTTCCGTCTCCaaccggggtctttggtcaaaatgcacagttccactacctcta
tcggtcagggttctgcattcacgtgcagtgcaatgctagtaagttccaccaaggagcact
cctagtcgctgtcctcccagagtatgtcattgggacagtggcaggtggcacagggacgga
ggatagccaccccccttataagcagactcaacccggtgctgatggcttcgaattgcaaAG
CGGGAGACCGGGGTCTCTGAGCcacccgtacgtgcttgatgGGAGACGCCTGAGGTCGTG
>Capsid_DI_158-235_insertion231
TCCGTTTGTTCCGTCTCCaaccggggtctttggtcaaaatgcacagttccactacctcta
tcggtcagggttctgcattcacgtgcagtgcaatgctagtaagttccaccaaggagcact
cctagtcgctgtcctcccagagtatgtcattgggacagtggcaggtggcacagggacgga
ggatagccaccccccttataagcagactcaacccggtgctgatggcttcgaattgcaaca
cAGCGGGAGACCGGGGTCTCTGAGCccgtacgtgcttgatgGGAGACGCCTGAGGTCGTG
>Capsid_DI_158-235_insertion232
TCCGTTTGTTCCGTCTCCaaccggggtctttggtcaaaatgcacagttccactacctcta
tcggtcagggttctgcattcacgtgcagtgcaatgctagtaagttccaccaaggagcact
cctagtcgctgtcctcccagagtatgtcattgggacagtggcaggtggcacagggacgga
ggatagccaccccccttataagcagactcaacccggtgctgatggcttcgaattgcaaca
cccgAGCGGGAGACCGGGGTCTCTGAGCtacgtgcttgatgGGAGACGCCTGAGGTCGTG
>Capsid_DI_158-235_insertion233
TCCGTTTGTTCCGTCTCCaaccggggtctttggtcaaaatgcacagttccactacctcta
tcggtcagggttctgcattcacgtgcagtgcaatgctagtaagttccaccaaggagcact
cctagtcgctgtcctcccagagtatgtcattgggacagtggcaggtggcacagggacgga
ggatagccaccccccttataagcagactcaacccggtgctgatggcttcgaattgcaaca
cccgtacAGCGGGAGACCGGGGTCTCTGAGCgtgcttgatgGGAGACGCCTGAGGTCGTG
>Capsid_DI_158-235_insertion234
TCCGTTTGTTCCGTCTCCaaccggggtctttggtcaaaatgcacagttccactacctcta
tcggtcagggttctgcattcacgtgcagtgcaatgctagtaagttccaccaaggagcact
cctagtcgctgtcctcccagagtatgtcattgggacagtggcaggtggcacagggacgga
ggatagccaccccccttataagcagactcaacccggtgctgatggcttcgaattgcaaca
cccgtacgtgAGCGGGAGACCGGGGTCTCTGAGCcttgatgGGAGACGCCTGAGGTCGTG
>Capsid_DI_158-235_insertion235
TCCGTTTGTTCCGTCTCCaaccggggtctttggtcaaaatgcacagttccactacctcta
tcggtcagggttctgcattcacgtgcagtgcaatgctagtaagttccaccaaggagcact
cctagtcgctgtcctcccagagtatgtcattgggacagtggcaggtggcacagggacgga
ggatagccaccccccttataagcagactcaacccggtgctgatggcttcgaattgcaaca
cccgtacgtgcttAGCGGGAGACCGGGGTCTCTGAGCgatgGGAGACGCCTGAGGTCGTG
>Capsid_DI_236-314_insertion236
CCGAGAGTTACGTCTCCtgatAGCGGGAGACCGGGGTCTCTGAGCgctggcattccaata
tcacaattaacagtgtgcccacatcagtggattaatttgaggaccaacaattgtgccaca
ataatagtgccgtacataaacgcactaccctttgattctgccttgaaccattgtaacttt
ggtctgctggttgtgcctattagcccgttagattatgaccaaggtgcgacgccagtgatc
cccattactatcactttggccccaatgtgttctgaatttgcagGGAGACGTAATGCAACT
>Capsid_DI_236-314_insertion237
CCGAGAGTTACGTCTCCtgatgctAGCGGGAGACCGGGGTCTCTGAGCggcattccaata
tcacaattaacagtgtgcccacatcagtggattaatttgaggaccaacaattgtgccaca
ataatagtgccgtacataaacgcactaccctttgattctgccttgaaccattgtaacttt
ggtctgctggttgtgcctattagcccgttagattatgaccaaggtgcgacgccagtgatc
cccattactatcactttggccccaatgtgttctgaatttgcagGGAGACGTAATGCAACT
>Capsid_DI_236-314_insertion238
CCGAGAGTTACGTCTCCtgatgctggcAGCGGGAGACCGGGGTCTCTGAGCattccaata
tcacaattaacagtgtgcccacatcagtggattaatttgaggaccaacaattgtgccaca
ataatagtgccgtacataaacgcactaccctttgattctgccttgaaccattgtaacttt
ggtctgctggttgtgcctattagcccgttagattatgaccaaggtgcgacgccagtgatc
cccattactatcactttggccccaatgtgttctgaatttgcagGGAGACGTAATGCAACT
>Capsid_DI_236-314_insertion239
CCGAGAGTTACGTCTCCtgatgctggcattAGCGGGAGACCGGGGTCTCTGAGCccaata
tcacaattaacagtgtgcccacatcagtggattaatttgaggaccaacaattgtgccaca
ataatagtgccgtacataaacgcactaccctttgattctgccttgaaccattgtaacttt
ggtctgctggttgtgcctattagcccgttagattatgaccaaggtgcgacgccagtgatc
cccattactatcactttggccccaatgtgttctgaatttgcagGGAGACGTAATGCAACT
>Capsid_DI_236-314_insertion240
CCGAGAGTTACGTCTCCtgatgctggcattccaAGCGGGAGACCGGGGTCTCTGAGCata
tcacaattaacagtgtgcccacatcagtggattaatttgaggaccaacaattgtgccaca
ataatagtgccgtacataaacgcactaccctttgattctgccttgaaccattgtaacttt
ggtctgctggttgtgcctattagcccgttagattatgaccaaggtgcgacgccagtgatc
cccattactatcactttggccccaatgtgttctgaatttgcagGGAGACGTAATGCAACT
>Capsid_DI_236-314_insertion241
CCGAGAGTTACGTCTCCtgatgctggcattccaataAGCGGGAGACCGGGGTCTCTGAGC
tcacaattaacagtgtgcccacatcagtggattaatttgaggaccaacaattgtgccaca
ataatagtgccgtacataaacgcactaccctttgattctgccttgaaccattgtaacttt
ggtctgctggttgtgcctattagcccgttagattatgaccaaggtgcgacgccagtgatc
cccattactatcactttggccccaatgtgttctgaatttgcagGGAGACGTAATGCAACT
>Capsid_DI_236-314_insertion242
CCGAGAGTTACGTCTCCtgatgctggcattccaatatcaAGCGGGAGACCGGGGTCTCTG
AGCcaattaacagtgtgcccacatcagtggattaatttgaggaccaacaattgtgccaca
ataatagtgccgtacataaacgcactaccctttgattctgccttgaaccattgtaacttt
ggtctgctggttgtgcctattagcccgttagattatgaccaaggtgcgacgccagtgatc
cccattactatcactttggccccaatgtgttctgaatttgcagGGAGACGTAATGCAACT
>Capsid_DI_236-314_insertion243
CCGAGAGTTACGTCTCCtgatgctggcattccaatatcacaaAGCGGGAGACCGGGGTCT
CTGAGCttaacagtgtgcccacatcagtggattaatttgaggaccaacaattgtgccaca
ataatagtgccgtacataaacgcactaccctttgattctgccttgaaccattgtaacttt
ggtctgctggttgtgcctattagcccgttagattatgaccaaggtgcgacgccagtgatc
cccattactatcactttggccccaatgtgttctgaatttgcagGGAGACGTAATGCAACT
>Capsid_DI_236-314_insertion244
CCGAGAGTTACGTCTCCtgatgctggcattccaatatcacaattaAGCGGGAGACCGGGG
TCTCTGAGCacagtgtgcccacatcagtggattaatttgaggaccaacaattgtgccaca
ataatagtgccgtacataaacgcactaccctttgattctgccttgaaccattgtaacttt
ggtctgctggttgtgcctattagcccgttagattatgaccaaggtgcgacgccagtgatc
cccattactatcactttggccccaatgtgttctgaatttgcagGGAGACGTAATGCAACT
>Capsid_DI_236-314_insertion245
CCGAGAGTTACGTCTCCtgatgctggcattccaatatcacaattaacaAGCGGGAGACCG
GGGTCTCTGAGCgtgtgcccacatcagtggattaatttgaggaccaacaattgtgccaca
ataatagtgccgtacataaacgcactaccctttgattctgccttgaaccattgtaacttt
ggtctgctggttgtgcctattagcccgttagattatgaccaaggtgcgacgccagtgatc
cccattactatcactttggccccaatgtgttctgaatttgcagGGAGACGTAATGCAACT
>Capsid_DI_236-314_insertion246
CCGAGAGTTACGTCTCCtgatgctggcattccaatatcacaattaacagtgAGCGGGAGA
CCGGGGTCTCTGAGCtgcccacatcagtggattaatttgaggaccaacaattgtgccaca
ataatagtgccgtacataaacgcactaccctttgattctgccttgaaccattgtaacttt
ggtctgctggttgtgcctattagcccgttagattatgaccaaggtgcgacgccagtgatc
cccattactatcactttggccccaatgtgttctgaatttgcagGGAGACGTAATGCAACT
>Capsid_DI_236-314_insertion247
CCGAGAGTTACGTCTCCtgatgctggcattccaatatcacaattaacagtgtgcAGCGGG
AGACCGGGGTCTCTGAGCccacatcagtggattaatttgaggaccaacaattgtgccaca
ataatagtgccgtacataaacgcactaccctttgattctgccttgaaccattgtaacttt
ggtctgctggttgtgcctattagcccgttagattatgaccaaggtgcgacgccagtgatc
cccattactatcactttggccccaatgtgttctgaatttgcagGGAGACGTAATGCAACT
>Capsid_DI_236-314_insertion248
CCGAGAGTTACGTCTCCtgatgctggcattccaatatcacaattaacagtgtgcccaAGC
GGGAGACCGGGGTCTCTGAGCcatcagtggattaatttgaggaccaacaattgtgccaca
ataatagtgccgtacataaacgcactaccctttgattctgccttgaaccattgtaacttt
ggtctgctggttgtgcctattagcccgttagattatgaccaaggtgcgacgccagtgatc
cccattactatcactttggccccaatgtgttctgaatttgcagGGAGACGTAATGCAACT
>Capsid_DI_236-314_insertion249
CCGAGAGTTACGTCTCCtgatgctggcattccaatatcacaattaacagtgtgcccacat
AGCGGGAGACCGGGGTCTCTGAGCcagtggattaatttgaggaccaacaattgtgccaca
ataatagtgccgtacataaacgcactaccctttgattctgccttgaaccattgtaacttt
ggtctgctggttgtgcctattagcccgttagattatgaccaaggtgcgacgccagtgatc
cccattactatcactttggccccaatgtgttctgaatttgcagGGAGACGTAATGCAACT
>Capsid_DI_236-314_insertion250
CCGAGAGTTACGTCTCCtgatgctggcattccaatatcacaattaacagtgtgcccacat
cagAGCGGGAGACCGGGGTCTCTGAGCtggattaatttgaggaccaacaattgtgccaca
ataatagtgccgtacataaacgcactaccctttgattctgccttgaaccattgtaacttt
ggtctgctggttgtgcctattagcccgttagattatgaccaaggtgcgacgccagtgatc
cccattactatcactttggccccaatgtgttctgaatttgcagGGAGACGTAATGCAACT
>Capsid_DI_236-314_insertion251
CCGAGAGTTACGTCTCCtgatgctggcattccaatatcacaattaacagtgtgcccacat
cagtggAGCGGGAGACCGGGGTCTCTGAGCattaatttgaggaccaacaattgtgccaca
ataatagtgccgtacataaacgcactaccctttgattctgccttgaaccattgtaacttt
ggtctgctggttgtgcctattagcccgttagattatgaccaaggtgcgacgccagtgatc
cccattactatcactttggccccaatgtgttctgaatttgcagGGAGACGTAATGCAACT
>Capsid_DI_236-314_insertion252
CCGAGAGTTACGTCTCCtgatgctggcattccaatatcacaattaacagtgtgcccacat
cagtggattAGCGGGAGACCGGGGTCTCTGAGCaatttgaggaccaacaattgtgccaca
ataatagtgccgtacataaacgcactaccctttgattctgccttgaaccattgtaacttt
ggtctgctggttgtgcctattagcccgttagattatgaccaaggtgcgacgccagtgatc
cccattactatcactttggccccaatgtgttctgaatttgcagGGAGACGTAATGCAACT
>Capsid_DI_236-314_insertion253
CCGAGAGTTACGTCTCCtgatgctggcattccaatatcacaattaacagtgtgcccacat
cagtggattaatAGCGGGAGACCGGGGTCTCTGAGCttgaggaccaacaattgtgccaca
ataatagtgccgtacataaacgcactaccctttgattctgccttgaaccattgtaacttt
ggtctgctggttgtgcctattagcccgttagattatgaccaaggtgcgacgccagtgatc
cccattactatcactttggccccaatgtgttctgaatttgcagGGAGACGTAATGCAACT
>Capsid_DI_236-314_insertion254
CCGAGAGTTACGTCTCCtgatgctggcattccaatatcacaattaacagtgtgcccacat
cagtggattaatttgAGCGGGAGACCGGGGTCTCTGAGCaggaccaacaattgtgccaca
ataatagtgccgtacataaacgcactaccctttgattctgccttgaaccattgtaacttt
ggtctgctggttgtgcctattagcccgttagattatgaccaaggtgcgacgccagtgatc
cccattactatcactttggccccaatgtgttctgaatttgcagGGAGACGTAATGCAACT
>Capsid_DI_236-314_insertion255
CCGAGAGTTACGTCTCCtgatgctggcattccaatatcacaattaacagtgtgcccacat
cagtggattaatttgaggAGCGGGAGACCGGGGTCTCTGAGCaccaacaattgtgccaca
ataatagtgccgtacataaacgcactaccctttgattctgccttgaaccattgtaacttt
ggtctgctggttgtgcctattagcccgttagattatgaccaaggtgcgacgccagtgatc
cccattactatcactttggccccaatgtgttctgaatttgcagGGAGACGTAATGCAACT
>Capsid_DI_236-314_insertion256
CCGAGAGTTACGTCTCCtgatgctggcattccaatatcacaattaacagtgtgcccacat
cagtggattaatttgaggaccAGCGGGAGACCGGGGTCTCTGAGCaacaattgtgccaca
ataatagtgccgtacataaacgcactaccctttgattctgccttgaaccattgtaacttt
ggtctgctggttgtgcctattagcccgttagattatgaccaaggtgcgacgccagtgatc
cccattactatcactttggccccaatgtgttctgaatttgcagGGAGACGTAATGCAACT
>Capsid_DI_236-314_insertion257
CCGAGAGTTACGTCTCCtgatgctggcattccaatatcacaattaacagtgtgcccacat
cagtggattaatttgaggaccaacAGCGGGAGACCGGGGTCTCTGAGCaattgtgccaca
ataatagtgccgtacataaacgcactaccctttgattctgccttgaaccattgtaacttt
ggtctgctggttgtgcctattagcccgttagattatgaccaaggtgcgacgccagtgatc
cccattactatcactttggccccaatgtgttctgaatttgcagGGAGACGTAATGCAACT
>Capsid_DI_236-314_insertion258
CCGAGAGTTACGTCTCCtgatgctggcattccaatatcacaattaacagtgtgcccacat
cagtggattaatttgaggaccaacaatAGCGGGAGACCGGGGTCTCTGAGCtgtgccaca
ataatagtgccgtacataaacgcactaccctttgattctgccttgaaccattgtaacttt
ggtctgctggttgtgcctattagcccgttagattatgaccaaggtgcgacgccagtgatc
cccattactatcactttggccccaatgtgttctgaatttgcagGGAGACGTAATGCAACT
>Capsid_DI_236-314_insertion259
CCGAGAGTTACGTCTCCtgatgctggcattccaatatcacaattaacagtgtgcccacat
cagtggattaatttgaggaccaacaattgtAGCGGGAGACCGGGGTCTCTGAGCgccaca
ataatagtgccgtacataaacgcactaccctttgattctgccttgaaccattgtaacttt
ggtctgctggttgtgcctattagcccgttagattatgaccaaggtgcgacgccagtgatc
cccattactatcactttggccccaatgtgttctgaatttgcagGGAGACGTAATGCAACT
>Capsid_DI_236-314_insertion260
CCGAGAGTTACGTCTCCtgatgctggcattccaatatcacaattaacagtgtgcccacat
cagtggattaatttgaggaccaacaattgtgccAGCGGGAGACCGGGGTCTCTGAGCaca
ataatagtgccgtacataaacgcactaccctttgattctgccttgaaccattgtaacttt
ggtctgctggttgtgcctattagcccgttagattatgaccaaggtgcgacgccagtgatc
cccattactatcactttggccccaatgtgttctgaatttgcagGGAGACGTAATGCAACT
>Capsid_DI_236-314_insertion261
CCGAGAGTTACGTCTCCtgatgctggcattccaatatcacaattaacagtgtgcccacat
cagtggattaatttgaggaccaacaattgtgccacaAGCGGGAGACCGGGGTCTCTGAGC
ataatagtgccgtacataaacgcactaccctttgattctgccttgaaccattgtaacttt
ggtctgctggttgtgcctattagcccgttagattatgaccaaggtgcgacgccagtgatc
cccattactatcactttggccccaatgtgttctgaatttgcagGGAGACGTAATGCAACT
>Capsid_DI_236-314_insertion262
CCGAGAGTTACGTCTCCtgatgctggcattccaatatcacaattaacagtgtgcccacat
cagtggattaatttgaggaccaacaattgtgccacaataAGCGGGAGACCGGGGTCTCTG
AGCatagtgccgtacataaacgcactaccctttgattctgccttgaaccattgtaacttt
ggtctgctggttgtgcctattagcccgttagattatgaccaaggtgcgacgccagtgatc
cccattactatcactttggccccaatgtgttctgaatttgcagGGAGACGTAATGCAACT
>Capsid_DI_236-314_insertion263
CCGAGAGTTACGTCTCCtgatgctggcattccaatatcacaattaacagtgtgcccacat
cagtggattaatttgaggaccaacaattgtgccacaataataAGCGGGAGACCGGGGTCT
CTGAGCgtgccgtacataaacgcactaccctttgattctgccttgaaccattgtaacttt
ggtctgctggttgtgcctattagcccgttagattatgaccaaggtgcgacgccagtgatc
cccattactatcactttggccccaatgtgttctgaatttgcagGGAGACGTAATGCAACT
>Capsid_DI_236-314_insertion264
CCGAGAGTTACGTCTCCtgatgctggcattccaatatcacaattaacagtgtgcccacat
cagtggattaatttgaggaccaacaattgtgccacaataatagtgAGCGGGAGACCGGGG
TCTCTGAGCccgtacataaacgcactaccctttgattctgccttgaaccattgtaacttt
ggtctgctggttgtgcctattagcccgttagattatgaccaaggtgcgacgccagtgatc
cccattactatcactttggccccaatgtgttctgaatttgcagGGAGACGTAATGCAACT
>Capsid_DI_236-314_insertion265
CCGAGAGTTACGTCTCCtgatgctggcattccaatatcacaattaacagtgtgcccacat
cagtggattaatttgaggaccaacaattgtgccacaataatagtgccgAGCGGGAGACCG
GGGTCTCTGAGCtacataaacgcactaccctttgattctgccttgaaccattgtaacttt
ggtctgctggttgtgcctattagcccgttagattatgaccaaggtgcgacgccagtgatc
cccattactatcactttggccccaatgtgttctgaatttgcagGGAGACGTAATGCAACT
>Capsid_DI_236-314_insertion266
CCGAGAGTTACGTCTCCtgatgctggcattccaatatcacaattaacagtgtgcccacat
cagtggattaatttgaggaccaacaattgtgccacaataatagtgccgtacAGCGGGAGA
CCGGGGTCTCTGAGCataaacgcactaccctttgattctgccttgaaccattgtaacttt
ggtctgctggttgtgcctattagcccgttagattatgaccaaggtgcgacgccagtgatc
cccattactatcactttggccccaatgtgttctgaatttgcagGGAGACGTAATGCAACT
>Capsid_DI_236-314_insertion267
CCGAGAGTTACGTCTCCtgatgctggcattccaatatcacaattaacagtgtgcccacat
cagtggattaatttgaggaccaacaattgtgccacaataatagtgccgtacataAGCGGG
AGACCGGGGTCTCTGAGCaacgcactaccctttgattctgccttgaaccattgtaacttt
ggtctgctggttgtgcctattagcccgttagattatgaccaaggtgcgacgccagtgatc
cccattactatcactttggccccaatgtgttctgaatttgcagGGAGACGTAATGCAACT
>Capsid_DI_236-314_insertion268
CCGAGAGTTACGTCTCCtgatgctggcattccaatatcacaattaacagtgtgcccacat
cagtggattaatttgaggaccaacaattgtgccacaataatagtgccgtacataaacAGC
GGGAGACCGGGGTCTCTGAGCgcactaccctttgattctgccttgaaccattgtaacttt
ggtctgctggttgtgcctattagcccgttagattatgaccaaggtgcgacgccagtgatc
cccattactatcactttggccccaatgtgttctgaatttgcagGGAGACGTAATGCAACT
>Capsid_DI_236-314_insertion269
CCGAGAGTTACGTCTCCtgatgctggcattccaatatcacaattaacagtgtgcccacat
cagtggattaatttgaggaccaacaattgtgccacaataatagtgccgtacataaacgca
AGCGGGAGACCGGGGTCTCTGAGCctaccctttgattctgccttgaaccattgtaacttt
ggtctgctggttgtgcctattagcccgttagattatgaccaaggtgcgacgccagtgatc
cccattactatcactttggccccaatgtgttctgaatttgcagGGAGACGTAATGCAACT
>Capsid_DI_236-314_insertion270
CCGAGAGTTACGTCTCCtgatgctggcattccaatatcacaattaacagtgtgcccacat
cagtggattaatttgaggaccaacaattgtgccacaataatagtgccgtacataaacgca
ctaAGCGGGAGACCGGGGTCTCTGAGCccctttgattctgccttgaaccattgtaacttt
ggtctgctggttgtgcctattagcccgttagattatgaccaaggtgcgacgccagtgatc
cccattactatcactttggccccaatgtgttctgaatttgcagGGAGACGTAATGCAACT
>Capsid_DI_236-314_insertion271
CCGAGAGTTACGTCTCCtgatgctggcattccaatatcacaattaacagtgtgcccacat
cagtggattaatttgaggaccaacaattgtgccacaataatagtgccgtacataaacgca
ctacccAGCGGGAGACCGGGGTCTCTGAGCtttgattctgccttgaaccattgtaacttt
ggtctgctggttgtgcctattagcccgttagattatgaccaaggtgcgacgccagtgatc
cccattactatcactttggccccaatgtgttctgaatttgcagGGAGACGTAATGCAACT
>Capsid_DI_236-314_insertion272
CCGAGAGTTACGTCTCCtgatgctggcattccaatatcacaattaacagtgtgcccacat
cagtggattaatttgaggaccaacaattgtgccacaataatagtgccgtacataaacgca
ctaccctttAGCGGGAGACCGGGGTCTCTGAGCgattctgccttgaaccattgtaacttt
ggtctgctggttgtgcctattagcccgttagattatgaccaaggtgcgacgccagtgatc
cccattactatcactttggccccaatgtgttctgaatttgcagGGAGACGTAATGCAACT
>Capsid_DI_236-314_insertion273
CCGAGAGTTACGTCTCCtgatgctggcattccaatatcacaattaacagtgtgcccacat
cagtggattaatttgaggaccaacaattgtgccacaataatagtgccgtacataaacgca
ctaccctttgatAGCGGGAGACCGGGGTCTCTGAGCtctgccttgaaccattgtaacttt
ggtctgctggttgtgcctattagcccgttagattatgaccaaggtgcgacgccagtgatc
cccattactatcactttggccccaatgtgttctgaatttgcagGGAGACGTAATGCAACT
>Capsid_DI_236-314_insertion274
CCGAGAGTTACGTCTCCtgatgctggcattccaatatcacaattaacagtgtgcccacat
cagtggattaatttgaggaccaacaattgtgccacaataatagtgccgtacataaacgca
ctaccctttgattctAGCGGGAGACCGGGGTCTCTGAGCgccttgaaccattgtaacttt
ggtctgctggttgtgcctattagcccgttagattatgaccaaggtgcgacgccagtgatc
cccattactatcactttggccccaatgtgttctgaatttgcagGGAGACGTAATGCAACT
>Capsid_DI_236-314_insertion275
CCGAGAGTTACGTCTCCtgatgctggcattccaatatcacaattaacagtgtgcccacat
cagtggattaatttgaggaccaacaattgtgccacaataatagtgccgtacataaacgca
ctaccctttgattctgccAGCGGGAGACCGGGGTCTCTGAGCttgaaccattgtaacttt
ggtctgctggttgtgcctattagcccgttagattatgaccaaggtgcgacgccagtgatc
cccattactatcactttggccccaatgtgttctgaatttgcagGGAGACGTAATGCAACT
>Capsid_DI_236-314_insertion276
CCGAGAGTTACGTCTCCtgatgctggcattccaatatcacaattaacagtgtgcccacat
cagtggattaatttgaggaccaacaattgtgccacaataatagtgccgtacataaacgca
ctaccctttgattctgccttgAGCGGGAGACCGGGGTCTCTGAGCaaccattgtaacttt
ggtctgctggttgtgcctattagcccgttagattatgaccaaggtgcgacgccagtgatc
cccattactatcactttggccccaatgtgttctgaatttgcagGGAGACGTAATGCAACT
>Capsid_DI_236-314_insertion277
CCGAGAGTTACGTCTCCtgatgctggcattccaatatcacaattaacagtgtgcccacat
cagtggattaatttgaggaccaacaattgtgccacaataatagtgccgtacataaacgca
ctaccctttgattctgccttgaacAGCGGGAGACCGGGGTCTCTGAGCcattgtaacttt
ggtctgctggttgtgcctattagcccgttagattatgaccaaggtgcgacgccagtgatc
cccattactatcactttggccccaatgtgttctgaatttgcagGGAGACGTAATGCAACT
>Capsid_DI_236-314_insertion278
CCGAGAGTTACGTCTCCtgatgctggcattccaatatcacaattaacagtgtgcccacat
cagtggattaatttgaggaccaacaattgtgccacaataatagtgccgtacataaacgca
ctaccctttgattctgccttgaaccatAGCGGGAGACCGGGGTCTCTGAGCtgtaacttt
ggtctgctggttgtgcctattagcccgttagattatgaccaaggtgcgacgccagtgatc
cccattactatcactttggccccaatgtgttctgaatttgcagGGAGACGTAATGCAACT
>Capsid_DI_236-314_insertion279
CCGAGAGTTACGTCTCCtgatgctggcattccaatatcacaattaacagtgtgcccacat
cagtggattaatttgaggaccaacaattgtgccacaataatagtgccgtacataaacgca
ctaccctttgattctgccttgaaccattgtAGCGGGAGACCGGGGTCTCTGAGCaacttt
ggtctgctggttgtgcctattagcccgttagattatgaccaaggtgcgacgccagtgatc
cccattactatcactttggccccaatgtgttctgaatttgcagGGAGACGTAATGCAACT
>Capsid_DI_236-314_insertion280
CCGAGAGTTACGTCTCCtgatgctggcattccaatatcacaattaacagtgtgcccacat
cagtggattaatttgaggaccaacaattgtgccacaataatagtgccgtacataaacgca
ctaccctttgattctgccttgaaccattgtaacAGCGGGAGACCGGGGTCTCTGAGCttt
ggtctgctggttgtgcctattagcccgttagattatgaccaaggtgcgacgccagtgatc
cccattactatcactttggccccaatgtgttctgaatttgcagGGAGACGTAATGCAACT
>Capsid_DI_236-314_insertion281
CCGAGAGTTACGTCTCCtgatgctggcattccaatatcacaattaacagtgtgcccacat
cagtggattaatttgaggaccaacaattgtgccacaataatagtgccgtacataaacgca
ctaccctttgattctgccttgaaccattgtaactttAGCGGGAGACCGGGGTCTCTGAGC
ggtctgctggttgtgcctattagcccgttagattatgaccaaggtgcgacgccagtgatc
cccattactatcactttggccccaatgtgttctgaatttgcagGGAGACGTAATGCAACT
>Capsid_DI_236-314_insertion282
CCGAGAGTTACGTCTCCtgatgctggcattccaatatcacaattaacagtgtgcccacat
cagtggattaatttgaggaccaacaattgtgccacaataatagtgccgtacataaacgca
ctaccctttgattctgccttgaaccattgtaactttggtAGCGGGAGACCGGGGTCTCTG
AGCctgctggttgtgcctattagcccgttagattatgaccaaggtgcgacgccagtgatc
cccattactatcactttggccccaatgtgttctgaatttgcagGGAGACGTAATGCAACT
>Capsid_DI_236-314_insertion283
CCGAGAGTTACGTCTCCtgatgctggcattccaatatcacaattaacagtgtgcccacat
cagtggattaatttgaggaccaacaattgtgccacaataatagtgccgtacataaacgca
ctaccctttgattctgccttgaaccattgtaactttggtctgAGCGGGAGACCGGGGTCT
CTGAGCctggttgtgcctattagcccgttagattatgaccaaggtgcgacgccagtgatc
cccattactatcactttggccccaatgtgttctgaatttgcagGGAGACGTAATGCAACT
>Capsid_DI_236-314_insertion284
CCGAGAGTTACGTCTCCtgatgctggcattccaatatcacaattaacagtgtgcccacat
cagtggattaatttgaggaccaacaattgtgccacaataatagtgccgtacataaacgca
ctaccctttgattctgccttgaaccattgtaactttggtctgctgAGCGGGAGACCGGGG
TCTCTGAGCgttgtgcctattagcccgttagattatgaccaaggtgcgacgccagtgatc
cccattactatcactttggccccaatgtgttctgaatttgcagGGAGACGTAATGCAACT
>Capsid_DI_236-314_insertion285
CCGAGAGTTACGTCTCCtgatgctggcattccaatatcacaattaacagtgtgcccacat
cagtggattaatttgaggaccaacaattgtgccacaataatagtgccgtacataaacgca
ctaccctttgattctgccttgaaccattgtaactttggtctgctggttAGCGGGAGACCG
GGGTCTCTGAGCgtgcctattagcccgttagattatgaccaaggtgcgacgccagtgatc
cccattactatcactttggccccaatgtgttctgaatttgcagGGAGACGTAATGCAACT
>Capsid_DI_236-314_insertion286
CCGAGAGTTACGTCTCCtgatgctggcattccaatatcacaattaacagtgtgcccacat
cagtggattaatttgaggaccaacaattgtgccacaataatagtgccgtacataaacgca
ctaccctttgattctgccttgaaccattgtaactttggtctgctggttgtgAGCGGGAGA
CCGGGGTCTCTGAGCcctattagcccgttagattatgaccaaggtgcgacgccagtgatc
cccattactatcactttggccccaatgtgttctgaatttgcagGGAGACGTAATGCAACT
>Capsid_DI_236-314_insertion287
CCGAGAGTTACGTCTCCtgatgctggcattccaatatcacaattaacagtgtgcccacat
cagtggattaatttgaggaccaacaattgtgccacaataatagtgccgtacataaacgca
ctaccctttgattctgccttgaaccattgtaactttggtctgctggttgtgcctAGCGGG
AGACCGGGGTCTCTGAGCattagcccgttagattatgaccaaggtgcgacgccagtgatc
cccattactatcactttggccccaatgtgttctgaatttgcagGGAGACGTAATGCAACT
>Capsid_DI_236-314_insertion288
CCGAGAGTTACGTCTCCtgatgctggcattccaatatcacaattaacagtgtgcccacat
cagtggattaatttgaggaccaacaattgtgccacaataatagtgccgtacataaacgca
ctaccctttgattctgccttgaaccattgtaactttggtctgctggttgtgcctattAGC
GGGAGACCGGGGTCTCTGAGCagcccgttagattatgaccaaggtgcgacgccagtgatc
cccattactatcactttggccccaatgtgttctgaatttgcagGGAGACGTAATGCAACT
>Capsid_DI_236-314_insertion289
CCGAGAGTTACGTCTCCtgatgctggcattccaatatcacaattaacagtgtgcccacat
cagtggattaatttgaggaccaacaattgtgccacaataatagtgccgtacataaacgca
ctaccctttgattctgccttgaaccattgtaactttggtctgctggttgtgcctattagc
AGCGGGAGACCGGGGTCTCTGAGCccgttagattatgaccaaggtgcgacgccagtgatc
cccattactatcactttggccccaatgtgttctgaatttgcagGGAGACGTAATGCAACT
>Capsid_DI_236-314_insertion290
CCGAGAGTTACGTCTCCtgatgctggcattccaatatcacaattaacagtgtgcccacat
cagtggattaatttgaggaccaacaattgtgccacaataatagtgccgtacataaacgca
ctaccctttgattctgccttgaaccattgtaactttggtctgctggttgtgcctattagc
ccgAGCGGGAGACCGGGGTCTCTGAGCttagattatgaccaaggtgcgacgccagtgatc
cccattactatcactttggccccaatgtgttctgaatttgcagGGAGACGTAATGCAACT
>Capsid_DI_236-314_insertion291
CCGAGAGTTACGTCTCCtgatgctggcattccaatatcacaattaacagtgtgcccacat
cagtggattaatttgaggaccaacaattgtgccacaataatagtgccgtacataaacgca
ctaccctttgattctgccttgaaccattgtaactttggtctgctggttgtgcctattagc
ccgttaAGCGGGAGACCGGGGTCTCTGAGCgattatgaccaaggtgcgacgccagtgatc
cccattactatcactttggccccaatgtgttctgaatttgcagGGAGACGTAATGCAACT
>Capsid_DI_236-314_insertion292
CCGAGAGTTACGTCTCCtgatgctggcattccaatatcacaattaacagtgtgcccacat
cagtggattaatttgaggaccaacaattgtgccacaataatagtgccgtacataaacgca
ctaccctttgattctgccttgaaccattgtaactttggtctgctggttgtgcctattagc
ccgttagatAGCGGGAGACCGGGGTCTCTGAGCtatgaccaaggtgcgacgccagtgatc
cccattactatcactttggccccaatgtgttctgaatttgcagGGAGACGTAATGCAACT
>Capsid_DI_236-314_insertion293
CCGAGAGTTACGTCTCCtgatgctggcattccaatatcacaattaacagtgtgcccacat
cagtggattaatttgaggaccaacaattgtgccacaataatagtgccgtacataaacgca
ctaccctttgattctgccttgaaccattgtaactttggtctgctggttgtgcctattagc
ccgttagattatAGCGGGAGACCGGGGTCTCTGAGCgaccaaggtgcgacgccagtgatc
cccattactatcactttggccccaatgtgttctgaatttgcagGGAGACGTAATGCAACT
>Capsid_DI_236-314_insertion294
CCGAGAGTTACGTCTCCtgatgctggcattccaatatcacaattaacagtgtgcccacat
cagtggattaatttgaggaccaacaattgtgccacaataatagtgccgtacataaacgca
ctaccctttgattctgccttgaaccattgtaactttggtctgctggttgtgcctattagc
ccgttagattatgacAGCGGGAGACCGGGGTCTCTGAGCcaaggtgcgacgccagtgatc
cccattactatcactttggccccaatgtgttctgaatttgcagGGAGACGTAATGCAACT
>Capsid_DI_236-314_insertion295
CCGAGAGTTACGTCTCCtgatgctggcattccaatatcacaattaacagtgtgcccacat
cagtggattaatttgaggaccaacaattgtgccacaataatagtgccgtacataaacgca
ctaccctttgattctgccttgaaccattgtaactttggtctgctggttgtgcctattagc
ccgttagattatgaccaaAGCGGGAGACCGGGGTCTCTGAGCggtgcgacgccagtgatc
cccattactatcactttggccccaatgtgttctgaatttgcagGGAGACGTAATGCAACT
>Capsid_DI_236-314_insertion296
CCGAGAGTTACGTCTCCtgatgctggcattccaatatcacaattaacagtgtgcccacat
cagtggattaatttgaggaccaacaattgtgccacaataatagtgccgtacataaacgca
ctaccctttgattctgccttgaaccattgtaactttggtctgctggttgtgcctattagc
ccgttagattatgaccaaggtAGCGGGAGACCGGGGTCTCTGAGCgcgacgccagtgatc
cccattactatcactttggccccaatgtgttctgaatttgcagGGAGACGTAATGCAACT
>Capsid_DI_236-314_insertion297
CCGAGAGTTACGTCTCCtgatgctggcattccaatatcacaattaacagtgtgcccacat
cagtggattaatttgaggaccaacaattgtgccacaataatagtgccgtacataaacgca
ctaccctttgattctgccttgaaccattgtaactttggtctgctggttgtgcctattagc
ccgttagattatgaccaaggtgcgAGCGGGAGACCGGGGTCTCTGAGCacgccagtgatc
cccattactatcactttggccccaatgtgttctgaatttgcagGGAGACGTAATGCAACT
>Capsid_DI_236-314_insertion298
CCGAGAGTTACGTCTCCtgatgctggcattccaatatcacaattaacagtgtgcccacat
cagtggattaatttgaggaccaacaattgtgccacaataatagtgccgtacataaacgca
ctaccctttgattctgccttgaaccattgtaactttggtctgctggttgtgcctattagc
ccgttagattatgaccaaggtgcgacgAGCGGGAGACCGGGGTCTCTGAGCccagtgatc
cccattactatcactttggccccaatgtgttctgaatttgcagGGAGACGTAATGCAACT
>Capsid_DI_236-314_insertion299
CCGAGAGTTACGTCTCCtgatgctggcattccaatatcacaattaacagtgtgcccacat
cagtggattaatttgaggaccaacaattgtgccacaataatagtgccgtacataaacgca
ctaccctttgattctgccttgaaccattgtaactttggtctgctggttgtgcctattagc
ccgttagattatgaccaaggtgcgacgccaAGCGGGAGACCGGGGTCTCTGAGCgtgatc
cccattactatcactttggccccaatgtgttctgaatttgcagGGAGACGTAATGCAACT
>Capsid_DI_236-314_insertion300
CCGAGAGTTACGTCTCCtgatgctggcattccaatatcacaattaacagtgtgcccacat
cagtggattaatttgaggaccaacaattgtgccacaataatagtgccgtacataaacgca
ctaccctttgattctgccttgaaccattgtaactttggtctgctggttgtgcctattagc
ccgttagattatgaccaaggtgcgacgccagtgAGCGGGAGACCGGGGTCTCTGAGCatc
cccattactatcactttggccccaatgtgttctgaatttgcagGGAGACGTAATGCAACT
>Capsid_DI_236-314_insertion301
CCGAGAGTTACGTCTCCtgatgctggcattccaatatcacaattaacagtgtgcccacat
cagtggattaatttgaggaccaacaattgtgccacaataatagtgccgtacataaacgca
ctaccctttgattctgccttgaaccattgtaactttggtctgctggttgtgcctattagc
ccgttagattatgaccaaggtgcgacgccagtgatcAGCGGGAGACCGGGGTCTCTGAGC
cccattactatcactttggccccaatgtgttctgaatttgcagGGAGACGTAATGCAACT
>Capsid_DI_236-314_insertion302
CCGAGAGTTACGTCTCCtgatgctggcattccaatatcacaattaacagtgtgcccacat
cagtggattaatttgaggaccaacaattgtgccacaataatagtgccgtacataaacgca
ctaccctttgattctgccttgaaccattgtaactttggtctgctggttgtgcctattagc
ccgttagattatgaccaaggtgcgacgccagtgatccccAGCGGGAGACCGGGGTCTCTG
AGCattactatcactttggccccaatgtgttctgaatttgcagGGAGACGTAATGCAACT
>Capsid_DI_236-314_insertion303
CCGAGAGTTACGTCTCCtgatgctggcattccaatatcacaattaacagtgtgcccacat
cagtggattaatttgaggaccaacaattgtgccacaataatagtgccgtacataaacgca
ctaccctttgattctgccttgaaccattgtaactttggtctgctggttgtgcctattagc
ccgttagattatgaccaaggtgcgacgccagtgatccccattAGCGGGAGACCGGGGTCT
CTGAGCactatcactttggccccaatgtgttctgaatttgcagGGAGACGTAATGCAACT
>Capsid_DI_236-314_insertion304
CCGAGAGTTACGTCTCCtgatgctggcattccaatatcacaattaacagtgtgcccacat
cagtggattaatttgaggaccaacaattgtgccacaataatagtgccgtacataaacgca
ctaccctttgattctgccttgaaccattgtaactttggtctgctggttgtgcctattagc
ccgttagattatgaccaaggtgcgacgccagtgatccccattactAGCGGGAGACCGGGG
TCTCTGAGCatcactttggccccaatgtgttctgaatttgcagGGAGACGTAATGCAACT
>Capsid_DI_236-314_insertion305
CCGAGAGTTACGTCTCCtgatgctggcattccaatatcacaattaacagtgtgcccacat
cagtggattaatttgaggaccaacaattgtgccacaataatagtgccgtacataaacgca
ctaccctttgattctgccttgaaccattgtaactttggtctgctggttgtgcctattagc
ccgttagattatgaccaaggtgcgacgccagtgatccccattactatcAGCGGGAGACCG
GGGTCTCTGAGCactttggccccaatgtgttctgaatttgcagGGAGACGTAATGCAACT
>Capsid_DI_236-314_insertion306
CCGAGAGTTACGTCTCCtgatgctggcattccaatatcacaattaacagtgtgcccacat
cagtggattaatttgaggaccaacaattgtgccacaataatagtgccgtacataaacgca
ctaccctttgattctgccttgaaccattgtaactttggtctgctggttgtgcctattagc
ccgttagattatgaccaaggtgcgacgccagtgatccccattactatcactAGCGGGAGA
CCGGGGTCTCTGAGCttggccccaatgtgttctgaatttgcagGGAGACGTAATGCAACT
>Capsid_DI_236-314_insertion307
CCGAGAGTTACGTCTCCtgatgctggcattccaatatcacaattaacagtgtgcccacat
cagtggattaatttgaggaccaacaattgtgccacaataatagtgccgtacataaacgca
ctaccctttgattctgccttgaaccattgtaactttggtctgctggttgtgcctattagc
ccgttagattatgaccaaggtgcgacgccagtgatccccattactatcactttgAGCGGG
AGACCGGGGTCTCTGAGCgccccaatgtgttctgaatttgcagGGAGACGTAATGCAACT
>Capsid_DI_236-314_insertion308
CCGAGAGTTACGTCTCCtgatgctggcattccaatatcacaattaacagtgtgcccacat
cagtggattaatttgaggaccaacaattgtgccacaataatagtgccgtacataaacgca
ctaccctttgattctgccttgaaccattgtaactttggtctgctggttgtgcctattagc
ccgttagattatgaccaaggtgcgacgccagtgatccccattactatcactttggccAGC
GGGAGACCGGGGTCTCTGAGCccaatgtgttctgaatttgcagGGAGACGTAATGCAACT
>Capsid_DI_236-314_insertion309
CCGAGAGTTACGTCTCCtgatgctggcattccaatatcacaattaacagtgtgcccacat
cagtggattaatttgaggaccaacaattgtgccacaataatagtgccgtacataaacgca
ctaccctttgattctgccttgaaccattgtaactttggtctgctggttgtgcctattagc
ccgttagattatgaccaaggtgcgacgccagtgatccccattactatcactttggcccca
AGCGGGAGACCGGGGTCTCTGAGCatgtgttctgaatttgcagGGAGACGTAATGCAACT
>Capsid_DI_236-314_insertion310
CCGAGAGTTACGTCTCCtgatgctggcattccaatatcacaattaacagtgtgcccacat
cagtggattaatttgaggaccaacaattgtgccacaataatagtgccgtacataaacgca
ctaccctttgattctgccttgaaccattgtaactttggtctgctggttgtgcctattagc
ccgttagattatgaccaaggtgcgacgccagtgatccccattactatcactttggcccca
atgAGCGGGAGACCGGGGTCTCTGAGCtgttctgaatttgcagGGAGACGTAATGCAACT
>Capsid_DI_236-314_insertion311
CCGAGAGTTACGTCTCCtgatgctggcattccaatatcacaattaacagtgtgcccacat
cagtggattaatttgaggaccaacaattgtgccacaataatagtgccgtacataaacgca
ctaccctttgattctgccttgaaccattgtaactttggtctgctggttgtgcctattagc
ccgttagattatgaccaaggtgcgacgccagtgatccccattactatcactttggcccca
atgtgtAGCGGGAGACCGGGGTCTCTGAGCtctgaatttgcagGGAGACGTAATGCAACT
>Capsid_DI_236-314_insertion312
CCGAGAGTTACGTCTCCtgatgctggcattccaatatcacaattaacagtgtgcccacat
cagtggattaatttgaggaccaacaattgtgccacaataatagtgccgtacataaacgca
ctaccctttgattctgccttgaaccattgtaactttggtctgctggttgtgcctattagc
ccgttagattatgaccaaggtgcgacgccagtgatccccattactatcactttggcccca
atgtgttctAGCGGGAGACCGGGGTCTCTGAGCgaatttgcagGGAGACGTAATGCAACT
>Capsid_DI_236-314_insertion313
CCGAGAGTTACGTCTCCtgatgctggcattccaatatcacaattaacagtgtgcccacat
cagtggattaatttgaggaccaacaattgtgccacaataatagtgccgtacataaacgca
ctaccctttgattctgccttgaaccattgtaactttggtctgctggttgtgcctattagc
ccgttagattatgaccaaggtgcgacgccagtgatccccattactatcactttggcccca
atgtgttctgaaAGCGGGAGACCGGGGTCTCTGAGCtttgcagGGAGACGTAATGCAACT
>Capsid_DI_236-314_insertion314
CCGAGAGTTACGTCTCCtgatgctggcattccaatatcacaattaacagtgtgcccacat
cagtggattaatttgaggaccaacaattgtgccacaataatagtgccgtacataaacgca
ctaccctttgattctgccttgaaccattgtaactttggtctgctggttgtgcctattagc
ccgttagattatgaccaaggtgcgacgccagtgatccccattactatcactttggcccca
atgtgttctgaatttAGCGGGAGACCGGGGTCTCTGAGCgcagGGAGACGTAATGCAACT
>Capsid_DI_315-392_insertion315
ATGACCGTTAGCGTCTCCtgcaAGCGGGAGACCGGGGTCTCTGAGCggccttagacaagc
agttacgcaagggtttcctactgagctgaaacctggcacaaaccaatttttaaccactga
cgatggcgtgtcagcacccattctgccaaactttcaccccaccccgtgtatccatatacc
cggtgaagttagaaacttgctagagctatgccaggtggaaaccattttagaggtcaacaa
tgtacctacgaatgccactagcttaatggagagactgcgctGGAGACGCAGACGGACAGG
>Capsid_DI_315-392_insertion316
ATGACCGTTAGCGTCTCCtgcaggcAGCGGGAGACCGGGGTCTCTGAGCcttagacaagc
agttacgcaagggtttcctactgagctgaaacctggcacaaaccaatttttaaccactga
cgatggcgtgtcagcacccattctgccaaactttcaccccaccccgtgtatccatatacc
cggtgaagttagaaacttgctagagctatgccaggtggaaaccattttagaggtcaacaa
tgtacctacgaatgccactagcttaatggagagactgcgctGGAGACGCAGACGGACAGG
>Capsid_DI_315-392_insertion317
ATGACCGTTAGCGTCTCCtgcaggccttAGCGGGAGACCGGGGTCTCTGAGCagacaagc
agttacgcaagggtttcctactgagctgaaacctggcacaaaccaatttttaaccactga
cgatggcgtgtcagcacccattctgccaaactttcaccccaccccgtgtatccatatacc
cggtgaagttagaaacttgctagagctatgccaggtggaaaccattttagaggtcaacaa
tgtacctacgaatgccactagcttaatggagagactgcgctGGAGACGCAGACGGACAGG
>Capsid_DI_315-392_insertion318
ATGACCGTTAGCGTCTCCtgcaggccttagaAGCGGGAGACCGGGGTCTCTGAGCcaagc
agttacgcaagggtttcctactgagctgaaacctggcacaaaccaatttttaaccactga
cgatggcgtgtcagcacccattctgccaaactttcaccccaccccgtgtatccatatacc
cggtgaagttagaaacttgctagagctatgccaggtggaaaccattttagaggtcaacaa
tgtacctacgaatgccactagcttaatggagagactgcgctGGAGACGCAGACGGACAGG
>Capsid_DI_315-392_insertion319
ATGACCGTTAGCGTCTCCtgcaggccttagacaaAGCGGGAGACCGGGGTCTCTGAGCgc
agttacgcaagggtttcctactgagctgaaacctggcacaaaccaatttttaaccactga
cgatggcgtgtcagcacccattctgccaaactttcaccccaccccgtgtatccatatacc
cggtgaagttagaaacttgctagagctatgccaggtggaaaccattttagaggtcaacaa
tgtacctacgaatgccactagcttaatggagagactgcgctGGAGACGCAGACGGACAGG
>Capsid_DI_315-392_insertion320
ATGACCGTTAGCGTCTCCtgcaggccttagacaagcaAGCGGGAGACCGGGGTCTCTGAG
Cgttacgcaagggtttcctactgagctgaaacctggcacaaaccaatttttaaccactga
cgatggcgtgtcagcacccattctgccaaactttcaccccaccccgtgtatccatatacc
cggtgaagttagaaacttgctagagctatgccaggtggaaaccattttagaggtcaacaa
tgtacctacgaatgccactagcttaatggagagactgcgctGGAGACGCAGACGGACAGG
>Capsid_DI_315-392_insertion321
ATGACCGTTAGCGTCTCCtgcaggccttagacaagcagttAGCGGGAGACCGGGGTCTCT
GAGCacgcaagggtttcctactgagctgaaacctggcacaaaccaatttttaaccactga
cgatggcgtgtcagcacccattctgccaaactttcaccccaccccgtgtatccatatacc
cggtgaagttagaaacttgctagagctatgccaggtggaaaccattttagaggtcaacaa
tgtacctacgaatgccactagcttaatggagagactgcgctGGAGACGCAGACGGACAGG
>Capsid_DI_315-392_insertion322
ATGACCGTTAGCGTCTCCtgcaggccttagacaagcagttacgAGCGGGAGACCGGGGTC
TCTGAGCcaagggtttcctactgagctgaaacctggcacaaaccaatttttaaccactga
cgatggcgtgtcagcacccattctgccaaactttcaccccaccccgtgtatccatatacc
cggtgaagttagaaacttgctagagctatgccaggtggaaaccattttagaggtcaacaa
tgtacctacgaatgccactagcttaatggagagactgcgctGGAGACGCAGACGGACAGG
>Capsid_DI_315-392_insertion323
ATGACCGTTAGCGTCTCCtgcaggccttagacaagcagttacgcaaAGCGGGAGACCGGG
GTCTCTGAGCgggtttcctactgagctgaaacctggcacaaaccaatttttaaccactga
cgatggcgtgtcagcacccattctgccaaactttcaccccaccccgtgtatccatatacc
cggtgaagttagaaacttgctagagctatgccaggtggaaaccattttagaggtcaacaa
tgtacctacgaatgccactagcttaatggagagactgcgctGGAGACGCAGACGGACAGG
>Capsid_DI_315-392_insertion324
ATGACCGTTAGCGTCTCCtgcaggccttagacaagcagttacgcaagggAGCGGGAGACC
GGGGTCTCTGAGCtttcctactgagctgaaacctggcacaaaccaatttttaaccactga
cgatggcgtgtcagcacccattctgccaaactttcaccccaccccgtgtatccatatacc
cggtgaagttagaaacttgctagagctatgccaggtggaaaccattttagaggtcaacaa
tgtacctacgaatgccactagcttaatggagagactgcgctGGAGACGCAGACGGACAGG
>Capsid_DI_315-392_insertion325
ATGACCGTTAGCGTCTCCtgcaggccttagacaagcagttacgcaagggtttAGCGGGAG
ACCGGGGTCTCTGAGCcctactgagctgaaacctggcacaaaccaatttttaaccactga
cgatggcgtgtcagcacccattctgccaaactttcaccccaccccgtgtatccatatacc
cggtgaagttagaaacttgctagagctatgccaggtggaaaccattttagaggtcaacaa
tgtacctacgaatgccactagcttaatggagagactgcgctGGAGACGCAGACGGACAGG
>Capsid_DI_315-392_insertion326
ATGACCGTTAGCGTCTCCtgcaggccttagacaagcagttacgcaagggtttcctAGCGG
GAGACCGGGGTCTCTGAGCactgagctgaaacctggcacaaaccaatttttaaccactga
cgatggcgtgtcagcacccattctgccaaactttcaccccaccccgtgtatccatatacc
cggtgaagttagaaacttgctagagctatgccaggtggaaaccattttagaggtcaacaa
tgtacctacgaatgccactagcttaatggagagactgcgctGGAGACGCAGACGGACAGG
>Capsid_DI_315-392_insertion327
ATGACCGTTAGCGTCTCCtgcaggccttagacaagcagttacgcaagggtttcctactAG
CGGGAGACCGGGGTCTCTGAGCgagctgaaacctggcacaaaccaatttttaaccactga
cgatggcgtgtcagcacccattctgccaaactttcaccccaccccgtgtatccatatacc
cggtgaagttagaaacttgctagagctatgccaggtggaaaccattttagaggtcaacaa
tgtacctacgaatgccactagcttaatggagagactgcgctGGAGACGCAGACGGACAGG
>Capsid_DI_315-392_insertion328
ATGACCGTTAGCGTCTCCtgcaggccttagacaagcagttacgcaagggtttcctactga
gAGCGGGAGACCGGGGTCTCTGAGCctgaaacctggcacaaaccaatttttaaccactga
cgatggcgtgtcagcacccattctgccaaactttcaccccaccccgtgtatccatatacc
cggtgaagttagaaacttgctagagctatgccaggtggaaaccattttagaggtcaacaa
tgtacctacgaatgccactagcttaatggagagactgcgctGGAGACGCAGACGGACAGG
>Capsid_DI_315-392_insertion329
ATGACCGTTAGCGTCTCCtgcaggccttagacaagcagttacgcaagggtttcctactga
gctgAGCGGGAGACCGGGGTCTCTGAGCaaacctggcacaaaccaatttttaaccactga
cgatggcgtgtcagcacccattctgccaaactttcaccccaccccgtgtatccatatacc
cggtgaagttagaaacttgctagagctatgccaggtggaaaccattttagaggtcaacaa
tgtacctacgaatgccactagcttaatggagagactgcgctGGAGACGCAGACGGACAGG
>Capsid_DI_315-392_insertion330
ATGACCGTTAGCGTCTCCtgcaggccttagacaagcagttacgcaagggtttcctactga
gctgaaaAGCGGGAGACCGGGGTCTCTGAGCcctggcacaaaccaatttttaaccactga
cgatggcgtgtcagcacccattctgccaaactttcaccccaccccgtgtatccatatacc
cggtgaagttagaaacttgctagagctatgccaggtggaaaccattttagaggtcaacaa
tgtacctacgaatgccactagcttaatggagagactgcgctGGAGACGCAGACGGACAGG
>Capsid_DI_315-392_insertion331
ATGACCGTTAGCGTCTCCtgcaggccttagacaagcagttacgcaagggtttcctactga
gctgaaacctAGCGGGAGACCGGGGTCTCTGAGCggcacaaaccaatttttaaccactga
cgatggcgtgtcagcacccattctgccaaactttcaccccaccccgtgtatccatatacc
cggtgaagttagaaacttgctagagctatgccaggtggaaaccattttagaggtcaacaa
tgtacctacgaatgccactagcttaatggagagactgcgctGGAGACGCAGACGGACAGG
>Capsid_DI_315-392_insertion332
ATGACCGTTAGCGTCTCCtgcaggccttagacaagcagttacgcaagggtttcctactga
gctgaaacctggcAGCGGGAGACCGGGGTCTCTGAGCacaaaccaatttttaaccactga
cgatggcgtgtcagcacccattctgccaaactttcaccccaccccgtgtatccatatacc
cggtgaagttagaaacttgctagagctatgccaggtggaaaccattttagaggtcaacaa
tgtacctacgaatgccactagcttaatggagagactgcgctGGAGACGCAGACGGACAGG
>Capsid_DI_315-392_insertion333
ATGACCGTTAGCGTCTCCtgcaggccttagacaagcagttacgcaagggtttcctactga
gctgaaacctggcacaAGCGGGAGACCGGGGTCTCTGAGCaaccaatttttaaccactga
cgatggcgtgtcagcacccattctgccaaactttcaccccaccccgtgtatccatatacc
cggtgaagttagaaacttgctagagctatgccaggtggaaaccattttagaggtcaacaa
tgtacctacgaatgccactagcttaatggagagactgcgctGGAGACGCAGACGGACAGG
>Capsid_DI_315-392_insertion334
ATGACCGTTAGCGTCTCCtgcaggccttagacaagcagttacgcaagggtttcctactga
gctgaaacctggcacaaacAGCGGGAGACCGGGGTCTCTGAGCcaatttttaaccactga
cgatggcgtgtcagcacccattctgccaaactttcaccccaccccgtgtatccatatacc
cggtgaagttagaaacttgctagagctatgccaggtggaaaccattttagaggtcaacaa
tgtacctacgaatgccactagcttaatggagagactgcgctGGAGACGCAGACGGACAGG
>Capsid_DI_315-392_insertion335
ATGACCGTTAGCGTCTCCtgcaggccttagacaagcagttacgcaagggtttcctactga
gctgaaacctggcacaaaccaaAGCGGGAGACCGGGGTCTCTGAGCtttttaaccactga
cgatggcgtgtcagcacccattctgccaaactttcaccccaccccgtgtatccatatacc
cggtgaagttagaaacttgctagagctatgccaggtggaaaccattttagaggtcaacaa
tgtacctacgaatgccactagcttaatggagagactgcgctGGAGACGCAGACGGACAGG
>Capsid_DI_315-392_insertion336
ATGACCGTTAGCGTCTCCtgcaggccttagacaagcagttacgcaagggtttcctactga
gctgaaacctggcacaaaccaatttAGCGGGAGACCGGGGTCTCTGAGCttaaccactga
cgatggcgtgtcagcacccattctgccaaactttcaccccaccccgtgtatccatatacc
cggtgaagttagaaacttgctagagctatgccaggtggaaaccattttagaggtcaacaa
tgtacctacgaatgccactagcttaatggagagactgcgctGGAGACGCAGACGGACAGG
>Capsid_DI_315-392_insertion337
ATGACCGTTAGCGTCTCCtgcaggccttagacaagcagttacgcaagggtttcctactga
gctgaaacctggcacaaaccaatttttaAGCGGGAGACCGGGGTCTCTGAGCaccactga
cgatggcgtgtcagcacccattctgccaaactttcaccccaccccgtgtatccatatacc
cggtgaagttagaaacttgctagagctatgccaggtggaaaccattttagaggtcaacaa
tgtacctacgaatgccactagcttaatggagagactgcgctGGAGACGCAGACGGACAGG
>Capsid_DI_315-392_insertion338
ATGACCGTTAGCGTCTCCtgcaggccttagacaagcagttacgcaagggtttcctactga
gctgaaacctggcacaaaccaatttttaaccAGCGGGAGACCGGGGTCTCTGAGCactga
cgatggcgtgtcagcacccattctgccaaactttcaccccaccccgtgtatccatatacc
cggtgaagttagaaacttgctagagctatgccaggtggaaaccattttagaggtcaacaa
tgtacctacgaatgccactagcttaatggagagactgcgctGGAGACGCAGACGGACAGG
>Capsid_DI_315-392_insertion339
ATGACCGTTAGCGTCTCCtgcaggccttagacaagcagttacgcaagggtttcctactga
gctgaaacctggcacaaaccaatttttaaccactAGCGGGAGACCGGGGTCTCTGAGCga
cgatggcgtgtcagcacccattctgccaaactttcaccccaccccgtgtatccatatacc
cggtgaagttagaaacttgctagagctatgccaggtggaaaccattttagaggtcaacaa
tgtacctacgaatgccactagcttaatggagagactgcgctGGAGACGCAGACGGACAGG
>Capsid_DI_315-392_insertion340
ATGACCGTTAGCGTCTCCtgcaggccttagacaagcagttacgcaagggtttcctactga
gctgaaacctggcacaaaccaatttttaaccactgacAGCGGGAGACCGGGGTCTCTGAG
Cgatggcgtgtcagcacccattctgccaaactttcaccccaccccgtgtatccatatacc
cggtgaagttagaaacttgctagagctatgccaggtggaaaccattttagaggtcaacaa
tgtacctacgaatgccactagcttaatggagagactgcgctGGAGACGCAGACGGACAGG
>Capsid_DI_315-392_insertion341
ATGACCGTTAGCGTCTCCtgcaggccttagacaagcagttacgcaagggtttcctactga
gctgaaacctggcacaaaccaatttttaaccactgacgatAGCGGGAGACCGGGGTCTCT
GAGCggcgtgtcagcacccattctgccaaactttcaccccaccccgtgtatccatatacc
cggtgaagttagaaacttgctagagctatgccaggtggaaaccattttagaggtcaacaa
tgtacctacgaatgccactagcttaatggagagactgcgctGGAGACGCAGACGGACAGG
>Capsid_DI_315-392_insertion342
ATGACCGTTAGCGTCTCCtgcaggccttagacaagcagttacgcaagggtttcctactga
gctgaaacctggcacaaaccaatttttaaccactgacgatggcAGCGGGAGACCGGGGTC
TCTGAGCgtgtcagcacccattctgccaaactttcaccccaccccgtgtatccatatacc
cggtgaagttagaaacttgctagagctatgccaggtggaaaccattttagaggtcaacaa
tgtacctacgaatgccactagcttaatggagagactgcgctGGAGACGCAGACGGACAGG
>Capsid_DI_315-392_insertion343
ATGACCGTTAGCGTCTCCtgcaggccttagacaagcagttacgcaagggtttcctactga
gctgaaacctggcacaaaccaatttttaaccactgacgatggcgtgAGCGGGAGACCGGG
GTCTCTGAGCtcagcacccattctgccaaactttcaccccaccccgtgtatccatatacc
cggtgaagttagaaacttgctagagctatgccaggtggaaaccattttagaggtcaacaa
tgtacctacgaatgccactagcttaatggagagactgcgctGGAGACGCAGACGGACAGG
>Capsid_DI_315-392_insertion344
ATGACCGTTAGCGTCTCCtgcaggccttagacaagcagttacgcaagggtttcctactga
gctgaaacctggcacaaaccaatttttaaccactgacgatggcgtgtcaAGCGGGAGACC
GGGGTCTCTGAGCgcacccattctgccaaactttcaccccaccccgtgtatccatatacc
cggtgaagttagaaacttgctagagctatgccaggtggaaaccattttagaggtcaacaa
tgtacctacgaatgccactagcttaatggagagactgcgctGGAGACGCAGACGGACAGG
>Capsid_DI_315-392_insertion345
ATGACCGTTAGCGTCTCCtgcaggccttagacaagcagttacgcaagggtttcctactga
gctgaaacctggcacaaaccaatttttaaccactgacgatggcgtgtcagcaAGCGGGAG
ACCGGGGTCTCTGAGCcccattctgccaaactttcaccccaccccgtgtatccatatacc
cggtgaagttagaaacttgctagagctatgccaggtggaaaccattttagaggtcaacaa
tgtacctacgaatgccactagcttaatggagagactgcgctGGAGACGCAGACGGACAGG
>Capsid_DI_315-392_insertion346
ATGACCGTTAGCGTCTCCtgcaggccttagacaagcagttacgcaagggtttcctactga
gctgaaacctggcacaaaccaatttttaaccactgacgatggcgtgtcagcacccAGCGG
GAGACCGGGGTCTCTGAGCattctgccaaactttcaccccaccccgtgtatccatatacc
cggtgaagttagaaacttgctagagctatgccaggtggaaaccattttagaggtcaacaa
tgtacctacgaatgccactagcttaatggagagactgcgctGGAGACGCAGACGGACAGG
>Capsid_DI_315-392_insertion347
ATGACCGTTAGCGTCTCCtgcaggccttagacaagcagttacgcaagggtttcctactga
gctgaaacctggcacaaaccaatttttaaccactgacgatggcgtgtcagcacccattAG
CGGGAGACCGGGGTCTCTGAGCctgccaaactttcaccccaccccgtgtatccatatacc
cggtgaagttagaaacttgctagagctatgccaggtggaaaccattttagaggtcaacaa
tgtacctacgaatgccactagcttaatggagagactgcgctGGAGACGCAGACGGACAGG
>Capsid_DI_315-392_insertion348
ATGACCGTTAGCGTCTCCtgcaggccttagacaagcagttacgcaagggtttcctactga
gctgaaacctggcacaaaccaatttttaaccactgacgatggcgtgtcagcacccattct
gAGCGGGAGACCGGGGTCTCTGAGCccaaactttcaccccaccccgtgtatccatatacc
cggtgaagttagaaacttgctagagctatgccaggtggaaaccattttagaggtcaacaa
tgtacctacgaatgccactagcttaatggagagactgcgctGGAGACGCAGACGGACAGG
>Capsid_DI_315-392_insertion349
ATGACCGTTAGCGTCTCCtgcaggccttagacaagcagttacgcaagggtttcctactga
gctgaaacctggcacaaaccaatttttaaccactgacgatggcgtgtcagcacccattct
gccaAGCGGGAGACCGGGGTCTCTGAGCaactttcaccccaccccgtgtatccatatacc
cggtgaagttagaaacttgctagagctatgccaggtggaaaccattttagaggtcaacaa
tgtacctacgaatgccactagcttaatggagagactgcgctGGAGACGCAGACGGACAGG
>Capsid_DI_315-392_insertion350
ATGACCGTTAGCGTCTCCtgcaggccttagacaagcagttacgcaagggtttcctactga
gctgaaacctggcacaaaccaatttttaaccactgacgatggcgtgtcagcacccattct
gccaaacAGCGGGAGACCGGGGTCTCTGAGCtttcaccccaccccgtgtatccatatacc
cggtgaagttagaaacttgctagagctatgccaggtggaaaccattttagaggtcaacaa
tgtacctacgaatgccactagcttaatggagagactgcgctGGAGACGCAGACGGACAGG
>Capsid_DI_315-392_insertion351
ATGACCGTTAGCGTCTCCtgcaggccttagacaagcagttacgcaagggtttcctactga
gctgaaacctggcacaaaccaatttttaaccactgacgatggcgtgtcagcacccattct
gccaaactttAGCGGGAGACCGGGGTCTCTGAGCcaccccaccccgtgtatccatatacc
cggtgaagttagaaacttgctagagctatgccaggtggaaaccattttagaggtcaacaa
tgtacctacgaatgccactagcttaatggagagactgcgctGGAGACGCAGACGGACAGG
>Capsid_DI_315-392_insertion352
ATGACCGTTAGCGTCTCCtgcaggccttagacaagcagttacgcaagggtttcctactga
gctgaaacctggcacaaaccaatttttaaccactgacgatggcgtgtcagcacccattct
gccaaactttcacAGCGGGAGACCGGGGTCTCTGAGCcccaccccgtgtatccatatacc
cggtgaagttagaaacttgctagagctatgccaggtggaaaccattttagaggtcaacaa
tgtacctacgaatgccactagcttaatggagagactgcgctGGAGACGCAGACGGACAGG
>Capsid_DI_315-392_insertion353
ATGACCGTTAGCGTCTCCtgcaggccttagacaagcagttacgcaagggtttcctactga
gctgaaacctggcacaaaccaatttttaaccactgacgatggcgtgtcagcacccattct
gccaaactttcaccccAGCGGGAGACCGGGGTCTCTGAGCaccccgtgtatccatatacc
cggtgaagttagaaacttgctagagctatgccaggtggaaaccattttagaggtcaacaa
tgtacctacgaatgccactagcttaatggagagactgcgctGGAGACGCAGACGGACAGG
>Capsid_DI_315-392_insertion354
ATGACCGTTAGCGTCTCCtgcaggccttagacaagcagttacgcaagggtttcctactga
gctgaaacctggcacaaaccaatttttaaccactgacgatggcgtgtcagcacccattct
gccaaactttcaccccaccAGCGGGAGACCGGGGTCTCTGAGCccgtgtatccatatacc
cggtgaagttagaaacttgctagagctatgccaggtggaaaccattttagaggtcaacaa
tgtacctacgaatgccactagcttaatggagagactgcgctGGAGACGCAGACGGACAGG
>Capsid_DI_315-392_insertion355
ATGACCGTTAGCGTCTCCtgcaggccttagacaagcagttacgcaagggtttcctactga
gctgaaacctggcacaaaccaatttttaaccactgacgatggcgtgtcagcacccattct
gccaaactttcaccccaccccgAGCGGGAGACCGGGGTCTCTGAGCtgtatccatatacc
cggtgaagttagaaacttgctagagctatgccaggtggaaaccattttagaggtcaacaa
tgtacctacgaatgccactagcttaatggagagactgcgctGGAGACGCAGACGGACAGG
>Capsid_DI_315-392_insertion356
ATGACCGTTAGCGTCTCCtgcaggccttagacaagcagttacgcaagggtttcctactga
gctgaaacctggcacaaaccaatttttaaccactgacgatggcgtgtcagcacccattct
gccaaactttcaccccaccccgtgtAGCGGGAGACCGGGGTCTCTGAGCatccatatacc
cggtgaagttagaaacttgctagagctatgccaggtggaaaccattttagaggtcaacaa
tgtacctacgaatgccactagcttaatggagagactgcgctGGAGACGCAGACGGACAGG
>Capsid_DI_315-392_insertion357
ATGACCGTTAGCGTCTCCtgcaggccttagacaagcagttacgcaagggtttcctactga
gctgaaacctggcacaaaccaatttttaaccactgacgatggcgtgtcagcacccattct
gccaaactttcaccccaccccgtgtatcAGCGGGAGACCGGGGTCTCTGAGCcatatacc
cggtgaagttagaaacttgctagagctatgccaggtggaaaccattttagaggtcaacaa
tgtacctacgaatgccactagcttaatggagagactgcgctGGAGACGCAGACGGACAGG
>Capsid_DI_315-392_insertion358
ATGACCGTTAGCGTCTCCtgcaggccttagacaagcagttacgcaagggtttcctactga
gctgaaacctggcacaaaccaatttttaaccactgacgatggcgtgtcagcacccattct
gccaaactttcaccccaccccgtgtatccatAGCGGGAGACCGGGGTCTCTGAGCatacc
cggtgaagttagaaacttgctagagctatgccaggtggaaaccattttagaggtcaacaa
tgtacctacgaatgccactagcttaatggagagactgcgctGGAGACGCAGACGGACAGG
>Capsid_DI_315-392_insertion359
ATGACCGTTAGCGTCTCCtgcaggccttagacaagcagttacgcaagggtttcctactga
gctgaaacctggcacaaaccaatttttaaccactgacgatggcgtgtcagcacccattct
gccaaactttcaccccaccccgtgtatccatataAGCGGGAGACCGGGGTCTCTGAGCcc
cggtgaagttagaaacttgctagagctatgccaggtggaaaccattttagaggtcaacaa
tgtacctacgaatgccactagcttaatggagagactgcgctGGAGACGCAGACGGACAGG
>Capsid_DI_315-392_insertion360
ATGACCGTTAGCGTCTCCtgcaggccttagacaagcagttacgcaagggtttcctactga
gctgaaacctggcacaaaccaatttttaaccactgacgatggcgtgtcagcacccattct
gccaaactttcaccccaccccgtgtatccatatacccAGCGGGAGACCGGGGTCTCTGAG
Cggtgaagttagaaacttgctagagctatgccaggtggaaaccattttagaggtcaacaa
tgtacctacgaatgccactagcttaatggagagactgcgctGGAGACGCAGACGGACAGG
>Capsid_DI_315-392_insertion361
ATGACCGTTAGCGTCTCCtgcaggccttagacaagcagttacgcaagggtttcctactga
gctgaaacctggcacaaaccaatttttaaccactgacgatggcgtgtcagcacccattct
gccaaactttcaccccaccccgtgtatccatatacccggtAGCGGGAGACCGGGGTCTCT
GAGCgaagttagaaacttgctagagctatgccaggtggaaaccattttagaggtcaacaa
tgtacctacgaatgccactagcttaatggagagactgcgctGGAGACGCAGACGGACAGG
>Capsid_DI_315-392_insertion362
ATGACCGTTAGCGTCTCCtgcaggccttagacaagcagttacgcaagggtttcctactga
gctgaaacctggcacaaaccaatttttaaccactgacgatggcgtgtcagcacccattct
gccaaactttcaccccaccccgtgtatccatatacccggtgaaAGCGGGAGACCGGGGTC
TCTGAGCgttagaaacttgctagagctatgccaggtggaaaccattttagaggtcaacaa
tgtacctacgaatgccactagcttaatggagagactgcgctGGAGACGCAGACGGACAGG
>Capsid_DI_315-392_insertion363
ATGACCGTTAGCGTCTCCtgcaggccttagacaagcagttacgcaagggtttcctactga
gctgaaacctggcacaaaccaatttttaaccactgacgatggcgtgtcagcacccattct
gccaaactttcaccccaccccgtgtatccatatacccggtgaagttAGCGGGAGACCGGG
GTCTCTGAGCagaaacttgctagagctatgccaggtggaaaccattttagaggtcaacaa
tgtacctacgaatgccactagcttaatggagagactgcgctGGAGACGCAGACGGACAGG
>Capsid_DI_315-392_insertion364
ATGACCGTTAGCGTCTCCtgcaggccttagacaagcagttacgcaagggtttcctactga
gctgaaacctggcacaaaccaatttttaaccactgacgatggcgtgtcagcacccattct
gccaaactttcaccccaccccgtgtatccatatacccggtgaagttagaAGCGGGAGACC
GGGGTCTCTGAGCaacttgctagagctatgccaggtggaaaccattttagaggtcaacaa
tgtacctacgaatgccactagcttaatggagagactgcgctGGAGACGCAGACGGACAGG
>Capsid_DI_315-392_insertion365
ATGACCGTTAGCGTCTCCtgcaggccttagacaagcagttacgcaagggtttcctactga
gctgaaacctggcacaaaccaatttttaaccactgacgatggcgtgtcagcacccattct
gccaaactttcaccccaccccgtgtatccatatacccggtgaagttagaaacAGCGGGAG
ACCGGGGTCTCTGAGCttgctagagctatgccaggtggaaaccattttagaggtcaacaa
tgtacctacgaatgccactagcttaatggagagactgcgctGGAGACGCAGACGGACAGG
>Capsid_DI_315-392_insertion366
ATGACCGTTAGCGTCTCCtgcaggccttagacaagcagttacgcaagggtttcctactga
gctgaaacctggcacaaaccaatttttaaccactgacgatggcgtgtcagcacccattct
gccaaactttcaccccaccccgtgtatccatatacccggtgaagttagaaacttgAGCGG
GAGACCGGGGTCTCTGAGCctagagctatgccaggtggaaaccattttagaggtcaacaa
tgtacctacgaatgccactagcttaatggagagactgcgctGGAGACGCAGACGGACAGG
>Capsid_DI_315-392_insertion367
ATGACCGTTAGCGTCTCCtgcaggccttagacaagcagttacgcaagggtttcctactga
gctgaaacctggcacaaaccaatttttaaccactgacgatggcgtgtcagcacccattct
gccaaactttcaccccaccccgtgtatccatatacccggtgaagttagaaacttgctaAG
CGGGAGACCGGGGTCTCTGAGCgagctatgccaggtggaaaccattttagaggtcaacaa
tgtacctacgaatgccactagcttaatggagagactgcgctGGAGACGCAGACGGACAGG
>Capsid_DI_315-392_insertion368
ATGACCGTTAGCGTCTCCtgcaggccttagacaagcagttacgcaagggtttcctactga
gctgaaacctggcacaaaccaatttttaaccactgacgatggcgtgtcagcacccattct
gccaaactttcaccccaccccgtgtatccatatacccggtgaagttagaaacttgctaga
gAGCGGGAGACCGGGGTCTCTGAGCctatgccaggtggaaaccattttagaggtcaacaa
tgtacctacgaatgccactagcttaatggagagactgcgctGGAGACGCAGACGGACAGG
>Capsid_DI_315-392_insertion369
ATGACCGTTAGCGTCTCCtgcaggccttagacaagcagttacgcaagggtttcctactga
gctgaaacctggcacaaaccaatttttaaccactgacgatggcgtgtcagcacccattct
gccaaactttcaccccaccccgtgtatccatatacccggtgaagttagaaacttgctaga
gctaAGCGGGAGACCGGGGTCTCTGAGCtgccaggtggaaaccattttagaggtcaacaa
tgtacctacgaatgccactagcttaatggagagactgcgctGGAGACGCAGACGGACAGG
>Capsid_DI_315-392_insertion370
ATGACCGTTAGCGTCTCCtgcaggccttagacaagcagttacgcaagggtttcctactga
gctgaaacctggcacaaaccaatttttaaccactgacgatggcgtgtcagcacccattct
gccaaactttcaccccaccccgtgtatccatatacccggtgaagttagaaacttgctaga
gctatgcAGCGGGAGACCGGGGTCTCTGAGCcaggtggaaaccattttagaggtcaacaa
tgtacctacgaatgccactagcttaatggagagactgcgctGGAGACGCAGACGGACAGG
>Capsid_DI_315-392_insertion371
ATGACCGTTAGCGTCTCCtgcaggccttagacaagcagttacgcaagggtttcctactga
gctgaaacctggcacaaaccaatttttaaccactgacgatggcgtgtcagcacccattct
gccaaactttcaccccaccccgtgtatccatatacccggtgaagttagaaacttgctaga
gctatgccagAGCGGGAGACCGGGGTCTCTGAGCgtggaaaccattttagaggtcaacaa
tgtacctacgaatgccactagcttaatggagagactgcgctGGAGACGCAGACGGACAGG
>Capsid_DI_315-392_insertion372
ATGACCGTTAGCGTCTCCtgcaggccttagacaagcagttacgcaagggtttcctactga
gctgaaacctggcacaaaccaatttttaaccactgacgatggcgtgtcagcacccattct
gccaaactttcaccccaccccgtgtatccatatacccggtgaagttagaaacttgctaga
gctatgccaggtgAGCGGGAGACCGGGGTCTCTGAGCgaaaccattttagaggtcaacaa
tgtacctacgaatgccactagcttaatggagagactgcgctGGAGACGCAGACGGACAGG
>Capsid_DI_315-392_insertion373
ATGACCGTTAGCGTCTCCtgcaggccttagacaagcagttacgcaagggtttcctactga
gctgaaacctggcacaaaccaatttttaaccactgacgatggcgtgtcagcacccattct
gccaaactttcaccccaccccgtgtatccatatacccggtgaagttagaaacttgctaga
gctatgccaggtggaaAGCGGGAGACCGGGGTCTCTGAGCaccattttagaggtcaacaa
tgtacctacgaatgccactagcttaatggagagactgcgctGGAGACGCAGACGGACAGG
>Capsid_DI_315-392_insertion374
ATGACCGTTAGCGTCTCCtgcaggccttagacaagcagttacgcaagggtttcctactga
gctgaaacctggcacaaaccaatttttaaccactgacgatggcgtgtcagcacccattct
gccaaactttcaccccaccccgtgtatccatatacccggtgaagttagaaacttgctaga
gctatgccaggtggaaaccAGCGGGAGACCGGGGTCTCTGAGCattttagaggtcaacaa
tgtacctacgaatgccactagcttaatggagagactgcgctGGAGACGCAGACGGACAGG
>Capsid_DI_315-392_insertion375
ATGACCGTTAGCGTCTCCtgcaggccttagacaagcagttacgcaagggtttcctactga
gctgaaacctggcacaaaccaatttttaaccactgacgatggcgtgtcagcacccattct
gccaaactttcaccccaccccgtgtatccatatacccggtgaagttagaaacttgctaga
gctatgccaggtggaaaccattAGCGGGAGACCGGGGTCTCTGAGCttagaggtcaacaa
tgtacctacgaatgccactagcttaatggagagactgcgctGGAGACGCAGACGGACAGG
>Capsid_DI_315-392_insertion376
ATGACCGTTAGCGTCTCCtgcaggccttagacaagcagttacgcaagggtttcctactga
gctgaaacctggcacaaaccaatttttaaccactgacgatggcgtgtcagcacccattct
gccaaactttcaccccaccccgtgtatccatatacccggtgaagttagaaacttgctaga
gctatgccaggtggaaaccattttaAGCGGGAGACCGGGGTCTCTGAGCgaggtcaacaa
tgtacctacgaatgccactagcttaatggagagactgcgctGGAGACGCAGACGGACAGG
>Capsid_DI_315-392_insertion377
ATGACCGTTAGCGTCTCCtgcaggccttagacaagcagttacgcaagggtttcctactga
gctgaaacctggcacaaaccaatttttaaccactgacgatggcgtgtcagcacccattct
gccaaactttcaccccaccccgtgtatccatatacccggtgaagttagaaacttgctaga
gctatgccaggtggaaaccattttagagAGCGGGAGACCGGGGTCTCTGAGCgtcaacaa
tgtacctacgaatgccactagcttaatggagagactgcgctGGAGACGCAGACGGACAGG
>Capsid_DI_315-392_insertion378
ATGACCGTTAGCGTCTCCtgcaggccttagacaagcagttacgcaagggtttcctactga
gctgaaacctggcacaaaccaatttttaaccactgacgatggcgtgtcagcacccattct
gccaaactttcaccccaccccgtgtatccatatacccggtgaagttagaaacttgctaga
gctatgccaggtggaaaccattttagaggtcAGCGGGAGACCGGGGTCTCTGAGCaacaa
tgtacctacgaatgccactagcttaatggagagactgcgctGGAGACGCAGACGGACAGG
>Capsid_DI_315-392_insertion379
ATGACCGTTAGCGTCTCCtgcaggccttagacaagcagttacgcaagggtttcctactga
gctgaaacctggcacaaaccaatttttaaccactgacgatggcgtgtcagcacccattct
gccaaactttcaccccaccccgtgtatccatatacccggtgaagttagaaacttgctaga
gctatgccaggtggaaaccattttagaggtcaacAGCGGGAGACCGGGGTCTCTGAGCaa
tgtacctacgaatgccactagcttaatggagagactgcgctGGAGACGCAGACGGACAGG
>Capsid_DI_315-392_insertion380
ATGACCGTTAGCGTCTCCtgcaggccttagacaagcagttacgcaagggtttcctactga
gctgaaacctggcacaaaccaatttttaaccactgacgatggcgtgtcagcacccattct
gccaaactttcaccccaccccgtgtatccatatacccggtgaagttagaaacttgctaga
gctatgccaggtggaaaccattttagaggtcaacaatAGCGGGAGACCGGGGTCTCTGAG
CgtacctacgaatgccactagcttaatggagagactgcgctGGAGACGCAGACGGACAGG
>Capsid_DI_315-392_insertion381
ATGACCGTTAGCGTCTCCtgcaggccttagacaagcagttacgcaagggtttcctactga
gctgaaacctggcacaaaccaatttttaaccactgacgatggcgtgtcagcacccattct
gccaaactttcaccccaccccgtgtatccatatacccggtgaagttagaaacttgctaga
gctatgccaggtggaaaccattttagaggtcaacaatgtaAGCGGGAGACCGGGGTCTCT
GAGCcctacgaatgccactagcttaatggagagactgcgctGGAGACGCAGACGGACAGG
>Capsid_DI_315-392_insertion382
ATGACCGTTAGCGTCTCCtgcaggccttagacaagcagttacgcaagggtttcctactga
gctgaaacctggcacaaaccaatttttaaccactgacgatggcgtgtcagcacccattct
gccaaactttcaccccaccccgtgtatccatatacccggtgaagttagaaacttgctaga
gctatgccaggtggaaaccattttagaggtcaacaatgtacctAGCGGGAGACCGGGGTC
TCTGAGCacgaatgccactagcttaatggagagactgcgctGGAGACGCAGACGGACAGG
>Capsid_DI_315-392_insertion383
ATGACCGTTAGCGTCTCCtgcaggccttagacaagcagttacgcaagggtttcctactga
gctgaaacctggcacaaaccaatttttaaccactgacgatggcgtgtcagcacccattct
gccaaactttcaccccaccccgtgtatccatatacccggtgaagttagaaacttgctaga
gctatgccaggtggaaaccattttagaggtcaacaatgtacctacgAGCGGGAGACCGGG
GTCTCTGAGCaatgccactagcttaatggagagactgcgctGGAGACGCAGACGGACAGG
>Capsid_DI_315-392_insertion384
ATGACCGTTAGCGTCTCCtgcaggccttagacaagcagttacgcaagggtttcctactga
gctgaaacctggcacaaaccaatttttaaccactgacgatggcgtgtcagcacccattct
gccaaactttcaccccaccccgtgtatccatatacccggtgaagttagaaacttgctaga
gctatgccaggtggaaaccattttagaggtcaacaatgtacctacgaatAGCGGGAGACC
GGGGTCTCTGAGCgccactagcttaatggagagactgcgctGGAGACGCAGACGGACAGG
>Capsid_DI_315-392_insertion385
ATGACCGTTAGCGTCTCCtgcaggccttagacaagcagttacgcaagggtttcctactga
gctgaaacctggcacaaaccaatttttaaccactgacgatggcgtgtcagcacccattct
gccaaactttcaccccaccccgtgtatccatatacccggtgaagttagaaacttgctaga
gctatgccaggtggaaaccattttagaggtcaacaatgtacctacgaatgccAGCGGGAG
ACCGGGGTCTCTGAGCactagcttaatggagagactgcgctGGAGACGCAGACGGACAGG
>Capsid_DI_315-392_insertion386
ATGACCGTTAGCGTCTCCtgcaggccttagacaagcagttacgcaagggtttcctactga
gctgaaacctggcacaaaccaatttttaaccactgacgatggcgtgtcagcacccattct
gccaaactttcaccccaccccgtgtatccatatacccggtgaagttagaaacttgctaga
gctatgccaggtggaaaccattttagaggtcaacaatgtacctacgaatgccactAGCGG
GAGACCGGGGTCTCTGAGCagcttaatggagagactgcgctGGAGACGCAGACGGACAGG
>Capsid_DI_315-392_insertion387
ATGACCGTTAGCGTCTCCtgcaggccttagacaagcagttacgcaagggtttcctactga
gctgaaacctggcacaaaccaatttttaaccactgacgatggcgtgtcagcacccattct
gccaaactttcaccccaccccgtgtatccatatacccggtgaagttagaaacttgctaga
gctatgccaggtggaaaccattttagaggtcaacaatgtacctacgaatgccactagcAG
CGGGAGACCGGGGTCTCTGAGCttaatggagagactgcgctGGAGACGCAGACGGACAGG
>Capsid_DI_315-392_insertion388
ATGACCGTTAGCGTCTCCtgcaggccttagacaagcagttacgcaagggtttcctactga
gctgaaacctggcacaaaccaatttttaaccactgacgatggcgtgtcagcacccattct
gccaaactttcaccccaccccgtgtatccatatacccggtgaagttagaaacttgctaga
gctatgccaggtggaaaccattttagaggtcaacaatgtacctacgaatgccactagctt
aAGCGGGAGACCGGGGTCTCTGAGCatggagagactgcgctGGAGACGCAGACGGACAGG
>Capsid_DI_315-392_insertion389
ATGACCGTTAGCGTCTCCtgcaggccttagacaagcagttacgcaagggtttcctactga
gctgaaacctggcacaaaccaatttttaaccactgacgatggcgtgtcagcacccattct
gccaaactttcaccccaccccgtgtatccatatacccggtgaagttagaaacttgctaga
gctatgccaggtggaaaccattttagaggtcaacaatgtacctacgaatgccactagctt
aatgAGCGGGAGACCGGGGTCTCTGAGCgagagactgcgctGGAGACGCAGACGGACAGG
>Capsid_DI_315-392_insertion390
ATGACCGTTAGCGTCTCCtgcaggccttagacaagcagttacgcaagggtttcctactga
gctgaaacctggcacaaaccaatttttaaccactgacgatggcgtgtcagcacccattct
gccaaactttcaccccaccccgtgtatccatatacccggtgaagttagaaacttgctaga
gctatgccaggtggaaaccattttagaggtcaacaatgtacctacgaatgccactagctt
aatggagAGCGGGAGACCGGGGTCTCTGAGCagactgcgctGGAGACGCAGACGGACAGG
>Capsid_DI_315-392_insertion391
ATGACCGTTAGCGTCTCCtgcaggccttagacaagcagttacgcaagggtttcctactga
gctgaaacctggcacaaaccaatttttaaccactgacgatggcgtgtcagcacccattct
gccaaactttcaccccaccccgtgtatccatatacccggtgaagttagaaacttgctaga
gctatgccaggtggaaaccattttagaggtcaacaatgtacctacgaatgccactagctt
aatggagagaAGCGGGAGACCGGGGTCTCTGAGCctgcgctGGAGACGCAGACGGACAGG
>Capsid_DI_315-392_insertion392
ATGACCGTTAGCGTCTCCtgcaggccttagacaagcagttacgcaagggtttcctactga
gctgaaacctggcacaaaccaatttttaaccactgacgatggcgtgtcagcacccattct
gccaaactttcaccccaccccgtgtatccatatacccggtgaagttagaaacttgctaga
gctatgccaggtggaaaccattttagaggtcaacaatgtacctacgaatgccactagctt
aatggagagactgAGCGGGAGACCGGGGTCTCTGAGCcgctGGAGACGCAGACGGACAGG
>Capsid_DI_393-470_insertion393
TCTCCGTATGTCGTCTCCgcgcAGCGGGAGACCGGGGTCTCTGAGCttcccggtgtcagc
tcaagccgggaaaggtgagctatgtgcagtgttcagagctgaccctggacgaagtgggcc
atggcagtccaccttgttgggccagttgtgcgggtactacacccaatggtcaggatcact
ggaagtcaccttcatgttcaccgggtcctttatggctaccggcaagatgctcatagcata
cacaccaccaggaggccccttacccaaggaccgggcgaccgGGAGACGCGTGGCATGAAA
>Capsid_DI_393-470_insertion394
TCTCCGTATGTCGTCTCCgcgcttcAGCGGGAGACCGGGGTCTCTGAGCccggtgtcagc
tcaagccgggaaaggtgagctatgtgcagtgttcagagctgaccctggacgaagtgggcc
atggcagtccaccttgttgggccagttgtgcgggtactacacccaatggtcaggatcact
ggaagtcaccttcatgttcaccgggtcctttatggctaccggcaagatgctcatagcata
cacaccaccaggaggccccttacccaaggaccgggcgaccgGGAGACGCGTGGCATGAAA
>Capsid_DI_393-470_insertion395
TCTCCGTATGTCGTCTCCgcgcttcccgAGCGGGAGACCGGGGTCTCTGAGCgtgtcagc
tcaagccgggaaaggtgagctatgtgcagtgttcagagctgaccctggacgaagtgggcc
atggcagtccaccttgttgggccagttgtgcgggtactacacccaatggtcaggatcact
ggaagtcaccttcatgttcaccgggtcctttatggctaccggcaagatgctcatagcata
cacaccaccaggaggccccttacccaaggaccgggcgaccgGGAGACGCGTGGCATGAAA
>Capsid_DI_393-470_insertion396
TCTCCGTATGTCGTCTCCgcgcttcccggtgAGCGGGAGACCGGGGTCTCTGAGCtcagc
tcaagccgggaaaggtgagctatgtgcagtgttcagagctgaccctggacgaagtgggcc
atggcagtccaccttgttgggccagttgtgcgggtactacacccaatggtcaggatcact
ggaagtcaccttcatgttcaccgggtcctttatggctaccggcaagatgctcatagcata
cacaccaccaggaggccccttacccaaggaccgggcgaccgGGAGACGCGTGGCATGAAA
>Capsid_DI_393-470_insertion397
TCTCCGTATGTCGTCTCCgcgcttcccggtgtcaAGCGGGAGACCGGGGTCTCTGAGCgc
tcaagccgggaaaggtgagctatgtgcagtgttcagagctgaccctggacgaagtgggcc
atggcagtccaccttgttgggccagttgtgcgggtactacacccaatggtcaggatcact
ggaagtcaccttcatgttcaccgggtcctttatggctaccggcaagatgctcatagcata
cacaccaccaggaggccccttacccaaggaccgggcgaccgGGAGACGCGTGGCATGAAA
>Capsid_DI_393-470_insertion398
TCTCCGTATGTCGTCTCCgcgcttcccggtgtcagctAGCGGGAGACCGGGGTCTCTGAG
Ccaagccgggaaaggtgagctatgtgcagtgttcagagctgaccctggacgaagtgggcc
atggcagtccaccttgttgggccagttgtgcgggtactacacccaatggtcaggatcact
ggaagtcaccttcatgttcaccgggtcctttatggctaccggcaagatgctcatagcata
cacaccaccaggaggccccttacccaaggaccgggcgaccgGGAGACGCGTGGCATGAAA
>Capsid_DI_393-470_insertion399
TCTCCGTATGTCGTCTCCgcgcttcccggtgtcagctcaaAGCGGGAGACCGGGGTCTCT
GAGCgccgggaaaggtgagctatgtgcagtgttcagagctgaccctggacgaagtgggcc
atggcagtccaccttgttgggccagttgtgcgggtactacacccaatggtcaggatcact
ggaagtcaccttcatgttcaccgggtcctttatggctaccggcaagatgctcatagcata
cacaccaccaggaggccccttacccaaggaccgggcgaccgGGAGACGCGTGGCATGAAA
>Capsid_DI_393-470_insertion400
TCTCCGTATGTCGTCTCCgcgcttcccggtgtcagctcaagccAGCGGGAGACCGGGGTC
TCTGAGCgggaaaggtgagctatgtgcagtgttcagagctgaccctggacgaagtgggcc
atggcagtccaccttgttgggccagttgtgcgggtactacacccaatggtcaggatcact
ggaagtcaccttcatgttcaccgggtcctttatggctaccggcaagatgctcatagcata
cacaccaccaggaggccccttacccaaggaccgggcgaccgGGAGACGCGTGGCATGAAA
>Capsid_DI_393-470_insertion401
TCTCCGTATGTCGTCTCCgcgcttcccggtgtcagctcaagccgggAGCGGGAGACCGGG
GTCTCTGAGCaaaggtgagctatgtgcagtgttcagagctgaccctggacgaagtgggcc
atggcagtccaccttgttgggccagttgtgcgggtactacacccaatggtcaggatcact
ggaagtcaccttcatgttcaccgggtcctttatggctaccggcaagatgctcatagcata
cacaccaccaggaggccccttacccaaggaccgggcgaccgGGAGACGCGTGGCATGAAA
>Capsid_DI_393-470_insertion402
TCTCCGTATGTCGTCTCCgcgcttcccggtgtcagctcaagccgggaaaAGCGGGAGACC
GGGGTCTCTGAGCggtgagctatgtgcagtgttcagagctgaccctggacgaagtgggcc
atggcagtccaccttgttgggccagttgtgcgggtactacacccaatggtcaggatcact
ggaagtcaccttcatgttcaccgggtcctttatggctaccggcaagatgctcatagcata
cacaccaccaggaggccccttacccaaggaccgggcgaccgGGAGACGCGTGGCATGAAA
>Capsid_DI_393-470_insertion403
TCTCCGTATGTCGTCTCCgcgcttcccggtgtcagctcaagccgggaaaggtAGCGGGAG
ACCGGGGTCTCTGAGCgagctatgtgcagtgttcagagctgaccctggacgaagtgggcc
atggcagtccaccttgttgggccagttgtgcgggtactacacccaatggtcaggatcact
ggaagtcaccttcatgttcaccgggtcctttatggctaccggcaagatgctcatagcata
cacaccaccaggaggccccttacccaaggaccgggcgaccgGGAGACGCGTGGCATGAAA
>Capsid_DI_393-470_insertion404
TCTCCGTATGTCGTCTCCgcgcttcccggtgtcagctcaagccgggaaaggtgagAGCGG
GAGACCGGGGTCTCTGAGCctatgtgcagtgttcagagctgaccctggacgaagtgggcc
atggcagtccaccttgttgggccagttgtgcgggtactacacccaatggtcaggatcact
ggaagtcaccttcatgttcaccgggtcctttatggctaccggcaagatgctcatagcata
cacaccaccaggaggccccttacccaaggaccgggcgaccgGGAGACGCGTGGCATGAAA
>Capsid_DI_393-470_insertion405
TCTCCGTATGTCGTCTCCgcgcttcccggtgtcagctcaagccgggaaaggtgagctaAG
CGGGAGACCGGGGTCTCTGAGCtgtgcagtgttcagagctgaccctggacgaagtgggcc
atggcagtccaccttgttgggccagttgtgcgggtactacacccaatggtcaggatcact
ggaagtcaccttcatgttcaccgggtcctttatggctaccggcaagatgctcatagcata
cacaccaccaggaggccccttacccaaggaccgggcgaccgGGAGACGCGTGGCATGAAA
>Capsid_DI_393-470_insertion406
TCTCCGTATGTCGTCTCCgcgcttcccggtgtcagctcaagccgggaaaggtgagctatg
tAGCGGGAGACCGGGGTCTCTGAGCgcagtgttcagagctgaccctggacgaagtgggcc
atggcagtccaccttgttgggccagttgtgcgggtactacacccaatggtcaggatcact
ggaagtcaccttcatgttcaccgggtcctttatggctaccggcaagatgctcatagcata
cacaccaccaggaggccccttacccaaggaccgggcgaccgGGAGACGCGTGGCATGAAA
>Capsid_DI_393-470_insertion407
TCTCCGTATGTCGTCTCCgcgcttcccggtgtcagctcaagccgggaaaggtgagctatg
tgcaAGCGGGAGACCGGGGTCTCTGAGCgtgttcagagctgaccctggacgaagtgggcc
atggcagtccaccttgttgggccagttgtgcgggtactacacccaatggtcaggatcact
ggaagtcaccttcatgttcaccgggtcctttatggctaccggcaagatgctcatagcata
cacaccaccaggaggccccttacccaaggaccgggcgaccgGGAGACGCGTGGCATGAAA
>Capsid_DI_393-470_insertion408
TCTCCGTATGTCGTCTCCgcgcttcccggtgtcagctcaagccgggaaaggtgagctatg
tgcagtgAGCGGGAGACCGGGGTCTCTGAGCttcagagctgaccctggacgaagtgggcc
atggcagtccaccttgttgggccagttgtgcgggtactacacccaatggtcaggatcact
ggaagtcaccttcatgttcaccgggtcctttatggctaccggcaagatgctcatagcata
cacaccaccaggaggccccttacccaaggaccgggcgaccgGGAGACGCGTGGCATGAAA
>Capsid_DI_393-470_insertion409
TCTCCGTATGTCGTCTCCgcgcttcccggtgtcagctcaagccgggaaaggtgagctatg
tgcagtgttcAGCGGGAGACCGGGGTCTCTGAGCagagctgaccctggacgaagtgggcc
atggcagtccaccttgttgggccagttgtgcgggtactacacccaatggtcaggatcact
ggaagtcaccttcatgttcaccgggtcctttatggctaccggcaagatgctcatagcata
cacaccaccaggaggccccttacccaaggaccgggcgaccgGGAGACGCGTGGCATGAAA
>Capsid_DI_393-470_insertion410
TCTCCGTATGTCGTCTCCgcgcttcccggtgtcagctcaagccgggaaaggtgagctatg
tgcagtgttcagaAGCGGGAGACCGGGGTCTCTGAGCgctgaccctggacgaagtgggcc
atggcagtccaccttgttgggccagttgtgcgggtactacacccaatggtcaggatcact
ggaagtcaccttcatgttcaccgggtcctttatggctaccggcaagatgctcatagcata
cacaccaccaggaggccccttacccaaggaccgggcgaccgGGAGACGCGTGGCATGAAA
>Capsid_DI_393-470_insertion411
TCTCCGTATGTCGTCTCCgcgcttcccggtgtcagctcaagccgggaaaggtgagctatg
tgcagtgttcagagctAGCGGGAGACCGGGGTCTCTGAGCgaccctggacgaagtgggcc
atggcagtccaccttgttgggccagttgtgcgggtactacacccaatggtcaggatcact
ggaagtcaccttcatgttcaccgggtcctttatggctaccggcaagatgctcatagcata
cacaccaccaggaggccccttacccaaggaccgggcgaccgGGAGACGCGTGGCATGAAA
>Capsid_DI_393-470_insertion412
TCTCCGTATGTCGTCTCCgcgcttcccggtgtcagctcaagccgggaaaggtgagctatg
tgcagtgttcagagctgacAGCGGGAGACCGGGGTCTCTGAGCcctggacgaagtgggcc
atggcagtccaccttgttgggccagttgtgcgggtactacacccaatggtcaggatcact
ggaagtcaccttcatgttcaccgggtcctttatggctaccggcaagatgctcatagcata
cacaccaccaggaggccccttacccaaggaccgggcgaccgGGAGACGCGTGGCATGAAA
>Capsid_DI_393-470_insertion413
TCTCCGTATGTCGTCTCCgcgcttcccggtgtcagctcaagccgggaaaggtgagctatg
tgcagtgttcagagctgaccctAGCGGGAGACCGGGGTCTCTGAGCggacgaagtgggcc
atggcagtccaccttgttgggccagttgtgcgggtactacacccaatggtcaggatcact
ggaagtcaccttcatgttcaccgggtcctttatggctaccggcaagatgctcatagcata
cacaccaccaggaggccccttacccaaggaccgggcgaccgGGAGACGCGTGGCATGAAA
>Capsid_DI_393-470_insertion414
TCTCCGTATGTCGTCTCCgcgcttcccggtgtcagctcaagccgggaaaggtgagctatg
tgcagtgttcagagctgaccctggaAGCGGGAGACCGGGGTCTCTGAGCcgaagtgggcc
atggcagtccaccttgttgggccagttgtgcgggtactacacccaatggtcaggatcact
ggaagtcaccttcatgttcaccgggtcctttatggctaccggcaagatgctcatagcata
cacaccaccaggaggccccttacccaaggaccgggcgaccgGGAGACGCGTGGCATGAAA
>Capsid_DI_393-470_insertion415
TCTCCGTATGTCGTCTCCgcgcttcccggtgtcagctcaagccgggaaaggtgagctatg
tgcagtgttcagagctgaccctggacgaAGCGGGAGACCGGGGTCTCTGAGCagtgggcc
atggcagtccaccttgttgggccagttgtgcgggtactacacccaatggtcaggatcact
ggaagtcaccttcatgttcaccgggtcctttatggctaccggcaagatgctcatagcata
cacaccaccaggaggccccttacccaaggaccgggcgaccgGGAGACGCGTGGCATGAAA
>Capsid_DI_393-470_insertion416
TCTCCGTATGTCGTCTCCgcgcttcccggtgtcagctcaagccgggaaaggtgagctatg
tgcagtgttcagagctgaccctggacgaagtAGCGGGAGACCGGGGTCTCTGAGCgggcc
atggcagtccaccttgttgggccagttgtgcgggtactacacccaatggtcaggatcact
ggaagtcaccttcatgttcaccgggtcctttatggctaccggcaagatgctcatagcata
cacaccaccaggaggccccttacccaaggaccgggcgaccgGGAGACGCGTGGCATGAAA
>Capsid_DI_393-470_insertion417
TCTCCGTATGTCGTCTCCgcgcttcccggtgtcagctcaagccgggaaaggtgagctatg
tgcagtgttcagagctgaccctggacgaagtgggAGCGGGAGACCGGGGTCTCTGAGCcc
atggcagtccaccttgttgggccagttgtgcgggtactacacccaatggtcaggatcact
ggaagtcaccttcatgttcaccgggtcctttatggctaccggcaagatgctcatagcata
cacaccaccaggaggccccttacccaaggaccgggcgaccgGGAGACGCGTGGCATGAAA
>Capsid_DI_393-470_insertion418
TCTCCGTATGTCGTCTCCgcgcttcccggtgtcagctcaagccgggaaaggtgagctatg
tgcagtgttcagagctgaccctggacgaagtgggccaAGCGGGAGACCGGGGTCTCTGAG
Ctggcagtccaccttgttgggccagttgtgcgggtactacacccaatggtcaggatcact
ggaagtcaccttcatgttcaccgggtcctttatggctaccggcaagatgctcatagcata
cacaccaccaggaggccccttacccaaggaccgggcgaccgGGAGACGCGTGGCATGAAA
>Capsid_DI_393-470_insertion419
TCTCCGTATGTCGTCTCCgcgcttcccggtgtcagctcaagccgggaaaggtgagctatg
tgcagtgttcagagctgaccctggacgaagtgggccatggAGCGGGAGACCGGGGTCTCT
GAGCcagtccaccttgttgggccagttgtgcgggtactacacccaatggtcaggatcact
ggaagtcaccttcatgttcaccgggtcctttatggctaccggcaagatgctcatagcata
cacaccaccaggaggccccttacccaaggaccgggcgaccgGGAGACGCGTGGCATGAAA
>Capsid_DI_393-470_insertion420
TCTCCGTATGTCGTCTCCgcgcttcccggtgtcagctcaagccgggaaaggtgagctatg
tgcagtgttcagagctgaccctggacgaagtgggccatggcagAGCGGGAGACCGGGGTC
TCTGAGCtccaccttgttgggccagttgtgcgggtactacacccaatggtcaggatcact
ggaagtcaccttcatgttcaccgggtcctttatggctaccggcaagatgctcatagcata
cacaccaccaggaggccccttacccaaggaccgggcgaccgGGAGACGCGTGGCATGAAA
>Capsid_DI_393-470_insertion421
TCTCCGTATGTCGTCTCCgcgcttcccggtgtcagctcaagccgggaaaggtgagctatg
tgcagtgttcagagctgaccctggacgaagtgggccatggcagtccAGCGGGAGACCGGG
GTCTCTGAGCaccttgttgggccagttgtgcgggtactacacccaatggtcaggatcact
ggaagtcaccttcatgttcaccgggtcctttatggctaccggcaagatgctcatagcata
cacaccaccaggaggccccttacccaaggaccgggcgaccgGGAGACGCGTGGCATGAAA
>Capsid_DI_393-470_insertion422
TCTCCGTATGTCGTCTCCgcgcttcccggtgtcagctcaagccgggaaaggtgagctatg
tgcagtgttcagagctgaccctggacgaagtgggccatggcagtccaccAGCGGGAGACC
GGGGTCTCTGAGCttgttgggccagttgtgcgggtactacacccaatggtcaggatcact
ggaagtcaccttcatgttcaccgggtcctttatggctaccggcaagatgctcatagcata
cacaccaccaggaggccccttacccaaggaccgggcgaccgGGAGACGCGTGGCATGAAA
>Capsid_DI_393-470_insertion423
TCTCCGTATGTCGTCTCCgcgcttcccggtgtcagctcaagccgggaaaggtgagctatg
tgcagtgttcagagctgaccctggacgaagtgggccatggcagtccaccttgAGCGGGAG
ACCGGGGTCTCTGAGCttgggccagttgtgcgggtactacacccaatggtcaggatcact
ggaagtcaccttcatgttcaccgggtcctttatggctaccggcaagatgctcatagcata
cacaccaccaggaggccccttacccaaggaccgggcgaccgGGAGACGCGTGGCATGAAA
>Capsid_DI_393-470_insertion424
TCTCCGTATGTCGTCTCCgcgcttcccggtgtcagctcaagccgggaaaggtgagctatg
tgcagtgttcagagctgaccctggacgaagtgggccatggcagtccaccttgttgAGCGG
GAGACCGGGGTCTCTGAGCggccagttgtgcgggtactacacccaatggtcaggatcact
ggaagtcaccttcatgttcaccgggtcctttatggctaccggcaagatgctcatagcata
cacaccaccaggaggccccttacccaaggaccgggcgaccgGGAGACGCGTGGCATGAAA
>Capsid_DI_393-470_insertion425
TCTCCGTATGTCGTCTCCgcgcttcccggtgtcagctcaagccgggaaaggtgagctatg
tgcagtgttcagagctgaccctggacgaagtgggccatggcagtccaccttgttgggcAG
CGGGAGACCGGGGTCTCTGAGCcagttgtgcgggtactacacccaatggtcaggatcact
ggaagtcaccttcatgttcaccgggtcctttatggctaccggcaagatgctcatagcata
cacaccaccaggaggccccttacccaaggaccgggcgaccgGGAGACGCGTGGCATGAAA
>Capsid_DI_393-470_insertion426
TCTCCGTATGTCGTCTCCgcgcttcccggtgtcagctcaagccgggaaaggtgagctatg
tgcagtgttcagagctgaccctggacgaagtgggccatggcagtccaccttgttgggcca
gAGCGGGAGACCGGGGTCTCTGAGCttgtgcgggtactacacccaatggtcaggatcact
ggaagtcaccttcatgttcaccgggtcctttatggctaccggcaagatgctcatagcata
cacaccaccaggaggccccttacccaaggaccgggcgaccgGGAGACGCGTGGCATGAAA
>Capsid_DI_393-470_insertion427
TCTCCGTATGTCGTCTCCgcgcttcccggtgtcagctcaagccgggaaaggtgagctatg
tgcagtgttcagagctgaccctggacgaagtgggccatggcagtccaccttgttgggcca
gttgAGCGGGAGACCGGGGTCTCTGAGCtgcgggtactacacccaatggtcaggatcact
ggaagtcaccttcatgttcaccgggtcctttatggctaccggcaagatgctcatagcata
cacaccaccaggaggccccttacccaaggaccgggcgaccgGGAGACGCGTGGCATGAAA
>Capsid_DI_393-470_insertion428
TCTCCGTATGTCGTCTCCgcgcttcccggtgtcagctcaagccgggaaaggtgagctatg
tgcagtgttcagagctgaccctggacgaagtgggccatggcagtccaccttgttgggcca
gttgtgcAGCGGGAGACCGGGGTCTCTGAGCgggtactacacccaatggtcaggatcact
ggaagtcaccttcatgttcaccgggtcctttatggctaccggcaagatgctcatagcata
cacaccaccaggaggccccttacccaaggaccgggcgaccgGGAGACGCGTGGCATGAAA
>Capsid_DI_393-470_insertion429
TCTCCGTATGTCGTCTCCgcgcttcccggtgtcagctcaagccgggaaaggtgagctatg
tgcagtgttcagagctgaccctggacgaagtgggccatggcagtccaccttgttgggcca
gttgtgcgggAGCGGGAGACCGGGGTCTCTGAGCtactacacccaatggtcaggatcact
ggaagtcaccttcatgttcaccgggtcctttatggctaccggcaagatgctcatagcata
cacaccaccaggaggccccttacccaaggaccgggcgaccgGGAGACGCGTGGCATGAAA
>Capsid_DI_393-470_insertion430
TCTCCGTATGTCGTCTCCgcgcttcccggtgtcagctcaagccgggaaaggtgagctatg
tgcagtgttcagagctgaccctggacgaagtgggccatggcagtccaccttgttgggcca
gttgtgcgggtacAGCGGGAGACCGGGGTCTCTGAGCtacacccaatggtcaggatcact
ggaagtcaccttcatgttcaccgggtcctttatggctaccggcaagatgctcatagcata
cacaccaccaggaggccccttacccaaggaccgggcgaccgGGAGACGCGTGGCATGAAA
>Capsid_DI_393-470_insertion431
TCTCCGTATGTCGTCTCCgcgcttcccggtgtcagctcaagccgggaaaggtgagctatg
tgcagtgttcagagctgaccctggacgaagtgggccatggcagtccaccttgttgggcca
gttgtgcgggtactacAGCGGGAGACCGGGGTCTCTGAGCacccaatggtcaggatcact
ggaagtcaccttcatgttcaccgggtcctttatggctaccggcaagatgctcatagcata
cacaccaccaggaggccccttacccaaggaccgggcgaccgGGAGACGCGTGGCATGAAA
>Capsid_DI_393-470_insertion432
TCTCCGTATGTCGTCTCCgcgcttcccggtgtcagctcaagccgggaaaggtgagctatg
tgcagtgttcagagctgaccctggacgaagtgggccatggcagtccaccttgttgggcca
gttgtgcgggtactacaccAGCGGGAGACCGGGGTCTCTGAGCcaatggtcaggatcact
ggaagtcaccttcatgttcaccgggtcctttatggctaccggcaagatgctcatagcata
cacaccaccaggaggccccttacccaaggaccgggcgaccgGGAGACGCGTGGCATGAAA
>Capsid_DI_393-470_insertion433
TCTCCGTATGTCGTCTCCgcgcttcccggtgtcagctcaagccgggaaaggtgagctatg
tgcagtgttcagagctgaccctggacgaagtgggccatggcagtccaccttgttgggcca
gttgtgcgggtactacacccaaAGCGGGAGACCGGGGTCTCTGAGCtggtcaggatcact
ggaagtcaccttcatgttcaccgggtcctttatggctaccggcaagatgctcatagcata
cacaccaccaggaggccccttacccaaggaccgggcgaccgGGAGACGCGTGGCATGAAA
>Capsid_DI_393-470_insertion434
TCTCCGTATGTCGTCTCCgcgcttcccggtgtcagctcaagccgggaaaggtgagctatg
tgcagtgttcagagctgaccctggacgaagtgggccatggcagtccaccttgttgggcca
gttgtgcgggtactacacccaatggAGCGGGAGACCGGGGTCTCTGAGCtcaggatcact
ggaagtcaccttcatgttcaccgggtcctttatggctaccggcaagatgctcatagcata
cacaccaccaggaggccccttacccaaggaccgggcgaccgGGAGACGCGTGGCATGAAA
>Capsid_DI_393-470_insertion435
TCTCCGTATGTCGTCTCCgcgcttcccggtgtcagctcaagccgggaaaggtgagctatg
tgcagtgttcagagctgaccctggacgaagtgggccatggcagtccaccttgttgggcca
gttgtgcgggtactacacccaatggtcaAGCGGGAGACCGGGGTCTCTGAGCggatcact
ggaagtcaccttcatgttcaccgggtcctttatggctaccggcaagatgctcatagcata
cacaccaccaggaggccccttacccaaggaccgggcgaccgGGAGACGCGTGGCATGAAA
>Capsid_DI_393-470_insertion436
TCTCCGTATGTCGTCTCCgcgcttcccggtgtcagctcaagccgggaaaggtgagctatg
tgcagtgttcagagctgaccctggacgaagtgggccatggcagtccaccttgttgggcca
gttgtgcgggtactacacccaatggtcaggaAGCGGGAGACCGGGGTCTCTGAGCtcact
ggaagtcaccttcatgttcaccgggtcctttatggctaccggcaagatgctcatagcata
cacaccaccaggaggccccttacccaaggaccgggcgaccgGGAGACGCGTGGCATGAAA
>Capsid_DI_393-470_insertion437
TCTCCGTATGTCGTCTCCgcgcttcccggtgtcagctcaagccgggaaaggtgagctatg
tgcagtgttcagagctgaccctggacgaagtgggccatggcagtccaccttgttgggcca
gttgtgcgggtactacacccaatggtcaggatcaAGCGGGAGACCGGGGTCTCTGAGCct
ggaagtcaccttcatgttcaccgggtcctttatggctaccggcaagatgctcatagcata
cacaccaccaggaggccccttacccaaggaccgggcgaccgGGAGACGCGTGGCATGAAA
>Capsid_DI_393-470_insertion438
TCTCCGTATGTCGTCTCCgcgcttcccggtgtcagctcaagccgggaaaggtgagctatg
tgcagtgttcagagctgaccctggacgaagtgggccatggcagtccaccttgttgggcca
gttgtgcgggtactacacccaatggtcaggatcactgAGCGGGAGACCGGGGTCTCTGAG
Cgaagtcaccttcatgttcaccgggtcctttatggctaccggcaagatgctcatagcata
cacaccaccaggaggccccttacccaaggaccgggcgaccgGGAGACGCGTGGCATGAAA
>Capsid_DI_393-470_insertion439
TCTCCGTATGTCGTCTCCgcgcttcccggtgtcagctcaagccgggaaaggtgagctatg
tgcagtgttcagagctgaccctggacgaagtgggccatggcagtccaccttgttgggcca
gttgtgcgggtactacacccaatggtcaggatcactggaaAGCGGGAGACCGGGGTCTCT
GAGCgtcaccttcatgttcaccgggtcctttatggctaccggcaagatgctcatagcata
cacaccaccaggaggccccttacccaaggaccgggcgaccgGGAGACGCGTGGCATGAAA
>Capsid_DI_393-470_insertion440
TCTCCGTATGTCGTCTCCgcgcttcccggtgtcagctcaagccgggaaaggtgagctatg
tgcagtgttcagagctgaccctggacgaagtgggccatggcagtccaccttgttgggcca
gttgtgcgggtactacacccaatggtcaggatcactggaagtcAGCGGGAGACCGGGGTC
TCTGAGCaccttcatgttcaccgggtcctttatggctaccggcaagatgctcatagcata
cacaccaccaggaggccccttacccaaggaccgggcgaccgGGAGACGCGTGGCATGAAA
>Capsid_DI_393-470_insertion441
TCTCCGTATGTCGTCTCCgcgcttcccggtgtcagctcaagccgggaaaggtgagctatg
tgcagtgttcagagctgaccctggacgaagtgggccatggcagtccaccttgttgggcca
gttgtgcgggtactacacccaatggtcaggatcactggaagtcaccAGCGGGAGACCGGG
GTCTCTGAGCttcatgttcaccgggtcctttatggctaccggcaagatgctcatagcata
cacaccaccaggaggccccttacccaaggaccgggcgaccgGGAGACGCGTGGCATGAAA
>Capsid_DI_393-470_insertion442
TCTCCGTATGTCGTCTCCgcgcttcccggtgtcagctcaagccgggaaaggtgagctatg
tgcagtgttcagagctgaccctggacgaagtgggccatggcagtccaccttgttgggcca
gttgtgcgggtactacacccaatggtcaggatcactggaagtcaccttcAGCGGGAGACC
GGGGTCTCTGAGCatgttcaccgggtcctttatggctaccggcaagatgctcatagcata
cacaccaccaggaggccccttacccaaggaccgggcgaccgGGAGACGCGTGGCATGAAA
>Capsid_DI_393-470_insertion443
TCTCCGTATGTCGTCTCCgcgcttcccggtgtcagctcaagccgggaaaggtgagctatg
tgcagtgttcagagctgaccctggacgaagtgggccatggcagtccaccttgttgggcca
gttgtgcgggtactacacccaatggtcaggatcactggaagtcaccttcatgAGCGGGAG
ACCGGGGTCTCTGAGCttcaccgggtcctttatggctaccggcaagatgctcatagcata
cacaccaccaggaggccccttacccaaggaccgggcgaccgGGAGACGCGTGGCATGAAA
>Capsid_DI_393-470_insertion444
TCTCCGTATGTCGTCTCCgcgcttcccggtgtcagctcaagccgggaaaggtgagctatg
tgcagtgttcagagctgaccctggacgaagtgggccatggcagtccaccttgttgggcca
gttgtgcgggtactacacccaatggtcaggatcactggaagtcaccttcatgttcAGCGG
GAGACCGGGGTCTCTGAGCaccgggtcctttatggctaccggcaagatgctcatagcata
cacaccaccaggaggccccttacccaaggaccgggcgaccgGGAGACGCGTGGCATGAAA
>Capsid_DI_393-470_insertion445
TCTCCGTATGTCGTCTCCgcgcttcccggtgtcagctcaagccgggaaaggtgagctatg
tgcagtgttcagagctgaccctggacgaagtgggccatggcagtccaccttgttgggcca
gttgtgcgggtactacacccaatggtcaggatcactggaagtcaccttcatgttcaccAG
CGGGAGACCGGGGTCTCTGAGCgggtcctttatggctaccggcaagatgctcatagcata
cacaccaccaggaggccccttacccaaggaccgggcgaccgGGAGACGCGTGGCATGAAA
>Capsid_DI_393-470_insertion446
TCTCCGTATGTCGTCTCCgcgcttcccggtgtcagctcaagccgggaaaggtgagctatg
tgcagtgttcagagctgaccctggacgaagtgggccatggcagtccaccttgttgggcca
gttgtgcgggtactacacccaatggtcaggatcactggaagtcaccttcatgttcaccgg
gAGCGGGAGACCGGGGTCTCTGAGCtcctttatggctaccggcaagatgctcatagcata
cacaccaccaggaggccccttacccaaggaccgggcgaccgGGAGACGCGTGGCATGAAA
>Capsid_DI_393-470_insertion447
TCTCCGTATGTCGTCTCCgcgcttcccggtgtcagctcaagccgggaaaggtgagctatg
tgcagtgttcagagctgaccctggacgaagtgggccatggcagtccaccttgttgggcca
gttgtgcgggtactacacccaatggtcaggatcactggaagtcaccttcatgttcaccgg
gtccAGCGGGAGACCGGGGTCTCTGAGCtttatggctaccggcaagatgctcatagcata
cacaccaccaggaggccccttacccaaggaccgggcgaccgGGAGACGCGTGGCATGAAA
>Capsid_DI_393-470_insertion448
TCTCCGTATGTCGTCTCCgcgcttcccggtgtcagctcaagccgggaaaggtgagctatg
tgcagtgttcagagctgaccctggacgaagtgggccatggcagtccaccttgttgggcca
gttgtgcgggtactacacccaatggtcaggatcactggaagtcaccttcatgttcaccgg
gtcctttAGCGGGAGACCGGGGTCTCTGAGCatggctaccggcaagatgctcatagcata
cacaccaccaggaggccccttacccaaggaccgggcgaccgGGAGACGCGTGGCATGAAA
>Capsid_DI_393-470_insertion449
TCTCCGTATGTCGTCTCCgcgcttcccggtgtcagctcaagccgggaaaggtgagctatg
tgcagtgttcagagctgaccctggacgaagtgggccatggcagtccaccttgttgggcca
gttgtgcgggtactacacccaatggtcaggatcactggaagtcaccttcatgttcaccgg
gtcctttatgAGCGGGAGACCGGGGTCTCTGAGCgctaccggcaagatgctcatagcata
cacaccaccaggaggccccttacccaaggaccgggcgaccgGGAGACGCGTGGCATGAAA
>Capsid_DI_393-470_insertion450
TCTCCGTATGTCGTCTCCgcgcttcccggtgtcagctcaagccgggaaaggtgagctatg
tgcagtgttcagagctgaccctggacgaagtgggccatggcagtccaccttgttgggcca
gttgtgcgggtactacacccaatggtcaggatcactggaagtcaccttcatgttcaccgg
gtcctttatggctAGCGGGAGACCGGGGTCTCTGAGCaccggcaagatgctcatagcata
cacaccaccaggaggccccttacccaaggaccgggcgaccgGGAGACGCGTGGCATGAAA
>Capsid_DI_393-470_insertion451
TCTCCGTATGTCGTCTCCgcgcttcccggtgtcagctcaagccgggaaaggtgagctatg
tgcagtgttcagagctgaccctggacgaagtgggccatggcagtccaccttgttgggcca
gttgtgcgggtactacacccaatggtcaggatcactggaagtcaccttcatgttcaccgg
gtcctttatggctaccAGCGGGAGACCGGGGTCTCTGAGCggcaagatgctcatagcata
cacaccaccaggaggccccttacccaaggaccgggcgaccgGGAGACGCGTGGCATGAAA
>Capsid_DI_393-470_insertion452
TCTCCGTATGTCGTCTCCgcgcttcccggtgtcagctcaagccgggaaaggtgagctatg
tgcagtgttcagagctgaccctggacgaagtgggccatggcagtccaccttgttgggcca
gttgtgcgggtactacacccaatggtcaggatcactggaagtcaccttcatgttcaccgg
gtcctttatggctaccggcAGCGGGAGACCGGGGTCTCTGAGCaagatgctcatagcata
cacaccaccaggaggccccttacccaaggaccgggcgaccgGGAGACGCGTGGCATGAAA
>Capsid_DI_393-470_insertion453
TCTCCGTATGTCGTCTCCgcgcttcccggtgtcagctcaagccgggaaaggtgagctatg
tgcagtgttcagagctgaccctggacgaagtgggccatggcagtccaccttgttgggcca
gttgtgcgggtactacacccaatggtcaggatcactggaagtcaccttcatgttcaccgg
gtcctttatggctaccggcaagAGCGGGAGACCGGGGTCTCTGAGCatgctcatagcata
cacaccaccaggaggccccttacccaaggaccgggcgaccgGGAGACGCGTGGCATGAAA
>Capsid_DI_393-470_insertion454
TCTCCGTATGTCGTCTCCgcgcttcccggtgtcagctcaagccgggaaaggtgagctatg
tgcagtgttcagagctgaccctggacgaagtgggccatggcagtccaccttgttgggcca
gttgtgcgggtactacacccaatggtcaggatcactggaagtcaccttcatgttcaccgg
gtcctttatggctaccggcaagatgAGCGGGAGACCGGGGTCTCTGAGCctcatagcata
cacaccaccaggaggccccttacccaaggaccgggcgaccgGGAGACGCGTGGCATGAAA
>Capsid_DI_393-470_insertion455
TCTCCGTATGTCGTCTCCgcgcttcccggtgtcagctcaagccgggaaaggtgagctatg
tgcagtgttcagagctgaccctggacgaagtgggccatggcagtccaccttgttgggcca
gttgtgcgggtactacacccaatggtcaggatcactggaagtcaccttcatgttcaccgg
gtcctttatggctaccggcaagatgctcAGCGGGAGACCGGGGTCTCTGAGCatagcata
cacaccaccaggaggccccttacccaaggaccgggcgaccgGGAGACGCGTGGCATGAAA
>Capsid_DI_393-470_insertion456
TCTCCGTATGTCGTCTCCgcgcttcccggtgtcagctcaagccgggaaaggtgagctatg
tgcagtgttcagagctgaccctggacgaagtgggccatggcagtccaccttgttgggcca
gttgtgcgggtactacacccaatggtcaggatcactggaagtcaccttcatgttcaccgg
gtcctttatggctaccggcaagatgctcataAGCGGGAGACCGGGGTCTCTGAGCgcata
cacaccaccaggaggccccttacccaaggaccgggcgaccgGGAGACGCGTGGCATGAAA
>Capsid_DI_393-470_insertion457
TCTCCGTATGTCGTCTCCgcgcttcccggtgtcagctcaagccgggaaaggtgagctatg
tgcagtgttcagagctgaccctggacgaagtgggccatggcagtccaccttgttgggcca
gttgtgcgggtactacacccaatggtcaggatcactggaagtcaccttcatgttcaccgg
gtcctttatggctaccggcaagatgctcatagcaAGCGGGAGACCGGGGTCTCTGAGCta
cacaccaccaggaggccccttacccaaggaccgggcgaccgGGAGACGCGTGGCATGAAA
>Capsid_DI_393-470_insertion458
TCTCCGTATGTCGTCTCCgcgcttcccggtgtcagctcaagccgggaaaggtgagctatg
tgcagtgttcagagctgaccctggacgaagtgggccatggcagtccaccttgttgggcca
gttgtgcgggtactacacccaatggtcaggatcactggaagtcaccttcatgttcaccgg
gtcctttatggctaccggcaagatgctcatagcatacAGCGGGAGACCGGGGTCTCTGAG
CacaccaccaggaggccccttacccaaggaccgggcgaccgGGAGACGCGTGGCATGAAA
>Capsid_DI_393-470_insertion459
TCTCCGTATGTCGTCTCCgcgcttcccggtgtcagctcaagccgggaaaggtgagctatg
tgcagtgttcagagctgaccctggacgaagtgggccatggcagtccaccttgttgggcca
gttgtgcgggtactacacccaatggtcaggatcactggaagtcaccttcatgttcaccgg
gtcctttatggctaccggcaagatgctcatagcatacacaAGCGGGAGACCGGGGTCTCT
GAGCccaccaggaggccccttacccaaggaccgggcgaccgGGAGACGCGTGGCATGAAA
>Capsid_DI_393-470_insertion460
TCTCCGTATGTCGTCTCCgcgcttcccggtgtcagctcaagccgggaaaggtgagctatg
tgcagtgttcagagctgaccctggacgaagtgggccatggcagtccaccttgttgggcca
gttgtgcgggtactacacccaatggtcaggatcactggaagtcaccttcatgttcaccgg
gtcctttatggctaccggcaagatgctcatagcatacacaccaAGCGGGAGACCGGGGTC
TCTGAGCccaggaggccccttacccaaggaccgggcgaccgGGAGACGCGTGGCATGAAA
>Capsid_DI_393-470_insertion461
TCTCCGTATGTCGTCTCCgcgcttcccggtgtcagctcaagccgggaaaggtgagctatg
tgcagtgttcagagctgaccctggacgaagtgggccatggcagtccaccttgttgggcca
gttgtgcgggtactacacccaatggtcaggatcactggaagtcaccttcatgttcaccgg
gtcctttatggctaccggcaagatgctcatagcatacacaccaccaAGCGGGAGACCGGG
GTCTCTGAGCggaggccccttacccaaggaccgggcgaccgGGAGACGCGTGGCATGAAA
>Capsid_DI_393-470_insertion462
TCTCCGTATGTCGTCTCCgcgcttcccggtgtcagctcaagccgggaaaggtgagctatg
tgcagtgttcagagctgaccctggacgaagtgggccatggcagtccaccttgttgggcca
gttgtgcgggtactacacccaatggtcaggatcactggaagtcaccttcatgttcaccgg
gtcctttatggctaccggcaagatgctcatagcatacacaccaccaggaAGCGGGAGACC
GGGGTCTCTGAGCggccccttacccaaggaccgggcgaccgGGAGACGCGTGGCATGAAA
>Capsid_DI_393-470_insertion463
TCTCCGTATGTCGTCTCCgcgcttcccggtgtcagctcaagccgggaaaggtgagctatg
tgcagtgttcagagctgaccctggacgaagtgggccatggcagtccaccttgttgggcca
gttgtgcgggtactacacccaatggtcaggatcactggaagtcaccttcatgttcaccgg
gtcctttatggctaccggcaagatgctcatagcatacacaccaccaggaggcAGCGGGAG
ACCGGGGTCTCTGAGCcccttacccaaggaccgggcgaccgGGAGACGCGTGGCATGAAA
>Capsid_DI_393-470_insertion464
TCTCCGTATGTCGTCTCCgcgcttcccggtgtcagctcaagccgggaaaggtgagctatg
tgcagtgttcagagctgaccctggacgaagtgggccatggcagtccaccttgttgggcca
gttgtgcgggtactacacccaatggtcaggatcactggaagtcaccttcatgttcaccgg
gtcctttatggctaccggcaagatgctcatagcatacacaccaccaggaggccccAGCGG
GAGACCGGGGTCTCTGAGCttacccaaggaccgggcgaccgGGAGACGCGTGGCATGAAA
>Capsid_DI_393-470_insertion465
TCTCCGTATGTCGTCTCCgcgcttcccggtgtcagctcaagccgggaaaggtgagctatg
tgcagtgttcagagctgaccctggacgaagtgggccatggcagtccaccttgttgggcca
gttgtgcgggtactacacccaatggtcaggatcactggaagtcaccttcatgttcaccgg
gtcctttatggctaccggcaagatgctcatagcatacacaccaccaggaggccccttaAG
CGGGAGACCGGGGTCTCTGAGCcccaaggaccgggcgaccgGGAGACGCGTGGCATGAAA
>Capsid_DI_393-470_insertion466
TCTCCGTATGTCGTCTCCgcgcttcccggtgtcagctcaagccgggaaaggtgagctatg
tgcagtgttcagagctgaccctggacgaagtgggccatggcagtccaccttgttgggcca
gttgtgcgggtactacacccaatggtcaggatcactggaagtcaccttcatgttcaccgg
gtcctttatggctaccggcaagatgctcatagcatacacaccaccaggaggccccttacc
cAGCGGGAGACCGGGGTCTCTGAGCaaggaccgggcgaccgGGAGACGCGTGGCATGAAA
>Capsid_DI_393-470_insertion467
TCTCCGTATGTCGTCTCCgcgcttcccggtgtcagctcaagccgggaaaggtgagctatg
tgcagtgttcagagctgaccctggacgaagtgggccatggcagtccaccttgttgggcca
gttgtgcgggtactacacccaatggtcaggatcactggaagtcaccttcatgttcaccgg
gtcctttatggctaccggcaagatgctcatagcatacacaccaccaggaggccccttacc
caagAGCGGGAGACCGGGGTCTCTGAGCgaccgggcgaccgGGAGACGCGTGGCATGAAA
>Capsid_DI_393-470_insertion468
TCTCCGTATGTCGTCTCCgcgcttcccggtgtcagctcaagccgggaaaggtgagctatg
tgcagtgttcagagctgaccctggacgaagtgggccatggcagtccaccttgttgggcca
gttgtgcgggtactacacccaatggtcaggatcactggaagtcaccttcatgttcaccgg
gtcctttatggctaccggcaagatgctcatagcatacacaccaccaggaggccccttacc
caaggacAGCGGGAGACCGGGGTCTCTGAGCcgggcgaccgGGAGACGCGTGGCATGAAA
>Capsid_DI_393-470_insertion469
TCTCCGTATGTCGTCTCCgcgcttcccggtgtcagctcaagccgggaaaggtgagctatg
tgcagtgttcagagctgaccctggacgaagtgggccatggcagtccaccttgttgggcca
gttgtgcgggtactacacccaatggtcaggatcactggaagtcaccttcatgttcaccgg
gtcctttatggctaccggcaagatgctcatagcatacacaccaccaggaggccccttacc
caaggaccggAGCGGGAGACCGGGGTCTCTGAGCgcgaccgGGAGACGCGTGGCATGAAA
>Capsid_DI_393-470_insertion470
TCTCCGTATGTCGTCTCCgcgcttcccggtgtcagctcaagccgggaaaggtgagctatg
tgcagtgttcagagctgaccctggacgaagtgggccatggcagtccaccttgttgggcca
gttgtgcgggtactacacccaatggtcaggatcactggaagtcaccttcatgttcaccgg
gtcctttatggctaccggcaagatgctcatagcatacacaccaccaggaggccccttacc
caaggaccgggcgAGCGGGAGACCGGGGTCTCTGAGCaccgGGAGACGCGTGGCATGAAA
>Capsid_DI_471-548_insertion471
TAAATATCCCCCGTCTCCgaccAGCGGGAGACCGGGGTCTCTGAGCgccatgttgggcac
gcacgtcatctgggactttgggctgcaatcgtctgtcacccttgtaataccatggatcag
caacactcattacagagcgcacgctcgagatggtgtgttcgactactacactacaggttt
ggttagcatatggtaccagacgaattatgtggttccaattggggcacccaatacagccta
tataatagcattggcggcagcccagaagaacttcaccatgaGGAGACGCGAGTATGGATG
>Capsid_DI_471-548_insertion472
TAAATATCCCCCGTCTCCgaccgccAGCGGGAGACCGGGGTCTCTGAGCatgttgggcac
gcacgtcatctgggactttgggctgcaatcgtctgtcacccttgtaataccatggatcag
caacactcattacagagcgcacgctcgagatggtgtgttcgactactacactacaggttt
ggttagcatatggtaccagacgaattatgtggttccaattggggcacccaatacagccta
tataatagcattggcggcagcccagaagaacttcaccatgaGGAGACGCGAGTATGGATG
>Capsid_DI_471-548_insertion473
TAAATATCCCCCGTCTCCgaccgccatgAGCGGGAGACCGGGGTCTCTGAGCttgggcac
gcacgtcatctgggactttgggctgcaatcgtctgtcacccttgtaataccatggatcag
caacactcattacagagcgcacgctcgagatggtgtgttcgactactacactacaggttt
ggttagcatatggtaccagacgaattatgtggttccaattggggcacccaatacagccta
tataatagcattggcggcagcccagaagaacttcaccatgaGGAGACGCGAGTATGGATG
>Capsid_DI_471-548_insertion474
TAAATATCCCCCGTCTCCgaccgccatgttgAGCGGGAGACCGGGGTCTCTGAGCggcac
gcacgtcatctgggactttgggctgcaatcgtctgtcacccttgtaataccatggatcag
caacactcattacagagcgcacgctcgagatggtgtgttcgactactacactacaggttt
ggttagcatatggtaccagacgaattatgtggttccaattggggcacccaatacagccta
tataatagcattggcggcagcccagaagaacttcaccatgaGGAGACGCGAGTATGGATG
>Capsid_DI_471-548_insertion475
TAAATATCCCCCGTCTCCgaccgccatgttgggcAGCGGGAGACCGGGGTCTCTGAGCac
gcacgtcatctgggactttgggctgcaatcgtctgtcacccttgtaataccatggatcag
caacactcattacagagcgcacgctcgagatggtgtgttcgactactacactacaggttt
ggttagcatatggtaccagacgaattatgtggttccaattggggcacccaatacagccta
tataatagcattggcggcagcccagaagaacttcaccatgaGGAGACGCGAGTATGGATG
>Capsid_DI_471-548_insertion476
TAAATATCCCCCGTCTCCgaccgccatgttgggcacgAGCGGGAGACCGGGGTCTCTGAG
Ccacgtcatctgggactttgggctgcaatcgtctgtcacccttgtaataccatggatcag
caacactcattacagagcgcacgctcgagatggtgtgttcgactactacactacaggttt
ggttagcatatggtaccagacgaattatgtggttccaattggggcacccaatacagccta
tataatagcattggcggcagcccagaagaacttcaccatgaGGAGACGCGAGTATGGATG
>Capsid_DI_471-548_insertion477
TAAATATCCCCCGTCTCCgaccgccatgttgggcacgcacAGCGGGAGACCGGGGTCTCT
GAGCgtcatctgggactttgggctgcaatcgtctgtcacccttgtaataccatggatcag
caacactcattacagagcgcacgctcgagatggtgtgttcgactactacactacaggttt
ggttagcatatggtaccagacgaattatgtggttccaattggggcacccaatacagccta
tataatagcattggcggcagcccagaagaacttcaccatgaGGAGACGCGAGTATGGATG
>Capsid_DI_471-548_insertion478
TAAATATCCCCCGTCTCCgaccgccatgttgggcacgcacgtcAGCGGGAGACCGGGGTC
TCTGAGCatctgggactttgggctgcaatcgtctgtcacccttgtaataccatggatcag
caacactcattacagagcgcacgctcgagatggtgtgttcgactactacactacaggttt
ggttagcatatggtaccagacgaattatgtggttccaattggggcacccaatacagccta
tataatagcattggcggcagcccagaagaacttcaccatgaGGAGACGCGAGTATGGATG
>Capsid_DI_471-548_insertion479
TAAATATCCCCCGTCTCCgaccgccatgttgggcacgcacgtcatcAGCGGGAGACCGGG
GTCTCTGAGCtgggactttgggctgcaatcgtctgtcacccttgtaataccatggatcag
caacactcattacagagcgcacgctcgagatggtgtgttcgactactacactacaggttt
ggttagcatatggtaccagacgaattatgtggttccaattggggcacccaatacagccta
tataatagcattggcggcagcccagaagaacttcaccatgaGGAGACGCGAGTATGGATG
>Capsid_DI_471-548_insertion480
TAAATATCCCCCGTCTCCgaccgccatgttgggcacgcacgtcatctggAGCGGGAGACC
GGGGTCTCTGAGCgactttgggctgcaatcgtctgtcacccttgtaataccatggatcag
caacactcattacagagcgcacgctcgagatggtgtgttcgactactacactacaggttt
ggttagcatatggtaccagacgaattatgtggttccaattggggcacccaatacagccta
tataatagcattggcggcagcccagaagaacttcaccatgaGGAGACGCGAGTATGGATG
>Capsid_DI_471-548_insertion481
TAAATATCCCCCGTCTCCgaccgccatgttgggcacgcacgtcatctgggacAGCGGGAG
ACCGGGGTCTCTGAGCtttgggctgcaatcgtctgtcacccttgtaataccatggatcag
caacactcattacagagcgcacgctcgagatggtgtgttcgactactacactacaggttt
ggttagcatatggtaccagacgaattatgtggttccaattggggcacccaatacagccta
tataatagcattggcggcagcccagaagaacttcaccatgaGGAGACGCGAGTATGGATG
>Capsid_DI_471-548_insertion482
TAAATATCCCCCGTCTCCgaccgccatgttgggcacgcacgtcatctgggactttAGCGG
GAGACCGGGGTCTCTGAGCgggctgcaatcgtctgtcacccttgtaataccatggatcag
caacactcattacagagcgcacgctcgagatggtgtgttcgactactacactacaggttt
ggttagcatatggtaccagacgaattatgtggttccaattggggcacccaatacagccta
tataatagcattggcggcagcccagaagaacttcaccatgaGGAGACGCGAGTATGGATG
>Capsid_DI_471-548_insertion483
TAAATATCCCCCGTCTCCgaccgccatgttgggcacgcacgtcatctgggactttgggAG
CGGGAGACCGGGGTCTCTGAGCctgcaatcgtctgtcacccttgtaataccatggatcag
caacactcattacagagcgcacgctcgagatggtgtgttcgactactacactacaggttt
ggttagcatatggtaccagacgaattatgtggttccaattggggcacccaatacagccta
tataatagcattggcggcagcccagaagaacttcaccatgaGGAGACGCGAGTATGGATG
>Capsid_DI_471-548_insertion484
TAAATATCCCCCGTCTCCgaccgccatgttgggcacgcacgtcatctgggactttgggct
gAGCGGGAGACCGGGGTCTCTGAGCcaatcgtctgtcacccttgtaataccatggatcag
caacactcattacagagcgcacgctcgagatggtgtgttcgactactacactacaggttt
ggttagcatatggtaccagacgaattatgtggttccaattggggcacccaatacagccta
tataatagcattggcggcagcccagaagaacttcaccatgaGGAGACGCGAGTATGGATG
>Capsid_DI_471-548_insertion485
TAAATATCCCCCGTCTCCgaccgccatgttgggcacgcacgtcatctgggactttgggct
gcaaAGCGGGAGACCGGGGTCTCTGAGCtcgtctgtcacccttgtaataccatggatcag
caacactcattacagagcgcacgctcgagatggtgtgttcgactactacactacaggttt
ggttagcatatggtaccagacgaattatgtggttccaattggggcacccaatacagccta
tataatagcattggcggcagcccagaagaacttcaccatgaGGAGACGCGAGTATGGATG
>Capsid_DI_471-548_insertion486
TAAATATCCCCCGTCTCCgaccgccatgttgggcacgcacgtcatctgggactttgggct
gcaatcgAGCGGGAGACCGGGGTCTCTGAGCtctgtcacccttgtaataccatggatcag
caacactcattacagagcgcacgctcgagatggtgtgttcgactactacactacaggttt
ggttagcatatggtaccagacgaattatgtggttccaattggggcacccaatacagccta
tataatagcattggcggcagcccagaagaacttcaccatgaGGAGACGCGAGTATGGATG
>Capsid_DI_471-548_insertion487
TAAATATCCCCCGTCTCCgaccgccatgttgggcacgcacgtcatctgggactttgggct
gcaatcgtctAGCGGGAGACCGGGGTCTCTGAGCgtcacccttgtaataccatggatcag
caacactcattacagagcgcacgctcgagatggtgtgttcgactactacactacaggttt
ggttagcatatggtaccagacgaattatgtggttccaattggggcacccaatacagccta
tataatagcattggcggcagcccagaagaacttcaccatgaGGAGACGCGAGTATGGATG
>Capsid_DI_471-548_insertion488
TAAATATCCCCCGTCTCCgaccgccatgttgggcacgcacgtcatctgggactttgggct
gcaatcgtctgtcAGCGGGAGACCGGGGTCTCTGAGCacccttgtaataccatggatcag
caacactcattacagagcgcacgctcgagatggtgtgttcgactactacactacaggttt
ggttagcatatggtaccagacgaattatgtggttccaattggggcacccaatacagccta
tataatagcattggcggcagcccagaagaacttcaccatgaGGAGACGCGAGTATGGATG
>Capsid_DI_471-548_insertion489
TAAATATCCCCCGTCTCCgaccgccatgttgggcacgcacgtcatctgggactttgggct
gcaatcgtctgtcaccAGCGGGAGACCGGGGTCTCTGAGCcttgtaataccatggatcag
caacactcattacagagcgcacgctcgagatggtgtgttcgactactacactacaggttt
ggttagcatatggtaccagacgaattatgtggttccaattggggcacccaatacagccta
tataatagcattggcggcagcccagaagaacttcaccatgaGGAGACGCGAGTATGGATG
>Capsid_DI_471-548_insertion490
TAAATATCCCCCGTCTCCgaccgccatgttgggcacgcacgtcatctgggactttgggct
gcaatcgtctgtcacccttAGCGGGAGACCGGGGTCTCTGAGCgtaataccatggatcag
caacactcattacagagcgcacgctcgagatggtgtgttcgactactacactacaggttt
ggttagcatatggtaccagacgaattatgtggttccaattggggcacccaatacagccta
tataatagcattggcggcagcccagaagaacttcaccatgaGGAGACGCGAGTATGGATG
>Capsid_DI_471-548_insertion491
TAAATATCCCCCGTCTCCgaccgccatgttgggcacgcacgtcatctgggactttgggct
gcaatcgtctgtcacccttgtaAGCGGGAGACCGGGGTCTCTGAGCataccatggatcag
caacactcattacagagcgcacgctcgagatggtgtgttcgactactacactacaggttt
ggttagcatatggtaccagacgaattatgtggttccaattggggcacccaatacagccta
tataatagcattggcggcagcccagaagaacttcaccatgaGGAGACGCGAGTATGGATG
>Capsid_DI_471-548_insertion492
TAAATATCCCCCGTCTCCgaccgccatgttgggcacgcacgtcatctgggactttgggct
gcaatcgtctgtcacccttgtaataAGCGGGAGACCGGGGTCTCTGAGCccatggatcag
caacactcattacagagcgcacgctcgagatggtgtgttcgactactacactacaggttt
ggttagcatatggtaccagacgaattatgtggttccaattggggcacccaatacagccta
tataatagcattggcggcagcccagaagaacttcaccatgaGGAGACGCGAGTATGGATG
>Capsid_DI_471-548_insertion493
TAAATATCCCCCGTCTCCgaccgccatgttgggcacgcacgtcatctgggactttgggct
gcaatcgtctgtcacccttgtaataccaAGCGGGAGACCGGGGTCTCTGAGCtggatcag
caacactcattacagagcgcacgctcgagatggtgtgttcgactactacactacaggttt
ggttagcatatggtaccagacgaattatgtggttccaattggggcacccaatacagccta
tataatagcattggcggcagcccagaagaacttcaccatgaGGAGACGCGAGTATGGATG
>Capsid_DI_471-548_insertion494
TAAATATCCCCCGTCTCCgaccgccatgttgggcacgcacgtcatctgggactttgggct
gcaatcgtctgtcacccttgtaataccatggAGCGGGAGACCGGGGTCTCTGAGCatcag
caacactcattacagagcgcacgctcgagatggtgtgttcgactactacactacaggttt
ggttagcatatggtaccagacgaattatgtggttccaattggggcacccaatacagccta
tataatagcattggcggcagcccagaagaacttcaccatgaGGAGACGCGAGTATGGATG
>Capsid_DI_471-548_insertion495
TAAATATCCCCCGTCTCCgaccgccatgttgggcacgcacgtcatctgggactttgggct
gcaatcgtctgtcacccttgtaataccatggatcAGCGGGAGACCGGGGTCTCTGAGCag
caacactcattacagagcgcacgctcgagatggtgtgttcgactactacactacaggttt
ggttagcatatggtaccagacgaattatgtggttccaattggggcacccaatacagccta
tataatagcattggcggcagcccagaagaacttcaccatgaGGAGACGCGAGTATGGATG
>Capsid_DI_471-548_insertion496
TAAATATCCCCCGTCTCCgaccgccatgttgggcacgcacgtcatctgggactttgggct
gcaatcgtctgtcacccttgtaataccatggatcagcAGCGGGAGACCGGGGTCTCTGAG
Caacactcattacagagcgcacgctcgagatggtgtgttcgactactacactacaggttt
ggttagcatatggtaccagacgaattatgtggttccaattggggcacccaatacagccta
tataatagcattggcggcagcccagaagaacttcaccatgaGGAGACGCGAGTATGGATG
>Capsid_DI_471-548_insertion497
TAAATATCCCCCGTCTCCgaccgccatgttgggcacgcacgtcatctgggactttgggct
gcaatcgtctgtcacccttgtaataccatggatcagcaacAGCGGGAGACCGGGGTCTCT
GAGCactcattacagagcgcacgctcgagatggtgtgttcgactactacactacaggttt
ggttagcatatggtaccagacgaattatgtggttccaattggggcacccaatacagccta
tataatagcattggcggcagcccagaagaacttcaccatgaGGAGACGCGAGTATGGATG
>Capsid_DI_471-548_insertion498
TAAATATCCCCCGTCTCCgaccgccatgttgggcacgcacgtcatctgggactttgggct
gcaatcgtctgtcacccttgtaataccatggatcagcaacactAGCGGGAGACCGGGGTC
TCTGAGCcattacagagcgcacgctcgagatggtgtgttcgactactacactacaggttt
ggttagcatatggtaccagacgaattatgtggttccaattggggcacccaatacagccta
tataatagcattggcggcagcccagaagaacttcaccatgaGGAGACGCGAGTATGGATG
>Capsid_DI_471-548_insertion499
TAAATATCCCCCGTCTCCgaccgccatgttgggcacgcacgtcatctgggactttgggct
gcaatcgtctgtcacccttgtaataccatggatcagcaacactcatAGCGGGAGACCGGG
GTCTCTGAGCtacagagcgcacgctcgagatggtgtgttcgactactacactacaggttt
ggttagcatatggtaccagacgaattatgtggttccaattggggcacccaatacagccta
tataatagcattggcggcagcccagaagaacttcaccatgaGGAGACGCGAGTATGGATG
>Capsid_DI_471-548_insertion500
TAAATATCCCCCGTCTCCgaccgccatgttgggcacgcacgtcatctgggactttgggct
gcaatcgtctgtcacccttgtaataccatggatcagcaacactcattacAGCGGGAGACC
GGGGTCTCTGAGCagagcgcacgctcgagatggtgtgttcgactactacactacaggttt
ggttagcatatggtaccagacgaattatgtggttccaattggggcacccaatacagccta
tataatagcattggcggcagcccagaagaacttcaccatgaGGAGACGCGAGTATGGATG
>Capsid_DI_471-548_insertion501
TAAATATCCCCCGTCTCCgaccgccatgttgggcacgcacgtcatctgggactttgggct
gcaatcgtctgtcacccttgtaataccatggatcagcaacactcattacagaAGCGGGAG
ACCGGGGTCTCTGAGCgcgcacgctcgagatggtgtgttcgactactacactacaggttt
ggttagcatatggtaccagacgaattatgtggttccaattggggcacccaatacagccta
tataatagcattggcggcagcccagaagaacttcaccatgaGGAGACGCGAGTATGGATG
>Capsid_DI_471-548_insertion502
TAAATATCCCCCGTCTCCgaccgccatgttgggcacgcacgtcatctgggactttgggct
gcaatcgtctgtcacccttgtaataccatggatcagcaacactcattacagagcgAGCGG
GAGACCGGGGTCTCTGAGCcacgctcgagatggtgtgttcgactactacactacaggttt
ggttagcatatggtaccagacgaattatgtggttccaattggggcacccaatacagccta
tataatagcattggcggcagcccagaagaacttcaccatgaGGAGACGCGAGTATGGATG
>Capsid_DI_471-548_insertion503
TAAATATCCCCCGTCTCCgaccgccatgttgggcacgcacgtcatctgggactttgggct
gcaatcgtctgtcacccttgtaataccatggatcagcaacactcattacagagcgcacAG
CGGGAGACCGGGGTCTCTGAGCgctcgagatggtgtgttcgactactacactacaggttt
ggttagcatatggtaccagacgaattatgtggttccaattggggcacccaatacagccta
tataatagcattggcggcagcccagaagaacttcaccatgaGGAGACGCGAGTATGGATG
>Capsid_DI_471-548_insertion504
TAAATATCCCCCGTCTCCgaccgccatgttgggcacgcacgtcatctgggactttgggct
gcaatcgtctgtcacccttgtaataccatggatcagcaacactcattacagagcgcacgc
tAGCGGGAGACCGGGGTCTCTGAGCcgagatggtgtgttcgactactacactacaggttt
ggttagcatatggtaccagacgaattatgtggttccaattggggcacccaatacagccta
tataatagcattggcggcagcccagaagaacttcaccatgaGGAGACGCGAGTATGGATG
>Capsid_DI_471-548_insertion505
TAAATATCCCCCGTCTCCgaccgccatgttgggcacgcacgtcatctgggactttgggct
gcaatcgtctgtcacccttgtaataccatggatcagcaacactcattacagagcgcacgc
tcgaAGCGGGAGACCGGGGTCTCTGAGCgatggtgtgttcgactactacactacaggttt
ggttagcatatggtaccagacgaattatgtggttccaattggggcacccaatacagccta
tataatagcattggcggcagcccagaagaacttcaccatgaGGAGACGCGAGTATGGATG
>Capsid_DI_471-548_insertion506
TAAATATCCCCCGTCTCCgaccgccatgttgggcacgcacgtcatctgggactttgggct
gcaatcgtctgtcacccttgtaataccatggatcagcaacactcattacagagcgcacgc
tcgagatAGCGGGAGACCGGGGTCTCTGAGCggtgtgttcgactactacactacaggttt
ggttagcatatggtaccagacgaattatgtggttccaattggggcacccaatacagccta
tataatagcattggcggcagcccagaagaacttcaccatgaGGAGACGCGAGTATGGATG
>Capsid_DI_471-548_insertion507
TAAATATCCCCCGTCTCCgaccgccatgttgggcacgcacgtcatctgggactttgggct
gcaatcgtctgtcacccttgtaataccatggatcagcaacactcattacagagcgcacgc
tcgagatggtAGCGGGAGACCGGGGTCTCTGAGCgtgttcgactactacactacaggttt
ggttagcatatggtaccagacgaattatgtggttccaattggggcacccaatacagccta
tataatagcattggcggcagcccagaagaacttcaccatgaGGAGACGCGAGTATGGATG
>Capsid_DI_471-548_insertion508
TAAATATCCCCCGTCTCCgaccgccatgttgggcacgcacgtcatctgggactttgggct
gcaatcgtctgtcacccttgtaataccatggatcagcaacactcattacagagcgcacgc
tcgagatggtgtgAGCGGGAGACCGGGGTCTCTGAGCttcgactactacactacaggttt
ggttagcatatggtaccagacgaattatgtggttccaattggggcacccaatacagccta
tataatagcattggcggcagcccagaagaacttcaccatgaGGAGACGCGAGTATGGATG
>Capsid_DI_471-548_insertion509
TAAATATCCCCCGTCTCCgaccgccatgttgggcacgcacgtcatctgggactttgggct
gcaatcgtctgtcacccttgtaataccatggatcagcaacactcattacagagcgcacgc
tcgagatggtgtgttcAGCGGGAGACCGGGGTCTCTGAGCgactactacactacaggttt
ggttagcatatggtaccagacgaattatgtggttccaattggggcacccaatacagccta
tataatagcattggcggcagcccagaagaacttcaccatgaGGAGACGCGAGTATGGATG
>Capsid_DI_471-548_insertion510
TAAATATCCCCCGTCTCCgaccgccatgttgggcacgcacgtcatctgggactttgggct
gcaatcgtctgtcacccttgtaataccatggatcagcaacactcattacagagcgcacgc
tcgagatggtgtgttcgacAGCGGGAGACCGGGGTCTCTGAGCtactacactacaggttt
ggttagcatatggtaccagacgaattatgtggttccaattggggcacccaatacagccta
tataatagcattggcggcagcccagaagaacttcaccatgaGGAGACGCGAGTATGGATG
>Capsid_DI_471-548_insertion511
TAAATATCCCCCGTCTCCgaccgccatgttgggcacgcacgtcatctgggactttgggct
gcaatcgtctgtcacccttgtaataccatggatcagcaacactcattacagagcgcacgc
tcgagatggtgtgttcgactacAGCGGGAGACCGGGGTCTCTGAGCtacactacaggttt
ggttagcatatggtaccagacgaattatgtggttccaattggggcacccaatacagccta
tataatagcattggcggcagcccagaagaacttcaccatgaGGAGACGCGAGTATGGATG
>Capsid_DI_471-548_insertion512
TAAATATCCCCCGTCTCCgaccgccatgttgggcacgcacgtcatctgggactttgggct
gcaatcgtctgtcacccttgtaataccatggatcagcaacactcattacagagcgcacgc
tcgagatggtgtgttcgactactacAGCGGGAGACCGGGGTCTCTGAGCactacaggttt
ggttagcatatggtaccagacgaattatgtggttccaattggggcacccaatacagccta
tataatagcattggcggcagcccagaagaacttcaccatgaGGAGACGCGAGTATGGATG
>Capsid_DI_471-548_insertion513
TAAATATCCCCCGTCTCCgaccgccatgttgggcacgcacgtcatctgggactttgggct
gcaatcgtctgtcacccttgtaataccatggatcagcaacactcattacagagcgcacgc
tcgagatggtgtgttcgactactacactAGCGGGAGACCGGGGTCTCTGAGCacaggttt
ggttagcatatggtaccagacgaattatgtggttccaattggggcacccaatacagccta
tataatagcattggcggcagcccagaagaacttcaccatgaGGAGACGCGAGTATGGATG
>Capsid_DI_471-548_insertion514
TAAATATCCCCCGTCTCCgaccgccatgttgggcacgcacgtcatctgggactttgggct
gcaatcgtctgtcacccttgtaataccatggatcagcaacactcattacagagcgcacgc
tcgagatggtgtgttcgactactacactacaAGCGGGAGACCGGGGTCTCTGAGCggttt
ggttagcatatggtaccagacgaattatgtggttccaattggggcacccaatacagccta
tataatagcattggcggcagcccagaagaacttcaccatgaGGAGACGCGAGTATGGATG
>Capsid_DI_471-548_insertion515
TAAATATCCCCCGTCTCCgaccgccatgttgggcacgcacgtcatctgggactttgggct
gcaatcgtctgtcacccttgtaataccatggatcagcaacactcattacagagcgcacgc
tcgagatggtgtgttcgactactacactacaggtAGCGGGAGACCGGGGTCTCTGAGCtt
ggttagcatatggtaccagacgaattatgtggttccaattggggcacccaatacagccta
tataatagcattggcggcagcccagaagaacttcaccatgaGGAGACGCGAGTATGGATG
>Capsid_DI_471-548_insertion516
TAAATATCCCCCGTCTCCgaccgccatgttgggcacgcacgtcatctgggactttgggct
gcaatcgtctgtcacccttgtaataccatggatcagcaacactcattacagagcgcacgc
tcgagatggtgtgttcgactactacactacaggtttgAGCGGGAGACCGGGGTCTCTGAG
Cgttagcatatggtaccagacgaattatgtggttccaattggggcacccaatacagccta
tataatagcattggcggcagcccagaagaacttcaccatgaGGAGACGCGAGTATGGATG
>Capsid_DI_471-548_insertion517
TAAATATCCCCCGTCTCCgaccgccatgttgggcacgcacgtcatctgggactttgggct
gcaatcgtctgtcacccttgtaataccatggatcagcaacactcattacagagcgcacgc
tcgagatggtgtgttcgactactacactacaggtttggttAGCGGGAGACCGGGGTCTCT
GAGCagcatatggtaccagacgaattatgtggttccaattggggcacccaatacagccta
tataatagcattggcggcagcccagaagaacttcaccatgaGGAGACGCGAGTATGGATG
>Capsid_DI_471-548_insertion518
TAAATATCCCCCGTCTCCgaccgccatgttgggcacgcacgtcatctgggactttgggct
gcaatcgtctgtcacccttgtaataccatggatcagcaacactcattacagagcgcacgc
tcgagatggtgtgttcgactactacactacaggtttggttagcAGCGGGAGACCGGGGTC
TCTGAGCatatggtaccagacgaattatgtggttccaattggggcacccaatacagccta
tataatagcattggcggcagcccagaagaacttcaccatgaGGAGACGCGAGTATGGATG
>Capsid_DI_471-548_insertion519
TAAATATCCCCCGTCTCCgaccgccatgttgggcacgcacgtcatctgggactttgggct
gcaatcgtctgtcacccttgtaataccatggatcagcaacactcattacagagcgcacgc
tcgagatggtgtgttcgactactacactacaggtttggttagcataAGCGGGAGACCGGG
GTCTCTGAGCtggtaccagacgaattatgtggttccaattggggcacccaatacagccta
tataatagcattggcggcagcccagaagaacttcaccatgaGGAGACGCGAGTATGGATG
>Capsid_DI_471-548_insertion520
TAAATATCCCCCGTCTCCgaccgccatgttgggcacgcacgtcatctgggactttgggct
gcaatcgtctgtcacccttgtaataccatggatcagcaacactcattacagagcgcacgc
tcgagatggtgtgttcgactactacactacaggtttggttagcatatggAGCGGGAGACC
GGGGTCTCTGAGCtaccagacgaattatgtggttccaattggggcacccaatacagccta
tataatagcattggcggcagcccagaagaacttcaccatgaGGAGACGCGAGTATGGATG
>Capsid_DI_471-548_insertion521
TAAATATCCCCCGTCTCCgaccgccatgttgggcacgcacgtcatctgggactttgggct
gcaatcgtctgtcacccttgtaataccatggatcagcaacactcattacagagcgcacgc
tcgagatggtgtgttcgactactacactacaggtttggttagcatatggtacAGCGGGAG
ACCGGGGTCTCTGAGCcagacgaattatgtggttccaattggggcacccaatacagccta
tataatagcattggcggcagcccagaagaacttcaccatgaGGAGACGCGAGTATGGATG
>Capsid_DI_471-548_insertion522
TAAATATCCCCCGTCTCCgaccgccatgttgggcacgcacgtcatctgggactttgggct
gcaatcgtctgtcacccttgtaataccatggatcagcaacactcattacagagcgcacgc
tcgagatggtgtgttcgactactacactacaggtttggttagcatatggtaccagAGCGG
GAGACCGGGGTCTCTGAGCacgaattatgtggttccaattggggcacccaatacagccta
tataatagcattggcggcagcccagaagaacttcaccatgaGGAGACGCGAGTATGGATG
>Capsid_DI_471-548_insertion523
TAAATATCCCCCGTCTCCgaccgccatgttgggcacgcacgtcatctgggactttgggct
gcaatcgtctgtcacccttgtaataccatggatcagcaacactcattacagagcgcacgc
tcgagatggtgtgttcgactactacactacaggtttggttagcatatggtaccagacgAG
CGGGAGACCGGGGTCTCTGAGCaattatgtggttccaattggggcacccaatacagccta
tataatagcattggcggcagcccagaagaacttcaccatgaGGAGACGCGAGTATGGATG
>Capsid_DI_471-548_insertion524
TAAATATCCCCCGTCTCCgaccgccatgttgggcacgcacgtcatctgggactttgggct
gcaatcgtctgtcacccttgtaataccatggatcagcaacactcattacagagcgcacgc
tcgagatggtgtgttcgactactacactacaggtttggttagcatatggtaccagacgaa
tAGCGGGAGACCGGGGTCTCTGAGCtatgtggttccaattggggcacccaatacagccta
tataatagcattggcggcagcccagaagaacttcaccatgaGGAGACGCGAGTATGGATG
>Capsid_DI_471-548_insertion525
TAAATATCCCCCGTCTCCgaccgccatgttgggcacgcacgtcatctgggactttgggct
gcaatcgtctgtcacccttgtaataccatggatcagcaacactcattacagagcgcacgc
tcgagatggtgtgttcgactactacactacaggtttggttagcatatggtaccagacgaa
ttatAGCGGGAGACCGGGGTCTCTGAGCgtggttccaattggggcacccaatacagccta
tataatagcattggcggcagcccagaagaacttcaccatgaGGAGACGCGAGTATGGATG
>Capsid_DI_471-548_insertion526
TAAATATCCCCCGTCTCCgaccgccatgttgggcacgcacgtcatctgggactttgggct
gcaatcgtctgtcacccttgtaataccatggatcagcaacactcattacagagcgcacgc
tcgagatggtgtgttcgactactacactacaggtttggttagcatatggtaccagacgaa
ttatgtgAGCGGGAGACCGGGGTCTCTGAGCgttccaattggggcacccaatacagccta
tataatagcattggcggcagcccagaagaacttcaccatgaGGAGACGCGAGTATGGATG
>Capsid_DI_471-548_insertion527
TAAATATCCCCCGTCTCCgaccgccatgttgggcacgcacgtcatctgggactttgggct
gcaatcgtctgtcacccttgtaataccatggatcagcaacactcattacagagcgcacgc
tcgagatggtgtgttcgactactacactacaggtttggttagcatatggtaccagacgaa
ttatgtggttAGCGGGAGACCGGGGTCTCTGAGCccaattggggcacccaatacagccta
tataatagcattggcggcagcccagaagaacttcaccatgaGGAGACGCGAGTATGGATG
>Capsid_DI_471-548_insertion528
TAAATATCCCCCGTCTCCgaccgccatgttgggcacgcacgtcatctgggactttgggct
gcaatcgtctgtcacccttgtaataccatggatcagcaacactcattacagagcgcacgc
tcgagatggtgtgttcgactactacactacaggtttggttagcatatggtaccagacgaa
ttatgtggttccaAGCGGGAGACCGGGGTCTCTGAGCattggggcacccaatacagccta
tataatagcattggcggcagcccagaagaacttcaccatgaGGAGACGCGAGTATGGATG
>Capsid_DI_471-548_insertion529
TAAATATCCCCCGTCTCCgaccgccatgttgggcacgcacgtcatctgggactttgggct
gcaatcgtctgtcacccttgtaataccatggatcagcaacactcattacagagcgcacgc
tcgagatggtgtgttcgactactacactacaggtttggttagcatatggtaccagacgaa
ttatgtggttccaattAGCGGGAGACCGGGGTCTCTGAGCggggcacccaatacagccta
tataatagcattggcggcagcccagaagaacttcaccatgaGGAGACGCGAGTATGGATG
>Capsid_DI_471-548_insertion530
TAAATATCCCCCGTCTCCgaccgccatgttgggcacgcacgtcatctgggactttgggct
gcaatcgtctgtcacccttgtaataccatggatcagcaacactcattacagagcgcacgc
tcgagatggtgtgttcgactactacactacaggtttggttagcatatggtaccagacgaa
ttatgtggttccaattgggAGCGGGAGACCGGGGTCTCTGAGCgcacccaatacagccta
tataatagcattggcggcagcccagaagaacttcaccatgaGGAGACGCGAGTATGGATG
>Capsid_DI_471-548_insertion531
TAAATATCCCCCGTCTCCgaccgccatgttgggcacgcacgtcatctgggactttgggct
gcaatcgtctgtcacccttgtaataccatggatcagcaacactcattacagagcgcacgc
tcgagatggtgtgttcgactactacactacaggtttggttagcatatggtaccagacgaa
ttatgtggttccaattggggcaAGCGGGAGACCGGGGTCTCTGAGCcccaatacagccta
tataatagcattggcggcagcccagaagaacttcaccatgaGGAGACGCGAGTATGGATG
>Capsid_DI_471-548_insertion532
TAAATATCCCCCGTCTCCgaccgccatgttgggcacgcacgtcatctgggactttgggct
gcaatcgtctgtcacccttgtaataccatggatcagcaacactcattacagagcgcacgc
tcgagatggtgtgttcgactactacactacaggtttggttagcatatggtaccagacgaa
ttatgtggttccaattggggcacccAGCGGGAGACCGGGGTCTCTGAGCaatacagccta
tataatagcattggcggcagcccagaagaacttcaccatgaGGAGACGCGAGTATGGATG
>Capsid_DI_471-548_insertion533
TAAATATCCCCCGTCTCCgaccgccatgttgggcacgcacgtcatctgggactttgggct
gcaatcgtctgtcacccttgtaataccatggatcagcaacactcattacagagcgcacgc
tcgagatggtgtgttcgactactacactacaggtttggttagcatatggtaccagacgaa
ttatgtggttccaattggggcacccaatAGCGGGAGACCGGGGTCTCTGAGCacagccta
tataatagcattggcggcagcccagaagaacttcaccatgaGGAGACGCGAGTATGGATG
>Capsid_DI_471-548_insertion534
TAAATATCCCCCGTCTCCgaccgccatgttgggcacgcacgtcatctgggactttgggct
gcaatcgtctgtcacccttgtaataccatggatcagcaacactcattacagagcgcacgc
tcgagatggtgtgttcgactactacactacaggtttggttagcatatggtaccagacgaa
ttatgtggttccaattggggcacccaatacaAGCGGGAGACCGGGGTCTCTGAGCgccta
tataatagcattggcggcagcccagaagaacttcaccatgaGGAGACGCGAGTATGGATG
>Capsid_DI_471-548_insertion535
TAAATATCCCCCGTCTCCgaccgccatgttgggcacgcacgtcatctgggactttgggct
gcaatcgtctgtcacccttgtaataccatggatcagcaacactcattacagagcgcacgc
tcgagatggtgtgttcgactactacactacaggtttggttagcatatggtaccagacgaa
ttatgtggttccaattggggcacccaatacagccAGCGGGAGACCGGGGTCTCTGAGCta
tataatagcattggcggcagcccagaagaacttcaccatgaGGAGACGCGAGTATGGATG
>Capsid_DI_471-548_insertion536
TAAATATCCCCCGTCTCCgaccgccatgttgggcacgcacgtcatctgggactttgggct
gcaatcgtctgtcacccttgtaataccatggatcagcaacactcattacagagcgcacgc
tcgagatggtgtgttcgactactacactacaggtttggttagcatatggtaccagacgaa
ttatgtggttccaattggggcacccaatacagcctatAGCGGGAGACCGGGGTCTCTGAG
CataatagcattggcggcagcccagaagaacttcaccatgaGGAGACGCGAGTATGGATG
>Capsid_DI_471-548_insertion537
TAAATATCCCCCGTCTCCgaccgccatgttgggcacgcacgtcatctgggactttgggct
gcaatcgtctgtcacccttgtaataccatggatcagcaacactcattacagagcgcacgc
tcgagatggtgtgttcgactactacactacaggtttggttagcatatggtaccagacgaa
ttatgtggttccaattggggcacccaatacagcctatataAGCGGGAGACCGGGGTCTCT
GAGCatagcattggcggcagcccagaagaacttcaccatgaGGAGACGCGAGTATGGATG
>Capsid_DI_471-548_insertion538
TAAATATCCCCCGTCTCCgaccgccatgttgggcacgcacgtcatctgggactttgggct
gcaatcgtctgtcacccttgtaataccatggatcagcaacactcattacagagcgcacgc
tcgagatggtgtgttcgactactacactacaggtttggttagcatatggtaccagacgaa
ttatgtggttccaattggggcacccaatacagcctatataataAGCGGGAGACCGGGGTC
TCTGAGCgcattggcggcagcccagaagaacttcaccatgaGGAGACGCGAGTATGGATG
>Capsid_DI_471-548_insertion539
TAAATATCCCCCGTCTCCgaccgccatgttgggcacgcacgtcatctgggactttgggct
gcaatcgtctgtcacccttgtaataccatggatcagcaacactcattacagagcgcacgc
tcgagatggtgtgttcgactactacactacaggtttggttagcatatggtaccagacgaa
ttatgtggttccaattggggcacccaatacagcctatataatagcaAGCGGGAGACCGGG
GTCTCTGAGCttggcggcagcccagaagaacttcaccatgaGGAGACGCGAGTATGGATG
>Capsid_DI_471-548_insertion540
TAAATATCCCCCGTCTCCgaccgccatgttgggcacgcacgtcatctgggactttgggct
gcaatcgtctgtcacccttgtaataccatggatcagcaacactcattacagagcgcacgc
tcgagatggtgtgttcgactactacactacaggtttggttagcatatggtaccagacgaa
ttatgtggttccaattggggcacccaatacagcctatataatagcattgAGCGGGAGACC
GGGGTCTCTGAGCgcggcagcccagaagaacttcaccatgaGGAGACGCGAGTATGGATG
>Capsid_DI_471-548_insertion541
TAAATATCCCCCGTCTCCgaccgccatgttgggcacgcacgtcatctgggactttgggct
gcaatcgtctgtcacccttgtaataccatggatcagcaacactcattacagagcgcacgc
tcgagatggtgtgttcgactactacactacaggtttggttagcatatggtaccagacgaa
ttatgtggttccaattggggcacccaatacagcctatataatagcattggcgAGCGGGAG
ACCGGGGTCTCTGAGCgcagcccagaagaacttcaccatgaGGAGACGCGAGTATGGATG
>Capsid_DI_471-548_insertion542
TAAATATCCCCCGTCTCCgaccgccatgttgggcacgcacgtcatctgggactttgggct
gcaatcgtctgtcacccttgtaataccatggatcagcaacactcattacagagcgcacgc
tcgagatggtgtgttcgactactacactacaggtttggttagcatatggtaccagacgaa
ttatgtggttccaattggggcacccaatacagcctatataatagcattggcggcaAGCGG
GAGACCGGGGTCTCTGAGCgcccagaagaacttcaccatgaGGAGACGCGAGTATGGATG
>Capsid_DI_471-548_insertion543
TAAATATCCCCCGTCTCCgaccgccatgttgggcacgcacgtcatctgggactttgggct
gcaatcgtctgtcacccttgtaataccatggatcagcaacactcattacagagcgcacgc
tcgagatggtgtgttcgactactacactacaggtttggttagcatatggtaccagacgaa
ttatgtggttccaattggggcacccaatacagcctatataatagcattggcggcagccAG
CGGGAGACCGGGGTCTCTGAGCcagaagaacttcaccatgaGGAGACGCGAGTATGGATG
>Capsid_DI_471-548_insertion544
TAAATATCCCCCGTCTCCgaccgccatgttgggcacgcacgtcatctgggactttgggct
gcaatcgtctgtcacccttgtaataccatggatcagcaacactcattacagagcgcacgc
tcgagatggtgtgttcgactactacactacaggtttggttagcatatggtaccagacgaa
ttatgtggttccaattggggcacccaatacagcctatataatagcattggcggcagccca
gAGCGGGAGACCGGGGTCTCTGAGCaagaacttcaccatgaGGAGACGCGAGTATGGATG
>Capsid_DI_471-548_insertion545
TAAATATCCCCCGTCTCCgaccgccatgttgggcacgcacgtcatctgggactttgggct
gcaatcgtctgtcacccttgtaataccatggatcagcaacactcattacagagcgcacgc
tcgagatggtgtgttcgactactacactacaggtttggttagcatatggtaccagacgaa
ttatgtggttccaattggggcacccaatacagcctatataatagcattggcggcagccca
gaagAGCGGGAGACCGGGGTCTCTGAGCaacttcaccatgaGGAGACGCGAGTATGGATG
>Capsid_DI_471-548_insertion546
TAAATATCCCCCGTCTCCgaccgccatgttgggcacgcacgtcatctgggactttgggct
gcaatcgtctgtcacccttgtaataccatggatcagcaacactcattacagagcgcacgc
tcgagatggtgtgttcgactactacactacaggtttggttagcatatggtaccagacgaa
ttatgtggttccaattggggcacccaatacagcctatataatagcattggcggcagccca
gaagaacAGCGGGAGACCGGGGTCTCTGAGCttcaccatgaGGAGACGCGAGTATGGATG
>Capsid_DI_471-548_insertion547
TAAATATCCCCCGTCTCCgaccgccatgttgggcacgcacgtcatctgggactttgggct
gcaatcgtctgtcacccttgtaataccatggatcagcaacactcattacagagcgcacgc
tcgagatggtgtgttcgactactacactacaggtttggttagcatatggtaccagacgaa
ttatgtggttccaattggggcacccaatacagcctatataatagcattggcggcagccca
gaagaacttcAGCGGGAGACCGGGGTCTCTGAGCaccatgaGGAGACGCGAGTATGGATG
>Capsid_DI_471-548_insertion548
TAAATATCCCCCGTCTCCgaccgccatgttgggcacgcacgtcatctgggactttgggct
gcaatcgtctgtcacccttgtaataccatggatcagcaacactcattacagagcgcacgc
tcgagatggtgtgttcgactactacactacaggtttggttagcatatggtaccagacgaa
ttatgtggttccaattggggcacccaatacagcctatataatagcattggcggcagccca
gaagaacttcaccAGCGGGAGACCGGGGTCTCTGAGCatgaGGAGACGCGAGTATGGATG
>Capsid_DI_549-626_insertion549
TAAATCGTGGACGTCTCCcatgAGCGGGAGACCGGGGTCTCTGAGCaagttgtgtaagga
tgctagtgatatcctacagacaggcactatccagggagatagggtggcagatgtgattga
gagttctataggggacagtgtgagcagagccctcacccgagctctaccggcacctaccgg
ccaagacacacaggtaagcagccaccgattagatactggtaaagttccagcactccaagc
cgctgaaattggagcatcatcaaatgctagtgatgagagtaGGAGACGGGGTCATGTAGT
>Capsid_DI_549-626_insertion550
TAAATCGTGGACGTCTCCcatgaagAGCGGGAGACCGGGGTCTCTGAGCttgtgtaagga
tgctagtgatatcctacagacaggcactatccagggagatagggtggcagatgtgattga
gagttctataggggacagtgtgagcagagccctcacccgagctctaccggcacctaccgg
ccaagacacacaggtaagcagccaccgattagatactggtaaagttccagcactccaagc
cgctgaaattggagcatcatcaaatgctagtgatgagagtaGGAGACGGGGTCATGTAGT
>Capsid_DI_549-626_insertion551
TAAATCGTGGACGTCTCCcatgaagttgAGCGGGAGACCGGGGTCTCTGAGCtgtaagga
tgctagtgatatcctacagacaggcactatccagggagatagggtggcagatgtgattga
gagttctataggggacagtgtgagcagagccctcacccgagctctaccggcacctaccgg
ccaagacacacaggtaagcagccaccgattagatactggtaaagttccagcactccaagc
cgctgaaattggagcatcatcaaatgctagtgatgagagtaGGAGACGGGGTCATGTAGT
>Capsid_DI_549-626_insertion552
TAAATCGTGGACGTCTCCcatgaagttgtgtAGCGGGAGACCGGGGTCTCTGAGCaagga
tgctagtgatatcctacagacaggcactatccagggagatagggtggcagatgtgattga
gagttctataggggacagtgtgagcagagccctcacccgagctctaccggcacctaccgg
ccaagacacacaggtaagcagccaccgattagatactggtaaagttccagcactccaagc
cgctgaaattggagcatcatcaaatgctagtgatgagagtaGGAGACGGGGTCATGTAGT
>Capsid_DI_549-626_insertion553
TAAATCGTGGACGTCTCCcatgaagttgtgtaagAGCGGGAGACCGGGGTCTCTGAGCga
tgctagtgatatcctacagacaggcactatccagggagatagggtggcagatgtgattga
gagttctataggggacagtgtgagcagagccctcacccgagctctaccggcacctaccgg
ccaagacacacaggtaagcagccaccgattagatactggtaaagttccagcactccaagc
cgctgaaattggagcatcatcaaatgctagtgatgagagtaGGAGACGGGGTCATGTAGT
>Capsid_DI_549-626_insertion554
TAAATCGTGGACGTCTCCcatgaagttgtgtaaggatAGCGGGAGACCGGGGTCTCTGAG
Cgctagtgatatcctacagacaggcactatccagggagatagggtggcagatgtgattga
gagttctataggggacagtgtgagcagagccctcacccgagctctaccggcacctaccgg
ccaagacacacaggtaagcagccaccgattagatactggtaaagttccagcactccaagc
cgctgaaattggagcatcatcaaatgctagtgatgagagtaGGAGACGGGGTCATGTAGT
>Capsid_DI_549-626_insertion555
TAAATCGTGGACGTCTCCcatgaagttgtgtaaggatgctAGCGGGAGACCGGGGTCTCT
GAGCagtgatatcctacagacaggcactatccagggagatagggtggcagatgtgattga
gagttctataggggacagtgtgagcagagccctcacccgagctctaccggcacctaccgg
ccaagacacacaggtaagcagccaccgattagatactggtaaagttccagcactccaagc
cgctgaaattggagcatcatcaaatgctagtgatgagagtaGGAGACGGGGTCATGTAGT
>Capsid_DI_549-626_insertion556
TAAATCGTGGACGTCTCCcatgaagttgtgtaaggatgctagtAGCGGGAGACCGGGGTC
TCTGAGCgatatcctacagacaggcactatccagggagatagggtggcagatgtgattga
gagttctataggggacagtgtgagcagagccctcacccgagctctaccggcacctaccgg
ccaagacacacaggtaagcagccaccgattagatactggtaaagttccagcactccaagc
cgctgaaattggagcatcatcaaatgctagtgatgagagtaGGAGACGGGGTCATGTAGT
>Capsid_DI_549-626_insertion557
TAAATCGTGGACGTCTCCcatgaagttgtgtaaggatgctagtgatAGCGGGAGACCGGG
GTCTCTGAGCatcctacagacaggcactatccagggagatagggtggcagatgtgattga
gagttctataggggacagtgtgagcagagccctcacccgagctctaccggcacctaccgg
ccaagacacacaggtaagcagccaccgattagatactggtaaagttccagcactccaagc
cgctgaaattggagcatcatcaaatgctagtgatgagagtaGGAGACGGGGTCATGTAGT
>Capsid_DI_549-626_insertion558
TAAATCGTGGACGTCTCCcatgaagttgtgtaaggatgctagtgatatcAGCGGGAGACC
GGGGTCTCTGAGCctacagacaggcactatccagggagatagggtggcagatgtgattga
gagttctataggggacagtgtgagcagagccctcacccgagctctaccggcacctaccgg
ccaagacacacaggtaagcagccaccgattagatactggtaaagttccagcactccaagc
cgctgaaattggagcatcatcaaatgctagtgatgagagtaGGAGACGGGGTCATGTAGT
>Capsid_DI_549-626_insertion559
TAAATCGTGGACGTCTCCcatgaagttgtgtaaggatgctagtgatatcctaAGCGGGAG
ACCGGGGTCTCTGAGCcagacaggcactatccagggagatagggtggcagatgtgattga
gagttctataggggacagtgtgagcagagccctcacccgagctctaccggcacctaccgg
ccaagacacacaggtaagcagccaccgattagatactggtaaagttccagcactccaagc
cgctgaaattggagcatcatcaaatgctagtgatgagagtaGGAGACGGGGTCATGTAGT
>Capsid_DI_549-626_insertion560
TAAATCGTGGACGTCTCCcatgaagttgtgtaaggatgctagtgatatcctacagAGCGG
GAGACCGGGGTCTCTGAGCacaggcactatccagggagatagggtggcagatgtgattga
gagttctataggggacagtgtgagcagagccctcacccgagctctaccggcacctaccgg
ccaagacacacaggtaagcagccaccgattagatactggtaaagttccagcactccaagc
cgctgaaattggagcatcatcaaatgctagtgatgagagtaGGAGACGGGGTCATGTAGT
>Capsid_DI_549-626_insertion561
TAAATCGTGGACGTCTCCcatgaagttgtgtaaggatgctagtgatatcctacagacaAG
CGGGAGACCGGGGTCTCTGAGCggcactatccagggagatagggtggcagatgtgattga
gagttctataggggacagtgtgagcagagccctcacccgagctctaccggcacctaccgg
ccaagacacacaggtaagcagccaccgattagatactggtaaagttccagcactccaagc
cgctgaaattggagcatcatcaaatgctagtgatgagagtaGGAGACGGGGTCATGTAGT
>Capsid_DI_549-626_insertion562
TAAATCGTGGACGTCTCCcatgaagttgtgtaaggatgctagtgatatcctacagacagg
cAGCGGGAGACCGGGGTCTCTGAGCactatccagggagatagggtggcagatgtgattga
gagttctataggggacagtgtgagcagagccctcacccgagctctaccggcacctaccgg
ccaagacacacaggtaagcagccaccgattagatactggtaaagttccagcactccaagc
cgctgaaattggagcatcatcaaatgctagtgatgagagtaGGAGACGGGGTCATGTAGT
>Capsid_DI_549-626_insertion563
TAAATCGTGGACGTCTCCcatgaagttgtgtaaggatgctagtgatatcctacagacagg
cactAGCGGGAGACCGGGGTCTCTGAGCatccagggagatagggtggcagatgtgattga
gagttctataggggacagtgtgagcagagccctcacccgagctctaccggcacctaccgg
ccaagacacacaggtaagcagccaccgattagatactggtaaagttccagcactccaagc
cgctgaaattggagcatcatcaaatgctagtgatgagagtaGGAGACGGGGTCATGTAGT
>Capsid_DI_549-626_insertion564
TAAATCGTGGACGTCTCCcatgaagttgtgtaaggatgctagtgatatcctacagacagg
cactatcAGCGGGAGACCGGGGTCTCTGAGCcagggagatagggtggcagatgtgattga
gagttctataggggacagtgtgagcagagccctcacccgagctctaccggcacctaccgg
ccaagacacacaggtaagcagccaccgattagatactggtaaagttccagcactccaagc
cgctgaaattggagcatcatcaaatgctagtgatgagagtaGGAGACGGGGTCATGTAGT
>Capsid_DI_549-626_insertion565
TAAATCGTGGACGTCTCCcatgaagttgtgtaaggatgctagtgatatcctacagacagg
cactatccagAGCGGGAGACCGGGGTCTCTGAGCggagatagggtggcagatgtgattga
gagttctataggggacagtgtgagcagagccctcacccgagctctaccggcacctaccgg
ccaagacacacaggtaagcagccaccgattagatactggtaaagttccagcactccaagc
cgctgaaattggagcatcatcaaatgctagtgatgagagtaGGAGACGGGGTCATGTAGT
>Capsid_DI_549-626_insertion566
TAAATCGTGGACGTCTCCcatgaagttgtgtaaggatgctagtgatatcctacagacagg
cactatccagggaAGCGGGAGACCGGGGTCTCTGAGCgatagggtggcagatgtgattga
gagttctataggggacagtgtgagcagagccctcacccgagctctaccggcacctaccgg
ccaagacacacaggtaagcagccaccgattagatactggtaaagttccagcactccaagc
cgctgaaattggagcatcatcaaatgctagtgatgagagtaGGAGACGGGGTCATGTAGT
>Capsid_DI_549-626_insertion567
TAAATCGTGGACGTCTCCcatgaagttgtgtaaggatgctagtgatatcctacagacagg
cactatccagggagatAGCGGGAGACCGGGGTCTCTGAGCagggtggcagatgtgattga
gagttctataggggacagtgtgagcagagccctcacccgagctctaccggcacctaccgg
ccaagacacacaggtaagcagccaccgattagatactggtaaagttccagcactccaagc
cgctgaaattggagcatcatcaaatgctagtgatgagagtaGGAGACGGGGTCATGTAGT
>Capsid_DI_549-626_insertion568
TAAATCGTGGACGTCTCCcatgaagttgtgtaaggatgctagtgatatcctacagacagg
cactatccagggagataggAGCGGGAGACCGGGGTCTCTGAGCgtggcagatgtgattga
gagttctataggggacagtgtgagcagagccctcacccgagctctaccggcacctaccgg
ccaagacacacaggtaagcagccaccgattagatactggtaaagttccagcactccaagc
cgctgaaattggagcatcatcaaatgctagtgatgagagtaGGAGACGGGGTCATGTAGT
>Capsid_DI_549-626_insertion569
TAAATCGTGGACGTCTCCcatgaagttgtgtaaggatgctagtgatatcctacagacagg
cactatccagggagatagggtgAGCGGGAGACCGGGGTCTCTGAGCgcagatgtgattga
gagttctataggggacagtgtgagcagagccctcacccgagctctaccggcacctaccgg
ccaagacacacaggtaagcagccaccgattagatactggtaaagttccagcactccaagc
cgctgaaattggagcatcatcaaatgctagtgatgagagtaGGAGACGGGGTCATGTAGT
>Capsid_DI_549-626_insertion570
TAAATCGTGGACGTCTCCcatgaagttgtgtaaggatgctagtgatatcctacagacagg
cactatccagggagatagggtggcaAGCGGGAGACCGGGGTCTCTGAGCgatgtgattga
gagttctataggggacagtgtgagcagagccctcacccgagctctaccggcacctaccgg
ccaagacacacaggtaagcagccaccgattagatactggtaaagttccagcactccaagc
cgctgaaattggagcatcatcaaatgctagtgatgagagtaGGAGACGGGGTCATGTAGT
>Capsid_DI_549-626_insertion571
TAAATCGTGGACGTCTCCcatgaagttgtgtaaggatgctagtgatatcctacagacagg
cactatccagggagatagggtggcagatAGCGGGAGACCGGGGTCTCTGAGCgtgattga
gagttctataggggacagtgtgagcagagccctcacccgagctctaccggcacctaccgg
ccaagacacacaggtaagcagccaccgattagatactggtaaagttccagcactccaagc
cgctgaaattggagcatcatcaaatgctagtgatgagagtaGGAGACGGGGTCATGTAGT
>Capsid_DI_549-626_insertion572
TAAATCGTGGACGTCTCCcatgaagttgtgtaaggatgctagtgatatcctacagacagg
cactatccagggagatagggtggcagatgtgAGCGGGAGACCGGGGTCTCTGAGCattga
gagttctataggggacagtgtgagcagagccctcacccgagctctaccggcacctaccgg
ccaagacacacaggtaagcagccaccgattagatactggtaaagttccagcactccaagc
cgctgaaattggagcatcatcaaatgctagtgatgagagtaGGAGACGGGGTCATGTAGT
>Capsid_DI_549-626_insertion573
TAAATCGTGGACGTCTCCcatgaagttgtgtaaggatgctagtgatatcctacagacagg
cactatccagggagatagggtggcagatgtgattAGCGGGAGACCGGGGTCTCTGAGCga
gagttctataggggacagtgtgagcagagccctcacccgagctctaccggcacctaccgg
ccaagacacacaggtaagcagccaccgattagatactggtaaagttccagcactccaagc
cgctgaaattggagcatcatcaaatgctagtgatgagagtaGGAGACGGGGTCATGTAGT
>Capsid_DI_549-626_insertion574
TAAATCGTGGACGTCTCCcatgaagttgtgtaaggatgctagtgatatcctacagacagg
cactatccagggagatagggtggcagatgtgattgagAGCGGGAGACCGGGGTCTCTGAG
Cagttctataggggacagtgtgagcagagccctcacccgagctctaccggcacctaccgg
ccaagacacacaggtaagcagccaccgattagatactggtaaagttccagcactccaagc
cgctgaaattggagcatcatcaaatgctagtgatgagagtaGGAGACGGGGTCATGTAGT
>Capsid_DI_549-626_insertion575
TAAATCGTGGACGTCTCCcatgaagttgtgtaaggatgctagtgatatcctacagacagg
cactatccagggagatagggtggcagatgtgattgagagtAGCGGGAGACCGGGGTCTCT
GAGCtctataggggacagtgtgagcagagccctcacccgagctctaccggcacctaccgg
ccaagacacacaggtaagcagccaccgattagatactggtaaagttccagcactccaagc
cgctgaaattggagcatcatcaaatgctagtgatgagagtaGGAGACGGGGTCATGTAGT
>Capsid_DI_549-626_insertion576
TAAATCGTGGACGTCTCCcatgaagttgtgtaaggatgctagtgatatcctacagacagg
cactatccagggagatagggtggcagatgtgattgagagttctAGCGGGAGACCGGGGTC
TCTGAGCataggggacagtgtgagcagagccctcacccgagctctaccggcacctaccgg
ccaagacacacaggtaagcagccaccgattagatactggtaaagttccagcactccaagc
cgctgaaattggagcatcatcaaatgctagtgatgagagtaGGAGACGGGGTCATGTAGT
>Capsid_DI_549-626_insertion577
TAAATCGTGGACGTCTCCcatgaagttgtgtaaggatgctagtgatatcctacagacagg
cactatccagggagatagggtggcagatgtgattgagagttctataAGCGGGAGACCGGG
GTCTCTGAGCggggacagtgtgagcagagccctcacccgagctctaccggcacctaccgg
ccaagacacacaggtaagcagccaccgattagatactggtaaagttccagcactccaagc
cgctgaaattggagcatcatcaaatgctagtgatgagagtaGGAGACGGGGTCATGTAGT
>Capsid_DI_549-626_insertion578
TAAATCGTGGACGTCTCCcatgaagttgtgtaaggatgctagtgatatcctacagacagg
cactatccagggagatagggtggcagatgtgattgagagttctatagggAGCGGGAGACC
GGGGTCTCTGAGCgacagtgtgagcagagccctcacccgagctctaccggcacctaccgg
ccaagacacacaggtaagcagccaccgattagatactggtaaagttccagcactccaagc
cgctgaaattggagcatcatcaaatgctagtgatgagagtaGGAGACGGGGTCATGTAGT
>Capsid_DI_549-626_insertion579
TAAATCGTGGACGTCTCCcatgaagttgtgtaaggatgctagtgatatcctacagacagg
cactatccagggagatagggtggcagatgtgattgagagttctataggggacAGCGGGAG
ACCGGGGTCTCTGAGCagtgtgagcagagccctcacccgagctctaccggcacctaccgg
ccaagacacacaggtaagcagccaccgattagatactggtaaagttccagcactccaagc
cgctgaaattggagcatcatcaaatgctagtgatgagagtaGGAGACGGGGTCATGTAGT
>Capsid_DI_549-626_insertion580
TAAATCGTGGACGTCTCCcatgaagttgtgtaaggatgctagtgatatcctacagacagg
cactatccagggagatagggtggcagatgtgattgagagttctataggggacagtAGCGG
GAGACCGGGGTCTCTGAGCgtgagcagagccctcacccgagctctaccggcacctaccgg
ccaagacacacaggtaagcagccaccgattagatactggtaaagttccagcactccaagc
cgctgaaattggagcatcatcaaatgctagtgatgagagtaGGAGACGGGGTCATGTAGT
>Capsid_DI_549-626_insertion581
TAAATCGTGGACGTCTCCcatgaagttgtgtaaggatgctagtgatatcctacagacagg
cactatccagggagatagggtggcagatgtgattgagagttctataggggacagtgtgAG
CGGGAGACCGGGGTCTCTGAGCagcagagccctcacccgagctctaccggcacctaccgg
ccaagacacacaggtaagcagccaccgattagatactggtaaagttccagcactccaagc
cgctgaaattggagcatcatcaaatgctagtgatgagagtaGGAGACGGGGTCATGTAGT
>Capsid_DI_549-626_insertion582
TAAATCGTGGACGTCTCCcatgaagttgtgtaaggatgctagtgatatcctacagacagg
cactatccagggagatagggtggcagatgtgattgagagttctataggggacagtgtgag
cAGCGGGAGACCGGGGTCTCTGAGCagagccctcacccgagctctaccggcacctaccgg
ccaagacacacaggtaagcagccaccgattagatactggtaaagttccagcactccaagc
cgctgaaattggagcatcatcaaatgctagtgatgagagtaGGAGACGGGGTCATGTAGT
>Capsid_DI_549-626_insertion583
TAAATCGTGGACGTCTCCcatgaagttgtgtaaggatgctagtgatatcctacagacagg
cactatccagggagatagggtggcagatgtgattgagagttctataggggacagtgtgag
cagaAGCGGGAGACCGGGGTCTCTGAGCgccctcacccgagctctaccggcacctaccgg
ccaagacacacaggtaagcagccaccgattagatactggtaaagttccagcactccaagc
cgctgaaattggagcatcatcaaatgctagtgatgagagtaGGAGACGGGGTCATGTAGT
>Capsid_DI_549-626_insertion584
TAAATCGTGGACGTCTCCcatgaagttgtgtaaggatgctagtgatatcctacagacagg
cactatccagggagatagggtggcagatgtgattgagagttctataggggacagtgtgag
cagagccAGCGGGAGACCGGGGTCTCTGAGCctcacccgagctctaccggcacctaccgg
ccaagacacacaggtaagcagccaccgattagatactggtaaagttccagcactccaagc
cgctgaaattggagcatcatcaaatgctagtgatgagagtaGGAGACGGGGTCATGTAGT
>Capsid_DI_549-626_insertion585
TAAATCGTGGACGTCTCCcatgaagttgtgtaaggatgctagtgatatcctacagacagg
cactatccagggagatagggtggcagatgtgattgagagttctataggggacagtgtgag
cagagccctcAGCGGGAGACCGGGGTCTCTGAGCacccgagctctaccggcacctaccgg
ccaagacacacaggtaagcagccaccgattagatactggtaaagttccagcactccaagc
cgctgaaattggagcatcatcaaatgctagtgatgagagtaGGAGACGGGGTCATGTAGT
>Capsid_DI_549-626_insertion586
TAAATCGTGGACGTCTCCcatgaagttgtgtaaggatgctagtgatatcctacagacagg
cactatccagggagatagggtggcagatgtgattgagagttctataggggacagtgtgag
cagagccctcaccAGCGGGAGACCGGGGTCTCTGAGCcgagctctaccggcacctaccgg
ccaagacacacaggtaagcagccaccgattagatactggtaaagttccagcactccaagc
cgctgaaattggagcatcatcaaatgctagtgatgagagtaGGAGACGGGGTCATGTAGT
>Capsid_DI_549-626_insertion587
TAAATCGTGGACGTCTCCcatgaagttgtgtaaggatgctagtgatatcctacagacagg
cactatccagggagatagggtggcagatgtgattgagagttctataggggacagtgtgag
cagagccctcacccgaAGCGGGAGACCGGGGTCTCTGAGCgctctaccggcacctaccgg
ccaagacacacaggtaagcagccaccgattagatactggtaaagttccagcactccaagc
cgctgaaattggagcatcatcaaatgctagtgatgagagtaGGAGACGGGGTCATGTAGT
>Capsid_DI_549-626_insertion588
TAAATCGTGGACGTCTCCcatgaagttgtgtaaggatgctagtgatatcctacagacagg
cactatccagggagatagggtggcagatgtgattgagagttctataggggacagtgtgag
cagagccctcacccgagctAGCGGGAGACCGGGGTCTCTGAGCctaccggcacctaccgg
ccaagacacacaggtaagcagccaccgattagatactggtaaagttccagcactccaagc
cgctgaaattggagcatcatcaaatgctagtgatgagagtaGGAGACGGGGTCATGTAGT
>Capsid_DI_549-626_insertion589
TAAATCGTGGACGTCTCCcatgaagttgtgtaaggatgctagtgatatcctacagacagg
cactatccagggagatagggtggcagatgtgattgagagttctataggggacagtgtgag
cagagccctcacccgagctctaAGCGGGAGACCGGGGTCTCTGAGCccggcacctaccgg
ccaagacacacaggtaagcagccaccgattagatactggtaaagttccagcactccaagc
cgctgaaattggagcatcatcaaatgctagtgatgagagtaGGAGACGGGGTCATGTAGT
>Capsid_DI_549-626_insertion590
TAAATCGTGGACGTCTCCcatgaagttgtgtaaggatgctagtgatatcctacagacagg
cactatccagggagatagggtggcagatgtgattgagagttctataggggacagtgtgag
cagagccctcacccgagctctaccgAGCGGGAGACCGGGGTCTCTGAGCgcacctaccgg
ccaagacacacaggtaagcagccaccgattagatactggtaaagttccagcactccaagc
cgctgaaattggagcatcatcaaatgctagtgatgagagtaGGAGACGGGGTCATGTAGT
>Capsid_DI_549-626_insertion591
TAAATCGTGGACGTCTCCcatgaagttgtgtaaggatgctagtgatatcctacagacagg
cactatccagggagatagggtggcagatgtgattgagagttctataggggacagtgtgag
cagagccctcacccgagctctaccggcaAGCGGGAGACCGGGGTCTCTGAGCcctaccgg
ccaagacacacaggtaagcagccaccgattagatactggtaaagttccagcactccaagc
cgctgaaattggagcatcatcaaatgctagtgatgagagtaGGAGACGGGGTCATGTAGT
>Capsid_DI_549-626_insertion592
TAAATCGTGGACGTCTCCcatgaagttgtgtaaggatgctagtgatatcctacagacagg
cactatccagggagatagggtggcagatgtgattgagagttctataggggacagtgtgag
cagagccctcacccgagctctaccggcacctAGCGGGAGACCGGGGTCTCTGAGCaccgg
ccaagacacacaggtaagcagccaccgattagatactggtaaagttccagcactccaagc
cgctgaaattggagcatcatcaaatgctagtgatgagagtaGGAGACGGGGTCATGTAGT
>Capsid_DI_549-626_insertion593
TAAATCGTGGACGTCTCCcatgaagttgtgtaaggatgctagtgatatcctacagacagg
cactatccagggagatagggtggcagatgtgattgagagttctataggggacagtgtgag
cagagccctcacccgagctctaccggcacctaccAGCGGGAGACCGGGGTCTCTGAGCgg
ccaagacacacaggtaagcagccaccgattagatactggtaaagttccagcactccaagc
cgctgaaattggagcatcatcaaatgctagtgatgagagtaGGAGACGGGGTCATGTAGT
>Capsid_DI_549-626_insertion594
TAAATCGTGGACGTCTCCcatgaagttgtgtaaggatgctagtgatatcctacagacagg
cactatccagggagatagggtggcagatgtgattgagagttctataggggacagtgtgag
cagagccctcacccgagctctaccggcacctaccggcAGCGGGAGACCGGGGTCTCTGAG
Ccaagacacacaggtaagcagccaccgattagatactggtaaagttccagcactccaagc
cgctgaaattggagcatcatcaaatgctagtgatgagagtaGGAGACGGGGTCATGTAGT
>Capsid_DI_549-626_insertion595
TAAATCGTGGACGTCTCCcatgaagttgtgtaaggatgctagtgatatcctacagacagg
cactatccagggagatagggtggcagatgtgattgagagttctataggggacagtgtgag
cagagccctcacccgagctctaccggcacctaccggccaaAGCGGGAGACCGGGGTCTCT
GAGCgacacacaggtaagcagccaccgattagatactggtaaagttccagcactccaagc
cgctgaaattggagcatcatcaaatgctagtgatgagagtaGGAGACGGGGTCATGTAGT
>Capsid_DI_549-626_insertion596
TAAATCGTGGACGTCTCCcatgaagttgtgtaaggatgctagtgatatcctacagacagg
cactatccagggagatagggtggcagatgtgattgagagttctataggggacagtgtgag
cagagccctcacccgagctctaccggcacctaccggccaagacAGCGGGAGACCGGGGTC
TCTGAGCacacaggtaagcagccaccgattagatactggtaaagttccagcactccaagc
cgctgaaattggagcatcatcaaatgctagtgatgagagtaGGAGACGGGGTCATGTAGT
>Capsid_DI_549-626_insertion597
TAAATCGTGGACGTCTCCcatgaagttgtgtaaggatgctagtgatatcctacagacagg
cactatccagggagatagggtggcagatgtgattgagagttctataggggacagtgtgag
cagagccctcacccgagctctaccggcacctaccggccaagacacaAGCGGGAGACCGGG
GTCTCTGAGCcaggtaagcagccaccgattagatactggtaaagttccagcactccaagc
cgctgaaattggagcatcatcaaatgctagtgatgagagtaGGAGACGGGGTCATGTAGT
>Capsid_DI_549-626_insertion598
TAAATCGTGGACGTCTCCcatgaagttgtgtaaggatgctagtgatatcctacagacagg
cactatccagggagatagggtggcagatgtgattgagagttctataggggacagtgtgag
cagagccctcacccgagctctaccggcacctaccggccaagacacacagAGCGGGAGACC
GGGGTCTCTGAGCgtaagcagccaccgattagatactggtaaagttccagcactccaagc
cgctgaaattggagcatcatcaaatgctagtgatgagagtaGGAGACGGGGTCATGTAGT
>Capsid_DI_549-626_insertion599
TAAATCGTGGACGTCTCCcatgaagttgtgtaaggatgctagtgatatcctacagacagg
cactatccagggagatagggtggcagatgtgattgagagttctataggggacagtgtgag
cagagccctcacccgagctctaccggcacctaccggccaagacacacaggtaAGCGGGAG
ACCGGGGTCTCTGAGCagcagccaccgattagatactggtaaagttccagcactccaagc
cgctgaaattggagcatcatcaaatgctagtgatgagagtaGGAGACGGGGTCATGTAGT
>Capsid_DI_549-626_insertion600
TAAATCGTGGACGTCTCCcatgaagttgtgtaaggatgctagtgatatcctacagacagg
cactatccagggagatagggtggcagatgtgattgagagttctataggggacagtgtgag
cagagccctcacccgagctctaccggcacctaccggccaagacacacaggtaagcAGCGG
GAGACCGGGGTCTCTGAGCagccaccgattagatactggtaaagttccagcactccaagc
cgctgaaattggagcatcatcaaatgctagtgatgagagtaGGAGACGGGGTCATGTAGT
>Capsid_DI_549-626_insertion601
TAAATCGTGGACGTCTCCcatgaagttgtgtaaggatgctagtgatatcctacagacagg
cactatccagggagatagggtggcagatgtgattgagagttctataggggacagtgtgag
cagagccctcacccgagctctaccggcacctaccggccaagacacacaggtaagcagcAG
CGGGAGACCGGGGTCTCTGAGCcaccgattagatactggtaaagttccagcactccaagc
cgctgaaattggagcatcatcaaatgctagtgatgagagtaGGAGACGGGGTCATGTAGT
>Capsid_DI_549-626_insertion602
TAAATCGTGGACGTCTCCcatgaagttgtgtaaggatgctagtgatatcctacagacagg
cactatccagggagatagggtggcagatgtgattgagagttctataggggacagtgtgag
cagagccctcacccgagctctaccggcacctaccggccaagacacacaggtaagcagcca
cAGCGGGAGACCGGGGTCTCTGAGCcgattagatactggtaaagttccagcactccaagc
cgctgaaattggagcatcatcaaatgctagtgatgagagtaGGAGACGGGGTCATGTAGT
>Capsid_DI_549-626_insertion603
TAAATCGTGGACGTCTCCcatgaagttgtgtaaggatgctagtgatatcctacagacagg
cactatccagggagatagggtggcagatgtgattgagagttctataggggacagtgtgag
cagagccctcacccgagctctaccggcacctaccggccaagacacacaggtaagcagcca
ccgaAGCGGGAGACCGGGGTCTCTGAGCttagatactggtaaagttccagcactccaagc
cgctgaaattggagcatcatcaaatgctagtgatgagagtaGGAGACGGGGTCATGTAGT
>Capsid_DI_549-626_insertion604
TAAATCGTGGACGTCTCCcatgaagttgtgtaaggatgctagtgatatcctacagacagg
cactatccagggagatagggtggcagatgtgattgagagttctataggggacagtgtgag
cagagccctcacccgagctctaccggcacctaccggccaagacacacaggtaagcagcca
ccgattaAGCGGGAGACCGGGGTCTCTGAGCgatactggtaaagttccagcactccaagc
cgctgaaattggagcatcatcaaatgctagtgatgagagtaGGAGACGGGGTCATGTAGT
>Capsid_DI_549-626_insertion605
TAAATCGTGGACGTCTCCcatgaagttgtgtaaggatgctagtgatatcctacagacagg
cactatccagggagatagggtggcagatgtgattgagagttctataggggacagtgtgag
cagagccctcacccgagctctaccggcacctaccggccaagacacacaggtaagcagcca
ccgattagatAGCGGGAGACCGGGGTCTCTGAGCactggtaaagttccagcactccaagc
cgctgaaattggagcatcatcaaatgctagtgatgagagtaGGAGACGGGGTCATGTAGT
>Capsid_DI_549-626_insertion606
TAAATCGTGGACGTCTCCcatgaagttgtgtaaggatgctagtgatatcctacagacagg
cactatccagggagatagggtggcagatgtgattgagagttctataggggacagtgtgag
cagagccctcacccgagctctaccggcacctaccggccaagacacacaggtaagcagcca
ccgattagatactAGCGGGAGACCGGGGTCTCTGAGCggtaaagttccagcactccaagc
cgctgaaattggagcatcatcaaatgctagtgatgagagtaGGAGACGGGGTCATGTAGT
>Capsid_DI_549-626_insertion607
TAAATCGTGGACGTCTCCcatgaagttgtgtaaggatgctagtgatatcctacagacagg
cactatccagggagatagggtggcagatgtgattgagagttctataggggacagtgtgag
cagagccctcacccgagctctaccggcacctaccggccaagacacacaggtaagcagcca
ccgattagatactggtAGCGGGAGACCGGGGTCTCTGAGCaaagttccagcactccaagc
cgctgaaattggagcatcatcaaatgctagtgatgagagtaGGAGACGGGGTCATGTAGT
>Capsid_DI_549-626_insertion608
TAAATCGTGGACGTCTCCcatgaagttgtgtaaggatgctagtgatatcctacagacagg
cactatccagggagatagggtggcagatgtgattgagagttctataggggacagtgtgag
cagagccctcacccgagctctaccggcacctaccggccaagacacacaggtaagcagcca
ccgattagatactggtaaaAGCGGGAGACCGGGGTCTCTGAGCgttccagcactccaagc
cgctgaaattggagcatcatcaaatgctagtgatgagagtaGGAGACGGGGTCATGTAGT
>Capsid_DI_549-626_insertion609
TAAATCGTGGACGTCTCCcatgaagttgtgtaaggatgctagtgatatcctacagacagg
cactatccagggagatagggtggcagatgtgattgagagttctataggggacagtgtgag
cagagccctcacccgagctctaccggcacctaccggccaagacacacaggtaagcagcca
ccgattagatactggtaaagttAGCGGGAGACCGGGGTCTCTGAGCccagcactccaagc
cgctgaaattggagcatcatcaaatgctagtgatgagagtaGGAGACGGGGTCATGTAGT
>Capsid_DI_549-626_insertion610
TAAATCGTGGACGTCTCCcatgaagttgtgtaaggatgctagtgatatcctacagacagg
cactatccagggagatagggtggcagatgtgattgagagttctataggggacagtgtgag
cagagccctcacccgagctctaccggcacctaccggccaagacacacaggtaagcagcca
ccgattagatactggtaaagttccaAGCGGGAGACCGGGGTCTCTGAGCgcactccaagc
cgctgaaattggagcatcatcaaatgctagtgatgagagtaGGAGACGGGGTCATGTAGT
>Capsid_DI_549-626_insertion611
TAAATCGTGGACGTCTCCcatgaagttgtgtaaggatgctagtgatatcctacagacagg
cactatccagggagatagggtggcagatgtgattgagagttctataggggacagtgtgag
cagagccctcacccgagctctaccggcacctaccggccaagacacacaggtaagcagcca
ccgattagatactggtaaagttccagcaAGCGGGAGACCGGGGTCTCTGAGCctccaagc
cgctgaaattggagcatcatcaaatgctagtgatgagagtaGGAGACGGGGTCATGTAGT
>Capsid_DI_549-626_insertion612
TAAATCGTGGACGTCTCCcatgaagttgtgtaaggatgctagtgatatcctacagacagg
cactatccagggagatagggtggcagatgtgattgagagttctataggggacagtgtgag
cagagccctcacccgagctctaccggcacctaccggccaagacacacaggtaagcagcca
ccgattagatactggtaaagttccagcactcAGCGGGAGACCGGGGTCTCTGAGCcaagc
cgctgaaattggagcatcatcaaatgctagtgatgagagtaGGAGACGGGGTCATGTAGT
>Capsid_DI_549-626_insertion613
TAAATCGTGGACGTCTCCcatgaagttgtgtaaggatgctagtgatatcctacagacagg
cactatccagggagatagggtggcagatgtgattgagagttctataggggacagtgtgag
cagagccctcacccgagctctaccggcacctaccggccaagacacacaggtaagcagcca
ccgattagatactggtaaagttccagcactccaaAGCGGGAGACCGGGGTCTCTGAGCgc
cgctgaaattggagcatcatcaaatgctagtgatgagagtaGGAGACGGGGTCATGTAGT
>Capsid_DI_549-626_insertion614
TAAATCGTGGACGTCTCCcatgaagttgtgtaaggatgctagtgatatcctacagacagg
cactatccagggagatagggtggcagatgtgattgagagttctataggggacagtgtgag
cagagccctcacccgagctctaccggcacctaccggccaagacacacaggtaagcagcca
ccgattagatactggtaaagttccagcactccaagccAGCGGGAGACCGGGGTCTCTGAG
CgctgaaattggagcatcatcaaatgctagtgatgagagtaGGAGACGGGGTCATGTAGT
>Capsid_DI_549-626_insertion615
TAAATCGTGGACGTCTCCcatgaagttgtgtaaggatgctagtgatatcctacagacagg
cactatccagggagatagggtggcagatgtgattgagagttctataggggacagtgtgag
cagagccctcacccgagctctaccggcacctaccggccaagacacacaggtaagcagcca
ccgattagatactggtaaagttccagcactccaagccgctAGCGGGAGACCGGGGTCTCT
GAGCgaaattggagcatcatcaaatgctagtgatgagagtaGGAGACGGGGTCATGTAGT
>Capsid_DI_549-626_insertion616
TAAATCGTGGACGTCTCCcatgaagttgtgtaaggatgctagtgatatcctacagacagg
cactatccagggagatagggtggcagatgtgattgagagttctataggggacagtgtgag
cagagccctcacccgagctctaccggcacctaccggccaagacacacaggtaagcagcca
ccgattagatactggtaaagttccagcactccaagccgctgaaAGCGGGAGACCGGGGTC
TCTGAGCattggagcatcatcaaatgctagtgatgagagtaGGAGACGGGGTCATGTAGT
>Capsid_DI_549-626_insertion617
TAAATCGTGGACGTCTCCcatgaagttgtgtaaggatgctagtgatatcctacagacagg
cactatccagggagatagggtggcagatgtgattgagagttctataggggacagtgtgag
cagagccctcacccgagctctaccggcacctaccggccaagacacacaggtaagcagcca
ccgattagatactggtaaagttccagcactccaagccgctgaaattAGCGGGAGACCGGG
GTCTCTGAGCggagcatcatcaaatgctagtgatgagagtaGGAGACGGGGTCATGTAGT
>Capsid_DI_549-626_insertion618
TAAATCGTGGACGTCTCCcatgaagttgtgtaaggatgctagtgatatcctacagacagg
cactatccagggagatagggtggcagatgtgattgagagttctataggggacagtgtgag
cagagccctcacccgagctctaccggcacctaccggccaagacacacaggtaagcagcca
ccgattagatactggtaaagttccagcactccaagccgctgaaattggaAGCGGGAGACC
GGGGTCTCTGAGCgcatcatcaaatgctagtgatgagagtaGGAGACGGGGTCATGTAGT
>Capsid_DI_549-626_insertion619
TAAATCGTGGACGTCTCCcatgaagttgtgtaaggatgctagtgatatcctacagacagg
cactatccagggagatagggtggcagatgtgattgagagttctataggggacagtgtgag
cagagccctcacccgagctctaccggcacctaccggccaagacacacaggtaagcagcca
ccgattagatactggtaaagttccagcactccaagccgctgaaattggagcaAGCGGGAG
ACCGGGGTCTCTGAGCtcatcaaatgctagtgatgagagtaGGAGACGGGGTCATGTAGT
>Capsid_DI_549-626_insertion620
TAAATCGTGGACGTCTCCcatgaagttgtgtaaggatgctagtgatatcctacagacagg
cactatccagggagatagggtggcagatgtgattgagagttctataggggacagtgtgag
cagagccctcacccgagctctaccggcacctaccggccaagacacacaggtaagcagcca
ccgattagatactggtaaagttccagcactccaagccgctgaaattggagcatcaAGCGG
GAGACCGGGGTCTCTGAGCtcaaatgctagtgatgagagtaGGAGACGGGGTCATGTAGT
>Capsid_DI_549-626_insertion621
TAAATCGTGGACGTCTCCcatgaagttgtgtaaggatgctagtgatatcctacagacagg
cactatccagggagatagggtggcagatgtgattgagagttctataggggacagtgtgag
cagagccctcacccgagctctaccggcacctaccggccaagacacacaggtaagcagcca
ccgattagatactggtaaagttccagcactccaagccgctgaaattggagcatcatcaAG
CGGGAGACCGGGGTCTCTGAGCaatgctagtgatgagagtaGGAGACGGGGTCATGTAGT
>Capsid_DI_549-626_insertion622
TAAATCGTGGACGTCTCCcatgaagttgtgtaaggatgctagtgatatcctacagacagg
cactatccagggagatagggtggcagatgtgattgagagttctataggggacagtgtgag
cagagccctcacccgagctctaccggcacctaccggccaagacacacaggtaagcagcca
ccgattagatactggtaaagttccagcactccaagccgctgaaattggagcatcatcaaa
tAGCGGGAGACCGGGGTCTCTGAGCgctagtgatgagagtaGGAGACGGGGTCATGTAGT
>Capsid_DI_549-626_insertion623
TAAATCGTGGACGTCTCCcatgaagttgtgtaaggatgctagtgatatcctacagacagg
cactatccagggagatagggtggcagatgtgattgagagttctataggggacagtgtgag
cagagccctcacccgagctctaccggcacctaccggccaagacacacaggtaagcagcca
ccgattagatactggtaaagttccagcactccaagccgctgaaattggagcatcatcaaa
tgctAGCGGGAGACCGGGGTCTCTGAGCagtgatgagagtaGGAGACGGGGTCATGTAGT
>Capsid_DI_549-626_insertion624
TAAATCGTGGACGTCTCCcatgaagttgtgtaaggatgctagtgatatcctacagacagg
cactatccagggagatagggtggcagatgtgattgagagttctataggggacagtgtgag
cagagccctcacccgagctctaccggcacctaccggccaagacacacaggtaagcagcca
ccgattagatactggtaaagttccagcactccaagccgctgaaattggagcatcatcaaa
tgctagtAGCGGGAGACCGGGGTCTCTGAGCgatgagagtaGGAGACGGGGTCATGTAGT
>Capsid_DI_549-626_insertion625
TAAATCGTGGACGTCTCCcatgaagttgtgtaaggatgctagtgatatcctacagacagg
cactatccagggagatagggtggcagatgtgattgagagttctataggggacagtgtgag
cagagccctcacccgagctctaccggcacctaccggccaagacacacaggtaagcagcca
ccgattagatactggtaaagttccagcactccaagccgctgaaattggagcatcatcaaa
tgctagtgatAGCGGGAGACCGGGGTCTCTGAGCgagagtaGGAGACGGGGTCATGTAGT
>Capsid_DI_549-626_insertion626
TAAATCGTGGACGTCTCCcatgaagttgtgtaaggatgctagtgatatcctacagacagg
cactatccagggagatagggtggcagatgtgattgagagttctataggggacagtgtgag
cagagccctcacccgagctctaccggcacctaccggccaagacacacaggtaagcagcca
ccgattagatactggtaaagttccagcactccaagccgctgaaattggagcatcatcaaa
tgctagtgatgagAGCGGGAGACCGGGGTCTCTGAGCagtaGGAGACGGGGTCATGTAGT
>Capsid_DI_627-706_insertion627
TCTCATTGCGTCTCCgagtAGCGGGAGACCGGGGTCTCTGAGCatgattgagacacggtg
tgttcttaattcacatagtacagctgaaaccactcttgatagcttcttcagcagagcagg
attagttggagagatagacctccctcttgaaggcacaaccaacccgaatgggtacgcaaa
ctgggacatagacataacaggttacgcgcaaatgcgtagaaaggtggagctgttcaccta
catgcgttttgacgcagagttcacctttgttgcatgcacccctaGGAGACGGGTACTTGA
>Capsid_DI_627-706_insertion628
TCTCATTGCGTCTCCgagtatgAGCGGGAGACCGGGGTCTCTGAGCattgagacacggtg
tgttcttaattcacatagtacagctgaaaccactcttgatagcttcttcagcagagcagg
attagttggagagatagacctccctcttgaaggcacaaccaacccgaatgggtacgcaaa
ctgggacatagacataacaggttacgcgcaaatgcgtagaaaggtggagctgttcaccta
catgcgttttgacgcagagttcacctttgttgcatgcacccctaGGAGACGGGTACTTGA
>Capsid_DI_627-706_insertion629
TCTCATTGCGTCTCCgagtatgattAGCGGGAGACCGGGGTCTCTGAGCgagacacggtg
tgttcttaattcacatagtacagctgaaaccactcttgatagcttcttcagcagagcagg
attagttggagagatagacctccctcttgaaggcacaaccaacccgaatgggtacgcaaa
ctgggacatagacataacaggttacgcgcaaatgcgtagaaaggtggagctgttcaccta
catgcgttttgacgcagagttcacctttgttgcatgcacccctaGGAGACGGGTACTTGA
>Capsid_DI_627-706_insertion630
TCTCATTGCGTCTCCgagtatgattgagAGCGGGAGACCGGGGTCTCTGAGCacacggtg
tgttcttaattcacatagtacagctgaaaccactcttgatagcttcttcagcagagcagg
attagttggagagatagacctccctcttgaaggcacaaccaacccgaatgggtacgcaaa
ctgggacatagacataacaggttacgcgcaaatgcgtagaaaggtggagctgttcaccta
catgcgttttgacgcagagttcacctttgttgcatgcacccctaGGAGACGGGTACTTGA
>Capsid_DI_627-706_insertion631
TCTCATTGCGTCTCCgagtatgattgagacaAGCGGGAGACCGGGGTCTCTGAGCcggtg
tgttcttaattcacatagtacagctgaaaccactcttgatagcttcttcagcagagcagg
attagttggagagatagacctccctcttgaaggcacaaccaacccgaatgggtacgcaaa
ctgggacatagacataacaggttacgcgcaaatgcgtagaaaggtggagctgttcaccta
catgcgttttgacgcagagttcacctttgttgcatgcacccctaGGAGACGGGTACTTGA
>Capsid_DI_627-706_insertion632
TCTCATTGCGTCTCCgagtatgattgagacacggAGCGGGAGACCGGGGTCTCTGAGCtg
tgttcttaattcacatagtacagctgaaaccactcttgatagcttcttcagcagagcagg
attagttggagagatagacctccctcttgaaggcacaaccaacccgaatgggtacgcaaa
ctgggacatagacataacaggttacgcgcaaatgcgtagaaaggtggagctgttcaccta
catgcgttttgacgcagagttcacctttgttgcatgcacccctaGGAGACGGGTACTTGA
>Capsid_DI_627-706_insertion633
TCTCATTGCGTCTCCgagtatgattgagacacggtgtAGCGGGAGACCGGGGTCTCTGAG
Cgttcttaattcacatagtacagctgaaaccactcttgatagcttcttcagcagagcagg
attagttggagagatagacctccctcttgaaggcacaaccaacccgaatgggtacgcaaa
ctgggacatagacataacaggttacgcgcaaatgcgtagaaaggtggagctgttcaccta
catgcgttttgacgcagagttcacctttgttgcatgcacccctaGGAGACGGGTACTTGA
>Capsid_DI_627-706_insertion634
TCTCATTGCGTCTCCgagtatgattgagacacggtgtgttAGCGGGAGACCGGGGTCTCT
GAGCcttaattcacatagtacagctgaaaccactcttgatagcttcttcagcagagcagg
attagttggagagatagacctccctcttgaaggcacaaccaacccgaatgggtacgcaaa
ctgggacatagacataacaggttacgcgcaaatgcgtagaaaggtggagctgttcaccta
catgcgttttgacgcagagttcacctttgttgcatgcacccctaGGAGACGGGTACTTGA
>Capsid_DI_627-706_insertion635
TCTCATTGCGTCTCCgagtatgattgagacacggtgtgttcttAGCGGGAGACCGGGGTC
TCTGAGCaattcacatagtacagctgaaaccactcttgatagcttcttcagcagagcagg
attagttggagagatagacctccctcttgaaggcacaaccaacccgaatgggtacgcaaa
ctgggacatagacataacaggttacgcgcaaatgcgtagaaaggtggagctgttcaccta
catgcgttttgacgcagagttcacctttgttgcatgcacccctaGGAGACGGGTACTTGA
>Capsid_DI_627-706_insertion636
TCTCATTGCGTCTCCgagtatgattgagacacggtgtgttcttaatAGCGGGAGACCGGG
GTCTCTGAGCtcacatagtacagctgaaaccactcttgatagcttcttcagcagagcagg
attagttggagagatagacctccctcttgaaggcacaaccaacccgaatgggtacgcaaa
ctgggacatagacataacaggttacgcgcaaatgcgtagaaaggtggagctgttcaccta
catgcgttttgacgcagagttcacctttgttgcatgcacccctaGGAGACGGGTACTTGA
>Capsid_DI_627-706_insertion637
TCTCATTGCGTCTCCgagtatgattgagacacggtgtgttcttaattcaAGCGGGAGACC
GGGGTCTCTGAGCcatagtacagctgaaaccactcttgatagcttcttcagcagagcagg
attagttggagagatagacctccctcttgaaggcacaaccaacccgaatgggtacgcaaa
ctgggacatagacataacaggttacgcgcaaatgcgtagaaaggtggagctgttcaccta
catgcgttttgacgcagagttcacctttgttgcatgcacccctaGGAGACGGGTACTTGA
>Capsid_DI_627-706_insertion638
TCTCATTGCGTCTCCgagtatgattgagacacggtgtgttcttaattcacatAGCGGGAG
ACCGGGGTCTCTGAGCagtacagctgaaaccactcttgatagcttcttcagcagagcagg
attagttggagagatagacctccctcttgaaggcacaaccaacccgaatgggtacgcaaa
ctgggacatagacataacaggttacgcgcaaatgcgtagaaaggtggagctgttcaccta
catgcgttttgacgcagagttcacctttgttgcatgcacccctaGGAGACGGGTACTTGA
>Capsid_DI_627-706_insertion639
TCTCATTGCGTCTCCgagtatgattgagacacggtgtgttcttaattcacatagtAGCGG
GAGACCGGGGTCTCTGAGCacagctgaaaccactcttgatagcttcttcagcagagcagg
attagttggagagatagacctccctcttgaaggcacaaccaacccgaatgggtacgcaaa
ctgggacatagacataacaggttacgcgcaaatgcgtagaaaggtggagctgttcaccta
catgcgttttgacgcagagttcacctttgttgcatgcacccctaGGAGACGGGTACTTGA
>Capsid_DI_627-706_insertion640
TCTCATTGCGTCTCCgagtatgattgagacacggtgtgttcttaattcacatagtacaAG
CGGGAGACCGGGGTCTCTGAGCgctgaaaccactcttgatagcttcttcagcagagcagg
attagttggagagatagacctccctcttgaaggcacaaccaacccgaatgggtacgcaaa
ctgggacatagacataacaggttacgcgcaaatgcgtagaaaggtggagctgttcaccta
catgcgttttgacgcagagttcacctttgttgcatgcacccctaGGAGACGGGTACTTGA
>Capsid_DI_627-706_insertion641
TCTCATTGCGTCTCCgagtatgattgagacacggtgtgttcttaattcacatagtacagc
tAGCGGGAGACCGGGGTCTCTGAGCgaaaccactcttgatagcttcttcagcagagcagg
attagttggagagatagacctccctcttgaaggcacaaccaacccgaatgggtacgcaaa
ctgggacatagacataacaggttacgcgcaaatgcgtagaaaggtggagctgttcaccta
catgcgttttgacgcagagttcacctttgttgcatgcacccctaGGAGACGGGTACTTGA
>Capsid_DI_627-706_insertion642
TCTCATTGCGTCTCCgagtatgattgagacacggtgtgttcttaattcacatagtacagc
tgaaAGCGGGAGACCGGGGTCTCTGAGCaccactcttgatagcttcttcagcagagcagg
attagttggagagatagacctccctcttgaaggcacaaccaacccgaatgggtacgcaaa
ctgggacatagacataacaggttacgcgcaaatgcgtagaaaggtggagctgttcaccta
catgcgttttgacgcagagttcacctttgttgcatgcacccctaGGAGACGGGTACTTGA
>Capsid_DI_627-706_insertion643
TCTCATTGCGTCTCCgagtatgattgagacacggtgtgttcttaattcacatagtacagc
tgaaaccAGCGGGAGACCGGGGTCTCTGAGCactcttgatagcttcttcagcagagcagg
attagttggagagatagacctccctcttgaaggcacaaccaacccgaatgggtacgcaaa
ctgggacatagacataacaggttacgcgcaaatgcgtagaaaggtggagctgttcaccta
catgcgttttgacgcagagttcacctttgttgcatgcacccctaGGAGACGGGTACTTGA
>Capsid_DI_627-706_insertion644
TCTCATTGCGTCTCCgagtatgattgagacacggtgtgttcttaattcacatagtacagc
tgaaaccactAGCGGGAGACCGGGGTCTCTGAGCcttgatagcttcttcagcagagcagg
attagttggagagatagacctccctcttgaaggcacaaccaacccgaatgggtacgcaaa
ctgggacatagacataacaggttacgcgcaaatgcgtagaaaggtggagctgttcaccta
catgcgttttgacgcagagttcacctttgttgcatgcacccctaGGAGACGGGTACTTGA
>Capsid_DI_627-706_insertion645
TCTCATTGCGTCTCCgagtatgattgagacacggtgtgttcttaattcacatagtacagc
tgaaaccactcttAGCGGGAGACCGGGGTCTCTGAGCgatagcttcttcagcagagcagg
attagttggagagatagacctccctcttgaaggcacaaccaacccgaatgggtacgcaaa
ctgggacatagacataacaggttacgcgcaaatgcgtagaaaggtggagctgttcaccta
catgcgttttgacgcagagttcacctttgttgcatgcacccctaGGAGACGGGTACTTGA
>Capsid_DI_627-706_insertion646
TCTCATTGCGTCTCCgagtatgattgagacacggtgtgttcttaattcacatagtacagc
tgaaaccactcttgatAGCGGGAGACCGGGGTCTCTGAGCagcttcttcagcagagcagg
attagttggagagatagacctccctcttgaaggcacaaccaacccgaatgggtacgcaaa
ctgggacatagacataacaggttacgcgcaaatgcgtagaaaggtggagctgttcaccta
catgcgttttgacgcagagttcacctttgttgcatgcacccctaGGAGACGGGTACTTGA
>Capsid_DI_627-706_insertion647
TCTCATTGCGTCTCCgagtatgattgagacacggtgtgttcttaattcacatagtacagc
tgaaaccactcttgatagcAGCGGGAGACCGGGGTCTCTGAGCttcttcagcagagcagg
attagttggagagatagacctccctcttgaaggcacaaccaacccgaatgggtacgcaaa
ctgggacatagacataacaggttacgcgcaaatgcgtagaaaggtggagctgttcaccta
catgcgttttgacgcagagttcacctttgttgcatgcacccctaGGAGACGGGTACTTGA
>Capsid_DI_627-706_insertion648
TCTCATTGCGTCTCCgagtatgattgagacacggtgtgttcttaattcacatagtacagc
tgaaaccactcttgatagcttcAGCGGGAGACCGGGGTCTCTGAGCttcagcagagcagg
attagttggagagatagacctccctcttgaaggcacaaccaacccgaatgggtacgcaaa
ctgggacatagacataacaggttacgcgcaaatgcgtagaaaggtggagctgttcaccta
catgcgttttgacgcagagttcacctttgttgcatgcacccctaGGAGACGGGTACTTGA
>Capsid_DI_627-706_insertion649
TCTCATTGCGTCTCCgagtatgattgagacacggtgtgttcttaattcacatagtacagc
tgaaaccactcttgatagcttcttcAGCGGGAGACCGGGGTCTCTGAGCagcagagcagg
attagttggagagatagacctccctcttgaaggcacaaccaacccgaatgggtacgcaaa
ctgggacatagacataacaggttacgcgcaaatgcgtagaaaggtggagctgttcaccta
catgcgttttgacgcagagttcacctttgttgcatgcacccctaGGAGACGGGTACTTGA
>Capsid_DI_627-706_insertion650
TCTCATTGCGTCTCCgagtatgattgagacacggtgtgttcttaattcacatagtacagc
tgaaaccactcttgatagcttcttcagcAGCGGGAGACCGGGGTCTCTGAGCagagcagg
attagttggagagatagacctccctcttgaaggcacaaccaacccgaatgggtacgcaaa
ctgggacatagacataacaggttacgcgcaaatgcgtagaaaggtggagctgttcaccta
catgcgttttgacgcagagttcacctttgttgcatgcacccctaGGAGACGGGTACTTGA
>Capsid_DI_627-706_insertion651
TCTCATTGCGTCTCCgagtatgattgagacacggtgtgttcttaattcacatagtacagc
tgaaaccactcttgatagcttcttcagcagaAGCGGGAGACCGGGGTCTCTGAGCgcagg
attagttggagagatagacctccctcttgaaggcacaaccaacccgaatgggtacgcaaa
ctgggacatagacataacaggttacgcgcaaatgcgtagaaaggtggagctgttcaccta
catgcgttttgacgcagagttcacctttgttgcatgcacccctaGGAGACGGGTACTTGA
>Capsid_DI_627-706_insertion652
TCTCATTGCGTCTCCgagtatgattgagacacggtgtgttcttaattcacatagtacagc
tgaaaccactcttgatagcttcttcagcagagcaAGCGGGAGACCGGGGTCTCTGAGCgg
attagttggagagatagacctccctcttgaaggcacaaccaacccgaatgggtacgcaaa
ctgggacatagacataacaggttacgcgcaaatgcgtagaaaggtggagctgttcaccta
catgcgttttgacgcagagttcacctttgttgcatgcacccctaGGAGACGGGTACTTGA
>Capsid_DI_627-706_insertion653
TCTCATTGCGTCTCCgagtatgattgagacacggtgtgttcttaattcacatagtacagc
tgaaaccactcttgatagcttcttcagcagagcaggaAGCGGGAGACCGGGGTCTCTGAG
Cttagttggagagatagacctccctcttgaaggcacaaccaacccgaatgggtacgcaaa
ctgggacatagacataacaggttacgcgcaaatgcgtagaaaggtggagctgttcaccta
catgcgttttgacgcagagttcacctttgttgcatgcacccctaGGAGACGGGTACTTGA
>Capsid_DI_627-706_insertion654
TCTCATTGCGTCTCCgagtatgattgagacacggtgtgttcttaattcacatagtacagc
tgaaaccactcttgatagcttcttcagcagagcaggattaAGCGGGAGACCGGGGTCTCT
GAGCgttggagagatagacctccctcttgaaggcacaaccaacccgaatgggtacgcaaa
ctgggacatagacataacaggttacgcgcaaatgcgtagaaaggtggagctgttcaccta
catgcgttttgacgcagagttcacctttgttgcatgcacccctaGGAGACGGGTACTTGA
>Capsid_DI_627-706_insertion655
TCTCATTGCGTCTCCgagtatgattgagacacggtgtgttcttaattcacatagtacagc
tgaaaccactcttgatagcttcttcagcagagcaggattagttAGCGGGAGACCGGGGTC
TCTGAGCggagagatagacctccctcttgaaggcacaaccaacccgaatgggtacgcaaa
ctgggacatagacataacaggttacgcgcaaatgcgtagaaaggtggagctgttcaccta
catgcgttttgacgcagagttcacctttgttgcatgcacccctaGGAGACGGGTACTTGA
>Capsid_DI_627-706_insertion656
TCTCATTGCGTCTCCgagtatgattgagacacggtgtgttcttaattcacatagtacagc
tgaaaccactcttgatagcttcttcagcagagcaggattagttggaAGCGGGAGACCGGG
GTCTCTGAGCgagatagacctccctcttgaaggcacaaccaacccgaatgggtacgcaaa
ctgggacatagacataacaggttacgcgcaaatgcgtagaaaggtggagctgttcaccta
catgcgttttgacgcagagttcacctttgttgcatgcacccctaGGAGACGGGTACTTGA
>Capsid_DI_627-706_insertion657
TCTCATTGCGTCTCCgagtatgattgagacacggtgtgttcttaattcacatagtacagc
tgaaaccactcttgatagcttcttcagcagagcaggattagttggagagAGCGGGAGACC
GGGGTCTCTGAGCatagacctccctcttgaaggcacaaccaacccgaatgggtacgcaaa
ctgggacatagacataacaggttacgcgcaaatgcgtagaaaggtggagctgttcaccta
catgcgttttgacgcagagttcacctttgttgcatgcacccctaGGAGACGGGTACTTGA
>Capsid_DI_627-706_insertion658
TCTCATTGCGTCTCCgagtatgattgagacacggtgtgttcttaattcacatagtacagc
tgaaaccactcttgatagcttcttcagcagagcaggattagttggagagataAGCGGGAG
ACCGGGGTCTCTGAGCgacctccctcttgaaggcacaaccaacccgaatgggtacgcaaa
ctgggacatagacataacaggttacgcgcaaatgcgtagaaaggtggagctgttcaccta
catgcgttttgacgcagagttcacctttgttgcatgcacccctaGGAGACGGGTACTTGA
>Capsid_DI_627-706_insertion659
TCTCATTGCGTCTCCgagtatgattgagacacggtgtgttcttaattcacatagtacagc
tgaaaccactcttgatagcttcttcagcagagcaggattagttggagagatagacAGCGG
GAGACCGGGGTCTCTGAGCctccctcttgaaggcacaaccaacccgaatgggtacgcaaa
ctgggacatagacataacaggttacgcgcaaatgcgtagaaaggtggagctgttcaccta
catgcgttttgacgcagagttcacctttgttgcatgcacccctaGGAGACGGGTACTTGA
>Capsid_DI_627-706_insertion660
TCTCATTGCGTCTCCgagtatgattgagacacggtgtgttcttaattcacatagtacagc
tgaaaccactcttgatagcttcttcagcagagcaggattagttggagagatagacctcAG
CGGGAGACCGGGGTCTCTGAGCcctcttgaaggcacaaccaacccgaatgggtacgcaaa
ctgggacatagacataacaggttacgcgcaaatgcgtagaaaggtggagctgttcaccta
catgcgttttgacgcagagttcacctttgttgcatgcacccctaGGAGACGGGTACTTGA
>Capsid_DI_627-706_insertion661
TCTCATTGCGTCTCCgagtatgattgagacacggtgtgttcttaattcacatagtacagc
tgaaaccactcttgatagcttcttcagcagagcaggattagttggagagatagacctccc
tAGCGGGAGACCGGGGTCTCTGAGCcttgaaggcacaaccaacccgaatgggtacgcaaa
ctgggacatagacataacaggttacgcgcaaatgcgtagaaaggtggagctgttcaccta
catgcgttttgacgcagagttcacctttgttgcatgcacccctaGGAGACGGGTACTTGA
>Capsid_DI_627-706_insertion662
TCTCATTGCGTCTCCgagtatgattgagacacggtgtgttcttaattcacatagtacagc
tgaaaccactcttgatagcttcttcagcagagcaggattagttggagagatagacctccc
tcttAGCGGGAGACCGGGGTCTCTGAGCgaaggcacaaccaacccgaatgggtacgcaaa
ctgggacatagacataacaggttacgcgcaaatgcgtagaaaggtggagctgttcaccta
catgcgttttgacgcagagttcacctttgttgcatgcacccctaGGAGACGGGTACTTGA
>Capsid_DI_627-706_insertion663
TCTCATTGCGTCTCCgagtatgattgagacacggtgtgttcttaattcacatagtacagc
tgaaaccactcttgatagcttcttcagcagagcaggattagttggagagatagacctccc
tcttgaaAGCGGGAGACCGGGGTCTCTGAGCggcacaaccaacccgaatgggtacgcaaa
ctgggacatagacataacaggttacgcgcaaatgcgtagaaaggtggagctgttcaccta
catgcgttttgacgcagagttcacctttgttgcatgcacccctaGGAGACGGGTACTTGA
>Capsid_DI_627-706_insertion664
TCTCATTGCGTCTCCgagtatgattgagacacggtgtgttcttaattcacatagtacagc
tgaaaccactcttgatagcttcttcagcagagcaggattagttggagagatagacctccc
tcttgaaggcAGCGGGAGACCGGGGTCTCTGAGCacaaccaacccgaatgggtacgcaaa
ctgggacatagacataacaggttacgcgcaaatgcgtagaaaggtggagctgttcaccta
catgcgttttgacgcagagttcacctttgttgcatgcacccctaGGAGACGGGTACTTGA
>Capsid_DI_627-706_insertion665
TCTCATTGCGTCTCCgagtatgattgagacacggtgtgttcttaattcacatagtacagc
tgaaaccactcttgatagcttcttcagcagagcaggattagttggagagatagacctccc
tcttgaaggcacaAGCGGGAGACCGGGGTCTCTGAGCaccaacccgaatgggtacgcaaa
ctgggacatagacataacaggttacgcgcaaatgcgtagaaaggtggagctgttcaccta
catgcgttttgacgcagagttcacctttgttgcatgcacccctaGGAGACGGGTACTTGA
>Capsid_DI_627-706_insertion666
TCTCATTGCGTCTCCgagtatgattgagacacggtgtgttcttaattcacatagtacagc
tgaaaccactcttgatagcttcttcagcagagcaggattagttggagagatagacctccc
tcttgaaggcacaaccAGCGGGAGACCGGGGTCTCTGAGCaacccgaatgggtacgcaaa
ctgggacatagacataacaggttacgcgcaaatgcgtagaaaggtggagctgttcaccta
catgcgttttgacgcagagttcacctttgttgcatgcacccctaGGAGACGGGTACTTGA
>Capsid_DI_627-706_insertion667
TCTCATTGCGTCTCCgagtatgattgagacacggtgtgttcttaattcacatagtacagc
tgaaaccactcttgatagcttcttcagcagagcaggattagttggagagatagacctccc
tcttgaaggcacaaccaacAGCGGGAGACCGGGGTCTCTGAGCccgaatgggtacgcaaa
ctgggacatagacataacaggttacgcgcaaatgcgtagaaaggtggagctgttcaccta
catgcgttttgacgcagagttcacctttgttgcatgcacccctaGGAGACGGGTACTTGA
>Capsid_DI_627-706_insertion668
TCTCATTGCGTCTCCgagtatgattgagacacggtgtgttcttaattcacatagtacagc
tgaaaccactcttgatagcttcttcagcagagcaggattagttggagagatagacctccc
tcttgaaggcacaaccaacccgAGCGGGAGACCGGGGTCTCTGAGCaatgggtacgcaaa
ctgggacatagacataacaggttacgcgcaaatgcgtagaaaggtggagctgttcaccta
catgcgttttgacgcagagttcacctttgttgcatgcacccctaGGAGACGGGTACTTGA
>Capsid_DI_627-706_insertion669
TCTCATTGCGTCTCCgagtatgattgagacacggtgtgttcttaattcacatagtacagc
tgaaaccactcttgatagcttcttcagcagagcaggattagttggagagatagacctccc
tcttgaaggcacaaccaacccgaatAGCGGGAGACCGGGGTCTCTGAGCgggtacgcaaa
ctgggacatagacataacaggttacgcgcaaatgcgtagaaaggtggagctgttcaccta
catgcgttttgacgcagagttcacctttgttgcatgcacccctaGGAGACGGGTACTTGA
>Capsid_DI_627-706_insertion670
TCTCATTGCGTCTCCgagtatgattgagacacggtgtgttcttaattcacatagtacagc
tgaaaccactcttgatagcttcttcagcagagcaggattagttggagagatagacctccc
tcttgaaggcacaaccaacccgaatgggAGCGGGAGACCGGGGTCTCTGAGCtacgcaaa
ctgggacatagacataacaggttacgcgcaaatgcgtagaaaggtggagctgttcaccta
catgcgttttgacgcagagttcacctttgttgcatgcacccctaGGAGACGGGTACTTGA
>Capsid_DI_627-706_insertion671
TCTCATTGCGTCTCCgagtatgattgagacacggtgtgttcttaattcacatagtacagc
tgaaaccactcttgatagcttcttcagcagagcaggattagttggagagatagacctccc
tcttgaaggcacaaccaacccgaatgggtacAGCGGGAGACCGGGGTCTCTGAGCgcaaa
ctgggacatagacataacaggttacgcgcaaatgcgtagaaaggtggagctgttcaccta
catgcgttttgacgcagagttcacctttgttgcatgcacccctaGGAGACGGGTACTTGA
>Capsid_DI_627-706_insertion672
TCTCATTGCGTCTCCgagtatgattgagacacggtgtgttcttaattcacatagtacagc
tgaaaccactcttgatagcttcttcagcagagcaggattagttggagagatagacctccc
tcttgaaggcacaaccaacccgaatgggtacgcaAGCGGGAGACCGGGGTCTCTGAGCaa
ctgggacatagacataacaggttacgcgcaaatgcgtagaaaggtggagctgttcaccta
catgcgttttgacgcagagttcacctttgttgcatgcacccctaGGAGACGGGTACTTGA
>Capsid_DI_627-706_insertion673
TCTCATTGCGTCTCCgagtatgattgagacacggtgtgttcttaattcacatagtacagc
tgaaaccactcttgatagcttcttcagcagagcaggattagttggagagatagacctccc
tcttgaaggcacaaccaacccgaatgggtacgcaaacAGCGGGAGACCGGGGTCTCTGAG
Ctgggacatagacataacaggttacgcgcaaatgcgtagaaaggtggagctgttcaccta
catgcgttttgacgcagagttcacctttgttgcatgcacccctaGGAGACGGGTACTTGA
>Capsid_DI_627-706_insertion674
TCTCATTGCGTCTCCgagtatgattgagacacggtgtgttcttaattcacatagtacagc
tgaaaccactcttgatagcttcttcagcagagcaggattagttggagagatagacctccc
tcttgaaggcacaaccaacccgaatgggtacgcaaactggAGCGGGAGACCGGGGTCTCT
GAGCgacatagacataacaggttacgcgcaaatgcgtagaaaggtggagctgttcaccta
catgcgttttgacgcagagttcacctttgttgcatgcacccctaGGAGACGGGTACTTGA
>Capsid_DI_627-706_insertion675
TCTCATTGCGTCTCCgagtatgattgagacacggtgtgttcttaattcacatagtacagc
tgaaaccactcttgatagcttcttcagcagagcaggattagttggagagatagacctccc
tcttgaaggcacaaccaacccgaatgggtacgcaaactgggacAGCGGGAGACCGGGGTC
TCTGAGCatagacataacaggttacgcgcaaatgcgtagaaaggtggagctgttcaccta
catgcgttttgacgcagagttcacctttgttgcatgcacccctaGGAGACGGGTACTTGA
>Capsid_DI_627-706_insertion676
TCTCATTGCGTCTCCgagtatgattgagacacggtgtgttcttaattcacatagtacagc
tgaaaccactcttgatagcttcttcagcagagcaggattagttggagagatagacctccc
tcttgaaggcacaaccaacccgaatgggtacgcaaactgggacataAGCGGGAGACCGGG
GTCTCTGAGCgacataacaggttacgcgcaaatgcgtagaaaggtggagctgttcaccta
catgcgttttgacgcagagttcacctttgttgcatgcacccctaGGAGACGGGTACTTGA
>Capsid_DI_627-706_insertion677
TCTCATTGCGTCTCCgagtatgattgagacacggtgtgttcttaattcacatagtacagc
tgaaaccactcttgatagcttcttcagcagagcaggattagttggagagatagacctccc
tcttgaaggcacaaccaacccgaatgggtacgcaaactgggacatagacAGCGGGAGACC
GGGGTCTCTGAGCataacaggttacgcgcaaatgcgtagaaaggtggagctgttcaccta
catgcgttttgacgcagagttcacctttgttgcatgcacccctaGGAGACGGGTACTTGA
>Capsid_DI_627-706_insertion678
TCTCATTGCGTCTCCgagtatgattgagacacggtgtgttcttaattcacatagtacagc
tgaaaccactcttgatagcttcttcagcagagcaggattagttggagagatagacctccc
tcttgaaggcacaaccaacccgaatgggtacgcaaactgggacatagacataAGCGGGAG
ACCGGGGTCTCTGAGCacaggttacgcgcaaatgcgtagaaaggtggagctgttcaccta
catgcgttttgacgcagagttcacctttgttgcatgcacccctaGGAGACGGGTACTTGA
>Capsid_DI_627-706_insertion679
TCTCATTGCGTCTCCgagtatgattgagacacggtgtgttcttaattcacatagtacagc
tgaaaccactcttgatagcttcttcagcagagcaggattagttggagagatagacctccc
tcttgaaggcacaaccaacccgaatgggtacgcaaactgggacatagacataacaAGCGG
GAGACCGGGGTCTCTGAGCggttacgcgcaaatgcgtagaaaggtggagctgttcaccta
catgcgttttgacgcagagttcacctttgttgcatgcacccctaGGAGACGGGTACTTGA
>Capsid_DI_627-706_insertion680
TCTCATTGCGTCTCCgagtatgattgagacacggtgtgttcttaattcacatagtacagc
tgaaaccactcttgatagcttcttcagcagagcaggattagttggagagatagacctccc
tcttgaaggcacaaccaacccgaatgggtacgcaaactgggacatagacataacaggtAG
CGGGAGACCGGGGTCTCTGAGCtacgcgcaaatgcgtagaaaggtggagctgttcaccta
catgcgttttgacgcagagttcacctttgttgcatgcacccctaGGAGACGGGTACTTGA
>Capsid_DI_627-706_insertion681
TCTCATTGCGTCTCCgagtatgattgagacacggtgtgttcttaattcacatagtacagc
tgaaaccactcttgatagcttcttcagcagagcaggattagttggagagatagacctccc
tcttgaaggcacaaccaacccgaatgggtacgcaaactgggacatagacataacaggtta
cAGCGGGAGACCGGGGTCTCTGAGCgcgcaaatgcgtagaaaggtggagctgttcaccta
catgcgttttgacgcagagttcacctttgttgcatgcacccctaGGAGACGGGTACTTGA
>Capsid_DI_627-706_insertion682
TCTCATTGCGTCTCCgagtatgattgagacacggtgtgttcttaattcacatagtacagc
tgaaaccactcttgatagcttcttcagcagagcaggattagttggagagatagacctccc
tcttgaaggcacaaccaacccgaatgggtacgcaaactgggacatagacataacaggtta
cgcgAGCGGGAGACCGGGGTCTCTGAGCcaaatgcgtagaaaggtggagctgttcaccta
catgcgttttgacgcagagttcacctttgttgcatgcacccctaGGAGACGGGTACTTGA
>Capsid_DI_627-706_insertion683
TCTCATTGCGTCTCCgagtatgattgagacacggtgtgttcttaattcacatagtacagc
tgaaaccactcttgatagcttcttcagcagagcaggattagttggagagatagacctccc
tcttgaaggcacaaccaacccgaatgggtacgcaaactgggacatagacataacaggtta
cgcgcaaAGCGGGAGACCGGGGTCTCTGAGCatgcgtagaaaggtggagctgttcaccta
catgcgttttgacgcagagttcacctttgttgcatgcacccctaGGAGACGGGTACTTGA
>Capsid_DI_627-706_insertion684
TCTCATTGCGTCTCCgagtatgattgagacacggtgtgttcttaattcacatagtacagc
tgaaaccactcttgatagcttcttcagcagagcaggattagttggagagatagacctccc
tcttgaaggcacaaccaacccgaatgggtacgcaaactgggacatagacataacaggtta
cgcgcaaatgAGCGGGAGACCGGGGTCTCTGAGCcgtagaaaggtggagctgttcaccta
catgcgttttgacgcagagttcacctttgttgcatgcacccctaGGAGACGGGTACTTGA
>Capsid_DI_627-706_insertion685
TCTCATTGCGTCTCCgagtatgattgagacacggtgtgttcttaattcacatagtacagc
tgaaaccactcttgatagcttcttcagcagagcaggattagttggagagatagacctccc
tcttgaaggcacaaccaacccgaatgggtacgcaaactgggacatagacataacaggtta
cgcgcaaatgcgtAGCGGGAGACCGGGGTCTCTGAGCagaaaggtggagctgttcaccta
catgcgttttgacgcagagttcacctttgttgcatgcacccctaGGAGACGGGTACTTGA
>Capsid_DI_627-706_insertion686
TCTCATTGCGTCTCCgagtatgattgagacacggtgtgttcttaattcacatagtacagc
tgaaaccactcttgatagcttcttcagcagagcaggattagttggagagatagacctccc
tcttgaaggcacaaccaacccgaatgggtacgcaaactgggacatagacataacaggtta
cgcgcaaatgcgtagaAGCGGGAGACCGGGGTCTCTGAGCaaggtggagctgttcaccta
catgcgttttgacgcagagttcacctttgttgcatgcacccctaGGAGACGGGTACTTGA
>Capsid_DI_627-706_insertion687
TCTCATTGCGTCTCCgagtatgattgagacacggtgtgttcttaattcacatagtacagc
tgaaaccactcttgatagcttcttcagcagagcaggattagttggagagatagacctccc
tcttgaaggcacaaccaacccgaatgggtacgcaaactgggacatagacataacaggtta
cgcgcaaatgcgtagaaagAGCGGGAGACCGGGGTCTCTGAGCgtggagctgttcaccta
catgcgttttgacgcagagttcacctttgttgcatgcacccctaGGAGACGGGTACTTGA
>Capsid_DI_627-706_insertion688
TCTCATTGCGTCTCCgagtatgattgagacacggtgtgttcttaattcacatagtacagc
tgaaaccactcttgatagcttcttcagcagagcaggattagttggagagatagacctccc
tcttgaaggcacaaccaacccgaatgggtacgcaaactgggacatagacataacaggtta
cgcgcaaatgcgtagaaaggtgAGCGGGAGACCGGGGTCTCTGAGCgagctgttcaccta
catgcgttttgacgcagagttcacctttgttgcatgcacccctaGGAGACGGGTACTTGA
>Capsid_DI_627-706_insertion689
TCTCATTGCGTCTCCgagtatgattgagacacggtgtgttcttaattcacatagtacagc
tgaaaccactcttgatagcttcttcagcagagcaggattagttggagagatagacctccc
tcttgaaggcacaaccaacccgaatgggtacgcaaactgggacatagacataacaggtta
cgcgcaaatgcgtagaaaggtggagAGCGGGAGACCGGGGTCTCTGAGCctgttcaccta
catgcgttttgacgcagagttcacctttgttgcatgcacccctaGGAGACGGGTACTTGA
>Capsid_DI_627-706_insertion690
TCTCATTGCGTCTCCgagtatgattgagacacggtgtgttcttaattcacatagtacagc
tgaaaccactcttgatagcttcttcagcagagcaggattagttggagagatagacctccc
tcttgaaggcacaaccaacccgaatgggtacgcaaactgggacatagacataacaggtta
cgcgcaaatgcgtagaaaggtggagctgAGCGGGAGACCGGGGTCTCTGAGCttcaccta
catgcgttttgacgcagagttcacctttgttgcatgcacccctaGGAGACGGGTACTTGA
>Capsid_DI_627-706_insertion691
TCTCATTGCGTCTCCgagtatgattgagacacggtgtgttcttaattcacatagtacagc
tgaaaccactcttgatagcttcttcagcagagcaggattagttggagagatagacctccc
tcttgaaggcacaaccaacccgaatgggtacgcaaactgggacatagacataacaggtta
cgcgcaaatgcgtagaaaggtggagctgttcAGCGGGAGACCGGGGTCTCTGAGCaccta
catgcgttttgacgcagagttcacctttgttgcatgcacccctaGGAGACGGGTACTTGA
>Capsid_DI_627-706_insertion692
TCTCATTGCGTCTCCgagtatgattgagacacggtgtgttcttaattcacatagtacagc
tgaaaccactcttgatagcttcttcagcagagcaggattagttggagagatagacctccc
tcttgaaggcacaaccaacccgaatgggtacgcaaactgggacatagacataacaggtta
cgcgcaaatgcgtagaaaggtggagctgttcaccAGCGGGAGACCGGGGTCTCTGAGCta
catgcgttttgacgcagagttcacctttgttgcatgcacccctaGGAGACGGGTACTTGA
>Capsid_DI_627-706_insertion693
TCTCATTGCGTCTCCgagtatgattgagacacggtgtgttcttaattcacatagtacagc
tgaaaccactcttgatagcttcttcagcagagcaggattagttggagagatagacctccc
tcttgaaggcacaaccaacccgaatgggtacgcaaactgggacatagacataacaggtta
cgcgcaaatgcgtagaaaggtggagctgttcacctacAGCGGGAGACCGGGGTCTCTGAG
CatgcgttttgacgcagagttcacctttgttgcatgcacccctaGGAGACGGGTACTTGA
>Capsid_DI_627-706_insertion694
TCTCATTGCGTCTCCgagtatgattgagacacggtgtgttcttaattcacatagtacagc
tgaaaccactcttgatagcttcttcagcagagcaggattagttggagagatagacctccc
tcttgaaggcacaaccaacccgaatgggtacgcaaactgggacatagacataacaggtta
cgcgcaaatgcgtagaaaggtggagctgttcacctacatgAGCGGGAGACCGGGGTCTCT
GAGCcgttttgacgcagagttcacctttgttgcatgcacccctaGGAGACGGGTACTTGA
>Capsid_DI_627-706_insertion695
TCTCATTGCGTCTCCgagtatgattgagacacggtgtgttcttaattcacatagtacagc
tgaaaccactcttgatagcttcttcagcagagcaggattagttggagagatagacctccc
tcttgaaggcacaaccaacccgaatgggtacgcaaactgggacatagacataacaggtta
cgcgcaaatgcgtagaaaggtggagctgttcacctacatgcgtAGCGGGAGACCGGGGTC
TCTGAGCtttgacgcagagttcacctttgttgcatgcacccctaGGAGACGGGTACTTGA
>Capsid_DI_627-706_insertion696
TCTCATTGCGTCTCCgagtatgattgagacacggtgtgttcttaattcacatagtacagc
tgaaaccactcttgatagcttcttcagcagagcaggattagttggagagatagacctccc
tcttgaaggcacaaccaacccgaatgggtacgcaaactgggacatagacataacaggtta
cgcgcaaatgcgtagaaaggtggagctgttcacctacatgcgttttAGCGGGAGACCGGG
GTCTCTGAGCgacgcagagttcacctttgttgcatgcacccctaGGAGACGGGTACTTGA
>Capsid_DI_627-706_insertion697
TCTCATTGCGTCTCCgagtatgattgagacacggtgtgttcttaattcacatagtacagc
tgaaaccactcttgatagcttcttcagcagagcaggattagttggagagatagacctccc
tcttgaaggcacaaccaacccgaatgggtacgcaaactgggacatagacataacaggtta
cgcgcaaatgcgtagaaaggtggagctgttcacctacatgcgttttgacAGCGGGAGACC
GGGGTCTCTGAGCgcagagttcacctttgttgcatgcacccctaGGAGACGGGTACTTGA
>Capsid_DI_627-706_insertion698
TCTCATTGCGTCTCCgagtatgattgagacacggtgtgttcttaattcacatagtacagc
tgaaaccactcttgatagcttcttcagcagagcaggattagttggagagatagacctccc
tcttgaaggcacaaccaacccgaatgggtacgcaaactgggacatagacataacaggtta
cgcgcaaatgcgtagaaaggtggagctgttcacctacatgcgttttgacgcaAGCGGGAG
ACCGGGGTCTCTGAGCgagttcacctttgttgcatgcacccctaGGAGACGGGTACTTGA
>Capsid_DI_627-706_insertion699
TCTCATTGCGTCTCCgagtatgattgagacacggtgtgttcttaattcacatagtacagc
tgaaaccactcttgatagcttcttcagcagagcaggattagttggagagatagacctccc
tcttgaaggcacaaccaacccgaatgggtacgcaaactgggacatagacataacaggtta
cgcgcaaatgcgtagaaaggtggagctgttcacctacatgcgttttgacgcagagAGCGG
GAGACCGGGGTCTCTGAGCttcacctttgttgcatgcacccctaGGAGACGGGTACTTGA
>Capsid_DI_627-706_insertion700
TCTCATTGCGTCTCCgagtatgattgagacacggtgtgttcttaattcacatagtacagc
tgaaaccactcttgatagcttcttcagcagagcaggattagttggagagatagacctccc
tcttgaaggcacaaccaacccgaatgggtacgcaaactgggacatagacataacaggtta
cgcgcaaatgcgtagaaaggtggagctgttcacctacatgcgttttgacgcagagttcAG
CGGGAGACCGGGGTCTCTGAGCacctttgttgcatgcacccctaGGAGACGGGTACTTGA
>Capsid_DI_627-706_insertion701
TCTCATTGCGTCTCCgagtatgattgagacacggtgtgttcttaattcacatagtacagc
tgaaaccactcttgatagcttcttcagcagagcaggattagttggagagatagacctccc
tcttgaaggcacaaccaacccgaatgggtacgcaaactgggacatagacataacaggtta
cgcgcaaatgcgtagaaaggtggagctgttcacctacatgcgttttgacgcagagttcac
cAGCGGGAGACCGGGGTCTCTGAGCtttgttgcatgcacccctaGGAGACGGGTACTTGA
>Capsid_DI_627-706_insertion702
TCTCATTGCGTCTCCgagtatgattgagacacggtgtgttcttaattcacatagtacagc
tgaaaccactcttgatagcttcttcagcagagcaggattagttggagagatagacctccc
tcttgaaggcacaaccaacccgaatgggtacgcaaactgggacatagacataacaggtta
cgcgcaaatgcgtagaaaggtggagctgttcacctacatgcgttttgacgcagagttcac
ctttAGCGGGAGACCGGGGTCTCTGAGCgttgcatgcacccctaGGAGACGGGTACTTGA
>Capsid_DI_627-706_insertion703
TCTCATTGCGTCTCCgagtatgattgagacacggtgtgttcttaattcacatagtacagc
tgaaaccactcttgatagcttcttcagcagagcaggattagttggagagatagacctccc
tcttgaaggcacaaccaacccgaatgggtacgcaaactgggacatagacataacaggtta
cgcgcaaatgcgtagaaaggtggagctgttcacctacatgcgttttgacgcagagttcac
ctttgttAGCGGGAGACCGGGGTCTCTGAGCgcatgcacccctaGGAGACGGGTACTTGA
>Capsid_DI_627-706_insertion704
TCTCATTGCGTCTCCgagtatgattgagacacggtgtgttcttaattcacatagtacagc
tgaaaccactcttgatagcttcttcagcagagcaggattagttggagagatagacctccc
tcttgaaggcacaaccaacccgaatgggtacgcaaactgggacatagacataacaggtta
cgcgcaaatgcgtagaaaggtggagctgttcacctacatgcgttttgacgcagagttcac
ctttgttgcaAGCGGGAGACCGGGGTCTCTGAGCtgcacccctaGGAGACGGGTACTTGA
>Capsid_DI_627-706_insertion705
TCTCATTGCGTCTCCgagtatgattgagacacggtgtgttcttaattcacatagtacagc
tgaaaccactcttgatagcttcttcagcagagcaggattagttggagagatagacctccc
tcttgaaggcacaaccaacccgaatgggtacgcaaactgggacatagacataacaggtta
cgcgcaaatgcgtagaaaggtggagctgttcacctacatgcgttttgacgcagagttcac
ctttgttgcatgcAGCGGGAGACCGGGGTCTCTGAGCacccctaGGAGACGGGTACTTGA
>Capsid_DI_627-706_insertion706
TCTCATTGCGTCTCCgagtatgattgagacacggtgtgttcttaattcacatagtacagc
tgaaaccactcttgatagcttcttcagcagagcaggattagttggagagatagacctccc
tcttgaaggcacaaccaacccgaatgggtacgcaaactgggacatagacataacaggtta
cgcgcaaatgcgtagaaaggtggagctgttcacctacatgcgttttgacgcagagttcac
ctttgttgcatgcaccAGCGGGAGACCGGGGTCTCTGAGCcctaGGAGACGGGTACTTGA
>Capsid_DI_707-784_insertion707
TTCTTGTCGACCGTCTCCccctAGCGGGAGACCGGGGTCTCTGAGCaccgggcaagttgt
cccgcaattgctccaatacatgtttgtaccacccggagcccccaagccagactccagaga
atctctcgcatggcaaactgccactaatccctcagtttttgtgaagctgtcagacccccc
agcacaggtttctgttccattcatgtcacctgcgagcgcctatcaatggttttatgacgg
gtatcccacattcggtgaacacaaacaggagaaagaccttgGGAGACGAAAGCGTAGGCA
>Capsid_DI_707-784_insertion708
TTCTTGTCGACCGTCTCCccctaccAGCGGGAGACCGGGGTCTCTGAGCgggcaagttgt
cccgcaattgctccaatacatgtttgtaccacccggagcccccaagccagactccagaga
atctctcgcatggcaaactgccactaatccctcagtttttgtgaagctgtcagacccccc
agcacaggtttctgttccattcatgtcacctgcgagcgcctatcaatggttttatgacgg
gtatcccacattcggtgaacacaaacaggagaaagaccttgGGAGACGAAAGCGTAGGCA
>Capsid_DI_707-784_insertion709
TTCTTGTCGACCGTCTCCccctaccgggAGCGGGAGACCGGGGTCTCTGAGCcaagttgt
cccgcaattgctccaatacatgtttgtaccacccggagcccccaagccagactccagaga
atctctcgcatggcaaactgccactaatccctcagtttttgtgaagctgtcagacccccc
agcacaggtttctgttccattcatgtcacctgcgagcgcctatcaatggttttatgacgg
gtatcccacattcggtgaacacaaacaggagaaagaccttgGGAGACGAAAGCGTAGGCA
>Capsid_DI_707-784_insertion710
TTCTTGTCGACCGTCTCCccctaccgggcaaAGCGGGAGACCGGGGTCTCTGAGCgttgt
cccgcaattgctccaatacatgtttgtaccacccggagcccccaagccagactccagaga
atctctcgcatggcaaactgccactaatccctcagtttttgtgaagctgtcagacccccc
agcacaggtttctgttccattcatgtcacctgcgagcgcctatcaatggttttatgacgg
gtatcccacattcggtgaacacaaacaggagaaagaccttgGGAGACGAAAGCGTAGGCA
>Capsid_DI_707-784_insertion711
TTCTTGTCGACCGTCTCCccctaccgggcaagttAGCGGGAGACCGGGGTCTCTGAGCgt
cccgcaattgctccaatacatgtttgtaccacccggagcccccaagccagactccagaga
atctctcgcatggcaaactgccactaatccctcagtttttgtgaagctgtcagacccccc
agcacaggtttctgttccattcatgtcacctgcgagcgcctatcaatggttttatgacgg
gtatcccacattcggtgaacacaaacaggagaaagaccttgGGAGACGAAAGCGTAGGCA
>Capsid_DI_707-784_insertion712
TTCTTGTCGACCGTCTCCccctaccgggcaagttgtcAGCGGGAGACCGGGGTCTCTGAG
Cccgcaattgctccaatacatgtttgtaccacccggagcccccaagccagactccagaga
atctctcgcatggcaaactgccactaatccctcagtttttgtgaagctgtcagacccccc
agcacaggtttctgttccattcatgtcacctgcgagcgcctatcaatggttttatgacgg
gtatcccacattcggtgaacacaaacaggagaaagaccttgGGAGACGAAAGCGTAGGCA
>Capsid_DI_707-784_insertion713
TTCTTGTCGACCGTCTCCccctaccgggcaagttgtcccgAGCGGGAGACCGGGGTCTCT
GAGCcaattgctccaatacatgtttgtaccacccggagcccccaagccagactccagaga
atctctcgcatggcaaactgccactaatccctcagtttttgtgaagctgtcagacccccc
agcacaggtttctgttccattcatgtcacctgcgagcgcctatcaatggttttatgacgg
gtatcccacattcggtgaacacaaacaggagaaagaccttgGGAGACGAAAGCGTAGGCA
>Capsid_DI_707-784_insertion714
TTCTTGTCGACCGTCTCCccctaccgggcaagttgtcccgcaaAGCGGGAGACCGGGGTC
TCTGAGCttgctccaatacatgtttgtaccacccggagcccccaagccagactccagaga
atctctcgcatggcaaactgccactaatccctcagtttttgtgaagctgtcagacccccc
agcacaggtttctgttccattcatgtcacctgcgagcgcctatcaatggttttatgacgg
gtatcccacattcggtgaacacaaacaggagaaagaccttgGGAGACGAAAGCGTAGGCA
>Capsid_DI_707-784_insertion715
TTCTTGTCGACCGTCTCCccctaccgggcaagttgtcccgcaattgAGCGGGAGACCGGG
GTCTCTGAGCctccaatacatgtttgtaccacccggagcccccaagccagactccagaga
atctctcgcatggcaaactgccactaatccctcagtttttgtgaagctgtcagacccccc
agcacaggtttctgttccattcatgtcacctgcgagcgcctatcaatggttttatgacgg
gtatcccacattcggtgaacacaaacaggagaaagaccttgGGAGACGAAAGCGTAGGCA
>Capsid_DI_707-784_insertion716
TTCTTGTCGACCGTCTCCccctaccgggcaagttgtcccgcaattgctcAGCGGGAGACC
GGGGTCTCTGAGCcaatacatgtttgtaccacccggagcccccaagccagactccagaga
atctctcgcatggcaaactgccactaatccctcagtttttgtgaagctgtcagacccccc
agcacaggtttctgttccattcatgtcacctgcgagcgcctatcaatggttttatgacgg
gtatcccacattcggtgaacacaaacaggagaaagaccttgGGAGACGAAAGCGTAGGCA
>Capsid_DI_707-784_insertion717
TTCTTGTCGACCGTCTCCccctaccgggcaagttgtcccgcaattgctccaaAGCGGGAG
ACCGGGGTCTCTGAGCtacatgtttgtaccacccggagcccccaagccagactccagaga
atctctcgcatggcaaactgccactaatccctcagtttttgtgaagctgtcagacccccc
agcacaggtttctgttccattcatgtcacctgcgagcgcctatcaatggttttatgacgg
gtatcccacattcggtgaacacaaacaggagaaagaccttgGGAGACGAAAGCGTAGGCA
>Capsid_DI_707-784_insertion718
TTCTTGTCGACCGTCTCCccctaccgggcaagttgtcccgcaattgctccaatacAGCGG
GAGACCGGGGTCTCTGAGCatgtttgtaccacccggagcccccaagccagactccagaga
atctctcgcatggcaaactgccactaatccctcagtttttgtgaagctgtcagacccccc
agcacaggtttctgttccattcatgtcacctgcgagcgcctatcaatggttttatgacgg
gtatcccacattcggtgaacacaaacaggagaaagaccttgGGAGACGAAAGCGTAGGCA
>Capsid_DI_707-784_insertion719
TTCTTGTCGACCGTCTCCccctaccgggcaagttgtcccgcaattgctccaatacatgAG
CGGGAGACCGGGGTCTCTGAGCtttgtaccacccggagcccccaagccagactccagaga
atctctcgcatggcaaactgccactaatccctcagtttttgtgaagctgtcagacccccc
agcacaggtttctgttccattcatgtcacctgcgagcgcctatcaatggttttatgacgg
gtatcccacattcggtgaacacaaacaggagaaagaccttgGGAGACGAAAGCGTAGGCA
>Capsid_DI_707-784_insertion720
TTCTTGTCGACCGTCTCCccctaccgggcaagttgtcccgcaattgctccaatacatgtt
tAGCGGGAGACCGGGGTCTCTGAGCgtaccacccggagcccccaagccagactccagaga
atctctcgcatggcaaactgccactaatccctcagtttttgtgaagctgtcagacccccc
agcacaggtttctgttccattcatgtcacctgcgagcgcctatcaatggttttatgacgg
gtatcccacattcggtgaacacaaacaggagaaagaccttgGGAGACGAAAGCGTAGGCA
>Capsid_DI_707-784_insertion721
TTCTTGTCGACCGTCTCCccctaccgggcaagttgtcccgcaattgctccaatacatgtt
tgtaAGCGGGAGACCGGGGTCTCTGAGCccacccggagcccccaagccagactccagaga
atctctcgcatggcaaactgccactaatccctcagtttttgtgaagctgtcagacccccc
agcacaggtttctgttccattcatgtcacctgcgagcgcctatcaatggttttatgacgg
gtatcccacattcggtgaacacaaacaggagaaagaccttgGGAGACGAAAGCGTAGGCA
>Capsid_DI_707-784_insertion722
TTCTTGTCGACCGTCTCCccctaccgggcaagttgtcccgcaattgctccaatacatgtt
tgtaccaAGCGGGAGACCGGGGTCTCTGAGCcccggagcccccaagccagactccagaga
atctctcgcatggcaaactgccactaatccctcagtttttgtgaagctgtcagacccccc
agcacaggtttctgttccattcatgtcacctgcgagcgcctatcaatggttttatgacgg
gtatcccacattcggtgaacacaaacaggagaaagaccttgGGAGACGAAAGCGTAGGCA
>Capsid_DI_707-784_insertion723
TTCTTGTCGACCGTCTCCccctaccgggcaagttgtcccgcaattgctccaatacatgtt
tgtaccacccAGCGGGAGACCGGGGTCTCTGAGCggagcccccaagccagactccagaga
atctctcgcatggcaaactgccactaatccctcagtttttgtgaagctgtcagacccccc
agcacaggtttctgttccattcatgtcacctgcgagcgcctatcaatggttttatgacgg
gtatcccacattcggtgaacacaaacaggagaaagaccttgGGAGACGAAAGCGTAGGCA
>Capsid_DI_707-784_insertion724
TTCTTGTCGACCGTCTCCccctaccgggcaagttgtcccgcaattgctccaatacatgtt
tgtaccacccggaAGCGGGAGACCGGGGTCTCTGAGCgcccccaagccagactccagaga
atctctcgcatggcaaactgccactaatccctcagtttttgtgaagctgtcagacccccc
agcacaggtttctgttccattcatgtcacctgcgagcgcctatcaatggttttatgacgg
gtatcccacattcggtgaacacaaacaggagaaagaccttgGGAGACGAAAGCGTAGGCA
>Capsid_DI_707-784_insertion725
TTCTTGTCGACCGTCTCCccctaccgggcaagttgtcccgcaattgctccaatacatgtt
tgtaccacccggagccAGCGGGAGACCGGGGTCTCTGAGCcccaagccagactccagaga
atctctcgcatggcaaactgccactaatccctcagtttttgtgaagctgtcagacccccc
agcacaggtttctgttccattcatgtcacctgcgagcgcctatcaatggttttatgacgg
gtatcccacattcggtgaacacaaacaggagaaagaccttgGGAGACGAAAGCGTAGGCA
>Capsid_DI_707-784_insertion726
TTCTTGTCGACCGTCTCCccctaccgggcaagttgtcccgcaattgctccaatacatgtt
tgtaccacccggagcccccAGCGGGAGACCGGGGTCTCTGAGCaagccagactccagaga
atctctcgcatggcaaactgccactaatccctcagtttttgtgaagctgtcagacccccc
agcacaggtttctgttccattcatgtcacctgcgagcgcctatcaatggttttatgacgg
gtatcccacattcggtgaacacaaacaggagaaagaccttgGGAGACGAAAGCGTAGGCA
>Capsid_DI_707-784_insertion727
TTCTTGTCGACCGTCTCCccctaccgggcaagttgtcccgcaattgctccaatacatgtt
tgtaccacccggagcccccaagAGCGGGAGACCGGGGTCTCTGAGCccagactccagaga
atctctcgcatggcaaactgccactaatccctcagtttttgtgaagctgtcagacccccc
agcacaggtttctgttccattcatgtcacctgcgagcgcctatcaatggttttatgacgg
gtatcccacattcggtgaacacaaacaggagaaagaccttgGGAGACGAAAGCGTAGGCA
>Capsid_DI_707-784_insertion728
TTCTTGTCGACCGTCTCCccctaccgggcaagttgtcccgcaattgctccaatacatgtt
tgtaccacccggagcccccaagccaAGCGGGAGACCGGGGTCTCTGAGCgactccagaga
atctctcgcatggcaaactgccactaatccctcagtttttgtgaagctgtcagacccccc
agcacaggtttctgttccattcatgtcacctgcgagcgcctatcaatggttttatgacgg
gtatcccacattcggtgaacacaaacaggagaaagaccttgGGAGACGAAAGCGTAGGCA
>Capsid_DI_707-784_insertion729
TTCTTGTCGACCGTCTCCccctaccgggcaagttgtcccgcaattgctccaatacatgtt
tgtaccacccggagcccccaagccagacAGCGGGAGACCGGGGTCTCTGAGCtccagaga
atctctcgcatggcaaactgccactaatccctcagtttttgtgaagctgtcagacccccc
agcacaggtttctgttccattcatgtcacctgcgagcgcctatcaatggttttatgacgg
gtatcccacattcggtgaacacaaacaggagaaagaccttgGGAGACGAAAGCGTAGGCA
>Capsid_DI_707-784_insertion730
TTCTTGTCGACCGTCTCCccctaccgggcaagttgtcccgcaattgctccaatacatgtt
tgtaccacccggagcccccaagccagactccAGCGGGAGACCGGGGTCTCTGAGCagaga
atctctcgcatggcaaactgccactaatccctcagtttttgtgaagctgtcagacccccc
agcacaggtttctgttccattcatgtcacctgcgagcgcctatcaatggttttatgacgg
gtatcccacattcggtgaacacaaacaggagaaagaccttgGGAGACGAAAGCGTAGGCA
>Capsid_DI_707-784_insertion731
TTCTTGTCGACCGTCTCCccctaccgggcaagttgtcccgcaattgctccaatacatgtt
tgtaccacccggagcccccaagccagactccagaAGCGGGAGACCGGGGTCTCTGAGCga
atctctcgcatggcaaactgccactaatccctcagtttttgtgaagctgtcagacccccc
agcacaggtttctgttccattcatgtcacctgcgagcgcctatcaatggttttatgacgg
gtatcccacattcggtgaacacaaacaggagaaagaccttgGGAGACGAAAGCGTAGGCA
>Capsid_DI_707-784_insertion732
TTCTTGTCGACCGTCTCCccctaccgggcaagttgtcccgcaattgctccaatacatgtt
tgtaccacccggagcccccaagccagactccagagaaAGCGGGAGACCGGGGTCTCTGAG
Ctctctcgcatggcaaactgccactaatccctcagtttttgtgaagctgtcagacccccc
agcacaggtttctgttccattcatgtcacctgcgagcgcctatcaatggttttatgacgg
gtatcccacattcggtgaacacaaacaggagaaagaccttgGGAGACGAAAGCGTAGGCA
>Capsid_DI_707-784_insertion733
TTCTTGTCGACCGTCTCCccctaccgggcaagttgtcccgcaattgctccaatacatgtt
tgtaccacccggagcccccaagccagactccagagaatctAGCGGGAGACCGGGGTCTCT
GAGCctcgcatggcaaactgccactaatccctcagtttttgtgaagctgtcagacccccc
agcacaggtttctgttccattcatgtcacctgcgagcgcctatcaatggttttatgacgg
gtatcccacattcggtgaacacaaacaggagaaagaccttgGGAGACGAAAGCGTAGGCA
>Capsid_DI_707-784_insertion734
TTCTTGTCGACCGTCTCCccctaccgggcaagttgtcccgcaattgctccaatacatgtt
tgtaccacccggagcccccaagccagactccagagaatctctcAGCGGGAGACCGGGGTC
TCTGAGCgcatggcaaactgccactaatccctcagtttttgtgaagctgtcagacccccc
agcacaggtttctgttccattcatgtcacctgcgagcgcctatcaatggttttatgacgg
gtatcccacattcggtgaacacaaacaggagaaagaccttgGGAGACGAAAGCGTAGGCA
>Capsid_DI_707-784_insertion735
TTCTTGTCGACCGTCTCCccctaccgggcaagttgtcccgcaattgctccaatacatgtt
tgtaccacccggagcccccaagccagactccagagaatctctcgcaAGCGGGAGACCGGG
GTCTCTGAGCtggcaaactgccactaatccctcagtttttgtgaagctgtcagacccccc
agcacaggtttctgttccattcatgtcacctgcgagcgcctatcaatggttttatgacgg
gtatcccacattcggtgaacacaaacaggagaaagaccttgGGAGACGAAAGCGTAGGCA
>Capsid_DI_707-784_insertion736
TTCTTGTCGACCGTCTCCccctaccgggcaagttgtcccgcaattgctccaatacatgtt
tgtaccacccggagcccccaagccagactccagagaatctctcgcatggAGCGGGAGACC
GGGGTCTCTGAGCcaaactgccactaatccctcagtttttgtgaagctgtcagacccccc
agcacaggtttctgttccattcatgtcacctgcgagcgcctatcaatggttttatgacgg
gtatcccacattcggtgaacacaaacaggagaaagaccttgGGAGACGAAAGCGTAGGCA
>Capsid_DI_707-784_insertion737
TTCTTGTCGACCGTCTCCccctaccgggcaagttgtcccgcaattgctccaatacatgtt
tgtaccacccggagcccccaagccagactccagagaatctctcgcatggcaaAGCGGGAG
ACCGGGGTCTCTGAGCactgccactaatccctcagtttttgtgaagctgtcagacccccc
agcacaggtttctgttccattcatgtcacctgcgagcgcctatcaatggttttatgacgg
gtatcccacattcggtgaacacaaacaggagaaagaccttgGGAGACGAAAGCGTAGGCA
>Capsid_DI_707-784_insertion738
TTCTTGTCGACCGTCTCCccctaccgggcaagttgtcccgcaattgctccaatacatgtt
tgtaccacccggagcccccaagccagactccagagaatctctcgcatggcaaactAGCGG
GAGACCGGGGTCTCTGAGCgccactaatccctcagtttttgtgaagctgtcagacccccc
agcacaggtttctgttccattcatgtcacctgcgagcgcctatcaatggttttatgacgg
gtatcccacattcggtgaacacaaacaggagaaagaccttgGGAGACGAAAGCGTAGGCA
>Capsid_DI_707-784_insertion739
TTCTTGTCGACCGTCTCCccctaccgggcaagttgtcccgcaattgctccaatacatgtt
tgtaccacccggagcccccaagccagactccagagaatctctcgcatggcaaactgccAG
CGGGAGACCGGGGTCTCTGAGCactaatccctcagtttttgtgaagctgtcagacccccc
agcacaggtttctgttccattcatgtcacctgcgagcgcctatcaatggttttatgacgg
gtatcccacattcggtgaacacaaacaggagaaagaccttgGGAGACGAAAGCGTAGGCA
>Capsid_DI_707-784_insertion740
TTCTTGTCGACCGTCTCCccctaccgggcaagttgtcccgcaattgctccaatacatgtt
tgtaccacccggagcccccaagccagactccagagaatctctcgcatggcaaactgccac
tAGCGGGAGACCGGGGTCTCTGAGCaatccctcagtttttgtgaagctgtcagacccccc
agcacaggtttctgttccattcatgtcacctgcgagcgcctatcaatggttttatgacgg
gtatcccacattcggtgaacacaaacaggagaaagaccttgGGAGACGAAAGCGTAGGCA
>Capsid_DI_707-784_insertion741
TTCTTGTCGACCGTCTCCccctaccgggcaagttgtcccgcaattgctccaatacatgtt
tgtaccacccggagcccccaagccagactccagagaatctctcgcatggcaaactgccac
taatAGCGGGAGACCGGGGTCTCTGAGCccctcagtttttgtgaagctgtcagacccccc
agcacaggtttctgttccattcatgtcacctgcgagcgcctatcaatggttttatgacgg
gtatcccacattcggtgaacacaaacaggagaaagaccttgGGAGACGAAAGCGTAGGCA
>Capsid_DI_707-784_insertion742
TTCTTGTCGACCGTCTCCccctaccgggcaagttgtcccgcaattgctccaatacatgtt
tgtaccacccggagcccccaagccagactccagagaatctctcgcatggcaaactgccac
taatcccAGCGGGAGACCGGGGTCTCTGAGCtcagtttttgtgaagctgtcagacccccc
agcacaggtttctgttccattcatgtcacctgcgagcgcctatcaatggttttatgacgg
gtatcccacattcggtgaacacaaacaggagaaagaccttgGGAGACGAAAGCGTAGGCA
>Capsid_DI_707-784_insertion743
TTCTTGTCGACCGTCTCCccctaccgggcaagttgtcccgcaattgctccaatacatgtt
tgtaccacccggagcccccaagccagactccagagaatctctcgcatggcaaactgccac
taatccctcaAGCGGGAGACCGGGGTCTCTGAGCgtttttgtgaagctgtcagacccccc
agcacaggtttctgttccattcatgtcacctgcgagcgcctatcaatggttttatgacgg
gtatcccacattcggtgaacacaaacaggagaaagaccttgGGAGACGAAAGCGTAGGCA
>Capsid_DI_707-784_insertion744
TTCTTGTCGACCGTCTCCccctaccgggcaagttgtcccgcaattgctccaatacatgtt
tgtaccacccggagcccccaagccagactccagagaatctctcgcatggcaaactgccac
taatccctcagttAGCGGGAGACCGGGGTCTCTGAGCtttgtgaagctgtcagacccccc
agcacaggtttctgttccattcatgtcacctgcgagcgcctatcaatggttttatgacgg
gtatcccacattcggtgaacacaaacaggagaaagaccttgGGAGACGAAAGCGTAGGCA
>Capsid_DI_707-784_insertion745
TTCTTGTCGACCGTCTCCccctaccgggcaagttgtcccgcaattgctccaatacatgtt
tgtaccacccggagcccccaagccagactccagagaatctctcgcatggcaaactgccac
taatccctcagtttttAGCGGGAGACCGGGGTCTCTGAGCgtgaagctgtcagacccccc
agcacaggtttctgttccattcatgtcacctgcgagcgcctatcaatggttttatgacgg
gtatcccacattcggtgaacacaaacaggagaaagaccttgGGAGACGAAAGCGTAGGCA
>Capsid_DI_707-784_insertion746
TTCTTGTCGACCGTCTCCccctaccgggcaagttgtcccgcaattgctccaatacatgtt
tgtaccacccggagcccccaagccagactccagagaatctctcgcatggcaaactgccac
taatccctcagtttttgtgAGCGGGAGACCGGGGTCTCTGAGCaagctgtcagacccccc
agcacaggtttctgttccattcatgtcacctgcgagcgcctatcaatggttttatgacgg
gtatcccacattcggtgaacacaaacaggagaaagaccttgGGAGACGAAAGCGTAGGCA
>Capsid_DI_707-784_insertion747
TTCTTGTCGACCGTCTCCccctaccgggcaagttgtcccgcaattgctccaatacatgtt
tgtaccacccggagcccccaagccagactccagagaatctctcgcatggcaaactgccac
taatccctcagtttttgtgaagAGCGGGAGACCGGGGTCTCTGAGCctgtcagacccccc
agcacaggtttctgttccattcatgtcacctgcgagcgcctatcaatggttttatgacgg
gtatcccacattcggtgaacacaaacaggagaaagaccttgGGAGACGAAAGCGTAGGCA
>Capsid_DI_707-784_insertion748
TTCTTGTCGACCGTCTCCccctaccgggcaagttgtcccgcaattgctccaatacatgtt
tgtaccacccggagcccccaagccagactccagagaatctctcgcatggcaaactgccac
taatccctcagtttttgtgaagctgAGCGGGAGACCGGGGTCTCTGAGCtcagacccccc
agcacaggtttctgttccattcatgtcacctgcgagcgcctatcaatggttttatgacgg
gtatcccacattcggtgaacacaaacaggagaaagaccttgGGAGACGAAAGCGTAGGCA
>Capsid_DI_707-784_insertion749
TTCTTGTCGACCGTCTCCccctaccgggcaagttgtcccgcaattgctccaatacatgtt
tgtaccacccggagcccccaagccagactccagagaatctctcgcatggcaaactgccac
taatccctcagtttttgtgaagctgtcaAGCGGGAGACCGGGGTCTCTGAGCgacccccc
agcacaggtttctgttccattcatgtcacctgcgagcgcctatcaatggttttatgacgg
gtatcccacattcggtgaacacaaacaggagaaagaccttgGGAGACGAAAGCGTAGGCA
>Capsid_DI_707-784_insertion750
TTCTTGTCGACCGTCTCCccctaccgggcaagttgtcccgcaattgctccaatacatgtt
tgtaccacccggagcccccaagccagactccagagaatctctcgcatggcaaactgccac
taatccctcagtttttgtgaagctgtcagacAGCGGGAGACCGGGGTCTCTGAGCccccc
agcacaggtttctgttccattcatgtcacctgcgagcgcctatcaatggttttatgacgg
gtatcccacattcggtgaacacaaacaggagaaagaccttgGGAGACGAAAGCGTAGGCA
>Capsid_DI_707-784_insertion751
TTCTTGTCGACCGTCTCCccctaccgggcaagttgtcccgcaattgctccaatacatgtt
tgtaccacccggagcccccaagccagactccagagaatctctcgcatggcaaactgccac
taatccctcagtttttgtgaagctgtcagaccccAGCGGGAGACCGGGGTCTCTGAGCcc
agcacaggtttctgttccattcatgtcacctgcgagcgcctatcaatggttttatgacgg
gtatcccacattcggtgaacacaaacaggagaaagaccttgGGAGACGAAAGCGTAGGCA
>Capsid_DI_707-784_insertion752
TTCTTGTCGACCGTCTCCccctaccgggcaagttgtcccgcaattgctccaatacatgtt
tgtaccacccggagcccccaagccagactccagagaatctctcgcatggcaaactgccac
taatccctcagtttttgtgaagctgtcagaccccccaAGCGGGAGACCGGGGTCTCTGAG
Cgcacaggtttctgttccattcatgtcacctgcgagcgcctatcaatggttttatgacgg
gtatcccacattcggtgaacacaaacaggagaaagaccttgGGAGACGAAAGCGTAGGCA
>Capsid_DI_707-784_insertion753
TTCTTGTCGACCGTCTCCccctaccgggcaagttgtcccgcaattgctccaatacatgtt
tgtaccacccggagcccccaagccagactccagagaatctctcgcatggcaaactgccac
taatccctcagtttttgtgaagctgtcagaccccccagcaAGCGGGAGACCGGGGTCTCT
GAGCcaggtttctgttccattcatgtcacctgcgagcgcctatcaatggttttatgacgg
gtatcccacattcggtgaacacaaacaggagaaagaccttgGGAGACGAAAGCGTAGGCA
>Capsid_DI_707-784_insertion754
TTCTTGTCGACCGTCTCCccctaccgggcaagttgtcccgcaattgctccaatacatgtt
tgtaccacccggagcccccaagccagactccagagaatctctcgcatggcaaactgccac
taatccctcagtttttgtgaagctgtcagaccccccagcacagAGCGGGAGACCGGGGTC
TCTGAGCgtttctgttccattcatgtcacctgcgagcgcctatcaatggttttatgacgg
gtatcccacattcggtgaacacaaacaggagaaagaccttgGGAGACGAAAGCGTAGGCA
>Capsid_DI_707-784_insertion755
TTCTTGTCGACCGTCTCCccctaccgggcaagttgtcccgcaattgctccaatacatgtt
tgtaccacccggagcccccaagccagactccagagaatctctcgcatggcaaactgccac
taatccctcagtttttgtgaagctgtcagaccccccagcacaggttAGCGGGAGACCGGG
GTCTCTGAGCtctgttccattcatgtcacctgcgagcgcctatcaatggttttatgacgg
gtatcccacattcggtgaacacaaacaggagaaagaccttgGGAGACGAAAGCGTAGGCA
>Capsid_DI_707-784_insertion756
TTCTTGTCGACCGTCTCCccctaccgggcaagttgtcccgcaattgctccaatacatgtt
tgtaccacccggagcccccaagccagactccagagaatctctcgcatggcaaactgccac
taatccctcagtttttgtgaagctgtcagaccccccagcacaggtttctAGCGGGAGACC
GGGGTCTCTGAGCgttccattcatgtcacctgcgagcgcctatcaatggttttatgacgg
gtatcccacattcggtgaacacaaacaggagaaagaccttgGGAGACGAAAGCGTAGGCA
>Capsid_DI_707-784_insertion757
TTCTTGTCGACCGTCTCCccctaccgggcaagttgtcccgcaattgctccaatacatgtt
tgtaccacccggagcccccaagccagactccagagaatctctcgcatggcaaactgccac
taatccctcagtttttgtgaagctgtcagaccccccagcacaggtttctgttAGCGGGAG
ACCGGGGTCTCTGAGCccattcatgtcacctgcgagcgcctatcaatggttttatgacgg
gtatcccacattcggtgaacacaaacaggagaaagaccttgGGAGACGAAAGCGTAGGCA
>Capsid_DI_707-784_insertion758
TTCTTGTCGACCGTCTCCccctaccgggcaagttgtcccgcaattgctccaatacatgtt
tgtaccacccggagcccccaagccagactccagagaatctctcgcatggcaaactgccac
taatccctcagtttttgtgaagctgtcagaccccccagcacaggtttctgttccaAGCGG
GAGACCGGGGTCTCTGAGCttcatgtcacctgcgagcgcctatcaatggttttatgacgg
gtatcccacattcggtgaacacaaacaggagaaagaccttgGGAGACGAAAGCGTAGGCA
>Capsid_DI_707-784_insertion759
TTCTTGTCGACCGTCTCCccctaccgggcaagttgtcccgcaattgctccaatacatgtt
tgtaccacccggagcccccaagccagactccagagaatctctcgcatggcaaactgccac
taatccctcagtttttgtgaagctgtcagaccccccagcacaggtttctgttccattcAG
CGGGAGACCGGGGTCTCTGAGCatgtcacctgcgagcgcctatcaatggttttatgacgg
gtatcccacattcggtgaacacaaacaggagaaagaccttgGGAGACGAAAGCGTAGGCA
>Capsid_DI_707-784_insertion760
TTCTTGTCGACCGTCTCCccctaccgggcaagttgtcccgcaattgctccaatacatgtt
tgtaccacccggagcccccaagccagactccagagaatctctcgcatggcaaactgccac
taatccctcagtttttgtgaagctgtcagaccccccagcacaggtttctgttccattcat
gAGCGGGAGACCGGGGTCTCTGAGCtcacctgcgagcgcctatcaatggttttatgacgg
gtatcccacattcggtgaacacaaacaggagaaagaccttgGGAGACGAAAGCGTAGGCA
>Capsid_DI_707-784_insertion761
TTCTTGTCGACCGTCTCCccctaccgggcaagttgtcccgcaattgctccaatacatgtt
tgtaccacccggagcccccaagccagactccagagaatctctcgcatggcaaactgccac
taatccctcagtttttgtgaagctgtcagaccccccagcacaggtttctgttccattcat
gtcaAGCGGGAGACCGGGGTCTCTGAGCcctgcgagcgcctatcaatggttttatgacgg
gtatcccacattcggtgaacacaaacaggagaaagaccttgGGAGACGAAAGCGTAGGCA
>Capsid_DI_707-784_insertion762
TTCTTGTCGACCGTCTCCccctaccgggcaagttgtcccgcaattgctccaatacatgtt
tgtaccacccggagcccccaagccagactccagagaatctctcgcatggcaaactgccac
taatccctcagtttttgtgaagctgtcagaccccccagcacaggtttctgttccattcat
gtcacctAGCGGGAGACCGGGGTCTCTGAGCgcgagcgcctatcaatggttttatgacgg
gtatcccacattcggtgaacacaaacaggagaaagaccttgGGAGACGAAAGCGTAGGCA
>Capsid_DI_707-784_insertion763
TTCTTGTCGACCGTCTCCccctaccgggcaagttgtcccgcaattgctccaatacatgtt
tgtaccacccggagcccccaagccagactccagagaatctctcgcatggcaaactgccac
taatccctcagtttttgtgaagctgtcagaccccccagcacaggtttctgttccattcat
gtcacctgcgAGCGGGAGACCGGGGTCTCTGAGCagcgcctatcaatggttttatgacgg
gtatcccacattcggtgaacacaaacaggagaaagaccttgGGAGACGAAAGCGTAGGCA
>Capsid_DI_707-784_insertion764
TTCTTGTCGACCGTCTCCccctaccgggcaagttgtcccgcaattgctccaatacatgtt
tgtaccacccggagcccccaagccagactccagagaatctctcgcatggcaaactgccac
taatccctcagtttttgtgaagctgtcagaccccccagcacaggtttctgttccattcat
gtcacctgcgagcAGCGGGAGACCGGGGTCTCTGAGCgcctatcaatggttttatgacgg
gtatcccacattcggtgaacacaaacaggagaaagaccttgGGAGACGAAAGCGTAGGCA
>Capsid_DI_707-784_insertion765
TTCTTGTCGACCGTCTCCccctaccgggcaagttgtcccgcaattgctccaatacatgtt
tgtaccacccggagcccccaagccagactccagagaatctctcgcatggcaaactgccac
taatccctcagtttttgtgaagctgtcagaccccccagcacaggtttctgttccattcat
gtcacctgcgagcgccAGCGGGAGACCGGGGTCTCTGAGCtatcaatggttttatgacgg
gtatcccacattcggtgaacacaaacaggagaaagaccttgGGAGACGAAAGCGTAGGCA
>Capsid_DI_707-784_insertion766
TTCTTGTCGACCGTCTCCccctaccgggcaagttgtcccgcaattgctccaatacatgtt
tgtaccacccggagcccccaagccagactccagagaatctctcgcatggcaaactgccac
taatccctcagtttttgtgaagctgtcagaccccccagcacaggtttctgttccattcat
gtcacctgcgagcgcctatAGCGGGAGACCGGGGTCTCTGAGCcaatggttttatgacgg
gtatcccacattcggtgaacacaaacaggagaaagaccttgGGAGACGAAAGCGTAGGCA
>Capsid_DI_707-784_insertion767
TTCTTGTCGACCGTCTCCccctaccgggcaagttgtcccgcaattgctccaatacatgtt
tgtaccacccggagcccccaagccagactccagagaatctctcgcatggcaaactgccac
taatccctcagtttttgtgaagctgtcagaccccccagcacaggtttctgttccattcat
gtcacctgcgagcgcctatcaaAGCGGGAGACCGGGGTCTCTGAGCtggttttatgacgg
gtatcccacattcggtgaacacaaacaggagaaagaccttgGGAGACGAAAGCGTAGGCA
>Capsid_DI_707-784_insertion768
TTCTTGTCGACCGTCTCCccctaccgggcaagttgtcccgcaattgctccaatacatgtt
tgtaccacccggagcccccaagccagactccagagaatctctcgcatggcaaactgccac
taatccctcagtttttgtgaagctgtcagaccccccagcacaggtttctgttccattcat
gtcacctgcgagcgcctatcaatggAGCGGGAGACCGGGGTCTCTGAGCttttatgacgg
gtatcccacattcggtgaacacaaacaggagaaagaccttgGGAGACGAAAGCGTAGGCA
>Capsid_DI_707-784_insertion769
TTCTTGTCGACCGTCTCCccctaccgggcaagttgtcccgcaattgctccaatacatgtt
tgtaccacccggagcccccaagccagactccagagaatctctcgcatggcaaactgccac
taatccctcagtttttgtgaagctgtcagaccccccagcacaggtttctgttccattcat
gtcacctgcgagcgcctatcaatggtttAGCGGGAGACCGGGGTCTCTGAGCtatgacgg
gtatcccacattcggtgaacacaaacaggagaaagaccttgGGAGACGAAAGCGTAGGCA
>Capsid_DI_707-784_insertion770
TTCTTGTCGACCGTCTCCccctaccgggcaagttgtcccgcaattgctccaatacatgtt
tgtaccacccggagcccccaagccagactccagagaatctctcgcatggcaaactgccac
taatccctcagtttttgtgaagctgtcagaccccccagcacaggtttctgttccattcat
gtcacctgcgagcgcctatcaatggttttatAGCGGGAGACCGGGGTCTCTGAGCgacgg
gtatcccacattcggtgaacacaaacaggagaaagaccttgGGAGACGAAAGCGTAGGCA
>Capsid_DI_707-784_insertion771
TTCTTGTCGACCGTCTCCccctaccgggcaagttgtcccgcaattgctccaatacatgtt
tgtaccacccggagcccccaagccagactccagagaatctctcgcatggcaaactgccac
taatccctcagtttttgtgaagctgtcagaccccccagcacaggtttctgttccattcat
gtcacctgcgagcgcctatcaatggttttatgacAGCGGGAGACCGGGGTCTCTGAGCgg
gtatcccacattcggtgaacacaaacaggagaaagaccttgGGAGACGAAAGCGTAGGCA
>Capsid_DI_707-784_insertion772
TTCTTGTCGACCGTCTCCccctaccgggcaagttgtcccgcaattgctccaatacatgtt
tgtaccacccggagcccccaagccagactccagagaatctctcgcatggcaaactgccac
taatccctcagtttttgtgaagctgtcagaccccccagcacaggtttctgttccattcat
gtcacctgcgagcgcctatcaatggttttatgacgggAGCGGGAGACCGGGGTCTCTGAG
CtatcccacattcggtgaacacaaacaggagaaagaccttgGGAGACGAAAGCGTAGGCA
>Capsid_DI_707-784_insertion773
TTCTTGTCGACCGTCTCCccctaccgggcaagttgtcccgcaattgctccaatacatgtt
tgtaccacccggagcccccaagccagactccagagaatctctcgcatggcaaactgccac
taatccctcagtttttgtgaagctgtcagaccccccagcacaggtttctgttccattcat
gtcacctgcgagcgcctatcaatggttttatgacgggtatAGCGGGAGACCGGGGTCTCT
GAGCcccacattcggtgaacacaaacaggagaaagaccttgGGAGACGAAAGCGTAGGCA
>Capsid_DI_707-784_insertion774
TTCTTGTCGACCGTCTCCccctaccgggcaagttgtcccgcaattgctccaatacatgtt
tgtaccacccggagcccccaagccagactccagagaatctctcgcatggcaaactgccac
taatccctcagtttttgtgaagctgtcagaccccccagcacaggtttctgttccattcat
gtcacctgcgagcgcctatcaatggttttatgacgggtatcccAGCGGGAGACCGGGGTC
TCTGAGCacattcggtgaacacaaacaggagaaagaccttgGGAGACGAAAGCGTAGGCA
>Capsid_DI_707-784_insertion775
TTCTTGTCGACCGTCTCCccctaccgggcaagttgtcccgcaattgctccaatacatgtt
tgtaccacccggagcccccaagccagactccagagaatctctcgcatggcaaactgccac
taatccctcagtttttgtgaagctgtcagaccccccagcacaggtttctgttccattcat
gtcacctgcgagcgcctatcaatggttttatgacgggtatcccacaAGCGGGAGACCGGG
GTCTCTGAGCttcggtgaacacaaacaggagaaagaccttgGGAGACGAAAGCGTAGGCA
>Capsid_DI_707-784_insertion776
TTCTTGTCGACCGTCTCCccctaccgggcaagttgtcccgcaattgctccaatacatgtt
tgtaccacccggagcccccaagccagactccagagaatctctcgcatggcaaactgccac
taatccctcagtttttgtgaagctgtcagaccccccagcacaggtttctgttccattcat
gtcacctgcgagcgcctatcaatggttttatgacgggtatcccacattcAGCGGGAGACC
GGGGTCTCTGAGCggtgaacacaaacaggagaaagaccttgGGAGACGAAAGCGTAGGCA
>Capsid_DI_707-784_insertion777
TTCTTGTCGACCGTCTCCccctaccgggcaagttgtcccgcaattgctccaatacatgtt
tgtaccacccggagcccccaagccagactccagagaatctctcgcatggcaaactgccac
taatccctcagtttttgtgaagctgtcagaccccccagcacaggtttctgttccattcat
gtcacctgcgagcgcctatcaatggttttatgacgggtatcccacattcggtAGCGGGAG
ACCGGGGTCTCTGAGCgaacacaaacaggagaaagaccttgGGAGACGAAAGCGTAGGCA
>Capsid_DI_707-784_insertion778
TTCTTGTCGACCGTCTCCccctaccgggcaagttgtcccgcaattgctccaatacatgtt
tgtaccacccggagcccccaagccagactccagagaatctctcgcatggcaaactgccac
taatccctcagtttttgtgaagctgtcagaccccccagcacaggtttctgttccattcat
gtcacctgcgagcgcctatcaatggttttatgacgggtatcccacattcggtgaaAGCGG
GAGACCGGGGTCTCTGAGCcacaaacaggagaaagaccttgGGAGACGAAAGCGTAGGCA
>Capsid_DI_707-784_insertion779
TTCTTGTCGACCGTCTCCccctaccgggcaagttgtcccgcaattgctccaatacatgtt
tgtaccacccggagcccccaagccagactccagagaatctctcgcatggcaaactgccac
taatccctcagtttttgtgaagctgtcagaccccccagcacaggtttctgttccattcat
gtcacctgcgagcgcctatcaatggttttatgacgggtatcccacattcggtgaacacAG
CGGGAGACCGGGGTCTCTGAGCaaacaggagaaagaccttgGGAGACGAAAGCGTAGGCA
>Capsid_DI_707-784_insertion780
TTCTTGTCGACCGTCTCCccctaccgggcaagttgtcccgcaattgctccaatacatgtt
tgtaccacccggagcccccaagccagactccagagaatctctcgcatggcaaactgccac
taatccctcagtttttgtgaagctgtcagaccccccagcacaggtttctgttccattcat
gtcacctgcgagcgcctatcaatggttttatgacgggtatcccacattcggtgaacacaa
aAGCGGGAGACCGGGGTCTCTGAGCcaggagaaagaccttgGGAGACGAAAGCGTAGGCA
>Capsid_DI_707-784_insertion781
TTCTTGTCGACCGTCTCCccctaccgggcaagttgtcccgcaattgctccaatacatgtt
tgtaccacccggagcccccaagccagactccagagaatctctcgcatggcaaactgccac
taatccctcagtttttgtgaagctgtcagaccccccagcacaggtttctgttccattcat
gtcacctgcgagcgcctatcaatggttttatgacgggtatcccacattcggtgaacacaa
acagAGCGGGAGACCGGGGTCTCTGAGCgagaaagaccttgGGAGACGAAAGCGTAGGCA
>Capsid_DI_707-784_insertion782
TTCTTGTCGACCGTCTCCccctaccgggcaagttgtcccgcaattgctccaatacatgtt
tgtaccacccggagcccccaagccagactccagagaatctctcgcatggcaaactgccac
taatccctcagtttttgtgaagctgtcagaccccccagcacaggtttctgttccattcat
gtcacctgcgagcgcctatcaatggttttatgacgggtatcccacattcggtgaacacaa
acaggagAGCGGGAGACCGGGGTCTCTGAGCaaagaccttgGGAGACGAAAGCGTAGGCA
>Capsid_DI_707-784_insertion783
TTCTTGTCGACCGTCTCCccctaccgggcaagttgtcccgcaattgctccaatacatgtt
tgtaccacccggagcccccaagccagactccagagaatctctcgcatggcaaactgccac
taatccctcagtttttgtgaagctgtcagaccccccagcacaggtttctgttccattcat
gtcacctgcgagcgcctatcaatggttttatgacgggtatcccacattcggtgaacacaa
acaggagaaaAGCGGGAGACCGGGGTCTCTGAGCgaccttgGGAGACGAAAGCGTAGGCA
>Capsid_DI_707-784_insertion784
TTCTTGTCGACCGTCTCCccctaccgggcaagttgtcccgcaattgctccaatacatgtt
tgtaccacccggagcccccaagccagactccagagaatctctcgcatggcaaactgccac
taatccctcagtttttgtgaagctgtcagaccccccagcacaggtttctgttccattcat
gtcacctgcgagcgcctatcaatggttttatgacgggtatcccacattcggtgaacacaa
acaggagaaagacAGCGGGAGACCGGGGTCTCTGAGCcttgGGAGACGAAAGCGTAGGCA
>Capsid_DI_785-862_insertion785
AATGGTACATCCGTCTCCccttAGCGGGAGACCGGGGTCTCTGAGCgaatacggggcatg
cccaaacaacatgatgggtacgttctcagtgcggactgtaggcacctcgaagtccaagta
cccattggtgatcaggatttacatgaggatgaagcacgtcagggcgtggatacctcgccc
aatgcgtaaccagaactatctattcaaagccaacccaaattatgctggtaattttattaa
accaactggtgccagtcgcacagcaatcaccaccctcgggaGGAGACGACGGCATCGACA
>Capsid_DI_785-862_insertion786
AATGGTACATCCGTCTCCccttgaaAGCGGGAGACCGGGGTCTCTGAGCtacggggcatg
cccaaacaacatgatgggtacgttctcagtgcggactgtaggcacctcgaagtccaagta
cccattggtgatcaggatttacatgaggatgaagcacgtcagggcgtggatacctcgccc
aatgcgtaaccagaactatctattcaaagccaacccaaattatgctggtaattttattaa
accaactggtgccagtcgcacagcaatcaccaccctcgggaGGAGACGACGGCATCGACA
>Capsid_DI_785-862_insertion787
AATGGTACATCCGTCTCCccttgaatacAGCGGGAGACCGGGGTCTCTGAGCggggcatg
cccaaacaacatgatgggtacgttctcagtgcggactgtaggcacctcgaagtccaagta
cccattggtgatcaggatttacatgaggatgaagcacgtcagggcgtggatacctcgccc
aatgcgtaaccagaactatctattcaaagccaacccaaattatgctggtaattttattaa
accaactggtgccagtcgcacagcaatcaccaccctcgggaGGAGACGACGGCATCGACA
>Capsid_DI_785-862_insertion788
AATGGTACATCCGTCTCCccttgaatacgggAGCGGGAGACCGGGGTCTCTGAGCgcatg
cccaaacaacatgatgggtacgttctcagtgcggactgtaggcacctcgaagtccaagta
cccattggtgatcaggatttacatgaggatgaagcacgtcagggcgtggatacctcgccc
aatgcgtaaccagaactatctattcaaagccaacccaaattatgctggtaattttattaa
accaactggtgccagtcgcacagcaatcaccaccctcgggaGGAGACGACGGCATCGACA
>Capsid_DI_785-862_insertion789
AATGGTACATCCGTCTCCccttgaatacggggcaAGCGGGAGACCGGGGTCTCTGAGCtg
cccaaacaacatgatgggtacgttctcagtgcggactgtaggcacctcgaagtccaagta
cccattggtgatcaggatttacatgaggatgaagcacgtcagggcgtggatacctcgccc
aatgcgtaaccagaactatctattcaaagccaacccaaattatgctggtaattttattaa
accaactggtgccagtcgcacagcaatcaccaccctcgggaGGAGACGACGGCATCGACA
>Capsid_DI_785-862_insertion790
AATGGTACATCCGTCTCCccttgaatacggggcatgcAGCGGGAGACCGGGGTCTCTGAG
Cccaaacaacatgatgggtacgttctcagtgcggactgtaggcacctcgaagtccaagta
cccattggtgatcaggatttacatgaggatgaagcacgtcagggcgtggatacctcgccc
aatgcgtaaccagaactatctattcaaagccaacccaaattatgctggtaattttattaa
accaactggtgccagtcgcacagcaatcaccaccctcgggaGGAGACGACGGCATCGACA
>Capsid_DI_785-862_insertion791
AATGGTACATCCGTCTCCccttgaatacggggcatgcccaAGCGGGAGACCGGGGTCTCT
GAGCaacaacatgatgggtacgttctcagtgcggactgtaggcacctcgaagtccaagta
cccattggtgatcaggatttacatgaggatgaagcacgtcagggcgtggatacctcgccc
aatgcgtaaccagaactatctattcaaagccaacccaaattatgctggtaattttattaa
accaactggtgccagtcgcacagcaatcaccaccctcgggaGGAGACGACGGCATCGACA
>Capsid_DI_785-862_insertion792
AATGGTACATCCGTCTCCccttgaatacggggcatgcccaaacAGCGGGAGACCGGGGTC
TCTGAGCaacatgatgggtacgttctcagtgcggactgtaggcacctcgaagtccaagta
cccattggtgatcaggatttacatgaggatgaagcacgtcagggcgtggatacctcgccc
aatgcgtaaccagaactatctattcaaagccaacccaaattatgctggtaattttattaa
accaactggtgccagtcgcacagcaatcaccaccctcgggaGGAGACGACGGCATCGACA
>Capsid_DI_785-862_insertion793
AATGGTACATCCGTCTCCccttgaatacggggcatgcccaaacaacAGCGGGAGACCGGG
GTCTCTGAGCatgatgggtacgttctcagtgcggactgtaggcacctcgaagtccaagta
cccattggtgatcaggatttacatgaggatgaagcacgtcagggcgtggatacctcgccc
aatgcgtaaccagaactatctattcaaagccaacccaaattatgctggtaattttattaa
accaactggtgccagtcgcacagcaatcaccaccctcgggaGGAGACGACGGCATCGACA
>Capsid_DI_785-862_insertion794
AATGGTACATCCGTCTCCccttgaatacggggcatgcccaaacaacatgAGCGGGAGACC
GGGGTCTCTGAGCatgggtacgttctcagtgcggactgtaggcacctcgaagtccaagta
cccattggtgatcaggatttacatgaggatgaagcacgtcagggcgtggatacctcgccc
aatgcgtaaccagaactatctattcaaagccaacccaaattatgctggtaattttattaa
accaactggtgccagtcgcacagcaatcaccaccctcgggaGGAGACGACGGCATCGACA
>Capsid_DI_785-862_insertion795
AATGGTACATCCGTCTCCccttgaatacggggcatgcccaaacaacatgatgAGCGGGAG
ACCGGGGTCTCTGAGCggtacgttctcagtgcggactgtaggcacctcgaagtccaagta
cccattggtgatcaggatttacatgaggatgaagcacgtcagggcgtggatacctcgccc
aatgcgtaaccagaactatctattcaaagccaacccaaattatgctggtaattttattaa
accaactggtgccagtcgcacagcaatcaccaccctcgggaGGAGACGACGGCATCGACA
>Capsid_DI_785-862_insertion796
AATGGTACATCCGTCTCCccttgaatacggggcatgcccaaacaacatgatgggtAGCGG
GAGACCGGGGTCTCTGAGCacgttctcagtgcggactgtaggcacctcgaagtccaagta
cccattggtgatcaggatttacatgaggatgaagcacgtcagggcgtggatacctcgccc
aatgcgtaaccagaactatctattcaaagccaacccaaattatgctggtaattttattaa
accaactggtgccagtcgcacagcaatcaccaccctcgggaGGAGACGACGGCATCGACA
>Capsid_DI_785-862_insertion797
AATGGTACATCCGTCTCCccttgaatacggggcatgcccaaacaacatgatgggtacgAG
CGGGAGACCGGGGTCTCTGAGCttctcagtgcggactgtaggcacctcgaagtccaagta
cccattggtgatcaggatttacatgaggatgaagcacgtcagggcgtggatacctcgccc
aatgcgtaaccagaactatctattcaaagccaacccaaattatgctggtaattttattaa
accaactggtgccagtcgcacagcaatcaccaccctcgggaGGAGACGACGGCATCGACA
>Capsid_DI_785-862_insertion798
AATGGTACATCCGTCTCCccttgaatacggggcatgcccaaacaacatgatgggtacgtt
cAGCGGGAGACCGGGGTCTCTGAGCtcagtgcggactgtaggcacctcgaagtccaagta
cccattggtgatcaggatttacatgaggatgaagcacgtcagggcgtggatacctcgccc
aatgcgtaaccagaactatctattcaaagccaacccaaattatgctggtaattttattaa
accaactggtgccagtcgcacagcaatcaccaccctcgggaGGAGACGACGGCATCGACA
>Capsid_DI_785-862_insertion799
AATGGTACATCCGTCTCCccttgaatacggggcatgcccaaacaacatgatgggtacgtt
ctcaAGCGGGAGACCGGGGTCTCTGAGCgtgcggactgtaggcacctcgaagtccaagta
cccattggtgatcaggatttacatgaggatgaagcacgtcagggcgtggatacctcgccc
aatgcgtaaccagaactatctattcaaagccaacccaaattatgctggtaattttattaa
accaactggtgccagtcgcacagcaatcaccaccctcgggaGGAGACGACGGCATCGACA
>Capsid_DI_785-862_insertion800
AATGGTACATCCGTCTCCccttgaatacggggcatgcccaaacaacatgatgggtacgtt
ctcagtgAGCGGGAGACCGGGGTCTCTGAGCcggactgtaggcacctcgaagtccaagta
cccattggtgatcaggatttacatgaggatgaagcacgtcagggcgtggatacctcgccc
aatgcgtaaccagaactatctattcaaagccaacccaaattatgctggtaattttattaa
accaactggtgccagtcgcacagcaatcaccaccctcgggaGGAGACGACGGCATCGACA
>Capsid_DI_785-862_insertion801
AATGGTACATCCGTCTCCccttgaatacggggcatgcccaaacaacatgatgggtacgtt
ctcagtgcggAGCGGGAGACCGGGGTCTCTGAGCactgtaggcacctcgaagtccaagta
cccattggtgatcaggatttacatgaggatgaagcacgtcagggcgtggatacctcgccc
aatgcgtaaccagaactatctattcaaagccaacccaaattatgctggtaattttattaa
accaactggtgccagtcgcacagcaatcaccaccctcgggaGGAGACGACGGCATCGACA
>Capsid_DI_785-862_insertion802
AATGGTACATCCGTCTCCccttgaatacggggcatgcccaaacaacatgatgggtacgtt
ctcagtgcggactAGCGGGAGACCGGGGTCTCTGAGCgtaggcacctcgaagtccaagta
cccattggtgatcaggatttacatgaggatgaagcacgtcagggcgtggatacctcgccc
aatgcgtaaccagaactatctattcaaagccaacccaaattatgctggtaattttattaa
accaactggtgccagtcgcacagcaatcaccaccctcgggaGGAGACGACGGCATCGACA
>Capsid_DI_785-862_insertion803
AATGGTACATCCGTCTCCccttgaatacggggcatgcccaaacaacatgatgggtacgtt
ctcagtgcggactgtaAGCGGGAGACCGGGGTCTCTGAGCggcacctcgaagtccaagta
cccattggtgatcaggatttacatgaggatgaagcacgtcagggcgtggatacctcgccc
aatgcgtaaccagaactatctattcaaagccaacccaaattatgctggtaattttattaa
accaactggtgccagtcgcacagcaatcaccaccctcgggaGGAGACGACGGCATCGACA
>Capsid_DI_785-862_insertion804
AATGGTACATCCGTCTCCccttgaatacggggcatgcccaaacaacatgatgggtacgtt
ctcagtgcggactgtaggcAGCGGGAGACCGGGGTCTCTGAGCacctcgaagtccaagta
cccattggtgatcaggatttacatgaggatgaagcacgtcagggcgtggatacctcgccc
aatgcgtaaccagaactatctattcaaagccaacccaaattatgctggtaattttattaa
accaactggtgccagtcgcacagcaatcaccaccctcgggaGGAGACGACGGCATCGACA
>Capsid_DI_785-862_insertion805
AATGGTACATCCGTCTCCccttgaatacggggcatgcccaaacaacatgatgggtacgtt
ctcagtgcggactgtaggcaccAGCGGGAGACCGGGGTCTCTGAGCtcgaagtccaagta
cccattggtgatcaggatttacatgaggatgaagcacgtcagggcgtggatacctcgccc
aatgcgtaaccagaactatctattcaaagccaacccaaattatgctggtaattttattaa
accaactggtgccagtcgcacagcaatcaccaccctcgggaGGAGACGACGGCATCGACA
>Capsid_DI_785-862_insertion806
AATGGTACATCCGTCTCCccttgaatacggggcatgcccaaacaacatgatgggtacgtt
ctcagtgcggactgtaggcacctcgAGCGGGAGACCGGGGTCTCTGAGCaagtccaagta
cccattggtgatcaggatttacatgaggatgaagcacgtcagggcgtggatacctcgccc
aatgcgtaaccagaactatctattcaaagccaacccaaattatgctggtaattttattaa
accaactggtgccagtcgcacagcaatcaccaccctcgggaGGAGACGACGGCATCGACA
>Capsid_DI_785-862_insertion807
AATGGTACATCCGTCTCCccttgaatacggggcatgcccaaacaacatgatgggtacgtt
ctcagtgcggactgtaggcacctcgaagAGCGGGAGACCGGGGTCTCTGAGCtccaagta
cccattggtgatcaggatttacatgaggatgaagcacgtcagggcgtggatacctcgccc
aatgcgtaaccagaactatctattcaaagccaacccaaattatgctggtaattttattaa
accaactggtgccagtcgcacagcaatcaccaccctcgggaGGAGACGACGGCATCGACA
>Capsid_DI_785-862_insertion808
AATGGTACATCCGTCTCCccttgaatacggggcatgcccaaacaacatgatgggtacgtt
ctcagtgcggactgtaggcacctcgaagtccAGCGGGAGACCGGGGTCTCTGAGCaagta
cccattggtgatcaggatttacatgaggatgaagcacgtcagggcgtggatacctcgccc
aatgcgtaaccagaactatctattcaaagccaacccaaattatgctggtaattttattaa
accaactggtgccagtcgcacagcaatcaccaccctcgggaGGAGACGACGGCATCGACA
>Capsid_DI_785-862_insertion809
AATGGTACATCCGTCTCCccttgaatacggggcatgcccaaacaacatgatgggtacgtt
ctcagtgcggactgtaggcacctcgaagtccaagAGCGGGAGACCGGGGTCTCTGAGCta
cccattggtgatcaggatttacatgaggatgaagcacgtcagggcgtggatacctcgccc
aatgcgtaaccagaactatctattcaaagccaacccaaattatgctggtaattttattaa
accaactggtgccagtcgcacagcaatcaccaccctcgggaGGAGACGACGGCATCGACA
>Capsid_DI_785-862_insertion810
AATGGTACATCCGTCTCCccttgaatacggggcatgcccaaacaacatgatgggtacgtt
ctcagtgcggactgtaggcacctcgaagtccaagtacAGCGGGAGACCGGGGTCTCTGAG
Cccattggtgatcaggatttacatgaggatgaagcacgtcagggcgtggatacctcgccc
aatgcgtaaccagaactatctattcaaagccaacccaaattatgctggtaattttattaa
accaactggtgccagtcgcacagcaatcaccaccctcgggaGGAGACGACGGCATCGACA
>Capsid_DI_785-862_insertion811
AATGGTACATCCGTCTCCccttgaatacggggcatgcccaaacaacatgatgggtacgtt
ctcagtgcggactgtaggcacctcgaagtccaagtacccaAGCGGGAGACCGGGGTCTCT
GAGCttggtgatcaggatttacatgaggatgaagcacgtcagggcgtggatacctcgccc
aatgcgtaaccagaactatctattcaaagccaacccaaattatgctggtaattttattaa
accaactggtgccagtcgcacagcaatcaccaccctcgggaGGAGACGACGGCATCGACA
>Capsid_DI_785-862_insertion812
AATGGTACATCCGTCTCCccttgaatacggggcatgcccaaacaacatgatgggtacgtt
ctcagtgcggactgtaggcacctcgaagtccaagtacccattgAGCGGGAGACCGGGGTC
TCTGAGCgtgatcaggatttacatgaggatgaagcacgtcagggcgtggatacctcgccc
aatgcgtaaccagaactatctattcaaagccaacccaaattatgctggtaattttattaa
accaactggtgccagtcgcacagcaatcaccaccctcgggaGGAGACGACGGCATCGACA
>Capsid_DI_785-862_insertion813
AATGGTACATCCGTCTCCccttgaatacggggcatgcccaaacaacatgatgggtacgtt
ctcagtgcggactgtaggcacctcgaagtccaagtacccattggtgAGCGGGAGACCGGG
GTCTCTGAGCatcaggatttacatgaggatgaagcacgtcagggcgtggatacctcgccc
aatgcgtaaccagaactatctattcaaagccaacccaaattatgctggtaattttattaa
accaactggtgccagtcgcacagcaatcaccaccctcgggaGGAGACGACGGCATCGACA
>Capsid_DI_785-862_insertion814
AATGGTACATCCGTCTCCccttgaatacggggcatgcccaaacaacatgatgggtacgtt
ctcagtgcggactgtaggcacctcgaagtccaagtacccattggtgatcAGCGGGAGACC
GGGGTCTCTGAGCaggatttacatgaggatgaagcacgtcagggcgtggatacctcgccc
aatgcgtaaccagaactatctattcaaagccaacccaaattatgctggtaattttattaa
accaactggtgccagtcgcacagcaatcaccaccctcgggaGGAGACGACGGCATCGACA
>Capsid_DI_785-862_insertion815
AATGGTACATCCGTCTCCccttgaatacggggcatgcccaaacaacatgatgggtacgtt
ctcagtgcggactgtaggcacctcgaagtccaagtacccattggtgatcaggAGCGGGAG
ACCGGGGTCTCTGAGCatttacatgaggatgaagcacgtcagggcgtggatacctcgccc
aatgcgtaaccagaactatctattcaaagccaacccaaattatgctggtaattttattaa
accaactggtgccagtcgcacagcaatcaccaccctcgggaGGAGACGACGGCATCGACA
>Capsid_DI_785-862_insertion816
AATGGTACATCCGTCTCCccttgaatacggggcatgcccaaacaacatgatgggtacgtt
ctcagtgcggactgtaggcacctcgaagtccaagtacccattggtgatcaggattAGCGG
GAGACCGGGGTCTCTGAGCtacatgaggatgaagcacgtcagggcgtggatacctcgccc
aatgcgtaaccagaactatctattcaaagccaacccaaattatgctggtaattttattaa
accaactggtgccagtcgcacagcaatcaccaccctcgggaGGAGACGACGGCATCGACA
>Capsid_DI_785-862_insertion817
AATGGTACATCCGTCTCCccttgaatacggggcatgcccaaacaacatgatgggtacgtt
ctcagtgcggactgtaggcacctcgaagtccaagtacccattggtgatcaggatttacAG
CGGGAGACCGGGGTCTCTGAGCatgaggatgaagcacgtcagggcgtggatacctcgccc
aatgcgtaaccagaactatctattcaaagccaacccaaattatgctggtaattttattaa
accaactggtgccagtcgcacagcaatcaccaccctcgggaGGAGACGACGGCATCGACA
>Capsid_DI_785-862_insertion818
AATGGTACATCCGTCTCCccttgaatacggggcatgcccaaacaacatgatgggtacgtt
ctcagtgcggactgtaggcacctcgaagtccaagtacccattggtgatcaggatttacat
gAGCGGGAGACCGGGGTCTCTGAGCaggatgaagcacgtcagggcgtggatacctcgccc
aatgcgtaaccagaactatctattcaaagccaacccaaattatgctggtaattttattaa
accaactggtgccagtcgcacagcaatcaccaccctcgggaGGAGACGACGGCATCGACA
>Capsid_DI_785-862_insertion819
AATGGTACATCCGTCTCCccttgaatacggggcatgcccaaacaacatgatgggtacgtt
ctcagtgcggactgtaggcacctcgaagtccaagtacccattggtgatcaggatttacat
gaggAGCGGGAGACCGGGGTCTCTGAGCatgaagcacgtcagggcgtggatacctcgccc
aatgcgtaaccagaactatctattcaaagccaacccaaattatgctggtaattttattaa
accaactggtgccagtcgcacagcaatcaccaccctcgggaGGAGACGACGGCATCGACA
>Capsid_DI_785-862_insertion820
AATGGTACATCCGTCTCCccttgaatacggggcatgcccaaacaacatgatgggtacgtt
ctcagtgcggactgtaggcacctcgaagtccaagtacccattggtgatcaggatttacat
gaggatgAGCGGGAGACCGGGGTCTCTGAGCaagcacgtcagggcgtggatacctcgccc
aatgcgtaaccagaactatctattcaaagccaacccaaattatgctggtaattttattaa
accaactggtgccagtcgcacagcaatcaccaccctcgggaGGAGACGACGGCATCGACA
>Capsid_DI_785-862_insertion821
AATGGTACATCCGTCTCCccttgaatacggggcatgcccaaacaacatgatgggtacgtt
ctcagtgcggactgtaggcacctcgaagtccaagtacccattggtgatcaggatttacat
gaggatgaagAGCGGGAGACCGGGGTCTCTGAGCcacgtcagggcgtggatacctcgccc
aatgcgtaaccagaactatctattcaaagccaacccaaattatgctggtaattttattaa
accaactggtgccagtcgcacagcaatcaccaccctcgggaGGAGACGACGGCATCGACA
>Capsid_DI_785-862_insertion822
AATGGTACATCCGTCTCCccttgaatacggggcatgcccaaacaacatgatgggtacgtt
ctcagtgcggactgtaggcacctcgaagtccaagtacccattggtgatcaggatttacat
gaggatgaagcacAGCGGGAGACCGGGGTCTCTGAGCgtcagggcgtggatacctcgccc
aatgcgtaaccagaactatctattcaaagccaacccaaattatgctggtaattttattaa
accaactggtgccagtcgcacagcaatcaccaccctcgggaGGAGACGACGGCATCGACA
>Capsid_DI_785-862_insertion823
AATGGTACATCCGTCTCCccttgaatacggggcatgcccaaacaacatgatgggtacgtt
ctcagtgcggactgtaggcacctcgaagtccaagtacccattggtgatcaggatttacat
gaggatgaagcacgtcAGCGGGAGACCGGGGTCTCTGAGCagggcgtggatacctcgccc
aatgcgtaaccagaactatctattcaaagccaacccaaattatgctggtaattttattaa
accaactggtgccagtcgcacagcaatcaccaccctcgggaGGAGACGACGGCATCGACA
>Capsid_DI_785-862_insertion824
AATGGTACATCCGTCTCCccttgaatacggggcatgcccaaacaacatgatgggtacgtt
ctcagtgcggactgtaggcacctcgaagtccaagtacccattggtgatcaggatttacat
gaggatgaagcacgtcaggAGCGGGAGACCGGGGTCTCTGAGCgcgtggatacctcgccc
aatgcgtaaccagaactatctattcaaagccaacccaaattatgctggtaattttattaa
accaactggtgccagtcgcacagcaatcaccaccctcgggaGGAGACGACGGCATCGACA
>Capsid_DI_785-862_insertion825
AATGGTACATCCGTCTCCccttgaatacggggcatgcccaaacaacatgatgggtacgtt
ctcagtgcggactgtaggcacctcgaagtccaagtacccattggtgatcaggatttacat
gaggatgaagcacgtcagggcgAGCGGGAGACCGGGGTCTCTGAGCtggatacctcgccc
aatgcgtaaccagaactatctattcaaagccaacccaaattatgctggtaattttattaa
accaactggtgccagtcgcacagcaatcaccaccctcgggaGGAGACGACGGCATCGACA
>Capsid_DI_785-862_insertion826
AATGGTACATCCGTCTCCccttgaatacggggcatgcccaaacaacatgatgggtacgtt
ctcagtgcggactgtaggcacctcgaagtccaagtacccattggtgatcaggatttacat
gaggatgaagcacgtcagggcgtggAGCGGGAGACCGGGGTCTCTGAGCatacctcgccc
aatgcgtaaccagaactatctattcaaagccaacccaaattatgctggtaattttattaa
accaactggtgccagtcgcacagcaatcaccaccctcgggaGGAGACGACGGCATCGACA
>Capsid_DI_785-862_insertion827
AATGGTACATCCGTCTCCccttgaatacggggcatgcccaaacaacatgatgggtacgtt
ctcagtgcggactgtaggcacctcgaagtccaagtacccattggtgatcaggatttacat
gaggatgaagcacgtcagggcgtggataAGCGGGAGACCGGGGTCTCTGAGCcctcgccc
aatgcgtaaccagaactatctattcaaagccaacccaaattatgctggtaattttattaa
accaactggtgccagtcgcacagcaatcaccaccctcgggaGGAGACGACGGCATCGACA
>Capsid_DI_785-862_insertion828
AATGGTACATCCGTCTCCccttgaatacggggcatgcccaaacaacatgatgggtacgtt
ctcagtgcggactgtaggcacctcgaagtccaagtacccattggtgatcaggatttacat
gaggatgaagcacgtcagggcgtggatacctAGCGGGAGACCGGGGTCTCTGAGCcgccc
aatgcgtaaccagaactatctattcaaagccaacccaaattatgctggtaattttattaa
accaactggtgccagtcgcacagcaatcaccaccctcgggaGGAGACGACGGCATCGACA
>Capsid_DI_785-862_insertion829
AATGGTACATCCGTCTCCccttgaatacggggcatgcccaaacaacatgatgggtacgtt
ctcagtgcggactgtaggcacctcgaagtccaagtacccattggtgatcaggatttacat
gaggatgaagcacgtcagggcgtggatacctcgcAGCGGGAGACCGGGGTCTCTGAGCcc
aatgcgtaaccagaactatctattcaaagccaacccaaattatgctggtaattttattaa
accaactggtgccagtcgcacagcaatcaccaccctcgggaGGAGACGACGGCATCGACA
>Capsid_DI_785-862_insertion830
AATGGTACATCCGTCTCCccttgaatacggggcatgcccaaacaacatgatgggtacgtt
ctcagtgcggactgtaggcacctcgaagtccaagtacccattggtgatcaggatttacat
gaggatgaagcacgtcagggcgtggatacctcgcccaAGCGGGAGACCGGGGTCTCTGAG
Catgcgtaaccagaactatctattcaaagccaacccaaattatgctggtaattttattaa
accaactggtgccagtcgcacagcaatcaccaccctcgggaGGAGACGACGGCATCGACA
>Capsid_DI_785-862_insertion831
AATGGTACATCCGTCTCCccttgaatacggggcatgcccaaacaacatgatgggtacgtt
ctcagtgcggactgtaggcacctcgaagtccaagtacccattggtgatcaggatttacat
gaggatgaagcacgtcagggcgtggatacctcgcccaatgAGCGGGAGACCGGGGTCTCT
GAGCcgtaaccagaactatctattcaaagccaacccaaattatgctggtaattttattaa
accaactggtgccagtcgcacagcaatcaccaccctcgggaGGAGACGACGGCATCGACA
>Capsid_DI_785-862_insertion832
AATGGTACATCCGTCTCCccttgaatacggggcatgcccaaacaacatgatgggtacgtt
ctcagtgcggactgtaggcacctcgaagtccaagtacccattggtgatcaggatttacat
gaggatgaagcacgtcagggcgtggatacctcgcccaatgcgtAGCGGGAGACCGGGGTC
TCTGAGCaaccagaactatctattcaaagccaacccaaattatgctggtaattttattaa
accaactggtgccagtcgcacagcaatcaccaccctcgggaGGAGACGACGGCATCGACA
>Capsid_DI_785-862_insertion833
AATGGTACATCCGTCTCCccttgaatacggggcatgcccaaacaacatgatgggtacgtt
ctcagtgcggactgtaggcacctcgaagtccaagtacccattggtgatcaggatttacat
gaggatgaagcacgtcagggcgtggatacctcgcccaatgcgtaacAGCGGGAGACCGGG
GTCTCTGAGCcagaactatctattcaaagccaacccaaattatgctggtaattttattaa
accaactggtgccagtcgcacagcaatcaccaccctcgggaGGAGACGACGGCATCGACA
>Capsid_DI_785-862_insertion834
AATGGTACATCCGTCTCCccttgaatacggggcatgcccaaacaacatgatgggtacgtt
ctcagtgcggactgtaggcacctcgaagtccaagtacccattggtgatcaggatttacat
gaggatgaagcacgtcagggcgtggatacctcgcccaatgcgtaaccagAGCGGGAGACC
GGGGTCTCTGAGCaactatctattcaaagccaacccaaattatgctggtaattttattaa
accaactggtgccagtcgcacagcaatcaccaccctcgggaGGAGACGACGGCATCGACA
>Capsid_DI_785-862_insertion835
AATGGTACATCCGTCTCCccttgaatacggggcatgcccaaacaacatgatgggtacgtt
ctcagtgcggactgtaggcacctcgaagtccaagtacccattggtgatcaggatttacat
gaggatgaagcacgtcagggcgtggatacctcgcccaatgcgtaaccagaacAGCGGGAG
ACCGGGGTCTCTGAGCtatctattcaaagccaacccaaattatgctggtaattttattaa
accaactggtgccagtcgcacagcaatcaccaccctcgggaGGAGACGACGGCATCGACA
>Capsid_DI_785-862_insertion836
AATGGTACATCCGTCTCCccttgaatacggggcatgcccaaacaacatgatgggtacgtt
ctcagtgcggactgtaggcacctcgaagtccaagtacccattggtgatcaggatttacat
gaggatgaagcacgtcagggcgtggatacctcgcccaatgcgtaaccagaactatAGCGG
GAGACCGGGGTCTCTGAGCctattcaaagccaacccaaattatgctggtaattttattaa
accaactggtgccagtcgcacagcaatcaccaccctcgggaGGAGACGACGGCATCGACA
>Capsid_DI_785-862_insertion837
AATGGTACATCCGTCTCCccttgaatacggggcatgcccaaacaacatgatgggtacgtt
ctcagtgcggactgtaggcacctcgaagtccaagtacccattggtgatcaggatttacat
gaggatgaagcacgtcagggcgtggatacctcgcccaatgcgtaaccagaactatctaAG
CGGGAGACCGGGGTCTCTGAGCttcaaagccaacccaaattatgctggtaattttattaa
accaactggtgccagtcgcacagcaatcaccaccctcgggaGGAGACGACGGCATCGACA
>Capsid_DI_785-862_insertion838
AATGGTACATCCGTCTCCccttgaatacggggcatgcccaaacaacatgatgggtacgtt
ctcagtgcggactgtaggcacctcgaagtccaagtacccattggtgatcaggatttacat
gaggatgaagcacgtcagggcgtggatacctcgcccaatgcgtaaccagaactatctatt
cAGCGGGAGACCGGGGTCTCTGAGCaaagccaacccaaattatgctggtaattttattaa
accaactggtgccagtcgcacagcaatcaccaccctcgggaGGAGACGACGGCATCGACA
>Capsid_DI_785-862_insertion839
AATGGTACATCCGTCTCCccttgaatacggggcatgcccaaacaacatgatgggtacgtt
ctcagtgcggactgtaggcacctcgaagtccaagtacccattggtgatcaggatttacat
gaggatgaagcacgtcagggcgtggatacctcgcccaatgcgtaaccagaactatctatt
caaaAGCGGGAGACCGGGGTCTCTGAGCgccaacccaaattatgctggtaattttattaa
accaactggtgccagtcgcacagcaatcaccaccctcgggaGGAGACGACGGCATCGACA
>Capsid_DI_785-862_insertion840
AATGGTACATCCGTCTCCccttgaatacggggcatgcccaaacaacatgatgggtacgtt
ctcagtgcggactgtaggcacctcgaagtccaagtacccattggtgatcaggatttacat
gaggatgaagcacgtcagggcgtggatacctcgcccaatgcgtaaccagaactatctatt
caaagccAGCGGGAGACCGGGGTCTCTGAGCaacccaaattatgctggtaattttattaa
accaactggtgccagtcgcacagcaatcaccaccctcgggaGGAGACGACGGCATCGACA
>Capsid_DI_785-862_insertion841
AATGGTACATCCGTCTCCccttgaatacggggcatgcccaaacaacatgatgggtacgtt
ctcagtgcggactgtaggcacctcgaagtccaagtacccattggtgatcaggatttacat
gaggatgaagcacgtcagggcgtggatacctcgcccaatgcgtaaccagaactatctatt
caaagccaacAGCGGGAGACCGGGGTCTCTGAGCccaaattatgctggtaattttattaa
accaactggtgccagtcgcacagcaatcaccaccctcgggaGGAGACGACGGCATCGACA
>Capsid_DI_785-862_insertion842
AATGGTACATCCGTCTCCccttgaatacggggcatgcccaaacaacatgatgggtacgtt
ctcagtgcggactgtaggcacctcgaagtccaagtacccattggtgatcaggatttacat
gaggatgaagcacgtcagggcgtggatacctcgcccaatgcgtaaccagaactatctatt
caaagccaacccaAGCGGGAGACCGGGGTCTCTGAGCaattatgctggtaattttattaa
accaactggtgccagtcgcacagcaatcaccaccctcgggaGGAGACGACGGCATCGACA
>Capsid_DI_785-862_insertion843
AATGGTACATCCGTCTCCccttgaatacggggcatgcccaaacaacatgatgggtacgtt
ctcagtgcggactgtaggcacctcgaagtccaagtacccattggtgatcaggatttacat
gaggatgaagcacgtcagggcgtggatacctcgcccaatgcgtaaccagaactatctatt
caaagccaacccaaatAGCGGGAGACCGGGGTCTCTGAGCtatgctggtaattttattaa
accaactggtgccagtcgcacagcaatcaccaccctcgggaGGAGACGACGGCATCGACA
>Capsid_DI_785-862_insertion844
AATGGTACATCCGTCTCCccttgaatacggggcatgcccaaacaacatgatgggtacgtt
ctcagtgcggactgtaggcacctcgaagtccaagtacccattggtgatcaggatttacat
gaggatgaagcacgtcagggcgtggatacctcgcccaatgcgtaaccagaactatctatt
caaagccaacccaaattatAGCGGGAGACCGGGGTCTCTGAGCgctggtaattttattaa
accaactggtgccagtcgcacagcaatcaccaccctcgggaGGAGACGACGGCATCGACA
>Capsid_DI_785-862_insertion845
AATGGTACATCCGTCTCCccttgaatacggggcatgcccaaacaacatgatgggtacgtt
ctcagtgcggactgtaggcacctcgaagtccaagtacccattggtgatcaggatttacat
gaggatgaagcacgtcagggcgtggatacctcgcccaatgcgtaaccagaactatctatt
caaagccaacccaaattatgctAGCGGGAGACCGGGGTCTCTGAGCggtaattttattaa
accaactggtgccagtcgcacagcaatcaccaccctcgggaGGAGACGACGGCATCGACA
>Capsid_DI_785-862_insertion846
AATGGTACATCCGTCTCCccttgaatacggggcatgcccaaacaacatgatgggtacgtt
ctcagtgcggactgtaggcacctcgaagtccaagtacccattggtgatcaggatttacat
gaggatgaagcacgtcagggcgtggatacctcgcccaatgcgtaaccagaactatctatt
caaagccaacccaaattatgctggtAGCGGGAGACCGGGGTCTCTGAGCaattttattaa
accaactggtgccagtcgcacagcaatcaccaccctcgggaGGAGACGACGGCATCGACA
>Capsid_DI_785-862_insertion847
AATGGTACATCCGTCTCCccttgaatacggggcatgcccaaacaacatgatgggtacgtt
ctcagtgcggactgtaggcacctcgaagtccaagtacccattggtgatcaggatttacat
gaggatgaagcacgtcagggcgtggatacctcgcccaatgcgtaaccagaactatctatt
caaagccaacccaaattatgctggtaatAGCGGGAGACCGGGGTCTCTGAGCtttattaa
accaactggtgccagtcgcacagcaatcaccaccctcgggaGGAGACGACGGCATCGACA
>Capsid_DI_785-862_insertion848
AATGGTACATCCGTCTCCccttgaatacggggcatgcccaaacaacatgatgggtacgtt
ctcagtgcggactgtaggcacctcgaagtccaagtacccattggtgatcaggatttacat
gaggatgaagcacgtcagggcgtggatacctcgcccaatgcgtaaccagaactatctatt
caaagccaacccaaattatgctggtaattttAGCGGGAGACCGGGGTCTCTGAGCattaa
accaactggtgccagtcgcacagcaatcaccaccctcgggaGGAGACGACGGCATCGACA
>Capsid_DI_785-862_insertion849
AATGGTACATCCGTCTCCccttgaatacggggcatgcccaaacaacatgatgggtacgtt
ctcagtgcggactgtaggcacctcgaagtccaagtacccattggtgatcaggatttacat
gaggatgaagcacgtcagggcgtggatacctcgcccaatgcgtaaccagaactatctatt
caaagccaacccaaattatgctggtaattttattAGCGGGAGACCGGGGTCTCTGAGCaa
accaactggtgccagtcgcacagcaatcaccaccctcgggaGGAGACGACGGCATCGACA
>Capsid_DI_785-862_insertion850
AATGGTACATCCGTCTCCccttgaatacggggcatgcccaaacaacatgatgggtacgtt
ctcagtgcggactgtaggcacctcgaagtccaagtacccattggtgatcaggatttacat
gaggatgaagcacgtcagggcgtggatacctcgcccaatgcgtaaccagaactatctatt
caaagccaacccaaattatgctggtaattttattaaaAGCGGGAGACCGGGGTCTCTGAG
CccaactggtgccagtcgcacagcaatcaccaccctcgggaGGAGACGACGGCATCGACA
>Capsid_DI_785-862_insertion851
AATGGTACATCCGTCTCCccttgaatacggggcatgcccaaacaacatgatgggtacgtt
ctcagtgcggactgtaggcacctcgaagtccaagtacccattggtgatcaggatttacat
gaggatgaagcacgtcagggcgtggatacctcgcccaatgcgtaaccagaactatctatt
caaagccaacccaaattatgctggtaattttattaaaccaAGCGGGAGACCGGGGTCTCT
GAGCactggtgccagtcgcacagcaatcaccaccctcgggaGGAGACGACGGCATCGACA
>Capsid_DI_785-862_insertion852
AATGGTACATCCGTCTCCccttgaatacggggcatgcccaaacaacatgatgggtacgtt
ctcagtgcggactgtaggcacctcgaagtccaagtacccattggtgatcaggatttacat
gaggatgaagcacgtcagggcgtggatacctcgcccaatgcgtaaccagaactatctatt
caaagccaacccaaattatgctggtaattttattaaaccaactAGCGGGAGACCGGGGTC
TCTGAGCggtgccagtcgcacagcaatcaccaccctcgggaGGAGACGACGGCATCGACA
>Capsid_DI_785-862_insertion853
AATGGTACATCCGTCTCCccttgaatacggggcatgcccaaacaacatgatgggtacgtt
ctcagtgcggactgtaggcacctcgaagtccaagtacccattggtgatcaggatttacat
gaggatgaagcacgtcagggcgtggatacctcgcccaatgcgtaaccagaactatctatt
caaagccaacccaaattatgctggtaattttattaaaccaactggtAGCGGGAGACCGGG
GTCTCTGAGCgccagtcgcacagcaatcaccaccctcgggaGGAGACGACGGCATCGACA
>Capsid_DI_785-862_insertion854
AATGGTACATCCGTCTCCccttgaatacggggcatgcccaaacaacatgatgggtacgtt
ctcagtgcggactgtaggcacctcgaagtccaagtacccattggtgatcaggatttacat
gaggatgaagcacgtcagggcgtggatacctcgcccaatgcgtaaccagaactatctatt
caaagccaacccaaattatgctggtaattttattaaaccaactggtgccAGCGGGAGACC
GGGGTCTCTGAGCagtcgcacagcaatcaccaccctcgggaGGAGACGACGGCATCGACA
>Capsid_DI_785-862_insertion855
AATGGTACATCCGTCTCCccttgaatacggggcatgcccaaacaacatgatgggtacgtt
ctcagtgcggactgtaggcacctcgaagtccaagtacccattggtgatcaggatttacat
gaggatgaagcacgtcagggcgtggatacctcgcccaatgcgtaaccagaactatctatt
caaagccaacccaaattatgctggtaattttattaaaccaactggtgccagtAGCGGGAG
ACCGGGGTCTCTGAGCcgcacagcaatcaccaccctcgggaGGAGACGACGGCATCGACA
>Capsid_DI_785-862_insertion856
AATGGTACATCCGTCTCCccttgaatacggggcatgcccaaacaacatgatgggtacgtt
ctcagtgcggactgtaggcacctcgaagtccaagtacccattggtgatcaggatttacat
gaggatgaagcacgtcagggcgtggatacctcgcccaatgcgtaaccagaactatctatt
caaagccaacccaaattatgctggtaattttattaaaccaactggtgccagtcgcAGCGG
GAGACCGGGGTCTCTGAGCacagcaatcaccaccctcgggaGGAGACGACGGCATCGACA
>Capsid_DI_785-862_insertion857
AATGGTACATCCGTCTCCccttgaatacggggcatgcccaaacaacatgatgggtacgtt
ctcagtgcggactgtaggcacctcgaagtccaagtacccattggtgatcaggatttacat
gaggatgaagcacgtcagggcgtggatacctcgcccaatgcgtaaccagaactatctatt
caaagccaacccaaattatgctggtaattttattaaaccaactggtgccagtcgcacaAG
CGGGAGACCGGGGTCTCTGAGCgcaatcaccaccctcgggaGGAGACGACGGCATCGACA
>Capsid_DI_785-862_insertion858
AATGGTACATCCGTCTCCccttgaatacggggcatgcccaaacaacatgatgggtacgtt
ctcagtgcggactgtaggcacctcgaagtccaagtacccattggtgatcaggatttacat
gaggatgaagcacgtcagggcgtggatacctcgcccaatgcgtaaccagaactatctatt
caaagccaacccaaattatgctggtaattttattaaaccaactggtgccagtcgcacagc
aAGCGGGAGACCGGGGTCTCTGAGCatcaccaccctcgggaGGAGACGACGGCATCGACA
>Capsid_DI_785-862_insertion859
AATGGTACATCCGTCTCCccttgaatacggggcatgcccaaacaacatgatgggtacgtt
ctcagtgcggactgtaggcacctcgaagtccaagtacccattggtgatcaggatttacat
gaggatgaagcacgtcagggcgtggatacctcgcccaatgcgtaaccagaactatctatt
caaagccaacccaaattatgctggtaattttattaaaccaactggtgccagtcgcacagc
aatcAGCGGGAGACCGGGGTCTCTGAGCaccaccctcgggaGGAGACGACGGCATCGACA
>Capsid_DI_785-862_insertion860
AATGGTACATCCGTCTCCccttgaatacggggcatgcccaaacaacatgatgggtacgtt
ctcagtgcggactgtaggcacctcgaagtccaagtacccattggtgatcaggatttacat
gaggatgaagcacgtcagggcgtggatacctcgcccaatgcgtaaccagaactatctatt
caaagccaacccaaattatgctggtaattttattaaaccaactggtgccagtcgcacagc
aatcaccAGCGGGAGACCGGGGTCTCTGAGCaccctcgggaGGAGACGACGGCATCGACA
>Capsid_DI_785-862_insertion861
AATGGTACATCCGTCTCCccttgaatacggggcatgcccaaacaacatgatgggtacgtt
ctcagtgcggactgtaggcacctcgaagtccaagtacccattggtgatcaggatttacat
gaggatgaagcacgtcagggcgtggatacctcgcccaatgcgtaaccagaactatctatt
caaagccaacccaaattatgctggtaattttattaaaccaactggtgccagtcgcacagc
aatcaccaccAGCGGGAGACCGGGGTCTCTGAGCctcgggaGGAGACGACGGCATCGACA
>Capsid_DI_785-862_insertion862
AATGGTACATCCGTCTCCccttgaatacggggcatgcccaaacaacatgatgggtacgtt
ctcagtgcggactgtaggcacctcgaagtccaagtacccattggtgatcaggatttacat
gaggatgaagcacgtcagggcgtggatacctcgcccaatgcgtaaccagaactatctatt
caaagccaacccaaattatgctggtaattttattaaaccaactggtgccagtcgcacagc
aatcaccaccctcAGCGGGAGACCGGGGTCTCTGAGCgggaGGAGACGACGGCATCGACA

#Oligopool primers for EVA-71 Capsid insertion library
>Capsid_oligoP_DI-1_F Frag1-77_57.3C
AGGCTTCAGACCTCGTCTC
>Capsid_oligoP_DI-1_R Frag1-77_58.4C
CTTCTCCGGACTCCGTCTC
>Capsid_oligoP_DI-2_F Frag78-157_56.8C
AGACCAGGCGTCTCCttac
>Capsid_oligoP_DI-2_R Frag78-157_56.4C
ACATATACCCGTCTCCcgg
>Capsid_oligoP_DI-3_F Frag158-235_58.0C
TCCGTTTGTTCCGTCTCCaa
>Capsid_oligoP_DI-3_R Frag158-235_57.2C
CACGACCTCAGGCGTCT
>Capsid_oligoP_DI-4_F Frag236-314_58.4C
CCGAGAGTTACGTCTCCtgat
>Capsid_oligoP_DI-4_R Frag236-314_56.3C
AGTTGCATTACGTCTCCctg
>Capsid_oligoP_DI-5_F Frag315-392_57.0C
ATGACCGTTAGCGTCTCCt
>Capsid_oligoP_DI-5_R Frag315-392_57.2C
CCTGTCCGTCTGCGTCT
>Capsid_oligoP_DI-6_F Frag393-470_58.1C
TCTCCGTATGTCGTCTCCg
>Capsid_oligoP_DI-6_R Frag393-470_57.1C
TTTCATGCCACGCGTCTC
>Capsid_oligoP_DI-7_F Frag471-548_56.5C
TAAATATCCCCCGTCTCCga
>Capsid_oligoP_DI-7_R Frag471-548_58.6C
CATCCATACTCGCGTCTCCt
>Capsid_oligoP_DI-8_F Frag549-626_57.5C
TAAATCGTGGACGTCTCCcat
>Capsid_oligoP_DI-8_R Frag549-626_55.6C
ACTACATGACCCCGTCTCC
>Capsid_oligoP_DI-9_F Frag627-706_57.7C
TCTCATTGCGTCTCCgagt
>Capsid_oligoP_DI-9_R Frag627-706_56.6C
TCAAGTACCCGTCTCCtagg
>Capsid_oligoP_DI-10_F Frag707-784_57.6C
TTCTTGTCGACCGTCTCCc
>Capsid_oligoP_DI-10_R Frag707-784_56.6C
TGCCTACGCTTTCGTCTC
>Capsid_oligoP_DI-11_F Frag785-862_56.3C
AATGGTACATCCGTCTCCcc
>Capsid_oligoP_DI-11_R Frag785-862_58.6C
TGTCGATGCCGTCGTCTC

#Inverse PCR primers for EVA-71 capsid insertion library
>Capsid_geneP_DI-1_R Frag1-77 57.6C
ATACGTCTCccatgtttgattgtgttgagggtc
>Capsid_geneP_DI-1_F Frag1-77 58.5C
ATACGTCTCttacagcgatcgggtggc
>Capsid_geneP_DI-2_R Frag78-157 58.1C
ATACGTCTCtgtaaccacatgcctcagcag
>Capsid_geneP_DI-2_F Frag78-157 56.2C
ATACGTCTCaaccggggtctttggtcaa
>Capsid_geneP_DI-3_R Frag158-235 58.1C
ATACGTCTCcggtttcagttaacacatccgg
>Capsid_geneP_DI-3_F Frag158-235 58.0C
ATACGTCTCtgatgctggcattccaatatcaca
>Capsid_geneP_DI-4_R Frag236-314 58.5C
ATACGTCTCcatcaagcacgtacgggtgt
>Capsid_geneP_DI-4_F Frag236-314 58.9C
ATACGTCTCtgcaggccttagacaagcag
>Capsid_geneP_DI-5_R Frag315-392 58.1C
ATACGTCTCctgcaaattcagaacacattgggg
>Capsid_geneP_DI-5_F Frag315-392 57.7C
ATACGTCTCgcgcttcccggtgtca
>Capsid_geneP_DI-6_R Frag393-470 61.6C
ATACGTCTCagcgcagtctctccattaagct
>Capsid_geneP_DI-6_F Frag393-470 56.9C
ATACGTCTCgaccgccatgttgggca
>Capsid_geneP_DI-7_R Frag471-548 56.6C
ATACGTCTCcggtcgcccggtcc
>Capsid_geneP_DI-7_F Frag471-548 60.1C
ATACGTCTCcatgaagttgtgtaaggatgctagtga
>Capsid_geneP_DI-8_R Frag549-626 58.5C
ATACGTCTCtcatggtgaagttcttctgggc
>Capsid_geneP_DI-8_F Frag549-626 59.1C
ATACGTCTCgagtatgattgagacacggtgtgt
>Capsid_geneP_DI-9_R Frag627-706 60.7C
ATACGTCTCtactctcatcactagcatttgatgatgc
>Capsid_geneP_DI-9_F Frag627-706 56.8C
ATACGTCTCccctaccgggcaagttgt
>Capsid_geneP_DI-10_R Frag707-784 58.3C
ATACGTCTCtaggggtgcatgcaacaaagg
>Capsid_geneP_DI-10_F Frag707-784 56.8C
ATACGTCTCccttgaatacggggcatgc
>Capsid_geneP_DI-11_R Frag785-862 60.1C
ATACGTCTCcaaggtctttctcctgtttgtgttca
>Capsid_geneP_DI-11_F Frag785-862 58.0C
ATACGTCTCcgggaaatttggacagcagtc
