# Supplementary material for: Deep mutation, insertion and deletion scanning across the Enterovirus A proteome reveals constraints shaping viral evolution
Source: Nat Microbiol. 2024 Nov 28;10(1):158–68. doi: 10.1038/s41564-024-01871-y (PMC11726453; doi:10.1038/s41564-024-01871-y)
Supplement: Supplementary file 6 — Contains sequences necessary for generation of insertional handle libraries in the replication proteins of EV-A71. [file 41564_2024_1871_MOESM6_ESM.fasta]

#Oligopool for replication proteins insertion library
>Replication_DI_1-78_insertion1
CCCTTTAATCACGTCTCCcgggAGCGGGAGACCGGGGTCTCTGAGCaaatttggacagca
gtccggagctatctacgtgggcaactttagagtggttaaccgccatcttgctactcataa
tgactgggcaaaccttgtttgggaagacagctcccgcgacttgctcgtatcatctaccac
tgctcaaggttgtgacacgattgctcgttgcaattgccagacaggagtgtattattgtaa
ctcaatgagaaaacactatccggtcagtttctcgaaacccaGGAGACGGGTCGCCCTTAT
>Replication_DI_1-78_insertion2
CCCTTTAATCACGTCTCCcgggaaaAGCGGGAGACCGGGGTCTCTGAGCtttggacagca
gtccggagctatctacgtgggcaactttagagtggttaaccgccatcttgctactcataa
tgactgggcaaaccttgtttgggaagacagctcccgcgacttgctcgtatcatctaccac
tgctcaaggttgtgacacgattgctcgttgcaattgccagacaggagtgtattattgtaa
ctcaatgagaaaacactatccggtcagtttctcgaaacccaGGAGACGGGTCGCCCTTAT
>Replication_DI_1-78_insertion3
CCCTTTAATCACGTCTCCcgggaaatttAGCGGGAGACCGGGGTCTCTGAGCggacagca
gtccggagctatctacgtgggcaactttagagtggttaaccgccatcttgctactcataa
tgactgggcaaaccttgtttgggaagacagctcccgcgacttgctcgtatcatctaccac
tgctcaaggttgtgacacgattgctcgttgcaattgccagacaggagtgtattattgtaa
ctcaatgagaaaacactatccggtcagtttctcgaaacccaGGAGACGGGTCGCCCTTAT
>Replication_DI_1-78_insertion4
CCCTTTAATCACGTCTCCcgggaaatttggaAGCGGGAGACCGGGGTCTCTGAGCcagca
gtccggagctatctacgtgggcaactttagagtggttaaccgccatcttgctactcataa
tgactgggcaaaccttgtttgggaagacagctcccgcgacttgctcgtatcatctaccac
tgctcaaggttgtgacacgattgctcgttgcaattgccagacaggagtgtattattgtaa
ctcaatgagaaaacactatccggtcagtttctcgaaacccaGGAGACGGGTCGCCCTTAT
>Replication_DI_1-78_insertion5
CCCTTTAATCACGTCTCCcgggaaatttggacagAGCGGGAGACCGGGGTCTCTGAGCca
gtccggagctatctacgtgggcaactttagagtggttaaccgccatcttgctactcataa
tgactgggcaaaccttgtttgggaagacagctcccgcgacttgctcgtatcatctaccac
tgctcaaggttgtgacacgattgctcgttgcaattgccagacaggagtgtattattgtaa
ctcaatgagaaaacactatccggtcagtttctcgaaacccaGGAGACGGGTCGCCCTTAT
>Replication_DI_1-78_insertion6
CCCTTTAATCACGTCTCCcgggaaatttggacagcagAGCGGGAGACCGGGGTCTCTGAG
Ctccggagctatctacgtgggcaactttagagtggttaaccgccatcttgctactcataa
tgactgggcaaaccttgtttgggaagacagctcccgcgacttgctcgtatcatctaccac
tgctcaaggttgtgacacgattgctcgttgcaattgccagacaggagtgtattattgtaa
ctcaatgagaaaacactatccggtcagtttctcgaaacccaGGAGACGGGTCGCCCTTAT
>Replication_DI_1-78_insertion7
CCCTTTAATCACGTCTCCcgggaaatttggacagcagtccAGCGGGAGACCGGGGTCTCT
GAGCggagctatctacgtgggcaactttagagtggttaaccgccatcttgctactcataa
tgactgggcaaaccttgtttgggaagacagctcccgcgacttgctcgtatcatctaccac
tgctcaaggttgtgacacgattgctcgttgcaattgccagacaggagtgtattattgtaa
ctcaatgagaaaacactatccggtcagtttctcgaaacccaGGAGACGGGTCGCCCTTAT
>Replication_DI_1-78_insertion8
CCCTTTAATCACGTCTCCcgggaaatttggacagcagtccggaAGCGGGAGACCGGGGTC
TCTGAGCgctatctacgtgggcaactttagagtggttaaccgccatcttgctactcataa
tgactgggcaaaccttgtttgggaagacagctcccgcgacttgctcgtatcatctaccac
tgctcaaggttgtgacacgattgctcgttgcaattgccagacaggagtgtattattgtaa
ctcaatgagaaaacactatccggtcagtttctcgaaacccaGGAGACGGGTCGCCCTTAT
>Replication_DI_1-78_insertion9
CCCTTTAATCACGTCTCCcgggaaatttggacagcagtccggagctAGCGGGAGACCGGG
GTCTCTGAGCatctacgtgggcaactttagagtggttaaccgccatcttgctactcataa
tgactgggcaaaccttgtttgggaagacagctcccgcgacttgctcgtatcatctaccac
tgctcaaggttgtgacacgattgctcgttgcaattgccagacaggagtgtattattgtaa
ctcaatgagaaaacactatccggtcagtttctcgaaacccaGGAGACGGGTCGCCCTTAT
>Replication_DI_1-78_insertion10
CCCTTTAATCACGTCTCCcgggaaatttggacagcagtccggagctatcAGCGGGAGACC
GGGGTCTCTGAGCtacgtgggcaactttagagtggttaaccgccatcttgctactcataa
tgactgggcaaaccttgtttgggaagacagctcccgcgacttgctcgtatcatctaccac
tgctcaaggttgtgacacgattgctcgttgcaattgccagacaggagtgtattattgtaa
ctcaatgagaaaacactatccggtcagtttctcgaaacccaGGAGACGGGTCGCCCTTAT
>Replication_DI_1-78_insertion11
CCCTTTAATCACGTCTCCcgggaaatttggacagcagtccggagctatctacAGCGGGAG
ACCGGGGTCTCTGAGCgtgggcaactttagagtggttaaccgccatcttgctactcataa
tgactgggcaaaccttgtttgggaagacagctcccgcgacttgctcgtatcatctaccac
tgctcaaggttgtgacacgattgctcgttgcaattgccagacaggagtgtattattgtaa
ctcaatgagaaaacactatccggtcagtttctcgaaacccaGGAGACGGGTCGCCCTTAT
>Replication_DI_1-78_insertion12
CCCTTTAATCACGTCTCCcgggaaatttggacagcagtccggagctatctacgtgAGCGG
GAGACCGGGGTCTCTGAGCggcaactttagagtggttaaccgccatcttgctactcataa
tgactgggcaaaccttgtttgggaagacagctcccgcgacttgctcgtatcatctaccac
tgctcaaggttgtgacacgattgctcgttgcaattgccagacaggagtgtattattgtaa
ctcaatgagaaaacactatccggtcagtttctcgaaacccaGGAGACGGGTCGCCCTTAT
>Replication_DI_1-78_insertion13
CCCTTTAATCACGTCTCCcgggaaatttggacagcagtccggagctatctacgtgggcAG
CGGGAGACCGGGGTCTCTGAGCaactttagagtggttaaccgccatcttgctactcataa
tgactgggcaaaccttgtttgggaagacagctcccgcgacttgctcgtatcatctaccac
tgctcaaggttgtgacacgattgctcgttgcaattgccagacaggagtgtattattgtaa
ctcaatgagaaaacactatccggtcagtttctcgaaacccaGGAGACGGGTCGCCCTTAT
>Replication_DI_1-78_insertion14
CCCTTTAATCACGTCTCCcgggaaatttggacagcagtccggagctatctacgtgggcaa
cAGCGGGAGACCGGGGTCTCTGAGCtttagagtggttaaccgccatcttgctactcataa
tgactgggcaaaccttgtttgggaagacagctcccgcgacttgctcgtatcatctaccac
tgctcaaggttgtgacacgattgctcgttgcaattgccagacaggagtgtattattgtaa
ctcaatgagaaaacactatccggtcagtttctcgaaacccaGGAGACGGGTCGCCCTTAT
>Replication_DI_1-78_insertion15
CCCTTTAATCACGTCTCCcgggaaatttggacagcagtccggagctatctacgtgggcaa
ctttAGCGGGAGACCGGGGTCTCTGAGCagagtggttaaccgccatcttgctactcataa
tgactgggcaaaccttgtttgggaagacagctcccgcgacttgctcgtatcatctaccac
tgctcaaggttgtgacacgattgctcgttgcaattgccagacaggagtgtattattgtaa
ctcaatgagaaaacactatccggtcagtttctcgaaacccaGGAGACGGGTCGCCCTTAT
>Replication_DI_1-78_insertion16
CCCTTTAATCACGTCTCCcgggaaatttggacagcagtccggagctatctacgtgggcaa
ctttagaAGCGGGAGACCGGGGTCTCTGAGCgtggttaaccgccatcttgctactcataa
tgactgggcaaaccttgtttgggaagacagctcccgcgacttgctcgtatcatctaccac
tgctcaaggttgtgacacgattgctcgttgcaattgccagacaggagtgtattattgtaa
ctcaatgagaaaacactatccggtcagtttctcgaaacccaGGAGACGGGTCGCCCTTAT
>Replication_DI_1-78_insertion17
CCCTTTAATCACGTCTCCcgggaaatttggacagcagtccggagctatctacgtgggcaa
ctttagagtgAGCGGGAGACCGGGGTCTCTGAGCgttaaccgccatcttgctactcataa
tgactgggcaaaccttgtttgggaagacagctcccgcgacttgctcgtatcatctaccac
tgctcaaggttgtgacacgattgctcgttgcaattgccagacaggagtgtattattgtaa
ctcaatgagaaaacactatccggtcagtttctcgaaacccaGGAGACGGGTCGCCCTTAT
>Replication_DI_1-78_insertion18
CCCTTTAATCACGTCTCCcgggaaatttggacagcagtccggagctatctacgtgggcaa
ctttagagtggttAGCGGGAGACCGGGGTCTCTGAGCaaccgccatcttgctactcataa
tgactgggcaaaccttgtttgggaagacagctcccgcgacttgctcgtatcatctaccac
tgctcaaggttgtgacacgattgctcgttgcaattgccagacaggagtgtattattgtaa
ctcaatgagaaaacactatccggtcagtttctcgaaacccaGGAGACGGGTCGCCCTTAT
>Replication_DI_1-78_insertion19
CCCTTTAATCACGTCTCCcgggaaatttggacagcagtccggagctatctacgtgggcaa
ctttagagtggttaacAGCGGGAGACCGGGGTCTCTGAGCcgccatcttgctactcataa
tgactgggcaaaccttgtttgggaagacagctcccgcgacttgctcgtatcatctaccac
tgctcaaggttgtgacacgattgctcgttgcaattgccagacaggagtgtattattgtaa
ctcaatgagaaaacactatccggtcagtttctcgaaacccaGGAGACGGGTCGCCCTTAT
>Replication_DI_1-78_insertion20
CCCTTTAATCACGTCTCCcgggaaatttggacagcagtccggagctatctacgtgggcaa
ctttagagtggttaaccgcAGCGGGAGACCGGGGTCTCTGAGCcatcttgctactcataa
tgactgggcaaaccttgtttgggaagacagctcccgcgacttgctcgtatcatctaccac
tgctcaaggttgtgacacgattgctcgttgcaattgccagacaggagtgtattattgtaa
ctcaatgagaaaacactatccggtcagtttctcgaaacccaGGAGACGGGTCGCCCTTAT
>Replication_DI_1-78_insertion21
CCCTTTAATCACGTCTCCcgggaaatttggacagcagtccggagctatctacgtgggcaa
ctttagagtggttaaccgccatAGCGGGAGACCGGGGTCTCTGAGCcttgctactcataa
tgactgggcaaaccttgtttgggaagacagctcccgcgacttgctcgtatcatctaccac
tgctcaaggttgtgacacgattgctcgttgcaattgccagacaggagtgtattattgtaa
ctcaatgagaaaacactatccggtcagtttctcgaaacccaGGAGACGGGTCGCCCTTAT
>Replication_DI_1-78_insertion22
CCCTTTAATCACGTCTCCcgggaaatttggacagcagtccggagctatctacgtgggcaa
ctttagagtggttaaccgccatcttAGCGGGAGACCGGGGTCTCTGAGCgctactcataa
tgactgggcaaaccttgtttgggaagacagctcccgcgacttgctcgtatcatctaccac
tgctcaaggttgtgacacgattgctcgttgcaattgccagacaggagtgtattattgtaa
ctcaatgagaaaacactatccggtcagtttctcgaaacccaGGAGACGGGTCGCCCTTAT
>Replication_DI_1-78_insertion23
CCCTTTAATCACGTCTCCcgggaaatttggacagcagtccggagctatctacgtgggcaa
ctttagagtggttaaccgccatcttgctAGCGGGAGACCGGGGTCTCTGAGCactcataa
tgactgggcaaaccttgtttgggaagacagctcccgcgacttgctcgtatcatctaccac
tgctcaaggttgtgacacgattgctcgttgcaattgccagacaggagtgtattattgtaa
ctcaatgagaaaacactatccggtcagtttctcgaaacccaGGAGACGGGTCGCCCTTAT
>Replication_DI_1-78_insertion24
CCCTTTAATCACGTCTCCcgggaaatttggacagcagtccggagctatctacgtgggcaa
ctttagagtggttaaccgccatcttgctactAGCGGGAGACCGGGGTCTCTGAGCcataa
tgactgggcaaaccttgtttgggaagacagctcccgcgacttgctcgtatcatctaccac
tgctcaaggttgtgacacgattgctcgttgcaattgccagacaggagtgtattattgtaa
ctcaatgagaaaacactatccggtcagtttctcgaaacccaGGAGACGGGTCGCCCTTAT
>Replication_DI_1-78_insertion25
CCCTTTAATCACGTCTCCcgggaaatttggacagcagtccggagctatctacgtgggcaa
ctttagagtggttaaccgccatcttgctactcatAGCGGGAGACCGGGGTCTCTGAGCaa
tgactgggcaaaccttgtttgggaagacagctcccgcgacttgctcgtatcatctaccac
tgctcaaggttgtgacacgattgctcgttgcaattgccagacaggagtgtattattgtaa
ctcaatgagaaaacactatccggtcagtttctcgaaacccaGGAGACGGGTCGCCCTTAT
>Replication_DI_1-78_insertion26
CCCTTTAATCACGTCTCCcgggaaatttggacagcagtccggagctatctacgtgggcaa
ctttagagtggttaaccgccatcttgctactcataatAGCGGGAGACCGGGGTCTCTGAG
Cgactgggcaaaccttgtttgggaagacagctcccgcgacttgctcgtatcatctaccac
tgctcaaggttgtgacacgattgctcgttgcaattgccagacaggagtgtattattgtaa
ctcaatgagaaaacactatccggtcagtttctcgaaacccaGGAGACGGGTCGCCCTTAT
>Replication_DI_1-78_insertion27
CCCTTTAATCACGTCTCCcgggaaatttggacagcagtccggagctatctacgtgggcaa
ctttagagtggttaaccgccatcttgctactcataatgacAGCGGGAGACCGGGGTCTCT
GAGCtgggcaaaccttgtttgggaagacagctcccgcgacttgctcgtatcatctaccac
tgctcaaggttgtgacacgattgctcgttgcaattgccagacaggagtgtattattgtaa
ctcaatgagaaaacactatccggtcagtttctcgaaacccaGGAGACGGGTCGCCCTTAT
>Replication_DI_1-78_insertion28
CCCTTTAATCACGTCTCCcgggaaatttggacagcagtccggagctatctacgtgggcaa
ctttagagtggttaaccgccatcttgctactcataatgactggAGCGGGAGACCGGGGTC
TCTGAGCgcaaaccttgtttgggaagacagctcccgcgacttgctcgtatcatctaccac
tgctcaaggttgtgacacgattgctcgttgcaattgccagacaggagtgtattattgtaa
ctcaatgagaaaacactatccggtcagtttctcgaaacccaGGAGACGGGTCGCCCTTAT
>Replication_DI_1-78_insertion29
CCCTTTAATCACGTCTCCcgggaaatttggacagcagtccggagctatctacgtgggcaa
ctttagagtggttaaccgccatcttgctactcataatgactgggcaAGCGGGAGACCGGG
GTCTCTGAGCaaccttgtttgggaagacagctcccgcgacttgctcgtatcatctaccac
tgctcaaggttgtgacacgattgctcgttgcaattgccagacaggagtgtattattgtaa
ctcaatgagaaaacactatccggtcagtttctcgaaacccaGGAGACGGGTCGCCCTTAT
>Replication_DI_1-78_insertion30
CCCTTTAATCACGTCTCCcgggaaatttggacagcagtccggagctatctacgtgggcaa
ctttagagtggttaaccgccatcttgctactcataatgactgggcaaacAGCGGGAGACC
GGGGTCTCTGAGCcttgtttgggaagacagctcccgcgacttgctcgtatcatctaccac
tgctcaaggttgtgacacgattgctcgttgcaattgccagacaggagtgtattattgtaa
ctcaatgagaaaacactatccggtcagtttctcgaaacccaGGAGACGGGTCGCCCTTAT
>Replication_DI_1-78_insertion31
CCCTTTAATCACGTCTCCcgggaaatttggacagcagtccggagctatctacgtgggcaa
ctttagagtggttaaccgccatcttgctactcataatgactgggcaaaccttAGCGGGAG
ACCGGGGTCTCTGAGCgtttgggaagacagctcccgcgacttgctcgtatcatctaccac
tgctcaaggttgtgacacgattgctcgttgcaattgccagacaggagtgtattattgtaa
ctcaatgagaaaacactatccggtcagtttctcgaaacccaGGAGACGGGTCGCCCTTAT
>Replication_DI_1-78_insertion32
CCCTTTAATCACGTCTCCcgggaaatttggacagcagtccggagctatctacgtgggcaa
ctttagagtggttaaccgccatcttgctactcataatgactgggcaaaccttgttAGCGG
GAGACCGGGGTCTCTGAGCtgggaagacagctcccgcgacttgctcgtatcatctaccac
tgctcaaggttgtgacacgattgctcgttgcaattgccagacaggagtgtattattgtaa
ctcaatgagaaaacactatccggtcagtttctcgaaacccaGGAGACGGGTCGCCCTTAT
>Replication_DI_1-78_insertion33
CCCTTTAATCACGTCTCCcgggaaatttggacagcagtccggagctatctacgtgggcaa
ctttagagtggttaaccgccatcttgctactcataatgactgggcaaaccttgtttggAG
CGGGAGACCGGGGTCTCTGAGCgaagacagctcccgcgacttgctcgtatcatctaccac
tgctcaaggttgtgacacgattgctcgttgcaattgccagacaggagtgtattattgtaa
ctcaatgagaaaacactatccggtcagtttctcgaaacccaGGAGACGGGTCGCCCTTAT
>Replication_DI_1-78_insertion34
CCCTTTAATCACGTCTCCcgggaaatttggacagcagtccggagctatctacgtgggcaa
ctttagagtggttaaccgccatcttgctactcataatgactgggcaaaccttgtttggga
aAGCGGGAGACCGGGGTCTCTGAGCgacagctcccgcgacttgctcgtatcatctaccac
tgctcaaggttgtgacacgattgctcgttgcaattgccagacaggagtgtattattgtaa
ctcaatgagaaaacactatccggtcagtttctcgaaacccaGGAGACGGGTCGCCCTTAT
>Replication_DI_1-78_insertion35
CCCTTTAATCACGTCTCCcgggaaatttggacagcagtccggagctatctacgtgggcaa
ctttagagtggttaaccgccatcttgctactcataatgactgggcaaaccttgtttggga
agacAGCGGGAGACCGGGGTCTCTGAGCagctcccgcgacttgctcgtatcatctaccac
tgctcaaggttgtgacacgattgctcgttgcaattgccagacaggagtgtattattgtaa
ctcaatgagaaaacactatccggtcagtttctcgaaacccaGGAGACGGGTCGCCCTTAT
>Replication_DI_1-78_insertion36
CCCTTTAATCACGTCTCCcgggaaatttggacagcagtccggagctatctacgtgggcaa
ctttagagtggttaaccgccatcttgctactcataatgactgggcaaaccttgtttggga
agacagcAGCGGGAGACCGGGGTCTCTGAGCtcccgcgacttgctcgtatcatctaccac
tgctcaaggttgtgacacgattgctcgttgcaattgccagacaggagtgtattattgtaa
ctcaatgagaaaacactatccggtcagtttctcgaaacccaGGAGACGGGTCGCCCTTAT
>Replication_DI_1-78_insertion37
CCCTTTAATCACGTCTCCcgggaaatttggacagcagtccggagctatctacgtgggcaa
ctttagagtggttaaccgccatcttgctactcataatgactgggcaaaccttgtttggga
agacagctccAGCGGGAGACCGGGGTCTCTGAGCcgcgacttgctcgtatcatctaccac
tgctcaaggttgtgacacgattgctcgttgcaattgccagacaggagtgtattattgtaa
ctcaatgagaaaacactatccggtcagtttctcgaaacccaGGAGACGGGTCGCCCTTAT
>Replication_DI_1-78_insertion38
CCCTTTAATCACGTCTCCcgggaaatttggacagcagtccggagctatctacgtgggcaa
ctttagagtggttaaccgccatcttgctactcataatgactgggcaaaccttgtttggga
agacagctcccgcAGCGGGAGACCGGGGTCTCTGAGCgacttgctcgtatcatctaccac
tgctcaaggttgtgacacgattgctcgttgcaattgccagacaggagtgtattattgtaa
ctcaatgagaaaacactatccggtcagtttctcgaaacccaGGAGACGGGTCGCCCTTAT
>Replication_DI_1-78_insertion39
CCCTTTAATCACGTCTCCcgggaaatttggacagcagtccggagctatctacgtgggcaa
ctttagagtggttaaccgccatcttgctactcataatgactgggcaaaccttgtttggga
agacagctcccgcgacAGCGGGAGACCGGGGTCTCTGAGCttgctcgtatcatctaccac
tgctcaaggttgtgacacgattgctcgttgcaattgccagacaggagtgtattattgtaa
ctcaatgagaaaacactatccggtcagtttctcgaaacccaGGAGACGGGTCGCCCTTAT
>Replication_DI_1-78_insertion40
CCCTTTAATCACGTCTCCcgggaaatttggacagcagtccggagctatctacgtgggcaa
ctttagagtggttaaccgccatcttgctactcataatgactgggcaaaccttgtttggga
agacagctcccgcgacttgAGCGGGAGACCGGGGTCTCTGAGCctcgtatcatctaccac
tgctcaaggttgtgacacgattgctcgttgcaattgccagacaggagtgtattattgtaa
ctcaatgagaaaacactatccggtcagtttctcgaaacccaGGAGACGGGTCGCCCTTAT
>Replication_DI_1-78_insertion41
CCCTTTAATCACGTCTCCcgggaaatttggacagcagtccggagctatctacgtgggcaa
ctttagagtggttaaccgccatcttgctactcataatgactgggcaaaccttgtttggga
agacagctcccgcgacttgctcAGCGGGAGACCGGGGTCTCTGAGCgtatcatctaccac
tgctcaaggttgtgacacgattgctcgttgcaattgccagacaggagtgtattattgtaa
ctcaatgagaaaacactatccggtcagtttctcgaaacccaGGAGACGGGTCGCCCTTAT
>Replication_DI_1-78_insertion42
CCCTTTAATCACGTCTCCcgggaaatttggacagcagtccggagctatctacgtgggcaa
ctttagagtggttaaccgccatcttgctactcataatgactgggcaaaccttgtttggga
agacagctcccgcgacttgctcgtaAGCGGGAGACCGGGGTCTCTGAGCtcatctaccac
tgctcaaggttgtgacacgattgctcgttgcaattgccagacaggagtgtattattgtaa
ctcaatgagaaaacactatccggtcagtttctcgaaacccaGGAGACGGGTCGCCCTTAT
>Replication_DI_1-78_insertion43
CCCTTTAATCACGTCTCCcgggaaatttggacagcagtccggagctatctacgtgggcaa
ctttagagtggttaaccgccatcttgctactcataatgactgggcaaaccttgtttggga
agacagctcccgcgacttgctcgtatcaAGCGGGAGACCGGGGTCTCTGAGCtctaccac
tgctcaaggttgtgacacgattgctcgttgcaattgccagacaggagtgtattattgtaa
ctcaatgagaaaacactatccggtcagtttctcgaaacccaGGAGACGGGTCGCCCTTAT
>Replication_DI_1-78_insertion44
CCCTTTAATCACGTCTCCcgggaaatttggacagcagtccggagctatctacgtgggcaa
ctttagagtggttaaccgccatcttgctactcataatgactgggcaaaccttgtttggga
agacagctcccgcgacttgctcgtatcatctAGCGGGAGACCGGGGTCTCTGAGCaccac
tgctcaaggttgtgacacgattgctcgttgcaattgccagacaggagtgtattattgtaa
ctcaatgagaaaacactatccggtcagtttctcgaaacccaGGAGACGGGTCGCCCTTAT
>Replication_DI_1-78_insertion45
CCCTTTAATCACGTCTCCcgggaaatttggacagcagtccggagctatctacgtgggcaa
ctttagagtggttaaccgccatcttgctactcataatgactgggcaaaccttgtttggga
agacagctcccgcgacttgctcgtatcatctaccAGCGGGAGACCGGGGTCTCTGAGCac
tgctcaaggttgtgacacgattgctcgttgcaattgccagacaggagtgtattattgtaa
ctcaatgagaaaacactatccggtcagtttctcgaaacccaGGAGACGGGTCGCCCTTAT
>Replication_DI_1-78_insertion46
CCCTTTAATCACGTCTCCcgggaaatttggacagcagtccggagctatctacgtgggcaa
ctttagagtggttaaccgccatcttgctactcataatgactgggcaaaccttgtttggga
agacagctcccgcgacttgctcgtatcatctaccactAGCGGGAGACCGGGGTCTCTGAG
Cgctcaaggttgtgacacgattgctcgttgcaattgccagacaggagtgtattattgtaa
ctcaatgagaaaacactatccggtcagtttctcgaaacccaGGAGACGGGTCGCCCTTAT
>Replication_DI_1-78_insertion47
CCCTTTAATCACGTCTCCcgggaaatttggacagcagtccggagctatctacgtgggcaa
ctttagagtggttaaccgccatcttgctactcataatgactgggcaaaccttgtttggga
agacagctcccgcgacttgctcgtatcatctaccactgctAGCGGGAGACCGGGGTCTCT
GAGCcaaggttgtgacacgattgctcgttgcaattgccagacaggagtgtattattgtaa
ctcaatgagaaaacactatccggtcagtttctcgaaacccaGGAGACGGGTCGCCCTTAT
>Replication_DI_1-78_insertion48
CCCTTTAATCACGTCTCCcgggaaatttggacagcagtccggagctatctacgtgggcaa
ctttagagtggttaaccgccatcttgctactcataatgactgggcaaaccttgtttggga
agacagctcccgcgacttgctcgtatcatctaccactgctcaaAGCGGGAGACCGGGGTC
TCTGAGCggttgtgacacgattgctcgttgcaattgccagacaggagtgtattattgtaa
ctcaatgagaaaacactatccggtcagtttctcgaaacccaGGAGACGGGTCGCCCTTAT
>Replication_DI_1-78_insertion49
CCCTTTAATCACGTCTCCcgggaaatttggacagcagtccggagctatctacgtgggcaa
ctttagagtggttaaccgccatcttgctactcataatgactgggcaaaccttgtttggga
agacagctcccgcgacttgctcgtatcatctaccactgctcaaggtAGCGGGAGACCGGG
GTCTCTGAGCtgtgacacgattgctcgttgcaattgccagacaggagtgtattattgtaa
ctcaatgagaaaacactatccggtcagtttctcgaaacccaGGAGACGGGTCGCCCTTAT
>Replication_DI_1-78_insertion50
CCCTTTAATCACGTCTCCcgggaaatttggacagcagtccggagctatctacgtgggcaa
ctttagagtggttaaccgccatcttgctactcataatgactgggcaaaccttgtttggga
agacagctcccgcgacttgctcgtatcatctaccactgctcaaggttgtAGCGGGAGACC
GGGGTCTCTGAGCgacacgattgctcgttgcaattgccagacaggagtgtattattgtaa
ctcaatgagaaaacactatccggtcagtttctcgaaacccaGGAGACGGGTCGCCCTTAT
>Replication_DI_1-78_insertion51
CCCTTTAATCACGTCTCCcgggaaatttggacagcagtccggagctatctacgtgggcaa
ctttagagtggttaaccgccatcttgctactcataatgactgggcaaaccttgtttggga
agacagctcccgcgacttgctcgtatcatctaccactgctcaaggttgtgacAGCGGGAG
ACCGGGGTCTCTGAGCacgattgctcgttgcaattgccagacaggagtgtattattgtaa
ctcaatgagaaaacactatccggtcagtttctcgaaacccaGGAGACGGGTCGCCCTTAT
>Replication_DI_1-78_insertion52
CCCTTTAATCACGTCTCCcgggaaatttggacagcagtccggagctatctacgtgggcaa
ctttagagtggttaaccgccatcttgctactcataatgactgggcaaaccttgtttggga
agacagctcccgcgacttgctcgtatcatctaccactgctcaaggttgtgacacgAGCGG
GAGACCGGGGTCTCTGAGCattgctcgttgcaattgccagacaggagtgtattattgtaa
ctcaatgagaaaacactatccggtcagtttctcgaaacccaGGAGACGGGTCGCCCTTAT
>Replication_DI_1-78_insertion53
CCCTTTAATCACGTCTCCcgggaaatttggacagcagtccggagctatctacgtgggcaa
ctttagagtggttaaccgccatcttgctactcataatgactgggcaaaccttgtttggga
agacagctcccgcgacttgctcgtatcatctaccactgctcaaggttgtgacacgattAG
CGGGAGACCGGGGTCTCTGAGCgctcgttgcaattgccagacaggagtgtattattgtaa
ctcaatgagaaaacactatccggtcagtttctcgaaacccaGGAGACGGGTCGCCCTTAT
>Replication_DI_1-78_insertion54
CCCTTTAATCACGTCTCCcgggaaatttggacagcagtccggagctatctacgtgggcaa
ctttagagtggttaaccgccatcttgctactcataatgactgggcaaaccttgtttggga
agacagctcccgcgacttgctcgtatcatctaccactgctcaaggttgtgacacgattgc
tAGCGGGAGACCGGGGTCTCTGAGCcgttgcaattgccagacaggagtgtattattgtaa
ctcaatgagaaaacactatccggtcagtttctcgaaacccaGGAGACGGGTCGCCCTTAT
>Replication_DI_1-78_insertion55
CCCTTTAATCACGTCTCCcgggaaatttggacagcagtccggagctatctacgtgggcaa
ctttagagtggttaaccgccatcttgctactcataatgactgggcaaaccttgtttggga
agacagctcccgcgacttgctcgtatcatctaccactgctcaaggttgtgacacgattgc
tcgtAGCGGGAGACCGGGGTCTCTGAGCtgcaattgccagacaggagtgtattattgtaa
ctcaatgagaaaacactatccggtcagtttctcgaaacccaGGAGACGGGTCGCCCTTAT
>Replication_DI_1-78_insertion56
CCCTTTAATCACGTCTCCcgggaaatttggacagcagtccggagctatctacgtgggcaa
ctttagagtggttaaccgccatcttgctactcataatgactgggcaaaccttgtttggga
agacagctcccgcgacttgctcgtatcatctaccactgctcaaggttgtgacacgattgc
tcgttgcAGCGGGAGACCGGGGTCTCTGAGCaattgccagacaggagtgtattattgtaa
ctcaatgagaaaacactatccggtcagtttctcgaaacccaGGAGACGGGTCGCCCTTAT
>Replication_DI_1-78_insertion57
CCCTTTAATCACGTCTCCcgggaaatttggacagcagtccggagctatctacgtgggcaa
ctttagagtggttaaccgccatcttgctactcataatgactgggcaaaccttgtttggga
agacagctcccgcgacttgctcgtatcatctaccactgctcaaggttgtgacacgattgc
tcgttgcaatAGCGGGAGACCGGGGTCTCTGAGCtgccagacaggagtgtattattgtaa
ctcaatgagaaaacactatccggtcagtttctcgaaacccaGGAGACGGGTCGCCCTTAT
>Replication_DI_1-78_insertion58
CCCTTTAATCACGTCTCCcgggaaatttggacagcagtccggagctatctacgtgggcaa
ctttagagtggttaaccgccatcttgctactcataatgactgggcaaaccttgtttggga
agacagctcccgcgacttgctcgtatcatctaccactgctcaaggttgtgacacgattgc
tcgttgcaattgcAGCGGGAGACCGGGGTCTCTGAGCcagacaggagtgtattattgtaa
ctcaatgagaaaacactatccggtcagtttctcgaaacccaGGAGACGGGTCGCCCTTAT
>Replication_DI_1-78_insertion59
CCCTTTAATCACGTCTCCcgggaaatttggacagcagtccggagctatctacgtgggcaa
ctttagagtggttaaccgccatcttgctactcataatgactgggcaaaccttgtttggga
agacagctcccgcgacttgctcgtatcatctaccactgctcaaggttgtgacacgattgc
tcgttgcaattgccagAGCGGGAGACCGGGGTCTCTGAGCacaggagtgtattattgtaa
ctcaatgagaaaacactatccggtcagtttctcgaaacccaGGAGACGGGTCGCCCTTAT
>Replication_DI_1-78_insertion60
CCCTTTAATCACGTCTCCcgggaaatttggacagcagtccggagctatctacgtgggcaa
ctttagagtggttaaccgccatcttgctactcataatgactgggcaaaccttgtttggga
agacagctcccgcgacttgctcgtatcatctaccactgctcaaggttgtgacacgattgc
tcgttgcaattgccagacaAGCGGGAGACCGGGGTCTCTGAGCggagtgtattattgtaa
ctcaatgagaaaacactatccggtcagtttctcgaaacccaGGAGACGGGTCGCCCTTAT
>Replication_DI_1-78_insertion61
CCCTTTAATCACGTCTCCcgggaaatttggacagcagtccggagctatctacgtgggcaa
ctttagagtggttaaccgccatcttgctactcataatgactgggcaaaccttgtttggga
agacagctcccgcgacttgctcgtatcatctaccactgctcaaggttgtgacacgattgc
tcgttgcaattgccagacaggaAGCGGGAGACCGGGGTCTCTGAGCgtgtattattgtaa
ctcaatgagaaaacactatccggtcagtttctcgaaacccaGGAGACGGGTCGCCCTTAT
>Replication_DI_1-78_insertion62
CCCTTTAATCACGTCTCCcgggaaatttggacagcagtccggagctatctacgtgggcaa
ctttagagtggttaaccgccatcttgctactcataatgactgggcaaaccttgtttggga
agacagctcccgcgacttgctcgtatcatctaccactgctcaaggttgtgacacgattgc
tcgttgcaattgccagacaggagtgAGCGGGAGACCGGGGTCTCTGAGCtattattgtaa
ctcaatgagaaaacactatccggtcagtttctcgaaacccaGGAGACGGGTCGCCCTTAT
>Replication_DI_1-78_insertion63
CCCTTTAATCACGTCTCCcgggaaatttggacagcagtccggagctatctacgtgggcaa
ctttagagtggttaaccgccatcttgctactcataatgactgggcaaaccttgtttggga
agacagctcccgcgacttgctcgtatcatctaccactgctcaaggttgtgacacgattgc
tcgttgcaattgccagacaggagtgtatAGCGGGAGACCGGGGTCTCTGAGCtattgtaa
ctcaatgagaaaacactatccggtcagtttctcgaaacccaGGAGACGGGTCGCCCTTAT
>Replication_DI_1-78_insertion64
CCCTTTAATCACGTCTCCcgggaaatttggacagcagtccggagctatctacgtgggcaa
ctttagagtggttaaccgccatcttgctactcataatgactgggcaaaccttgtttggga
agacagctcccgcgacttgctcgtatcatctaccactgctcaaggttgtgacacgattgc
tcgttgcaattgccagacaggagtgtattatAGCGGGAGACCGGGGTCTCTGAGCtgtaa
ctcaatgagaaaacactatccggtcagtttctcgaaacccaGGAGACGGGTCGCCCTTAT
>Replication_DI_1-78_insertion65
CCCTTTAATCACGTCTCCcgggaaatttggacagcagtccggagctatctacgtgggcaa
ctttagagtggttaaccgccatcttgctactcataatgactgggcaaaccttgtttggga
agacagctcccgcgacttgctcgtatcatctaccactgctcaaggttgtgacacgattgc
tcgttgcaattgccagacaggagtgtattattgtAGCGGGAGACCGGGGTCTCTGAGCaa
ctcaatgagaaaacactatccggtcagtttctcgaaacccaGGAGACGGGTCGCCCTTAT
>Replication_DI_1-78_insertion66
CCCTTTAATCACGTCTCCcgggaaatttggacagcagtccggagctatctacgtgggcaa
ctttagagtggttaaccgccatcttgctactcataatgactgggcaaaccttgtttggga
agacagctcccgcgacttgctcgtatcatctaccactgctcaaggttgtgacacgattgc
tcgttgcaattgccagacaggagtgtattattgtaacAGCGGGAGACCGGGGTCTCTGAG
CtcaatgagaaaacactatccggtcagtttctcgaaacccaGGAGACGGGTCGCCCTTAT
>Replication_DI_1-78_insertion67
CCCTTTAATCACGTCTCCcgggaaatttggacagcagtccggagctatctacgtgggcaa
ctttagagtggttaaccgccatcttgctactcataatgactgggcaaaccttgtttggga
agacagctcccgcgacttgctcgtatcatctaccactgctcaaggttgtgacacgattgc
tcgttgcaattgccagacaggagtgtattattgtaactcaAGCGGGAGACCGGGGTCTCT
GAGCatgagaaaacactatccggtcagtttctcgaaacccaGGAGACGGGTCGCCCTTAT
>Replication_DI_1-78_insertion68
CCCTTTAATCACGTCTCCcgggaaatttggacagcagtccggagctatctacgtgggcaa
ctttagagtggttaaccgccatcttgctactcataatgactgggcaaaccttgtttggga
agacagctcccgcgacttgctcgtatcatctaccactgctcaaggttgtgacacgattgc
tcgttgcaattgccagacaggagtgtattattgtaactcaatgAGCGGGAGACCGGGGTC
TCTGAGCagaaaacactatccggtcagtttctcgaaacccaGGAGACGGGTCGCCCTTAT
>Replication_DI_1-78_insertion69
CCCTTTAATCACGTCTCCcgggaaatttggacagcagtccggagctatctacgtgggcaa
ctttagagtggttaaccgccatcttgctactcataatgactgggcaaaccttgtttggga
agacagctcccgcgacttgctcgtatcatctaccactgctcaaggttgtgacacgattgc
tcgttgcaattgccagacaggagtgtattattgtaactcaatgagaAGCGGGAGACCGGG
GTCTCTGAGCaaacactatccggtcagtttctcgaaacccaGGAGACGGGTCGCCCTTAT
>Replication_DI_1-78_insertion70
CCCTTTAATCACGTCTCCcgggaaatttggacagcagtccggagctatctacgtgggcaa
ctttagagtggttaaccgccatcttgctactcataatgactgggcaaaccttgtttggga
agacagctcccgcgacttgctcgtatcatctaccactgctcaaggttgtgacacgattgc
tcgttgcaattgccagacaggagtgtattattgtaactcaatgagaaaaAGCGGGAGACC
GGGGTCTCTGAGCcactatccggtcagtttctcgaaacccaGGAGACGGGTCGCCCTTAT
>Replication_DI_1-78_insertion71
CCCTTTAATCACGTCTCCcgggaaatttggacagcagtccggagctatctacgtgggcaa
ctttagagtggttaaccgccatcttgctactcataatgactgggcaaaccttgtttggga
agacagctcccgcgacttgctcgtatcatctaccactgctcaaggttgtgacacgattgc
tcgttgcaattgccagacaggagtgtattattgtaactcaatgagaaaacacAGCGGGAG
ACCGGGGTCTCTGAGCtatccggtcagtttctcgaaacccaGGAGACGGGTCGCCCTTAT
>Replication_DI_1-78_insertion72
CCCTTTAATCACGTCTCCcgggaaatttggacagcagtccggagctatctacgtgggcaa
ctttagagtggttaaccgccatcttgctactcataatgactgggcaaaccttgtttggga
agacagctcccgcgacttgctcgtatcatctaccactgctcaaggttgtgacacgattgc
tcgttgcaattgccagacaggagtgtattattgtaactcaatgagaaaacactatAGCGG
GAGACCGGGGTCTCTGAGCccggtcagtttctcgaaacccaGGAGACGGGTCGCCCTTAT
>Replication_DI_1-78_insertion73
CCCTTTAATCACGTCTCCcgggaaatttggacagcagtccggagctatctacgtgggcaa
ctttagagtggttaaccgccatcttgctactcataatgactgggcaaaccttgtttggga
agacagctcccgcgacttgctcgtatcatctaccactgctcaaggttgtgacacgattgc
tcgttgcaattgccagacaggagtgtattattgtaactcaatgagaaaacactatccgAG
CGGGAGACCGGGGTCTCTGAGCgtcagtttctcgaaacccaGGAGACGGGTCGCCCTTAT
>Replication_DI_1-78_insertion74
CCCTTTAATCACGTCTCCcgggaaatttggacagcagtccggagctatctacgtgggcaa
ctttagagtggttaaccgccatcttgctactcataatgactgggcaaaccttgtttggga
agacagctcccgcgacttgctcgtatcatctaccactgctcaaggttgtgacacgattgc
tcgttgcaattgccagacaggagtgtattattgtaactcaatgagaaaacactatccggt
cAGCGGGAGACCGGGGTCTCTGAGCagtttctcgaaacccaGGAGACGGGTCGCCCTTAT
>Replication_DI_1-78_insertion75
CCCTTTAATCACGTCTCCcgggaaatttggacagcagtccggagctatctacgtgggcaa
ctttagagtggttaaccgccatcttgctactcataatgactgggcaaaccttgtttggga
agacagctcccgcgacttgctcgtatcatctaccactgctcaaggttgtgacacgattgc
tcgttgcaattgccagacaggagtgtattattgtaactcaatgagaaaacactatccggt
cagtAGCGGGAGACCGGGGTCTCTGAGCttctcgaaacccaGGAGACGGGTCGCCCTTAT
>Replication_DI_1-78_insertion76
CCCTTTAATCACGTCTCCcgggaaatttggacagcagtccggagctatctacgtgggcaa
ctttagagtggttaaccgccatcttgctactcataatgactgggcaaaccttgtttggga
agacagctcccgcgacttgctcgtatcatctaccactgctcaaggttgtgacacgattgc
tcgttgcaattgccagacaggagtgtattattgtaactcaatgagaaaacactatccggt
cagtttcAGCGGGAGACCGGGGTCTCTGAGCtcgaaacccaGGAGACGGGTCGCCCTTAT
>Replication_DI_1-78_insertion77
CCCTTTAATCACGTCTCCcgggaaatttggacagcagtccggagctatctacgtgggcaa
ctttagagtggttaaccgccatcttgctactcataatgactgggcaaaccttgtttggga
agacagctcccgcgacttgctcgtatcatctaccactgctcaaggttgtgacacgattgc
tcgttgcaattgccagacaggagtgtattattgtaactcaatgagaaaacactatccggt
cagtttctcgAGCGGGAGACCGGGGTCTCTGAGCaaacccaGGAGACGGGTCGCCCTTAT
>Replication_DI_1-78_insertion78
CCCTTTAATCACGTCTCCcgggaaatttggacagcagtccggagctatctacgtgggcaa
ctttagagtggttaaccgccatcttgctactcataatgactgggcaaaccttgtttggga
agacagctcccgcgacttgctcgtatcatctaccactgctcaaggttgtgacacgattgc
tcgttgcaattgccagacaggagtgtattattgtaactcaatgagaaaacactatccggt
cagtttctcgaaaAGCGGGAGACCGGGGTCTCTGAGCcccaGGAGACGGGTCGCCCTTAT
>Replication_DI_79-156_insertion79
TTGGTCATGTGCGTCTCCacccAGCGGGAGACCGGGGTCTCTGAGCagtttgatcttcgt
ggaggccagcgagtattatccagctagataccagtcacatctcatgcttgcagtgggtca
ttcggaaccaggggattgcggtggcattcttagatgccaacatggcgtcgtagggatagt
ttccaccgggggaaacggcctggtggggttcgccgatgtgagggatcttctgtggttgga
tgatgaagccatggagcagggcgtgtctgattacattaaagGGAGACGTCTGAGTATCCG
>Replication_DI_79-156_insertion80
TTGGTCATGTGCGTCTCCacccagtAGCGGGAGACCGGGGTCTCTGAGCttgatcttcgt
ggaggccagcgagtattatccagctagataccagtcacatctcatgcttgcagtgggtca
ttcggaaccaggggattgcggtggcattcttagatgccaacatggcgtcgtagggatagt
ttccaccgggggaaacggcctggtggggttcgccgatgtgagggatcttctgtggttgga
tgatgaagccatggagcagggcgtgtctgattacattaaagGGAGACGTCTGAGTATCCG
>Replication_DI_79-156_insertion81
TTGGTCATGTGCGTCTCCacccagtttgAGCGGGAGACCGGGGTCTCTGAGCatcttcgt
ggaggccagcgagtattatccagctagataccagtcacatctcatgcttgcagtgggtca
ttcggaaccaggggattgcggtggcattcttagatgccaacatggcgtcgtagggatagt
ttccaccgggggaaacggcctggtggggttcgccgatgtgagggatcttctgtggttgga
tgatgaagccatggagcagggcgtgtctgattacattaaagGGAGACGTCTGAGTATCCG
>Replication_DI_79-156_insertion82
TTGGTCATGTGCGTCTCCacccagtttgatcAGCGGGAGACCGGGGTCTCTGAGCttcgt
ggaggccagcgagtattatccagctagataccagtcacatctcatgcttgcagtgggtca
ttcggaaccaggggattgcggtggcattcttagatgccaacatggcgtcgtagggatagt
ttccaccgggggaaacggcctggtggggttcgccgatgtgagggatcttctgtggttgga
tgatgaagccatggagcagggcgtgtctgattacattaaagGGAGACGTCTGAGTATCCG
>Replication_DI_79-156_insertion83
TTGGTCATGTGCGTCTCCacccagtttgatcttcAGCGGGAGACCGGGGTCTCTGAGCgt
ggaggccagcgagtattatccagctagataccagtcacatctcatgcttgcagtgggtca
ttcggaaccaggggattgcggtggcattcttagatgccaacatggcgtcgtagggatagt
ttccaccgggggaaacggcctggtggggttcgccgatgtgagggatcttctgtggttgga
tgatgaagccatggagcagggcgtgtctgattacattaaagGGAGACGTCTGAGTATCCG
>Replication_DI_79-156_insertion84
TTGGTCATGTGCGTCTCCacccagtttgatcttcgtgAGCGGGAGACCGGGGTCTCTGAG
Cgaggccagcgagtattatccagctagataccagtcacatctcatgcttgcagtgggtca
ttcggaaccaggggattgcggtggcattcttagatgccaacatggcgtcgtagggatagt
ttccaccgggggaaacggcctggtggggttcgccgatgtgagggatcttctgtggttgga
tgatgaagccatggagcagggcgtgtctgattacattaaagGGAGACGTCTGAGTATCCG
>Replication_DI_79-156_insertion85
TTGGTCATGTGCGTCTCCacccagtttgatcttcgtggagAGCGGGAGACCGGGGTCTCT
GAGCgccagcgagtattatccagctagataccagtcacatctcatgcttgcagtgggtca
ttcggaaccaggggattgcggtggcattcttagatgccaacatggcgtcgtagggatagt
ttccaccgggggaaacggcctggtggggttcgccgatgtgagggatcttctgtggttgga
tgatgaagccatggagcagggcgtgtctgattacattaaagGGAGACGTCTGAGTATCCG
>Replication_DI_79-156_insertion86
TTGGTCATGTGCGTCTCCacccagtttgatcttcgtggaggccAGCGGGAGACCGGGGTC
TCTGAGCagcgagtattatccagctagataccagtcacatctcatgcttgcagtgggtca
ttcggaaccaggggattgcggtggcattcttagatgccaacatggcgtcgtagggatagt
ttccaccgggggaaacggcctggtggggttcgccgatgtgagggatcttctgtggttgga
tgatgaagccatggagcagggcgtgtctgattacattaaagGGAGACGTCTGAGTATCCG
>Replication_DI_79-156_insertion87
TTGGTCATGTGCGTCTCCacccagtttgatcttcgtggaggccagcAGCGGGAGACCGGG
GTCTCTGAGCgagtattatccagctagataccagtcacatctcatgcttgcagtgggtca
ttcggaaccaggggattgcggtggcattcttagatgccaacatggcgtcgtagggatagt
ttccaccgggggaaacggcctggtggggttcgccgatgtgagggatcttctgtggttgga
tgatgaagccatggagcagggcgtgtctgattacattaaagGGAGACGTCTGAGTATCCG
>Replication_DI_79-156_insertion88
TTGGTCATGTGCGTCTCCacccagtttgatcttcgtggaggccagcgagAGCGGGAGACC
GGGGTCTCTGAGCtattatccagctagataccagtcacatctcatgcttgcagtgggtca
ttcggaaccaggggattgcggtggcattcttagatgccaacatggcgtcgtagggatagt
ttccaccgggggaaacggcctggtggggttcgccgatgtgagggatcttctgtggttgga
tgatgaagccatggagcagggcgtgtctgattacattaaagGGAGACGTCTGAGTATCCG
>Replication_DI_79-156_insertion89
TTGGTCATGTGCGTCTCCacccagtttgatcttcgtggaggccagcgagtatAGCGGGAG
ACCGGGGTCTCTGAGCtatccagctagataccagtcacatctcatgcttgcagtgggtca
ttcggaaccaggggattgcggtggcattcttagatgccaacatggcgtcgtagggatagt
ttccaccgggggaaacggcctggtggggttcgccgatgtgagggatcttctgtggttgga
tgatgaagccatggagcagggcgtgtctgattacattaaagGGAGACGTCTGAGTATCCG
>Replication_DI_79-156_insertion90
TTGGTCATGTGCGTCTCCacccagtttgatcttcgtggaggccagcgagtattatAGCGG
GAGACCGGGGTCTCTGAGCccagctagataccagtcacatctcatgcttgcagtgggtca
ttcggaaccaggggattgcggtggcattcttagatgccaacatggcgtcgtagggatagt
ttccaccgggggaaacggcctggtggggttcgccgatgtgagggatcttctgtggttgga
tgatgaagccatggagcagggcgtgtctgattacattaaagGGAGACGTCTGAGTATCCG
>Replication_DI_79-156_insertion91
TTGGTCATGTGCGTCTCCacccagtttgatcttcgtggaggccagcgagtattatccaAG
CGGGAGACCGGGGTCTCTGAGCgctagataccagtcacatctcatgcttgcagtgggtca
ttcggaaccaggggattgcggtggcattcttagatgccaacatggcgtcgtagggatagt
ttccaccgggggaaacggcctggtggggttcgccgatgtgagggatcttctgtggttgga
tgatgaagccatggagcagggcgtgtctgattacattaaagGGAGACGTCTGAGTATCCG
>Replication_DI_79-156_insertion92
TTGGTCATGTGCGTCTCCacccagtttgatcttcgtggaggccagcgagtattatccagc
tAGCGGGAGACCGGGGTCTCTGAGCagataccagtcacatctcatgcttgcagtgggtca
ttcggaaccaggggattgcggtggcattcttagatgccaacatggcgtcgtagggatagt
ttccaccgggggaaacggcctggtggggttcgccgatgtgagggatcttctgtggttgga
tgatgaagccatggagcagggcgtgtctgattacattaaagGGAGACGTCTGAGTATCCG
>Replication_DI_79-156_insertion93
TTGGTCATGTGCGTCTCCacccagtttgatcttcgtggaggccagcgagtattatccagc
tagaAGCGGGAGACCGGGGTCTCTGAGCtaccagtcacatctcatgcttgcagtgggtca
ttcggaaccaggggattgcggtggcattcttagatgccaacatggcgtcgtagggatagt
ttccaccgggggaaacggcctggtggggttcgccgatgtgagggatcttctgtggttgga
tgatgaagccatggagcagggcgtgtctgattacattaaagGGAGACGTCTGAGTATCCG
>Replication_DI_79-156_insertion94
TTGGTCATGTGCGTCTCCacccagtttgatcttcgtggaggccagcgagtattatccagc
tagatacAGCGGGAGACCGGGGTCTCTGAGCcagtcacatctcatgcttgcagtgggtca
ttcggaaccaggggattgcggtggcattcttagatgccaacatggcgtcgtagggatagt
ttccaccgggggaaacggcctggtggggttcgccgatgtgagggatcttctgtggttgga
tgatgaagccatggagcagggcgtgtctgattacattaaagGGAGACGTCTGAGTATCCG
>Replication_DI_79-156_insertion95
TTGGTCATGTGCGTCTCCacccagtttgatcttcgtggaggccagcgagtattatccagc
tagataccagAGCGGGAGACCGGGGTCTCTGAGCtcacatctcatgcttgcagtgggtca
ttcggaaccaggggattgcggtggcattcttagatgccaacatggcgtcgtagggatagt
ttccaccgggggaaacggcctggtggggttcgccgatgtgagggatcttctgtggttgga
tgatgaagccatggagcagggcgtgtctgattacattaaagGGAGACGTCTGAGTATCCG
>Replication_DI_79-156_insertion96
TTGGTCATGTGCGTCTCCacccagtttgatcttcgtggaggccagcgagtattatccagc
tagataccagtcaAGCGGGAGACCGGGGTCTCTGAGCcatctcatgcttgcagtgggtca
ttcggaaccaggggattgcggtggcattcttagatgccaacatggcgtcgtagggatagt
ttccaccgggggaaacggcctggtggggttcgccgatgtgagggatcttctgtggttgga
tgatgaagccatggagcagggcgtgtctgattacattaaagGGAGACGTCTGAGTATCCG
>Replication_DI_79-156_insertion97
TTGGTCATGTGCGTCTCCacccagtttgatcttcgtggaggccagcgagtattatccagc
tagataccagtcacatAGCGGGAGACCGGGGTCTCTGAGCctcatgcttgcagtgggtca
ttcggaaccaggggattgcggtggcattcttagatgccaacatggcgtcgtagggatagt
ttccaccgggggaaacggcctggtggggttcgccgatgtgagggatcttctgtggttgga
tgatgaagccatggagcagggcgtgtctgattacattaaagGGAGACGTCTGAGTATCCG
>Replication_DI_79-156_insertion98
TTGGTCATGTGCGTCTCCacccagtttgatcttcgtggaggccagcgagtattatccagc
tagataccagtcacatctcAGCGGGAGACCGGGGTCTCTGAGCatgcttgcagtgggtca
ttcggaaccaggggattgcggtggcattcttagatgccaacatggcgtcgtagggatagt
ttccaccgggggaaacggcctggtggggttcgccgatgtgagggatcttctgtggttgga
tgatgaagccatggagcagggcgtgtctgattacattaaagGGAGACGTCTGAGTATCCG
>Replication_DI_79-156_insertion99
TTGGTCATGTGCGTCTCCacccagtttgatcttcgtggaggccagcgagtattatccagc
tagataccagtcacatctcatgAGCGGGAGACCGGGGTCTCTGAGCcttgcagtgggtca
ttcggaaccaggggattgcggtggcattcttagatgccaacatggcgtcgtagggatagt
ttccaccgggggaaacggcctggtggggttcgccgatgtgagggatcttctgtggttgga
tgatgaagccatggagcagggcgtgtctgattacattaaagGGAGACGTCTGAGTATCCG
>Replication_DI_79-156_insertion100
TTGGTCATGTGCGTCTCCacccagtttgatcttcgtggaggccagcgagtattatccagc
tagataccagtcacatctcatgcttAGCGGGAGACCGGGGTCTCTGAGCgcagtgggtca
ttcggaaccaggggattgcggtggcattcttagatgccaacatggcgtcgtagggatagt
ttccaccgggggaaacggcctggtggggttcgccgatgtgagggatcttctgtggttgga
tgatgaagccatggagcagggcgtgtctgattacattaaagGGAGACGTCTGAGTATCCG
>Replication_DI_79-156_insertion101
TTGGTCATGTGCGTCTCCacccagtttgatcttcgtggaggccagcgagtattatccagc
tagataccagtcacatctcatgcttgcaAGCGGGAGACCGGGGTCTCTGAGCgtgggtca
ttcggaaccaggggattgcggtggcattcttagatgccaacatggcgtcgtagggatagt
ttccaccgggggaaacggcctggtggggttcgccgatgtgagggatcttctgtggttgga
tgatgaagccatggagcagggcgtgtctgattacattaaagGGAGACGTCTGAGTATCCG
>Replication_DI_79-156_insertion102
TTGGTCATGTGCGTCTCCacccagtttgatcttcgtggaggccagcgagtattatccagc
tagataccagtcacatctcatgcttgcagtgAGCGGGAGACCGGGGTCTCTGAGCggtca
ttcggaaccaggggattgcggtggcattcttagatgccaacatggcgtcgtagggatagt
ttccaccgggggaaacggcctggtggggttcgccgatgtgagggatcttctgtggttgga
tgatgaagccatggagcagggcgtgtctgattacattaaagGGAGACGTCTGAGTATCCG
>Replication_DI_79-156_insertion103
TTGGTCATGTGCGTCTCCacccagtttgatcttcgtggaggccagcgagtattatccagc
tagataccagtcacatctcatgcttgcagtgggtAGCGGGAGACCGGGGTCTCTGAGCca
ttcggaaccaggggattgcggtggcattcttagatgccaacatggcgtcgtagggatagt
ttccaccgggggaaacggcctggtggggttcgccgatgtgagggatcttctgtggttgga
tgatgaagccatggagcagggcgtgtctgattacattaaagGGAGACGTCTGAGTATCCG
>Replication_DI_79-156_insertion104
TTGGTCATGTGCGTCTCCacccagtttgatcttcgtggaggccagcgagtattatccagc
tagataccagtcacatctcatgcttgcagtgggtcatAGCGGGAGACCGGGGTCTCTGAG
Ctcggaaccaggggattgcggtggcattcttagatgccaacatggcgtcgtagggatagt
ttccaccgggggaaacggcctggtggggttcgccgatgtgagggatcttctgtggttgga
tgatgaagccatggagcagggcgtgtctgattacattaaagGGAGACGTCTGAGTATCCG
>Replication_DI_79-156_insertion105
TTGGTCATGTGCGTCTCCacccagtttgatcttcgtggaggccagcgagtattatccagc
tagataccagtcacatctcatgcttgcagtgggtcattcgAGCGGGAGACCGGGGTCTCT
GAGCgaaccaggggattgcggtggcattcttagatgccaacatggcgtcgtagggatagt
ttccaccgggggaaacggcctggtggggttcgccgatgtgagggatcttctgtggttgga
tgatgaagccatggagcagggcgtgtctgattacattaaagGGAGACGTCTGAGTATCCG
>Replication_DI_79-156_insertion106
TTGGTCATGTGCGTCTCCacccagtttgatcttcgtggaggccagcgagtattatccagc
tagataccagtcacatctcatgcttgcagtgggtcattcggaaAGCGGGAGACCGGGGTC
TCTGAGCccaggggattgcggtggcattcttagatgccaacatggcgtcgtagggatagt
ttccaccgggggaaacggcctggtggggttcgccgatgtgagggatcttctgtggttgga
tgatgaagccatggagcagggcgtgtctgattacattaaagGGAGACGTCTGAGTATCCG
>Replication_DI_79-156_insertion107
TTGGTCATGTGCGTCTCCacccagtttgatcttcgtggaggccagcgagtattatccagc
tagataccagtcacatctcatgcttgcagtgggtcattcggaaccaAGCGGGAGACCGGG
GTCTCTGAGCggggattgcggtggcattcttagatgccaacatggcgtcgtagggatagt
ttccaccgggggaaacggcctggtggggttcgccgatgtgagggatcttctgtggttgga
tgatgaagccatggagcagggcgtgtctgattacattaaagGGAGACGTCTGAGTATCCG
>Replication_DI_79-156_insertion108
TTGGTCATGTGCGTCTCCacccagtttgatcttcgtggaggccagcgagtattatccagc
tagataccagtcacatctcatgcttgcagtgggtcattcggaaccagggAGCGGGAGACC
GGGGTCTCTGAGCgattgcggtggcattcttagatgccaacatggcgtcgtagggatagt
ttccaccgggggaaacggcctggtggggttcgccgatgtgagggatcttctgtggttgga
tgatgaagccatggagcagggcgtgtctgattacattaaagGGAGACGTCTGAGTATCCG
>Replication_DI_79-156_insertion109
TTGGTCATGTGCGTCTCCacccagtttgatcttcgtggaggccagcgagtattatccagc
tagataccagtcacatctcatgcttgcagtgggtcattcggaaccaggggatAGCGGGAG
ACCGGGGTCTCTGAGCtgcggtggcattcttagatgccaacatggcgtcgtagggatagt
ttccaccgggggaaacggcctggtggggttcgccgatgtgagggatcttctgtggttgga
tgatgaagccatggagcagggcgtgtctgattacattaaagGGAGACGTCTGAGTATCCG
>Replication_DI_79-156_insertion110
TTGGTCATGTGCGTCTCCacccagtttgatcttcgtggaggccagcgagtattatccagc
tagataccagtcacatctcatgcttgcagtgggtcattcggaaccaggggattgcAGCGG
GAGACCGGGGTCTCTGAGCggtggcattcttagatgccaacatggcgtcgtagggatagt
ttccaccgggggaaacggcctggtggggttcgccgatgtgagggatcttctgtggttgga
tgatgaagccatggagcagggcgtgtctgattacattaaagGGAGACGTCTGAGTATCCG
>Replication_DI_79-156_insertion111
TTGGTCATGTGCGTCTCCacccagtttgatcttcgtggaggccagcgagtattatccagc
tagataccagtcacatctcatgcttgcagtgggtcattcggaaccaggggattgcggtAG
CGGGAGACCGGGGTCTCTGAGCggcattcttagatgccaacatggcgtcgtagggatagt
ttccaccgggggaaacggcctggtggggttcgccgatgtgagggatcttctgtggttgga
tgatgaagccatggagcagggcgtgtctgattacattaaagGGAGACGTCTGAGTATCCG
>Replication_DI_79-156_insertion112
TTGGTCATGTGCGTCTCCacccagtttgatcttcgtggaggccagcgagtattatccagc
tagataccagtcacatctcatgcttgcagtgggtcattcggaaccaggggattgcggtgg
cAGCGGGAGACCGGGGTCTCTGAGCattcttagatgccaacatggcgtcgtagggatagt
ttccaccgggggaaacggcctggtggggttcgccgatgtgagggatcttctgtggttgga
tgatgaagccatggagcagggcgtgtctgattacattaaagGGAGACGTCTGAGTATCCG
>Replication_DI_79-156_insertion113
TTGGTCATGTGCGTCTCCacccagtttgatcttcgtggaggccagcgagtattatccagc
tagataccagtcacatctcatgcttgcagtgggtcattcggaaccaggggattgcggtgg
cattAGCGGGAGACCGGGGTCTCTGAGCcttagatgccaacatggcgtcgtagggatagt
ttccaccgggggaaacggcctggtggggttcgccgatgtgagggatcttctgtggttgga
tgatgaagccatggagcagggcgtgtctgattacattaaagGGAGACGTCTGAGTATCCG
>Replication_DI_79-156_insertion114
TTGGTCATGTGCGTCTCCacccagtttgatcttcgtggaggccagcgagtattatccagc
tagataccagtcacatctcatgcttgcagtgggtcattcggaaccaggggattgcggtgg
cattcttAGCGGGAGACCGGGGTCTCTGAGCagatgccaacatggcgtcgtagggatagt
ttccaccgggggaaacggcctggtggggttcgccgatgtgagggatcttctgtggttgga
tgatgaagccatggagcagggcgtgtctgattacattaaagGGAGACGTCTGAGTATCCG
>Replication_DI_79-156_insertion115
TTGGTCATGTGCGTCTCCacccagtttgatcttcgtggaggccagcgagtattatccagc
tagataccagtcacatctcatgcttgcagtgggtcattcggaaccaggggattgcggtgg
cattcttagaAGCGGGAGACCGGGGTCTCTGAGCtgccaacatggcgtcgtagggatagt
ttccaccgggggaaacggcctggtggggttcgccgatgtgagggatcttctgtggttgga
tgatgaagccatggagcagggcgtgtctgattacattaaagGGAGACGTCTGAGTATCCG
>Replication_DI_79-156_insertion116
TTGGTCATGTGCGTCTCCacccagtttgatcttcgtggaggccagcgagtattatccagc
tagataccagtcacatctcatgcttgcagtgggtcattcggaaccaggggattgcggtgg
cattcttagatgcAGCGGGAGACCGGGGTCTCTGAGCcaacatggcgtcgtagggatagt
ttccaccgggggaaacggcctggtggggttcgccgatgtgagggatcttctgtggttgga
tgatgaagccatggagcagggcgtgtctgattacattaaagGGAGACGTCTGAGTATCCG
>Replication_DI_79-156_insertion117
TTGGTCATGTGCGTCTCCacccagtttgatcttcgtggaggccagcgagtattatccagc
tagataccagtcacatctcatgcttgcagtgggtcattcggaaccaggggattgcggtgg
cattcttagatgccaaAGCGGGAGACCGGGGTCTCTGAGCcatggcgtcgtagggatagt
ttccaccgggggaaacggcctggtggggttcgccgatgtgagggatcttctgtggttgga
tgatgaagccatggagcagggcgtgtctgattacattaaagGGAGACGTCTGAGTATCCG
>Replication_DI_79-156_insertion118
TTGGTCATGTGCGTCTCCacccagtttgatcttcgtggaggccagcgagtattatccagc
tagataccagtcacatctcatgcttgcagtgggtcattcggaaccaggggattgcggtgg
cattcttagatgccaacatAGCGGGAGACCGGGGTCTCTGAGCggcgtcgtagggatagt
ttccaccgggggaaacggcctggtggggttcgccgatgtgagggatcttctgtggttgga
tgatgaagccatggagcagggcgtgtctgattacattaaagGGAGACGTCTGAGTATCCG
>Replication_DI_79-156_insertion119
TTGGTCATGTGCGTCTCCacccagtttgatcttcgtggaggccagcgagtattatccagc
tagataccagtcacatctcatgcttgcagtgggtcattcggaaccaggggattgcggtgg
cattcttagatgccaacatggcAGCGGGAGACCGGGGTCTCTGAGCgtcgtagggatagt
ttccaccgggggaaacggcctggtggggttcgccgatgtgagggatcttctgtggttgga
tgatgaagccatggagcagggcgtgtctgattacattaaagGGAGACGTCTGAGTATCCG
>Replication_DI_79-156_insertion120
TTGGTCATGTGCGTCTCCacccagtttgatcttcgtggaggccagcgagtattatccagc
tagataccagtcacatctcatgcttgcagtgggtcattcggaaccaggggattgcggtgg
cattcttagatgccaacatggcgtcAGCGGGAGACCGGGGTCTCTGAGCgtagggatagt
ttccaccgggggaaacggcctggtggggttcgccgatgtgagggatcttctgtggttgga
tgatgaagccatggagcagggcgtgtctgattacattaaagGGAGACGTCTGAGTATCCG
>Replication_DI_79-156_insertion121
TTGGTCATGTGCGTCTCCacccagtttgatcttcgtggaggccagcgagtattatccagc
tagataccagtcacatctcatgcttgcagtgggtcattcggaaccaggggattgcggtgg
cattcttagatgccaacatggcgtcgtaAGCGGGAGACCGGGGTCTCTGAGCgggatagt
ttccaccgggggaaacggcctggtggggttcgccgatgtgagggatcttctgtggttgga
tgatgaagccatggagcagggcgtgtctgattacattaaagGGAGACGTCTGAGTATCCG
>Replication_DI_79-156_insertion122
TTGGTCATGTGCGTCTCCacccagtttgatcttcgtggaggccagcgagtattatccagc
tagataccagtcacatctcatgcttgcagtgggtcattcggaaccaggggattgcggtgg
cattcttagatgccaacatggcgtcgtagggAGCGGGAGACCGGGGTCTCTGAGCatagt
ttccaccgggggaaacggcctggtggggttcgccgatgtgagggatcttctgtggttgga
tgatgaagccatggagcagggcgtgtctgattacattaaagGGAGACGTCTGAGTATCCG
>Replication_DI_79-156_insertion123
TTGGTCATGTGCGTCTCCacccagtttgatcttcgtggaggccagcgagtattatccagc
tagataccagtcacatctcatgcttgcagtgggtcattcggaaccaggggattgcggtgg
cattcttagatgccaacatggcgtcgtagggataAGCGGGAGACCGGGGTCTCTGAGCgt
ttccaccgggggaaacggcctggtggggttcgccgatgtgagggatcttctgtggttgga
tgatgaagccatggagcagggcgtgtctgattacattaaagGGAGACGTCTGAGTATCCG
>Replication_DI_79-156_insertion124
TTGGTCATGTGCGTCTCCacccagtttgatcttcgtggaggccagcgagtattatccagc
tagataccagtcacatctcatgcttgcagtgggtcattcggaaccaggggattgcggtgg
cattcttagatgccaacatggcgtcgtagggatagttAGCGGGAGACCGGGGTCTCTGAG
Ctccaccgggggaaacggcctggtggggttcgccgatgtgagggatcttctgtggttgga
tgatgaagccatggagcagggcgtgtctgattacattaaagGGAGACGTCTGAGTATCCG
>Replication_DI_79-156_insertion125
TTGGTCATGTGCGTCTCCacccagtttgatcttcgtggaggccagcgagtattatccagc
tagataccagtcacatctcatgcttgcagtgggtcattcggaaccaggggattgcggtgg
cattcttagatgccaacatggcgtcgtagggatagtttccAGCGGGAGACCGGGGTCTCT
GAGCaccgggggaaacggcctggtggggttcgccgatgtgagggatcttctgtggttgga
tgatgaagccatggagcagggcgtgtctgattacattaaagGGAGACGTCTGAGTATCCG
>Replication_DI_79-156_insertion126
TTGGTCATGTGCGTCTCCacccagtttgatcttcgtggaggccagcgagtattatccagc
tagataccagtcacatctcatgcttgcagtgggtcattcggaaccaggggattgcggtgg
cattcttagatgccaacatggcgtcgtagggatagtttccaccAGCGGGAGACCGGGGTC
TCTGAGCgggggaaacggcctggtggggttcgccgatgtgagggatcttctgtggttgga
tgatgaagccatggagcagggcgtgtctgattacattaaagGGAGACGTCTGAGTATCCG
>Replication_DI_79-156_insertion127
TTGGTCATGTGCGTCTCCacccagtttgatcttcgtggaggccagcgagtattatccagc
tagataccagtcacatctcatgcttgcagtgggtcattcggaaccaggggattgcggtgg
cattcttagatgccaacatggcgtcgtagggatagtttccaccgggAGCGGGAGACCGGG
GTCTCTGAGCggaaacggcctggtggggttcgccgatgtgagggatcttctgtggttgga
tgatgaagccatggagcagggcgtgtctgattacattaaagGGAGACGTCTGAGTATCCG
>Replication_DI_79-156_insertion128
TTGGTCATGTGCGTCTCCacccagtttgatcttcgtggaggccagcgagtattatccagc
tagataccagtcacatctcatgcttgcagtgggtcattcggaaccaggggattgcggtgg
cattcttagatgccaacatggcgtcgtagggatagtttccaccgggggaAGCGGGAGACC
GGGGTCTCTGAGCaacggcctggtggggttcgccgatgtgagggatcttctgtggttgga
tgatgaagccatggagcagggcgtgtctgattacattaaagGGAGACGTCTGAGTATCCG
>Replication_DI_79-156_insertion129
TTGGTCATGTGCGTCTCCacccagtttgatcttcgtggaggccagcgagtattatccagc
tagataccagtcacatctcatgcttgcagtgggtcattcggaaccaggggattgcggtgg
cattcttagatgccaacatggcgtcgtagggatagtttccaccgggggaaacAGCGGGAG
ACCGGGGTCTCTGAGCggcctggtggggttcgccgatgtgagggatcttctgtggttgga
tgatgaagccatggagcagggcgtgtctgattacattaaagGGAGACGTCTGAGTATCCG
>Replication_DI_79-156_insertion130
TTGGTCATGTGCGTCTCCacccagtttgatcttcgtggaggccagcgagtattatccagc
tagataccagtcacatctcatgcttgcagtgggtcattcggaaccaggggattgcggtgg
cattcttagatgccaacatggcgtcgtagggatagtttccaccgggggaaacggcAGCGG
GAGACCGGGGTCTCTGAGCctggtggggttcgccgatgtgagggatcttctgtggttgga
tgatgaagccatggagcagggcgtgtctgattacattaaagGGAGACGTCTGAGTATCCG
>Replication_DI_79-156_insertion131
TTGGTCATGTGCGTCTCCacccagtttgatcttcgtggaggccagcgagtattatccagc
tagataccagtcacatctcatgcttgcagtgggtcattcggaaccaggggattgcggtgg
cattcttagatgccaacatggcgtcgtagggatagtttccaccgggggaaacggcctgAG
CGGGAGACCGGGGTCTCTGAGCgtggggttcgccgatgtgagggatcttctgtggttgga
tgatgaagccatggagcagggcgtgtctgattacattaaagGGAGACGTCTGAGTATCCG
>Replication_DI_79-156_insertion132
TTGGTCATGTGCGTCTCCacccagtttgatcttcgtggaggccagcgagtattatccagc
tagataccagtcacatctcatgcttgcagtgggtcattcggaaccaggggattgcggtgg
cattcttagatgccaacatggcgtcgtagggatagtttccaccgggggaaacggcctggt
gAGCGGGAGACCGGGGTCTCTGAGCgggttcgccgatgtgagggatcttctgtggttgga
tgatgaagccatggagcagggcgtgtctgattacattaaagGGAGACGTCTGAGTATCCG
>Replication_DI_79-156_insertion133
TTGGTCATGTGCGTCTCCacccagtttgatcttcgtggaggccagcgagtattatccagc
tagataccagtcacatctcatgcttgcagtgggtcattcggaaccaggggattgcggtgg
cattcttagatgccaacatggcgtcgtagggatagtttccaccgggggaaacggcctggt
ggggAGCGGGAGACCGGGGTCTCTGAGCttcgccgatgtgagggatcttctgtggttgga
tgatgaagccatggagcagggcgtgtctgattacattaaagGGAGACGTCTGAGTATCCG
>Replication_DI_79-156_insertion134
TTGGTCATGTGCGTCTCCacccagtttgatcttcgtggaggccagcgagtattatccagc
tagataccagtcacatctcatgcttgcagtgggtcattcggaaccaggggattgcggtgg
cattcttagatgccaacatggcgtcgtagggatagtttccaccgggggaaacggcctggt
ggggttcAGCGGGAGACCGGGGTCTCTGAGCgccgatgtgagggatcttctgtggttgga
tgatgaagccatggagcagggcgtgtctgattacattaaagGGAGACGTCTGAGTATCCG
>Replication_DI_79-156_insertion135
TTGGTCATGTGCGTCTCCacccagtttgatcttcgtggaggccagcgagtattatccagc
tagataccagtcacatctcatgcttgcagtgggtcattcggaaccaggggattgcggtgg
cattcttagatgccaacatggcgtcgtagggatagtttccaccgggggaaacggcctggt
ggggttcgccAGCGGGAGACCGGGGTCTCTGAGCgatgtgagggatcttctgtggttgga
tgatgaagccatggagcagggcgtgtctgattacattaaagGGAGACGTCTGAGTATCCG
>Replication_DI_79-156_insertion136
TTGGTCATGTGCGTCTCCacccagtttgatcttcgtggaggccagcgagtattatccagc
tagataccagtcacatctcatgcttgcagtgggtcattcggaaccaggggattgcggtgg
cattcttagatgccaacatggcgtcgtagggatagtttccaccgggggaaacggcctggt
ggggttcgccgatAGCGGGAGACCGGGGTCTCTGAGCgtgagggatcttctgtggttgga
tgatgaagccatggagcagggcgtgtctgattacattaaagGGAGACGTCTGAGTATCCG
>Replication_DI_79-156_insertion137
TTGGTCATGTGCGTCTCCacccagtttgatcttcgtggaggccagcgagtattatccagc
tagataccagtcacatctcatgcttgcagtgggtcattcggaaccaggggattgcggtgg
cattcttagatgccaacatggcgtcgtagggatagtttccaccgggggaaacggcctggt
ggggttcgccgatgtgAGCGGGAGACCGGGGTCTCTGAGCagggatcttctgtggttgga
tgatgaagccatggagcagggcgtgtctgattacattaaagGGAGACGTCTGAGTATCCG
>Replication_DI_79-156_insertion138
TTGGTCATGTGCGTCTCCacccagtttgatcttcgtggaggccagcgagtattatccagc
tagataccagtcacatctcatgcttgcagtgggtcattcggaaccaggggattgcggtgg
cattcttagatgccaacatggcgtcgtagggatagtttccaccgggggaaacggcctggt
ggggttcgccgatgtgaggAGCGGGAGACCGGGGTCTCTGAGCgatcttctgtggttgga
tgatgaagccatggagcagggcgtgtctgattacattaaagGGAGACGTCTGAGTATCCG
>Replication_DI_79-156_insertion139
TTGGTCATGTGCGTCTCCacccagtttgatcttcgtggaggccagcgagtattatccagc
tagataccagtcacatctcatgcttgcagtgggtcattcggaaccaggggattgcggtgg
cattcttagatgccaacatggcgtcgtagggatagtttccaccgggggaaacggcctggt
ggggttcgccgatgtgagggatAGCGGGAGACCGGGGTCTCTGAGCcttctgtggttgga
tgatgaagccatggagcagggcgtgtctgattacattaaagGGAGACGTCTGAGTATCCG
>Replication_DI_79-156_insertion140
TTGGTCATGTGCGTCTCCacccagtttgatcttcgtggaggccagcgagtattatccagc
tagataccagtcacatctcatgcttgcagtgggtcattcggaaccaggggattgcggtgg
cattcttagatgccaacatggcgtcgtagggatagtttccaccgggggaaacggcctggt
ggggttcgccgatgtgagggatcttAGCGGGAGACCGGGGTCTCTGAGCctgtggttgga
tgatgaagccatggagcagggcgtgtctgattacattaaagGGAGACGTCTGAGTATCCG
>Replication_DI_79-156_insertion141
TTGGTCATGTGCGTCTCCacccagtttgatcttcgtggaggccagcgagtattatccagc
tagataccagtcacatctcatgcttgcagtgggtcattcggaaccaggggattgcggtgg
cattcttagatgccaacatggcgtcgtagggatagtttccaccgggggaaacggcctggt
ggggttcgccgatgtgagggatcttctgAGCGGGAGACCGGGGTCTCTGAGCtggttgga
tgatgaagccatggagcagggcgtgtctgattacattaaagGGAGACGTCTGAGTATCCG
>Replication_DI_79-156_insertion142
TTGGTCATGTGCGTCTCCacccagtttgatcttcgtggaggccagcgagtattatccagc
tagataccagtcacatctcatgcttgcagtgggtcattcggaaccaggggattgcggtgg
cattcttagatgccaacatggcgtcgtagggatagtttccaccgggggaaacggcctggt
ggggttcgccgatgtgagggatcttctgtggAGCGGGAGACCGGGGTCTCTGAGCttgga
tgatgaagccatggagcagggcgtgtctgattacattaaagGGAGACGTCTGAGTATCCG
>Replication_DI_79-156_insertion143
TTGGTCATGTGCGTCTCCacccagtttgatcttcgtggaggccagcgagtattatccagc
tagataccagtcacatctcatgcttgcagtgggtcattcggaaccaggggattgcggtgg
cattcttagatgccaacatggcgtcgtagggatagtttccaccgggggaaacggcctggt
ggggttcgccgatgtgagggatcttctgtggttgAGCGGGAGACCGGGGTCTCTGAGCga
tgatgaagccatggagcagggcgtgtctgattacattaaagGGAGACGTCTGAGTATCCG
>Replication_DI_79-156_insertion144
TTGGTCATGTGCGTCTCCacccagtttgatcttcgtggaggccagcgagtattatccagc
tagataccagtcacatctcatgcttgcagtgggtcattcggaaccaggggattgcggtgg
cattcttagatgccaacatggcgtcgtagggatagtttccaccgggggaaacggcctggt
ggggttcgccgatgtgagggatcttctgtggttggatAGCGGGAGACCGGGGTCTCTGAG
CgatgaagccatggagcagggcgtgtctgattacattaaagGGAGACGTCTGAGTATCCG
>Replication_DI_79-156_insertion145
TTGGTCATGTGCGTCTCCacccagtttgatcttcgtggaggccagcgagtattatccagc
tagataccagtcacatctcatgcttgcagtgggtcattcggaaccaggggattgcggtgg
cattcttagatgccaacatggcgtcgtagggatagtttccaccgggggaaacggcctggt
ggggttcgccgatgtgagggatcttctgtggttggatgatAGCGGGAGACCGGGGTCTCT
GAGCgaagccatggagcagggcgtgtctgattacattaaagGGAGACGTCTGAGTATCCG
>Replication_DI_79-156_insertion146
TTGGTCATGTGCGTCTCCacccagtttgatcttcgtggaggccagcgagtattatccagc
tagataccagtcacatctcatgcttgcagtgggtcattcggaaccaggggattgcggtgg
cattcttagatgccaacatggcgtcgtagggatagtttccaccgggggaaacggcctggt
ggggttcgccgatgtgagggatcttctgtggttggatgatgaaAGCGGGAGACCGGGGTC
TCTGAGCgccatggagcagggcgtgtctgattacattaaagGGAGACGTCTGAGTATCCG
>Replication_DI_79-156_insertion147
TTGGTCATGTGCGTCTCCacccagtttgatcttcgtggaggccagcgagtattatccagc
tagataccagtcacatctcatgcttgcagtgggtcattcggaaccaggggattgcggtgg
cattcttagatgccaacatggcgtcgtagggatagtttccaccgggggaaacggcctggt
ggggttcgccgatgtgagggatcttctgtggttggatgatgaagccAGCGGGAGACCGGG
GTCTCTGAGCatggagcagggcgtgtctgattacattaaagGGAGACGTCTGAGTATCCG
>Replication_DI_79-156_insertion148
TTGGTCATGTGCGTCTCCacccagtttgatcttcgtggaggccagcgagtattatccagc
tagataccagtcacatctcatgcttgcagtgggtcattcggaaccaggggattgcggtgg
cattcttagatgccaacatggcgtcgtagggatagtttccaccgggggaaacggcctggt
ggggttcgccgatgtgagggatcttctgtggttggatgatgaagccatgAGCGGGAGACC
GGGGTCTCTGAGCgagcagggcgtgtctgattacattaaagGGAGACGTCTGAGTATCCG
>Replication_DI_79-156_insertion149
TTGGTCATGTGCGTCTCCacccagtttgatcttcgtggaggccagcgagtattatccagc
tagataccagtcacatctcatgcttgcagtgggtcattcggaaccaggggattgcggtgg
cattcttagatgccaacatggcgtcgtagggatagtttccaccgggggaaacggcctggt
ggggttcgccgatgtgagggatcttctgtggttggatgatgaagccatggagAGCGGGAG
ACCGGGGTCTCTGAGCcagggcgtgtctgattacattaaagGGAGACGTCTGAGTATCCG
>Replication_DI_79-156_insertion150
TTGGTCATGTGCGTCTCCacccagtttgatcttcgtggaggccagcgagtattatccagc
tagataccagtcacatctcatgcttgcagtgggtcattcggaaccaggggattgcggtgg
cattcttagatgccaacatggcgtcgtagggatagtttccaccgggggaaacggcctggt
ggggttcgccgatgtgagggatcttctgtggttggatgatgaagccatggagcagAGCGG
GAGACCGGGGTCTCTGAGCggcgtgtctgattacattaaagGGAGACGTCTGAGTATCCG
>Replication_DI_79-156_insertion151
TTGGTCATGTGCGTCTCCacccagtttgatcttcgtggaggccagcgagtattatccagc
tagataccagtcacatctcatgcttgcagtgggtcattcggaaccaggggattgcggtgg
cattcttagatgccaacatggcgtcgtagggatagtttccaccgggggaaacggcctggt
ggggttcgccgatgtgagggatcttctgtggttggatgatgaagccatggagcagggcAG
CGGGAGACCGGGGTCTCTGAGCgtgtctgattacattaaagGGAGACGTCTGAGTATCCG
>Replication_DI_79-156_insertion152
TTGGTCATGTGCGTCTCCacccagtttgatcttcgtggaggccagcgagtattatccagc
tagataccagtcacatctcatgcttgcagtgggtcattcggaaccaggggattgcggtgg
cattcttagatgccaacatggcgtcgtagggatagtttccaccgggggaaacggcctggt
ggggttcgccgatgtgagggatcttctgtggttggatgatgaagccatggagcagggcgt
gAGCGGGAGACCGGGGTCTCTGAGCtctgattacattaaagGGAGACGTCTGAGTATCCG
>Replication_DI_79-156_insertion153
TTGGTCATGTGCGTCTCCacccagtttgatcttcgtggaggccagcgagtattatccagc
tagataccagtcacatctcatgcttgcagtgggtcattcggaaccaggggattgcggtgg
cattcttagatgccaacatggcgtcgtagggatagtttccaccgggggaaacggcctggt
ggggttcgccgatgtgagggatcttctgtggttggatgatgaagccatggagcagggcgt
gtctAGCGGGAGACCGGGGTCTCTGAGCgattacattaaagGGAGACGTCTGAGTATCCG
>Replication_DI_79-156_insertion154
TTGGTCATGTGCGTCTCCacccagtttgatcttcgtggaggccagcgagtattatccagc
tagataccagtcacatctcatgcttgcagtgggtcattcggaaccaggggattgcggtgg
cattcttagatgccaacatggcgtcgtagggatagtttccaccgggggaaacggcctggt
ggggttcgccgatgtgagggatcttctgtggttggatgatgaagccatggagcagggcgt
gtctgatAGCGGGAGACCGGGGTCTCTGAGCtacattaaagGGAGACGTCTGAGTATCCG
>Replication_DI_79-156_insertion155
TTGGTCATGTGCGTCTCCacccagtttgatcttcgtggaggccagcgagtattatccagc
tagataccagtcacatctcatgcttgcagtgggtcattcggaaccaggggattgcggtgg
cattcttagatgccaacatggcgtcgtagggatagtttccaccgggggaaacggcctggt
ggggttcgccgatgtgagggatcttctgtggttggatgatgaagccatggagcagggcgt
gtctgattacAGCGGGAGACCGGGGTCTCTGAGCattaaagGGAGACGTCTGAGTATCCG
>Replication_DI_79-156_insertion156
TTGGTCATGTGCGTCTCCacccagtttgatcttcgtggaggccagcgagtattatccagc
tagataccagtcacatctcatgcttgcagtgggtcattcggaaccaggggattgcggtgg
cattcttagatgccaacatggcgtcgtagggatagtttccaccgggggaaacggcctggt
ggggttcgccgatgtgagggatcttctgtggttggatgatgaagccatggagcagggcgt
gtctgattacattAGCGGGAGACCGGGGTCTCTGAGCaaagGGAGACGTCTGAGTATCCG
>Replication_DI_157-234_insertion157
GGGTGGGTAAACGTCTCCtaaaAGCGGGAGACCGGGGTCTCTGAGCgggcttggagatgc
ttttggcatggggtttacagacgcagtgtcaagagaagttgaagcactgaaaagtcactt
gatcggctcagagggtgccgtggagaagattctaaagaacttagttaaactcatctctgc
gctcgtcatcgtcatcaggagtgattatgacatggtcacattgacggcaacacttgccct
gatcgggtgccacgggagcccttgggcctgggttaagtcgaGGAGACGGCTATATCCGGG
>Replication_DI_157-234_insertion158
GGGTGGGTAAACGTCTCCtaaagggAGCGGGAGACCGGGGTCTCTGAGCcttggagatgc
ttttggcatggggtttacagacgcagtgtcaagagaagttgaagcactgaaaagtcactt
gatcggctcagagggtgccgtggagaagattctaaagaacttagttaaactcatctctgc
gctcgtcatcgtcatcaggagtgattatgacatggtcacattgacggcaacacttgccct
gatcgggtgccacgggagcccttgggcctgggttaagtcgaGGAGACGGCTATATCCGGG
>Replication_DI_157-234_insertion159
GGGTGGGTAAACGTCTCCtaaagggcttAGCGGGAGACCGGGGTCTCTGAGCggagatgc
ttttggcatggggtttacagacgcagtgtcaagagaagttgaagcactgaaaagtcactt
gatcggctcagagggtgccgtggagaagattctaaagaacttagttaaactcatctctgc
gctcgtcatcgtcatcaggagtgattatgacatggtcacattgacggcaacacttgccct
gatcgggtgccacgggagcccttgggcctgggttaagtcgaGGAGACGGCTATATCCGGG
>Replication_DI_157-234_insertion160
GGGTGGGTAAACGTCTCCtaaagggcttggaAGCGGGAGACCGGGGTCTCTGAGCgatgc
ttttggcatggggtttacagacgcagtgtcaagagaagttgaagcactgaaaagtcactt
gatcggctcagagggtgccgtggagaagattctaaagaacttagttaaactcatctctgc
gctcgtcatcgtcatcaggagtgattatgacatggtcacattgacggcaacacttgccct
gatcgggtgccacgggagcccttgggcctgggttaagtcgaGGAGACGGCTATATCCGGG
>Replication_DI_157-234_insertion161
GGGTGGGTAAACGTCTCCtaaagggcttggagatAGCGGGAGACCGGGGTCTCTGAGCgc
ttttggcatggggtttacagacgcagtgtcaagagaagttgaagcactgaaaagtcactt
gatcggctcagagggtgccgtggagaagattctaaagaacttagttaaactcatctctgc
gctcgtcatcgtcatcaggagtgattatgacatggtcacattgacggcaacacttgccct
gatcgggtgccacgggagcccttgggcctgggttaagtcgaGGAGACGGCTATATCCGGG
>Replication_DI_157-234_insertion162
GGGTGGGTAAACGTCTCCtaaagggcttggagatgctAGCGGGAGACCGGGGTCTCTGAG
Ctttggcatggggtttacagacgcagtgtcaagagaagttgaagcactgaaaagtcactt
gatcggctcagagggtgccgtggagaagattctaaagaacttagttaaactcatctctgc
gctcgtcatcgtcatcaggagtgattatgacatggtcacattgacggcaacacttgccct
gatcgggtgccacgggagcccttgggcctgggttaagtcgaGGAGACGGCTATATCCGGG
>Replication_DI_157-234_insertion163
GGGTGGGTAAACGTCTCCtaaagggcttggagatgcttttAGCGGGAGACCGGGGTCTCT
GAGCggcatggggtttacagacgcagtgtcaagagaagttgaagcactgaaaagtcactt
gatcggctcagagggtgccgtggagaagattctaaagaacttagttaaactcatctctgc
gctcgtcatcgtcatcaggagtgattatgacatggtcacattgacggcaacacttgccct
gatcgggtgccacgggagcccttgggcctgggttaagtcgaGGAGACGGCTATATCCGGG
>Replication_DI_157-234_insertion164
GGGTGGGTAAACGTCTCCtaaagggcttggagatgcttttggcAGCGGGAGACCGGGGTC
TCTGAGCatggggtttacagacgcagtgtcaagagaagttgaagcactgaaaagtcactt
gatcggctcagagggtgccgtggagaagattctaaagaacttagttaaactcatctctgc
gctcgtcatcgtcatcaggagtgattatgacatggtcacattgacggcaacacttgccct
gatcgggtgccacgggagcccttgggcctgggttaagtcgaGGAGACGGCTATATCCGGG
>Replication_DI_157-234_insertion165
GGGTGGGTAAACGTCTCCtaaagggcttggagatgcttttggcatgAGCGGGAGACCGGG
GTCTCTGAGCgggtttacagacgcagtgtcaagagaagttgaagcactgaaaagtcactt
gatcggctcagagggtgccgtggagaagattctaaagaacttagttaaactcatctctgc
gctcgtcatcgtcatcaggagtgattatgacatggtcacattgacggcaacacttgccct
gatcgggtgccacgggagcccttgggcctgggttaagtcgaGGAGACGGCTATATCCGGG
>Replication_DI_157-234_insertion166
GGGTGGGTAAACGTCTCCtaaagggcttggagatgcttttggcatggggAGCGGGAGACC
GGGGTCTCTGAGCtttacagacgcagtgtcaagagaagttgaagcactgaaaagtcactt
gatcggctcagagggtgccgtggagaagattctaaagaacttagttaaactcatctctgc
gctcgtcatcgtcatcaggagtgattatgacatggtcacattgacggcaacacttgccct
gatcgggtgccacgggagcccttgggcctgggttaagtcgaGGAGACGGCTATATCCGGG
>Replication_DI_157-234_insertion167
GGGTGGGTAAACGTCTCCtaaagggcttggagatgcttttggcatggggtttAGCGGGAG
ACCGGGGTCTCTGAGCacagacgcagtgtcaagagaagttgaagcactgaaaagtcactt
gatcggctcagagggtgccgtggagaagattctaaagaacttagttaaactcatctctgc
gctcgtcatcgtcatcaggagtgattatgacatggtcacattgacggcaacacttgccct
gatcgggtgccacgggagcccttgggcctgggttaagtcgaGGAGACGGCTATATCCGGG
>Replication_DI_157-234_insertion168
GGGTGGGTAAACGTCTCCtaaagggcttggagatgcttttggcatggggtttacaAGCGG
GAGACCGGGGTCTCTGAGCgacgcagtgtcaagagaagttgaagcactgaaaagtcactt
gatcggctcagagggtgccgtggagaagattctaaagaacttagttaaactcatctctgc
gctcgtcatcgtcatcaggagtgattatgacatggtcacattgacggcaacacttgccct
gatcgggtgccacgggagcccttgggcctgggttaagtcgaGGAGACGGCTATATCCGGG
>Replication_DI_157-234_insertion169
GGGTGGGTAAACGTCTCCtaaagggcttggagatgcttttggcatggggtttacagacAG
CGGGAGACCGGGGTCTCTGAGCgcagtgtcaagagaagttgaagcactgaaaagtcactt
gatcggctcagagggtgccgtggagaagattctaaagaacttagttaaactcatctctgc
gctcgtcatcgtcatcaggagtgattatgacatggtcacattgacggcaacacttgccct
gatcgggtgccacgggagcccttgggcctgggttaagtcgaGGAGACGGCTATATCCGGG
>Replication_DI_157-234_insertion170
GGGTGGGTAAACGTCTCCtaaagggcttggagatgcttttggcatggggtttacagacgc
aAGCGGGAGACCGGGGTCTCTGAGCgtgtcaagagaagttgaagcactgaaaagtcactt
gatcggctcagagggtgccgtggagaagattctaaagaacttagttaaactcatctctgc
gctcgtcatcgtcatcaggagtgattatgacatggtcacattgacggcaacacttgccct
gatcgggtgccacgggagcccttgggcctgggttaagtcgaGGAGACGGCTATATCCGGG
>Replication_DI_157-234_insertion171
GGGTGGGTAAACGTCTCCtaaagggcttggagatgcttttggcatggggtttacagacgc
agtgAGCGGGAGACCGGGGTCTCTGAGCtcaagagaagttgaagcactgaaaagtcactt
gatcggctcagagggtgccgtggagaagattctaaagaacttagttaaactcatctctgc
gctcgtcatcgtcatcaggagtgattatgacatggtcacattgacggcaacacttgccct
gatcgggtgccacgggagcccttgggcctgggttaagtcgaGGAGACGGCTATATCCGGG
>Replication_DI_157-234_insertion172
GGGTGGGTAAACGTCTCCtaaagggcttggagatgcttttggcatggggtttacagacgc
agtgtcaAGCGGGAGACCGGGGTCTCTGAGCagagaagttgaagcactgaaaagtcactt
gatcggctcagagggtgccgtggagaagattctaaagaacttagttaaactcatctctgc
gctcgtcatcgtcatcaggagtgattatgacatggtcacattgacggcaacacttgccct
gatcgggtgccacgggagcccttgggcctgggttaagtcgaGGAGACGGCTATATCCGGG
>Replication_DI_157-234_insertion173
GGGTGGGTAAACGTCTCCtaaagggcttggagatgcttttggcatggggtttacagacgc
agtgtcaagaAGCGGGAGACCGGGGTCTCTGAGCgaagttgaagcactgaaaagtcactt
gatcggctcagagggtgccgtggagaagattctaaagaacttagttaaactcatctctgc
gctcgtcatcgtcatcaggagtgattatgacatggtcacattgacggcaacacttgccct
gatcgggtgccacgggagcccttgggcctgggttaagtcgaGGAGACGGCTATATCCGGG
>Replication_DI_157-234_insertion174
GGGTGGGTAAACGTCTCCtaaagggcttggagatgcttttggcatggggtttacagacgc
agtgtcaagagaaAGCGGGAGACCGGGGTCTCTGAGCgttgaagcactgaaaagtcactt
gatcggctcagagggtgccgtggagaagattctaaagaacttagttaaactcatctctgc
gctcgtcatcgtcatcaggagtgattatgacatggtcacattgacggcaacacttgccct
gatcgggtgccacgggagcccttgggcctgggttaagtcgaGGAGACGGCTATATCCGGG
>Replication_DI_157-234_insertion175
GGGTGGGTAAACGTCTCCtaaagggcttggagatgcttttggcatggggtttacagacgc
agtgtcaagagaagttAGCGGGAGACCGGGGTCTCTGAGCgaagcactgaaaagtcactt
gatcggctcagagggtgccgtggagaagattctaaagaacttagttaaactcatctctgc
gctcgtcatcgtcatcaggagtgattatgacatggtcacattgacggcaacacttgccct
gatcgggtgccacgggagcccttgggcctgggttaagtcgaGGAGACGGCTATATCCGGG
>Replication_DI_157-234_insertion176
GGGTGGGTAAACGTCTCCtaaagggcttggagatgcttttggcatggggtttacagacgc
agtgtcaagagaagttgaaAGCGGGAGACCGGGGTCTCTGAGCgcactgaaaagtcactt
gatcggctcagagggtgccgtggagaagattctaaagaacttagttaaactcatctctgc
gctcgtcatcgtcatcaggagtgattatgacatggtcacattgacggcaacacttgccct
gatcgggtgccacgggagcccttgggcctgggttaagtcgaGGAGACGGCTATATCCGGG
>Replication_DI_157-234_insertion177
GGGTGGGTAAACGTCTCCtaaagggcttggagatgcttttggcatggggtttacagacgc
agtgtcaagagaagttgaagcaAGCGGGAGACCGGGGTCTCTGAGCctgaaaagtcactt
gatcggctcagagggtgccgtggagaagattctaaagaacttagttaaactcatctctgc
gctcgtcatcgtcatcaggagtgattatgacatggtcacattgacggcaacacttgccct
gatcgggtgccacgggagcccttgggcctgggttaagtcgaGGAGACGGCTATATCCGGG
>Replication_DI_157-234_insertion178
GGGTGGGTAAACGTCTCCtaaagggcttggagatgcttttggcatggggtttacagacgc
agtgtcaagagaagttgaagcactgAGCGGGAGACCGGGGTCTCTGAGCaaaagtcactt
gatcggctcagagggtgccgtggagaagattctaaagaacttagttaaactcatctctgc
gctcgtcatcgtcatcaggagtgattatgacatggtcacattgacggcaacacttgccct
gatcgggtgccacgggagcccttgggcctgggttaagtcgaGGAGACGGCTATATCCGGG
>Replication_DI_157-234_insertion179
GGGTGGGTAAACGTCTCCtaaagggcttggagatgcttttggcatggggtttacagacgc
agtgtcaagagaagttgaagcactgaaaAGCGGGAGACCGGGGTCTCTGAGCagtcactt
gatcggctcagagggtgccgtggagaagattctaaagaacttagttaaactcatctctgc
gctcgtcatcgtcatcaggagtgattatgacatggtcacattgacggcaacacttgccct
gatcgggtgccacgggagcccttgggcctgggttaagtcgaGGAGACGGCTATATCCGGG
>Replication_DI_157-234_insertion180
GGGTGGGTAAACGTCTCCtaaagggcttggagatgcttttggcatggggtttacagacgc
agtgtcaagagaagttgaagcactgaaaagtAGCGGGAGACCGGGGTCTCTGAGCcactt
gatcggctcagagggtgccgtggagaagattctaaagaacttagttaaactcatctctgc
gctcgtcatcgtcatcaggagtgattatgacatggtcacattgacggcaacacttgccct
gatcgggtgccacgggagcccttgggcctgggttaagtcgaGGAGACGGCTATATCCGGG
>Replication_DI_157-234_insertion181
GGGTGGGTAAACGTCTCCtaaagggcttggagatgcttttggcatggggtttacagacgc
agtgtcaagagaagttgaagcactgaaaagtcacAGCGGGAGACCGGGGTCTCTGAGCtt
gatcggctcagagggtgccgtggagaagattctaaagaacttagttaaactcatctctgc
gctcgtcatcgtcatcaggagtgattatgacatggtcacattgacggcaacacttgccct
gatcgggtgccacgggagcccttgggcctgggttaagtcgaGGAGACGGCTATATCCGGG
>Replication_DI_157-234_insertion182
GGGTGGGTAAACGTCTCCtaaagggcttggagatgcttttggcatggggtttacagacgc
agtgtcaagagaagttgaagcactgaaaagtcacttgAGCGGGAGACCGGGGTCTCTGAG
Catcggctcagagggtgccgtggagaagattctaaagaacttagttaaactcatctctgc
gctcgtcatcgtcatcaggagtgattatgacatggtcacattgacggcaacacttgccct
gatcgggtgccacgggagcccttgggcctgggttaagtcgaGGAGACGGCTATATCCGGG
>Replication_DI_157-234_insertion183
GGGTGGGTAAACGTCTCCtaaagggcttggagatgcttttggcatggggtttacagacgc
agtgtcaagagaagttgaagcactgaaaagtcacttgatcAGCGGGAGACCGGGGTCTCT
GAGCggctcagagggtgccgtggagaagattctaaagaacttagttaaactcatctctgc
gctcgtcatcgtcatcaggagtgattatgacatggtcacattgacggcaacacttgccct
gatcgggtgccacgggagcccttgggcctgggttaagtcgaGGAGACGGCTATATCCGGG
>Replication_DI_157-234_insertion184
GGGTGGGTAAACGTCTCCtaaagggcttggagatgcttttggcatggggtttacagacgc
agtgtcaagagaagttgaagcactgaaaagtcacttgatcggcAGCGGGAGACCGGGGTC
TCTGAGCtcagagggtgccgtggagaagattctaaagaacttagttaaactcatctctgc
gctcgtcatcgtcatcaggagtgattatgacatggtcacattgacggcaacacttgccct
gatcgggtgccacgggagcccttgggcctgggttaagtcgaGGAGACGGCTATATCCGGG
>Replication_DI_157-234_insertion185
GGGTGGGTAAACGTCTCCtaaagggcttggagatgcttttggcatggggtttacagacgc
agtgtcaagagaagttgaagcactgaaaagtcacttgatcggctcaAGCGGGAGACCGGG
GTCTCTGAGCgagggtgccgtggagaagattctaaagaacttagttaaactcatctctgc
gctcgtcatcgtcatcaggagtgattatgacatggtcacattgacggcaacacttgccct
gatcgggtgccacgggagcccttgggcctgggttaagtcgaGGAGACGGCTATATCCGGG
>Replication_DI_157-234_insertion186
GGGTGGGTAAACGTCTCCtaaagggcttggagatgcttttggcatggggtttacagacgc
agtgtcaagagaagttgaagcactgaaaagtcacttgatcggctcagagAGCGGGAGACC
GGGGTCTCTGAGCggtgccgtggagaagattctaaagaacttagttaaactcatctctgc
gctcgtcatcgtcatcaggagtgattatgacatggtcacattgacggcaacacttgccct
gatcgggtgccacgggagcccttgggcctgggttaagtcgaGGAGACGGCTATATCCGGG
>Replication_DI_157-234_insertion187
GGGTGGGTAAACGTCTCCtaaagggcttggagatgcttttggcatggggtttacagacgc
agtgtcaagagaagttgaagcactgaaaagtcacttgatcggctcagagggtAGCGGGAG
ACCGGGGTCTCTGAGCgccgtggagaagattctaaagaacttagttaaactcatctctgc
gctcgtcatcgtcatcaggagtgattatgacatggtcacattgacggcaacacttgccct
gatcgggtgccacgggagcccttgggcctgggttaagtcgaGGAGACGGCTATATCCGGG
>Replication_DI_157-234_insertion188
GGGTGGGTAAACGTCTCCtaaagggcttggagatgcttttggcatggggtttacagacgc
agtgtcaagagaagttgaagcactgaaaagtcacttgatcggctcagagggtgccAGCGG
GAGACCGGGGTCTCTGAGCgtggagaagattctaaagaacttagttaaactcatctctgc
gctcgtcatcgtcatcaggagtgattatgacatggtcacattgacggcaacacttgccct
gatcgggtgccacgggagcccttgggcctgggttaagtcgaGGAGACGGCTATATCCGGG
>Replication_DI_157-234_insertion189
GGGTGGGTAAACGTCTCCtaaagggcttggagatgcttttggcatggggtttacagacgc
agtgtcaagagaagttgaagcactgaaaagtcacttgatcggctcagagggtgccgtgAG
CGGGAGACCGGGGTCTCTGAGCgagaagattctaaagaacttagttaaactcatctctgc
gctcgtcatcgtcatcaggagtgattatgacatggtcacattgacggcaacacttgccct
gatcgggtgccacgggagcccttgggcctgggttaagtcgaGGAGACGGCTATATCCGGG
>Replication_DI_157-234_insertion190
GGGTGGGTAAACGTCTCCtaaagggcttggagatgcttttggcatggggtttacagacgc
agtgtcaagagaagttgaagcactgaaaagtcacttgatcggctcagagggtgccgtgga
gAGCGGGAGACCGGGGTCTCTGAGCaagattctaaagaacttagttaaactcatctctgc
gctcgtcatcgtcatcaggagtgattatgacatggtcacattgacggcaacacttgccct
gatcgggtgccacgggagcccttgggcctgggttaagtcgaGGAGACGGCTATATCCGGG
>Replication_DI_157-234_insertion191
GGGTGGGTAAACGTCTCCtaaagggcttggagatgcttttggcatggggtttacagacgc
agtgtcaagagaagttgaagcactgaaaagtcacttgatcggctcagagggtgccgtgga
gaagAGCGGGAGACCGGGGTCTCTGAGCattctaaagaacttagttaaactcatctctgc
gctcgtcatcgtcatcaggagtgattatgacatggtcacattgacggcaacacttgccct
gatcgggtgccacgggagcccttgggcctgggttaagtcgaGGAGACGGCTATATCCGGG
>Replication_DI_157-234_insertion192
GGGTGGGTAAACGTCTCCtaaagggcttggagatgcttttggcatggggtttacagacgc
agtgtcaagagaagttgaagcactgaaaagtcacttgatcggctcagagggtgccgtgga
gaagattAGCGGGAGACCGGGGTCTCTGAGCctaaagaacttagttaaactcatctctgc
gctcgtcatcgtcatcaggagtgattatgacatggtcacattgacggcaacacttgccct
gatcgggtgccacgggagcccttgggcctgggttaagtcgaGGAGACGGCTATATCCGGG
>Replication_DI_157-234_insertion193
GGGTGGGTAAACGTCTCCtaaagggcttggagatgcttttggcatggggtttacagacgc
agtgtcaagagaagttgaagcactgaaaagtcacttgatcggctcagagggtgccgtgga
gaagattctaAGCGGGAGACCGGGGTCTCTGAGCaagaacttagttaaactcatctctgc
gctcgtcatcgtcatcaggagtgattatgacatggtcacattgacggcaacacttgccct
gatcgggtgccacgggagcccttgggcctgggttaagtcgaGGAGACGGCTATATCCGGG
>Replication_DI_157-234_insertion194
GGGTGGGTAAACGTCTCCtaaagggcttggagatgcttttggcatggggtttacagacgc
agtgtcaagagaagttgaagcactgaaaagtcacttgatcggctcagagggtgccgtgga
gaagattctaaagAGCGGGAGACCGGGGTCTCTGAGCaacttagttaaactcatctctgc
gctcgtcatcgtcatcaggagtgattatgacatggtcacattgacggcaacacttgccct
gatcgggtgccacgggagcccttgggcctgggttaagtcgaGGAGACGGCTATATCCGGG
>Replication_DI_157-234_insertion195
GGGTGGGTAAACGTCTCCtaaagggcttggagatgcttttggcatggggtttacagacgc
agtgtcaagagaagttgaagcactgaaaagtcacttgatcggctcagagggtgccgtgga
gaagattctaaagaacAGCGGGAGACCGGGGTCTCTGAGCttagttaaactcatctctgc
gctcgtcatcgtcatcaggagtgattatgacatggtcacattgacggcaacacttgccct
gatcgggtgccacgggagcccttgggcctgggttaagtcgaGGAGACGGCTATATCCGGG
>Replication_DI_157-234_insertion196
GGGTGGGTAAACGTCTCCtaaagggcttggagatgcttttggcatggggtttacagacgc
agtgtcaagagaagttgaagcactgaaaagtcacttgatcggctcagagggtgccgtgga
gaagattctaaagaacttaAGCGGGAGACCGGGGTCTCTGAGCgttaaactcatctctgc
gctcgtcatcgtcatcaggagtgattatgacatggtcacattgacggcaacacttgccct
gatcgggtgccacgggagcccttgggcctgggttaagtcgaGGAGACGGCTATATCCGGG
>Replication_DI_157-234_insertion197
GGGTGGGTAAACGTCTCCtaaagggcttggagatgcttttggcatggggtttacagacgc
agtgtcaagagaagttgaagcactgaaaagtcacttgatcggctcagagggtgccgtgga
gaagattctaaagaacttagttAGCGGGAGACCGGGGTCTCTGAGCaaactcatctctgc
gctcgtcatcgtcatcaggagtgattatgacatggtcacattgacggcaacacttgccct
gatcgggtgccacgggagcccttgggcctgggttaagtcgaGGAGACGGCTATATCCGGG
>Replication_DI_157-234_insertion198
GGGTGGGTAAACGTCTCCtaaagggcttggagatgcttttggcatggggtttacagacgc
agtgtcaagagaagttgaagcactgaaaagtcacttgatcggctcagagggtgccgtgga
gaagattctaaagaacttagttaaaAGCGGGAGACCGGGGTCTCTGAGCctcatctctgc
gctcgtcatcgtcatcaggagtgattatgacatggtcacattgacggcaacacttgccct
gatcgggtgccacgggagcccttgggcctgggttaagtcgaGGAGACGGCTATATCCGGG
>Replication_DI_157-234_insertion199
GGGTGGGTAAACGTCTCCtaaagggcttggagatgcttttggcatggggtttacagacgc
agtgtcaagagaagttgaagcactgaaaagtcacttgatcggctcagagggtgccgtgga
gaagattctaaagaacttagttaaactcAGCGGGAGACCGGGGTCTCTGAGCatctctgc
gctcgtcatcgtcatcaggagtgattatgacatggtcacattgacggcaacacttgccct
gatcgggtgccacgggagcccttgggcctgggttaagtcgaGGAGACGGCTATATCCGGG
>Replication_DI_157-234_insertion200
GGGTGGGTAAACGTCTCCtaaagggcttggagatgcttttggcatggggtttacagacgc
agtgtcaagagaagttgaagcactgaaaagtcacttgatcggctcagagggtgccgtgga
gaagattctaaagaacttagttaaactcatcAGCGGGAGACCGGGGTCTCTGAGCtctgc
gctcgtcatcgtcatcaggagtgattatgacatggtcacattgacggcaacacttgccct
gatcgggtgccacgggagcccttgggcctgggttaagtcgaGGAGACGGCTATATCCGGG
>Replication_DI_157-234_insertion201
GGGTGGGTAAACGTCTCCtaaagggcttggagatgcttttggcatggggtttacagacgc
agtgtcaagagaagttgaagcactgaaaagtcacttgatcggctcagagggtgccgtgga
gaagattctaaagaacttagttaaactcatctctAGCGGGAGACCGGGGTCTCTGAGCgc
gctcgtcatcgtcatcaggagtgattatgacatggtcacattgacggcaacacttgccct
gatcgggtgccacgggagcccttgggcctgggttaagtcgaGGAGACGGCTATATCCGGG
>Replication_DI_157-234_insertion202
GGGTGGGTAAACGTCTCCtaaagggcttggagatgcttttggcatggggtttacagacgc
agtgtcaagagaagttgaagcactgaaaagtcacttgatcggctcagagggtgccgtgga
gaagattctaaagaacttagttaaactcatctctgcgAGCGGGAGACCGGGGTCTCTGAG
Cctcgtcatcgtcatcaggagtgattatgacatggtcacattgacggcaacacttgccct
gatcgggtgccacgggagcccttgggcctgggttaagtcgaGGAGACGGCTATATCCGGG
>Replication_DI_157-234_insertion203
GGGTGGGTAAACGTCTCCtaaagggcttggagatgcttttggcatggggtttacagacgc
agtgtcaagagaagttgaagcactgaaaagtcacttgatcggctcagagggtgccgtgga
gaagattctaaagaacttagttaaactcatctctgcgctcAGCGGGAGACCGGGGTCTCT
GAGCgtcatcgtcatcaggagtgattatgacatggtcacattgacggcaacacttgccct
gatcgggtgccacgggagcccttgggcctgggttaagtcgaGGAGACGGCTATATCCGGG
>Replication_DI_157-234_insertion204
GGGTGGGTAAACGTCTCCtaaagggcttggagatgcttttggcatggggtttacagacgc
agtgtcaagagaagttgaagcactgaaaagtcacttgatcggctcagagggtgccgtgga
gaagattctaaagaacttagttaaactcatctctgcgctcgtcAGCGGGAGACCGGGGTC
TCTGAGCatcgtcatcaggagtgattatgacatggtcacattgacggcaacacttgccct
gatcgggtgccacgggagcccttgggcctgggttaagtcgaGGAGACGGCTATATCCGGG
>Replication_DI_157-234_insertion205
GGGTGGGTAAACGTCTCCtaaagggcttggagatgcttttggcatggggtttacagacgc
agtgtcaagagaagttgaagcactgaaaagtcacttgatcggctcagagggtgccgtgga
gaagattctaaagaacttagttaaactcatctctgcgctcgtcatcAGCGGGAGACCGGG
GTCTCTGAGCgtcatcaggagtgattatgacatggtcacattgacggcaacacttgccct
gatcgggtgccacgggagcccttgggcctgggttaagtcgaGGAGACGGCTATATCCGGG
>Replication_DI_157-234_insertion206
GGGTGGGTAAACGTCTCCtaaagggcttggagatgcttttggcatggggtttacagacgc
agtgtcaagagaagttgaagcactgaaaagtcacttgatcggctcagagggtgccgtgga
gaagattctaaagaacttagttaaactcatctctgcgctcgtcatcgtcAGCGGGAGACC
GGGGTCTCTGAGCatcaggagtgattatgacatggtcacattgacggcaacacttgccct
gatcgggtgccacgggagcccttgggcctgggttaagtcgaGGAGACGGCTATATCCGGG
>Replication_DI_157-234_insertion207
GGGTGGGTAAACGTCTCCtaaagggcttggagatgcttttggcatggggtttacagacgc
agtgtcaagagaagttgaagcactgaaaagtcacttgatcggctcagagggtgccgtgga
gaagattctaaagaacttagttaaactcatctctgcgctcgtcatcgtcatcAGCGGGAG
ACCGGGGTCTCTGAGCaggagtgattatgacatggtcacattgacggcaacacttgccct
gatcgggtgccacgggagcccttgggcctgggttaagtcgaGGAGACGGCTATATCCGGG
>Replication_DI_157-234_insertion208
GGGTGGGTAAACGTCTCCtaaagggcttggagatgcttttggcatggggtttacagacgc
agtgtcaagagaagttgaagcactgaaaagtcacttgatcggctcagagggtgccgtgga
gaagattctaaagaacttagttaaactcatctctgcgctcgtcatcgtcatcaggAGCGG
GAGACCGGGGTCTCTGAGCagtgattatgacatggtcacattgacggcaacacttgccct
gatcgggtgccacgggagcccttgggcctgggttaagtcgaGGAGACGGCTATATCCGGG
>Replication_DI_157-234_insertion209
GGGTGGGTAAACGTCTCCtaaagggcttggagatgcttttggcatggggtttacagacgc
agtgtcaagagaagttgaagcactgaaaagtcacttgatcggctcagagggtgccgtgga
gaagattctaaagaacttagttaaactcatctctgcgctcgtcatcgtcatcaggagtAG
CGGGAGACCGGGGTCTCTGAGCgattatgacatggtcacattgacggcaacacttgccct
gatcgggtgccacgggagcccttgggcctgggttaagtcgaGGAGACGGCTATATCCGGG
>Replication_DI_157-234_insertion210
GGGTGGGTAAACGTCTCCtaaagggcttggagatgcttttggcatggggtttacagacgc
agtgtcaagagaagttgaagcactgaaaagtcacttgatcggctcagagggtgccgtgga
gaagattctaaagaacttagttaaactcatctctgcgctcgtcatcgtcatcaggagtga
tAGCGGGAGACCGGGGTCTCTGAGCtatgacatggtcacattgacggcaacacttgccct
gatcgggtgccacgggagcccttgggcctgggttaagtcgaGGAGACGGCTATATCCGGG
>Replication_DI_157-234_insertion211
GGGTGGGTAAACGTCTCCtaaagggcttggagatgcttttggcatggggtttacagacgc
agtgtcaagagaagttgaagcactgaaaagtcacttgatcggctcagagggtgccgtgga
gaagattctaaagaacttagttaaactcatctctgcgctcgtcatcgtcatcaggagtga
ttatAGCGGGAGACCGGGGTCTCTGAGCgacatggtcacattgacggcaacacttgccct
gatcgggtgccacgggagcccttgggcctgggttaagtcgaGGAGACGGCTATATCCGGG
>Replication_DI_157-234_insertion212
GGGTGGGTAAACGTCTCCtaaagggcttggagatgcttttggcatggggtttacagacgc
agtgtcaagagaagttgaagcactgaaaagtcacttgatcggctcagagggtgccgtgga
gaagattctaaagaacttagttaaactcatctctgcgctcgtcatcgtcatcaggagtga
ttatgacAGCGGGAGACCGGGGTCTCTGAGCatggtcacattgacggcaacacttgccct
gatcgggtgccacgggagcccttgggcctgggttaagtcgaGGAGACGGCTATATCCGGG
>Replication_DI_157-234_insertion213
GGGTGGGTAAACGTCTCCtaaagggcttggagatgcttttggcatggggtttacagacgc
agtgtcaagagaagttgaagcactgaaaagtcacttgatcggctcagagggtgccgtgga
gaagattctaaagaacttagttaaactcatctctgcgctcgtcatcgtcatcaggagtga
ttatgacatgAGCGGGAGACCGGGGTCTCTGAGCgtcacattgacggcaacacttgccct
gatcgggtgccacgggagcccttgggcctgggttaagtcgaGGAGACGGCTATATCCGGG
>Replication_DI_157-234_insertion214
GGGTGGGTAAACGTCTCCtaaagggcttggagatgcttttggcatggggtttacagacgc
agtgtcaagagaagttgaagcactgaaaagtcacttgatcggctcagagggtgccgtgga
gaagattctaaagaacttagttaaactcatctctgcgctcgtcatcgtcatcaggagtga
ttatgacatggtcAGCGGGAGACCGGGGTCTCTGAGCacattgacggcaacacttgccct
gatcgggtgccacgggagcccttgggcctgggttaagtcgaGGAGACGGCTATATCCGGG
>Replication_DI_157-234_insertion215
GGGTGGGTAAACGTCTCCtaaagggcttggagatgcttttggcatggggtttacagacgc
agtgtcaagagaagttgaagcactgaaaagtcacttgatcggctcagagggtgccgtgga
gaagattctaaagaacttagttaaactcatctctgcgctcgtcatcgtcatcaggagtga
ttatgacatggtcacaAGCGGGAGACCGGGGTCTCTGAGCttgacggcaacacttgccct
gatcgggtgccacgggagcccttgggcctgggttaagtcgaGGAGACGGCTATATCCGGG
>Replication_DI_157-234_insertion216
GGGTGGGTAAACGTCTCCtaaagggcttggagatgcttttggcatggggtttacagacgc
agtgtcaagagaagttgaagcactgaaaagtcacttgatcggctcagagggtgccgtgga
gaagattctaaagaacttagttaaactcatctctgcgctcgtcatcgtcatcaggagtga
ttatgacatggtcacattgAGCGGGAGACCGGGGTCTCTGAGCacggcaacacttgccct
gatcgggtgccacgggagcccttgggcctgggttaagtcgaGGAGACGGCTATATCCGGG
>Replication_DI_157-234_insertion217
GGGTGGGTAAACGTCTCCtaaagggcttggagatgcttttggcatggggtttacagacgc
agtgtcaagagaagttgaagcactgaaaagtcacttgatcggctcagagggtgccgtgga
gaagattctaaagaacttagttaaactcatctctgcgctcgtcatcgtcatcaggagtga
ttatgacatggtcacattgacgAGCGGGAGACCGGGGTCTCTGAGCgcaacacttgccct
gatcgggtgccacgggagcccttgggcctgggttaagtcgaGGAGACGGCTATATCCGGG
>Replication_DI_157-234_insertion218
GGGTGGGTAAACGTCTCCtaaagggcttggagatgcttttggcatggggtttacagacgc
agtgtcaagagaagttgaagcactgaaaagtcacttgatcggctcagagggtgccgtgga
gaagattctaaagaacttagttaaactcatctctgcgctcgtcatcgtcatcaggagtga
ttatgacatggtcacattgacggcaAGCGGGAGACCGGGGTCTCTGAGCacacttgccct
gatcgggtgccacgggagcccttgggcctgggttaagtcgaGGAGACGGCTATATCCGGG
>Replication_DI_157-234_insertion219
GGGTGGGTAAACGTCTCCtaaagggcttggagatgcttttggcatggggtttacagacgc
agtgtcaagagaagttgaagcactgaaaagtcacttgatcggctcagagggtgccgtgga
gaagattctaaagaacttagttaaactcatctctgcgctcgtcatcgtcatcaggagtga
ttatgacatggtcacattgacggcaacaAGCGGGAGACCGGGGTCTCTGAGCcttgccct
gatcgggtgccacgggagcccttgggcctgggttaagtcgaGGAGACGGCTATATCCGGG
>Replication_DI_157-234_insertion220
GGGTGGGTAAACGTCTCCtaaagggcttggagatgcttttggcatggggtttacagacgc
agtgtcaagagaagttgaagcactgaaaagtcacttgatcggctcagagggtgccgtgga
gaagattctaaagaacttagttaaactcatctctgcgctcgtcatcgtcatcaggagtga
ttatgacatggtcacattgacggcaacacttAGCGGGAGACCGGGGTCTCTGAGCgccct
gatcgggtgccacgggagcccttgggcctgggttaagtcgaGGAGACGGCTATATCCGGG
>Replication_DI_157-234_insertion221
GGGTGGGTAAACGTCTCCtaaagggcttggagatgcttttggcatggggtttacagacgc
agtgtcaagagaagttgaagcactgaaaagtcacttgatcggctcagagggtgccgtgga
gaagattctaaagaacttagttaaactcatctctgcgctcgtcatcgtcatcaggagtga
ttatgacatggtcacattgacggcaacacttgccAGCGGGAGACCGGGGTCTCTGAGCct
gatcgggtgccacgggagcccttgggcctgggttaagtcgaGGAGACGGCTATATCCGGG
>Replication_DI_157-234_insertion222
GGGTGGGTAAACGTCTCCtaaagggcttggagatgcttttggcatggggtttacagacgc
agtgtcaagagaagttgaagcactgaaaagtcacttgatcggctcagagggtgccgtgga
gaagattctaaagaacttagttaaactcatctctgcgctcgtcatcgtcatcaggagtga
ttatgacatggtcacattgacggcaacacttgccctgAGCGGGAGACCGGGGTCTCTGAG
CatcgggtgccacgggagcccttgggcctgggttaagtcgaGGAGACGGCTATATCCGGG
>Replication_DI_157-234_insertion223
GGGTGGGTAAACGTCTCCtaaagggcttggagatgcttttggcatggggtttacagacgc
agtgtcaagagaagttgaagcactgaaaagtcacttgatcggctcagagggtgccgtgga
gaagattctaaagaacttagttaaactcatctctgcgctcgtcatcgtcatcaggagtga
ttatgacatggtcacattgacggcaacacttgccctgatcAGCGGGAGACCGGGGTCTCT
GAGCgggtgccacgggagcccttgggcctgggttaagtcgaGGAGACGGCTATATCCGGG
>Replication_DI_157-234_insertion224
GGGTGGGTAAACGTCTCCtaaagggcttggagatgcttttggcatggggtttacagacgc
agtgtcaagagaagttgaagcactgaaaagtcacttgatcggctcagagggtgccgtgga
gaagattctaaagaacttagttaaactcatctctgcgctcgtcatcgtcatcaggagtga
ttatgacatggtcacattgacggcaacacttgccctgatcgggAGCGGGAGACCGGGGTC
TCTGAGCtgccacgggagcccttgggcctgggttaagtcgaGGAGACGGCTATATCCGGG
>Replication_DI_157-234_insertion225
GGGTGGGTAAACGTCTCCtaaagggcttggagatgcttttggcatggggtttacagacgc
agtgtcaagagaagttgaagcactgaaaagtcacttgatcggctcagagggtgccgtgga
gaagattctaaagaacttagttaaactcatctctgcgctcgtcatcgtcatcaggagtga
ttatgacatggtcacattgacggcaacacttgccctgatcgggtgcAGCGGGAGACCGGG
GTCTCTGAGCcacgggagcccttgggcctgggttaagtcgaGGAGACGGCTATATCCGGG
>Replication_DI_157-234_insertion226
GGGTGGGTAAACGTCTCCtaaagggcttggagatgcttttggcatggggtttacagacgc
agtgtcaagagaagttgaagcactgaaaagtcacttgatcggctcagagggtgccgtgga
gaagattctaaagaacttagttaaactcatctctgcgctcgtcatcgtcatcaggagtga
ttatgacatggtcacattgacggcaacacttgccctgatcgggtgccacAGCGGGAGACC
GGGGTCTCTGAGCgggagcccttgggcctgggttaagtcgaGGAGACGGCTATATCCGGG
>Replication_DI_157-234_insertion227
GGGTGGGTAAACGTCTCCtaaagggcttggagatgcttttggcatggggtttacagacgc
agtgtcaagagaagttgaagcactgaaaagtcacttgatcggctcagagggtgccgtgga
gaagattctaaagaacttagttaaactcatctctgcgctcgtcatcgtcatcaggagtga
ttatgacatggtcacattgacggcaacacttgccctgatcgggtgccacgggAGCGGGAG
ACCGGGGTCTCTGAGCagcccttgggcctgggttaagtcgaGGAGACGGCTATATCCGGG
>Replication_DI_157-234_insertion228
GGGTGGGTAAACGTCTCCtaaagggcttggagatgcttttggcatggggtttacagacgc
agtgtcaagagaagttgaagcactgaaaagtcacttgatcggctcagagggtgccgtgga
gaagattctaaagaacttagttaaactcatctctgcgctcgtcatcgtcatcaggagtga
ttatgacatggtcacattgacggcaacacttgccctgatcgggtgccacgggagcAGCGG
GAGACCGGGGTCTCTGAGCccttgggcctgggttaagtcgaGGAGACGGCTATATCCGGG
>Replication_DI_157-234_insertion229
GGGTGGGTAAACGTCTCCtaaagggcttggagatgcttttggcatggggtttacagacgc
agtgtcaagagaagttgaagcactgaaaagtcacttgatcggctcagagggtgccgtgga
gaagattctaaagaacttagttaaactcatctctgcgctcgtcatcgtcatcaggagtga
ttatgacatggtcacattgacggcaacacttgccctgatcgggtgccacgggagccctAG
CGGGAGACCGGGGTCTCTGAGCtgggcctgggttaagtcgaGGAGACGGCTATATCCGGG
>Replication_DI_157-234_insertion230
GGGTGGGTAAACGTCTCCtaaagggcttggagatgcttttggcatggggtttacagacgc
agtgtcaagagaagttgaagcactgaaaagtcacttgatcggctcagagggtgccgtgga
gaagattctaaagaacttagttaaactcatctctgcgctcgtcatcgtcatcaggagtga
ttatgacatggtcacattgacggcaacacttgccctgatcgggtgccacgggagcccttg
gAGCGGGAGACCGGGGTCTCTGAGCgcctgggttaagtcgaGGAGACGGCTATATCCGGG
>Replication_DI_157-234_insertion231
GGGTGGGTAAACGTCTCCtaaagggcttggagatgcttttggcatggggtttacagacgc
agtgtcaagagaagttgaagcactgaaaagtcacttgatcggctcagagggtgccgtgga
gaagattctaaagaacttagttaaactcatctctgcgctcgtcatcgtcatcaggagtga
ttatgacatggtcacattgacggcaacacttgccctgatcgggtgccacgggagcccttg
ggccAGCGGGAGACCGGGGTCTCTGAGCtgggttaagtcgaGGAGACGGCTATATCCGGG
>Replication_DI_157-234_insertion232
GGGTGGGTAAACGTCTCCtaaagggcttggagatgcttttggcatggggtttacagacgc
agtgtcaagagaagttgaagcactgaaaagtcacttgatcggctcagagggtgccgtgga
gaagattctaaagaacttagttaaactcatctctgcgctcgtcatcgtcatcaggagtga
ttatgacatggtcacattgacggcaacacttgccctgatcgggtgccacgggagcccttg
ggcctggAGCGGGAGACCGGGGTCTCTGAGCgttaagtcgaGGAGACGGCTATATCCGGG
>Replication_DI_157-234_insertion233
GGGTGGGTAAACGTCTCCtaaagggcttggagatgcttttggcatggggtttacagacgc
agtgtcaagagaagttgaagcactgaaaagtcacttgatcggctcagagggtgccgtgga
gaagattctaaagaacttagttaaactcatctctgcgctcgtcatcgtcatcaggagtga
ttatgacatggtcacattgacggcaacacttgccctgatcgggtgccacgggagcccttg
ggcctgggttAGCGGGAGACCGGGGTCTCTGAGCaagtcgaGGAGACGGCTATATCCGGG
>Replication_DI_157-234_insertion234
GGGTGGGTAAACGTCTCCtaaagggcttggagatgcttttggcatggggtttacagacgc
agtgtcaagagaagttgaagcactgaaaagtcacttgatcggctcagagggtgccgtgga
gaagattctaaagaacttagttaaactcatctctgcgctcgtcatcgtcatcaggagtga
ttatgacatggtcacattgacggcaacacttgccctgatcgggtgccacgggagcccttg
ggcctgggttaagAGCGGGAGACCGGGGTCTCTGAGCtcgaGGAGACGGCTATATCCGGG
>Replication_DI_235-312_insertion235
GTACATGAAACCGTCTCCgtcgAGCGGGAGACCGGGGTCTCTGAGCaagacagcatcaat
cttgggcataccgatggctcagaagcagagtgcctcttggttaaagaagttcaacgatgc
ggcgagtgccgcgaaggggcttgagtggatctccaacaaaatcagtaaatttatcgattg
gctcaaggagaaaatcataccggctgctaaagagaaagtcgagtttctaaacaatctaaa
gcaactccccttattggagaaccaaatttctaatctcgaacGGAGACGCGCTGAGGAGAC
>Replication_DI_235-312_insertion236
GTACATGAAACCGTCTCCgtcgaagAGCGGGAGACCGGGGTCTCTGAGCacagcatcaat
cttgggcataccgatggctcagaagcagagtgcctcttggttaaagaagttcaacgatgc
ggcgagtgccgcgaaggggcttgagtggatctccaacaaaatcagtaaatttatcgattg
gctcaaggagaaaatcataccggctgctaaagagaaagtcgagtttctaaacaatctaaa
gcaactccccttattggagaaccaaatttctaatctcgaacGGAGACGCGCTGAGGAGAC
>Replication_DI_235-312_insertion237
GTACATGAAACCGTCTCCgtcgaagacaAGCGGGAGACCGGGGTCTCTGAGCgcatcaat
cttgggcataccgatggctcagaagcagagtgcctcttggttaaagaagttcaacgatgc
ggcgagtgccgcgaaggggcttgagtggatctccaacaaaatcagtaaatttatcgattg
gctcaaggagaaaatcataccggctgctaaagagaaagtcgagtttctaaacaatctaaa
gcaactccccttattggagaaccaaatttctaatctcgaacGGAGACGCGCTGAGGAGAC
>Replication_DI_235-312_insertion238
GTACATGAAACCGTCTCCgtcgaagacagcaAGCGGGAGACCGGGGTCTCTGAGCtcaat
cttgggcataccgatggctcagaagcagagtgcctcttggttaaagaagttcaacgatgc
ggcgagtgccgcgaaggggcttgagtggatctccaacaaaatcagtaaatttatcgattg
gctcaaggagaaaatcataccggctgctaaagagaaagtcgagtttctaaacaatctaaa
gcaactccccttattggagaaccaaatttctaatctcgaacGGAGACGCGCTGAGGAGAC
>Replication_DI_235-312_insertion239
GTACATGAAACCGTCTCCgtcgaagacagcatcaAGCGGGAGACCGGGGTCTCTGAGCat
cttgggcataccgatggctcagaagcagagtgcctcttggttaaagaagttcaacgatgc
ggcgagtgccgcgaaggggcttgagtggatctccaacaaaatcagtaaatttatcgattg
gctcaaggagaaaatcataccggctgctaaagagaaagtcgagtttctaaacaatctaaa
gcaactccccttattggagaaccaaatttctaatctcgaacGGAGACGCGCTGAGGAGAC
>Replication_DI_235-312_insertion240
GTACATGAAACCGTCTCCgtcgaagacagcatcaatcAGCGGGAGACCGGGGTCTCTGAG
Cttgggcataccgatggctcagaagcagagtgcctcttggttaaagaagttcaacgatgc
ggcgagtgccgcgaaggggcttgagtggatctccaacaaaatcagtaaatttatcgattg
gctcaaggagaaaatcataccggctgctaaagagaaagtcgagtttctaaacaatctaaa
gcaactccccttattggagaaccaaatttctaatctcgaacGGAGACGCGCTGAGGAGAC
>Replication_DI_235-312_insertion241
GTACATGAAACCGTCTCCgtcgaagacagcatcaatcttgAGCGGGAGACCGGGGTCTCT
GAGCggcataccgatggctcagaagcagagtgcctcttggttaaagaagttcaacgatgc
ggcgagtgccgcgaaggggcttgagtggatctccaacaaaatcagtaaatttatcgattg
gctcaaggagaaaatcataccggctgctaaagagaaagtcgagtttctaaacaatctaaa
gcaactccccttattggagaaccaaatttctaatctcgaacGGAGACGCGCTGAGGAGAC
>Replication_DI_235-312_insertion242
GTACATGAAACCGTCTCCgtcgaagacagcatcaatcttgggcAGCGGGAGACCGGGGTC
TCTGAGCataccgatggctcagaagcagagtgcctcttggttaaagaagttcaacgatgc
ggcgagtgccgcgaaggggcttgagtggatctccaacaaaatcagtaaatttatcgattg
gctcaaggagaaaatcataccggctgctaaagagaaagtcgagtttctaaacaatctaaa
gcaactccccttattggagaaccaaatttctaatctcgaacGGAGACGCGCTGAGGAGAC
>Replication_DI_235-312_insertion243
GTACATGAAACCGTCTCCgtcgaagacagcatcaatcttgggcataAGCGGGAGACCGGG
GTCTCTGAGCccgatggctcagaagcagagtgcctcttggttaaagaagttcaacgatgc
ggcgagtgccgcgaaggggcttgagtggatctccaacaaaatcagtaaatttatcgattg
gctcaaggagaaaatcataccggctgctaaagagaaagtcgagtttctaaacaatctaaa
gcaactccccttattggagaaccaaatttctaatctcgaacGGAGACGCGCTGAGGAGAC
>Replication_DI_235-312_insertion244
GTACATGAAACCGTCTCCgtcgaagacagcatcaatcttgggcataccgAGCGGGAGACC
GGGGTCTCTGAGCatggctcagaagcagagtgcctcttggttaaagaagttcaacgatgc
ggcgagtgccgcgaaggggcttgagtggatctccaacaaaatcagtaaatttatcgattg
gctcaaggagaaaatcataccggctgctaaagagaaagtcgagtttctaaacaatctaaa
gcaactccccttattggagaaccaaatttctaatctcgaacGGAGACGCGCTGAGGAGAC
>Replication_DI_235-312_insertion245
GTACATGAAACCGTCTCCgtcgaagacagcatcaatcttgggcataccgatgAGCGGGAG
ACCGGGGTCTCTGAGCgctcagaagcagagtgcctcttggttaaagaagttcaacgatgc
ggcgagtgccgcgaaggggcttgagtggatctccaacaaaatcagtaaatttatcgattg
gctcaaggagaaaatcataccggctgctaaagagaaagtcgagtttctaaacaatctaaa
gcaactccccttattggagaaccaaatttctaatctcgaacGGAGACGCGCTGAGGAGAC
>Replication_DI_235-312_insertion246
GTACATGAAACCGTCTCCgtcgaagacagcatcaatcttgggcataccgatggctAGCGG
GAGACCGGGGTCTCTGAGCcagaagcagagtgcctcttggttaaagaagttcaacgatgc
ggcgagtgccgcgaaggggcttgagtggatctccaacaaaatcagtaaatttatcgattg
gctcaaggagaaaatcataccggctgctaaagagaaagtcgagtttctaaacaatctaaa
gcaactccccttattggagaaccaaatttctaatctcgaacGGAGACGCGCTGAGGAGAC
>Replication_DI_235-312_insertion247
GTACATGAAACCGTCTCCgtcgaagacagcatcaatcttgggcataccgatggctcagAG
CGGGAGACCGGGGTCTCTGAGCaagcagagtgcctcttggttaaagaagttcaacgatgc
ggcgagtgccgcgaaggggcttgagtggatctccaacaaaatcagtaaatttatcgattg
gctcaaggagaaaatcataccggctgctaaagagaaagtcgagtttctaaacaatctaaa
gcaactccccttattggagaaccaaatttctaatctcgaacGGAGACGCGCTGAGGAGAC
>Replication_DI_235-312_insertion248
GTACATGAAACCGTCTCCgtcgaagacagcatcaatcttgggcataccgatggctcagaa
gAGCGGGAGACCGGGGTCTCTGAGCcagagtgcctcttggttaaagaagttcaacgatgc
ggcgagtgccgcgaaggggcttgagtggatctccaacaaaatcagtaaatttatcgattg
gctcaaggagaaaatcataccggctgctaaagagaaagtcgagtttctaaacaatctaaa
gcaactccccttattggagaaccaaatttctaatctcgaacGGAGACGCGCTGAGGAGAC
>Replication_DI_235-312_insertion249
GTACATGAAACCGTCTCCgtcgaagacagcatcaatcttgggcataccgatggctcagaa
gcagAGCGGGAGACCGGGGTCTCTGAGCagtgcctcttggttaaagaagttcaacgatgc
ggcgagtgccgcgaaggggcttgagtggatctccaacaaaatcagtaaatttatcgattg
gctcaaggagaaaatcataccggctgctaaagagaaagtcgagtttctaaacaatctaaa
gcaactccccttattggagaaccaaatttctaatctcgaacGGAGACGCGCTGAGGAGAC
>Replication_DI_235-312_insertion250
GTACATGAAACCGTCTCCgtcgaagacagcatcaatcttgggcataccgatggctcagaa
gcagagtAGCGGGAGACCGGGGTCTCTGAGCgcctcttggttaaagaagttcaacgatgc
ggcgagtgccgcgaaggggcttgagtggatctccaacaaaatcagtaaatttatcgattg
gctcaaggagaaaatcataccggctgctaaagagaaagtcgagtttctaaacaatctaaa
gcaactccccttattggagaaccaaatttctaatctcgaacGGAGACGCGCTGAGGAGAC
>Replication_DI_235-312_insertion251
GTACATGAAACCGTCTCCgtcgaagacagcatcaatcttgggcataccgatggctcagaa
gcagagtgccAGCGGGAGACCGGGGTCTCTGAGCtcttggttaaagaagttcaacgatgc
ggcgagtgccgcgaaggggcttgagtggatctccaacaaaatcagtaaatttatcgattg
gctcaaggagaaaatcataccggctgctaaagagaaagtcgagtttctaaacaatctaaa
gcaactccccttattggagaaccaaatttctaatctcgaacGGAGACGCGCTGAGGAGAC
>Replication_DI_235-312_insertion252
GTACATGAAACCGTCTCCgtcgaagacagcatcaatcttgggcataccgatggctcagaa
gcagagtgcctctAGCGGGAGACCGGGGTCTCTGAGCtggttaaagaagttcaacgatgc
ggcgagtgccgcgaaggggcttgagtggatctccaacaaaatcagtaaatttatcgattg
gctcaaggagaaaatcataccggctgctaaagagaaagtcgagtttctaaacaatctaaa
gcaactccccttattggagaaccaaatttctaatctcgaacGGAGACGCGCTGAGGAGAC
>Replication_DI_235-312_insertion253
GTACATGAAACCGTCTCCgtcgaagacagcatcaatcttgggcataccgatggctcagaa
gcagagtgcctcttggAGCGGGAGACCGGGGTCTCTGAGCttaaagaagttcaacgatgc
ggcgagtgccgcgaaggggcttgagtggatctccaacaaaatcagtaaatttatcgattg
gctcaaggagaaaatcataccggctgctaaagagaaagtcgagtttctaaacaatctaaa
gcaactccccttattggagaaccaaatttctaatctcgaacGGAGACGCGCTGAGGAGAC
>Replication_DI_235-312_insertion254
GTACATGAAACCGTCTCCgtcgaagacagcatcaatcttgggcataccgatggctcagaa
gcagagtgcctcttggttaAGCGGGAGACCGGGGTCTCTGAGCaagaagttcaacgatgc
ggcgagtgccgcgaaggggcttgagtggatctccaacaaaatcagtaaatttatcgattg
gctcaaggagaaaatcataccggctgctaaagagaaagtcgagtttctaaacaatctaaa
gcaactccccttattggagaaccaaatttctaatctcgaacGGAGACGCGCTGAGGAGAC
>Replication_DI_235-312_insertion255
GTACATGAAACCGTCTCCgtcgaagacagcatcaatcttgggcataccgatggctcagaa
gcagagtgcctcttggttaaagAGCGGGAGACCGGGGTCTCTGAGCaagttcaacgatgc
ggcgagtgccgcgaaggggcttgagtggatctccaacaaaatcagtaaatttatcgattg
gctcaaggagaaaatcataccggctgctaaagagaaagtcgagtttctaaacaatctaaa
gcaactccccttattggagaaccaaatttctaatctcgaacGGAGACGCGCTGAGGAGAC
>Replication_DI_235-312_insertion256
GTACATGAAACCGTCTCCgtcgaagacagcatcaatcttgggcataccgatggctcagaa
gcagagtgcctcttggttaaagaagAGCGGGAGACCGGGGTCTCTGAGCttcaacgatgc
ggcgagtgccgcgaaggggcttgagtggatctccaacaaaatcagtaaatttatcgattg
gctcaaggagaaaatcataccggctgctaaagagaaagtcgagtttctaaacaatctaaa
gcaactccccttattggagaaccaaatttctaatctcgaacGGAGACGCGCTGAGGAGAC
>Replication_DI_235-312_insertion257
GTACATGAAACCGTCTCCgtcgaagacagcatcaatcttgggcataccgatggctcagaa
gcagagtgcctcttggttaaagaagttcAGCGGGAGACCGGGGTCTCTGAGCaacgatgc
ggcgagtgccgcgaaggggcttgagtggatctccaacaaaatcagtaaatttatcgattg
gctcaaggagaaaatcataccggctgctaaagagaaagtcgagtttctaaacaatctaaa
gcaactccccttattggagaaccaaatttctaatctcgaacGGAGACGCGCTGAGGAGAC
>Replication_DI_235-312_insertion258
GTACATGAAACCGTCTCCgtcgaagacagcatcaatcttgggcataccgatggctcagaa
gcagagtgcctcttggttaaagaagttcaacAGCGGGAGACCGGGGTCTCTGAGCgatgc
ggcgagtgccgcgaaggggcttgagtggatctccaacaaaatcagtaaatttatcgattg
gctcaaggagaaaatcataccggctgctaaagagaaagtcgagtttctaaacaatctaaa
gcaactccccttattggagaaccaaatttctaatctcgaacGGAGACGCGCTGAGGAGAC
>Replication_DI_235-312_insertion259
GTACATGAAACCGTCTCCgtcgaagacagcatcaatcttgggcataccgatggctcagaa
gcagagtgcctcttggttaaagaagttcaacgatAGCGGGAGACCGGGGTCTCTGAGCgc
ggcgagtgccgcgaaggggcttgagtggatctccaacaaaatcagtaaatttatcgattg
gctcaaggagaaaatcataccggctgctaaagagaaagtcgagtttctaaacaatctaaa
gcaactccccttattggagaaccaaatttctaatctcgaacGGAGACGCGCTGAGGAGAC
>Replication_DI_235-312_insertion260
GTACATGAAACCGTCTCCgtcgaagacagcatcaatcttgggcataccgatggctcagaa
gcagagtgcctcttggttaaagaagttcaacgatgcgAGCGGGAGACCGGGGTCTCTGAG
Cgcgagtgccgcgaaggggcttgagtggatctccaacaaaatcagtaaatttatcgattg
gctcaaggagaaaatcataccggctgctaaagagaaagtcgagtttctaaacaatctaaa
gcaactccccttattggagaaccaaatttctaatctcgaacGGAGACGCGCTGAGGAGAC
>Replication_DI_235-312_insertion261
GTACATGAAACCGTCTCCgtcgaagacagcatcaatcttgggcataccgatggctcagaa
gcagagtgcctcttggttaaagaagttcaacgatgcggcgAGCGGGAGACCGGGGTCTCT
GAGCagtgccgcgaaggggcttgagtggatctccaacaaaatcagtaaatttatcgattg
gctcaaggagaaaatcataccggctgctaaagagaaagtcgagtttctaaacaatctaaa
gcaactccccttattggagaaccaaatttctaatctcgaacGGAGACGCGCTGAGGAGAC
>Replication_DI_235-312_insertion262
GTACATGAAACCGTCTCCgtcgaagacagcatcaatcttgggcataccgatggctcagaa
gcagagtgcctcttggttaaagaagttcaacgatgcggcgagtAGCGGGAGACCGGGGTC
TCTGAGCgccgcgaaggggcttgagtggatctccaacaaaatcagtaaatttatcgattg
gctcaaggagaaaatcataccggctgctaaagagaaagtcgagtttctaaacaatctaaa
gcaactccccttattggagaaccaaatttctaatctcgaacGGAGACGCGCTGAGGAGAC
>Replication_DI_235-312_insertion263
GTACATGAAACCGTCTCCgtcgaagacagcatcaatcttgggcataccgatggctcagaa
gcagagtgcctcttggttaaagaagttcaacgatgcggcgagtgccAGCGGGAGACCGGG
GTCTCTGAGCgcgaaggggcttgagtggatctccaacaaaatcagtaaatttatcgattg
gctcaaggagaaaatcataccggctgctaaagagaaagtcgagtttctaaacaatctaaa
gcaactccccttattggagaaccaaatttctaatctcgaacGGAGACGCGCTGAGGAGAC
>Replication_DI_235-312_insertion264
GTACATGAAACCGTCTCCgtcgaagacagcatcaatcttgggcataccgatggctcagaa
gcagagtgcctcttggttaaagaagttcaacgatgcggcgagtgccgcgAGCGGGAGACC
GGGGTCTCTGAGCaaggggcttgagtggatctccaacaaaatcagtaaatttatcgattg
gctcaaggagaaaatcataccggctgctaaagagaaagtcgagtttctaaacaatctaaa
gcaactccccttattggagaaccaaatttctaatctcgaacGGAGACGCGCTGAGGAGAC
>Replication_DI_235-312_insertion265
GTACATGAAACCGTCTCCgtcgaagacagcatcaatcttgggcataccgatggctcagaa
gcagagtgcctcttggttaaagaagttcaacgatgcggcgagtgccgcgaagAGCGGGAG
ACCGGGGTCTCTGAGCgggcttgagtggatctccaacaaaatcagtaaatttatcgattg
gctcaaggagaaaatcataccggctgctaaagagaaagtcgagtttctaaacaatctaaa
gcaactccccttattggagaaccaaatttctaatctcgaacGGAGACGCGCTGAGGAGAC
>Replication_DI_235-312_insertion266
GTACATGAAACCGTCTCCgtcgaagacagcatcaatcttgggcataccgatggctcagaa
gcagagtgcctcttggttaaagaagttcaacgatgcggcgagtgccgcgaaggggAGCGG
GAGACCGGGGTCTCTGAGCcttgagtggatctccaacaaaatcagtaaatttatcgattg
gctcaaggagaaaatcataccggctgctaaagagaaagtcgagtttctaaacaatctaaa
gcaactccccttattggagaaccaaatttctaatctcgaacGGAGACGCGCTGAGGAGAC
>Replication_DI_235-312_insertion267
GTACATGAAACCGTCTCCgtcgaagacagcatcaatcttgggcataccgatggctcagaa
gcagagtgcctcttggttaaagaagttcaacgatgcggcgagtgccgcgaaggggcttAG
CGGGAGACCGGGGTCTCTGAGCgagtggatctccaacaaaatcagtaaatttatcgattg
gctcaaggagaaaatcataccggctgctaaagagaaagtcgagtttctaaacaatctaaa
gcaactccccttattggagaaccaaatttctaatctcgaacGGAGACGCGCTGAGGAGAC
>Replication_DI_235-312_insertion268
GTACATGAAACCGTCTCCgtcgaagacagcatcaatcttgggcataccgatggctcagaa
gcagagtgcctcttggttaaagaagttcaacgatgcggcgagtgccgcgaaggggcttga
gAGCGGGAGACCGGGGTCTCTGAGCtggatctccaacaaaatcagtaaatttatcgattg
gctcaaggagaaaatcataccggctgctaaagagaaagtcgagtttctaaacaatctaaa
gcaactccccttattggagaaccaaatttctaatctcgaacGGAGACGCGCTGAGGAGAC
>Replication_DI_235-312_insertion269
GTACATGAAACCGTCTCCgtcgaagacagcatcaatcttgggcataccgatggctcagaa
gcagagtgcctcttggttaaagaagttcaacgatgcggcgagtgccgcgaaggggcttga
gtggAGCGGGAGACCGGGGTCTCTGAGCatctccaacaaaatcagtaaatttatcgattg
gctcaaggagaaaatcataccggctgctaaagagaaagtcgagtttctaaacaatctaaa
gcaactccccttattggagaaccaaatttctaatctcgaacGGAGACGCGCTGAGGAGAC
>Replication_DI_235-312_insertion270
GTACATGAAACCGTCTCCgtcgaagacagcatcaatcttgggcataccgatggctcagaa
gcagagtgcctcttggttaaagaagttcaacgatgcggcgagtgccgcgaaggggcttga
gtggatcAGCGGGAGACCGGGGTCTCTGAGCtccaacaaaatcagtaaatttatcgattg
gctcaaggagaaaatcataccggctgctaaagagaaagtcgagtttctaaacaatctaaa
gcaactccccttattggagaaccaaatttctaatctcgaacGGAGACGCGCTGAGGAGAC
>Replication_DI_235-312_insertion271
GTACATGAAACCGTCTCCgtcgaagacagcatcaatcttgggcataccgatggctcagaa
gcagagtgcctcttggttaaagaagttcaacgatgcggcgagtgccgcgaaggggcttga
gtggatctccAGCGGGAGACCGGGGTCTCTGAGCaacaaaatcagtaaatttatcgattg
gctcaaggagaaaatcataccggctgctaaagagaaagtcgagtttctaaacaatctaaa
gcaactccccttattggagaaccaaatttctaatctcgaacGGAGACGCGCTGAGGAGAC
>Replication_DI_235-312_insertion272
GTACATGAAACCGTCTCCgtcgaagacagcatcaatcttgggcataccgatggctcagaa
gcagagtgcctcttggttaaagaagttcaacgatgcggcgagtgccgcgaaggggcttga
gtggatctccaacAGCGGGAGACCGGGGTCTCTGAGCaaaatcagtaaatttatcgattg
gctcaaggagaaaatcataccggctgctaaagagaaagtcgagtttctaaacaatctaaa
gcaactccccttattggagaaccaaatttctaatctcgaacGGAGACGCGCTGAGGAGAC
>Replication_DI_235-312_insertion273
GTACATGAAACCGTCTCCgtcgaagacagcatcaatcttgggcataccgatggctcagaa
gcagagtgcctcttggttaaagaagttcaacgatgcggcgagtgccgcgaaggggcttga
gtggatctccaacaaaAGCGGGAGACCGGGGTCTCTGAGCatcagtaaatttatcgattg
gctcaaggagaaaatcataccggctgctaaagagaaagtcgagtttctaaacaatctaaa
gcaactccccttattggagaaccaaatttctaatctcgaacGGAGACGCGCTGAGGAGAC
>Replication_DI_235-312_insertion274
GTACATGAAACCGTCTCCgtcgaagacagcatcaatcttgggcataccgatggctcagaa
gcagagtgcctcttggttaaagaagttcaacgatgcggcgagtgccgcgaaggggcttga
gtggatctccaacaaaatcAGCGGGAGACCGGGGTCTCTGAGCagtaaatttatcgattg
gctcaaggagaaaatcataccggctgctaaagagaaagtcgagtttctaaacaatctaaa
gcaactccccttattggagaaccaaatttctaatctcgaacGGAGACGCGCTGAGGAGAC
>Replication_DI_235-312_insertion275
GTACATGAAACCGTCTCCgtcgaagacagcatcaatcttgggcataccgatggctcagaa
gcagagtgcctcttggttaaagaagttcaacgatgcggcgagtgccgcgaaggggcttga
gtggatctccaacaaaatcagtAGCGGGAGACCGGGGTCTCTGAGCaaatttatcgattg
gctcaaggagaaaatcataccggctgctaaagagaaagtcgagtttctaaacaatctaaa
gcaactccccttattggagaaccaaatttctaatctcgaacGGAGACGCGCTGAGGAGAC
>Replication_DI_235-312_insertion276
GTACATGAAACCGTCTCCgtcgaagacagcatcaatcttgggcataccgatggctcagaa
gcagagtgcctcttggttaaagaagttcaacgatgcggcgagtgccgcgaaggggcttga
gtggatctccaacaaaatcagtaaaAGCGGGAGACCGGGGTCTCTGAGCtttatcgattg
gctcaaggagaaaatcataccggctgctaaagagaaagtcgagtttctaaacaatctaaa
gcaactccccttattggagaaccaaatttctaatctcgaacGGAGACGCGCTGAGGAGAC
>Replication_DI_235-312_insertion277
GTACATGAAACCGTCTCCgtcgaagacagcatcaatcttgggcataccgatggctcagaa
gcagagtgcctcttggttaaagaagttcaacgatgcggcgagtgccgcgaaggggcttga
gtggatctccaacaaaatcagtaaatttAGCGGGAGACCGGGGTCTCTGAGCatcgattg
gctcaaggagaaaatcataccggctgctaaagagaaagtcgagtttctaaacaatctaaa
gcaactccccttattggagaaccaaatttctaatctcgaacGGAGACGCGCTGAGGAGAC
>Replication_DI_235-312_insertion278
GTACATGAAACCGTCTCCgtcgaagacagcatcaatcttgggcataccgatggctcagaa
gcagagtgcctcttggttaaagaagttcaacgatgcggcgagtgccgcgaaggggcttga
gtggatctccaacaaaatcagtaaatttatcAGCGGGAGACCGGGGTCTCTGAGCgattg
gctcaaggagaaaatcataccggctgctaaagagaaagtcgagtttctaaacaatctaaa
gcaactccccttattggagaaccaaatttctaatctcgaacGGAGACGCGCTGAGGAGAC
>Replication_DI_235-312_insertion279
GTACATGAAACCGTCTCCgtcgaagacagcatcaatcttgggcataccgatggctcagaa
gcagagtgcctcttggttaaagaagttcaacgatgcggcgagtgccgcgaaggggcttga
gtggatctccaacaaaatcagtaaatttatcgatAGCGGGAGACCGGGGTCTCTGAGCtg
gctcaaggagaaaatcataccggctgctaaagagaaagtcgagtttctaaacaatctaaa
gcaactccccttattggagaaccaaatttctaatctcgaacGGAGACGCGCTGAGGAGAC
>Replication_DI_235-312_insertion280
GTACATGAAACCGTCTCCgtcgaagacagcatcaatcttgggcataccgatggctcagaa
gcagagtgcctcttggttaaagaagttcaacgatgcggcgagtgccgcgaaggggcttga
gtggatctccaacaaaatcagtaaatttatcgattggAGCGGGAGACCGGGGTCTCTGAG
Cctcaaggagaaaatcataccggctgctaaagagaaagtcgagtttctaaacaatctaaa
gcaactccccttattggagaaccaaatttctaatctcgaacGGAGACGCGCTGAGGAGAC
>Replication_DI_235-312_insertion281
GTACATGAAACCGTCTCCgtcgaagacagcatcaatcttgggcataccgatggctcagaa
gcagagtgcctcttggttaaagaagttcaacgatgcggcgagtgccgcgaaggggcttga
gtggatctccaacaaaatcagtaaatttatcgattggctcAGCGGGAGACCGGGGTCTCT
GAGCaaggagaaaatcataccggctgctaaagagaaagtcgagtttctaaacaatctaaa
gcaactccccttattggagaaccaaatttctaatctcgaacGGAGACGCGCTGAGGAGAC
>Replication_DI_235-312_insertion282
GTACATGAAACCGTCTCCgtcgaagacagcatcaatcttgggcataccgatggctcagaa
gcagagtgcctcttggttaaagaagttcaacgatgcggcgagtgccgcgaaggggcttga
gtggatctccaacaaaatcagtaaatttatcgattggctcaagAGCGGGAGACCGGGGTC
TCTGAGCgagaaaatcataccggctgctaaagagaaagtcgagtttctaaacaatctaaa
gcaactccccttattggagaaccaaatttctaatctcgaacGGAGACGCGCTGAGGAGAC
>Replication_DI_235-312_insertion283
GTACATGAAACCGTCTCCgtcgaagacagcatcaatcttgggcataccgatggctcagaa
gcagagtgcctcttggttaaagaagttcaacgatgcggcgagtgccgcgaaggggcttga
gtggatctccaacaaaatcagtaaatttatcgattggctcaaggagAGCGGGAGACCGGG
GTCTCTGAGCaaaatcataccggctgctaaagagaaagtcgagtttctaaacaatctaaa
gcaactccccttattggagaaccaaatttctaatctcgaacGGAGACGCGCTGAGGAGAC
>Replication_DI_235-312_insertion284
GTACATGAAACCGTCTCCgtcgaagacagcatcaatcttgggcataccgatggctcagaa
gcagagtgcctcttggttaaagaagttcaacgatgcggcgagtgccgcgaaggggcttga
gtggatctccaacaaaatcagtaaatttatcgattggctcaaggagaaaAGCGGGAGACC
GGGGTCTCTGAGCatcataccggctgctaaagagaaagtcgagtttctaaacaatctaaa
gcaactccccttattggagaaccaaatttctaatctcgaacGGAGACGCGCTGAGGAGAC
>Replication_DI_235-312_insertion285
GTACATGAAACCGTCTCCgtcgaagacagcatcaatcttgggcataccgatggctcagaa
gcagagtgcctcttggttaaagaagttcaacgatgcggcgagtgccgcgaaggggcttga
gtggatctccaacaaaatcagtaaatttatcgattggctcaaggagaaaatcAGCGGGAG
ACCGGGGTCTCTGAGCataccggctgctaaagagaaagtcgagtttctaaacaatctaaa
gcaactccccttattggagaaccaaatttctaatctcgaacGGAGACGCGCTGAGGAGAC
>Replication_DI_235-312_insertion286
GTACATGAAACCGTCTCCgtcgaagacagcatcaatcttgggcataccgatggctcagaa
gcagagtgcctcttggttaaagaagttcaacgatgcggcgagtgccgcgaaggggcttga
gtggatctccaacaaaatcagtaaatttatcgattggctcaaggagaaaatcataAGCGG
GAGACCGGGGTCTCTGAGCccggctgctaaagagaaagtcgagtttctaaacaatctaaa
gcaactccccttattggagaaccaaatttctaatctcgaacGGAGACGCGCTGAGGAGAC
>Replication_DI_235-312_insertion287
GTACATGAAACCGTCTCCgtcgaagacagcatcaatcttgggcataccgatggctcagaa
gcagagtgcctcttggttaaagaagttcaacgatgcggcgagtgccgcgaaggggcttga
gtggatctccaacaaaatcagtaaatttatcgattggctcaaggagaaaatcataccgAG
CGGGAGACCGGGGTCTCTGAGCgctgctaaagagaaagtcgagtttctaaacaatctaaa
gcaactccccttattggagaaccaaatttctaatctcgaacGGAGACGCGCTGAGGAGAC
>Replication_DI_235-312_insertion288
GTACATGAAACCGTCTCCgtcgaagacagcatcaatcttgggcataccgatggctcagaa
gcagagtgcctcttggttaaagaagttcaacgatgcggcgagtgccgcgaaggggcttga
gtggatctccaacaaaatcagtaaatttatcgattggctcaaggagaaaatcataccggc
tAGCGGGAGACCGGGGTCTCTGAGCgctaaagagaaagtcgagtttctaaacaatctaaa
gcaactccccttattggagaaccaaatttctaatctcgaacGGAGACGCGCTGAGGAGAC
>Replication_DI_235-312_insertion289
GTACATGAAACCGTCTCCgtcgaagacagcatcaatcttgggcataccgatggctcagaa
gcagagtgcctcttggttaaagaagttcaacgatgcggcgagtgccgcgaaggggcttga
gtggatctccaacaaaatcagtaaatttatcgattggctcaaggagaaaatcataccggc
tgctAGCGGGAGACCGGGGTCTCTGAGCaaagagaaagtcgagtttctaaacaatctaaa
gcaactccccttattggagaaccaaatttctaatctcgaacGGAGACGCGCTGAGGAGAC
>Replication_DI_235-312_insertion290
GTACATGAAACCGTCTCCgtcgaagacagcatcaatcttgggcataccgatggctcagaa
gcagagtgcctcttggttaaagaagttcaacgatgcggcgagtgccgcgaaggggcttga
gtggatctccaacaaaatcagtaaatttatcgattggctcaaggagaaaatcataccggc
tgctaaaAGCGGGAGACCGGGGTCTCTGAGCgagaaagtcgagtttctaaacaatctaaa
gcaactccccttattggagaaccaaatttctaatctcgaacGGAGACGCGCTGAGGAGAC
>Replication_DI_235-312_insertion291
GTACATGAAACCGTCTCCgtcgaagacagcatcaatcttgggcataccgatggctcagaa
gcagagtgcctcttggttaaagaagttcaacgatgcggcgagtgccgcgaaggggcttga
gtggatctccaacaaaatcagtaaatttatcgattggctcaaggagaaaatcataccggc
tgctaaagagAGCGGGAGACCGGGGTCTCTGAGCaaagtcgagtttctaaacaatctaaa
gcaactccccttattggagaaccaaatttctaatctcgaacGGAGACGCGCTGAGGAGAC
>Replication_DI_235-312_insertion292
GTACATGAAACCGTCTCCgtcgaagacagcatcaatcttgggcataccgatggctcagaa
gcagagtgcctcttggttaaagaagttcaacgatgcggcgagtgccgcgaaggggcttga
gtggatctccaacaaaatcagtaaatttatcgattggctcaaggagaaaatcataccggc
tgctaaagagaaaAGCGGGAGACCGGGGTCTCTGAGCgtcgagtttctaaacaatctaaa
gcaactccccttattggagaaccaaatttctaatctcgaacGGAGACGCGCTGAGGAGAC
>Replication_DI_235-312_insertion293
GTACATGAAACCGTCTCCgtcgaagacagcatcaatcttgggcataccgatggctcagaa
gcagagtgcctcttggttaaagaagttcaacgatgcggcgagtgccgcgaaggggcttga
gtggatctccaacaaaatcagtaaatttatcgattggctcaaggagaaaatcataccggc
tgctaaagagaaagtcAGCGGGAGACCGGGGTCTCTGAGCgagtttctaaacaatctaaa
gcaactccccttattggagaaccaaatttctaatctcgaacGGAGACGCGCTGAGGAGAC
>Replication_DI_235-312_insertion294
GTACATGAAACCGTCTCCgtcgaagacagcatcaatcttgggcataccgatggctcagaa
gcagagtgcctcttggttaaagaagttcaacgatgcggcgagtgccgcgaaggggcttga
gtggatctccaacaaaatcagtaaatttatcgattggctcaaggagaaaatcataccggc
tgctaaagagaaagtcgagAGCGGGAGACCGGGGTCTCTGAGCtttctaaacaatctaaa
gcaactccccttattggagaaccaaatttctaatctcgaacGGAGACGCGCTGAGGAGAC
>Replication_DI_235-312_insertion295
GTACATGAAACCGTCTCCgtcgaagacagcatcaatcttgggcataccgatggctcagaa
gcagagtgcctcttggttaaagaagttcaacgatgcggcgagtgccgcgaaggggcttga
gtggatctccaacaaaatcagtaaatttatcgattggctcaaggagaaaatcataccggc
tgctaaagagaaagtcgagtttAGCGGGAGACCGGGGTCTCTGAGCctaaacaatctaaa
gcaactccccttattggagaaccaaatttctaatctcgaacGGAGACGCGCTGAGGAGAC
>Replication_DI_235-312_insertion296
GTACATGAAACCGTCTCCgtcgaagacagcatcaatcttgggcataccgatggctcagaa
gcagagtgcctcttggttaaagaagttcaacgatgcggcgagtgccgcgaaggggcttga
gtggatctccaacaaaatcagtaaatttatcgattggctcaaggagaaaatcataccggc
tgctaaagagaaagtcgagtttctaAGCGGGAGACCGGGGTCTCTGAGCaacaatctaaa
gcaactccccttattggagaaccaaatttctaatctcgaacGGAGACGCGCTGAGGAGAC
>Replication_DI_235-312_insertion297
GTACATGAAACCGTCTCCgtcgaagacagcatcaatcttgggcataccgatggctcagaa
gcagagtgcctcttggttaaagaagttcaacgatgcggcgagtgccgcgaaggggcttga
gtggatctccaacaaaatcagtaaatttatcgattggctcaaggagaaaatcataccggc
tgctaaagagaaagtcgagtttctaaacAGCGGGAGACCGGGGTCTCTGAGCaatctaaa
gcaactccccttattggagaaccaaatttctaatctcgaacGGAGACGCGCTGAGGAGAC
>Replication_DI_235-312_insertion298
GTACATGAAACCGTCTCCgtcgaagacagcatcaatcttgggcataccgatggctcagaa
gcagagtgcctcttggttaaagaagttcaacgatgcggcgagtgccgcgaaggggcttga
gtggatctccaacaaaatcagtaaatttatcgattggctcaaggagaaaatcataccggc
tgctaaagagaaagtcgagtttctaaacaatAGCGGGAGACCGGGGTCTCTGAGCctaaa
gcaactccccttattggagaaccaaatttctaatctcgaacGGAGACGCGCTGAGGAGAC
>Replication_DI_235-312_insertion299
GTACATGAAACCGTCTCCgtcgaagacagcatcaatcttgggcataccgatggctcagaa
gcagagtgcctcttggttaaagaagttcaacgatgcggcgagtgccgcgaaggggcttga
gtggatctccaacaaaatcagtaaatttatcgattggctcaaggagaaaatcataccggc
tgctaaagagaaagtcgagtttctaaacaatctaAGCGGGAGACCGGGGTCTCTGAGCaa
gcaactccccttattggagaaccaaatttctaatctcgaacGGAGACGCGCTGAGGAGAC
>Replication_DI_235-312_insertion300
GTACATGAAACCGTCTCCgtcgaagacagcatcaatcttgggcataccgatggctcagaa
gcagagtgcctcttggttaaagaagttcaacgatgcggcgagtgccgcgaaggggcttga
gtggatctccaacaaaatcagtaaatttatcgattggctcaaggagaaaatcataccggc
tgctaaagagaaagtcgagtttctaaacaatctaaagAGCGGGAGACCGGGGTCTCTGAG
CcaactccccttattggagaaccaaatttctaatctcgaacGGAGACGCGCTGAGGAGAC
>Replication_DI_235-312_insertion301
GTACATGAAACCGTCTCCgtcgaagacagcatcaatcttgggcataccgatggctcagaa
gcagagtgcctcttggttaaagaagttcaacgatgcggcgagtgccgcgaaggggcttga
gtggatctccaacaaaatcagtaaatttatcgattggctcaaggagaaaatcataccggc
tgctaaagagaaagtcgagtttctaaacaatctaaagcaaAGCGGGAGACCGGGGTCTCT
GAGCctccccttattggagaaccaaatttctaatctcgaacGGAGACGCGCTGAGGAGAC
>Replication_DI_235-312_insertion302
GTACATGAAACCGTCTCCgtcgaagacagcatcaatcttgggcataccgatggctcagaa
gcagagtgcctcttggttaaagaagttcaacgatgcggcgagtgccgcgaaggggcttga
gtggatctccaacaaaatcagtaaatttatcgattggctcaaggagaaaatcataccggc
tgctaaagagaaagtcgagtttctaaacaatctaaagcaactcAGCGGGAGACCGGGGTC
TCTGAGCcccttattggagaaccaaatttctaatctcgaacGGAGACGCGCTGAGGAGAC
>Replication_DI_235-312_insertion303
GTACATGAAACCGTCTCCgtcgaagacagcatcaatcttgggcataccgatggctcagaa
gcagagtgcctcttggttaaagaagttcaacgatgcggcgagtgccgcgaaggggcttga
gtggatctccaacaaaatcagtaaatttatcgattggctcaaggagaaaatcataccggc
tgctaaagagaaagtcgagtttctaaacaatctaaagcaactccccAGCGGGAGACCGGG
GTCTCTGAGCttattggagaaccaaatttctaatctcgaacGGAGACGCGCTGAGGAGAC
>Replication_DI_235-312_insertion304
GTACATGAAACCGTCTCCgtcgaagacagcatcaatcttgggcataccgatggctcagaa
gcagagtgcctcttggttaaagaagttcaacgatgcggcgagtgccgcgaaggggcttga
gtggatctccaacaaaatcagtaaatttatcgattggctcaaggagaaaatcataccggc
tgctaaagagaaagtcgagtttctaaacaatctaaagcaactccccttaAGCGGGAGACC
GGGGTCTCTGAGCttggagaaccaaatttctaatctcgaacGGAGACGCGCTGAGGAGAC
>Replication_DI_235-312_insertion305
GTACATGAAACCGTCTCCgtcgaagacagcatcaatcttgggcataccgatggctcagaa
gcagagtgcctcttggttaaagaagttcaacgatgcggcgagtgccgcgaaggggcttga
gtggatctccaacaaaatcagtaaatttatcgattggctcaaggagaaaatcataccggc
tgctaaagagaaagtcgagtttctaaacaatctaaagcaactccccttattgAGCGGGAG
ACCGGGGTCTCTGAGCgagaaccaaatttctaatctcgaacGGAGACGCGCTGAGGAGAC
>Replication_DI_235-312_insertion306
GTACATGAAACCGTCTCCgtcgaagacagcatcaatcttgggcataccgatggctcagaa
gcagagtgcctcttggttaaagaagttcaacgatgcggcgagtgccgcgaaggggcttga
gtggatctccaacaaaatcagtaaatttatcgattggctcaaggagaaaatcataccggc
tgctaaagagaaagtcgagtttctaaacaatctaaagcaactccccttattggagAGCGG
GAGACCGGGGTCTCTGAGCaaccaaatttctaatctcgaacGGAGACGCGCTGAGGAGAC
>Replication_DI_235-312_insertion307
GTACATGAAACCGTCTCCgtcgaagacagcatcaatcttgggcataccgatggctcagaa
gcagagtgcctcttggttaaagaagttcaacgatgcggcgagtgccgcgaaggggcttga
gtggatctccaacaaaatcagtaaatttatcgattggctcaaggagaaaatcataccggc
tgctaaagagaaagtcgagtttctaaacaatctaaagcaactccccttattggagaacAG
CGGGAGACCGGGGTCTCTGAGCcaaatttctaatctcgaacGGAGACGCGCTGAGGAGAC
>Replication_DI_235-312_insertion308
GTACATGAAACCGTCTCCgtcgaagacagcatcaatcttgggcataccgatggctcagaa
gcagagtgcctcttggttaaagaagttcaacgatgcggcgagtgccgcgaaggggcttga
gtggatctccaacaaaatcagtaaatttatcgattggctcaaggagaaaatcataccggc
tgctaaagagaaagtcgagtttctaaacaatctaaagcaactccccttattggagaacca
aAGCGGGAGACCGGGGTCTCTGAGCatttctaatctcgaacGGAGACGCGCTGAGGAGAC
>Replication_DI_235-312_insertion309
GTACATGAAACCGTCTCCgtcgaagacagcatcaatcttgggcataccgatggctcagaa
gcagagtgcctcttggttaaagaagttcaacgatgcggcgagtgccgcgaaggggcttga
gtggatctccaacaaaatcagtaaatttatcgattggctcaaggagaaaatcataccggc
tgctaaagagaaagtcgagtttctaaacaatctaaagcaactccccttattggagaacca
aattAGCGGGAGACCGGGGTCTCTGAGCtctaatctcgaacGGAGACGCGCTGAGGAGAC
>Replication_DI_235-312_insertion310
GTACATGAAACCGTCTCCgtcgaagacagcatcaatcttgggcataccgatggctcagaa
gcagagtgcctcttggttaaagaagttcaacgatgcggcgagtgccgcgaaggggcttga
gtggatctccaacaaaatcagtaaatttatcgattggctcaaggagaaaatcataccggc
tgctaaagagaaagtcgagtttctaaacaatctaaagcaactccccttattggagaacca
aatttctAGCGGGAGACCGGGGTCTCTGAGCaatctcgaacGGAGACGCGCTGAGGAGAC
>Replication_DI_235-312_insertion311
GTACATGAAACCGTCTCCgtcgaagacagcatcaatcttgggcataccgatggctcagaa
gcagagtgcctcttggttaaagaagttcaacgatgcggcgagtgccgcgaaggggcttga
gtggatctccaacaaaatcagtaaatttatcgattggctcaaggagaaaatcataccggc
tgctaaagagaaagtcgagtttctaaacaatctaaagcaactccccttattggagaacca
aatttctaatAGCGGGAGACCGGGGTCTCTGAGCctcgaacGGAGACGCGCTGAGGAGAC
>Replication_DI_235-312_insertion312
GTACATGAAACCGTCTCCgtcgaagacagcatcaatcttgggcataccgatggctcagaa
gcagagtgcctcttggttaaagaagttcaacgatgcggcgagtgccgcgaaggggcttga
gtggatctccaacaaaatcagtaaatttatcgattggctcaaggagaaaatcataccggc
tgctaaagagaaagtcgagtttctaaacaatctaaagcaactccccttattggagaacca
aatttctaatctcAGCGGGAGACCGGGGTCTCTGAGCgaacGGAGACGCGCTGAGGAGAC
>Replication_DI_313-390_insertion313
GGCGAGAGGAGCGTCTCCcgaaAGCGGGAGACCGGGGTCTCTGAGCcagtcagcagcttc
gcaggaggaccttgaggcgatgtttggcaacgtgtcttatctggcccacttctgccgcaa
attccaacccctctatgccacggaagcaaagagggtgtacgccctagaaaagagaatgaa
taattacatgcagttcaagagcaaacaccgtattgaacctgtatgcctaatcatcagagg
ctcgcctggtactgggaagtccttggcaacagggattattgGGAGACGGTGCACAGCTGT
>Replication_DI_313-390_insertion314
GGCGAGAGGAGCGTCTCCcgaacagAGCGGGAGACCGGGGTCTCTGAGCtcagcagcttc
gcaggaggaccttgaggcgatgtttggcaacgtgtcttatctggcccacttctgccgcaa
attccaacccctctatgccacggaagcaaagagggtgtacgccctagaaaagagaatgaa
taattacatgcagttcaagagcaaacaccgtattgaacctgtatgcctaatcatcagagg
ctcgcctggtactgggaagtccttggcaacagggattattgGGAGACGGTGCACAGCTGT
>Replication_DI_313-390_insertion315
GGCGAGAGGAGCGTCTCCcgaacagtcaAGCGGGAGACCGGGGTCTCTGAGCgcagcttc
gcaggaggaccttgaggcgatgtttggcaacgtgtcttatctggcccacttctgccgcaa
attccaacccctctatgccacggaagcaaagagggtgtacgccctagaaaagagaatgaa
taattacatgcagttcaagagcaaacaccgtattgaacctgtatgcctaatcatcagagg
ctcgcctggtactgggaagtccttggcaacagggattattgGGAGACGGTGCACAGCTGT
>Replication_DI_313-390_insertion316
GGCGAGAGGAGCGTCTCCcgaacagtcagcaAGCGGGAGACCGGGGTCTCTGAGCgcttc
gcaggaggaccttgaggcgatgtttggcaacgtgtcttatctggcccacttctgccgcaa
attccaacccctctatgccacggaagcaaagagggtgtacgccctagaaaagagaatgaa
taattacatgcagttcaagagcaaacaccgtattgaacctgtatgcctaatcatcagagg
ctcgcctggtactgggaagtccttggcaacagggattattgGGAGACGGTGCACAGCTGT
>Replication_DI_313-390_insertion317
GGCGAGAGGAGCGTCTCCcgaacagtcagcagctAGCGGGAGACCGGGGTCTCTGAGCtc
gcaggaggaccttgaggcgatgtttggcaacgtgtcttatctggcccacttctgccgcaa
attccaacccctctatgccacggaagcaaagagggtgtacgccctagaaaagagaatgaa
taattacatgcagttcaagagcaaacaccgtattgaacctgtatgcctaatcatcagagg
ctcgcctggtactgggaagtccttggcaacagggattattgGGAGACGGTGCACAGCTGT
>Replication_DI_313-390_insertion318
GGCGAGAGGAGCGTCTCCcgaacagtcagcagcttcgAGCGGGAGACCGGGGTCTCTGAG
Ccaggaggaccttgaggcgatgtttggcaacgtgtcttatctggcccacttctgccgcaa
attccaacccctctatgccacggaagcaaagagggtgtacgccctagaaaagagaatgaa
taattacatgcagttcaagagcaaacaccgtattgaacctgtatgcctaatcatcagagg
ctcgcctggtactgggaagtccttggcaacagggattattgGGAGACGGTGCACAGCTGT
>Replication_DI_313-390_insertion319
GGCGAGAGGAGCGTCTCCcgaacagtcagcagcttcgcagAGCGGGAGACCGGGGTCTCT
GAGCgaggaccttgaggcgatgtttggcaacgtgtcttatctggcccacttctgccgcaa
attccaacccctctatgccacggaagcaaagagggtgtacgccctagaaaagagaatgaa
taattacatgcagttcaagagcaaacaccgtattgaacctgtatgcctaatcatcagagg
ctcgcctggtactgggaagtccttggcaacagggattattgGGAGACGGTGCACAGCTGT
>Replication_DI_313-390_insertion320
GGCGAGAGGAGCGTCTCCcgaacagtcagcagcttcgcaggagAGCGGGAGACCGGGGTC
TCTGAGCgaccttgaggcgatgtttggcaacgtgtcttatctggcccacttctgccgcaa
attccaacccctctatgccacggaagcaaagagggtgtacgccctagaaaagagaatgaa
taattacatgcagttcaagagcaaacaccgtattgaacctgtatgcctaatcatcagagg
ctcgcctggtactgggaagtccttggcaacagggattattgGGAGACGGTGCACAGCTGT
>Replication_DI_313-390_insertion321
GGCGAGAGGAGCGTCTCCcgaacagtcagcagcttcgcaggaggacAGCGGGAGACCGGG
GTCTCTGAGCcttgaggcgatgtttggcaacgtgtcttatctggcccacttctgccgcaa
attccaacccctctatgccacggaagcaaagagggtgtacgccctagaaaagagaatgaa
taattacatgcagttcaagagcaaacaccgtattgaacctgtatgcctaatcatcagagg
ctcgcctggtactgggaagtccttggcaacagggattattgGGAGACGGTGCACAGCTGT
>Replication_DI_313-390_insertion322
GGCGAGAGGAGCGTCTCCcgaacagtcagcagcttcgcaggaggaccttAGCGGGAGACC
GGGGTCTCTGAGCgaggcgatgtttggcaacgtgtcttatctggcccacttctgccgcaa
attccaacccctctatgccacggaagcaaagagggtgtacgccctagaaaagagaatgaa
taattacatgcagttcaagagcaaacaccgtattgaacctgtatgcctaatcatcagagg
ctcgcctggtactgggaagtccttggcaacagggattattgGGAGACGGTGCACAGCTGT
>Replication_DI_313-390_insertion323
GGCGAGAGGAGCGTCTCCcgaacagtcagcagcttcgcaggaggaccttgagAGCGGGAG
ACCGGGGTCTCTGAGCgcgatgtttggcaacgtgtcttatctggcccacttctgccgcaa
attccaacccctctatgccacggaagcaaagagggtgtacgccctagaaaagagaatgaa
taattacatgcagttcaagagcaaacaccgtattgaacctgtatgcctaatcatcagagg
ctcgcctggtactgggaagtccttggcaacagggattattgGGAGACGGTGCACAGCTGT
>Replication_DI_313-390_insertion324
GGCGAGAGGAGCGTCTCCcgaacagtcagcagcttcgcaggaggaccttgaggcgAGCGG
GAGACCGGGGTCTCTGAGCatgtttggcaacgtgtcttatctggcccacttctgccgcaa
attccaacccctctatgccacggaagcaaagagggtgtacgccctagaaaagagaatgaa
taattacatgcagttcaagagcaaacaccgtattgaacctgtatgcctaatcatcagagg
ctcgcctggtactgggaagtccttggcaacagggattattgGGAGACGGTGCACAGCTGT
>Replication_DI_313-390_insertion325
GGCGAGAGGAGCGTCTCCcgaacagtcagcagcttcgcaggaggaccttgaggcgatgAG
CGGGAGACCGGGGTCTCTGAGCtttggcaacgtgtcttatctggcccacttctgccgcaa
attccaacccctctatgccacggaagcaaagagggtgtacgccctagaaaagagaatgaa
taattacatgcagttcaagagcaaacaccgtattgaacctgtatgcctaatcatcagagg
ctcgcctggtactgggaagtccttggcaacagggattattgGGAGACGGTGCACAGCTGT
>Replication_DI_313-390_insertion326
GGCGAGAGGAGCGTCTCCcgaacagtcagcagcttcgcaggaggaccttgaggcgatgtt
tAGCGGGAGACCGGGGTCTCTGAGCggcaacgtgtcttatctggcccacttctgccgcaa
attccaacccctctatgccacggaagcaaagagggtgtacgccctagaaaagagaatgaa
taattacatgcagttcaagagcaaacaccgtattgaacctgtatgcctaatcatcagagg
ctcgcctggtactgggaagtccttggcaacagggattattgGGAGACGGTGCACAGCTGT
>Replication_DI_313-390_insertion327
GGCGAGAGGAGCGTCTCCcgaacagtcagcagcttcgcaggaggaccttgaggcgatgtt
tggcAGCGGGAGACCGGGGTCTCTGAGCaacgtgtcttatctggcccacttctgccgcaa
attccaacccctctatgccacggaagcaaagagggtgtacgccctagaaaagagaatgaa
taattacatgcagttcaagagcaaacaccgtattgaacctgtatgcctaatcatcagagg
ctcgcctggtactgggaagtccttggcaacagggattattgGGAGACGGTGCACAGCTGT
>Replication_DI_313-390_insertion328
GGCGAGAGGAGCGTCTCCcgaacagtcagcagcttcgcaggaggaccttgaggcgatgtt
tggcaacAGCGGGAGACCGGGGTCTCTGAGCgtgtcttatctggcccacttctgccgcaa
attccaacccctctatgccacggaagcaaagagggtgtacgccctagaaaagagaatgaa
taattacatgcagttcaagagcaaacaccgtattgaacctgtatgcctaatcatcagagg
ctcgcctggtactgggaagtccttggcaacagggattattgGGAGACGGTGCACAGCTGT
>Replication_DI_313-390_insertion329
GGCGAGAGGAGCGTCTCCcgaacagtcagcagcttcgcaggaggaccttgaggcgatgtt
tggcaacgtgAGCGGGAGACCGGGGTCTCTGAGCtcttatctggcccacttctgccgcaa
attccaacccctctatgccacggaagcaaagagggtgtacgccctagaaaagagaatgaa
taattacatgcagttcaagagcaaacaccgtattgaacctgtatgcctaatcatcagagg
ctcgcctggtactgggaagtccttggcaacagggattattgGGAGACGGTGCACAGCTGT
>Replication_DI_313-390_insertion330
GGCGAGAGGAGCGTCTCCcgaacagtcagcagcttcgcaggaggaccttgaggcgatgtt
tggcaacgtgtctAGCGGGAGACCGGGGTCTCTGAGCtatctggcccacttctgccgcaa
attccaacccctctatgccacggaagcaaagagggtgtacgccctagaaaagagaatgaa
taattacatgcagttcaagagcaaacaccgtattgaacctgtatgcctaatcatcagagg
ctcgcctggtactgggaagtccttggcaacagggattattgGGAGACGGTGCACAGCTGT
>Replication_DI_313-390_insertion331
GGCGAGAGGAGCGTCTCCcgaacagtcagcagcttcgcaggaggaccttgaggcgatgtt
tggcaacgtgtcttatAGCGGGAGACCGGGGTCTCTGAGCctggcccacttctgccgcaa
attccaacccctctatgccacggaagcaaagagggtgtacgccctagaaaagagaatgaa
taattacatgcagttcaagagcaaacaccgtattgaacctgtatgcctaatcatcagagg
ctcgcctggtactgggaagtccttggcaacagggattattgGGAGACGGTGCACAGCTGT
>Replication_DI_313-390_insertion332
GGCGAGAGGAGCGTCTCCcgaacagtcagcagcttcgcaggaggaccttgaggcgatgtt
tggcaacgtgtcttatctgAGCGGGAGACCGGGGTCTCTGAGCgcccacttctgccgcaa
attccaacccctctatgccacggaagcaaagagggtgtacgccctagaaaagagaatgaa
taattacatgcagttcaagagcaaacaccgtattgaacctgtatgcctaatcatcagagg
ctcgcctggtactgggaagtccttggcaacagggattattgGGAGACGGTGCACAGCTGT
>Replication_DI_313-390_insertion333
GGCGAGAGGAGCGTCTCCcgaacagtcagcagcttcgcaggaggaccttgaggcgatgtt
tggcaacgtgtcttatctggccAGCGGGAGACCGGGGTCTCTGAGCcacttctgccgcaa
attccaacccctctatgccacggaagcaaagagggtgtacgccctagaaaagagaatgaa
taattacatgcagttcaagagcaaacaccgtattgaacctgtatgcctaatcatcagagg
ctcgcctggtactgggaagtccttggcaacagggattattgGGAGACGGTGCACAGCTGT
>Replication_DI_313-390_insertion334
GGCGAGAGGAGCGTCTCCcgaacagtcagcagcttcgcaggaggaccttgaggcgatgtt
tggcaacgtgtcttatctggcccacAGCGGGAGACCGGGGTCTCTGAGCttctgccgcaa
attccaacccctctatgccacggaagcaaagagggtgtacgccctagaaaagagaatgaa
taattacatgcagttcaagagcaaacaccgtattgaacctgtatgcctaatcatcagagg
ctcgcctggtactgggaagtccttggcaacagggattattgGGAGACGGTGCACAGCTGT
>Replication_DI_313-390_insertion335
GGCGAGAGGAGCGTCTCCcgaacagtcagcagcttcgcaggaggaccttgaggcgatgtt
tggcaacgtgtcttatctggcccacttcAGCGGGAGACCGGGGTCTCTGAGCtgccgcaa
attccaacccctctatgccacggaagcaaagagggtgtacgccctagaaaagagaatgaa
taattacatgcagttcaagagcaaacaccgtattgaacctgtatgcctaatcatcagagg
ctcgcctggtactgggaagtccttggcaacagggattattgGGAGACGGTGCACAGCTGT
>Replication_DI_313-390_insertion336
GGCGAGAGGAGCGTCTCCcgaacagtcagcagcttcgcaggaggaccttgaggcgatgtt
tggcaacgtgtcttatctggcccacttctgcAGCGGGAGACCGGGGTCTCTGAGCcgcaa
attccaacccctctatgccacggaagcaaagagggtgtacgccctagaaaagagaatgaa
taattacatgcagttcaagagcaaacaccgtattgaacctgtatgcctaatcatcagagg
ctcgcctggtactgggaagtccttggcaacagggattattgGGAGACGGTGCACAGCTGT
>Replication_DI_313-390_insertion337
GGCGAGAGGAGCGTCTCCcgaacagtcagcagcttcgcaggaggaccttgaggcgatgtt
tggcaacgtgtcttatctggcccacttctgccgcAGCGGGAGACCGGGGTCTCTGAGCaa
attccaacccctctatgccacggaagcaaagagggtgtacgccctagaaaagagaatgaa
taattacatgcagttcaagagcaaacaccgtattgaacctgtatgcctaatcatcagagg
ctcgcctggtactgggaagtccttggcaacagggattattgGGAGACGGTGCACAGCTGT
>Replication_DI_313-390_insertion338
GGCGAGAGGAGCGTCTCCcgaacagtcagcagcttcgcaggaggaccttgaggcgatgtt
tggcaacgtgtcttatctggcccacttctgccgcaaaAGCGGGAGACCGGGGTCTCTGAG
Cttccaacccctctatgccacggaagcaaagagggtgtacgccctagaaaagagaatgaa
taattacatgcagttcaagagcaaacaccgtattgaacctgtatgcctaatcatcagagg
ctcgcctggtactgggaagtccttggcaacagggattattgGGAGACGGTGCACAGCTGT
>Replication_DI_313-390_insertion339
GGCGAGAGGAGCGTCTCCcgaacagtcagcagcttcgcaggaggaccttgaggcgatgtt
tggcaacgtgtcttatctggcccacttctgccgcaaattcAGCGGGAGACCGGGGTCTCT
GAGCcaacccctctatgccacggaagcaaagagggtgtacgccctagaaaagagaatgaa
taattacatgcagttcaagagcaaacaccgtattgaacctgtatgcctaatcatcagagg
ctcgcctggtactgggaagtccttggcaacagggattattgGGAGACGGTGCACAGCTGT
>Replication_DI_313-390_insertion340
GGCGAGAGGAGCGTCTCCcgaacagtcagcagcttcgcaggaggaccttgaggcgatgtt
tggcaacgtgtcttatctggcccacttctgccgcaaattccaaAGCGGGAGACCGGGGTC
TCTGAGCcccctctatgccacggaagcaaagagggtgtacgccctagaaaagagaatgaa
taattacatgcagttcaagagcaaacaccgtattgaacctgtatgcctaatcatcagagg
ctcgcctggtactgggaagtccttggcaacagggattattgGGAGACGGTGCACAGCTGT
>Replication_DI_313-390_insertion341
GGCGAGAGGAGCGTCTCCcgaacagtcagcagcttcgcaggaggaccttgaggcgatgtt
tggcaacgtgtcttatctggcccacttctgccgcaaattccaacccAGCGGGAGACCGGG
GTCTCTGAGCctctatgccacggaagcaaagagggtgtacgccctagaaaagagaatgaa
taattacatgcagttcaagagcaaacaccgtattgaacctgtatgcctaatcatcagagg
ctcgcctggtactgggaagtccttggcaacagggattattgGGAGACGGTGCACAGCTGT
>Replication_DI_313-390_insertion342
GGCGAGAGGAGCGTCTCCcgaacagtcagcagcttcgcaggaggaccttgaggcgatgtt
tggcaacgtgtcttatctggcccacttctgccgcaaattccaacccctcAGCGGGAGACC
GGGGTCTCTGAGCtatgccacggaagcaaagagggtgtacgccctagaaaagagaatgaa
taattacatgcagttcaagagcaaacaccgtattgaacctgtatgcctaatcatcagagg
ctcgcctggtactgggaagtccttggcaacagggattattgGGAGACGGTGCACAGCTGT
>Replication_DI_313-390_insertion343
GGCGAGAGGAGCGTCTCCcgaacagtcagcagcttcgcaggaggaccttgaggcgatgtt
tggcaacgtgtcttatctggcccacttctgccgcaaattccaacccctctatAGCGGGAG
ACCGGGGTCTCTGAGCgccacggaagcaaagagggtgtacgccctagaaaagagaatgaa
taattacatgcagttcaagagcaaacaccgtattgaacctgtatgcctaatcatcagagg
ctcgcctggtactgggaagtccttggcaacagggattattgGGAGACGGTGCACAGCTGT
>Replication_DI_313-390_insertion344
GGCGAGAGGAGCGTCTCCcgaacagtcagcagcttcgcaggaggaccttgaggcgatgtt
tggcaacgtgtcttatctggcccacttctgccgcaaattccaacccctctatgccAGCGG
GAGACCGGGGTCTCTGAGCacggaagcaaagagggtgtacgccctagaaaagagaatgaa
taattacatgcagttcaagagcaaacaccgtattgaacctgtatgcctaatcatcagagg
ctcgcctggtactgggaagtccttggcaacagggattattgGGAGACGGTGCACAGCTGT
>Replication_DI_313-390_insertion345
GGCGAGAGGAGCGTCTCCcgaacagtcagcagcttcgcaggaggaccttgaggcgatgtt
tggcaacgtgtcttatctggcccacttctgccgcaaattccaacccctctatgccacgAG
CGGGAGACCGGGGTCTCTGAGCgaagcaaagagggtgtacgccctagaaaagagaatgaa
taattacatgcagttcaagagcaaacaccgtattgaacctgtatgcctaatcatcagagg
ctcgcctggtactgggaagtccttggcaacagggattattgGGAGACGGTGCACAGCTGT
>Replication_DI_313-390_insertion346
GGCGAGAGGAGCGTCTCCcgaacagtcagcagcttcgcaggaggaccttgaggcgatgtt
tggcaacgtgtcttatctggcccacttctgccgcaaattccaacccctctatgccacgga
aAGCGGGAGACCGGGGTCTCTGAGCgcaaagagggtgtacgccctagaaaagagaatgaa
taattacatgcagttcaagagcaaacaccgtattgaacctgtatgcctaatcatcagagg
ctcgcctggtactgggaagtccttggcaacagggattattgGGAGACGGTGCACAGCTGT
>Replication_DI_313-390_insertion347
GGCGAGAGGAGCGTCTCCcgaacagtcagcagcttcgcaggaggaccttgaggcgatgtt
tggcaacgtgtcttatctggcccacttctgccgcaaattccaacccctctatgccacgga
agcaAGCGGGAGACCGGGGTCTCTGAGCaagagggtgtacgccctagaaaagagaatgaa
taattacatgcagttcaagagcaaacaccgtattgaacctgtatgcctaatcatcagagg
ctcgcctggtactgggaagtccttggcaacagggattattgGGAGACGGTGCACAGCTGT
>Replication_DI_313-390_insertion348
GGCGAGAGGAGCGTCTCCcgaacagtcagcagcttcgcaggaggaccttgaggcgatgtt
tggcaacgtgtcttatctggcccacttctgccgcaaattccaacccctctatgccacgga
agcaaagAGCGGGAGACCGGGGTCTCTGAGCagggtgtacgccctagaaaagagaatgaa
taattacatgcagttcaagagcaaacaccgtattgaacctgtatgcctaatcatcagagg
ctcgcctggtactgggaagtccttggcaacagggattattgGGAGACGGTGCACAGCTGT
>Replication_DI_313-390_insertion349
GGCGAGAGGAGCGTCTCCcgaacagtcagcagcttcgcaggaggaccttgaggcgatgtt
tggcaacgtgtcttatctggcccacttctgccgcaaattccaacccctctatgccacgga
agcaaagaggAGCGGGAGACCGGGGTCTCTGAGCgtgtacgccctagaaaagagaatgaa
taattacatgcagttcaagagcaaacaccgtattgaacctgtatgcctaatcatcagagg
ctcgcctggtactgggaagtccttggcaacagggattattgGGAGACGGTGCACAGCTGT
>Replication_DI_313-390_insertion350
GGCGAGAGGAGCGTCTCCcgaacagtcagcagcttcgcaggaggaccttgaggcgatgtt
tggcaacgtgtcttatctggcccacttctgccgcaaattccaacccctctatgccacgga
agcaaagagggtgAGCGGGAGACCGGGGTCTCTGAGCtacgccctagaaaagagaatgaa
taattacatgcagttcaagagcaaacaccgtattgaacctgtatgcctaatcatcagagg
ctcgcctggtactgggaagtccttggcaacagggattattgGGAGACGGTGCACAGCTGT
>Replication_DI_313-390_insertion351
GGCGAGAGGAGCGTCTCCcgaacagtcagcagcttcgcaggaggaccttgaggcgatgtt
tggcaacgtgtcttatctggcccacttctgccgcaaattccaacccctctatgccacgga
agcaaagagggtgtacAGCGGGAGACCGGGGTCTCTGAGCgccctagaaaagagaatgaa
taattacatgcagttcaagagcaaacaccgtattgaacctgtatgcctaatcatcagagg
ctcgcctggtactgggaagtccttggcaacagggattattgGGAGACGGTGCACAGCTGT
>Replication_DI_313-390_insertion352
GGCGAGAGGAGCGTCTCCcgaacagtcagcagcttcgcaggaggaccttgaggcgatgtt
tggcaacgtgtcttatctggcccacttctgccgcaaattccaacccctctatgccacgga
agcaaagagggtgtacgccAGCGGGAGACCGGGGTCTCTGAGCctagaaaagagaatgaa
taattacatgcagttcaagagcaaacaccgtattgaacctgtatgcctaatcatcagagg
ctcgcctggtactgggaagtccttggcaacagggattattgGGAGACGGTGCACAGCTGT
>Replication_DI_313-390_insertion353
GGCGAGAGGAGCGTCTCCcgaacagtcagcagcttcgcaggaggaccttgaggcgatgtt
tggcaacgtgtcttatctggcccacttctgccgcaaattccaacccctctatgccacgga
agcaaagagggtgtacgccctaAGCGGGAGACCGGGGTCTCTGAGCgaaaagagaatgaa
taattacatgcagttcaagagcaaacaccgtattgaacctgtatgcctaatcatcagagg
ctcgcctggtactgggaagtccttggcaacagggattattgGGAGACGGTGCACAGCTGT
>Replication_DI_313-390_insertion354
GGCGAGAGGAGCGTCTCCcgaacagtcagcagcttcgcaggaggaccttgaggcgatgtt
tggcaacgtgtcttatctggcccacttctgccgcaaattccaacccctctatgccacgga
agcaaagagggtgtacgccctagaaAGCGGGAGACCGGGGTCTCTGAGCaagagaatgaa
taattacatgcagttcaagagcaaacaccgtattgaacctgtatgcctaatcatcagagg
ctcgcctggtactgggaagtccttggcaacagggattattgGGAGACGGTGCACAGCTGT
>Replication_DI_313-390_insertion355
GGCGAGAGGAGCGTCTCCcgaacagtcagcagcttcgcaggaggaccttgaggcgatgtt
tggcaacgtgtcttatctggcccacttctgccgcaaattccaacccctctatgccacgga
agcaaagagggtgtacgccctagaaaagAGCGGGAGACCGGGGTCTCTGAGCagaatgaa
taattacatgcagttcaagagcaaacaccgtattgaacctgtatgcctaatcatcagagg
ctcgcctggtactgggaagtccttggcaacagggattattgGGAGACGGTGCACAGCTGT
>Replication_DI_313-390_insertion356
GGCGAGAGGAGCGTCTCCcgaacagtcagcagcttcgcaggaggaccttgaggcgatgtt
tggcaacgtgtcttatctggcccacttctgccgcaaattccaacccctctatgccacgga
agcaaagagggtgtacgccctagaaaagagaAGCGGGAGACCGGGGTCTCTGAGCatgaa
taattacatgcagttcaagagcaaacaccgtattgaacctgtatgcctaatcatcagagg
ctcgcctggtactgggaagtccttggcaacagggattattgGGAGACGGTGCACAGCTGT
>Replication_DI_313-390_insertion357
GGCGAGAGGAGCGTCTCCcgaacagtcagcagcttcgcaggaggaccttgaggcgatgtt
tggcaacgtgtcttatctggcccacttctgccgcaaattccaacccctctatgccacgga
agcaaagagggtgtacgccctagaaaagagaatgAGCGGGAGACCGGGGTCTCTGAGCaa
taattacatgcagttcaagagcaaacaccgtattgaacctgtatgcctaatcatcagagg
ctcgcctggtactgggaagtccttggcaacagggattattgGGAGACGGTGCACAGCTGT
>Replication_DI_313-390_insertion358
GGCGAGAGGAGCGTCTCCcgaacagtcagcagcttcgcaggaggaccttgaggcgatgtt
tggcaacgtgtcttatctggcccacttctgccgcaaattccaacccctctatgccacgga
agcaaagagggtgtacgccctagaaaagagaatgaatAGCGGGAGACCGGGGTCTCTGAG
Caattacatgcagttcaagagcaaacaccgtattgaacctgtatgcctaatcatcagagg
ctcgcctggtactgggaagtccttggcaacagggattattgGGAGACGGTGCACAGCTGT
>Replication_DI_313-390_insertion359
GGCGAGAGGAGCGTCTCCcgaacagtcagcagcttcgcaggaggaccttgaggcgatgtt
tggcaacgtgtcttatctggcccacttctgccgcaaattccaacccctctatgccacgga
agcaaagagggtgtacgccctagaaaagagaatgaataatAGCGGGAGACCGGGGTCTCT
GAGCtacatgcagttcaagagcaaacaccgtattgaacctgtatgcctaatcatcagagg
ctcgcctggtactgggaagtccttggcaacagggattattgGGAGACGGTGCACAGCTGT
>Replication_DI_313-390_insertion360
GGCGAGAGGAGCGTCTCCcgaacagtcagcagcttcgcaggaggaccttgaggcgatgtt
tggcaacgtgtcttatctggcccacttctgccgcaaattccaacccctctatgccacgga
agcaaagagggtgtacgccctagaaaagagaatgaataattacAGCGGGAGACCGGGGTC
TCTGAGCatgcagttcaagagcaaacaccgtattgaacctgtatgcctaatcatcagagg
ctcgcctggtactgggaagtccttggcaacagggattattgGGAGACGGTGCACAGCTGT
>Replication_DI_313-390_insertion361
GGCGAGAGGAGCGTCTCCcgaacagtcagcagcttcgcaggaggaccttgaggcgatgtt
tggcaacgtgtcttatctggcccacttctgccgcaaattccaacccctctatgccacgga
agcaaagagggtgtacgccctagaaaagagaatgaataattacatgAGCGGGAGACCGGG
GTCTCTGAGCcagttcaagagcaaacaccgtattgaacctgtatgcctaatcatcagagg
ctcgcctggtactgggaagtccttggcaacagggattattgGGAGACGGTGCACAGCTGT
>Replication_DI_313-390_insertion362
GGCGAGAGGAGCGTCTCCcgaacagtcagcagcttcgcaggaggaccttgaggcgatgtt
tggcaacgtgtcttatctggcccacttctgccgcaaattccaacccctctatgccacgga
agcaaagagggtgtacgccctagaaaagagaatgaataattacatgcagAGCGGGAGACC
GGGGTCTCTGAGCttcaagagcaaacaccgtattgaacctgtatgcctaatcatcagagg
ctcgcctggtactgggaagtccttggcaacagggattattgGGAGACGGTGCACAGCTGT
>Replication_DI_313-390_insertion363
GGCGAGAGGAGCGTCTCCcgaacagtcagcagcttcgcaggaggaccttgaggcgatgtt
tggcaacgtgtcttatctggcccacttctgccgcaaattccaacccctctatgccacgga
agcaaagagggtgtacgccctagaaaagagaatgaataattacatgcagttcAGCGGGAG
ACCGGGGTCTCTGAGCaagagcaaacaccgtattgaacctgtatgcctaatcatcagagg
ctcgcctggtactgggaagtccttggcaacagggattattgGGAGACGGTGCACAGCTGT
>Replication_DI_313-390_insertion364
GGCGAGAGGAGCGTCTCCcgaacagtcagcagcttcgcaggaggaccttgaggcgatgtt
tggcaacgtgtcttatctggcccacttctgccgcaaattccaacccctctatgccacgga
agcaaagagggtgtacgccctagaaaagagaatgaataattacatgcagttcaagAGCGG
GAGACCGGGGTCTCTGAGCagcaaacaccgtattgaacctgtatgcctaatcatcagagg
ctcgcctggtactgggaagtccttggcaacagggattattgGGAGACGGTGCACAGCTGT
>Replication_DI_313-390_insertion365
GGCGAGAGGAGCGTCTCCcgaacagtcagcagcttcgcaggaggaccttgaggcgatgtt
tggcaacgtgtcttatctggcccacttctgccgcaaattccaacccctctatgccacgga
agcaaagagggtgtacgccctagaaaagagaatgaataattacatgcagttcaagagcAG
CGGGAGACCGGGGTCTCTGAGCaaacaccgtattgaacctgtatgcctaatcatcagagg
ctcgcctggtactgggaagtccttggcaacagggattattgGGAGACGGTGCACAGCTGT
>Replication_DI_313-390_insertion366
GGCGAGAGGAGCGTCTCCcgaacagtcagcagcttcgcaggaggaccttgaggcgatgtt
tggcaacgtgtcttatctggcccacttctgccgcaaattccaacccctctatgccacgga
agcaaagagggtgtacgccctagaaaagagaatgaataattacatgcagttcaagagcaa
aAGCGGGAGACCGGGGTCTCTGAGCcaccgtattgaacctgtatgcctaatcatcagagg
ctcgcctggtactgggaagtccttggcaacagggattattgGGAGACGGTGCACAGCTGT
>Replication_DI_313-390_insertion367
GGCGAGAGGAGCGTCTCCcgaacagtcagcagcttcgcaggaggaccttgaggcgatgtt
tggcaacgtgtcttatctggcccacttctgccgcaaattccaacccctctatgccacgga
agcaaagagggtgtacgccctagaaaagagaatgaataattacatgcagttcaagagcaa
acacAGCGGGAGACCGGGGTCTCTGAGCcgtattgaacctgtatgcctaatcatcagagg
ctcgcctggtactgggaagtccttggcaacagggattattgGGAGACGGTGCACAGCTGT
>Replication_DI_313-390_insertion368
GGCGAGAGGAGCGTCTCCcgaacagtcagcagcttcgcaggaggaccttgaggcgatgtt
tggcaacgtgtcttatctggcccacttctgccgcaaattccaacccctctatgccacgga
agcaaagagggtgtacgccctagaaaagagaatgaataattacatgcagttcaagagcaa
acaccgtAGCGGGAGACCGGGGTCTCTGAGCattgaacctgtatgcctaatcatcagagg
ctcgcctggtactgggaagtccttggcaacagggattattgGGAGACGGTGCACAGCTGT
>Replication_DI_313-390_insertion369
GGCGAGAGGAGCGTCTCCcgaacagtcagcagcttcgcaggaggaccttgaggcgatgtt
tggcaacgtgtcttatctggcccacttctgccgcaaattccaacccctctatgccacgga
agcaaagagggtgtacgccctagaaaagagaatgaataattacatgcagttcaagagcaa
acaccgtattAGCGGGAGACCGGGGTCTCTGAGCgaacctgtatgcctaatcatcagagg
ctcgcctggtactgggaagtccttggcaacagggattattgGGAGACGGTGCACAGCTGT
>Replication_DI_313-390_insertion370
GGCGAGAGGAGCGTCTCCcgaacagtcagcagcttcgcaggaggaccttgaggcgatgtt
tggcaacgtgtcttatctggcccacttctgccgcaaattccaacccctctatgccacgga
agcaaagagggtgtacgccctagaaaagagaatgaataattacatgcagttcaagagcaa
acaccgtattgaaAGCGGGAGACCGGGGTCTCTGAGCcctgtatgcctaatcatcagagg
ctcgcctggtactgggaagtccttggcaacagggattattgGGAGACGGTGCACAGCTGT
>Replication_DI_313-390_insertion371
GGCGAGAGGAGCGTCTCCcgaacagtcagcagcttcgcaggaggaccttgaggcgatgtt
tggcaacgtgtcttatctggcccacttctgccgcaaattccaacccctctatgccacgga
agcaaagagggtgtacgccctagaaaagagaatgaataattacatgcagttcaagagcaa
acaccgtattgaacctAGCGGGAGACCGGGGTCTCTGAGCgtatgcctaatcatcagagg
ctcgcctggtactgggaagtccttggcaacagggattattgGGAGACGGTGCACAGCTGT
>Replication_DI_313-390_insertion372
GGCGAGAGGAGCGTCTCCcgaacagtcagcagcttcgcaggaggaccttgaggcgatgtt
tggcaacgtgtcttatctggcccacttctgccgcaaattccaacccctctatgccacgga
agcaaagagggtgtacgccctagaaaagagaatgaataattacatgcagttcaagagcaa
acaccgtattgaacctgtaAGCGGGAGACCGGGGTCTCTGAGCtgcctaatcatcagagg
ctcgcctggtactgggaagtccttggcaacagggattattgGGAGACGGTGCACAGCTGT
>Replication_DI_313-390_insertion373
GGCGAGAGGAGCGTCTCCcgaacagtcagcagcttcgcaggaggaccttgaggcgatgtt
tggcaacgtgtcttatctggcccacttctgccgcaaattccaacccctctatgccacgga
agcaaagagggtgtacgccctagaaaagagaatgaataattacatgcagttcaagagcaa
acaccgtattgaacctgtatgcAGCGGGAGACCGGGGTCTCTGAGCctaatcatcagagg
ctcgcctggtactgggaagtccttggcaacagggattattgGGAGACGGTGCACAGCTGT
>Replication_DI_313-390_insertion374
GGCGAGAGGAGCGTCTCCcgaacagtcagcagcttcgcaggaggaccttgaggcgatgtt
tggcaacgtgtcttatctggcccacttctgccgcaaattccaacccctctatgccacgga
agcaaagagggtgtacgccctagaaaagagaatgaataattacatgcagttcaagagcaa
acaccgtattgaacctgtatgcctaAGCGGGAGACCGGGGTCTCTGAGCatcatcagagg
ctcgcctggtactgggaagtccttggcaacagggattattgGGAGACGGTGCACAGCTGT
>Replication_DI_313-390_insertion375
GGCGAGAGGAGCGTCTCCcgaacagtcagcagcttcgcaggaggaccttgaggcgatgtt
tggcaacgtgtcttatctggcccacttctgccgcaaattccaacccctctatgccacgga
agcaaagagggtgtacgccctagaaaagagaatgaataattacatgcagttcaagagcaa
acaccgtattgaacctgtatgcctaatcAGCGGGAGACCGGGGTCTCTGAGCatcagagg
ctcgcctggtactgggaagtccttggcaacagggattattgGGAGACGGTGCACAGCTGT
>Replication_DI_313-390_insertion376
GGCGAGAGGAGCGTCTCCcgaacagtcagcagcttcgcaggaggaccttgaggcgatgtt
tggcaacgtgtcttatctggcccacttctgccgcaaattccaacccctctatgccacgga
agcaaagagggtgtacgccctagaaaagagaatgaataattacatgcagttcaagagcaa
acaccgtattgaacctgtatgcctaatcatcAGCGGGAGACCGGGGTCTCTGAGCagagg
ctcgcctggtactgggaagtccttggcaacagggattattgGGAGACGGTGCACAGCTGT
>Replication_DI_313-390_insertion377
GGCGAGAGGAGCGTCTCCcgaacagtcagcagcttcgcaggaggaccttgaggcgatgtt
tggcaacgtgtcttatctggcccacttctgccgcaaattccaacccctctatgccacgga
agcaaagagggtgtacgccctagaaaagagaatgaataattacatgcagttcaagagcaa
acaccgtattgaacctgtatgcctaatcatcagaAGCGGGAGACCGGGGTCTCTGAGCgg
ctcgcctggtactgggaagtccttggcaacagggattattgGGAGACGGTGCACAGCTGT
>Replication_DI_313-390_insertion378
GGCGAGAGGAGCGTCTCCcgaacagtcagcagcttcgcaggaggaccttgaggcgatgtt
tggcaacgtgtcttatctggcccacttctgccgcaaattccaacccctctatgccacgga
agcaaagagggtgtacgccctagaaaagagaatgaataattacatgcagttcaagagcaa
acaccgtattgaacctgtatgcctaatcatcagaggcAGCGGGAGACCGGGGTCTCTGAG
CtcgcctggtactgggaagtccttggcaacagggattattgGGAGACGGTGCACAGCTGT
>Replication_DI_313-390_insertion379
GGCGAGAGGAGCGTCTCCcgaacagtcagcagcttcgcaggaggaccttgaggcgatgtt
tggcaacgtgtcttatctggcccacttctgccgcaaattccaacccctctatgccacgga
agcaaagagggtgtacgccctagaaaagagaatgaataattacatgcagttcaagagcaa
acaccgtattgaacctgtatgcctaatcatcagaggctcgAGCGGGAGACCGGGGTCTCT
GAGCcctggtactgggaagtccttggcaacagggattattgGGAGACGGTGCACAGCTGT
>Replication_DI_313-390_insertion380
GGCGAGAGGAGCGTCTCCcgaacagtcagcagcttcgcaggaggaccttgaggcgatgtt
tggcaacgtgtcttatctggcccacttctgccgcaaattccaacccctctatgccacgga
agcaaagagggtgtacgccctagaaaagagaatgaataattacatgcagttcaagagcaa
acaccgtattgaacctgtatgcctaatcatcagaggctcgcctAGCGGGAGACCGGGGTC
TCTGAGCggtactgggaagtccttggcaacagggattattgGGAGACGGTGCACAGCTGT
>Replication_DI_313-390_insertion381
GGCGAGAGGAGCGTCTCCcgaacagtcagcagcttcgcaggaggaccttgaggcgatgtt
tggcaacgtgtcttatctggcccacttctgccgcaaattccaacccctctatgccacgga
agcaaagagggtgtacgccctagaaaagagaatgaataattacatgcagttcaagagcaa
acaccgtattgaacctgtatgcctaatcatcagaggctcgcctggtAGCGGGAGACCGGG
GTCTCTGAGCactgggaagtccttggcaacagggattattgGGAGACGGTGCACAGCTGT
>Replication_DI_313-390_insertion382
GGCGAGAGGAGCGTCTCCcgaacagtcagcagcttcgcaggaggaccttgaggcgatgtt
tggcaacgtgtcttatctggcccacttctgccgcaaattccaacccctctatgccacgga
agcaaagagggtgtacgccctagaaaagagaatgaataattacatgcagttcaagagcaa
acaccgtattgaacctgtatgcctaatcatcagaggctcgcctggtactAGCGGGAGACC
GGGGTCTCTGAGCgggaagtccttggcaacagggattattgGGAGACGGTGCACAGCTGT
>Replication_DI_313-390_insertion383
GGCGAGAGGAGCGTCTCCcgaacagtcagcagcttcgcaggaggaccttgaggcgatgtt
tggcaacgtgtcttatctggcccacttctgccgcaaattccaacccctctatgccacgga
agcaaagagggtgtacgccctagaaaagagaatgaataattacatgcagttcaagagcaa
acaccgtattgaacctgtatgcctaatcatcagaggctcgcctggtactgggAGCGGGAG
ACCGGGGTCTCTGAGCaagtccttggcaacagggattattgGGAGACGGTGCACAGCTGT
>Replication_DI_313-390_insertion384
GGCGAGAGGAGCGTCTCCcgaacagtcagcagcttcgcaggaggaccttgaggcgatgtt
tggcaacgtgtcttatctggcccacttctgccgcaaattccaacccctctatgccacgga
agcaaagagggtgtacgccctagaaaagagaatgaataattacatgcagttcaagagcaa
acaccgtattgaacctgtatgcctaatcatcagaggctcgcctggtactgggaagAGCGG
GAGACCGGGGTCTCTGAGCtccttggcaacagggattattgGGAGACGGTGCACAGCTGT
>Replication_DI_313-390_insertion385
GGCGAGAGGAGCGTCTCCcgaacagtcagcagcttcgcaggaggaccttgaggcgatgtt
tggcaacgtgtcttatctggcccacttctgccgcaaattccaacccctctatgccacgga
agcaaagagggtgtacgccctagaaaagagaatgaataattacatgcagttcaagagcaa
acaccgtattgaacctgtatgcctaatcatcagaggctcgcctggtactgggaagtccAG
CGGGAGACCGGGGTCTCTGAGCttggcaacagggattattgGGAGACGGTGCACAGCTGT
>Replication_DI_313-390_insertion386
GGCGAGAGGAGCGTCTCCcgaacagtcagcagcttcgcaggaggaccttgaggcgatgtt
tggcaacgtgtcttatctggcccacttctgccgcaaattccaacccctctatgccacgga
agcaaagagggtgtacgccctagaaaagagaatgaataattacatgcagttcaagagcaa
acaccgtattgaacctgtatgcctaatcatcagaggctcgcctggtactgggaagtcctt
gAGCGGGAGACCGGGGTCTCTGAGCgcaacagggattattgGGAGACGGTGCACAGCTGT
>Replication_DI_313-390_insertion387
GGCGAGAGGAGCGTCTCCcgaacagtcagcagcttcgcaggaggaccttgaggcgatgtt
tggcaacgtgtcttatctggcccacttctgccgcaaattccaacccctctatgccacgga
agcaaagagggtgtacgccctagaaaagagaatgaataattacatgcagttcaagagcaa
acaccgtattgaacctgtatgcctaatcatcagaggctcgcctggtactgggaagtcctt
ggcaAGCGGGAGACCGGGGTCTCTGAGCacagggattattgGGAGACGGTGCACAGCTGT
>Replication_DI_313-390_insertion388
GGCGAGAGGAGCGTCTCCcgaacagtcagcagcttcgcaggaggaccttgaggcgatgtt
tggcaacgtgtcttatctggcccacttctgccgcaaattccaacccctctatgccacgga
agcaaagagggtgtacgccctagaaaagagaatgaataattacatgcagttcaagagcaa
acaccgtattgaacctgtatgcctaatcatcagaggctcgcctggtactgggaagtcctt
ggcaacaAGCGGGAGACCGGGGTCTCTGAGCgggattattgGGAGACGGTGCACAGCTGT
>Replication_DI_313-390_insertion389
GGCGAGAGGAGCGTCTCCcgaacagtcagcagcttcgcaggaggaccttgaggcgatgtt
tggcaacgtgtcttatctggcccacttctgccgcaaattccaacccctctatgccacgga
agcaaagagggtgtacgccctagaaaagagaatgaataattacatgcagttcaagagcaa
acaccgtattgaacctgtatgcctaatcatcagaggctcgcctggtactgggaagtcctt
ggcaacagggAGCGGGAGACCGGGGTCTCTGAGCattattgGGAGACGGTGCACAGCTGT
>Replication_DI_313-390_insertion390
GGCGAGAGGAGCGTCTCCcgaacagtcagcagcttcgcaggaggaccttgaggcgatgtt
tggcaacgtgtcttatctggcccacttctgccgcaaattccaacccctctatgccacgga
agcaaagagggtgtacgccctagaaaagagaatgaataattacatgcagttcaagagcaa
acaccgtattgaacctgtatgcctaatcatcagaggctcgcctggtactgggaagtcctt
ggcaacagggattAGCGGGAGACCGGGGTCTCTGAGCattgGGAGACGGTGCACAGCTGT
>Replication_DI_391-468_insertion391
CCCGATAGCTGCGTCTCCtattAGCGGGAGACCGGGGTCTCTGAGCgctagagccatagc
agacaagtaccactccagtgtgtattccttacctccagacccagaccactttgacggata
caaacaacagatcgtcactgttatggacgacctatgccaaaacccagacgggaaagacat
gtcactattttgtcagatggtgtccacagtggattttataccgcctatggcatctctgga
ggagaagggagtctcattcacctccaagtttgtgattgcctGGAGACGACAGGCGTGTGA
>Replication_DI_391-468_insertion392
CCCGATAGCTGCGTCTCCtattgctAGCGGGAGACCGGGGTCTCTGAGCagagccatagc
agacaagtaccactccagtgtgtattccttacctccagacccagaccactttgacggata
caaacaacagatcgtcactgttatggacgacctatgccaaaacccagacgggaaagacat
gtcactattttgtcagatggtgtccacagtggattttataccgcctatggcatctctgga
ggagaagggagtctcattcacctccaagtttgtgattgcctGGAGACGACAGGCGTGTGA
>Replication_DI_391-468_insertion393
CCCGATAGCTGCGTCTCCtattgctagaAGCGGGAGACCGGGGTCTCTGAGCgccatagc
agacaagtaccactccagtgtgtattccttacctccagacccagaccactttgacggata
caaacaacagatcgtcactgttatggacgacctatgccaaaacccagacgggaaagacat
gtcactattttgtcagatggtgtccacagtggattttataccgcctatggcatctctgga
ggagaagggagtctcattcacctccaagtttgtgattgcctGGAGACGACAGGCGTGTGA
>Replication_DI_391-468_insertion394
CCCGATAGCTGCGTCTCCtattgctagagccAGCGGGAGACCGGGGTCTCTGAGCatagc
agacaagtaccactccagtgtgtattccttacctccagacccagaccactttgacggata
caaacaacagatcgtcactgttatggacgacctatgccaaaacccagacgggaaagacat
gtcactattttgtcagatggtgtccacagtggattttataccgcctatggcatctctgga
ggagaagggagtctcattcacctccaagtttgtgattgcctGGAGACGACAGGCGTGTGA
>Replication_DI_391-468_insertion395
CCCGATAGCTGCGTCTCCtattgctagagccataAGCGGGAGACCGGGGTCTCTGAGCgc
agacaagtaccactccagtgtgtattccttacctccagacccagaccactttgacggata
caaacaacagatcgtcactgttatggacgacctatgccaaaacccagacgggaaagacat
gtcactattttgtcagatggtgtccacagtggattttataccgcctatggcatctctgga
ggagaagggagtctcattcacctccaagtttgtgattgcctGGAGACGACAGGCGTGTGA
>Replication_DI_391-468_insertion396
CCCGATAGCTGCGTCTCCtattgctagagccatagcaAGCGGGAGACCGGGGTCTCTGAG
Cgacaagtaccactccagtgtgtattccttacctccagacccagaccactttgacggata
caaacaacagatcgtcactgttatggacgacctatgccaaaacccagacgggaaagacat
gtcactattttgtcagatggtgtccacagtggattttataccgcctatggcatctctgga
ggagaagggagtctcattcacctccaagtttgtgattgcctGGAGACGACAGGCGTGTGA
>Replication_DI_391-468_insertion397
CCCGATAGCTGCGTCTCCtattgctagagccatagcagacAGCGGGAGACCGGGGTCTCT
GAGCaagtaccactccagtgtgtattccttacctccagacccagaccactttgacggata
caaacaacagatcgtcactgttatggacgacctatgccaaaacccagacgggaaagacat
gtcactattttgtcagatggtgtccacagtggattttataccgcctatggcatctctgga
ggagaagggagtctcattcacctccaagtttgtgattgcctGGAGACGACAGGCGTGTGA
>Replication_DI_391-468_insertion398
CCCGATAGCTGCGTCTCCtattgctagagccatagcagacaagAGCGGGAGACCGGGGTC
TCTGAGCtaccactccagtgtgtattccttacctccagacccagaccactttgacggata
caaacaacagatcgtcactgttatggacgacctatgccaaaacccagacgggaaagacat
gtcactattttgtcagatggtgtccacagtggattttataccgcctatggcatctctgga
ggagaagggagtctcattcacctccaagtttgtgattgcctGGAGACGACAGGCGTGTGA
>Replication_DI_391-468_insertion399
CCCGATAGCTGCGTCTCCtattgctagagccatagcagacaagtacAGCGGGAGACCGGG
GTCTCTGAGCcactccagtgtgtattccttacctccagacccagaccactttgacggata
caaacaacagatcgtcactgttatggacgacctatgccaaaacccagacgggaaagacat
gtcactattttgtcagatggtgtccacagtggattttataccgcctatggcatctctgga
ggagaagggagtctcattcacctccaagtttgtgattgcctGGAGACGACAGGCGTGTGA
>Replication_DI_391-468_insertion400
CCCGATAGCTGCGTCTCCtattgctagagccatagcagacaagtaccacAGCGGGAGACC
GGGGTCTCTGAGCtccagtgtgtattccttacctccagacccagaccactttgacggata
caaacaacagatcgtcactgttatggacgacctatgccaaaacccagacgggaaagacat
gtcactattttgtcagatggtgtccacagtggattttataccgcctatggcatctctgga
ggagaagggagtctcattcacctccaagtttgtgattgcctGGAGACGACAGGCGTGTGA
>Replication_DI_391-468_insertion401
CCCGATAGCTGCGTCTCCtattgctagagccatagcagacaagtaccactccAGCGGGAG
ACCGGGGTCTCTGAGCagtgtgtattccttacctccagacccagaccactttgacggata
caaacaacagatcgtcactgttatggacgacctatgccaaaacccagacgggaaagacat
gtcactattttgtcagatggtgtccacagtggattttataccgcctatggcatctctgga
ggagaagggagtctcattcacctccaagtttgtgattgcctGGAGACGACAGGCGTGTGA
>Replication_DI_391-468_insertion402
CCCGATAGCTGCGTCTCCtattgctagagccatagcagacaagtaccactccagtAGCGG
GAGACCGGGGTCTCTGAGCgtgtattccttacctccagacccagaccactttgacggata
caaacaacagatcgtcactgttatggacgacctatgccaaaacccagacgggaaagacat
gtcactattttgtcagatggtgtccacagtggattttataccgcctatggcatctctgga
ggagaagggagtctcattcacctccaagtttgtgattgcctGGAGACGACAGGCGTGTGA
>Replication_DI_391-468_insertion403
CCCGATAGCTGCGTCTCCtattgctagagccatagcagacaagtaccactccagtgtgAG
CGGGAGACCGGGGTCTCTGAGCtattccttacctccagacccagaccactttgacggata
caaacaacagatcgtcactgttatggacgacctatgccaaaacccagacgggaaagacat
gtcactattttgtcagatggtgtccacagtggattttataccgcctatggcatctctgga
ggagaagggagtctcattcacctccaagtttgtgattgcctGGAGACGACAGGCGTGTGA
>Replication_DI_391-468_insertion404
CCCGATAGCTGCGTCTCCtattgctagagccatagcagacaagtaccactccagtgtgta
tAGCGGGAGACCGGGGTCTCTGAGCtccttacctccagacccagaccactttgacggata
caaacaacagatcgtcactgttatggacgacctatgccaaaacccagacgggaaagacat
gtcactattttgtcagatggtgtccacagtggattttataccgcctatggcatctctgga
ggagaagggagtctcattcacctccaagtttgtgattgcctGGAGACGACAGGCGTGTGA
>Replication_DI_391-468_insertion405
CCCGATAGCTGCGTCTCCtattgctagagccatagcagacaagtaccactccagtgtgta
ttccAGCGGGAGACCGGGGTCTCTGAGCttacctccagacccagaccactttgacggata
caaacaacagatcgtcactgttatggacgacctatgccaaaacccagacgggaaagacat
gtcactattttgtcagatggtgtccacagtggattttataccgcctatggcatctctgga
ggagaagggagtctcattcacctccaagtttgtgattgcctGGAGACGACAGGCGTGTGA
>Replication_DI_391-468_insertion406
CCCGATAGCTGCGTCTCCtattgctagagccatagcagacaagtaccactccagtgtgta
ttccttaAGCGGGAGACCGGGGTCTCTGAGCcctccagacccagaccactttgacggata
caaacaacagatcgtcactgttatggacgacctatgccaaaacccagacgggaaagacat
gtcactattttgtcagatggtgtccacagtggattttataccgcctatggcatctctgga
ggagaagggagtctcattcacctccaagtttgtgattgcctGGAGACGACAGGCGTGTGA
>Replication_DI_391-468_insertion407
CCCGATAGCTGCGTCTCCtattgctagagccatagcagacaagtaccactccagtgtgta
ttccttacctAGCGGGAGACCGGGGTCTCTGAGCccagacccagaccactttgacggata
caaacaacagatcgtcactgttatggacgacctatgccaaaacccagacgggaaagacat
gtcactattttgtcagatggtgtccacagtggattttataccgcctatggcatctctgga
ggagaagggagtctcattcacctccaagtttgtgattgcctGGAGACGACAGGCGTGTGA
>Replication_DI_391-468_insertion408
CCCGATAGCTGCGTCTCCtattgctagagccatagcagacaagtaccactccagtgtgta
ttccttacctccaAGCGGGAGACCGGGGTCTCTGAGCgacccagaccactttgacggata
caaacaacagatcgtcactgttatggacgacctatgccaaaacccagacgggaaagacat
gtcactattttgtcagatggtgtccacagtggattttataccgcctatggcatctctgga
ggagaagggagtctcattcacctccaagtttgtgattgcctGGAGACGACAGGCGTGTGA
>Replication_DI_391-468_insertion409
CCCGATAGCTGCGTCTCCtattgctagagccatagcagacaagtaccactccagtgtgta
ttccttacctccagacAGCGGGAGACCGGGGTCTCTGAGCccagaccactttgacggata
caaacaacagatcgtcactgttatggacgacctatgccaaaacccagacgggaaagacat
gtcactattttgtcagatggtgtccacagtggattttataccgcctatggcatctctgga
ggagaagggagtctcattcacctccaagtttgtgattgcctGGAGACGACAGGCGTGTGA
>Replication_DI_391-468_insertion410
CCCGATAGCTGCGTCTCCtattgctagagccatagcagacaagtaccactccagtgtgta
ttccttacctccagacccaAGCGGGAGACCGGGGTCTCTGAGCgaccactttgacggata
caaacaacagatcgtcactgttatggacgacctatgccaaaacccagacgggaaagacat
gtcactattttgtcagatggtgtccacagtggattttataccgcctatggcatctctgga
ggagaagggagtctcattcacctccaagtttgtgattgcctGGAGACGACAGGCGTGTGA
>Replication_DI_391-468_insertion411
CCCGATAGCTGCGTCTCCtattgctagagccatagcagacaagtaccactccagtgtgta
ttccttacctccagacccagacAGCGGGAGACCGGGGTCTCTGAGCcactttgacggata
caaacaacagatcgtcactgttatggacgacctatgccaaaacccagacgggaaagacat
gtcactattttgtcagatggtgtccacagtggattttataccgcctatggcatctctgga
ggagaagggagtctcattcacctccaagtttgtgattgcctGGAGACGACAGGCGTGTGA
>Replication_DI_391-468_insertion412
CCCGATAGCTGCGTCTCCtattgctagagccatagcagacaagtaccactccagtgtgta
ttccttacctccagacccagaccacAGCGGGAGACCGGGGTCTCTGAGCtttgacggata
caaacaacagatcgtcactgttatggacgacctatgccaaaacccagacgggaaagacat
gtcactattttgtcagatggtgtccacagtggattttataccgcctatggcatctctgga
ggagaagggagtctcattcacctccaagtttgtgattgcctGGAGACGACAGGCGTGTGA
>Replication_DI_391-468_insertion413
CCCGATAGCTGCGTCTCCtattgctagagccatagcagacaagtaccactccagtgtgta
ttccttacctccagacccagaccactttAGCGGGAGACCGGGGTCTCTGAGCgacggata
caaacaacagatcgtcactgttatggacgacctatgccaaaacccagacgggaaagacat
gtcactattttgtcagatggtgtccacagtggattttataccgcctatggcatctctgga
ggagaagggagtctcattcacctccaagtttgtgattgcctGGAGACGACAGGCGTGTGA
>Replication_DI_391-468_insertion414
CCCGATAGCTGCGTCTCCtattgctagagccatagcagacaagtaccactccagtgtgta
ttccttacctccagacccagaccactttgacAGCGGGAGACCGGGGTCTCTGAGCggata
caaacaacagatcgtcactgttatggacgacctatgccaaaacccagacgggaaagacat
gtcactattttgtcagatggtgtccacagtggattttataccgcctatggcatctctgga
ggagaagggagtctcattcacctccaagtttgtgattgcctGGAGACGACAGGCGTGTGA
>Replication_DI_391-468_insertion415
CCCGATAGCTGCGTCTCCtattgctagagccatagcagacaagtaccactccagtgtgta
ttccttacctccagacccagaccactttgacggaAGCGGGAGACCGGGGTCTCTGAGCta
caaacaacagatcgtcactgttatggacgacctatgccaaaacccagacgggaaagacat
gtcactattttgtcagatggtgtccacagtggattttataccgcctatggcatctctgga
ggagaagggagtctcattcacctccaagtttgtgattgcctGGAGACGACAGGCGTGTGA
>Replication_DI_391-468_insertion416
CCCGATAGCTGCGTCTCCtattgctagagccatagcagacaagtaccactccagtgtgta
ttccttacctccagacccagaccactttgacggatacAGCGGGAGACCGGGGTCTCTGAG
Caaacaacagatcgtcactgttatggacgacctatgccaaaacccagacgggaaagacat
gtcactattttgtcagatggtgtccacagtggattttataccgcctatggcatctctgga
ggagaagggagtctcattcacctccaagtttgtgattgcctGGAGACGACAGGCGTGTGA
>Replication_DI_391-468_insertion417
CCCGATAGCTGCGTCTCCtattgctagagccatagcagacaagtaccactccagtgtgta
ttccttacctccagacccagaccactttgacggatacaaaAGCGGGAGACCGGGGTCTCT
GAGCcaacagatcgtcactgttatggacgacctatgccaaaacccagacgggaaagacat
gtcactattttgtcagatggtgtccacagtggattttataccgcctatggcatctctgga
ggagaagggagtctcattcacctccaagtttgtgattgcctGGAGACGACAGGCGTGTGA
>Replication_DI_391-468_insertion418
CCCGATAGCTGCGTCTCCtattgctagagccatagcagacaagtaccactccagtgtgta
ttccttacctccagacccagaccactttgacggatacaaacaaAGCGGGAGACCGGGGTC
TCTGAGCcagatcgtcactgttatggacgacctatgccaaaacccagacgggaaagacat
gtcactattttgtcagatggtgtccacagtggattttataccgcctatggcatctctgga
ggagaagggagtctcattcacctccaagtttgtgattgcctGGAGACGACAGGCGTGTGA
>Replication_DI_391-468_insertion419
CCCGATAGCTGCGTCTCCtattgctagagccatagcagacaagtaccactccagtgtgta
ttccttacctccagacccagaccactttgacggatacaaacaacagAGCGGGAGACCGGG
GTCTCTGAGCatcgtcactgttatggacgacctatgccaaaacccagacgggaaagacat
gtcactattttgtcagatggtgtccacagtggattttataccgcctatggcatctctgga
ggagaagggagtctcattcacctccaagtttgtgattgcctGGAGACGACAGGCGTGTGA
>Replication_DI_391-468_insertion420
CCCGATAGCTGCGTCTCCtattgctagagccatagcagacaagtaccactccagtgtgta
ttccttacctccagacccagaccactttgacggatacaaacaacagatcAGCGGGAGACC
GGGGTCTCTGAGCgtcactgttatggacgacctatgccaaaacccagacgggaaagacat
gtcactattttgtcagatggtgtccacagtggattttataccgcctatggcatctctgga
ggagaagggagtctcattcacctccaagtttgtgattgcctGGAGACGACAGGCGTGTGA
>Replication_DI_391-468_insertion421
CCCGATAGCTGCGTCTCCtattgctagagccatagcagacaagtaccactccagtgtgta
ttccttacctccagacccagaccactttgacggatacaaacaacagatcgtcAGCGGGAG
ACCGGGGTCTCTGAGCactgttatggacgacctatgccaaaacccagacgggaaagacat
gtcactattttgtcagatggtgtccacagtggattttataccgcctatggcatctctgga
ggagaagggagtctcattcacctccaagtttgtgattgcctGGAGACGACAGGCGTGTGA
>Replication_DI_391-468_insertion422
CCCGATAGCTGCGTCTCCtattgctagagccatagcagacaagtaccactccagtgtgta
ttccttacctccagacccagaccactttgacggatacaaacaacagatcgtcactAGCGG
GAGACCGGGGTCTCTGAGCgttatggacgacctatgccaaaacccagacgggaaagacat
gtcactattttgtcagatggtgtccacagtggattttataccgcctatggcatctctgga
ggagaagggagtctcattcacctccaagtttgtgattgcctGGAGACGACAGGCGTGTGA
>Replication_DI_391-468_insertion423
CCCGATAGCTGCGTCTCCtattgctagagccatagcagacaagtaccactccagtgtgta
ttccttacctccagacccagaccactttgacggatacaaacaacagatcgtcactgttAG
CGGGAGACCGGGGTCTCTGAGCatggacgacctatgccaaaacccagacgggaaagacat
gtcactattttgtcagatggtgtccacagtggattttataccgcctatggcatctctgga
ggagaagggagtctcattcacctccaagtttgtgattgcctGGAGACGACAGGCGTGTGA
>Replication_DI_391-468_insertion424
CCCGATAGCTGCGTCTCCtattgctagagccatagcagacaagtaccactccagtgtgta
ttccttacctccagacccagaccactttgacggatacaaacaacagatcgtcactgttat
gAGCGGGAGACCGGGGTCTCTGAGCgacgacctatgccaaaacccagacgggaaagacat
gtcactattttgtcagatggtgtccacagtggattttataccgcctatggcatctctgga
ggagaagggagtctcattcacctccaagtttgtgattgcctGGAGACGACAGGCGTGTGA
>Replication_DI_391-468_insertion425
CCCGATAGCTGCGTCTCCtattgctagagccatagcagacaagtaccactccagtgtgta
ttccttacctccagacccagaccactttgacggatacaaacaacagatcgtcactgttat
ggacAGCGGGAGACCGGGGTCTCTGAGCgacctatgccaaaacccagacgggaaagacat
gtcactattttgtcagatggtgtccacagtggattttataccgcctatggcatctctgga
ggagaagggagtctcattcacctccaagtttgtgattgcctGGAGACGACAGGCGTGTGA
>Replication_DI_391-468_insertion426
CCCGATAGCTGCGTCTCCtattgctagagccatagcagacaagtaccactccagtgtgta
ttccttacctccagacccagaccactttgacggatacaaacaacagatcgtcactgttat
ggacgacAGCGGGAGACCGGGGTCTCTGAGCctatgccaaaacccagacgggaaagacat
gtcactattttgtcagatggtgtccacagtggattttataccgcctatggcatctctgga
ggagaagggagtctcattcacctccaagtttgtgattgcctGGAGACGACAGGCGTGTGA
>Replication_DI_391-468_insertion427
CCCGATAGCTGCGTCTCCtattgctagagccatagcagacaagtaccactccagtgtgta
ttccttacctccagacccagaccactttgacggatacaaacaacagatcgtcactgttat
ggacgacctaAGCGGGAGACCGGGGTCTCTGAGCtgccaaaacccagacgggaaagacat
gtcactattttgtcagatggtgtccacagtggattttataccgcctatggcatctctgga
ggagaagggagtctcattcacctccaagtttgtgattgcctGGAGACGACAGGCGTGTGA
>Replication_DI_391-468_insertion428
CCCGATAGCTGCGTCTCCtattgctagagccatagcagacaagtaccactccagtgtgta
ttccttacctccagacccagaccactttgacggatacaaacaacagatcgtcactgttat
ggacgacctatgcAGCGGGAGACCGGGGTCTCTGAGCcaaaacccagacgggaaagacat
gtcactattttgtcagatggtgtccacagtggattttataccgcctatggcatctctgga
ggagaagggagtctcattcacctccaagtttgtgattgcctGGAGACGACAGGCGTGTGA
>Replication_DI_391-468_insertion429
CCCGATAGCTGCGTCTCCtattgctagagccatagcagacaagtaccactccagtgtgta
ttccttacctccagacccagaccactttgacggatacaaacaacagatcgtcactgttat
ggacgacctatgccaaAGCGGGAGACCGGGGTCTCTGAGCaacccagacgggaaagacat
gtcactattttgtcagatggtgtccacagtggattttataccgcctatggcatctctgga
ggagaagggagtctcattcacctccaagtttgtgattgcctGGAGACGACAGGCGTGTGA
>Replication_DI_391-468_insertion430
CCCGATAGCTGCGTCTCCtattgctagagccatagcagacaagtaccactccagtgtgta
ttccttacctccagacccagaccactttgacggatacaaacaacagatcgtcactgttat
ggacgacctatgccaaaacAGCGGGAGACCGGGGTCTCTGAGCccagacgggaaagacat
gtcactattttgtcagatggtgtccacagtggattttataccgcctatggcatctctgga
ggagaagggagtctcattcacctccaagtttgtgattgcctGGAGACGACAGGCGTGTGA
>Replication_DI_391-468_insertion431
CCCGATAGCTGCGTCTCCtattgctagagccatagcagacaagtaccactccagtgtgta
ttccttacctccagacccagaccactttgacggatacaaacaacagatcgtcactgttat
ggacgacctatgccaaaacccaAGCGGGAGACCGGGGTCTCTGAGCgacgggaaagacat
gtcactattttgtcagatggtgtccacagtggattttataccgcctatggcatctctgga
ggagaagggagtctcattcacctccaagtttgtgattgcctGGAGACGACAGGCGTGTGA
>Replication_DI_391-468_insertion432
CCCGATAGCTGCGTCTCCtattgctagagccatagcagacaagtaccactccagtgtgta
ttccttacctccagacccagaccactttgacggatacaaacaacagatcgtcactgttat
ggacgacctatgccaaaacccagacAGCGGGAGACCGGGGTCTCTGAGCgggaaagacat
gtcactattttgtcagatggtgtccacagtggattttataccgcctatggcatctctgga
ggagaagggagtctcattcacctccaagtttgtgattgcctGGAGACGACAGGCGTGTGA
>Replication_DI_391-468_insertion433
CCCGATAGCTGCGTCTCCtattgctagagccatagcagacaagtaccactccagtgtgta
ttccttacctccagacccagaccactttgacggatacaaacaacagatcgtcactgttat
ggacgacctatgccaaaacccagacgggAGCGGGAGACCGGGGTCTCTGAGCaaagacat
gtcactattttgtcagatggtgtccacagtggattttataccgcctatggcatctctgga
ggagaagggagtctcattcacctccaagtttgtgattgcctGGAGACGACAGGCGTGTGA
>Replication_DI_391-468_insertion434
CCCGATAGCTGCGTCTCCtattgctagagccatagcagacaagtaccactccagtgtgta
ttccttacctccagacccagaccactttgacggatacaaacaacagatcgtcactgttat
ggacgacctatgccaaaacccagacgggaaaAGCGGGAGACCGGGGTCTCTGAGCgacat
gtcactattttgtcagatggtgtccacagtggattttataccgcctatggcatctctgga
ggagaagggagtctcattcacctccaagtttgtgattgcctGGAGACGACAGGCGTGTGA
>Replication_DI_391-468_insertion435
CCCGATAGCTGCGTCTCCtattgctagagccatagcagacaagtaccactccagtgtgta
ttccttacctccagacccagaccactttgacggatacaaacaacagatcgtcactgttat
ggacgacctatgccaaaacccagacgggaaagacAGCGGGAGACCGGGGTCTCTGAGCat
gtcactattttgtcagatggtgtccacagtggattttataccgcctatggcatctctgga
ggagaagggagtctcattcacctccaagtttgtgattgcctGGAGACGACAGGCGTGTGA
>Replication_DI_391-468_insertion436
CCCGATAGCTGCGTCTCCtattgctagagccatagcagacaagtaccactccagtgtgta
ttccttacctccagacccagaccactttgacggatacaaacaacagatcgtcactgttat
ggacgacctatgccaaaacccagacgggaaagacatgAGCGGGAGACCGGGGTCTCTGAG
Ctcactattttgtcagatggtgtccacagtggattttataccgcctatggcatctctgga
ggagaagggagtctcattcacctccaagtttgtgattgcctGGAGACGACAGGCGTGTGA
>Replication_DI_391-468_insertion437
CCCGATAGCTGCGTCTCCtattgctagagccatagcagacaagtaccactccagtgtgta
ttccttacctccagacccagaccactttgacggatacaaacaacagatcgtcactgttat
ggacgacctatgccaaaacccagacgggaaagacatgtcaAGCGGGAGACCGGGGTCTCT
GAGCctattttgtcagatggtgtccacagtggattttataccgcctatggcatctctgga
ggagaagggagtctcattcacctccaagtttgtgattgcctGGAGACGACAGGCGTGTGA
>Replication_DI_391-468_insertion438
CCCGATAGCTGCGTCTCCtattgctagagccatagcagacaagtaccactccagtgtgta
ttccttacctccagacccagaccactttgacggatacaaacaacagatcgtcactgttat
ggacgacctatgccaaaacccagacgggaaagacatgtcactaAGCGGGAGACCGGGGTC
TCTGAGCttttgtcagatggtgtccacagtggattttataccgcctatggcatctctgga
ggagaagggagtctcattcacctccaagtttgtgattgcctGGAGACGACAGGCGTGTGA
>Replication_DI_391-468_insertion439
CCCGATAGCTGCGTCTCCtattgctagagccatagcagacaagtaccactccagtgtgta
ttccttacctccagacccagaccactttgacggatacaaacaacagatcgtcactgttat
ggacgacctatgccaaaacccagacgggaaagacatgtcactatttAGCGGGAGACCGGG
GTCTCTGAGCtgtcagatggtgtccacagtggattttataccgcctatggcatctctgga
ggagaagggagtctcattcacctccaagtttgtgattgcctGGAGACGACAGGCGTGTGA
>Replication_DI_391-468_insertion440
CCCGATAGCTGCGTCTCCtattgctagagccatagcagacaagtaccactccagtgtgta
ttccttacctccagacccagaccactttgacggatacaaacaacagatcgtcactgttat
ggacgacctatgccaaaacccagacgggaaagacatgtcactattttgtAGCGGGAGACC
GGGGTCTCTGAGCcagatggtgtccacagtggattttataccgcctatggcatctctgga
ggagaagggagtctcattcacctccaagtttgtgattgcctGGAGACGACAGGCGTGTGA
>Replication_DI_391-468_insertion441
CCCGATAGCTGCGTCTCCtattgctagagccatagcagacaagtaccactccagtgtgta
ttccttacctccagacccagaccactttgacggatacaaacaacagatcgtcactgttat
ggacgacctatgccaaaacccagacgggaaagacatgtcactattttgtcagAGCGGGAG
ACCGGGGTCTCTGAGCatggtgtccacagtggattttataccgcctatggcatctctgga
ggagaagggagtctcattcacctccaagtttgtgattgcctGGAGACGACAGGCGTGTGA
>Replication_DI_391-468_insertion442
CCCGATAGCTGCGTCTCCtattgctagagccatagcagacaagtaccactccagtgtgta
ttccttacctccagacccagaccactttgacggatacaaacaacagatcgtcactgttat
ggacgacctatgccaaaacccagacgggaaagacatgtcactattttgtcagatgAGCGG
GAGACCGGGGTCTCTGAGCgtgtccacagtggattttataccgcctatggcatctctgga
ggagaagggagtctcattcacctccaagtttgtgattgcctGGAGACGACAGGCGTGTGA
>Replication_DI_391-468_insertion443
CCCGATAGCTGCGTCTCCtattgctagagccatagcagacaagtaccactccagtgtgta
ttccttacctccagacccagaccactttgacggatacaaacaacagatcgtcactgttat
ggacgacctatgccaaaacccagacgggaaagacatgtcactattttgtcagatggtgAG
CGGGAGACCGGGGTCTCTGAGCtccacagtggattttataccgcctatggcatctctgga
ggagaagggagtctcattcacctccaagtttgtgattgcctGGAGACGACAGGCGTGTGA
>Replication_DI_391-468_insertion444
CCCGATAGCTGCGTCTCCtattgctagagccatagcagacaagtaccactccagtgtgta
ttccttacctccagacccagaccactttgacggatacaaacaacagatcgtcactgttat
ggacgacctatgccaaaacccagacgggaaagacatgtcactattttgtcagatggtgtc
cAGCGGGAGACCGGGGTCTCTGAGCacagtggattttataccgcctatggcatctctgga
ggagaagggagtctcattcacctccaagtttgtgattgcctGGAGACGACAGGCGTGTGA
>Replication_DI_391-468_insertion445
CCCGATAGCTGCGTCTCCtattgctagagccatagcagacaagtaccactccagtgtgta
ttccttacctccagacccagaccactttgacggatacaaacaacagatcgtcactgttat
ggacgacctatgccaaaacccagacgggaaagacatgtcactattttgtcagatggtgtc
cacaAGCGGGAGACCGGGGTCTCTGAGCgtggattttataccgcctatggcatctctgga
ggagaagggagtctcattcacctccaagtttgtgattgcctGGAGACGACAGGCGTGTGA
>Replication_DI_391-468_insertion446
CCCGATAGCTGCGTCTCCtattgctagagccatagcagacaagtaccactccagtgtgta
ttccttacctccagacccagaccactttgacggatacaaacaacagatcgtcactgttat
ggacgacctatgccaaaacccagacgggaaagacatgtcactattttgtcagatggtgtc
cacagtgAGCGGGAGACCGGGGTCTCTGAGCgattttataccgcctatggcatctctgga
ggagaagggagtctcattcacctccaagtttgtgattgcctGGAGACGACAGGCGTGTGA
>Replication_DI_391-468_insertion447
CCCGATAGCTGCGTCTCCtattgctagagccatagcagacaagtaccactccagtgtgta
ttccttacctccagacccagaccactttgacggatacaaacaacagatcgtcactgttat
ggacgacctatgccaaaacccagacgggaaagacatgtcactattttgtcagatggtgtc
cacagtggatAGCGGGAGACCGGGGTCTCTGAGCtttataccgcctatggcatctctgga
ggagaagggagtctcattcacctccaagtttgtgattgcctGGAGACGACAGGCGTGTGA
>Replication_DI_391-468_insertion448
CCCGATAGCTGCGTCTCCtattgctagagccatagcagacaagtaccactccagtgtgta
ttccttacctccagacccagaccactttgacggatacaaacaacagatcgtcactgttat
ggacgacctatgccaaaacccagacgggaaagacatgtcactattttgtcagatggtgtc
cacagtggattttAGCGGGAGACCGGGGTCTCTGAGCataccgcctatggcatctctgga
ggagaagggagtctcattcacctccaagtttgtgattgcctGGAGACGACAGGCGTGTGA
>Replication_DI_391-468_insertion449
CCCGATAGCTGCGTCTCCtattgctagagccatagcagacaagtaccactccagtgtgta
ttccttacctccagacccagaccactttgacggatacaaacaacagatcgtcactgttat
ggacgacctatgccaaaacccagacgggaaagacatgtcactattttgtcagatggtgtc
cacagtggattttataAGCGGGAGACCGGGGTCTCTGAGCccgcctatggcatctctgga
ggagaagggagtctcattcacctccaagtttgtgattgcctGGAGACGACAGGCGTGTGA
>Replication_DI_391-468_insertion450
CCCGATAGCTGCGTCTCCtattgctagagccatagcagacaagtaccactccagtgtgta
ttccttacctccagacccagaccactttgacggatacaaacaacagatcgtcactgttat
ggacgacctatgccaaaacccagacgggaaagacatgtcactattttgtcagatggtgtc
cacagtggattttataccgAGCGGGAGACCGGGGTCTCTGAGCcctatggcatctctgga
ggagaagggagtctcattcacctccaagtttgtgattgcctGGAGACGACAGGCGTGTGA
>Replication_DI_391-468_insertion451
CCCGATAGCTGCGTCTCCtattgctagagccatagcagacaagtaccactccagtgtgta
ttccttacctccagacccagaccactttgacggatacaaacaacagatcgtcactgttat
ggacgacctatgccaaaacccagacgggaaagacatgtcactattttgtcagatggtgtc
cacagtggattttataccgcctAGCGGGAGACCGGGGTCTCTGAGCatggcatctctgga
ggagaagggagtctcattcacctccaagtttgtgattgcctGGAGACGACAGGCGTGTGA
>Replication_DI_391-468_insertion452
CCCGATAGCTGCGTCTCCtattgctagagccatagcagacaagtaccactccagtgtgta
ttccttacctccagacccagaccactttgacggatacaaacaacagatcgtcactgttat
ggacgacctatgccaaaacccagacgggaaagacatgtcactattttgtcagatggtgtc
cacagtggattttataccgcctatgAGCGGGAGACCGGGGTCTCTGAGCgcatctctgga
ggagaagggagtctcattcacctccaagtttgtgattgcctGGAGACGACAGGCGTGTGA
>Replication_DI_391-468_insertion453
CCCGATAGCTGCGTCTCCtattgctagagccatagcagacaagtaccactccagtgtgta
ttccttacctccagacccagaccactttgacggatacaaacaacagatcgtcactgttat
ggacgacctatgccaaaacccagacgggaaagacatgtcactattttgtcagatggtgtc
cacagtggattttataccgcctatggcaAGCGGGAGACCGGGGTCTCTGAGCtctctgga
ggagaagggagtctcattcacctccaagtttgtgattgcctGGAGACGACAGGCGTGTGA
>Replication_DI_391-468_insertion454
CCCGATAGCTGCGTCTCCtattgctagagccatagcagacaagtaccactccagtgtgta
ttccttacctccagacccagaccactttgacggatacaaacaacagatcgtcactgttat
ggacgacctatgccaaaacccagacgggaaagacatgtcactattttgtcagatggtgtc
cacagtggattttataccgcctatggcatctAGCGGGAGACCGGGGTCTCTGAGCctgga
ggagaagggagtctcattcacctccaagtttgtgattgcctGGAGACGACAGGCGTGTGA
>Replication_DI_391-468_insertion455
CCCGATAGCTGCGTCTCCtattgctagagccatagcagacaagtaccactccagtgtgta
ttccttacctccagacccagaccactttgacggatacaaacaacagatcgtcactgttat
ggacgacctatgccaaaacccagacgggaaagacatgtcactattttgtcagatggtgtc
cacagtggattttataccgcctatggcatctctgAGCGGGAGACCGGGGTCTCTGAGCga
ggagaagggagtctcattcacctccaagtttgtgattgcctGGAGACGACAGGCGTGTGA
>Replication_DI_391-468_insertion456
CCCGATAGCTGCGTCTCCtattgctagagccatagcagacaagtaccactccagtgtgta
ttccttacctccagacccagaccactttgacggatacaaacaacagatcgtcactgttat
ggacgacctatgccaaaacccagacgggaaagacatgtcactattttgtcagatggtgtc
cacagtggattttataccgcctatggcatctctggagAGCGGGAGACCGGGGTCTCTGAG
CgagaagggagtctcattcacctccaagtttgtgattgcctGGAGACGACAGGCGTGTGA
>Replication_DI_391-468_insertion457
CCCGATAGCTGCGTCTCCtattgctagagccatagcagacaagtaccactccagtgtgta
ttccttacctccagacccagaccactttgacggatacaaacaacagatcgtcactgttat
ggacgacctatgccaaaacccagacgggaaagacatgtcactattttgtcagatggtgtc
cacagtggattttataccgcctatggcatctctggaggagAGCGGGAGACCGGGGTCTCT
GAGCaagggagtctcattcacctccaagtttgtgattgcctGGAGACGACAGGCGTGTGA
>Replication_DI_391-468_insertion458
CCCGATAGCTGCGTCTCCtattgctagagccatagcagacaagtaccactccagtgtgta
ttccttacctccagacccagaccactttgacggatacaaacaacagatcgtcactgttat
ggacgacctatgccaaaacccagacgggaaagacatgtcactattttgtcagatggtgtc
cacagtggattttataccgcctatggcatctctggaggagaagAGCGGGAGACCGGGGTC
TCTGAGCggagtctcattcacctccaagtttgtgattgcctGGAGACGACAGGCGTGTGA
>Replication_DI_391-468_insertion459
CCCGATAGCTGCGTCTCCtattgctagagccatagcagacaagtaccactccagtgtgta
ttccttacctccagacccagaccactttgacggatacaaacaacagatcgtcactgttat
ggacgacctatgccaaaacccagacgggaaagacatgtcactattttgtcagatggtgtc
cacagtggattttataccgcctatggcatctctggaggagaagggaAGCGGGAGACCGGG
GTCTCTGAGCgtctcattcacctccaagtttgtgattgcctGGAGACGACAGGCGTGTGA
>Replication_DI_391-468_insertion460
CCCGATAGCTGCGTCTCCtattgctagagccatagcagacaagtaccactccagtgtgta
ttccttacctccagacccagaccactttgacggatacaaacaacagatcgtcactgttat
ggacgacctatgccaaaacccagacgggaaagacatgtcactattttgtcagatggtgtc
cacagtggattttataccgcctatggcatctctggaggagaagggagtcAGCGGGAGACC
GGGGTCTCTGAGCtcattcacctccaagtttgtgattgcctGGAGACGACAGGCGTGTGA
>Replication_DI_391-468_insertion461
CCCGATAGCTGCGTCTCCtattgctagagccatagcagacaagtaccactccagtgtgta
ttccttacctccagacccagaccactttgacggatacaaacaacagatcgtcactgttat
ggacgacctatgccaaaacccagacgggaaagacatgtcactattttgtcagatggtgtc
cacagtggattttataccgcctatggcatctctggaggagaagggagtctcaAGCGGGAG
ACCGGGGTCTCTGAGCttcacctccaagtttgtgattgcctGGAGACGACAGGCGTGTGA
>Replication_DI_391-468_insertion462
CCCGATAGCTGCGTCTCCtattgctagagccatagcagacaagtaccactccagtgtgta
ttccttacctccagacccagaccactttgacggatacaaacaacagatcgtcactgttat
ggacgacctatgccaaaacccagacgggaaagacatgtcactattttgtcagatggtgtc
cacagtggattttataccgcctatggcatctctggaggagaagggagtctcattcAGCGG
GAGACCGGGGTCTCTGAGCacctccaagtttgtgattgcctGGAGACGACAGGCGTGTGA
>Replication_DI_391-468_insertion463
CCCGATAGCTGCGTCTCCtattgctagagccatagcagacaagtaccactccagtgtgta
ttccttacctccagacccagaccactttgacggatacaaacaacagatcgtcactgttat
ggacgacctatgccaaaacccagacgggaaagacatgtcactattttgtcagatggtgtc
cacagtggattttataccgcctatggcatctctggaggagaagggagtctcattcaccAG
CGGGAGACCGGGGTCTCTGAGCtccaagtttgtgattgcctGGAGACGACAGGCGTGTGA
>Replication_DI_391-468_insertion464
CCCGATAGCTGCGTCTCCtattgctagagccatagcagacaagtaccactccagtgtgta
ttccttacctccagacccagaccactttgacggatacaaacaacagatcgtcactgttat
ggacgacctatgccaaaacccagacgggaaagacatgtcactattttgtcagatggtgtc
cacagtggattttataccgcctatggcatctctggaggagaagggagtctcattcacctc
cAGCGGGAGACCGGGGTCTCTGAGCaagtttgtgattgcctGGAGACGACAGGCGTGTGA
>Replication_DI_391-468_insertion465
CCCGATAGCTGCGTCTCCtattgctagagccatagcagacaagtaccactccagtgtgta
ttccttacctccagacccagaccactttgacggatacaaacaacagatcgtcactgttat
ggacgacctatgccaaaacccagacgggaaagacatgtcactattttgtcagatggtgtc
cacagtggattttataccgcctatggcatctctggaggagaagggagtctcattcacctc
caagAGCGGGAGACCGGGGTCTCTGAGCtttgtgattgcctGGAGACGACAGGCGTGTGA
>Replication_DI_391-468_insertion466
CCCGATAGCTGCGTCTCCtattgctagagccatagcagacaagtaccactccagtgtgta
ttccttacctccagacccagaccactttgacggatacaaacaacagatcgtcactgttat
ggacgacctatgccaaaacccagacgggaaagacatgtcactattttgtcagatggtgtc
cacagtggattttataccgcctatggcatctctggaggagaagggagtctcattcacctc
caagtttAGCGGGAGACCGGGGTCTCTGAGCgtgattgcctGGAGACGACAGGCGTGTGA
>Replication_DI_391-468_insertion467
CCCGATAGCTGCGTCTCCtattgctagagccatagcagacaagtaccactccagtgtgta
ttccttacctccagacccagaccactttgacggatacaaacaacagatcgtcactgttat
ggacgacctatgccaaaacccagacgggaaagacatgtcactattttgtcagatggtgtc
cacagtggattttataccgcctatggcatctctggaggagaagggagtctcattcacctc
caagtttgtgAGCGGGAGACCGGGGTCTCTGAGCattgcctGGAGACGACAGGCGTGTGA
>Replication_DI_391-468_insertion468
CCCGATAGCTGCGTCTCCtattgctagagccatagcagacaagtaccactccagtgtgta
ttccttacctccagacccagaccactttgacggatacaaacaacagatcgtcactgttat
ggacgacctatgccaaaacccagacgggaaagacatgtcactattttgtcagatggtgtc
cacagtggattttataccgcctatggcatctctggaggagaagggagtctcattcacctc
caagtttgtgattAGCGGGAGACCGGGGTCTCTGAGCgcctGGAGACGACAGGCGTGTGA
>Replication_DI_469-547_insertion469
TAGATTCCCTCGTCTCCtgccAGCGGGAGACCGGGGTCTCTGAGCtccactaacgccagt
aacatcatagtgccaacagtctcggattcagatgccattcgtcgccggttctttatggac
tgcgatattgaggtgaccgattcctataagacagagctgggcagacttgatgcagggaga
gcagccaggctgtgctctgagaacaacactgcaaactttaaacggtgcagtccattagtc
tgtgggaaagcaatccagcttagggataggaagtccaaggtgaGGAGACGCCGACAAAAG
>Replication_DI_469-547_insertion470
TAGATTCCCTCGTCTCCtgcctccAGCGGGAGACCGGGGTCTCTGAGCactaacgccagt
aacatcatagtgccaacagtctcggattcagatgccattcgtcgccggttctttatggac
tgcgatattgaggtgaccgattcctataagacagagctgggcagacttgatgcagggaga
gcagccaggctgtgctctgagaacaacactgcaaactttaaacggtgcagtccattagtc
tgtgggaaagcaatccagcttagggataggaagtccaaggtgaGGAGACGCCGACAAAAG
>Replication_DI_469-547_insertion471
TAGATTCCCTCGTCTCCtgcctccactAGCGGGAGACCGGGGTCTCTGAGCaacgccagt
aacatcatagtgccaacagtctcggattcagatgccattcgtcgccggttctttatggac
tgcgatattgaggtgaccgattcctataagacagagctgggcagacttgatgcagggaga
gcagccaggctgtgctctgagaacaacactgcaaactttaaacggtgcagtccattagtc
tgtgggaaagcaatccagcttagggataggaagtccaaggtgaGGAGACGCCGACAAAAG
>Replication_DI_469-547_insertion472
TAGATTCCCTCGTCTCCtgcctccactaacAGCGGGAGACCGGGGTCTCTGAGCgccagt
aacatcatagtgccaacagtctcggattcagatgccattcgtcgccggttctttatggac
tgcgatattgaggtgaccgattcctataagacagagctgggcagacttgatgcagggaga
gcagccaggctgtgctctgagaacaacactgcaaactttaaacggtgcagtccattagtc
tgtgggaaagcaatccagcttagggataggaagtccaaggtgaGGAGACGCCGACAAAAG
>Replication_DI_469-547_insertion473
TAGATTCCCTCGTCTCCtgcctccactaacgccAGCGGGAGACCGGGGTCTCTGAGCagt
aacatcatagtgccaacagtctcggattcagatgccattcgtcgccggttctttatggac
tgcgatattgaggtgaccgattcctataagacagagctgggcagacttgatgcagggaga
gcagccaggctgtgctctgagaacaacactgcaaactttaaacggtgcagtccattagtc
tgtgggaaagcaatccagcttagggataggaagtccaaggtgaGGAGACGCCGACAAAAG
>Replication_DI_469-547_insertion474
TAGATTCCCTCGTCTCCtgcctccactaacgccagtAGCGGGAGACCGGGGTCTCTGAGC
aacatcatagtgccaacagtctcggattcagatgccattcgtcgccggttctttatggac
tgcgatattgaggtgaccgattcctataagacagagctgggcagacttgatgcagggaga
gcagccaggctgtgctctgagaacaacactgcaaactttaaacggtgcagtccattagtc
tgtgggaaagcaatccagcttagggataggaagtccaaggtgaGGAGACGCCGACAAAAG
>Replication_DI_469-547_insertion475
TAGATTCCCTCGTCTCCtgcctccactaacgccagtaacAGCGGGAGACCGGGGTCTCTG
AGCatcatagtgccaacagtctcggattcagatgccattcgtcgccggttctttatggac
tgcgatattgaggtgaccgattcctataagacagagctgggcagacttgatgcagggaga
gcagccaggctgtgctctgagaacaacactgcaaactttaaacggtgcagtccattagtc
tgtgggaaagcaatccagcttagggataggaagtccaaggtgaGGAGACGCCGACAAAAG
>Replication_DI_469-547_insertion476
TAGATTCCCTCGTCTCCtgcctccactaacgccagtaacatcAGCGGGAGACCGGGGTCT
CTGAGCatagtgccaacagtctcggattcagatgccattcgtcgccggttctttatggac
tgcgatattgaggtgaccgattcctataagacagagctgggcagacttgatgcagggaga
gcagccaggctgtgctctgagaacaacactgcaaactttaaacggtgcagtccattagtc
tgtgggaaagcaatccagcttagggataggaagtccaaggtgaGGAGACGCCGACAAAAG
>Replication_DI_469-547_insertion477
TAGATTCCCTCGTCTCCtgcctccactaacgccagtaacatcataAGCGGGAGACCGGGG
TCTCTGAGCgtgccaacagtctcggattcagatgccattcgtcgccggttctttatggac
tgcgatattgaggtgaccgattcctataagacagagctgggcagacttgatgcagggaga
gcagccaggctgtgctctgagaacaacactgcaaactttaaacggtgcagtccattagtc
tgtgggaaagcaatccagcttagggataggaagtccaaggtgaGGAGACGCCGACAAAAG
>Replication_DI_469-547_insertion478
TAGATTCCCTCGTCTCCtgcctccactaacgccagtaacatcatagtgAGCGGGAGACCG
GGGTCTCTGAGCccaacagtctcggattcagatgccattcgtcgccggttctttatggac
tgcgatattgaggtgaccgattcctataagacagagctgggcagacttgatgcagggaga
gcagccaggctgtgctctgagaacaacactgcaaactttaaacggtgcagtccattagtc
tgtgggaaagcaatccagcttagggataggaagtccaaggtgaGGAGACGCCGACAAAAG
>Replication_DI_469-547_insertion479
TAGATTCCCTCGTCTCCtgcctccactaacgccagtaacatcatagtgccaAGCGGGAGA
CCGGGGTCTCTGAGCacagtctcggattcagatgccattcgtcgccggttctttatggac
tgcgatattgaggtgaccgattcctataagacagagctgggcagacttgatgcagggaga
gcagccaggctgtgctctgagaacaacactgcaaactttaaacggtgcagtccattagtc
tgtgggaaagcaatccagcttagggataggaagtccaaggtgaGGAGACGCCGACAAAAG
>Replication_DI_469-547_insertion480
TAGATTCCCTCGTCTCCtgcctccactaacgccagtaacatcatagtgccaacaAGCGGG
AGACCGGGGTCTCTGAGCgtctcggattcagatgccattcgtcgccggttctttatggac
tgcgatattgaggtgaccgattcctataagacagagctgggcagacttgatgcagggaga
gcagccaggctgtgctctgagaacaacactgcaaactttaaacggtgcagtccattagtc
tgtgggaaagcaatccagcttagggataggaagtccaaggtgaGGAGACGCCGACAAAAG
>Replication_DI_469-547_insertion481
TAGATTCCCTCGTCTCCtgcctccactaacgccagtaacatcatagtgccaacagtcAGC
GGGAGACCGGGGTCTCTGAGCtcggattcagatgccattcgtcgccggttctttatggac
tgcgatattgaggtgaccgattcctataagacagagctgggcagacttgatgcagggaga
gcagccaggctgtgctctgagaacaacactgcaaactttaaacggtgcagtccattagtc
tgtgggaaagcaatccagcttagggataggaagtccaaggtgaGGAGACGCCGACAAAAG
>Replication_DI_469-547_insertion482
TAGATTCCCTCGTCTCCtgcctccactaacgccagtaacatcatagtgccaacagtctcg
AGCGGGAGACCGGGGTCTCTGAGCgattcagatgccattcgtcgccggttctttatggac
tgcgatattgaggtgaccgattcctataagacagagctgggcagacttgatgcagggaga
gcagccaggctgtgctctgagaacaacactgcaaactttaaacggtgcagtccattagtc
tgtgggaaagcaatccagcttagggataggaagtccaaggtgaGGAGACGCCGACAAAAG
>Replication_DI_469-547_insertion483
TAGATTCCCTCGTCTCCtgcctccactaacgccagtaacatcatagtgccaacagtctcg
gatAGCGGGAGACCGGGGTCTCTGAGCtcagatgccattcgtcgccggttctttatggac
tgcgatattgaggtgaccgattcctataagacagagctgggcagacttgatgcagggaga
gcagccaggctgtgctctgagaacaacactgcaaactttaaacggtgcagtccattagtc
tgtgggaaagcaatccagcttagggataggaagtccaaggtgaGGAGACGCCGACAAAAG
>Replication_DI_469-547_insertion484
TAGATTCCCTCGTCTCCtgcctccactaacgccagtaacatcatagtgccaacagtctcg
gattcaAGCGGGAGACCGGGGTCTCTGAGCgatgccattcgtcgccggttctttatggac
tgcgatattgaggtgaccgattcctataagacagagctgggcagacttgatgcagggaga
gcagccaggctgtgctctgagaacaacactgcaaactttaaacggtgcagtccattagtc
tgtgggaaagcaatccagcttagggataggaagtccaaggtgaGGAGACGCCGACAAAAG
>Replication_DI_469-547_insertion485
TAGATTCCCTCGTCTCCtgcctccactaacgccagtaacatcatagtgccaacagtctcg
gattcagatAGCGGGAGACCGGGGTCTCTGAGCgccattcgtcgccggttctttatggac
tgcgatattgaggtgaccgattcctataagacagagctgggcagacttgatgcagggaga
gcagccaggctgtgctctgagaacaacactgcaaactttaaacggtgcagtccattagtc
tgtgggaaagcaatccagcttagggataggaagtccaaggtgaGGAGACGCCGACAAAAG
>Replication_DI_469-547_insertion486
TAGATTCCCTCGTCTCCtgcctccactaacgccagtaacatcatagtgccaacagtctcg
gattcagatgccAGCGGGAGACCGGGGTCTCTGAGCattcgtcgccggttctttatggac
tgcgatattgaggtgaccgattcctataagacagagctgggcagacttgatgcagggaga
gcagccaggctgtgctctgagaacaacactgcaaactttaaacggtgcagtccattagtc
tgtgggaaagcaatccagcttagggataggaagtccaaggtgaGGAGACGCCGACAAAAG
>Replication_DI_469-547_insertion487
TAGATTCCCTCGTCTCCtgcctccactaacgccagtaacatcatagtgccaacagtctcg
gattcagatgccattAGCGGGAGACCGGGGTCTCTGAGCcgtcgccggttctttatggac
tgcgatattgaggtgaccgattcctataagacagagctgggcagacttgatgcagggaga
gcagccaggctgtgctctgagaacaacactgcaaactttaaacggtgcagtccattagtc
tgtgggaaagcaatccagcttagggataggaagtccaaggtgaGGAGACGCCGACAAAAG
>Replication_DI_469-547_insertion488
TAGATTCCCTCGTCTCCtgcctccactaacgccagtaacatcatagtgccaacagtctcg
gattcagatgccattcgtAGCGGGAGACCGGGGTCTCTGAGCcgccggttctttatggac
tgcgatattgaggtgaccgattcctataagacagagctgggcagacttgatgcagggaga
gcagccaggctgtgctctgagaacaacactgcaaactttaaacggtgcagtccattagtc
tgtgggaaagcaatccagcttagggataggaagtccaaggtgaGGAGACGCCGACAAAAG
>Replication_DI_469-547_insertion489
TAGATTCCCTCGTCTCCtgcctccactaacgccagtaacatcatagtgccaacagtctcg
gattcagatgccattcgtcgcAGCGGGAGACCGGGGTCTCTGAGCcggttctttatggac
tgcgatattgaggtgaccgattcctataagacagagctgggcagacttgatgcagggaga
gcagccaggctgtgctctgagaacaacactgcaaactttaaacggtgcagtccattagtc
tgtgggaaagcaatccagcttagggataggaagtccaaggtgaGGAGACGCCGACAAAAG
>Replication_DI_469-547_insertion490
TAGATTCCCTCGTCTCCtgcctccactaacgccagtaacatcatagtgccaacagtctcg
gattcagatgccattcgtcgccggAGCGGGAGACCGGGGTCTCTGAGCttctttatggac
tgcgatattgaggtgaccgattcctataagacagagctgggcagacttgatgcagggaga
gcagccaggctgtgctctgagaacaacactgcaaactttaaacggtgcagtccattagtc
tgtgggaaagcaatccagcttagggataggaagtccaaggtgaGGAGACGCCGACAAAAG
>Replication_DI_469-547_insertion491
TAGATTCCCTCGTCTCCtgcctccactaacgccagtaacatcatagtgccaacagtctcg
gattcagatgccattcgtcgccggttcAGCGGGAGACCGGGGTCTCTGAGCtttatggac
tgcgatattgaggtgaccgattcctataagacagagctgggcagacttgatgcagggaga
gcagccaggctgtgctctgagaacaacactgcaaactttaaacggtgcagtccattagtc
tgtgggaaagcaatccagcttagggataggaagtccaaggtgaGGAGACGCCGACAAAAG
>Replication_DI_469-547_insertion492
TAGATTCCCTCGTCTCCtgcctccactaacgccagtaacatcatagtgccaacagtctcg
gattcagatgccattcgtcgccggttctttAGCGGGAGACCGGGGTCTCTGAGCatggac
tgcgatattgaggtgaccgattcctataagacagagctgggcagacttgatgcagggaga
gcagccaggctgtgctctgagaacaacactgcaaactttaaacggtgcagtccattagtc
tgtgggaaagcaatccagcttagggataggaagtccaaggtgaGGAGACGCCGACAAAAG
>Replication_DI_469-547_insertion493
TAGATTCCCTCGTCTCCtgcctccactaacgccagtaacatcatagtgccaacagtctcg
gattcagatgccattcgtcgccggttctttatgAGCGGGAGACCGGGGTCTCTGAGCgac
tgcgatattgaggtgaccgattcctataagacagagctgggcagacttgatgcagggaga
gcagccaggctgtgctctgagaacaacactgcaaactttaaacggtgcagtccattagtc
tgtgggaaagcaatccagcttagggataggaagtccaaggtgaGGAGACGCCGACAAAAG
>Replication_DI_469-547_insertion494
TAGATTCCCTCGTCTCCtgcctccactaacgccagtaacatcatagtgccaacagtctcg
gattcagatgccattcgtcgccggttctttatggacAGCGGGAGACCGGGGTCTCTGAGC
tgcgatattgaggtgaccgattcctataagacagagctgggcagacttgatgcagggaga
gcagccaggctgtgctctgagaacaacactgcaaactttaaacggtgcagtccattagtc
tgtgggaaagcaatccagcttagggataggaagtccaaggtgaGGAGACGCCGACAAAAG
>Replication_DI_469-547_insertion495
TAGATTCCCTCGTCTCCtgcctccactaacgccagtaacatcatagtgccaacagtctcg
gattcagatgccattcgtcgccggttctttatggactgcAGCGGGAGACCGGGGTCTCTG
AGCgatattgaggtgaccgattcctataagacagagctgggcagacttgatgcagggaga
gcagccaggctgtgctctgagaacaacactgcaaactttaaacggtgcagtccattagtc
tgtgggaaagcaatccagcttagggataggaagtccaaggtgaGGAGACGCCGACAAAAG
>Replication_DI_469-547_insertion496
TAGATTCCCTCGTCTCCtgcctccactaacgccagtaacatcatagtgccaacagtctcg
gattcagatgccattcgtcgccggttctttatggactgcgatAGCGGGAGACCGGGGTCT
CTGAGCattgaggtgaccgattcctataagacagagctgggcagacttgatgcagggaga
gcagccaggctgtgctctgagaacaacactgcaaactttaaacggtgcagtccattagtc
tgtgggaaagcaatccagcttagggataggaagtccaaggtgaGGAGACGCCGACAAAAG
>Replication_DI_469-547_insertion497
TAGATTCCCTCGTCTCCtgcctccactaacgccagtaacatcatagtgccaacagtctcg
gattcagatgccattcgtcgccggttctttatggactgcgatattAGCGGGAGACCGGGG
TCTCTGAGCgaggtgaccgattcctataagacagagctgggcagacttgatgcagggaga
gcagccaggctgtgctctgagaacaacactgcaaactttaaacggtgcagtccattagtc
tgtgggaaagcaatccagcttagggataggaagtccaaggtgaGGAGACGCCGACAAAAG
>Replication_DI_469-547_insertion498
TAGATTCCCTCGTCTCCtgcctccactaacgccagtaacatcatagtgccaacagtctcg
gattcagatgccattcgtcgccggttctttatggactgcgatattgagAGCGGGAGACCG
GGGTCTCTGAGCgtgaccgattcctataagacagagctgggcagacttgatgcagggaga
gcagccaggctgtgctctgagaacaacactgcaaactttaaacggtgcagtccattagtc
tgtgggaaagcaatccagcttagggataggaagtccaaggtgaGGAGACGCCGACAAAAG
>Replication_DI_469-547_insertion499
TAGATTCCCTCGTCTCCtgcctccactaacgccagtaacatcatagtgccaacagtctcg
gattcagatgccattcgtcgccggttctttatggactgcgatattgaggtgAGCGGGAGA
CCGGGGTCTCTGAGCaccgattcctataagacagagctgggcagacttgatgcagggaga
gcagccaggctgtgctctgagaacaacactgcaaactttaaacggtgcagtccattagtc
tgtgggaaagcaatccagcttagggataggaagtccaaggtgaGGAGACGCCGACAAAAG
>Replication_DI_469-547_insertion500
TAGATTCCCTCGTCTCCtgcctccactaacgccagtaacatcatagtgccaacagtctcg
gattcagatgccattcgtcgccggttctttatggactgcgatattgaggtgaccAGCGGG
AGACCGGGGTCTCTGAGCgattcctataagacagagctgggcagacttgatgcagggaga
gcagccaggctgtgctctgagaacaacactgcaaactttaaacggtgcagtccattagtc
tgtgggaaagcaatccagcttagggataggaagtccaaggtgaGGAGACGCCGACAAAAG
>Replication_DI_469-547_insertion501
TAGATTCCCTCGTCTCCtgcctccactaacgccagtaacatcatagtgccaacagtctcg
gattcagatgccattcgtcgccggttctttatggactgcgatattgaggtgaccgatAGC
GGGAGACCGGGGTCTCTGAGCtcctataagacagagctgggcagacttgatgcagggaga
gcagccaggctgtgctctgagaacaacactgcaaactttaaacggtgcagtccattagtc
tgtgggaaagcaatccagcttagggataggaagtccaaggtgaGGAGACGCCGACAAAAG
>Replication_DI_469-547_insertion502
TAGATTCCCTCGTCTCCtgcctccactaacgccagtaacatcatagtgccaacagtctcg
gattcagatgccattcgtcgccggttctttatggactgcgatattgaggtgaccgattcc
AGCGGGAGACCGGGGTCTCTGAGCtataagacagagctgggcagacttgatgcagggaga
gcagccaggctgtgctctgagaacaacactgcaaactttaaacggtgcagtccattagtc
tgtgggaaagcaatccagcttagggataggaagtccaaggtgaGGAGACGCCGACAAAAG
>Replication_DI_469-547_insertion503
TAGATTCCCTCGTCTCCtgcctccactaacgccagtaacatcatagtgccaacagtctcg
gattcagatgccattcgtcgccggttctttatggactgcgatattgaggtgaccgattcc
tatAGCGGGAGACCGGGGTCTCTGAGCaagacagagctgggcagacttgatgcagggaga
gcagccaggctgtgctctgagaacaacactgcaaactttaaacggtgcagtccattagtc
tgtgggaaagcaatccagcttagggataggaagtccaaggtgaGGAGACGCCGACAAAAG
>Replication_DI_469-547_insertion504
TAGATTCCCTCGTCTCCtgcctccactaacgccagtaacatcatagtgccaacagtctcg
gattcagatgccattcgtcgccggttctttatggactgcgatattgaggtgaccgattcc
tataagAGCGGGAGACCGGGGTCTCTGAGCacagagctgggcagacttgatgcagggaga
gcagccaggctgtgctctgagaacaacactgcaaactttaaacggtgcagtccattagtc
tgtgggaaagcaatccagcttagggataggaagtccaaggtgaGGAGACGCCGACAAAAG
>Replication_DI_469-547_insertion505
TAGATTCCCTCGTCTCCtgcctccactaacgccagtaacatcatagtgccaacagtctcg
gattcagatgccattcgtcgccggttctttatggactgcgatattgaggtgaccgattcc
tataagacaAGCGGGAGACCGGGGTCTCTGAGCgagctgggcagacttgatgcagggaga
gcagccaggctgtgctctgagaacaacactgcaaactttaaacggtgcagtccattagtc
tgtgggaaagcaatccagcttagggataggaagtccaaggtgaGGAGACGCCGACAAAAG
>Replication_DI_469-547_insertion506
TAGATTCCCTCGTCTCCtgcctccactaacgccagtaacatcatagtgccaacagtctcg
gattcagatgccattcgtcgccggttctttatggactgcgatattgaggtgaccgattcc
tataagacagagAGCGGGAGACCGGGGTCTCTGAGCctgggcagacttgatgcagggaga
gcagccaggctgtgctctgagaacaacactgcaaactttaaacggtgcagtccattagtc
tgtgggaaagcaatccagcttagggataggaagtccaaggtgaGGAGACGCCGACAAAAG
>Replication_DI_469-547_insertion507
TAGATTCCCTCGTCTCCtgcctccactaacgccagtaacatcatagtgccaacagtctcg
gattcagatgccattcgtcgccggttctttatggactgcgatattgaggtgaccgattcc
tataagacagagctgAGCGGGAGACCGGGGTCTCTGAGCggcagacttgatgcagggaga
gcagccaggctgtgctctgagaacaacactgcaaactttaaacggtgcagtccattagtc
tgtgggaaagcaatccagcttagggataggaagtccaaggtgaGGAGACGCCGACAAAAG
>Replication_DI_469-547_insertion508
TAGATTCCCTCGTCTCCtgcctccactaacgccagtaacatcatagtgccaacagtctcg
gattcagatgccattcgtcgccggttctttatggactgcgatattgaggtgaccgattcc
tataagacagagctgggcAGCGGGAGACCGGGGTCTCTGAGCagacttgatgcagggaga
gcagccaggctgtgctctgagaacaacactgcaaactttaaacggtgcagtccattagtc
tgtgggaaagcaatccagcttagggataggaagtccaaggtgaGGAGACGCCGACAAAAG
>Replication_DI_469-547_insertion509
TAGATTCCCTCGTCTCCtgcctccactaacgccagtaacatcatagtgccaacagtctcg
gattcagatgccattcgtcgccggttctttatggactgcgatattgaggtgaccgattcc
tataagacagagctgggcagaAGCGGGAGACCGGGGTCTCTGAGCcttgatgcagggaga
gcagccaggctgtgctctgagaacaacactgcaaactttaaacggtgcagtccattagtc
tgtgggaaagcaatccagcttagggataggaagtccaaggtgaGGAGACGCCGACAAAAG
>Replication_DI_469-547_insertion510
TAGATTCCCTCGTCTCCtgcctccactaacgccagtaacatcatagtgccaacagtctcg
gattcagatgccattcgtcgccggttctttatggactgcgatattgaggtgaccgattcc
tataagacagagctgggcagacttAGCGGGAGACCGGGGTCTCTGAGCgatgcagggaga
gcagccaggctgtgctctgagaacaacactgcaaactttaaacggtgcagtccattagtc
tgtgggaaagcaatccagcttagggataggaagtccaaggtgaGGAGACGCCGACAAAAG
>Replication_DI_469-547_insertion511
TAGATTCCCTCGTCTCCtgcctccactaacgccagtaacatcatagtgccaacagtctcg
gattcagatgccattcgtcgccggttctttatggactgcgatattgaggtgaccgattcc
tataagacagagctgggcagacttgatAGCGGGAGACCGGGGTCTCTGAGCgcagggaga
gcagccaggctgtgctctgagaacaacactgcaaactttaaacggtgcagtccattagtc
tgtgggaaagcaatccagcttagggataggaagtccaaggtgaGGAGACGCCGACAAAAG
>Replication_DI_469-547_insertion512
TAGATTCCCTCGTCTCCtgcctccactaacgccagtaacatcatagtgccaacagtctcg
gattcagatgccattcgtcgccggttctttatggactgcgatattgaggtgaccgattcc
tataagacagagctgggcagacttgatgcaAGCGGGAGACCGGGGTCTCTGAGCgggaga
gcagccaggctgtgctctgagaacaacactgcaaactttaaacggtgcagtccattagtc
tgtgggaaagcaatccagcttagggataggaagtccaaggtgaGGAGACGCCGACAAAAG
>Replication_DI_469-547_insertion513
TAGATTCCCTCGTCTCCtgcctccactaacgccagtaacatcatagtgccaacagtctcg
gattcagatgccattcgtcgccggttctttatggactgcgatattgaggtgaccgattcc
tataagacagagctgggcagacttgatgcagggAGCGGGAGACCGGGGTCTCTGAGCaga
gcagccaggctgtgctctgagaacaacactgcaaactttaaacggtgcagtccattagtc
tgtgggaaagcaatccagcttagggataggaagtccaaggtgaGGAGACGCCGACAAAAG
>Replication_DI_469-547_insertion514
TAGATTCCCTCGTCTCCtgcctccactaacgccagtaacatcatagtgccaacagtctcg
gattcagatgccattcgtcgccggttctttatggactgcgatattgaggtgaccgattcc
tataagacagagctgggcagacttgatgcagggagaAGCGGGAGACCGGGGTCTCTGAGC
gcagccaggctgtgctctgagaacaacactgcaaactttaaacggtgcagtccattagtc
tgtgggaaagcaatccagcttagggataggaagtccaaggtgaGGAGACGCCGACAAAAG
>Replication_DI_469-547_insertion515
TAGATTCCCTCGTCTCCtgcctccactaacgccagtaacatcatagtgccaacagtctcg
gattcagatgccattcgtcgccggttctttatggactgcgatattgaggtgaccgattcc
tataagacagagctgggcagacttgatgcagggagagcaAGCGGGAGACCGGGGTCTCTG
AGCgccaggctgtgctctgagaacaacactgcaaactttaaacggtgcagtccattagtc
tgtgggaaagcaatccagcttagggataggaagtccaaggtgaGGAGACGCCGACAAAAG
>Replication_DI_469-547_insertion516
TAGATTCCCTCGTCTCCtgcctccactaacgccagtaacatcatagtgccaacagtctcg
gattcagatgccattcgtcgccggttctttatggactgcgatattgaggtgaccgattcc
tataagacagagctgggcagacttgatgcagggagagcagccAGCGGGAGACCGGGGTCT
CTGAGCaggctgtgctctgagaacaacactgcaaactttaaacggtgcagtccattagtc
tgtgggaaagcaatccagcttagggataggaagtccaaggtgaGGAGACGCCGACAAAAG
>Replication_DI_469-547_insertion517
TAGATTCCCTCGTCTCCtgcctccactaacgccagtaacatcatagtgccaacagtctcg
gattcagatgccattcgtcgccggttctttatggactgcgatattgaggtgaccgattcc
tataagacagagctgggcagacttgatgcagggagagcagccaggAGCGGGAGACCGGGG
TCTCTGAGCctgtgctctgagaacaacactgcaaactttaaacggtgcagtccattagtc
tgtgggaaagcaatccagcttagggataggaagtccaaggtgaGGAGACGCCGACAAAAG
>Replication_DI_469-547_insertion518
TAGATTCCCTCGTCTCCtgcctccactaacgccagtaacatcatagtgccaacagtctcg
gattcagatgccattcgtcgccggttctttatggactgcgatattgaggtgaccgattcc
tataagacagagctgggcagacttgatgcagggagagcagccaggctgAGCGGGAGACCG
GGGTCTCTGAGCtgctctgagaacaacactgcaaactttaaacggtgcagtccattagtc
tgtgggaaagcaatccagcttagggataggaagtccaaggtgaGGAGACGCCGACAAAAG
>Replication_DI_469-547_insertion519
TAGATTCCCTCGTCTCCtgcctccactaacgccagtaacatcatagtgccaacagtctcg
gattcagatgccattcgtcgccggttctttatggactgcgatattgaggtgaccgattcc
tataagacagagctgggcagacttgatgcagggagagcagccaggctgtgcAGCGGGAGA
CCGGGGTCTCTGAGCtctgagaacaacactgcaaactttaaacggtgcagtccattagtc
tgtgggaaagcaatccagcttagggataggaagtccaaggtgaGGAGACGCCGACAAAAG
>Replication_DI_469-547_insertion520
TAGATTCCCTCGTCTCCtgcctccactaacgccagtaacatcatagtgccaacagtctcg
gattcagatgccattcgtcgccggttctttatggactgcgatattgaggtgaccgattcc
tataagacagagctgggcagacttgatgcagggagagcagccaggctgtgctctAGCGGG
AGACCGGGGTCTCTGAGCgagaacaacactgcaaactttaaacggtgcagtccattagtc
tgtgggaaagcaatccagcttagggataggaagtccaaggtgaGGAGACGCCGACAAAAG
>Replication_DI_469-547_insertion521
TAGATTCCCTCGTCTCCtgcctccactaacgccagtaacatcatagtgccaacagtctcg
gattcagatgccattcgtcgccggttctttatggactgcgatattgaggtgaccgattcc
tataagacagagctgggcagacttgatgcagggagagcagccaggctgtgctctgagAGC
GGGAGACCGGGGTCTCTGAGCaacaacactgcaaactttaaacggtgcagtccattagtc
tgtgggaaagcaatccagcttagggataggaagtccaaggtgaGGAGACGCCGACAAAAG
>Replication_DI_469-547_insertion522
TAGATTCCCTCGTCTCCtgcctccactaacgccagtaacatcatagtgccaacagtctcg
gattcagatgccattcgtcgccggttctttatggactgcgatattgaggtgaccgattcc
tataagacagagctgggcagacttgatgcagggagagcagccaggctgtgctctgagaac
AGCGGGAGACCGGGGTCTCTGAGCaacactgcaaactttaaacggtgcagtccattagtc
tgtgggaaagcaatccagcttagggataggaagtccaaggtgaGGAGACGCCGACAAAAG
>Replication_DI_469-547_insertion523
TAGATTCCCTCGTCTCCtgcctccactaacgccagtaacatcatagtgccaacagtctcg
gattcagatgccattcgtcgccggttctttatggactgcgatattgaggtgaccgattcc
tataagacagagctgggcagacttgatgcagggagagcagccaggctgtgctctgagaac
aacAGCGGGAGACCGGGGTCTCTGAGCactgcaaactttaaacggtgcagtccattagtc
tgtgggaaagcaatccagcttagggataggaagtccaaggtgaGGAGACGCCGACAAAAG
>Replication_DI_469-547_insertion524
TAGATTCCCTCGTCTCCtgcctccactaacgccagtaacatcatagtgccaacagtctcg
gattcagatgccattcgtcgccggttctttatggactgcgatattgaggtgaccgattcc
tataagacagagctgggcagacttgatgcagggagagcagccaggctgtgctctgagaac
aacactAGCGGGAGACCGGGGTCTCTGAGCgcaaactttaaacggtgcagtccattagtc
tgtgggaaagcaatccagcttagggataggaagtccaaggtgaGGAGACGCCGACAAAAG
>Replication_DI_469-547_insertion525
TAGATTCCCTCGTCTCCtgcctccactaacgccagtaacatcatagtgccaacagtctcg
gattcagatgccattcgtcgccggttctttatggactgcgatattgaggtgaccgattcc
tataagacagagctgggcagacttgatgcagggagagcagccaggctgtgctctgagaac
aacactgcaAGCGGGAGACCGGGGTCTCTGAGCaactttaaacggtgcagtccattagtc
tgtgggaaagcaatccagcttagggataggaagtccaaggtgaGGAGACGCCGACAAAAG
>Replication_DI_469-547_insertion526
TAGATTCCCTCGTCTCCtgcctccactaacgccagtaacatcatagtgccaacagtctcg
gattcagatgccattcgtcgccggttctttatggactgcgatattgaggtgaccgattcc
tataagacagagctgggcagacttgatgcagggagagcagccaggctgtgctctgagaac
aacactgcaaacAGCGGGAGACCGGGGTCTCTGAGCtttaaacggtgcagtccattagtc
tgtgggaaagcaatccagcttagggataggaagtccaaggtgaGGAGACGCCGACAAAAG
>Replication_DI_469-547_insertion527
TAGATTCCCTCGTCTCCtgcctccactaacgccagtaacatcatagtgccaacagtctcg
gattcagatgccattcgtcgccggttctttatggactgcgatattgaggtgaccgattcc
tataagacagagctgggcagacttgatgcagggagagcagccaggctgtgctctgagaac
aacactgcaaactttAGCGGGAGACCGGGGTCTCTGAGCaaacggtgcagtccattagtc
tgtgggaaagcaatccagcttagggataggaagtccaaggtgaGGAGACGCCGACAAAAG
>Replication_DI_469-547_insertion528
TAGATTCCCTCGTCTCCtgcctccactaacgccagtaacatcatagtgccaacagtctcg
gattcagatgccattcgtcgccggttctttatggactgcgatattgaggtgaccgattcc
tataagacagagctgggcagacttgatgcagggagagcagccaggctgtgctctgagaac
aacactgcaaactttaaaAGCGGGAGACCGGGGTCTCTGAGCcggtgcagtccattagtc
tgtgggaaagcaatccagcttagggataggaagtccaaggtgaGGAGACGCCGACAAAAG
>Replication_DI_469-547_insertion529
TAGATTCCCTCGTCTCCtgcctccactaacgccagtaacatcatagtgccaacagtctcg
gattcagatgccattcgtcgccggttctttatggactgcgatattgaggtgaccgattcc
tataagacagagctgggcagacttgatgcagggagagcagccaggctgtgctctgagaac
aacactgcaaactttaaacggAGCGGGAGACCGGGGTCTCTGAGCtgcagtccattagtc
tgtgggaaagcaatccagcttagggataggaagtccaaggtgaGGAGACGCCGACAAAAG
>Replication_DI_469-547_insertion530
TAGATTCCCTCGTCTCCtgcctccactaacgccagtaacatcatagtgccaacagtctcg
gattcagatgccattcgtcgccggttctttatggactgcgatattgaggtgaccgattcc
tataagacagagctgggcagacttgatgcagggagagcagccaggctgtgctctgagaac
aacactgcaaactttaaacggtgcAGCGGGAGACCGGGGTCTCTGAGCagtccattagtc
tgtgggaaagcaatccagcttagggataggaagtccaaggtgaGGAGACGCCGACAAAAG
>Replication_DI_469-547_insertion531
TAGATTCCCTCGTCTCCtgcctccactaacgccagtaacatcatagtgccaacagtctcg
gattcagatgccattcgtcgccggttctttatggactgcgatattgaggtgaccgattcc
tataagacagagctgggcagacttgatgcagggagagcagccaggctgtgctctgagaac
aacactgcaaactttaaacggtgcagtAGCGGGAGACCGGGGTCTCTGAGCccattagtc
tgtgggaaagcaatccagcttagggataggaagtccaaggtgaGGAGACGCCGACAAAAG
>Replication_DI_469-547_insertion532
TAGATTCCCTCGTCTCCtgcctccactaacgccagtaacatcatagtgccaacagtctcg
gattcagatgccattcgtcgccggttctttatggactgcgatattgaggtgaccgattcc
tataagacagagctgggcagacttgatgcagggagagcagccaggctgtgctctgagaac
aacactgcaaactttaaacggtgcagtccaAGCGGGAGACCGGGGTCTCTGAGCttagtc
tgtgggaaagcaatccagcttagggataggaagtccaaggtgaGGAGACGCCGACAAAAG
>Replication_DI_469-547_insertion533
TAGATTCCCTCGTCTCCtgcctccactaacgccagtaacatcatagtgccaacagtctcg
gattcagatgccattcgtcgccggttctttatggactgcgatattgaggtgaccgattcc
tataagacagagctgggcagacttgatgcagggagagcagccaggctgtgctctgagaac
aacactgcaaactttaaacggtgcagtccattaAGCGGGAGACCGGGGTCTCTGAGCgtc
tgtgggaaagcaatccagcttagggataggaagtccaaggtgaGGAGACGCCGACAAAAG
>Replication_DI_469-547_insertion534
TAGATTCCCTCGTCTCCtgcctccactaacgccagtaacatcatagtgccaacagtctcg
gattcagatgccattcgtcgccggttctttatggactgcgatattgaggtgaccgattcc
tataagacagagctgggcagacttgatgcagggagagcagccaggctgtgctctgagaac
aacactgcaaactttaaacggtgcagtccattagtcAGCGGGAGACCGGGGTCTCTGAGC
tgtgggaaagcaatccagcttagggataggaagtccaaggtgaGGAGACGCCGACAAAAG
>Replication_DI_469-547_insertion535
TAGATTCCCTCGTCTCCtgcctccactaacgccagtaacatcatagtgccaacagtctcg
gattcagatgccattcgtcgccggttctttatggactgcgatattgaggtgaccgattcc
tataagacagagctgggcagacttgatgcagggagagcagccaggctgtgctctgagaac
aacactgcaaactttaaacggtgcagtccattagtctgtAGCGGGAGACCGGGGTCTCTG
AGCgggaaagcaatccagcttagggataggaagtccaaggtgaGGAGACGCCGACAAAAG
>Replication_DI_469-547_insertion536
TAGATTCCCTCGTCTCCtgcctccactaacgccagtaacatcatagtgccaacagtctcg
gattcagatgccattcgtcgccggttctttatggactgcgatattgaggtgaccgattcc
tataagacagagctgggcagacttgatgcagggagagcagccaggctgtgctctgagaac
aacactgcaaactttaaacggtgcagtccattagtctgtgggAGCGGGAGACCGGGGTCT
CTGAGCaaagcaatccagcttagggataggaagtccaaggtgaGGAGACGCCGACAAAAG
>Replication_DI_469-547_insertion537
TAGATTCCCTCGTCTCCtgcctccactaacgccagtaacatcatagtgccaacagtctcg
gattcagatgccattcgtcgccggttctttatggactgcgatattgaggtgaccgattcc
tataagacagagctgggcagacttgatgcagggagagcagccaggctgtgctctgagaac
aacactgcaaactttaaacggtgcagtccattagtctgtgggaaaAGCGGGAGACCGGGG
TCTCTGAGCgcaatccagcttagggataggaagtccaaggtgaGGAGACGCCGACAAAAG
>Replication_DI_469-547_insertion538
TAGATTCCCTCGTCTCCtgcctccactaacgccagtaacatcatagtgccaacagtctcg
gattcagatgccattcgtcgccggttctttatggactgcgatattgaggtgaccgattcc
tataagacagagctgggcagacttgatgcagggagagcagccaggctgtgctctgagaac
aacactgcaaactttaaacggtgcagtccattagtctgtgggaaagcaAGCGGGAGACCG
GGGTCTCTGAGCatccagcttagggataggaagtccaaggtgaGGAGACGCCGACAAAAG
>Replication_DI_469-547_insertion539
TAGATTCCCTCGTCTCCtgcctccactaacgccagtaacatcatagtgccaacagtctcg
gattcagatgccattcgtcgccggttctttatggactgcgatattgaggtgaccgattcc
tataagacagagctgggcagacttgatgcagggagagcagccaggctgtgctctgagaac
aacactgcaaactttaaacggtgcagtccattagtctgtgggaaagcaatcAGCGGGAGA
CCGGGGTCTCTGAGCcagcttagggataggaagtccaaggtgaGGAGACGCCGACAAAAG
>Replication_DI_469-547_insertion540
TAGATTCCCTCGTCTCCtgcctccactaacgccagtaacatcatagtgccaacagtctcg
gattcagatgccattcgtcgccggttctttatggactgcgatattgaggtgaccgattcc
tataagacagagctgggcagacttgatgcagggagagcagccaggctgtgctctgagaac
aacactgcaaactttaaacggtgcagtccattagtctgtgggaaagcaatccagAGCGGG
AGACCGGGGTCTCTGAGCcttagggataggaagtccaaggtgaGGAGACGCCGACAAAAG
>Replication_DI_469-547_insertion541
TAGATTCCCTCGTCTCCtgcctccactaacgccagtaacatcatagtgccaacagtctcg
gattcagatgccattcgtcgccggttctttatggactgcgatattgaggtgaccgattcc
tataagacagagctgggcagacttgatgcagggagagcagccaggctgtgctctgagaac
aacactgcaaactttaaacggtgcagtccattagtctgtgggaaagcaatccagcttAGC
GGGAGACCGGGGTCTCTGAGCagggataggaagtccaaggtgaGGAGACGCCGACAAAAG
>Replication_DI_469-547_insertion542
TAGATTCCCTCGTCTCCtgcctccactaacgccagtaacatcatagtgccaacagtctcg
gattcagatgccattcgtcgccggttctttatggactgcgatattgaggtgaccgattcc
tataagacagagctgggcagacttgatgcagggagagcagccaggctgtgctctgagaac
aacactgcaaactttaaacggtgcagtccattagtctgtgggaaagcaatccagcttagg
AGCGGGAGACCGGGGTCTCTGAGCgataggaagtccaaggtgaGGAGACGCCGACAAAAG
>Replication_DI_469-547_insertion543
TAGATTCCCTCGTCTCCtgcctccactaacgccagtaacatcatagtgccaacagtctcg
gattcagatgccattcgtcgccggttctttatggactgcgatattgaggtgaccgattcc
tataagacagagctgggcagacttgatgcagggagagcagccaggctgtgctctgagaac
aacactgcaaactttaaacggtgcagtccattagtctgtgggaaagcaatccagcttagg
gatAGCGGGAGACCGGGGTCTCTGAGCaggaagtccaaggtgaGGAGACGCCGACAAAAG
>Replication_DI_469-547_insertion544
TAGATTCCCTCGTCTCCtgcctccactaacgccagtaacatcatagtgccaacagtctcg
gattcagatgccattcgtcgccggttctttatggactgcgatattgaggtgaccgattcc
tataagacagagctgggcagacttgatgcagggagagcagccaggctgtgctctgagaac
aacactgcaaactttaaacggtgcagtccattagtctgtgggaaagcaatccagcttagg
gataggAGCGGGAGACCGGGGTCTCTGAGCaagtccaaggtgaGGAGACGCCGACAAAAG
>Replication_DI_469-547_insertion545
TAGATTCCCTCGTCTCCtgcctccactaacgccagtaacatcatagtgccaacagtctcg
gattcagatgccattcgtcgccggttctttatggactgcgatattgaggtgaccgattcc
tataagacagagctgggcagacttgatgcagggagagcagccaggctgtgctctgagaac
aacactgcaaactttaaacggtgcagtccattagtctgtgggaaagcaatccagcttagg
gataggaagAGCGGGAGACCGGGGTCTCTGAGCtccaaggtgaGGAGACGCCGACAAAAG
>Replication_DI_469-547_insertion546
TAGATTCCCTCGTCTCCtgcctccactaacgccagtaacatcatagtgccaacagtctcg
gattcagatgccattcgtcgccggttctttatggactgcgatattgaggtgaccgattcc
tataagacagagctgggcagacttgatgcagggagagcagccaggctgtgctctgagaac
aacactgcaaactttaaacggtgcagtccattagtctgtgggaaagcaatccagcttagg
gataggaagtccAGCGGGAGACCGGGGTCTCTGAGCaaggtgaGGAGACGCCGACAAAAG
>Replication_DI_469-547_insertion547
TAGATTCCCTCGTCTCCtgcctccactaacgccagtaacatcatagtgccaacagtctcg
gattcagatgccattcgtcgccggttctttatggactgcgatattgaggtgaccgattcc
tataagacagagctgggcagacttgatgcagggagagcagccaggctgtgctctgagaac
aacactgcaaactttaaacggtgcagtccattagtctgtgggaaagcaatccagcttagg
gataggaagtccaagAGCGGGAGACCGGGGTCTCTGAGCgtgaGGAGACGCCGACAAAAG
>Replication_DI_548-626_insertion548
AAGTTTGTGGCGTCTCCggtgAGCGGGAGACCGGGGTCTCTGAGCagatacagtgtggac
acggtagtgagtgaacttatcagggagtataacaacagatcagttattgggaacaccatt
gaagctcttttccaaggaccccctaaatttagaccaataaggattagcttagaggagaag
cccgcacctgatgctattagtgacttattagctagtgttgatagtgaagaggttcgccaa
tactgtagagatcagggatggattgtacctgattctcccaccaGGAGACGAGCAAAGGTA
>Replication_DI_548-626_insertion549
AAGTTTGTGGCGTCTCCggtgagaAGCGGGAGACCGGGGTCTCTGAGCtacagtgtggac
acggtagtgagtgaacttatcagggagtataacaacagatcagttattgggaacaccatt
gaagctcttttccaaggaccccctaaatttagaccaataaggattagcttagaggagaag
cccgcacctgatgctattagtgacttattagctagtgttgatagtgaagaggttcgccaa
tactgtagagatcagggatggattgtacctgattctcccaccaGGAGACGAGCAAAGGTA
>Replication_DI_548-626_insertion550
AAGTTTGTGGCGTCTCCggtgagatacAGCGGGAGACCGGGGTCTCTGAGCagtgtggac
acggtagtgagtgaacttatcagggagtataacaacagatcagttattgggaacaccatt
gaagctcttttccaaggaccccctaaatttagaccaataaggattagcttagaggagaag
cccgcacctgatgctattagtgacttattagctagtgttgatagtgaagaggttcgccaa
tactgtagagatcagggatggattgtacctgattctcccaccaGGAGACGAGCAAAGGTA
>Replication_DI_548-626_insertion551
AAGTTTGTGGCGTCTCCggtgagatacagtAGCGGGAGACCGGGGTCTCTGAGCgtggac
acggtagtgagtgaacttatcagggagtataacaacagatcagttattgggaacaccatt
gaagctcttttccaaggaccccctaaatttagaccaataaggattagcttagaggagaag
cccgcacctgatgctattagtgacttattagctagtgttgatagtgaagaggttcgccaa
tactgtagagatcagggatggattgtacctgattctcccaccaGGAGACGAGCAAAGGTA
>Replication_DI_548-626_insertion552
AAGTTTGTGGCGTCTCCggtgagatacagtgtgAGCGGGAGACCGGGGTCTCTGAGCgac
acggtagtgagtgaacttatcagggagtataacaacagatcagttattgggaacaccatt
gaagctcttttccaaggaccccctaaatttagaccaataaggattagcttagaggagaag
cccgcacctgatgctattagtgacttattagctagtgttgatagtgaagaggttcgccaa
tactgtagagatcagggatggattgtacctgattctcccaccaGGAGACGAGCAAAGGTA
>Replication_DI_548-626_insertion553
AAGTTTGTGGCGTCTCCggtgagatacagtgtggacAGCGGGAGACCGGGGTCTCTGAGC
acggtagtgagtgaacttatcagggagtataacaacagatcagttattgggaacaccatt
gaagctcttttccaaggaccccctaaatttagaccaataaggattagcttagaggagaag
cccgcacctgatgctattagtgacttattagctagtgttgatagtgaagaggttcgccaa
tactgtagagatcagggatggattgtacctgattctcccaccaGGAGACGAGCAAAGGTA
>Replication_DI_548-626_insertion554
AAGTTTGTGGCGTCTCCggtgagatacagtgtggacacgAGCGGGAGACCGGGGTCTCTG
AGCgtagtgagtgaacttatcagggagtataacaacagatcagttattgggaacaccatt
gaagctcttttccaaggaccccctaaatttagaccaataaggattagcttagaggagaag
cccgcacctgatgctattagtgacttattagctagtgttgatagtgaagaggttcgccaa
tactgtagagatcagggatggattgtacctgattctcccaccaGGAGACGAGCAAAGGTA
>Replication_DI_548-626_insertion555
AAGTTTGTGGCGTCTCCggtgagatacagtgtggacacggtaAGCGGGAGACCGGGGTCT
CTGAGCgtgagtgaacttatcagggagtataacaacagatcagttattgggaacaccatt
gaagctcttttccaaggaccccctaaatttagaccaataaggattagcttagaggagaag
cccgcacctgatgctattagtgacttattagctagtgttgatagtgaagaggttcgccaa
tactgtagagatcagggatggattgtacctgattctcccaccaGGAGACGAGCAAAGGTA
>Replication_DI_548-626_insertion556
AAGTTTGTGGCGTCTCCggtgagatacagtgtggacacggtagtgAGCGGGAGACCGGGG
TCTCTGAGCagtgaacttatcagggagtataacaacagatcagttattgggaacaccatt
gaagctcttttccaaggaccccctaaatttagaccaataaggattagcttagaggagaag
cccgcacctgatgctattagtgacttattagctagtgttgatagtgaagaggttcgccaa
tactgtagagatcagggatggattgtacctgattctcccaccaGGAGACGAGCAAAGGTA
>Replication_DI_548-626_insertion557
AAGTTTGTGGCGTCTCCggtgagatacagtgtggacacggtagtgagtAGCGGGAGACCG
GGGTCTCTGAGCgaacttatcagggagtataacaacagatcagttattgggaacaccatt
gaagctcttttccaaggaccccctaaatttagaccaataaggattagcttagaggagaag
cccgcacctgatgctattagtgacttattagctagtgttgatagtgaagaggttcgccaa
tactgtagagatcagggatggattgtacctgattctcccaccaGGAGACGAGCAAAGGTA
>Replication_DI_548-626_insertion558
AAGTTTGTGGCGTCTCCggtgagatacagtgtggacacggtagtgagtgaaAGCGGGAGA
CCGGGGTCTCTGAGCcttatcagggagtataacaacagatcagttattgggaacaccatt
gaagctcttttccaaggaccccctaaatttagaccaataaggattagcttagaggagaag
cccgcacctgatgctattagtgacttattagctagtgttgatagtgaagaggttcgccaa
tactgtagagatcagggatggattgtacctgattctcccaccaGGAGACGAGCAAAGGTA
>Replication_DI_548-626_insertion559
AAGTTTGTGGCGTCTCCggtgagatacagtgtggacacggtagtgagtgaacttAGCGGG
AGACCGGGGTCTCTGAGCatcagggagtataacaacagatcagttattgggaacaccatt
gaagctcttttccaaggaccccctaaatttagaccaataaggattagcttagaggagaag
cccgcacctgatgctattagtgacttattagctagtgttgatagtgaagaggttcgccaa
tactgtagagatcagggatggattgtacctgattctcccaccaGGAGACGAGCAAAGGTA
>Replication_DI_548-626_insertion560
AAGTTTGTGGCGTCTCCggtgagatacagtgtggacacggtagtgagtgaacttatcAGC
GGGAGACCGGGGTCTCTGAGCagggagtataacaacagatcagttattgggaacaccatt
gaagctcttttccaaggaccccctaaatttagaccaataaggattagcttagaggagaag
cccgcacctgatgctattagtgacttattagctagtgttgatagtgaagaggttcgccaa
tactgtagagatcagggatggattgtacctgattctcccaccaGGAGACGAGCAAAGGTA
>Replication_DI_548-626_insertion561
AAGTTTGTGGCGTCTCCggtgagatacagtgtggacacggtagtgagtgaacttatcagg
AGCGGGAGACCGGGGTCTCTGAGCgagtataacaacagatcagttattgggaacaccatt
gaagctcttttccaaggaccccctaaatttagaccaataaggattagcttagaggagaag
cccgcacctgatgctattagtgacttattagctagtgttgatagtgaagaggttcgccaa
tactgtagagatcagggatggattgtacctgattctcccaccaGGAGACGAGCAAAGGTA
>Replication_DI_548-626_insertion562
AAGTTTGTGGCGTCTCCggtgagatacagtgtggacacggtagtgagtgaacttatcagg
gagAGCGGGAGACCGGGGTCTCTGAGCtataacaacagatcagttattgggaacaccatt
gaagctcttttccaaggaccccctaaatttagaccaataaggattagcttagaggagaag
cccgcacctgatgctattagtgacttattagctagtgttgatagtgaagaggttcgccaa
tactgtagagatcagggatggattgtacctgattctcccaccaGGAGACGAGCAAAGGTA
>Replication_DI_548-626_insertion563
AAGTTTGTGGCGTCTCCggtgagatacagtgtggacacggtagtgagtgaacttatcagg
gagtatAGCGGGAGACCGGGGTCTCTGAGCaacaacagatcagttattgggaacaccatt
gaagctcttttccaaggaccccctaaatttagaccaataaggattagcttagaggagaag
cccgcacctgatgctattagtgacttattagctagtgttgatagtgaagaggttcgccaa
tactgtagagatcagggatggattgtacctgattctcccaccaGGAGACGAGCAAAGGTA
>Replication_DI_548-626_insertion564
AAGTTTGTGGCGTCTCCggtgagatacagtgtggacacggtagtgagtgaacttatcagg
gagtataacAGCGGGAGACCGGGGTCTCTGAGCaacagatcagttattgggaacaccatt
gaagctcttttccaaggaccccctaaatttagaccaataaggattagcttagaggagaag
cccgcacctgatgctattagtgacttattagctagtgttgatagtgaagaggttcgccaa
tactgtagagatcagggatggattgtacctgattctcccaccaGGAGACGAGCAAAGGTA
>Replication_DI_548-626_insertion565
AAGTTTGTGGCGTCTCCggtgagatacagtgtggacacggtagtgagtgaacttatcagg
gagtataacaacAGCGGGAGACCGGGGTCTCTGAGCagatcagttattgggaacaccatt
gaagctcttttccaaggaccccctaaatttagaccaataaggattagcttagaggagaag
cccgcacctgatgctattagtgacttattagctagtgttgatagtgaagaggttcgccaa
tactgtagagatcagggatggattgtacctgattctcccaccaGGAGACGAGCAAAGGTA
>Replication_DI_548-626_insertion566
AAGTTTGTGGCGTCTCCggtgagatacagtgtggacacggtagtgagtgaacttatcagg
gagtataacaacagaAGCGGGAGACCGGGGTCTCTGAGCtcagttattgggaacaccatt
gaagctcttttccaaggaccccctaaatttagaccaataaggattagcttagaggagaag
cccgcacctgatgctattagtgacttattagctagtgttgatagtgaagaggttcgccaa
tactgtagagatcagggatggattgtacctgattctcccaccaGGAGACGAGCAAAGGTA
>Replication_DI_548-626_insertion567
AAGTTTGTGGCGTCTCCggtgagatacagtgtggacacggtagtgagtgaacttatcagg
gagtataacaacagatcaAGCGGGAGACCGGGGTCTCTGAGCgttattgggaacaccatt
gaagctcttttccaaggaccccctaaatttagaccaataaggattagcttagaggagaag
cccgcacctgatgctattagtgacttattagctagtgttgatagtgaagaggttcgccaa
tactgtagagatcagggatggattgtacctgattctcccaccaGGAGACGAGCAAAGGTA
>Replication_DI_548-626_insertion568
AAGTTTGTGGCGTCTCCggtgagatacagtgtggacacggtagtgagtgaacttatcagg
gagtataacaacagatcagttAGCGGGAGACCGGGGTCTCTGAGCattgggaacaccatt
gaagctcttttccaaggaccccctaaatttagaccaataaggattagcttagaggagaag
cccgcacctgatgctattagtgacttattagctagtgttgatagtgaagaggttcgccaa
tactgtagagatcagggatggattgtacctgattctcccaccaGGAGACGAGCAAAGGTA
>Replication_DI_548-626_insertion569
AAGTTTGTGGCGTCTCCggtgagatacagtgtggacacggtagtgagtgaacttatcagg
gagtataacaacagatcagttattAGCGGGAGACCGGGGTCTCTGAGCgggaacaccatt
gaagctcttttccaaggaccccctaaatttagaccaataaggattagcttagaggagaag
cccgcacctgatgctattagtgacttattagctagtgttgatagtgaagaggttcgccaa
tactgtagagatcagggatggattgtacctgattctcccaccaGGAGACGAGCAAAGGTA
>Replication_DI_548-626_insertion570
AAGTTTGTGGCGTCTCCggtgagatacagtgtggacacggtagtgagtgaacttatcagg
gagtataacaacagatcagttattgggAGCGGGAGACCGGGGTCTCTGAGCaacaccatt
gaagctcttttccaaggaccccctaaatttagaccaataaggattagcttagaggagaag
cccgcacctgatgctattagtgacttattagctagtgttgatagtgaagaggttcgccaa
tactgtagagatcagggatggattgtacctgattctcccaccaGGAGACGAGCAAAGGTA
>Replication_DI_548-626_insertion571
AAGTTTGTGGCGTCTCCggtgagatacagtgtggacacggtagtgagtgaacttatcagg
gagtataacaacagatcagttattgggaacAGCGGGAGACCGGGGTCTCTGAGCaccatt
gaagctcttttccaaggaccccctaaatttagaccaataaggattagcttagaggagaag
cccgcacctgatgctattagtgacttattagctagtgttgatagtgaagaggttcgccaa
tactgtagagatcagggatggattgtacctgattctcccaccaGGAGACGAGCAAAGGTA
>Replication_DI_548-626_insertion572
AAGTTTGTGGCGTCTCCggtgagatacagtgtggacacggtagtgagtgaacttatcagg
gagtataacaacagatcagttattgggaacaccAGCGGGAGACCGGGGTCTCTGAGCatt
gaagctcttttccaaggaccccctaaatttagaccaataaggattagcttagaggagaag
cccgcacctgatgctattagtgacttattagctagtgttgatagtgaagaggttcgccaa
tactgtagagatcagggatggattgtacctgattctcccaccaGGAGACGAGCAAAGGTA
>Replication_DI_548-626_insertion573
AAGTTTGTGGCGTCTCCggtgagatacagtgtggacacggtagtgagtgaacttatcagg
gagtataacaacagatcagttattgggaacaccattAGCGGGAGACCGGGGTCTCTGAGC
gaagctcttttccaaggaccccctaaatttagaccaataaggattagcttagaggagaag
cccgcacctgatgctattagtgacttattagctagtgttgatagtgaagaggttcgccaa
tactgtagagatcagggatggattgtacctgattctcccaccaGGAGACGAGCAAAGGTA
>Replication_DI_548-626_insertion574
AAGTTTGTGGCGTCTCCggtgagatacagtgtggacacggtagtgagtgaacttatcagg
gagtataacaacagatcagttattgggaacaccattgaaAGCGGGAGACCGGGGTCTCTG
AGCgctcttttccaaggaccccctaaatttagaccaataaggattagcttagaggagaag
cccgcacctgatgctattagtgacttattagctagtgttgatagtgaagaggttcgccaa
tactgtagagatcagggatggattgtacctgattctcccaccaGGAGACGAGCAAAGGTA
>Replication_DI_548-626_insertion575
AAGTTTGTGGCGTCTCCggtgagatacagtgtggacacggtagtgagtgaacttatcagg
gagtataacaacagatcagttattgggaacaccattgaagctAGCGGGAGACCGGGGTCT
CTGAGCcttttccaaggaccccctaaatttagaccaataaggattagcttagaggagaag
cccgcacctgatgctattagtgacttattagctagtgttgatagtgaagaggttcgccaa
tactgtagagatcagggatggattgtacctgattctcccaccaGGAGACGAGCAAAGGTA
>Replication_DI_548-626_insertion576
AAGTTTGTGGCGTCTCCggtgagatacagtgtggacacggtagtgagtgaacttatcagg
gagtataacaacagatcagttattgggaacaccattgaagctcttAGCGGGAGACCGGGG
TCTCTGAGCttccaaggaccccctaaatttagaccaataaggattagcttagaggagaag
cccgcacctgatgctattagtgacttattagctagtgttgatagtgaagaggttcgccaa
tactgtagagatcagggatggattgtacctgattctcccaccaGGAGACGAGCAAAGGTA
>Replication_DI_548-626_insertion577
AAGTTTGTGGCGTCTCCggtgagatacagtgtggacacggtagtgagtgaacttatcagg
gagtataacaacagatcagttattgggaacaccattgaagctcttttcAGCGGGAGACCG
GGGTCTCTGAGCcaaggaccccctaaatttagaccaataaggattagcttagaggagaag
cccgcacctgatgctattagtgacttattagctagtgttgatagtgaagaggttcgccaa
tactgtagagatcagggatggattgtacctgattctcccaccaGGAGACGAGCAAAGGTA
>Replication_DI_548-626_insertion578
AAGTTTGTGGCGTCTCCggtgagatacagtgtggacacggtagtgagtgaacttatcagg
gagtataacaacagatcagttattgggaacaccattgaagctcttttccaaAGCGGGAGA
CCGGGGTCTCTGAGCggaccccctaaatttagaccaataaggattagcttagaggagaag
cccgcacctgatgctattagtgacttattagctagtgttgatagtgaagaggttcgccaa
tactgtagagatcagggatggattgtacctgattctcccaccaGGAGACGAGCAAAGGTA
>Replication_DI_548-626_insertion579
AAGTTTGTGGCGTCTCCggtgagatacagtgtggacacggtagtgagtgaacttatcagg
gagtataacaacagatcagttattgggaacaccattgaagctcttttccaaggaAGCGGG
AGACCGGGGTCTCTGAGCccccctaaatttagaccaataaggattagcttagaggagaag
cccgcacctgatgctattagtgacttattagctagtgttgatagtgaagaggttcgccaa
tactgtagagatcagggatggattgtacctgattctcccaccaGGAGACGAGCAAAGGTA
>Replication_DI_548-626_insertion580
AAGTTTGTGGCGTCTCCggtgagatacagtgtggacacggtagtgagtgaacttatcagg
gagtataacaacagatcagttattgggaacaccattgaagctcttttccaaggacccAGC
GGGAGACCGGGGTCTCTGAGCcctaaatttagaccaataaggattagcttagaggagaag
cccgcacctgatgctattagtgacttattagctagtgttgatagtgaagaggttcgccaa
tactgtagagatcagggatggattgtacctgattctcccaccaGGAGACGAGCAAAGGTA
>Replication_DI_548-626_insertion581
AAGTTTGTGGCGTCTCCggtgagatacagtgtggacacggtagtgagtgaacttatcagg
gagtataacaacagatcagttattgggaacaccattgaagctcttttccaaggaccccct
AGCGGGAGACCGGGGTCTCTGAGCaaatttagaccaataaggattagcttagaggagaag
cccgcacctgatgctattagtgacttattagctagtgttgatagtgaagaggttcgccaa
tactgtagagatcagggatggattgtacctgattctcccaccaGGAGACGAGCAAAGGTA
>Replication_DI_548-626_insertion582
AAGTTTGTGGCGTCTCCggtgagatacagtgtggacacggtagtgagtgaacttatcagg
gagtataacaacagatcagttattgggaacaccattgaagctcttttccaaggaccccct
aaaAGCGGGAGACCGGGGTCTCTGAGCtttagaccaataaggattagcttagaggagaag
cccgcacctgatgctattagtgacttattagctagtgttgatagtgaagaggttcgccaa
tactgtagagatcagggatggattgtacctgattctcccaccaGGAGACGAGCAAAGGTA
>Replication_DI_548-626_insertion583
AAGTTTGTGGCGTCTCCggtgagatacagtgtggacacggtagtgagtgaacttatcagg
gagtataacaacagatcagttattgggaacaccattgaagctcttttccaaggaccccct
aaatttAGCGGGAGACCGGGGTCTCTGAGCagaccaataaggattagcttagaggagaag
cccgcacctgatgctattagtgacttattagctagtgttgatagtgaagaggttcgccaa
tactgtagagatcagggatggattgtacctgattctcccaccaGGAGACGAGCAAAGGTA
>Replication_DI_548-626_insertion584
AAGTTTGTGGCGTCTCCggtgagatacagtgtggacacggtagtgagtgaacttatcagg
gagtataacaacagatcagttattgggaacaccattgaagctcttttccaaggaccccct
aaatttagaAGCGGGAGACCGGGGTCTCTGAGCccaataaggattagcttagaggagaag
cccgcacctgatgctattagtgacttattagctagtgttgatagtgaagaggttcgccaa
tactgtagagatcagggatggattgtacctgattctcccaccaGGAGACGAGCAAAGGTA
>Replication_DI_548-626_insertion585
AAGTTTGTGGCGTCTCCggtgagatacagtgtggacacggtagtgagtgaacttatcagg
gagtataacaacagatcagttattgggaacaccattgaagctcttttccaaggaccccct
aaatttagaccaAGCGGGAGACCGGGGTCTCTGAGCataaggattagcttagaggagaag
cccgcacctgatgctattagtgacttattagctagtgttgatagtgaagaggttcgccaa
tactgtagagatcagggatggattgtacctgattctcccaccaGGAGACGAGCAAAGGTA
>Replication_DI_548-626_insertion586
AAGTTTGTGGCGTCTCCggtgagatacagtgtggacacggtagtgagtgaacttatcagg
gagtataacaacagatcagttattgggaacaccattgaagctcttttccaaggaccccct
aaatttagaccaataAGCGGGAGACCGGGGTCTCTGAGCaggattagcttagaggagaag
cccgcacctgatgctattagtgacttattagctagtgttgatagtgaagaggttcgccaa
tactgtagagatcagggatggattgtacctgattctcccaccaGGAGACGAGCAAAGGTA
>Replication_DI_548-626_insertion587
AAGTTTGTGGCGTCTCCggtgagatacagtgtggacacggtagtgagtgaacttatcagg
gagtataacaacagatcagttattgggaacaccattgaagctcttttccaaggaccccct
aaatttagaccaataaggAGCGGGAGACCGGGGTCTCTGAGCattagcttagaggagaag
cccgcacctgatgctattagtgacttattagctagtgttgatagtgaagaggttcgccaa
tactgtagagatcagggatggattgtacctgattctcccaccaGGAGACGAGCAAAGGTA
>Replication_DI_548-626_insertion588
AAGTTTGTGGCGTCTCCggtgagatacagtgtggacacggtagtgagtgaacttatcagg
gagtataacaacagatcagttattgggaacaccattgaagctcttttccaaggaccccct
aaatttagaccaataaggattAGCGGGAGACCGGGGTCTCTGAGCagcttagaggagaag
cccgcacctgatgctattagtgacttattagctagtgttgatagtgaagaggttcgccaa
tactgtagagatcagggatggattgtacctgattctcccaccaGGAGACGAGCAAAGGTA
>Replication_DI_548-626_insertion589
AAGTTTGTGGCGTCTCCggtgagatacagtgtggacacggtagtgagtgaacttatcagg
gagtataacaacagatcagttattgggaacaccattgaagctcttttccaaggaccccct
aaatttagaccaataaggattagcAGCGGGAGACCGGGGTCTCTGAGCttagaggagaag
cccgcacctgatgctattagtgacttattagctagtgttgatagtgaagaggttcgccaa
tactgtagagatcagggatggattgtacctgattctcccaccaGGAGACGAGCAAAGGTA
>Replication_DI_548-626_insertion590
AAGTTTGTGGCGTCTCCggtgagatacagtgtggacacggtagtgagtgaacttatcagg
gagtataacaacagatcagttattgggaacaccattgaagctcttttccaaggaccccct
aaatttagaccaataaggattagcttaAGCGGGAGACCGGGGTCTCTGAGCgaggagaag
cccgcacctgatgctattagtgacttattagctagtgttgatagtgaagaggttcgccaa
tactgtagagatcagggatggattgtacctgattctcccaccaGGAGACGAGCAAAGGTA
>Replication_DI_548-626_insertion591
AAGTTTGTGGCGTCTCCggtgagatacagtgtggacacggtagtgagtgaacttatcagg
gagtataacaacagatcagttattgggaacaccattgaagctcttttccaaggaccccct
aaatttagaccaataaggattagcttagagAGCGGGAGACCGGGGTCTCTGAGCgagaag
cccgcacctgatgctattagtgacttattagctagtgttgatagtgaagaggttcgccaa
tactgtagagatcagggatggattgtacctgattctcccaccaGGAGACGAGCAAAGGTA
>Replication_DI_548-626_insertion592
AAGTTTGTGGCGTCTCCggtgagatacagtgtggacacggtagtgagtgaacttatcagg
gagtataacaacagatcagttattgggaacaccattgaagctcttttccaaggaccccct
aaatttagaccaataaggattagcttagaggagAGCGGGAGACCGGGGTCTCTGAGCaag
cccgcacctgatgctattagtgacttattagctagtgttgatagtgaagaggttcgccaa
tactgtagagatcagggatggattgtacctgattctcccaccaGGAGACGAGCAAAGGTA
>Replication_DI_548-626_insertion593
AAGTTTGTGGCGTCTCCggtgagatacagtgtggacacggtagtgagtgaacttatcagg
gagtataacaacagatcagttattgggaacaccattgaagctcttttccaaggaccccct
aaatttagaccaataaggattagcttagaggagaagAGCGGGAGACCGGGGTCTCTGAGC
cccgcacctgatgctattagtgacttattagctagtgttgatagtgaagaggttcgccaa
tactgtagagatcagggatggattgtacctgattctcccaccaGGAGACGAGCAAAGGTA
>Replication_DI_548-626_insertion594
AAGTTTGTGGCGTCTCCggtgagatacagtgtggacacggtagtgagtgaacttatcagg
gagtataacaacagatcagttattgggaacaccattgaagctcttttccaaggaccccct
aaatttagaccaataaggattagcttagaggagaagcccAGCGGGAGACCGGGGTCTCTG
AGCgcacctgatgctattagtgacttattagctagtgttgatagtgaagaggttcgccaa
tactgtagagatcagggatggattgtacctgattctcccaccaGGAGACGAGCAAAGGTA
>Replication_DI_548-626_insertion595
AAGTTTGTGGCGTCTCCggtgagatacagtgtggacacggtagtgagtgaacttatcagg
gagtataacaacagatcagttattgggaacaccattgaagctcttttccaaggaccccct
aaatttagaccaataaggattagcttagaggagaagcccgcaAGCGGGAGACCGGGGTCT
CTGAGCcctgatgctattagtgacttattagctagtgttgatagtgaagaggttcgccaa
tactgtagagatcagggatggattgtacctgattctcccaccaGGAGACGAGCAAAGGTA
>Replication_DI_548-626_insertion596
AAGTTTGTGGCGTCTCCggtgagatacagtgtggacacggtagtgagtgaacttatcagg
gagtataacaacagatcagttattgggaacaccattgaagctcttttccaaggaccccct
aaatttagaccaataaggattagcttagaggagaagcccgcacctAGCGGGAGACCGGGG
TCTCTGAGCgatgctattagtgacttattagctagtgttgatagtgaagaggttcgccaa
tactgtagagatcagggatggattgtacctgattctcccaccaGGAGACGAGCAAAGGTA
>Replication_DI_548-626_insertion597
AAGTTTGTGGCGTCTCCggtgagatacagtgtggacacggtagtgagtgaacttatcagg
gagtataacaacagatcagttattgggaacaccattgaagctcttttccaaggaccccct
aaatttagaccaataaggattagcttagaggagaagcccgcacctgatAGCGGGAGACCG
GGGTCTCTGAGCgctattagtgacttattagctagtgttgatagtgaagaggttcgccaa
tactgtagagatcagggatggattgtacctgattctcccaccaGGAGACGAGCAAAGGTA
>Replication_DI_548-626_insertion598
AAGTTTGTGGCGTCTCCggtgagatacagtgtggacacggtagtgagtgaacttatcagg
gagtataacaacagatcagttattgggaacaccattgaagctcttttccaaggaccccct
aaatttagaccaataaggattagcttagaggagaagcccgcacctgatgctAGCGGGAGA
CCGGGGTCTCTGAGCattagtgacttattagctagtgttgatagtgaagaggttcgccaa
tactgtagagatcagggatggattgtacctgattctcccaccaGGAGACGAGCAAAGGTA
>Replication_DI_548-626_insertion599
AAGTTTGTGGCGTCTCCggtgagatacagtgtggacacggtagtgagtgaacttatcagg
gagtataacaacagatcagttattgggaacaccattgaagctcttttccaaggaccccct
aaatttagaccaataaggattagcttagaggagaagcccgcacctgatgctattAGCGGG
AGACCGGGGTCTCTGAGCagtgacttattagctagtgttgatagtgaagaggttcgccaa
tactgtagagatcagggatggattgtacctgattctcccaccaGGAGACGAGCAAAGGTA
>Replication_DI_548-626_insertion600
AAGTTTGTGGCGTCTCCggtgagatacagtgtggacacggtagtgagtgaacttatcagg
gagtataacaacagatcagttattgggaacaccattgaagctcttttccaaggaccccct
aaatttagaccaataaggattagcttagaggagaagcccgcacctgatgctattagtAGC
GGGAGACCGGGGTCTCTGAGCgacttattagctagtgttgatagtgaagaggttcgccaa
tactgtagagatcagggatggattgtacctgattctcccaccaGGAGACGAGCAAAGGTA
>Replication_DI_548-626_insertion601
AAGTTTGTGGCGTCTCCggtgagatacagtgtggacacggtagtgagtgaacttatcagg
gagtataacaacagatcagttattgggaacaccattgaagctcttttccaaggaccccct
aaatttagaccaataaggattagcttagaggagaagcccgcacctgatgctattagtgac
AGCGGGAGACCGGGGTCTCTGAGCttattagctagtgttgatagtgaagaggttcgccaa
tactgtagagatcagggatggattgtacctgattctcccaccaGGAGACGAGCAAAGGTA
>Replication_DI_548-626_insertion602
AAGTTTGTGGCGTCTCCggtgagatacagtgtggacacggtagtgagtgaacttatcagg
gagtataacaacagatcagttattgggaacaccattgaagctcttttccaaggaccccct
aaatttagaccaataaggattagcttagaggagaagcccgcacctgatgctattagtgac
ttaAGCGGGAGACCGGGGTCTCTGAGCttagctagtgttgatagtgaagaggttcgccaa
tactgtagagatcagggatggattgtacctgattctcccaccaGGAGACGAGCAAAGGTA
>Replication_DI_548-626_insertion603
AAGTTTGTGGCGTCTCCggtgagatacagtgtggacacggtagtgagtgaacttatcagg
gagtataacaacagatcagttattgggaacaccattgaagctcttttccaaggaccccct
aaatttagaccaataaggattagcttagaggagaagcccgcacctgatgctattagtgac
ttattaAGCGGGAGACCGGGGTCTCTGAGCgctagtgttgatagtgaagaggttcgccaa
tactgtagagatcagggatggattgtacctgattctcccaccaGGAGACGAGCAAAGGTA
>Replication_DI_548-626_insertion604
AAGTTTGTGGCGTCTCCggtgagatacagtgtggacacggtagtgagtgaacttatcagg
gagtataacaacagatcagttattgggaacaccattgaagctcttttccaaggaccccct
aaatttagaccaataaggattagcttagaggagaagcccgcacctgatgctattagtgac
ttattagctAGCGGGAGACCGGGGTCTCTGAGCagtgttgatagtgaagaggttcgccaa
tactgtagagatcagggatggattgtacctgattctcccaccaGGAGACGAGCAAAGGTA
>Replication_DI_548-626_insertion605
AAGTTTGTGGCGTCTCCggtgagatacagtgtggacacggtagtgagtgaacttatcagg
gagtataacaacagatcagttattgggaacaccattgaagctcttttccaaggaccccct
aaatttagaccaataaggattagcttagaggagaagcccgcacctgatgctattagtgac
ttattagctagtAGCGGGAGACCGGGGTCTCTGAGCgttgatagtgaagaggttcgccaa
tactgtagagatcagggatggattgtacctgattctcccaccaGGAGACGAGCAAAGGTA
>Replication_DI_548-626_insertion606
AAGTTTGTGGCGTCTCCggtgagatacagtgtggacacggtagtgagtgaacttatcagg
gagtataacaacagatcagttattgggaacaccattgaagctcttttccaaggaccccct
aaatttagaccaataaggattagcttagaggagaagcccgcacctgatgctattagtgac
ttattagctagtgttAGCGGGAGACCGGGGTCTCTGAGCgatagtgaagaggttcgccaa
tactgtagagatcagggatggattgtacctgattctcccaccaGGAGACGAGCAAAGGTA
>Replication_DI_548-626_insertion607
AAGTTTGTGGCGTCTCCggtgagatacagtgtggacacggtagtgagtgaacttatcagg
gagtataacaacagatcagttattgggaacaccattgaagctcttttccaaggaccccct
aaatttagaccaataaggattagcttagaggagaagcccgcacctgatgctattagtgac
ttattagctagtgttgatAGCGGGAGACCGGGGTCTCTGAGCagtgaagaggttcgccaa
tactgtagagatcagggatggattgtacctgattctcccaccaGGAGACGAGCAAAGGTA
>Replication_DI_548-626_insertion608
AAGTTTGTGGCGTCTCCggtgagatacagtgtggacacggtagtgagtgaacttatcagg
gagtataacaacagatcagttattgggaacaccattgaagctcttttccaaggaccccct
aaatttagaccaataaggattagcttagaggagaagcccgcacctgatgctattagtgac
ttattagctagtgttgatagtAGCGGGAGACCGGGGTCTCTGAGCgaagaggttcgccaa
tactgtagagatcagggatggattgtacctgattctcccaccaGGAGACGAGCAAAGGTA
>Replication_DI_548-626_insertion609
AAGTTTGTGGCGTCTCCggtgagatacagtgtggacacggtagtgagtgaacttatcagg
gagtataacaacagatcagttattgggaacaccattgaagctcttttccaaggaccccct
aaatttagaccaataaggattagcttagaggagaagcccgcacctgatgctattagtgac
ttattagctagtgttgatagtgaaAGCGGGAGACCGGGGTCTCTGAGCgaggttcgccaa
tactgtagagatcagggatggattgtacctgattctcccaccaGGAGACGAGCAAAGGTA
>Replication_DI_548-626_insertion610
AAGTTTGTGGCGTCTCCggtgagatacagtgtggacacggtagtgagtgaacttatcagg
gagtataacaacagatcagttattgggaacaccattgaagctcttttccaaggaccccct
aaatttagaccaataaggattagcttagaggagaagcccgcacctgatgctattagtgac
ttattagctagtgttgatagtgaagagAGCGGGAGACCGGGGTCTCTGAGCgttcgccaa
tactgtagagatcagggatggattgtacctgattctcccaccaGGAGACGAGCAAAGGTA
>Replication_DI_548-626_insertion611
AAGTTTGTGGCGTCTCCggtgagatacagtgtggacacggtagtgagtgaacttatcagg
gagtataacaacagatcagttattgggaacaccattgaagctcttttccaaggaccccct
aaatttagaccaataaggattagcttagaggagaagcccgcacctgatgctattagtgac
ttattagctagtgttgatagtgaagaggttAGCGGGAGACCGGGGTCTCTGAGCcgccaa
tactgtagagatcagggatggattgtacctgattctcccaccaGGAGACGAGCAAAGGTA
>Replication_DI_548-626_insertion612
AAGTTTGTGGCGTCTCCggtgagatacagtgtggacacggtagtgagtgaacttatcagg
gagtataacaacagatcagttattgggaacaccattgaagctcttttccaaggaccccct
aaatttagaccaataaggattagcttagaggagaagcccgcacctgatgctattagtgac
ttattagctagtgttgatagtgaagaggttcgcAGCGGGAGACCGGGGTCTCTGAGCcaa
tactgtagagatcagggatggattgtacctgattctcccaccaGGAGACGAGCAAAGGTA
>Replication_DI_548-626_insertion613
AAGTTTGTGGCGTCTCCggtgagatacagtgtggacacggtagtgagtgaacttatcagg
gagtataacaacagatcagttattgggaacaccattgaagctcttttccaaggaccccct
aaatttagaccaataaggattagcttagaggagaagcccgcacctgatgctattagtgac
ttattagctagtgttgatagtgaagaggttcgccaaAGCGGGAGACCGGGGTCTCTGAGC
tactgtagagatcagggatggattgtacctgattctcccaccaGGAGACGAGCAAAGGTA
>Replication_DI_548-626_insertion614
AAGTTTGTGGCGTCTCCggtgagatacagtgtggacacggtagtgagtgaacttatcagg
gagtataacaacagatcagttattgggaacaccattgaagctcttttccaaggaccccct
aaatttagaccaataaggattagcttagaggagaagcccgcacctgatgctattagtgac
ttattagctagtgttgatagtgaagaggttcgccaatacAGCGGGAGACCGGGGTCTCTG
AGCtgtagagatcagggatggattgtacctgattctcccaccaGGAGACGAGCAAAGGTA
>Replication_DI_548-626_insertion615
AAGTTTGTGGCGTCTCCggtgagatacagtgtggacacggtagtgagtgaacttatcagg
gagtataacaacagatcagttattgggaacaccattgaagctcttttccaaggaccccct
aaatttagaccaataaggattagcttagaggagaagcccgcacctgatgctattagtgac
ttattagctagtgttgatagtgaagaggttcgccaatactgtAGCGGGAGACCGGGGTCT
CTGAGCagagatcagggatggattgtacctgattctcccaccaGGAGACGAGCAAAGGTA
>Replication_DI_548-626_insertion616
AAGTTTGTGGCGTCTCCggtgagatacagtgtggacacggtagtgagtgaacttatcagg
gagtataacaacagatcagttattgggaacaccattgaagctcttttccaaggaccccct
aaatttagaccaataaggattagcttagaggagaagcccgcacctgatgctattagtgac
ttattagctagtgttgatagtgaagaggttcgccaatactgtagaAGCGGGAGACCGGGG
TCTCTGAGCgatcagggatggattgtacctgattctcccaccaGGAGACGAGCAAAGGTA
>Replication_DI_548-626_insertion617
AAGTTTGTGGCGTCTCCggtgagatacagtgtggacacggtagtgagtgaacttatcagg
gagtataacaacagatcagttattgggaacaccattgaagctcttttccaaggaccccct
aaatttagaccaataaggattagcttagaggagaagcccgcacctgatgctattagtgac
ttattagctagtgttgatagtgaagaggttcgccaatactgtagagatAGCGGGAGACCG
GGGTCTCTGAGCcagggatggattgtacctgattctcccaccaGGAGACGAGCAAAGGTA
>Replication_DI_548-626_insertion618
AAGTTTGTGGCGTCTCCggtgagatacagtgtggacacggtagtgagtgaacttatcagg
gagtataacaacagatcagttattgggaacaccattgaagctcttttccaaggaccccct
aaatttagaccaataaggattagcttagaggagaagcccgcacctgatgctattagtgac
ttattagctagtgttgatagtgaagaggttcgccaatactgtagagatcagAGCGGGAGA
CCGGGGTCTCTGAGCggatggattgtacctgattctcccaccaGGAGACGAGCAAAGGTA
>Replication_DI_548-626_insertion619
AAGTTTGTGGCGTCTCCggtgagatacagtgtggacacggtagtgagtgaacttatcagg
gagtataacaacagatcagttattgggaacaccattgaagctcttttccaaggaccccct
aaatttagaccaataaggattagcttagaggagaagcccgcacctgatgctattagtgac
ttattagctagtgttgatagtgaagaggttcgccaatactgtagagatcagggaAGCGGG
AGACCGGGGTCTCTGAGCtggattgtacctgattctcccaccaGGAGACGAGCAAAGGTA
>Replication_DI_548-626_insertion620
AAGTTTGTGGCGTCTCCggtgagatacagtgtggacacggtagtgagtgaacttatcagg
gagtataacaacagatcagttattgggaacaccattgaagctcttttccaaggaccccct
aaatttagaccaataaggattagcttagaggagaagcccgcacctgatgctattagtgac
ttattagctagtgttgatagtgaagaggttcgccaatactgtagagatcagggatggAGC
GGGAGACCGGGGTCTCTGAGCattgtacctgattctcccaccaGGAGACGAGCAAAGGTA
>Replication_DI_548-626_insertion621
AAGTTTGTGGCGTCTCCggtgagatacagtgtggacacggtagtgagtgaacttatcagg
gagtataacaacagatcagttattgggaacaccattgaagctcttttccaaggaccccct
aaatttagaccaataaggattagcttagaggagaagcccgcacctgatgctattagtgac
ttattagctagtgttgatagtgaagaggttcgccaatactgtagagatcagggatggatt
AGCGGGAGACCGGGGTCTCTGAGCgtacctgattctcccaccaGGAGACGAGCAAAGGTA
>Replication_DI_548-626_insertion622
AAGTTTGTGGCGTCTCCggtgagatacagtgtggacacggtagtgagtgaacttatcagg
gagtataacaacagatcagttattgggaacaccattgaagctcttttccaaggaccccct
aaatttagaccaataaggattagcttagaggagaagcccgcacctgatgctattagtgac
ttattagctagtgttgatagtgaagaggttcgccaatactgtagagatcagggatggatt
gtaAGCGGGAGACCGGGGTCTCTGAGCcctgattctcccaccaGGAGACGAGCAAAGGTA
>Replication_DI_548-626_insertion623
AAGTTTGTGGCGTCTCCggtgagatacagtgtggacacggtagtgagtgaacttatcagg
gagtataacaacagatcagttattgggaacaccattgaagctcttttccaaggaccccct
aaatttagaccaataaggattagcttagaggagaagcccgcacctgatgctattagtgac
ttattagctagtgttgatagtgaagaggttcgccaatactgtagagatcagggatggatt
gtacctAGCGGGAGACCGGGGTCTCTGAGCgattctcccaccaGGAGACGAGCAAAGGTA
>Replication_DI_548-626_insertion624
AAGTTTGTGGCGTCTCCggtgagatacagtgtggacacggtagtgagtgaacttatcagg
gagtataacaacagatcagttattgggaacaccattgaagctcttttccaaggaccccct
aaatttagaccaataaggattagcttagaggagaagcccgcacctgatgctattagtgac
ttattagctagtgttgatagtgaagaggttcgccaatactgtagagatcagggatggatt
gtacctgatAGCGGGAGACCGGGGTCTCTGAGCtctcccaccaGGAGACGAGCAAAGGTA
>Replication_DI_548-626_insertion625
AAGTTTGTGGCGTCTCCggtgagatacagtgtggacacggtagtgagtgaacttatcagg
gagtataacaacagatcagttattgggaacaccattgaagctcttttccaaggaccccct
aaatttagaccaataaggattagcttagaggagaagcccgcacctgatgctattagtgac
ttattagctagtgttgatagtgaagaggttcgccaatactgtagagatcagggatggatt
gtacctgattctAGCGGGAGACCGGGGTCTCTGAGCcccaccaGGAGACGAGCAAAGGTA
>Replication_DI_548-626_insertion626
AAGTTTGTGGCGTCTCCggtgagatacagtgtggacacggtagtgagtgaacttatcagg
gagtataacaacagatcagttattgggaacaccattgaagctcttttccaaggaccccct
aaatttagaccaataaggattagcttagaggagaagcccgcacctgatgctattagtgac
ttattagctagtgttgatagtgaagaggttcgccaatactgtagagatcagggatggatt
gtacctgattctcccAGCGGGAGACCGGGGTCTCTGAGCaccaGGAGACGAGCAAAGGTA
>Replication_DI_627-704_insertion627
TAAACTAATTGCGTCTCCcaccAGCGGGAGACCGGGGTCTCTGAGCaacgttgagcgcca
cttgaatagagctgtcttgattatgcagtctgtagccaccgtggtagcagttgtgtccct
tgtttacgtcatctacaagttgttcgccggttttcaaggagcatattccggcgcccccaa
gcaaacactcaagaaaccagtgctgcgcacggcaactgtgcaggggccgagcttggactt
cgccctatctctacttaggaggaacattaggcaggtccaaaGGAGACGGGCCCAATAAAC
>Replication_DI_627-704_insertion628
TAAACTAATTGCGTCTCCcaccaacAGCGGGAGACCGGGGTCTCTGAGCgttgagcgcca
cttgaatagagctgtcttgattatgcagtctgtagccaccgtggtagcagttgtgtccct
tgtttacgtcatctacaagttgttcgccggttttcaaggagcatattccggcgcccccaa
gcaaacactcaagaaaccagtgctgcgcacggcaactgtgcaggggccgagcttggactt
cgccctatctctacttaggaggaacattaggcaggtccaaaGGAGACGGGCCCAATAAAC
>Replication_DI_627-704_insertion629
TAAACTAATTGCGTCTCCcaccaacgttAGCGGGAGACCGGGGTCTCTGAGCgagcgcca
cttgaatagagctgtcttgattatgcagtctgtagccaccgtggtagcagttgtgtccct
tgtttacgtcatctacaagttgttcgccggttttcaaggagcatattccggcgcccccaa
gcaaacactcaagaaaccagtgctgcgcacggcaactgtgcaggggccgagcttggactt
cgccctatctctacttaggaggaacattaggcaggtccaaaGGAGACGGGCCCAATAAAC
>Replication_DI_627-704_insertion630
TAAACTAATTGCGTCTCCcaccaacgttgagAGCGGGAGACCGGGGTCTCTGAGCcgcca
cttgaatagagctgtcttgattatgcagtctgtagccaccgtggtagcagttgtgtccct
tgtttacgtcatctacaagttgttcgccggttttcaaggagcatattccggcgcccccaa
gcaaacactcaagaaaccagtgctgcgcacggcaactgtgcaggggccgagcttggactt
cgccctatctctacttaggaggaacattaggcaggtccaaaGGAGACGGGCCCAATAAAC
>Replication_DI_627-704_insertion631
TAAACTAATTGCGTCTCCcaccaacgttgagcgcAGCGGGAGACCGGGGTCTCTGAGCca
cttgaatagagctgtcttgattatgcagtctgtagccaccgtggtagcagttgtgtccct
tgtttacgtcatctacaagttgttcgccggttttcaaggagcatattccggcgcccccaa
gcaaacactcaagaaaccagtgctgcgcacggcaactgtgcaggggccgagcttggactt
cgccctatctctacttaggaggaacattaggcaggtccaaaGGAGACGGGCCCAATAAAC
>Replication_DI_627-704_insertion632
TAAACTAATTGCGTCTCCcaccaacgttgagcgccacAGCGGGAGACCGGGGTCTCTGAG
Cttgaatagagctgtcttgattatgcagtctgtagccaccgtggtagcagttgtgtccct
tgtttacgtcatctacaagttgttcgccggttttcaaggagcatattccggcgcccccaa
gcaaacactcaagaaaccagtgctgcgcacggcaactgtgcaggggccgagcttggactt
cgccctatctctacttaggaggaacattaggcaggtccaaaGGAGACGGGCCCAATAAAC
>Replication_DI_627-704_insertion633
TAAACTAATTGCGTCTCCcaccaacgttgagcgccacttgAGCGGGAGACCGGGGTCTCT
GAGCaatagagctgtcttgattatgcagtctgtagccaccgtggtagcagttgtgtccct
tgtttacgtcatctacaagttgttcgccggttttcaaggagcatattccggcgcccccaa
gcaaacactcaagaaaccagtgctgcgcacggcaactgtgcaggggccgagcttggactt
cgccctatctctacttaggaggaacattaggcaggtccaaaGGAGACGGGCCCAATAAAC
>Replication_DI_627-704_insertion634
TAAACTAATTGCGTCTCCcaccaacgttgagcgccacttgaatAGCGGGAGACCGGGGTC
TCTGAGCagagctgtcttgattatgcagtctgtagccaccgtggtagcagttgtgtccct
tgtttacgtcatctacaagttgttcgccggttttcaaggagcatattccggcgcccccaa
gcaaacactcaagaaaccagtgctgcgcacggcaactgtgcaggggccgagcttggactt
cgccctatctctacttaggaggaacattaggcaggtccaaaGGAGACGGGCCCAATAAAC
>Replication_DI_627-704_insertion635
TAAACTAATTGCGTCTCCcaccaacgttgagcgccacttgaatagaAGCGGGAGACCGGG
GTCTCTGAGCgctgtcttgattatgcagtctgtagccaccgtggtagcagttgtgtccct
tgtttacgtcatctacaagttgttcgccggttttcaaggagcatattccggcgcccccaa
gcaaacactcaagaaaccagtgctgcgcacggcaactgtgcaggggccgagcttggactt
cgccctatctctacttaggaggaacattaggcaggtccaaaGGAGACGGGCCCAATAAAC
>Replication_DI_627-704_insertion636
TAAACTAATTGCGTCTCCcaccaacgttgagcgccacttgaatagagctAGCGGGAGACC
GGGGTCTCTGAGCgtcttgattatgcagtctgtagccaccgtggtagcagttgtgtccct
tgtttacgtcatctacaagttgttcgccggttttcaaggagcatattccggcgcccccaa
gcaaacactcaagaaaccagtgctgcgcacggcaactgtgcaggggccgagcttggactt
cgccctatctctacttaggaggaacattaggcaggtccaaaGGAGACGGGCCCAATAAAC
>Replication_DI_627-704_insertion637
TAAACTAATTGCGTCTCCcaccaacgttgagcgccacttgaatagagctgtcAGCGGGAG
ACCGGGGTCTCTGAGCttgattatgcagtctgtagccaccgtggtagcagttgtgtccct
tgtttacgtcatctacaagttgttcgccggttttcaaggagcatattccggcgcccccaa
gcaaacactcaagaaaccagtgctgcgcacggcaactgtgcaggggccgagcttggactt
cgccctatctctacttaggaggaacattaggcaggtccaaaGGAGACGGGCCCAATAAAC
>Replication_DI_627-704_insertion638
TAAACTAATTGCGTCTCCcaccaacgttgagcgccacttgaatagagctgtcttgAGCGG
GAGACCGGGGTCTCTGAGCattatgcagtctgtagccaccgtggtagcagttgtgtccct
tgtttacgtcatctacaagttgttcgccggttttcaaggagcatattccggcgcccccaa
gcaaacactcaagaaaccagtgctgcgcacggcaactgtgcaggggccgagcttggactt
cgccctatctctacttaggaggaacattaggcaggtccaaaGGAGACGGGCCCAATAAAC
>Replication_DI_627-704_insertion639
TAAACTAATTGCGTCTCCcaccaacgttgagcgccacttgaatagagctgtcttgattAG
CGGGAGACCGGGGTCTCTGAGCatgcagtctgtagccaccgtggtagcagttgtgtccct
tgtttacgtcatctacaagttgttcgccggttttcaaggagcatattccggcgcccccaa
gcaaacactcaagaaaccagtgctgcgcacggcaactgtgcaggggccgagcttggactt
cgccctatctctacttaggaggaacattaggcaggtccaaaGGAGACGGGCCCAATAAAC
>Replication_DI_627-704_insertion640
TAAACTAATTGCGTCTCCcaccaacgttgagcgccacttgaatagagctgtcttgattat
gAGCGGGAGACCGGGGTCTCTGAGCcagtctgtagccaccgtggtagcagttgtgtccct
tgtttacgtcatctacaagttgttcgccggttttcaaggagcatattccggcgcccccaa
gcaaacactcaagaaaccagtgctgcgcacggcaactgtgcaggggccgagcttggactt
cgccctatctctacttaggaggaacattaggcaggtccaaaGGAGACGGGCCCAATAAAC
>Replication_DI_627-704_insertion641
TAAACTAATTGCGTCTCCcaccaacgttgagcgccacttgaatagagctgtcttgattat
gcagAGCGGGAGACCGGGGTCTCTGAGCtctgtagccaccgtggtagcagttgtgtccct
tgtttacgtcatctacaagttgttcgccggttttcaaggagcatattccggcgcccccaa
gcaaacactcaagaaaccagtgctgcgcacggcaactgtgcaggggccgagcttggactt
cgccctatctctacttaggaggaacattaggcaggtccaaaGGAGACGGGCCCAATAAAC
>Replication_DI_627-704_insertion642
TAAACTAATTGCGTCTCCcaccaacgttgagcgccacttgaatagagctgtcttgattat
gcagtctAGCGGGAGACCGGGGTCTCTGAGCgtagccaccgtggtagcagttgtgtccct
tgtttacgtcatctacaagttgttcgccggttttcaaggagcatattccggcgcccccaa
gcaaacactcaagaaaccagtgctgcgcacggcaactgtgcaggggccgagcttggactt
cgccctatctctacttaggaggaacattaggcaggtccaaaGGAGACGGGCCCAATAAAC
>Replication_DI_627-704_insertion643
TAAACTAATTGCGTCTCCcaccaacgttgagcgccacttgaatagagctgtcttgattat
gcagtctgtaAGCGGGAGACCGGGGTCTCTGAGCgccaccgtggtagcagttgtgtccct
tgtttacgtcatctacaagttgttcgccggttttcaaggagcatattccggcgcccccaa
gcaaacactcaagaaaccagtgctgcgcacggcaactgtgcaggggccgagcttggactt
cgccctatctctacttaggaggaacattaggcaggtccaaaGGAGACGGGCCCAATAAAC
>Replication_DI_627-704_insertion644
TAAACTAATTGCGTCTCCcaccaacgttgagcgccacttgaatagagctgtcttgattat
gcagtctgtagccAGCGGGAGACCGGGGTCTCTGAGCaccgtggtagcagttgtgtccct
tgtttacgtcatctacaagttgttcgccggttttcaaggagcatattccggcgcccccaa
gcaaacactcaagaaaccagtgctgcgcacggcaactgtgcaggggccgagcttggactt
cgccctatctctacttaggaggaacattaggcaggtccaaaGGAGACGGGCCCAATAAAC
>Replication_DI_627-704_insertion645
TAAACTAATTGCGTCTCCcaccaacgttgagcgccacttgaatagagctgtcttgattat
gcagtctgtagccaccAGCGGGAGACCGGGGTCTCTGAGCgtggtagcagttgtgtccct
tgtttacgtcatctacaagttgttcgccggttttcaaggagcatattccggcgcccccaa
gcaaacactcaagaaaccagtgctgcgcacggcaactgtgcaggggccgagcttggactt
cgccctatctctacttaggaggaacattaggcaggtccaaaGGAGACGGGCCCAATAAAC
>Replication_DI_627-704_insertion646
TAAACTAATTGCGTCTCCcaccaacgttgagcgccacttgaatagagctgtcttgattat
gcagtctgtagccaccgtgAGCGGGAGACCGGGGTCTCTGAGCgtagcagttgtgtccct
tgtttacgtcatctacaagttgttcgccggttttcaaggagcatattccggcgcccccaa
gcaaacactcaagaaaccagtgctgcgcacggcaactgtgcaggggccgagcttggactt
cgccctatctctacttaggaggaacattaggcaggtccaaaGGAGACGGGCCCAATAAAC
>Replication_DI_627-704_insertion647
TAAACTAATTGCGTCTCCcaccaacgttgagcgccacttgaatagagctgtcttgattat
gcagtctgtagccaccgtggtaAGCGGGAGACCGGGGTCTCTGAGCgcagttgtgtccct
tgtttacgtcatctacaagttgttcgccggttttcaaggagcatattccggcgcccccaa
gcaaacactcaagaaaccagtgctgcgcacggcaactgtgcaggggccgagcttggactt
cgccctatctctacttaggaggaacattaggcaggtccaaaGGAGACGGGCCCAATAAAC
>Replication_DI_627-704_insertion648
TAAACTAATTGCGTCTCCcaccaacgttgagcgccacttgaatagagctgtcttgattat
gcagtctgtagccaccgtggtagcaAGCGGGAGACCGGGGTCTCTGAGCgttgtgtccct
tgtttacgtcatctacaagttgttcgccggttttcaaggagcatattccggcgcccccaa
gcaaacactcaagaaaccagtgctgcgcacggcaactgtgcaggggccgagcttggactt
cgccctatctctacttaggaggaacattaggcaggtccaaaGGAGACGGGCCCAATAAAC
>Replication_DI_627-704_insertion649
TAAACTAATTGCGTCTCCcaccaacgttgagcgccacttgaatagagctgtcttgattat
gcagtctgtagccaccgtggtagcagttAGCGGGAGACCGGGGTCTCTGAGCgtgtccct
tgtttacgtcatctacaagttgttcgccggttttcaaggagcatattccggcgcccccaa
gcaaacactcaagaaaccagtgctgcgcacggcaactgtgcaggggccgagcttggactt
cgccctatctctacttaggaggaacattaggcaggtccaaaGGAGACGGGCCCAATAAAC
>Replication_DI_627-704_insertion650
TAAACTAATTGCGTCTCCcaccaacgttgagcgccacttgaatagagctgtcttgattat
gcagtctgtagccaccgtggtagcagttgtgAGCGGGAGACCGGGGTCTCTGAGCtccct
tgtttacgtcatctacaagttgttcgccggttttcaaggagcatattccggcgcccccaa
gcaaacactcaagaaaccagtgctgcgcacggcaactgtgcaggggccgagcttggactt
cgccctatctctacttaggaggaacattaggcaggtccaaaGGAGACGGGCCCAATAAAC
>Replication_DI_627-704_insertion651
TAAACTAATTGCGTCTCCcaccaacgttgagcgccacttgaatagagctgtcttgattat
gcagtctgtagccaccgtggtagcagttgtgtccAGCGGGAGACCGGGGTCTCTGAGCct
tgtttacgtcatctacaagttgttcgccggttttcaaggagcatattccggcgcccccaa
gcaaacactcaagaaaccagtgctgcgcacggcaactgtgcaggggccgagcttggactt
cgccctatctctacttaggaggaacattaggcaggtccaaaGGAGACGGGCCCAATAAAC
>Replication_DI_627-704_insertion652
TAAACTAATTGCGTCTCCcaccaacgttgagcgccacttgaatagagctgtcttgattat
gcagtctgtagccaccgtggtagcagttgtgtcccttAGCGGGAGACCGGGGTCTCTGAG
Cgtttacgtcatctacaagttgttcgccggttttcaaggagcatattccggcgcccccaa
gcaaacactcaagaaaccagtgctgcgcacggcaactgtgcaggggccgagcttggactt
cgccctatctctacttaggaggaacattaggcaggtccaaaGGAGACGGGCCCAATAAAC
>Replication_DI_627-704_insertion653
TAAACTAATTGCGTCTCCcaccaacgttgagcgccacttgaatagagctgtcttgattat
gcagtctgtagccaccgtggtagcagttgtgtcccttgttAGCGGGAGACCGGGGTCTCT
GAGCtacgtcatctacaagttgttcgccggttttcaaggagcatattccggcgcccccaa
gcaaacactcaagaaaccagtgctgcgcacggcaactgtgcaggggccgagcttggactt
cgccctatctctacttaggaggaacattaggcaggtccaaaGGAGACGGGCCCAATAAAC
>Replication_DI_627-704_insertion654
TAAACTAATTGCGTCTCCcaccaacgttgagcgccacttgaatagagctgtcttgattat
gcagtctgtagccaccgtggtagcagttgtgtcccttgtttacAGCGGGAGACCGGGGTC
TCTGAGCgtcatctacaagttgttcgccggttttcaaggagcatattccggcgcccccaa
gcaaacactcaagaaaccagtgctgcgcacggcaactgtgcaggggccgagcttggactt
cgccctatctctacttaggaggaacattaggcaggtccaaaGGAGACGGGCCCAATAAAC
>Replication_DI_627-704_insertion655
TAAACTAATTGCGTCTCCcaccaacgttgagcgccacttgaatagagctgtcttgattat
gcagtctgtagccaccgtggtagcagttgtgtcccttgtttacgtcAGCGGGAGACCGGG
GTCTCTGAGCatctacaagttgttcgccggttttcaaggagcatattccggcgcccccaa
gcaaacactcaagaaaccagtgctgcgcacggcaactgtgcaggggccgagcttggactt
cgccctatctctacttaggaggaacattaggcaggtccaaaGGAGACGGGCCCAATAAAC
>Replication_DI_627-704_insertion656
TAAACTAATTGCGTCTCCcaccaacgttgagcgccacttgaatagagctgtcttgattat
gcagtctgtagccaccgtggtagcagttgtgtcccttgtttacgtcatcAGCGGGAGACC
GGGGTCTCTGAGCtacaagttgttcgccggttttcaaggagcatattccggcgcccccaa
gcaaacactcaagaaaccagtgctgcgcacggcaactgtgcaggggccgagcttggactt
cgccctatctctacttaggaggaacattaggcaggtccaaaGGAGACGGGCCCAATAAAC
>Replication_DI_627-704_insertion657
TAAACTAATTGCGTCTCCcaccaacgttgagcgccacttgaatagagctgtcttgattat
gcagtctgtagccaccgtggtagcagttgtgtcccttgtttacgtcatctacAGCGGGAG
ACCGGGGTCTCTGAGCaagttgttcgccggttttcaaggagcatattccggcgcccccaa
gcaaacactcaagaaaccagtgctgcgcacggcaactgtgcaggggccgagcttggactt
cgccctatctctacttaggaggaacattaggcaggtccaaaGGAGACGGGCCCAATAAAC
>Replication_DI_627-704_insertion658
TAAACTAATTGCGTCTCCcaccaacgttgagcgccacttgaatagagctgtcttgattat
gcagtctgtagccaccgtggtagcagttgtgtcccttgtttacgtcatctacaagAGCGG
GAGACCGGGGTCTCTGAGCttgttcgccggttttcaaggagcatattccggcgcccccaa
gcaaacactcaagaaaccagtgctgcgcacggcaactgtgcaggggccgagcttggactt
cgccctatctctacttaggaggaacattaggcaggtccaaaGGAGACGGGCCCAATAAAC
>Replication_DI_627-704_insertion659
TAAACTAATTGCGTCTCCcaccaacgttgagcgccacttgaatagagctgtcttgattat
gcagtctgtagccaccgtggtagcagttgtgtcccttgtttacgtcatctacaagttgAG
CGGGAGACCGGGGTCTCTGAGCttcgccggttttcaaggagcatattccggcgcccccaa
gcaaacactcaagaaaccagtgctgcgcacggcaactgtgcaggggccgagcttggactt
cgccctatctctacttaggaggaacattaggcaggtccaaaGGAGACGGGCCCAATAAAC
>Replication_DI_627-704_insertion660
TAAACTAATTGCGTCTCCcaccaacgttgagcgccacttgaatagagctgtcttgattat
gcagtctgtagccaccgtggtagcagttgtgtcccttgtttacgtcatctacaagttgtt
cAGCGGGAGACCGGGGTCTCTGAGCgccggttttcaaggagcatattccggcgcccccaa
gcaaacactcaagaaaccagtgctgcgcacggcaactgtgcaggggccgagcttggactt
cgccctatctctacttaggaggaacattaggcaggtccaaaGGAGACGGGCCCAATAAAC
>Replication_DI_627-704_insertion661
TAAACTAATTGCGTCTCCcaccaacgttgagcgccacttgaatagagctgtcttgattat
gcagtctgtagccaccgtggtagcagttgtgtcccttgtttacgtcatctacaagttgtt
cgccAGCGGGAGACCGGGGTCTCTGAGCggttttcaaggagcatattccggcgcccccaa
gcaaacactcaagaaaccagtgctgcgcacggcaactgtgcaggggccgagcttggactt
cgccctatctctacttaggaggaacattaggcaggtccaaaGGAGACGGGCCCAATAAAC
>Replication_DI_627-704_insertion662
TAAACTAATTGCGTCTCCcaccaacgttgagcgccacttgaatagagctgtcttgattat
gcagtctgtagccaccgtggtagcagttgtgtcccttgtttacgtcatctacaagttgtt
cgccggtAGCGGGAGACCGGGGTCTCTGAGCtttcaaggagcatattccggcgcccccaa
gcaaacactcaagaaaccagtgctgcgcacggcaactgtgcaggggccgagcttggactt
cgccctatctctacttaggaggaacattaggcaggtccaaaGGAGACGGGCCCAATAAAC
>Replication_DI_627-704_insertion663
TAAACTAATTGCGTCTCCcaccaacgttgagcgccacttgaatagagctgtcttgattat
gcagtctgtagccaccgtggtagcagttgtgtcccttgtttacgtcatctacaagttgtt
cgccggttttAGCGGGAGACCGGGGTCTCTGAGCcaaggagcatattccggcgcccccaa
gcaaacactcaagaaaccagtgctgcgcacggcaactgtgcaggggccgagcttggactt
cgccctatctctacttaggaggaacattaggcaggtccaaaGGAGACGGGCCCAATAAAC
>Replication_DI_627-704_insertion664
TAAACTAATTGCGTCTCCcaccaacgttgagcgccacttgaatagagctgtcttgattat
gcagtctgtagccaccgtggtagcagttgtgtcccttgtttacgtcatctacaagttgtt
cgccggttttcaaAGCGGGAGACCGGGGTCTCTGAGCggagcatattccggcgcccccaa
gcaaacactcaagaaaccagtgctgcgcacggcaactgtgcaggggccgagcttggactt
cgccctatctctacttaggaggaacattaggcaggtccaaaGGAGACGGGCCCAATAAAC
>Replication_DI_627-704_insertion665
TAAACTAATTGCGTCTCCcaccaacgttgagcgccacttgaatagagctgtcttgattat
gcagtctgtagccaccgtggtagcagttgtgtcccttgtttacgtcatctacaagttgtt
cgccggttttcaaggaAGCGGGAGACCGGGGTCTCTGAGCgcatattccggcgcccccaa
gcaaacactcaagaaaccagtgctgcgcacggcaactgtgcaggggccgagcttggactt
cgccctatctctacttaggaggaacattaggcaggtccaaaGGAGACGGGCCCAATAAAC
>Replication_DI_627-704_insertion666
TAAACTAATTGCGTCTCCcaccaacgttgagcgccacttgaatagagctgtcttgattat
gcagtctgtagccaccgtggtagcagttgtgtcccttgtttacgtcatctacaagttgtt
cgccggttttcaaggagcaAGCGGGAGACCGGGGTCTCTGAGCtattccggcgcccccaa
gcaaacactcaagaaaccagtgctgcgcacggcaactgtgcaggggccgagcttggactt
cgccctatctctacttaggaggaacattaggcaggtccaaaGGAGACGGGCCCAATAAAC
>Replication_DI_627-704_insertion667
TAAACTAATTGCGTCTCCcaccaacgttgagcgccacttgaatagagctgtcttgattat
gcagtctgtagccaccgtggtagcagttgtgtcccttgtttacgtcatctacaagttgtt
cgccggttttcaaggagcatatAGCGGGAGACCGGGGTCTCTGAGCtccggcgcccccaa
gcaaacactcaagaaaccagtgctgcgcacggcaactgtgcaggggccgagcttggactt
cgccctatctctacttaggaggaacattaggcaggtccaaaGGAGACGGGCCCAATAAAC
>Replication_DI_627-704_insertion668
TAAACTAATTGCGTCTCCcaccaacgttgagcgccacttgaatagagctgtcttgattat
gcagtctgtagccaccgtggtagcagttgtgtcccttgtttacgtcatctacaagttgtt
cgccggttttcaaggagcatattccAGCGGGAGACCGGGGTCTCTGAGCggcgcccccaa
gcaaacactcaagaaaccagtgctgcgcacggcaactgtgcaggggccgagcttggactt
cgccctatctctacttaggaggaacattaggcaggtccaaaGGAGACGGGCCCAATAAAC
>Replication_DI_627-704_insertion669
TAAACTAATTGCGTCTCCcaccaacgttgagcgccacttgaatagagctgtcttgattat
gcagtctgtagccaccgtggtagcagttgtgtcccttgtttacgtcatctacaagttgtt
cgccggttttcaaggagcatattccggcAGCGGGAGACCGGGGTCTCTGAGCgcccccaa
gcaaacactcaagaaaccagtgctgcgcacggcaactgtgcaggggccgagcttggactt
cgccctatctctacttaggaggaacattaggcaggtccaaaGGAGACGGGCCCAATAAAC
>Replication_DI_627-704_insertion670
TAAACTAATTGCGTCTCCcaccaacgttgagcgccacttgaatagagctgtcttgattat
gcagtctgtagccaccgtggtagcagttgtgtcccttgtttacgtcatctacaagttgtt
cgccggttttcaaggagcatattccggcgccAGCGGGAGACCGGGGTCTCTGAGCcccaa
gcaaacactcaagaaaccagtgctgcgcacggcaactgtgcaggggccgagcttggactt
cgccctatctctacttaggaggaacattaggcaggtccaaaGGAGACGGGCCCAATAAAC
>Replication_DI_627-704_insertion671
TAAACTAATTGCGTCTCCcaccaacgttgagcgccacttgaatagagctgtcttgattat
gcagtctgtagccaccgtggtagcagttgtgtcccttgtttacgtcatctacaagttgtt
cgccggttttcaaggagcatattccggcgcccccAGCGGGAGACCGGGGTCTCTGAGCaa
gcaaacactcaagaaaccagtgctgcgcacggcaactgtgcaggggccgagcttggactt
cgccctatctctacttaggaggaacattaggcaggtccaaaGGAGACGGGCCCAATAAAC
>Replication_DI_627-704_insertion672
TAAACTAATTGCGTCTCCcaccaacgttgagcgccacttgaatagagctgtcttgattat
gcagtctgtagccaccgtggtagcagttgtgtcccttgtttacgtcatctacaagttgtt
cgccggttttcaaggagcatattccggcgcccccaagAGCGGGAGACCGGGGTCTCTGAG
Ccaaacactcaagaaaccagtgctgcgcacggcaactgtgcaggggccgagcttggactt
cgccctatctctacttaggaggaacattaggcaggtccaaaGGAGACGGGCCCAATAAAC
>Replication_DI_627-704_insertion673
TAAACTAATTGCGTCTCCcaccaacgttgagcgccacttgaatagagctgtcttgattat
gcagtctgtagccaccgtggtagcagttgtgtcccttgtttacgtcatctacaagttgtt
cgccggttttcaaggagcatattccggcgcccccaagcaaAGCGGGAGACCGGGGTCTCT
GAGCacactcaagaaaccagtgctgcgcacggcaactgtgcaggggccgagcttggactt
cgccctatctctacttaggaggaacattaggcaggtccaaaGGAGACGGGCCCAATAAAC
>Replication_DI_627-704_insertion674
TAAACTAATTGCGTCTCCcaccaacgttgagcgccacttgaatagagctgtcttgattat
gcagtctgtagccaccgtggtagcagttgtgtcccttgtttacgtcatctacaagttgtt
cgccggttttcaaggagcatattccggcgcccccaagcaaacaAGCGGGAGACCGGGGTC
TCTGAGCctcaagaaaccagtgctgcgcacggcaactgtgcaggggccgagcttggactt
cgccctatctctacttaggaggaacattaggcaggtccaaaGGAGACGGGCCCAATAAAC
>Replication_DI_627-704_insertion675
TAAACTAATTGCGTCTCCcaccaacgttgagcgccacttgaatagagctgtcttgattat
gcagtctgtagccaccgtggtagcagttgtgtcccttgtttacgtcatctacaagttgtt
cgccggttttcaaggagcatattccggcgcccccaagcaaacactcAGCGGGAGACCGGG
GTCTCTGAGCaagaaaccagtgctgcgcacggcaactgtgcaggggccgagcttggactt
cgccctatctctacttaggaggaacattaggcaggtccaaaGGAGACGGGCCCAATAAAC
>Replication_DI_627-704_insertion676
TAAACTAATTGCGTCTCCcaccaacgttgagcgccacttgaatagagctgtcttgattat
gcagtctgtagccaccgtggtagcagttgtgtcccttgtttacgtcatctacaagttgtt
cgccggttttcaaggagcatattccggcgcccccaagcaaacactcaagAGCGGGAGACC
GGGGTCTCTGAGCaaaccagtgctgcgcacggcaactgtgcaggggccgagcttggactt
cgccctatctctacttaggaggaacattaggcaggtccaaaGGAGACGGGCCCAATAAAC
>Replication_DI_627-704_insertion677
TAAACTAATTGCGTCTCCcaccaacgttgagcgccacttgaatagagctgtcttgattat
gcagtctgtagccaccgtggtagcagttgtgtcccttgtttacgtcatctacaagttgtt
cgccggttttcaaggagcatattccggcgcccccaagcaaacactcaagaaaAGCGGGAG
ACCGGGGTCTCTGAGCccagtgctgcgcacggcaactgtgcaggggccgagcttggactt
cgccctatctctacttaggaggaacattaggcaggtccaaaGGAGACGGGCCCAATAAAC
>Replication_DI_627-704_insertion678
TAAACTAATTGCGTCTCCcaccaacgttgagcgccacttgaatagagctgtcttgattat
gcagtctgtagccaccgtggtagcagttgtgtcccttgtttacgtcatctacaagttgtt
cgccggttttcaaggagcatattccggcgcccccaagcaaacactcaagaaaccaAGCGG
GAGACCGGGGTCTCTGAGCgtgctgcgcacggcaactgtgcaggggccgagcttggactt
cgccctatctctacttaggaggaacattaggcaggtccaaaGGAGACGGGCCCAATAAAC
>Replication_DI_627-704_insertion679
TAAACTAATTGCGTCTCCcaccaacgttgagcgccacttgaatagagctgtcttgattat
gcagtctgtagccaccgtggtagcagttgtgtcccttgtttacgtcatctacaagttgtt
cgccggttttcaaggagcatattccggcgcccccaagcaaacactcaagaaaccagtgAG
CGGGAGACCGGGGTCTCTGAGCctgcgcacggcaactgtgcaggggccgagcttggactt
cgccctatctctacttaggaggaacattaggcaggtccaaaGGAGACGGGCCCAATAAAC
>Replication_DI_627-704_insertion680
TAAACTAATTGCGTCTCCcaccaacgttgagcgccacttgaatagagctgtcttgattat
gcagtctgtagccaccgtggtagcagttgtgtcccttgtttacgtcatctacaagttgtt
cgccggttttcaaggagcatattccggcgcccccaagcaaacactcaagaaaccagtgct
gAGCGGGAGACCGGGGTCTCTGAGCcgcacggcaactgtgcaggggccgagcttggactt
cgccctatctctacttaggaggaacattaggcaggtccaaaGGAGACGGGCCCAATAAAC
>Replication_DI_627-704_insertion681
TAAACTAATTGCGTCTCCcaccaacgttgagcgccacttgaatagagctgtcttgattat
gcagtctgtagccaccgtggtagcagttgtgtcccttgtttacgtcatctacaagttgtt
cgccggttttcaaggagcatattccggcgcccccaagcaaacactcaagaaaccagtgct
gcgcAGCGGGAGACCGGGGTCTCTGAGCacggcaactgtgcaggggccgagcttggactt
cgccctatctctacttaggaggaacattaggcaggtccaaaGGAGACGGGCCCAATAAAC
>Replication_DI_627-704_insertion682
TAAACTAATTGCGTCTCCcaccaacgttgagcgccacttgaatagagctgtcttgattat
gcagtctgtagccaccgtggtagcagttgtgtcccttgtttacgtcatctacaagttgtt
cgccggttttcaaggagcatattccggcgcccccaagcaaacactcaagaaaccagtgct
gcgcacgAGCGGGAGACCGGGGTCTCTGAGCgcaactgtgcaggggccgagcttggactt
cgccctatctctacttaggaggaacattaggcaggtccaaaGGAGACGGGCCCAATAAAC
>Replication_DI_627-704_insertion683
TAAACTAATTGCGTCTCCcaccaacgttgagcgccacttgaatagagctgtcttgattat
gcagtctgtagccaccgtggtagcagttgtgtcccttgtttacgtcatctacaagttgtt
cgccggttttcaaggagcatattccggcgcccccaagcaaacactcaagaaaccagtgct
gcgcacggcaAGCGGGAGACCGGGGTCTCTGAGCactgtgcaggggccgagcttggactt
cgccctatctctacttaggaggaacattaggcaggtccaaaGGAGACGGGCCCAATAAAC
>Replication_DI_627-704_insertion684
TAAACTAATTGCGTCTCCcaccaacgttgagcgccacttgaatagagctgtcttgattat
gcagtctgtagccaccgtggtagcagttgtgtcccttgtttacgtcatctacaagttgtt
cgccggttttcaaggagcatattccggcgcccccaagcaaacactcaagaaaccagtgct
gcgcacggcaactAGCGGGAGACCGGGGTCTCTGAGCgtgcaggggccgagcttggactt
cgccctatctctacttaggaggaacattaggcaggtccaaaGGAGACGGGCCCAATAAAC
>Replication_DI_627-704_insertion685
TAAACTAATTGCGTCTCCcaccaacgttgagcgccacttgaatagagctgtcttgattat
gcagtctgtagccaccgtggtagcagttgtgtcccttgtttacgtcatctacaagttgtt
cgccggttttcaaggagcatattccggcgcccccaagcaaacactcaagaaaccagtgct
gcgcacggcaactgtgAGCGGGAGACCGGGGTCTCTGAGCcaggggccgagcttggactt
cgccctatctctacttaggaggaacattaggcaggtccaaaGGAGACGGGCCCAATAAAC
>Replication_DI_627-704_insertion686
TAAACTAATTGCGTCTCCcaccaacgttgagcgccacttgaatagagctgtcttgattat
gcagtctgtagccaccgtggtagcagttgtgtcccttgtttacgtcatctacaagttgtt
cgccggttttcaaggagcatattccggcgcccccaagcaaacactcaagaaaccagtgct
gcgcacggcaactgtgcagAGCGGGAGACCGGGGTCTCTGAGCgggccgagcttggactt
cgccctatctctacttaggaggaacattaggcaggtccaaaGGAGACGGGCCCAATAAAC
>Replication_DI_627-704_insertion687
TAAACTAATTGCGTCTCCcaccaacgttgagcgccacttgaatagagctgtcttgattat
gcagtctgtagccaccgtggtagcagttgtgtcccttgtttacgtcatctacaagttgtt
cgccggttttcaaggagcatattccggcgcccccaagcaaacactcaagaaaccagtgct
gcgcacggcaactgtgcaggggAGCGGGAGACCGGGGTCTCTGAGCccgagcttggactt
cgccctatctctacttaggaggaacattaggcaggtccaaaGGAGACGGGCCCAATAAAC
>Replication_DI_627-704_insertion688
TAAACTAATTGCGTCTCCcaccaacgttgagcgccacttgaatagagctgtcttgattat
gcagtctgtagccaccgtggtagcagttgtgtcccttgtttacgtcatctacaagttgtt
cgccggttttcaaggagcatattccggcgcccccaagcaaacactcaagaaaccagtgct
gcgcacggcaactgtgcaggggccgAGCGGGAGACCGGGGTCTCTGAGCagcttggactt
cgccctatctctacttaggaggaacattaggcaggtccaaaGGAGACGGGCCCAATAAAC
>Replication_DI_627-704_insertion689
TAAACTAATTGCGTCTCCcaccaacgttgagcgccacttgaatagagctgtcttgattat
gcagtctgtagccaccgtggtagcagttgtgtcccttgtttacgtcatctacaagttgtt
cgccggttttcaaggagcatattccggcgcccccaagcaaacactcaagaaaccagtgct
gcgcacggcaactgtgcaggggccgagcAGCGGGAGACCGGGGTCTCTGAGCttggactt
cgccctatctctacttaggaggaacattaggcaggtccaaaGGAGACGGGCCCAATAAAC
>Replication_DI_627-704_insertion690
TAAACTAATTGCGTCTCCcaccaacgttgagcgccacttgaatagagctgtcttgattat
gcagtctgtagccaccgtggtagcagttgtgtcccttgtttacgtcatctacaagttgtt
cgccggttttcaaggagcatattccggcgcccccaagcaaacactcaagaaaccagtgct
gcgcacggcaactgtgcaggggccgagcttgAGCGGGAGACCGGGGTCTCTGAGCgactt
cgccctatctctacttaggaggaacattaggcaggtccaaaGGAGACGGGCCCAATAAAC
>Replication_DI_627-704_insertion691
TAAACTAATTGCGTCTCCcaccaacgttgagcgccacttgaatagagctgtcttgattat
gcagtctgtagccaccgtggtagcagttgtgtcccttgtttacgtcatctacaagttgtt
cgccggttttcaaggagcatattccggcgcccccaagcaaacactcaagaaaccagtgct
gcgcacggcaactgtgcaggggccgagcttggacAGCGGGAGACCGGGGTCTCTGAGCtt
cgccctatctctacttaggaggaacattaggcaggtccaaaGGAGACGGGCCCAATAAAC
>Replication_DI_627-704_insertion692
TAAACTAATTGCGTCTCCcaccaacgttgagcgccacttgaatagagctgtcttgattat
gcagtctgtagccaccgtggtagcagttgtgtcccttgtttacgtcatctacaagttgtt
cgccggttttcaaggagcatattccggcgcccccaagcaaacactcaagaaaccagtgct
gcgcacggcaactgtgcaggggccgagcttggacttcAGCGGGAGACCGGGGTCTCTGAG
CgccctatctctacttaggaggaacattaggcaggtccaaaGGAGACGGGCCCAATAAAC
>Replication_DI_627-704_insertion693
TAAACTAATTGCGTCTCCcaccaacgttgagcgccacttgaatagagctgtcttgattat
gcagtctgtagccaccgtggtagcagttgtgtcccttgtttacgtcatctacaagttgtt
cgccggttttcaaggagcatattccggcgcccccaagcaaacactcaagaaaccagtgct
gcgcacggcaactgtgcaggggccgagcttggacttcgccAGCGGGAGACCGGGGTCTCT
GAGCctatctctacttaggaggaacattaggcaggtccaaaGGAGACGGGCCCAATAAAC
>Replication_DI_627-704_insertion694
TAAACTAATTGCGTCTCCcaccaacgttgagcgccacttgaatagagctgtcttgattat
gcagtctgtagccaccgtggtagcagttgtgtcccttgtttacgtcatctacaagttgtt
cgccggttttcaaggagcatattccggcgcccccaagcaaacactcaagaaaccagtgct
gcgcacggcaactgtgcaggggccgagcttggacttcgccctaAGCGGGAGACCGGGGTC
TCTGAGCtctctacttaggaggaacattaggcaggtccaaaGGAGACGGGCCCAATAAAC
>Replication_DI_627-704_insertion695
TAAACTAATTGCGTCTCCcaccaacgttgagcgccacttgaatagagctgtcttgattat
gcagtctgtagccaccgtggtagcagttgtgtcccttgtttacgtcatctacaagttgtt
cgccggttttcaaggagcatattccggcgcccccaagcaaacactcaagaaaccagtgct
gcgcacggcaactgtgcaggggccgagcttggacttcgccctatctAGCGGGAGACCGGG
GTCTCTGAGCctacttaggaggaacattaggcaggtccaaaGGAGACGGGCCCAATAAAC
>Replication_DI_627-704_insertion696
TAAACTAATTGCGTCTCCcaccaacgttgagcgccacttgaatagagctgtcttgattat
gcagtctgtagccaccgtggtagcagttgtgtcccttgtttacgtcatctacaagttgtt
cgccggttttcaaggagcatattccggcgcccccaagcaaacactcaagaaaccagtgct
gcgcacggcaactgtgcaggggccgagcttggacttcgccctatctctaAGCGGGAGACC
GGGGTCTCTGAGCcttaggaggaacattaggcaggtccaaaGGAGACGGGCCCAATAAAC
>Replication_DI_627-704_insertion697
TAAACTAATTGCGTCTCCcaccaacgttgagcgccacttgaatagagctgtcttgattat
gcagtctgtagccaccgtggtagcagttgtgtcccttgtttacgtcatctacaagttgtt
cgccggttttcaaggagcatattccggcgcccccaagcaaacactcaagaaaccagtgct
gcgcacggcaactgtgcaggggccgagcttggacttcgccctatctctacttAGCGGGAG
ACCGGGGTCTCTGAGCaggaggaacattaggcaggtccaaaGGAGACGGGCCCAATAAAC
>Replication_DI_627-704_insertion698
TAAACTAATTGCGTCTCCcaccaacgttgagcgccacttgaatagagctgtcttgattat
gcagtctgtagccaccgtggtagcagttgtgtcccttgtttacgtcatctacaagttgtt
cgccggttttcaaggagcatattccggcgcccccaagcaaacactcaagaaaccagtgct
gcgcacggcaactgtgcaggggccgagcttggacttcgccctatctctacttaggAGCGG
GAGACCGGGGTCTCTGAGCaggaacattaggcaggtccaaaGGAGACGGGCCCAATAAAC
>Replication_DI_627-704_insertion699
TAAACTAATTGCGTCTCCcaccaacgttgagcgccacttgaatagagctgtcttgattat
gcagtctgtagccaccgtggtagcagttgtgtcccttgtttacgtcatctacaagttgtt
cgccggttttcaaggagcatattccggcgcccccaagcaaacactcaagaaaccagtgct
gcgcacggcaactgtgcaggggccgagcttggacttcgccctatctctacttaggaggAG
CGGGAGACCGGGGTCTCTGAGCaacattaggcaggtccaaaGGAGACGGGCCCAATAAAC
>Replication_DI_627-704_insertion700
TAAACTAATTGCGTCTCCcaccaacgttgagcgccacttgaatagagctgtcttgattat
gcagtctgtagccaccgtggtagcagttgtgtcccttgtttacgtcatctacaagttgtt
cgccggttttcaaggagcatattccggcgcccccaagcaaacactcaagaaaccagtgct
gcgcacggcaactgtgcaggggccgagcttggacttcgccctatctctacttaggaggaa
cAGCGGGAGACCGGGGTCTCTGAGCattaggcaggtccaaaGGAGACGGGCCCAATAAAC
>Replication_DI_627-704_insertion701
TAAACTAATTGCGTCTCCcaccaacgttgagcgccacttgaatagagctgtcttgattat
gcagtctgtagccaccgtggtagcagttgtgtcccttgtttacgtcatctacaagttgtt
cgccggttttcaaggagcatattccggcgcccccaagcaaacactcaagaaaccagtgct
gcgcacggcaactgtgcaggggccgagcttggacttcgccctatctctacttaggaggaa
cattAGCGGGAGACCGGGGTCTCTGAGCaggcaggtccaaaGGAGACGGGCCCAATAAAC
>Replication_DI_627-704_insertion702
TAAACTAATTGCGTCTCCcaccaacgttgagcgccacttgaatagagctgtcttgattat
gcagtctgtagccaccgtggtagcagttgtgtcccttgtttacgtcatctacaagttgtt
cgccggttttcaaggagcatattccggcgcccccaagcaaacactcaagaaaccagtgct
gcgcacggcaactgtgcaggggccgagcttggacttcgccctatctctacttaggaggaa
cattaggAGCGGGAGACCGGGGTCTCTGAGCcaggtccaaaGGAGACGGGCCCAATAAAC
>Replication_DI_627-704_insertion703
TAAACTAATTGCGTCTCCcaccaacgttgagcgccacttgaatagagctgtcttgattat
gcagtctgtagccaccgtggtagcagttgtgtcccttgtttacgtcatctacaagttgtt
cgccggttttcaaggagcatattccggcgcccccaagcaaacactcaagaaaccagtgct
gcgcacggcaactgtgcaggggccgagcttggacttcgccctatctctacttaggaggaa
cattaggcagAGCGGGAGACCGGGGTCTCTGAGCgtccaaaGGAGACGGGCCCAATAAAC
>Replication_DI_627-704_insertion704
TAAACTAATTGCGTCTCCcaccaacgttgagcgccacttgaatagagctgtcttgattat
gcagtctgtagccaccgtggtagcagttgtgtcccttgtttacgtcatctacaagttgtt
cgccggttttcaaggagcatattccggcgcccccaagcaaacactcaagaaaccagtgct
gcgcacggcaactgtgcaggggccgagcttggacttcgccctatctctacttaggaggaa
cattaggcaggtcAGCGGGAGACCGGGGTCTCTGAGCcaaaGGAGACGGGCCCAATAAAC
>Replication_DI_705-783_insertion705
AGGCTTCAGACGTCTCCccaaAGCGGGAGACCGGGGTCTCTGAGCaccgaccagggccac
tttacaatgttaggagtgcgagatcgcttggctgtgctccccagacactcccaaccagga
aagaccatctgggttgaacacaaattagtgaagatcgtagatgctgtggagttagtagac
gaacaaggggttaacttagagctcacactggtaacgcttgatactaacgaaaaatttaga
gacatcacaagattcataccagaaacaattagtcctgctagtgGGAGACGGAGTCCGGAG
>Replication_DI_705-783_insertion706
AGGCTTCAGACGTCTCCccaaaccAGCGGGAGACCGGGGTCTCTGAGCgaccagggccac
tttacaatgttaggagtgcgagatcgcttggctgtgctccccagacactcccaaccagga
aagaccatctgggttgaacacaaattagtgaagatcgtagatgctgtggagttagtagac
gaacaaggggttaacttagagctcacactggtaacgcttgatactaacgaaaaatttaga
gacatcacaagattcataccagaaacaattagtcctgctagtgGGAGACGGAGTCCGGAG
>Replication_DI_705-783_insertion707
AGGCTTCAGACGTCTCCccaaaccgacAGCGGGAGACCGGGGTCTCTGAGCcagggccac
tttacaatgttaggagtgcgagatcgcttggctgtgctccccagacactcccaaccagga
aagaccatctgggttgaacacaaattagtgaagatcgtagatgctgtggagttagtagac
gaacaaggggttaacttagagctcacactggtaacgcttgatactaacgaaaaatttaga
gacatcacaagattcataccagaaacaattagtcctgctagtgGGAGACGGAGTCCGGAG
>Replication_DI_705-783_insertion708
AGGCTTCAGACGTCTCCccaaaccgaccagAGCGGGAGACCGGGGTCTCTGAGCggccac
tttacaatgttaggagtgcgagatcgcttggctgtgctccccagacactcccaaccagga
aagaccatctgggttgaacacaaattagtgaagatcgtagatgctgtggagttagtagac
gaacaaggggttaacttagagctcacactggtaacgcttgatactaacgaaaaatttaga
gacatcacaagattcataccagaaacaattagtcctgctagtgGGAGACGGAGTCCGGAG
>Replication_DI_705-783_insertion709
AGGCTTCAGACGTCTCCccaaaccgaccagggcAGCGGGAGACCGGGGTCTCTGAGCcac
tttacaatgttaggagtgcgagatcgcttggctgtgctccccagacactcccaaccagga
aagaccatctgggttgaacacaaattagtgaagatcgtagatgctgtggagttagtagac
gaacaaggggttaacttagagctcacactggtaacgcttgatactaacgaaaaatttaga
gacatcacaagattcataccagaaacaattagtcctgctagtgGGAGACGGAGTCCGGAG
>Replication_DI_705-783_insertion710
AGGCTTCAGACGTCTCCccaaaccgaccagggccacAGCGGGAGACCGGGGTCTCTGAGC
tttacaatgttaggagtgcgagatcgcttggctgtgctccccagacactcccaaccagga
aagaccatctgggttgaacacaaattagtgaagatcgtagatgctgtggagttagtagac
gaacaaggggttaacttagagctcacactggtaacgcttgatactaacgaaaaatttaga
gacatcacaagattcataccagaaacaattagtcctgctagtgGGAGACGGAGTCCGGAG
>Replication_DI_705-783_insertion711
AGGCTTCAGACGTCTCCccaaaccgaccagggccactttAGCGGGAGACCGGGGTCTCTG
AGCacaatgttaggagtgcgagatcgcttggctgtgctccccagacactcccaaccagga
aagaccatctgggttgaacacaaattagtgaagatcgtagatgctgtggagttagtagac
gaacaaggggttaacttagagctcacactggtaacgcttgatactaacgaaaaatttaga
gacatcacaagattcataccagaaacaattagtcctgctagtgGGAGACGGAGTCCGGAG
>Replication_DI_705-783_insertion712
AGGCTTCAGACGTCTCCccaaaccgaccagggccactttacaAGCGGGAGACCGGGGTCT
CTGAGCatgttaggagtgcgagatcgcttggctgtgctccccagacactcccaaccagga
aagaccatctgggttgaacacaaattagtgaagatcgtagatgctgtggagttagtagac
gaacaaggggttaacttagagctcacactggtaacgcttgatactaacgaaaaatttaga
gacatcacaagattcataccagaaacaattagtcctgctagtgGGAGACGGAGTCCGGAG
>Replication_DI_705-783_insertion713
AGGCTTCAGACGTCTCCccaaaccgaccagggccactttacaatgAGCGGGAGACCGGGG
TCTCTGAGCttaggagtgcgagatcgcttggctgtgctccccagacactcccaaccagga
aagaccatctgggttgaacacaaattagtgaagatcgtagatgctgtggagttagtagac
gaacaaggggttaacttagagctcacactggtaacgcttgatactaacgaaaaatttaga
gacatcacaagattcataccagaaacaattagtcctgctagtgGGAGACGGAGTCCGGAG
>Replication_DI_705-783_insertion714
AGGCTTCAGACGTCTCCccaaaccgaccagggccactttacaatgttaAGCGGGAGACCG
GGGTCTCTGAGCggagtgcgagatcgcttggctgtgctccccagacactcccaaccagga
aagaccatctgggttgaacacaaattagtgaagatcgtagatgctgtggagttagtagac
gaacaaggggttaacttagagctcacactggtaacgcttgatactaacgaaaaatttaga
gacatcacaagattcataccagaaacaattagtcctgctagtgGGAGACGGAGTCCGGAG
>Replication_DI_705-783_insertion715
AGGCTTCAGACGTCTCCccaaaccgaccagggccactttacaatgttaggaAGCGGGAGA
CCGGGGTCTCTGAGCgtgcgagatcgcttggctgtgctccccagacactcccaaccagga
aagaccatctgggttgaacacaaattagtgaagatcgtagatgctgtggagttagtagac
gaacaaggggttaacttagagctcacactggtaacgcttgatactaacgaaaaatttaga
gacatcacaagattcataccagaaacaattagtcctgctagtgGGAGACGGAGTCCGGAG
>Replication_DI_705-783_insertion716
AGGCTTCAGACGTCTCCccaaaccgaccagggccactttacaatgttaggagtgAGCGGG
AGACCGGGGTCTCTGAGCcgagatcgcttggctgtgctccccagacactcccaaccagga
aagaccatctgggttgaacacaaattagtgaagatcgtagatgctgtggagttagtagac
gaacaaggggttaacttagagctcacactggtaacgcttgatactaacgaaaaatttaga
gacatcacaagattcataccagaaacaattagtcctgctagtgGGAGACGGAGTCCGGAG
>Replication_DI_705-783_insertion717
AGGCTTCAGACGTCTCCccaaaccgaccagggccactttacaatgttaggagtgcgaAGC
GGGAGACCGGGGTCTCTGAGCgatcgcttggctgtgctccccagacactcccaaccagga
aagaccatctgggttgaacacaaattagtgaagatcgtagatgctgtggagttagtagac
gaacaaggggttaacttagagctcacactggtaacgcttgatactaacgaaaaatttaga
gacatcacaagattcataccagaaacaattagtcctgctagtgGGAGACGGAGTCCGGAG
>Replication_DI_705-783_insertion718
AGGCTTCAGACGTCTCCccaaaccgaccagggccactttacaatgttaggagtgcgagat
AGCGGGAGACCGGGGTCTCTGAGCcgcttggctgtgctccccagacactcccaaccagga
aagaccatctgggttgaacacaaattagtgaagatcgtagatgctgtggagttagtagac
gaacaaggggttaacttagagctcacactggtaacgcttgatactaacgaaaaatttaga
gacatcacaagattcataccagaaacaattagtcctgctagtgGGAGACGGAGTCCGGAG
>Replication_DI_705-783_insertion719
AGGCTTCAGACGTCTCCccaaaccgaccagggccactttacaatgttaggagtgcgagat
cgcAGCGGGAGACCGGGGTCTCTGAGCttggctgtgctccccagacactcccaaccagga
aagaccatctgggttgaacacaaattagtgaagatcgtagatgctgtggagttagtagac
gaacaaggggttaacttagagctcacactggtaacgcttgatactaacgaaaaatttaga
gacatcacaagattcataccagaaacaattagtcctgctagtgGGAGACGGAGTCCGGAG
>Replication_DI_705-783_insertion720
AGGCTTCAGACGTCTCCccaaaccgaccagggccactttacaatgttaggagtgcgagat
cgcttgAGCGGGAGACCGGGGTCTCTGAGCgctgtgctccccagacactcccaaccagga
aagaccatctgggttgaacacaaattagtgaagatcgtagatgctgtggagttagtagac
gaacaaggggttaacttagagctcacactggtaacgcttgatactaacgaaaaatttaga
gacatcacaagattcataccagaaacaattagtcctgctagtgGGAGACGGAGTCCGGAG
>Replication_DI_705-783_insertion721
AGGCTTCAGACGTCTCCccaaaccgaccagggccactttacaatgttaggagtgcgagat
cgcttggctAGCGGGAGACCGGGGTCTCTGAGCgtgctccccagacactcccaaccagga
aagaccatctgggttgaacacaaattagtgaagatcgtagatgctgtggagttagtagac
gaacaaggggttaacttagagctcacactggtaacgcttgatactaacgaaaaatttaga
gacatcacaagattcataccagaaacaattagtcctgctagtgGGAGACGGAGTCCGGAG
>Replication_DI_705-783_insertion722
AGGCTTCAGACGTCTCCccaaaccgaccagggccactttacaatgttaggagtgcgagat
cgcttggctgtgAGCGGGAGACCGGGGTCTCTGAGCctccccagacactcccaaccagga
aagaccatctgggttgaacacaaattagtgaagatcgtagatgctgtggagttagtagac
gaacaaggggttaacttagagctcacactggtaacgcttgatactaacgaaaaatttaga
gacatcacaagattcataccagaaacaattagtcctgctagtgGGAGACGGAGTCCGGAG
>Replication_DI_705-783_insertion723
AGGCTTCAGACGTCTCCccaaaccgaccagggccactttacaatgttaggagtgcgagat
cgcttggctgtgctcAGCGGGAGACCGGGGTCTCTGAGCcccagacactcccaaccagga
aagaccatctgggttgaacacaaattagtgaagatcgtagatgctgtggagttagtagac
gaacaaggggttaacttagagctcacactggtaacgcttgatactaacgaaaaatttaga
gacatcacaagattcataccagaaacaattagtcctgctagtgGGAGACGGAGTCCGGAG
>Replication_DI_705-783_insertion724
AGGCTTCAGACGTCTCCccaaaccgaccagggccactttacaatgttaggagtgcgagat
cgcttggctgtgctccccAGCGGGAGACCGGGGTCTCTGAGCagacactcccaaccagga
aagaccatctgggttgaacacaaattagtgaagatcgtagatgctgtggagttagtagac
gaacaaggggttaacttagagctcacactggtaacgcttgatactaacgaaaaatttaga
gacatcacaagattcataccagaaacaattagtcctgctagtgGGAGACGGAGTCCGGAG
>Replication_DI_705-783_insertion725
AGGCTTCAGACGTCTCCccaaaccgaccagggccactttacaatgttaggagtgcgagat
cgcttggctgtgctccccagaAGCGGGAGACCGGGGTCTCTGAGCcactcccaaccagga
aagaccatctgggttgaacacaaattagtgaagatcgtagatgctgtggagttagtagac
gaacaaggggttaacttagagctcacactggtaacgcttgatactaacgaaaaatttaga
gacatcacaagattcataccagaaacaattagtcctgctagtgGGAGACGGAGTCCGGAG
>Replication_DI_705-783_insertion726
AGGCTTCAGACGTCTCCccaaaccgaccagggccactttacaatgttaggagtgcgagat
cgcttggctgtgctccccagacacAGCGGGAGACCGGGGTCTCTGAGCtcccaaccagga
aagaccatctgggttgaacacaaattagtgaagatcgtagatgctgtggagttagtagac
gaacaaggggttaacttagagctcacactggtaacgcttgatactaacgaaaaatttaga
gacatcacaagattcataccagaaacaattagtcctgctagtgGGAGACGGAGTCCGGAG
>Replication_DI_705-783_insertion727
AGGCTTCAGACGTCTCCccaaaccgaccagggccactttacaatgttaggagtgcgagat
cgcttggctgtgctccccagacactccAGCGGGAGACCGGGGTCTCTGAGCcaaccagga
aagaccatctgggttgaacacaaattagtgaagatcgtagatgctgtggagttagtagac
gaacaaggggttaacttagagctcacactggtaacgcttgatactaacgaaaaatttaga
gacatcacaagattcataccagaaacaattagtcctgctagtgGGAGACGGAGTCCGGAG
>Replication_DI_705-783_insertion728
AGGCTTCAGACGTCTCCccaaaccgaccagggccactttacaatgttaggagtgcgagat
cgcttggctgtgctccccagacactcccaaAGCGGGAGACCGGGGTCTCTGAGCccagga
aagaccatctgggttgaacacaaattagtgaagatcgtagatgctgtggagttagtagac
gaacaaggggttaacttagagctcacactggtaacgcttgatactaacgaaaaatttaga
gacatcacaagattcataccagaaacaattagtcctgctagtgGGAGACGGAGTCCGGAG
>Replication_DI_705-783_insertion729
AGGCTTCAGACGTCTCCccaaaccgaccagggccactttacaatgttaggagtgcgagat
cgcttggctgtgctccccagacactcccaaccaAGCGGGAGACCGGGGTCTCTGAGCgga
aagaccatctgggttgaacacaaattagtgaagatcgtagatgctgtggagttagtagac
gaacaaggggttaacttagagctcacactggtaacgcttgatactaacgaaaaatttaga
gacatcacaagattcataccagaaacaattagtcctgctagtgGGAGACGGAGTCCGGAG
>Replication_DI_705-783_insertion730
AGGCTTCAGACGTCTCCccaaaccgaccagggccactttacaatgttaggagtgcgagat
cgcttggctgtgctccccagacactcccaaccaggaAGCGGGAGACCGGGGTCTCTGAGC
aagaccatctgggttgaacacaaattagtgaagatcgtagatgctgtggagttagtagac
gaacaaggggttaacttagagctcacactggtaacgcttgatactaacgaaaaatttaga
gacatcacaagattcataccagaaacaattagtcctgctagtgGGAGACGGAGTCCGGAG
>Replication_DI_705-783_insertion731
AGGCTTCAGACGTCTCCccaaaccgaccagggccactttacaatgttaggagtgcgagat
cgcttggctgtgctccccagacactcccaaccaggaaagAGCGGGAGACCGGGGTCTCTG
AGCaccatctgggttgaacacaaattagtgaagatcgtagatgctgtggagttagtagac
gaacaaggggttaacttagagctcacactggtaacgcttgatactaacgaaaaatttaga
gacatcacaagattcataccagaaacaattagtcctgctagtgGGAGACGGAGTCCGGAG
>Replication_DI_705-783_insertion732
AGGCTTCAGACGTCTCCccaaaccgaccagggccactttacaatgttaggagtgcgagat
cgcttggctgtgctccccagacactcccaaccaggaaagaccAGCGGGAGACCGGGGTCT
CTGAGCatctgggttgaacacaaattagtgaagatcgtagatgctgtggagttagtagac
gaacaaggggttaacttagagctcacactggtaacgcttgatactaacgaaaaatttaga
gacatcacaagattcataccagaaacaattagtcctgctagtgGGAGACGGAGTCCGGAG
>Replication_DI_705-783_insertion733
AGGCTTCAGACGTCTCCccaaaccgaccagggccactttacaatgttaggagtgcgagat
cgcttggctgtgctccccagacactcccaaccaggaaagaccatcAGCGGGAGACCGGGG
TCTCTGAGCtgggttgaacacaaattagtgaagatcgtagatgctgtggagttagtagac
gaacaaggggttaacttagagctcacactggtaacgcttgatactaacgaaaaatttaga
gacatcacaagattcataccagaaacaattagtcctgctagtgGGAGACGGAGTCCGGAG
>Replication_DI_705-783_insertion734
AGGCTTCAGACGTCTCCccaaaccgaccagggccactttacaatgttaggagtgcgagat
cgcttggctgtgctccccagacactcccaaccaggaaagaccatctggAGCGGGAGACCG
GGGTCTCTGAGCgttgaacacaaattagtgaagatcgtagatgctgtggagttagtagac
gaacaaggggttaacttagagctcacactggtaacgcttgatactaacgaaaaatttaga
gacatcacaagattcataccagaaacaattagtcctgctagtgGGAGACGGAGTCCGGAG
>Replication_DI_705-783_insertion735
AGGCTTCAGACGTCTCCccaaaccgaccagggccactttacaatgttaggagtgcgagat
cgcttggctgtgctccccagacactcccaaccaggaaagaccatctgggttAGCGGGAGA
CCGGGGTCTCTGAGCgaacacaaattagtgaagatcgtagatgctgtggagttagtagac
gaacaaggggttaacttagagctcacactggtaacgcttgatactaacgaaaaatttaga
gacatcacaagattcataccagaaacaattagtcctgctagtgGGAGACGGAGTCCGGAG
>Replication_DI_705-783_insertion736
AGGCTTCAGACGTCTCCccaaaccgaccagggccactttacaatgttaggagtgcgagat
cgcttggctgtgctccccagacactcccaaccaggaaagaccatctgggttgaaAGCGGG
AGACCGGGGTCTCTGAGCcacaaattagtgaagatcgtagatgctgtggagttagtagac
gaacaaggggttaacttagagctcacactggtaacgcttgatactaacgaaaaatttaga
gacatcacaagattcataccagaaacaattagtcctgctagtgGGAGACGGAGTCCGGAG
>Replication_DI_705-783_insertion737
AGGCTTCAGACGTCTCCccaaaccgaccagggccactttacaatgttaggagtgcgagat
cgcttggctgtgctccccagacactcccaaccaggaaagaccatctgggttgaacacAGC
GGGAGACCGGGGTCTCTGAGCaaattagtgaagatcgtagatgctgtggagttagtagac
gaacaaggggttaacttagagctcacactggtaacgcttgatactaacgaaaaatttaga
gacatcacaagattcataccagaaacaattagtcctgctagtgGGAGACGGAGTCCGGAG
>Replication_DI_705-783_insertion738
AGGCTTCAGACGTCTCCccaaaccgaccagggccactttacaatgttaggagtgcgagat
cgcttggctgtgctccccagacactcccaaccaggaaagaccatctgggttgaacacaaa
AGCGGGAGACCGGGGTCTCTGAGCttagtgaagatcgtagatgctgtggagttagtagac
gaacaaggggttaacttagagctcacactggtaacgcttgatactaacgaaaaatttaga
gacatcacaagattcataccagaaacaattagtcctgctagtgGGAGACGGAGTCCGGAG
>Replication_DI_705-783_insertion739
AGGCTTCAGACGTCTCCccaaaccgaccagggccactttacaatgttaggagtgcgagat
cgcttggctgtgctccccagacactcccaaccaggaaagaccatctgggttgaacacaaa
ttaAGCGGGAGACCGGGGTCTCTGAGCgtgaagatcgtagatgctgtggagttagtagac
gaacaaggggttaacttagagctcacactggtaacgcttgatactaacgaaaaatttaga
gacatcacaagattcataccagaaacaattagtcctgctagtgGGAGACGGAGTCCGGAG
>Replication_DI_705-783_insertion740
AGGCTTCAGACGTCTCCccaaaccgaccagggccactttacaatgttaggagtgcgagat
cgcttggctgtgctccccagacactcccaaccaggaaagaccatctgggttgaacacaaa
ttagtgAGCGGGAGACCGGGGTCTCTGAGCaagatcgtagatgctgtggagttagtagac
gaacaaggggttaacttagagctcacactggtaacgcttgatactaacgaaaaatttaga
gacatcacaagattcataccagaaacaattagtcctgctagtgGGAGACGGAGTCCGGAG
>Replication_DI_705-783_insertion741
AGGCTTCAGACGTCTCCccaaaccgaccagggccactttacaatgttaggagtgcgagat
cgcttggctgtgctccccagacactcccaaccaggaaagaccatctgggttgaacacaaa
ttagtgaagAGCGGGAGACCGGGGTCTCTGAGCatcgtagatgctgtggagttagtagac
gaacaaggggttaacttagagctcacactggtaacgcttgatactaacgaaaaatttaga
gacatcacaagattcataccagaaacaattagtcctgctagtgGGAGACGGAGTCCGGAG
>Replication_DI_705-783_insertion742
AGGCTTCAGACGTCTCCccaaaccgaccagggccactttacaatgttaggagtgcgagat
cgcttggctgtgctccccagacactcccaaccaggaaagaccatctgggttgaacacaaa
ttagtgaagatcAGCGGGAGACCGGGGTCTCTGAGCgtagatgctgtggagttagtagac
gaacaaggggttaacttagagctcacactggtaacgcttgatactaacgaaaaatttaga
gacatcacaagattcataccagaaacaattagtcctgctagtgGGAGACGGAGTCCGGAG
>Replication_DI_705-783_insertion743
AGGCTTCAGACGTCTCCccaaaccgaccagggccactttacaatgttaggagtgcgagat
cgcttggctgtgctccccagacactcccaaccaggaaagaccatctgggttgaacacaaa
ttagtgaagatcgtaAGCGGGAGACCGGGGTCTCTGAGCgatgctgtggagttagtagac
gaacaaggggttaacttagagctcacactggtaacgcttgatactaacgaaaaatttaga
gacatcacaagattcataccagaaacaattagtcctgctagtgGGAGACGGAGTCCGGAG
>Replication_DI_705-783_insertion744
AGGCTTCAGACGTCTCCccaaaccgaccagggccactttacaatgttaggagtgcgagat
cgcttggctgtgctccccagacactcccaaccaggaaagaccatctgggttgaacacaaa
ttagtgaagatcgtagatAGCGGGAGACCGGGGTCTCTGAGCgctgtggagttagtagac
gaacaaggggttaacttagagctcacactggtaacgcttgatactaacgaaaaatttaga
gacatcacaagattcataccagaaacaattagtcctgctagtgGGAGACGGAGTCCGGAG
>Replication_DI_705-783_insertion745
AGGCTTCAGACGTCTCCccaaaccgaccagggccactttacaatgttaggagtgcgagat
cgcttggctgtgctccccagacactcccaaccaggaaagaccatctgggttgaacacaaa
ttagtgaagatcgtagatgctAGCGGGAGACCGGGGTCTCTGAGCgtggagttagtagac
gaacaaggggttaacttagagctcacactggtaacgcttgatactaacgaaaaatttaga
gacatcacaagattcataccagaaacaattagtcctgctagtgGGAGACGGAGTCCGGAG
>Replication_DI_705-783_insertion746
AGGCTTCAGACGTCTCCccaaaccgaccagggccactttacaatgttaggagtgcgagat
cgcttggctgtgctccccagacactcccaaccaggaaagaccatctgggttgaacacaaa
ttagtgaagatcgtagatgctgtgAGCGGGAGACCGGGGTCTCTGAGCgagttagtagac
gaacaaggggttaacttagagctcacactggtaacgcttgatactaacgaaaaatttaga
gacatcacaagattcataccagaaacaattagtcctgctagtgGGAGACGGAGTCCGGAG
>Replication_DI_705-783_insertion747
AGGCTTCAGACGTCTCCccaaaccgaccagggccactttacaatgttaggagtgcgagat
cgcttggctgtgctccccagacactcccaaccaggaaagaccatctgggttgaacacaaa
ttagtgaagatcgtagatgctgtggagAGCGGGAGACCGGGGTCTCTGAGCttagtagac
gaacaaggggttaacttagagctcacactggtaacgcttgatactaacgaaaaatttaga
gacatcacaagattcataccagaaacaattagtcctgctagtgGGAGACGGAGTCCGGAG
>Replication_DI_705-783_insertion748
AGGCTTCAGACGTCTCCccaaaccgaccagggccactttacaatgttaggagtgcgagat
cgcttggctgtgctccccagacactcccaaccaggaaagaccatctgggttgaacacaaa
ttagtgaagatcgtagatgctgtggagttaAGCGGGAGACCGGGGTCTCTGAGCgtagac
gaacaaggggttaacttagagctcacactggtaacgcttgatactaacgaaaaatttaga
gacatcacaagattcataccagaaacaattagtcctgctagtgGGAGACGGAGTCCGGAG
>Replication_DI_705-783_insertion749
AGGCTTCAGACGTCTCCccaaaccgaccagggccactttacaatgttaggagtgcgagat
cgcttggctgtgctccccagacactcccaaccaggaaagaccatctgggttgaacacaaa
ttagtgaagatcgtagatgctgtggagttagtaAGCGGGAGACCGGGGTCTCTGAGCgac
gaacaaggggttaacttagagctcacactggtaacgcttgatactaacgaaaaatttaga
gacatcacaagattcataccagaaacaattagtcctgctagtgGGAGACGGAGTCCGGAG
>Replication_DI_705-783_insertion750
AGGCTTCAGACGTCTCCccaaaccgaccagggccactttacaatgttaggagtgcgagat
cgcttggctgtgctccccagacactcccaaccaggaaagaccatctgggttgaacacaaa
ttagtgaagatcgtagatgctgtggagttagtagacAGCGGGAGACCGGGGTCTCTGAGC
gaacaaggggttaacttagagctcacactggtaacgcttgatactaacgaaaaatttaga
gacatcacaagattcataccagaaacaattagtcctgctagtgGGAGACGGAGTCCGGAG
>Replication_DI_705-783_insertion751
AGGCTTCAGACGTCTCCccaaaccgaccagggccactttacaatgttaggagtgcgagat
cgcttggctgtgctccccagacactcccaaccaggaaagaccatctgggttgaacacaaa
ttagtgaagatcgtagatgctgtggagttagtagacgaaAGCGGGAGACCGGGGTCTCTG
AGCcaaggggttaacttagagctcacactggtaacgcttgatactaacgaaaaatttaga
gacatcacaagattcataccagaaacaattagtcctgctagtgGGAGACGGAGTCCGGAG
>Replication_DI_705-783_insertion752
AGGCTTCAGACGTCTCCccaaaccgaccagggccactttacaatgttaggagtgcgagat
cgcttggctgtgctccccagacactcccaaccaggaaagaccatctgggttgaacacaaa
ttagtgaagatcgtagatgctgtggagttagtagacgaacaaAGCGGGAGACCGGGGTCT
CTGAGCggggttaacttagagctcacactggtaacgcttgatactaacgaaaaatttaga
gacatcacaagattcataccagaaacaattagtcctgctagtgGGAGACGGAGTCCGGAG
>Replication_DI_705-783_insertion753
AGGCTTCAGACGTCTCCccaaaccgaccagggccactttacaatgttaggagtgcgagat
cgcttggctgtgctccccagacactcccaaccaggaaagaccatctgggttgaacacaaa
ttagtgaagatcgtagatgctgtggagttagtagacgaacaagggAGCGGGAGACCGGGG
TCTCTGAGCgttaacttagagctcacactggtaacgcttgatactaacgaaaaatttaga
gacatcacaagattcataccagaaacaattagtcctgctagtgGGAGACGGAGTCCGGAG
>Replication_DI_705-783_insertion754
AGGCTTCAGACGTCTCCccaaaccgaccagggccactttacaatgttaggagtgcgagat
cgcttggctgtgctccccagacactcccaaccaggaaagaccatctgggttgaacacaaa
ttagtgaagatcgtagatgctgtggagttagtagacgaacaaggggttAGCGGGAGACCG
GGGTCTCTGAGCaacttagagctcacactggtaacgcttgatactaacgaaaaatttaga
gacatcacaagattcataccagaaacaattagtcctgctagtgGGAGACGGAGTCCGGAG
>Replication_DI_705-783_insertion755
AGGCTTCAGACGTCTCCccaaaccgaccagggccactttacaatgttaggagtgcgagat
cgcttggctgtgctccccagacactcccaaccaggaaagaccatctgggttgaacacaaa
ttagtgaagatcgtagatgctgtggagttagtagacgaacaaggggttaacAGCGGGAGA
CCGGGGTCTCTGAGCttagagctcacactggtaacgcttgatactaacgaaaaatttaga
gacatcacaagattcataccagaaacaattagtcctgctagtgGGAGACGGAGTCCGGAG
>Replication_DI_705-783_insertion756
AGGCTTCAGACGTCTCCccaaaccgaccagggccactttacaatgttaggagtgcgagat
cgcttggctgtgctccccagacactcccaaccaggaaagaccatctgggttgaacacaaa
ttagtgaagatcgtagatgctgtggagttagtagacgaacaaggggttaacttaAGCGGG
AGACCGGGGTCTCTGAGCgagctcacactggtaacgcttgatactaacgaaaaatttaga
gacatcacaagattcataccagaaacaattagtcctgctagtgGGAGACGGAGTCCGGAG
>Replication_DI_705-783_insertion757
AGGCTTCAGACGTCTCCccaaaccgaccagggccactttacaatgttaggagtgcgagat
cgcttggctgtgctccccagacactcccaaccaggaaagaccatctgggttgaacacaaa
ttagtgaagatcgtagatgctgtggagttagtagacgaacaaggggttaacttagagAGC
GGGAGACCGGGGTCTCTGAGCctcacactggtaacgcttgatactaacgaaaaatttaga
gacatcacaagattcataccagaaacaattagtcctgctagtgGGAGACGGAGTCCGGAG
>Replication_DI_705-783_insertion758
AGGCTTCAGACGTCTCCccaaaccgaccagggccactttacaatgttaggagtgcgagat
cgcttggctgtgctccccagacactcccaaccaggaaagaccatctgggttgaacacaaa
ttagtgaagatcgtagatgctgtggagttagtagacgaacaaggggttaacttagagctc
AGCGGGAGACCGGGGTCTCTGAGCacactggtaacgcttgatactaacgaaaaatttaga
gacatcacaagattcataccagaaacaattagtcctgctagtgGGAGACGGAGTCCGGAG
>Replication_DI_705-783_insertion759
AGGCTTCAGACGTCTCCccaaaccgaccagggccactttacaatgttaggagtgcgagat
cgcttggctgtgctccccagacactcccaaccaggaaagaccatctgggttgaacacaaa
ttagtgaagatcgtagatgctgtggagttagtagacgaacaaggggttaacttagagctc
acaAGCGGGAGACCGGGGTCTCTGAGCctggtaacgcttgatactaacgaaaaatttaga
gacatcacaagattcataccagaaacaattagtcctgctagtgGGAGACGGAGTCCGGAG
>Replication_DI_705-783_insertion760
AGGCTTCAGACGTCTCCccaaaccgaccagggccactttacaatgttaggagtgcgagat
cgcttggctgtgctccccagacactcccaaccaggaaagaccatctgggttgaacacaaa
ttagtgaagatcgtagatgctgtggagttagtagacgaacaaggggttaacttagagctc
acactgAGCGGGAGACCGGGGTCTCTGAGCgtaacgcttgatactaacgaaaaatttaga
gacatcacaagattcataccagaaacaattagtcctgctagtgGGAGACGGAGTCCGGAG
>Replication_DI_705-783_insertion761
AGGCTTCAGACGTCTCCccaaaccgaccagggccactttacaatgttaggagtgcgagat
cgcttggctgtgctccccagacactcccaaccaggaaagaccatctgggttgaacacaaa
ttagtgaagatcgtagatgctgtggagttagtagacgaacaaggggttaacttagagctc
acactggtaAGCGGGAGACCGGGGTCTCTGAGCacgcttgatactaacgaaaaatttaga
gacatcacaagattcataccagaaacaattagtcctgctagtgGGAGACGGAGTCCGGAG
>Replication_DI_705-783_insertion762
AGGCTTCAGACGTCTCCccaaaccgaccagggccactttacaatgttaggagtgcgagat
cgcttggctgtgctccccagacactcccaaccaggaaagaccatctgggttgaacacaaa
ttagtgaagatcgtagatgctgtggagttagtagacgaacaaggggttaacttagagctc
acactggtaacgAGCGGGAGACCGGGGTCTCTGAGCcttgatactaacgaaaaatttaga
gacatcacaagattcataccagaaacaattagtcctgctagtgGGAGACGGAGTCCGGAG
>Replication_DI_705-783_insertion763
AGGCTTCAGACGTCTCCccaaaccgaccagggccactttacaatgttaggagtgcgagat
cgcttggctgtgctccccagacactcccaaccaggaaagaccatctgggttgaacacaaa
ttagtgaagatcgtagatgctgtggagttagtagacgaacaaggggttaacttagagctc
acactggtaacgcttAGCGGGAGACCGGGGTCTCTGAGCgatactaacgaaaaatttaga
gacatcacaagattcataccagaaacaattagtcctgctagtgGGAGACGGAGTCCGGAG
>Replication_DI_705-783_insertion764
AGGCTTCAGACGTCTCCccaaaccgaccagggccactttacaatgttaggagtgcgagat
cgcttggctgtgctccccagacactcccaaccaggaaagaccatctgggttgaacacaaa
ttagtgaagatcgtagatgctgtggagttagtagacgaacaaggggttaacttagagctc
acactggtaacgcttgatAGCGGGAGACCGGGGTCTCTGAGCactaacgaaaaatttaga
gacatcacaagattcataccagaaacaattagtcctgctagtgGGAGACGGAGTCCGGAG
>Replication_DI_705-783_insertion765
AGGCTTCAGACGTCTCCccaaaccgaccagggccactttacaatgttaggagtgcgagat
cgcttggctgtgctccccagacactcccaaccaggaaagaccatctgggttgaacacaaa
ttagtgaagatcgtagatgctgtggagttagtagacgaacaaggggttaacttagagctc
acactggtaacgcttgatactAGCGGGAGACCGGGGTCTCTGAGCaacgaaaaatttaga
gacatcacaagattcataccagaaacaattagtcctgctagtgGGAGACGGAGTCCGGAG
>Replication_DI_705-783_insertion766
AGGCTTCAGACGTCTCCccaaaccgaccagggccactttacaatgttaggagtgcgagat
cgcttggctgtgctccccagacactcccaaccaggaaagaccatctgggttgaacacaaa
ttagtgaagatcgtagatgctgtggagttagtagacgaacaaggggttaacttagagctc
acactggtaacgcttgatactaacAGCGGGAGACCGGGGTCTCTGAGCgaaaaatttaga
gacatcacaagattcataccagaaacaattagtcctgctagtgGGAGACGGAGTCCGGAG
>Replication_DI_705-783_insertion767
AGGCTTCAGACGTCTCCccaaaccgaccagggccactttacaatgttaggagtgcgagat
cgcttggctgtgctccccagacactcccaaccaggaaagaccatctgggttgaacacaaa
ttagtgaagatcgtagatgctgtggagttagtagacgaacaaggggttaacttagagctc
acactggtaacgcttgatactaacgaaAGCGGGAGACCGGGGTCTCTGAGCaaatttaga
gacatcacaagattcataccagaaacaattagtcctgctagtgGGAGACGGAGTCCGGAG
>Replication_DI_705-783_insertion768
AGGCTTCAGACGTCTCCccaaaccgaccagggccactttacaatgttaggagtgcgagat
cgcttggctgtgctccccagacactcccaaccaggaaagaccatctgggttgaacacaaa
ttagtgaagatcgtagatgctgtggagttagtagacgaacaaggggttaacttagagctc
acactggtaacgcttgatactaacgaaaaaAGCGGGAGACCGGGGTCTCTGAGCtttaga
gacatcacaagattcataccagaaacaattagtcctgctagtgGGAGACGGAGTCCGGAG
>Replication_DI_705-783_insertion769
AGGCTTCAGACGTCTCCccaaaccgaccagggccactttacaatgttaggagtgcgagat
cgcttggctgtgctccccagacactcccaaccaggaaagaccatctgggttgaacacaaa
ttagtgaagatcgtagatgctgtggagttagtagacgaacaaggggttaacttagagctc
acactggtaacgcttgatactaacgaaaaatttAGCGGGAGACCGGGGTCTCTGAGCaga
gacatcacaagattcataccagaaacaattagtcctgctagtgGGAGACGGAGTCCGGAG
>Replication_DI_705-783_insertion770
AGGCTTCAGACGTCTCCccaaaccgaccagggccactttacaatgttaggagtgcgagat
cgcttggctgtgctccccagacactcccaaccaggaaagaccatctgggttgaacacaaa
ttagtgaagatcgtagatgctgtggagttagtagacgaacaaggggttaacttagagctc
acactggtaacgcttgatactaacgaaaaatttagaAGCGGGAGACCGGGGTCTCTGAGC
gacatcacaagattcataccagaaacaattagtcctgctagtgGGAGACGGAGTCCGGAG
>Replication_DI_705-783_insertion771
AGGCTTCAGACGTCTCCccaaaccgaccagggccactttacaatgttaggagtgcgagat
cgcttggctgtgctccccagacactcccaaccaggaaagaccatctgggttgaacacaaa
ttagtgaagatcgtagatgctgtggagttagtagacgaacaaggggttaacttagagctc
acactggtaacgcttgatactaacgaaaaatttagagacAGCGGGAGACCGGGGTCTCTG
AGCatcacaagattcataccagaaacaattagtcctgctagtgGGAGACGGAGTCCGGAG
>Replication_DI_705-783_insertion772
AGGCTTCAGACGTCTCCccaaaccgaccagggccactttacaatgttaggagtgcgagat
cgcttggctgtgctccccagacactcccaaccaggaaagaccatctgggttgaacacaaa
ttagtgaagatcgtagatgctgtggagttagtagacgaacaaggggttaacttagagctc
acactggtaacgcttgatactaacgaaaaatttagagacatcAGCGGGAGACCGGGGTCT
CTGAGCacaagattcataccagaaacaattagtcctgctagtgGGAGACGGAGTCCGGAG
>Replication_DI_705-783_insertion773
AGGCTTCAGACGTCTCCccaaaccgaccagggccactttacaatgttaggagtgcgagat
cgcttggctgtgctccccagacactcccaaccaggaaagaccatctgggttgaacacaaa
ttagtgaagatcgtagatgctgtggagttagtagacgaacaaggggttaacttagagctc
acactggtaacgcttgatactaacgaaaaatttagagacatcacaAGCGGGAGACCGGGG
TCTCTGAGCagattcataccagaaacaattagtcctgctagtgGGAGACGGAGTCCGGAG
>Replication_DI_705-783_insertion774
AGGCTTCAGACGTCTCCccaaaccgaccagggccactttacaatgttaggagtgcgagat
cgcttggctgtgctccccagacactcccaaccaggaaagaccatctgggttgaacacaaa
ttagtgaagatcgtagatgctgtggagttagtagacgaacaaggggttaacttagagctc
acactggtaacgcttgatactaacgaaaaatttagagacatcacaagaAGCGGGAGACCG
GGGTCTCTGAGCttcataccagaaacaattagtcctgctagtgGGAGACGGAGTCCGGAG
>Replication_DI_705-783_insertion775
AGGCTTCAGACGTCTCCccaaaccgaccagggccactttacaatgttaggagtgcgagat
cgcttggctgtgctccccagacactcccaaccaggaaagaccatctgggttgaacacaaa
ttagtgaagatcgtagatgctgtggagttagtagacgaacaaggggttaacttagagctc
acactggtaacgcttgatactaacgaaaaatttagagacatcacaagattcAGCGGGAGA
CCGGGGTCTCTGAGCataccagaaacaattagtcctgctagtgGGAGACGGAGTCCGGAG
>Replication_DI_705-783_insertion776
AGGCTTCAGACGTCTCCccaaaccgaccagggccactttacaatgttaggagtgcgagat
cgcttggctgtgctccccagacactcccaaccaggaaagaccatctgggttgaacacaaa
ttagtgaagatcgtagatgctgtggagttagtagacgaacaaggggttaacttagagctc
acactggtaacgcttgatactaacgaaaaatttagagacatcacaagattcataAGCGGG
AGACCGGGGTCTCTGAGCccagaaacaattagtcctgctagtgGGAGACGGAGTCCGGAG
>Replication_DI_705-783_insertion777
AGGCTTCAGACGTCTCCccaaaccgaccagggccactttacaatgttaggagtgcgagat
cgcttggctgtgctccccagacactcccaaccaggaaagaccatctgggttgaacacaaa
ttagtgaagatcgtagatgctgtggagttagtagacgaacaaggggttaacttagagctc
acactggtaacgcttgatactaacgaaaaatttagagacatcacaagattcataccaAGC
GGGAGACCGGGGTCTCTGAGCgaaacaattagtcctgctagtgGGAGACGGAGTCCGGAG
>Replication_DI_705-783_insertion778
AGGCTTCAGACGTCTCCccaaaccgaccagggccactttacaatgttaggagtgcgagat
cgcttggctgtgctccccagacactcccaaccaggaaagaccatctgggttgaacacaaa
ttagtgaagatcgtagatgctgtggagttagtagacgaacaaggggttaacttagagctc
acactggtaacgcttgatactaacgaaaaatttagagacatcacaagattcataccagaa
AGCGGGAGACCGGGGTCTCTGAGCacaattagtcctgctagtgGGAGACGGAGTCCGGAG
>Replication_DI_705-783_insertion779
AGGCTTCAGACGTCTCCccaaaccgaccagggccactttacaatgttaggagtgcgagat
cgcttggctgtgctccccagacactcccaaccaggaaagaccatctgggttgaacacaaa
ttagtgaagatcgtagatgctgtggagttagtagacgaacaaggggttaacttagagctc
acactggtaacgcttgatactaacgaaaaatttagagacatcacaagattcataccagaa
acaAGCGGGAGACCGGGGTCTCTGAGCattagtcctgctagtgGGAGACGGAGTCCGGAG
>Replication_DI_705-783_insertion780
AGGCTTCAGACGTCTCCccaaaccgaccagggccactttacaatgttaggagtgcgagat
cgcttggctgtgctccccagacactcccaaccaggaaagaccatctgggttgaacacaaa
ttagtgaagatcgtagatgctgtggagttagtagacgaacaaggggttaacttagagctc
acactggtaacgcttgatactaacgaaaaatttagagacatcacaagattcataccagaa
acaattAGCGGGAGACCGGGGTCTCTGAGCagtcctgctagtgGGAGACGGAGTCCGGAG
>Replication_DI_705-783_insertion781
AGGCTTCAGACGTCTCCccaaaccgaccagggccactttacaatgttaggagtgcgagat
cgcttggctgtgctccccagacactcccaaccaggaaagaccatctgggttgaacacaaa
ttagtgaagatcgtagatgctgtggagttagtagacgaacaaggggttaacttagagctc
acactggtaacgcttgatactaacgaaaaatttagagacatcacaagattcataccagaa
acaattagtAGCGGGAGACCGGGGTCTCTGAGCcctgctagtgGGAGACGGAGTCCGGAG
>Replication_DI_705-783_insertion782
AGGCTTCAGACGTCTCCccaaaccgaccagggccactttacaatgttaggagtgcgagat
cgcttggctgtgctccccagacactcccaaccaggaaagaccatctgggttgaacacaaa
ttagtgaagatcgtagatgctgtggagttagtagacgaacaaggggttaacttagagctc
acactggtaacgcttgatactaacgaaaaatttagagacatcacaagattcataccagaa
acaattagtcctAGCGGGAGACCGGGGTCTCTGAGCgctagtgGGAGACGGAGTCCGGAG
>Replication_DI_705-783_insertion783
AGGCTTCAGACGTCTCCccaaaccgaccagggccactttacaatgttaggagtgcgagat
cgcttggctgtgctccccagacactcccaaccaggaaagaccatctgggttgaacacaaa
ttagtgaagatcgtagatgctgtggagttagtagacgaacaaggggttaacttagagctc
acactggtaacgcttgatactaacgaaaaatttagagacatcacaagattcataccagaa
acaattagtcctgctAGCGGGAGACCGGGGTCTCTGAGCagtgGGAGACGGAGTCCGGAG
>Replication_DI_784-862_insertion784
AGACCAGGATCGTCTCCtagtAGCGGGAGACCGGGGTCTCTGAGCgatgccactttagtt
ataaatactgaacatatgcccagtatgtttgtgccagttggagatgtggtccagtatggg
tttttgaaccttagtggtaagcccactcacaggactatgatgtacaatttcccaacaaaa
gcaggacagtgtggtggtgttgtgactgccgtgggtaaagtgattgggatccacattggt
ggcaacggtaggcaaggtttctgcgctgccctgaagaggggatGGAGACGGGTATATGTG
>Replication_DI_784-862_insertion785
AGACCAGGATCGTCTCCtagtgatAGCGGGAGACCGGGGTCTCTGAGCgccactttagtt
ataaatactgaacatatgcccagtatgtttgtgccagttggagatgtggtccagtatggg
tttttgaaccttagtggtaagcccactcacaggactatgatgtacaatttcccaacaaaa
gcaggacagtgtggtggtgttgtgactgccgtgggtaaagtgattgggatccacattggt
ggcaacggtaggcaaggtttctgcgctgccctgaagaggggatGGAGACGGGTATATGTG
>Replication_DI_784-862_insertion786
AGACCAGGATCGTCTCCtagtgatgccAGCGGGAGACCGGGGTCTCTGAGCactttagtt
ataaatactgaacatatgcccagtatgtttgtgccagttggagatgtggtccagtatggg
tttttgaaccttagtggtaagcccactcacaggactatgatgtacaatttcccaacaaaa
gcaggacagtgtggtggtgttgtgactgccgtgggtaaagtgattgggatccacattggt
ggcaacggtaggcaaggtttctgcgctgccctgaagaggggatGGAGACGGGTATATGTG
>Replication_DI_784-862_insertion787
AGACCAGGATCGTCTCCtagtgatgccactAGCGGGAGACCGGGGTCTCTGAGCttagtt
ataaatactgaacatatgcccagtatgtttgtgccagttggagatgtggtccagtatggg
tttttgaaccttagtggtaagcccactcacaggactatgatgtacaatttcccaacaaaa
gcaggacagtgtggtggtgttgtgactgccgtgggtaaagtgattgggatccacattggt
ggcaacggtaggcaaggtttctgcgctgccctgaagaggggatGGAGACGGGTATATGTG
>Replication_DI_784-862_insertion788
AGACCAGGATCGTCTCCtagtgatgccactttaAGCGGGAGACCGGGGTCTCTGAGCgtt
ataaatactgaacatatgcccagtatgtttgtgccagttggagatgtggtccagtatggg
tttttgaaccttagtggtaagcccactcacaggactatgatgtacaatttcccaacaaaa
gcaggacagtgtggtggtgttgtgactgccgtgggtaaagtgattgggatccacattggt
ggcaacggtaggcaaggtttctgcgctgccctgaagaggggatGGAGACGGGTATATGTG
>Replication_DI_784-862_insertion789
AGACCAGGATCGTCTCCtagtgatgccactttagttAGCGGGAGACCGGGGTCTCTGAGC
ataaatactgaacatatgcccagtatgtttgtgccagttggagatgtggtccagtatggg
tttttgaaccttagtggtaagcccactcacaggactatgatgtacaatttcccaacaaaa
gcaggacagtgtggtggtgttgtgactgccgtgggtaaagtgattgggatccacattggt
ggcaacggtaggcaaggtttctgcgctgccctgaagaggggatGGAGACGGGTATATGTG
>Replication_DI_784-862_insertion790
AGACCAGGATCGTCTCCtagtgatgccactttagttataAGCGGGAGACCGGGGTCTCTG
AGCaatactgaacatatgcccagtatgtttgtgccagttggagatgtggtccagtatggg
tttttgaaccttagtggtaagcccactcacaggactatgatgtacaatttcccaacaaaa
gcaggacagtgtggtggtgttgtgactgccgtgggtaaagtgattgggatccacattggt
ggcaacggtaggcaaggtttctgcgctgccctgaagaggggatGGAGACGGGTATATGTG
>Replication_DI_784-862_insertion791
AGACCAGGATCGTCTCCtagtgatgccactttagttataaatAGCGGGAGACCGGGGTCT
CTGAGCactgaacatatgcccagtatgtttgtgccagttggagatgtggtccagtatggg
tttttgaaccttagtggtaagcccactcacaggactatgatgtacaatttcccaacaaaa
gcaggacagtgtggtggtgttgtgactgccgtgggtaaagtgattgggatccacattggt
ggcaacggtaggcaaggtttctgcgctgccctgaagaggggatGGAGACGGGTATATGTG
>Replication_DI_784-862_insertion792
AGACCAGGATCGTCTCCtagtgatgccactttagttataaatactAGCGGGAGACCGGGG
TCTCTGAGCgaacatatgcccagtatgtttgtgccagttggagatgtggtccagtatggg
tttttgaaccttagtggtaagcccactcacaggactatgatgtacaatttcccaacaaaa
gcaggacagtgtggtggtgttgtgactgccgtgggtaaagtgattgggatccacattggt
ggcaacggtaggcaaggtttctgcgctgccctgaagaggggatGGAGACGGGTATATGTG
>Replication_DI_784-862_insertion793
AGACCAGGATCGTCTCCtagtgatgccactttagttataaatactgaaAGCGGGAGACCG
GGGTCTCTGAGCcatatgcccagtatgtttgtgccagttggagatgtggtccagtatggg
tttttgaaccttagtggtaagcccactcacaggactatgatgtacaatttcccaacaaaa
gcaggacagtgtggtggtgttgtgactgccgtgggtaaagtgattgggatccacattggt
ggcaacggtaggcaaggtttctgcgctgccctgaagaggggatGGAGACGGGTATATGTG
>Replication_DI_784-862_insertion794
AGACCAGGATCGTCTCCtagtgatgccactttagttataaatactgaacatAGCGGGAGA
CCGGGGTCTCTGAGCatgcccagtatgtttgtgccagttggagatgtggtccagtatggg
tttttgaaccttagtggtaagcccactcacaggactatgatgtacaatttcccaacaaaa
gcaggacagtgtggtggtgttgtgactgccgtgggtaaagtgattgggatccacattggt
ggcaacggtaggcaaggtttctgcgctgccctgaagaggggatGGAGACGGGTATATGTG
>Replication_DI_784-862_insertion795
AGACCAGGATCGTCTCCtagtgatgccactttagttataaatactgaacatatgAGCGGG
AGACCGGGGTCTCTGAGCcccagtatgtttgtgccagttggagatgtggtccagtatggg
tttttgaaccttagtggtaagcccactcacaggactatgatgtacaatttcccaacaaaa
gcaggacagtgtggtggtgttgtgactgccgtgggtaaagtgattgggatccacattggt
ggcaacggtaggcaaggtttctgcgctgccctgaagaggggatGGAGACGGGTATATGTG
>Replication_DI_784-862_insertion796
AGACCAGGATCGTCTCCtagtgatgccactttagttataaatactgaacatatgcccAGC
GGGAGACCGGGGTCTCTGAGCagtatgtttgtgccagttggagatgtggtccagtatggg
tttttgaaccttagtggtaagcccactcacaggactatgatgtacaatttcccaacaaaa
gcaggacagtgtggtggtgttgtgactgccgtgggtaaagtgattgggatccacattggt
ggcaacggtaggcaaggtttctgcgctgccctgaagaggggatGGAGACGGGTATATGTG
>Replication_DI_784-862_insertion797
AGACCAGGATCGTCTCCtagtgatgccactttagttataaatactgaacatatgcccagt
AGCGGGAGACCGGGGTCTCTGAGCatgtttgtgccagttggagatgtggtccagtatggg
tttttgaaccttagtggtaagcccactcacaggactatgatgtacaatttcccaacaaaa
gcaggacagtgtggtggtgttgtgactgccgtgggtaaagtgattgggatccacattggt
ggcaacggtaggcaaggtttctgcgctgccctgaagaggggatGGAGACGGGTATATGTG
>Replication_DI_784-862_insertion798
AGACCAGGATCGTCTCCtagtgatgccactttagttataaatactgaacatatgcccagt
atgAGCGGGAGACCGGGGTCTCTGAGCtttgtgccagttggagatgtggtccagtatggg
tttttgaaccttagtggtaagcccactcacaggactatgatgtacaatttcccaacaaaa
gcaggacagtgtggtggtgttgtgactgccgtgggtaaagtgattgggatccacattggt
ggcaacggtaggcaaggtttctgcgctgccctgaagaggggatGGAGACGGGTATATGTG
>Replication_DI_784-862_insertion799
AGACCAGGATCGTCTCCtagtgatgccactttagttataaatactgaacatatgcccagt
atgtttAGCGGGAGACCGGGGTCTCTGAGCgtgccagttggagatgtggtccagtatggg
tttttgaaccttagtggtaagcccactcacaggactatgatgtacaatttcccaacaaaa
gcaggacagtgtggtggtgttgtgactgccgtgggtaaagtgattgggatccacattggt
ggcaacggtaggcaaggtttctgcgctgccctgaagaggggatGGAGACGGGTATATGTG
>Replication_DI_784-862_insertion800
AGACCAGGATCGTCTCCtagtgatgccactttagttataaatactgaacatatgcccagt
atgtttgtgAGCGGGAGACCGGGGTCTCTGAGCccagttggagatgtggtccagtatggg
tttttgaaccttagtggtaagcccactcacaggactatgatgtacaatttcccaacaaaa
gcaggacagtgtggtggtgttgtgactgccgtgggtaaagtgattgggatccacattggt
ggcaacggtaggcaaggtttctgcgctgccctgaagaggggatGGAGACGGGTATATGTG
>Replication_DI_784-862_insertion801
AGACCAGGATCGTCTCCtagtgatgccactttagttataaatactgaacatatgcccagt
atgtttgtgccaAGCGGGAGACCGGGGTCTCTGAGCgttggagatgtggtccagtatggg
tttttgaaccttagtggtaagcccactcacaggactatgatgtacaatttcccaacaaaa
gcaggacagtgtggtggtgttgtgactgccgtgggtaaagtgattgggatccacattggt
ggcaacggtaggcaaggtttctgcgctgccctgaagaggggatGGAGACGGGTATATGTG
>Replication_DI_784-862_insertion802
AGACCAGGATCGTCTCCtagtgatgccactttagttataaatactgaacatatgcccagt
atgtttgtgccagttAGCGGGAGACCGGGGTCTCTGAGCggagatgtggtccagtatggg
tttttgaaccttagtggtaagcccactcacaggactatgatgtacaatttcccaacaaaa
gcaggacagtgtggtggtgttgtgactgccgtgggtaaagtgattgggatccacattggt
ggcaacggtaggcaaggtttctgcgctgccctgaagaggggatGGAGACGGGTATATGTG
>Replication_DI_784-862_insertion803
AGACCAGGATCGTCTCCtagtgatgccactttagttataaatactgaacatatgcccagt
atgtttgtgccagttggaAGCGGGAGACCGGGGTCTCTGAGCgatgtggtccagtatggg
tttttgaaccttagtggtaagcccactcacaggactatgatgtacaatttcccaacaaaa
gcaggacagtgtggtggtgttgtgactgccgtgggtaaagtgattgggatccacattggt
ggcaacggtaggcaaggtttctgcgctgccctgaagaggggatGGAGACGGGTATATGTG
>Replication_DI_784-862_insertion804
AGACCAGGATCGTCTCCtagtgatgccactttagttataaatactgaacatatgcccagt
atgtttgtgccagttggagatAGCGGGAGACCGGGGTCTCTGAGCgtggtccagtatggg
tttttgaaccttagtggtaagcccactcacaggactatgatgtacaatttcccaacaaaa
gcaggacagtgtggtggtgttgtgactgccgtgggtaaagtgattgggatccacattggt
ggcaacggtaggcaaggtttctgcgctgccctgaagaggggatGGAGACGGGTATATGTG
>Replication_DI_784-862_insertion805
AGACCAGGATCGTCTCCtagtgatgccactttagttataaatactgaacatatgcccagt
atgtttgtgccagttggagatgtgAGCGGGAGACCGGGGTCTCTGAGCgtccagtatggg
tttttgaaccttagtggtaagcccactcacaggactatgatgtacaatttcccaacaaaa
gcaggacagtgtggtggtgttgtgactgccgtgggtaaagtgattgggatccacattggt
ggcaacggtaggcaaggtttctgcgctgccctgaagaggggatGGAGACGGGTATATGTG
>Replication_DI_784-862_insertion806
AGACCAGGATCGTCTCCtagtgatgccactttagttataaatactgaacatatgcccagt
atgtttgtgccagttggagatgtggtcAGCGGGAGACCGGGGTCTCTGAGCcagtatggg
tttttgaaccttagtggtaagcccactcacaggactatgatgtacaatttcccaacaaaa
gcaggacagtgtggtggtgttgtgactgccgtgggtaaagtgattgggatccacattggt
ggcaacggtaggcaaggtttctgcgctgccctgaagaggggatGGAGACGGGTATATGTG
>Replication_DI_784-862_insertion807
AGACCAGGATCGTCTCCtagtgatgccactttagttataaatactgaacatatgcccagt
atgtttgtgccagttggagatgtggtccagAGCGGGAGACCGGGGTCTCTGAGCtatggg
tttttgaaccttagtggtaagcccactcacaggactatgatgtacaatttcccaacaaaa
gcaggacagtgtggtggtgttgtgactgccgtgggtaaagtgattgggatccacattggt
ggcaacggtaggcaaggtttctgcgctgccctgaagaggggatGGAGACGGGTATATGTG
>Replication_DI_784-862_insertion808
AGACCAGGATCGTCTCCtagtgatgccactttagttataaatactgaacatatgcccagt
atgtttgtgccagttggagatgtggtccagtatAGCGGGAGACCGGGGTCTCTGAGCggg
tttttgaaccttagtggtaagcccactcacaggactatgatgtacaatttcccaacaaaa
gcaggacagtgtggtggtgttgtgactgccgtgggtaaagtgattgggatccacattggt
ggcaacggtaggcaaggtttctgcgctgccctgaagaggggatGGAGACGGGTATATGTG
>Replication_DI_784-862_insertion809
AGACCAGGATCGTCTCCtagtgatgccactttagttataaatactgaacatatgcccagt
atgtttgtgccagttggagatgtggtccagtatgggAGCGGGAGACCGGGGTCTCTGAGC
tttttgaaccttagtggtaagcccactcacaggactatgatgtacaatttcccaacaaaa
gcaggacagtgtggtggtgttgtgactgccgtgggtaaagtgattgggatccacattggt
ggcaacggtaggcaaggtttctgcgctgccctgaagaggggatGGAGACGGGTATATGTG
>Replication_DI_784-862_insertion810
AGACCAGGATCGTCTCCtagtgatgccactttagttataaatactgaacatatgcccagt
atgtttgtgccagttggagatgtggtccagtatgggtttAGCGGGAGACCGGGGTCTCTG
AGCttgaaccttagtggtaagcccactcacaggactatgatgtacaatttcccaacaaaa
gcaggacagtgtggtggtgttgtgactgccgtgggtaaagtgattgggatccacattggt
ggcaacggtaggcaaggtttctgcgctgccctgaagaggggatGGAGACGGGTATATGTG
>Replication_DI_784-862_insertion811
AGACCAGGATCGTCTCCtagtgatgccactttagttataaatactgaacatatgcccagt
atgtttgtgccagttggagatgtggtccagtatgggtttttgAGCGGGAGACCGGGGTCT
CTGAGCaaccttagtggtaagcccactcacaggactatgatgtacaatttcccaacaaaa
gcaggacagtgtggtggtgttgtgactgccgtgggtaaagtgattgggatccacattggt
ggcaacggtaggcaaggtttctgcgctgccctgaagaggggatGGAGACGGGTATATGTG
>Replication_DI_784-862_insertion812
AGACCAGGATCGTCTCCtagtgatgccactttagttataaatactgaacatatgcccagt
atgtttgtgccagttggagatgtggtccagtatgggtttttgaacAGCGGGAGACCGGGG
TCTCTGAGCcttagtggtaagcccactcacaggactatgatgtacaatttcccaacaaaa
gcaggacagtgtggtggtgttgtgactgccgtgggtaaagtgattgggatccacattggt
ggcaacggtaggcaaggtttctgcgctgccctgaagaggggatGGAGACGGGTATATGTG
>Replication_DI_784-862_insertion813
AGACCAGGATCGTCTCCtagtgatgccactttagttataaatactgaacatatgcccagt
atgtttgtgccagttggagatgtggtccagtatgggtttttgaaccttAGCGGGAGACCG
GGGTCTCTGAGCagtggtaagcccactcacaggactatgatgtacaatttcccaacaaaa
gcaggacagtgtggtggtgttgtgactgccgtgggtaaagtgattgggatccacattggt
ggcaacggtaggcaaggtttctgcgctgccctgaagaggggatGGAGACGGGTATATGTG
>Replication_DI_784-862_insertion814
AGACCAGGATCGTCTCCtagtgatgccactttagttataaatactgaacatatgcccagt
atgtttgtgccagttggagatgtggtccagtatgggtttttgaaccttagtAGCGGGAGA
CCGGGGTCTCTGAGCggtaagcccactcacaggactatgatgtacaatttcccaacaaaa
gcaggacagtgtggtggtgttgtgactgccgtgggtaaagtgattgggatccacattggt
ggcaacggtaggcaaggtttctgcgctgccctgaagaggggatGGAGACGGGTATATGTG
>Replication_DI_784-862_insertion815
AGACCAGGATCGTCTCCtagtgatgccactttagttataaatactgaacatatgcccagt
atgtttgtgccagttggagatgtggtccagtatgggtttttgaaccttagtggtAGCGGG
AGACCGGGGTCTCTGAGCaagcccactcacaggactatgatgtacaatttcccaacaaaa
gcaggacagtgtggtggtgttgtgactgccgtgggtaaagtgattgggatccacattggt
ggcaacggtaggcaaggtttctgcgctgccctgaagaggggatGGAGACGGGTATATGTG
>Replication_DI_784-862_insertion816
AGACCAGGATCGTCTCCtagtgatgccactttagttataaatactgaacatatgcccagt
atgtttgtgccagttggagatgtggtccagtatgggtttttgaaccttagtggtaagAGC
GGGAGACCGGGGTCTCTGAGCcccactcacaggactatgatgtacaatttcccaacaaaa
gcaggacagtgtggtggtgttgtgactgccgtgggtaaagtgattgggatccacattggt
ggcaacggtaggcaaggtttctgcgctgccctgaagaggggatGGAGACGGGTATATGTG
>Replication_DI_784-862_insertion817
AGACCAGGATCGTCTCCtagtgatgccactttagttataaatactgaacatatgcccagt
atgtttgtgccagttggagatgtggtccagtatgggtttttgaaccttagtggtaagccc
AGCGGGAGACCGGGGTCTCTGAGCactcacaggactatgatgtacaatttcccaacaaaa
gcaggacagtgtggtggtgttgtgactgccgtgggtaaagtgattgggatccacattggt
ggcaacggtaggcaaggtttctgcgctgccctgaagaggggatGGAGACGGGTATATGTG
>Replication_DI_784-862_insertion818
AGACCAGGATCGTCTCCtagtgatgccactttagttataaatactgaacatatgcccagt
atgtttgtgccagttggagatgtggtccagtatgggtttttgaaccttagtggtaagccc
actAGCGGGAGACCGGGGTCTCTGAGCcacaggactatgatgtacaatttcccaacaaaa
gcaggacagtgtggtggtgttgtgactgccgtgggtaaagtgattgggatccacattggt
ggcaacggtaggcaaggtttctgcgctgccctgaagaggggatGGAGACGGGTATATGTG
>Replication_DI_784-862_insertion819
AGACCAGGATCGTCTCCtagtgatgccactttagttataaatactgaacatatgcccagt
atgtttgtgccagttggagatgtggtccagtatgggtttttgaaccttagtggtaagccc
actcacAGCGGGAGACCGGGGTCTCTGAGCaggactatgatgtacaatttcccaacaaaa
gcaggacagtgtggtggtgttgtgactgccgtgggtaaagtgattgggatccacattggt
ggcaacggtaggcaaggtttctgcgctgccctgaagaggggatGGAGACGGGTATATGTG
>Replication_DI_784-862_insertion820
AGACCAGGATCGTCTCCtagtgatgccactttagttataaatactgaacatatgcccagt
atgtttgtgccagttggagatgtggtccagtatgggtttttgaaccttagtggtaagccc
actcacaggAGCGGGAGACCGGGGTCTCTGAGCactatgatgtacaatttcccaacaaaa
gcaggacagtgtggtggtgttgtgactgccgtgggtaaagtgattgggatccacattggt
ggcaacggtaggcaaggtttctgcgctgccctgaagaggggatGGAGACGGGTATATGTG
>Replication_DI_784-862_insertion821
AGACCAGGATCGTCTCCtagtgatgccactttagttataaatactgaacatatgcccagt
atgtttgtgccagttggagatgtggtccagtatgggtttttgaaccttagtggtaagccc
actcacaggactAGCGGGAGACCGGGGTCTCTGAGCatgatgtacaatttcccaacaaaa
gcaggacagtgtggtggtgttgtgactgccgtgggtaaagtgattgggatccacattggt
ggcaacggtaggcaaggtttctgcgctgccctgaagaggggatGGAGACGGGTATATGTG
>Replication_DI_784-862_insertion822
AGACCAGGATCGTCTCCtagtgatgccactttagttataaatactgaacatatgcccagt
atgtttgtgccagttggagatgtggtccagtatgggtttttgaaccttagtggtaagccc
actcacaggactatgAGCGGGAGACCGGGGTCTCTGAGCatgtacaatttcccaacaaaa
gcaggacagtgtggtggtgttgtgactgccgtgggtaaagtgattgggatccacattggt
ggcaacggtaggcaaggtttctgcgctgccctgaagaggggatGGAGACGGGTATATGTG
>Replication_DI_784-862_insertion823
AGACCAGGATCGTCTCCtagtgatgccactttagttataaatactgaacatatgcccagt
atgtttgtgccagttggagatgtggtccagtatgggtttttgaaccttagtggtaagccc
actcacaggactatgatgAGCGGGAGACCGGGGTCTCTGAGCtacaatttcccaacaaaa
gcaggacagtgtggtggtgttgtgactgccgtgggtaaagtgattgggatccacattggt
ggcaacggtaggcaaggtttctgcgctgccctgaagaggggatGGAGACGGGTATATGTG
>Replication_DI_784-862_insertion824
AGACCAGGATCGTCTCCtagtgatgccactttagttataaatactgaacatatgcccagt
atgtttgtgccagttggagatgtggtccagtatgggtttttgaaccttagtggtaagccc
actcacaggactatgatgtacAGCGGGAGACCGGGGTCTCTGAGCaatttcccaacaaaa
gcaggacagtgtggtggtgttgtgactgccgtgggtaaagtgattgggatccacattggt
ggcaacggtaggcaaggtttctgcgctgccctgaagaggggatGGAGACGGGTATATGTG
>Replication_DI_784-862_insertion825
AGACCAGGATCGTCTCCtagtgatgccactttagttataaatactgaacatatgcccagt
atgtttgtgccagttggagatgtggtccagtatgggtttttgaaccttagtggtaagccc
actcacaggactatgatgtacaatAGCGGGAGACCGGGGTCTCTGAGCttcccaacaaaa
gcaggacagtgtggtggtgttgtgactgccgtgggtaaagtgattgggatccacattggt
ggcaacggtaggcaaggtttctgcgctgccctgaagaggggatGGAGACGGGTATATGTG
>Replication_DI_784-862_insertion826
AGACCAGGATCGTCTCCtagtgatgccactttagttataaatactgaacatatgcccagt
atgtttgtgccagttggagatgtggtccagtatgggtttttgaaccttagtggtaagccc
actcacaggactatgatgtacaatttcAGCGGGAGACCGGGGTCTCTGAGCccaacaaaa
gcaggacagtgtggtggtgttgtgactgccgtgggtaaagtgattgggatccacattggt
ggcaacggtaggcaaggtttctgcgctgccctgaagaggggatGGAGACGGGTATATGTG
>Replication_DI_784-862_insertion827
AGACCAGGATCGTCTCCtagtgatgccactttagttataaatactgaacatatgcccagt
atgtttgtgccagttggagatgtggtccagtatgggtttttgaaccttagtggtaagccc
actcacaggactatgatgtacaatttcccaAGCGGGAGACCGGGGTCTCTGAGCacaaaa
gcaggacagtgtggtggtgttgtgactgccgtgggtaaagtgattgggatccacattggt
ggcaacggtaggcaaggtttctgcgctgccctgaagaggggatGGAGACGGGTATATGTG
>Replication_DI_784-862_insertion828
AGACCAGGATCGTCTCCtagtgatgccactttagttataaatactgaacatatgcccagt
atgtttgtgccagttggagatgtggtccagtatgggtttttgaaccttagtggtaagccc
actcacaggactatgatgtacaatttcccaacaAGCGGGAGACCGGGGTCTCTGAGCaaa
gcaggacagtgtggtggtgttgtgactgccgtgggtaaagtgattgggatccacattggt
ggcaacggtaggcaaggtttctgcgctgccctgaagaggggatGGAGACGGGTATATGTG
>Replication_DI_784-862_insertion829
AGACCAGGATCGTCTCCtagtgatgccactttagttataaatactgaacatatgcccagt
atgtttgtgccagttggagatgtggtccagtatgggtttttgaaccttagtggtaagccc
actcacaggactatgatgtacaatttcccaacaaaaAGCGGGAGACCGGGGTCTCTGAGC
gcaggacagtgtggtggtgttgtgactgccgtgggtaaagtgattgggatccacattggt
ggcaacggtaggcaaggtttctgcgctgccctgaagaggggatGGAGACGGGTATATGTG
>Replication_DI_784-862_insertion830
AGACCAGGATCGTCTCCtagtgatgccactttagttataaatactgaacatatgcccagt
atgtttgtgccagttggagatgtggtccagtatgggtttttgaaccttagtggtaagccc
actcacaggactatgatgtacaatttcccaacaaaagcaAGCGGGAGACCGGGGTCTCTG
AGCggacagtgtggtggtgttgtgactgccgtgggtaaagtgattgggatccacattggt
ggcaacggtaggcaaggtttctgcgctgccctgaagaggggatGGAGACGGGTATATGTG
>Replication_DI_784-862_insertion831
AGACCAGGATCGTCTCCtagtgatgccactttagttataaatactgaacatatgcccagt
atgtttgtgccagttggagatgtggtccagtatgggtttttgaaccttagtggtaagccc
actcacaggactatgatgtacaatttcccaacaaaagcaggaAGCGGGAGACCGGGGTCT
CTGAGCcagtgtggtggtgttgtgactgccgtgggtaaagtgattgggatccacattggt
ggcaacggtaggcaaggtttctgcgctgccctgaagaggggatGGAGACGGGTATATGTG
>Replication_DI_784-862_insertion832
AGACCAGGATCGTCTCCtagtgatgccactttagttataaatactgaacatatgcccagt
atgtttgtgccagttggagatgtggtccagtatgggtttttgaaccttagtggtaagccc
actcacaggactatgatgtacaatttcccaacaaaagcaggacagAGCGGGAGACCGGGG
TCTCTGAGCtgtggtggtgttgtgactgccgtgggtaaagtgattgggatccacattggt
ggcaacggtaggcaaggtttctgcgctgccctgaagaggggatGGAGACGGGTATATGTG
>Replication_DI_784-862_insertion833
AGACCAGGATCGTCTCCtagtgatgccactttagttataaatactgaacatatgcccagt
atgtttgtgccagttggagatgtggtccagtatgggtttttgaaccttagtggtaagccc
actcacaggactatgatgtacaatttcccaacaaaagcaggacagtgtAGCGGGAGACCG
GGGTCTCTGAGCggtggtgttgtgactgccgtgggtaaagtgattgggatccacattggt
ggcaacggtaggcaaggtttctgcgctgccctgaagaggggatGGAGACGGGTATATGTG
>Replication_DI_784-862_insertion834
AGACCAGGATCGTCTCCtagtgatgccactttagttataaatactgaacatatgcccagt
atgtttgtgccagttggagatgtggtccagtatgggtttttgaaccttagtggtaagccc
actcacaggactatgatgtacaatttcccaacaaaagcaggacagtgtggtAGCGGGAGA
CCGGGGTCTCTGAGCggtgttgtgactgccgtgggtaaagtgattgggatccacattggt
ggcaacggtaggcaaggtttctgcgctgccctgaagaggggatGGAGACGGGTATATGTG
>Replication_DI_784-862_insertion835
AGACCAGGATCGTCTCCtagtgatgccactttagttataaatactgaacatatgcccagt
atgtttgtgccagttggagatgtggtccagtatgggtttttgaaccttagtggtaagccc
actcacaggactatgatgtacaatttcccaacaaaagcaggacagtgtggtggtAGCGGG
AGACCGGGGTCTCTGAGCgttgtgactgccgtgggtaaagtgattgggatccacattggt
ggcaacggtaggcaaggtttctgcgctgccctgaagaggggatGGAGACGGGTATATGTG
>Replication_DI_784-862_insertion836
AGACCAGGATCGTCTCCtagtgatgccactttagttataaatactgaacatatgcccagt
atgtttgtgccagttggagatgtggtccagtatgggtttttgaaccttagtggtaagccc
actcacaggactatgatgtacaatttcccaacaaaagcaggacagtgtggtggtgttAGC
GGGAGACCGGGGTCTCTGAGCgtgactgccgtgggtaaagtgattgggatccacattggt
ggcaacggtaggcaaggtttctgcgctgccctgaagaggggatGGAGACGGGTATATGTG
>Replication_DI_784-862_insertion837
AGACCAGGATCGTCTCCtagtgatgccactttagttataaatactgaacatatgcccagt
atgtttgtgccagttggagatgtggtccagtatgggtttttgaaccttagtggtaagccc
actcacaggactatgatgtacaatttcccaacaaaagcaggacagtgtggtggtgttgtg
AGCGGGAGACCGGGGTCTCTGAGCactgccgtgggtaaagtgattgggatccacattggt
ggcaacggtaggcaaggtttctgcgctgccctgaagaggggatGGAGACGGGTATATGTG
>Replication_DI_784-862_insertion838
AGACCAGGATCGTCTCCtagtgatgccactttagttataaatactgaacatatgcccagt
atgtttgtgccagttggagatgtggtccagtatgggtttttgaaccttagtggtaagccc
actcacaggactatgatgtacaatttcccaacaaaagcaggacagtgtggtggtgttgtg
actAGCGGGAGACCGGGGTCTCTGAGCgccgtgggtaaagtgattgggatccacattggt
ggcaacggtaggcaaggtttctgcgctgccctgaagaggggatGGAGACGGGTATATGTG
>Replication_DI_784-862_insertion839
AGACCAGGATCGTCTCCtagtgatgccactttagttataaatactgaacatatgcccagt
atgtttgtgccagttggagatgtggtccagtatgggtttttgaaccttagtggtaagccc
actcacaggactatgatgtacaatttcccaacaaaagcaggacagtgtggtggtgttgtg
actgccAGCGGGAGACCGGGGTCTCTGAGCgtgggtaaagtgattgggatccacattggt
ggcaacggtaggcaaggtttctgcgctgccctgaagaggggatGGAGACGGGTATATGTG
>Replication_DI_784-862_insertion840
AGACCAGGATCGTCTCCtagtgatgccactttagttataaatactgaacatatgcccagt
atgtttgtgccagttggagatgtggtccagtatgggtttttgaaccttagtggtaagccc
actcacaggactatgatgtacaatttcccaacaaaagcaggacagtgtggtggtgttgtg
actgccgtgAGCGGGAGACCGGGGTCTCTGAGCggtaaagtgattgggatccacattggt
ggcaacggtaggcaaggtttctgcgctgccctgaagaggggatGGAGACGGGTATATGTG
>Replication_DI_784-862_insertion841
AGACCAGGATCGTCTCCtagtgatgccactttagttataaatactgaacatatgcccagt
atgtttgtgccagttggagatgtggtccagtatgggtttttgaaccttagtggtaagccc
actcacaggactatgatgtacaatttcccaacaaaagcaggacagtgtggtggtgttgtg
actgccgtgggtAGCGGGAGACCGGGGTCTCTGAGCaaagtgattgggatccacattggt
ggcaacggtaggcaaggtttctgcgctgccctgaagaggggatGGAGACGGGTATATGTG
>Replication_DI_784-862_insertion842
AGACCAGGATCGTCTCCtagtgatgccactttagttataaatactgaacatatgcccagt
atgtttgtgccagttggagatgtggtccagtatgggtttttgaaccttagtggtaagccc
actcacaggactatgatgtacaatttcccaacaaaagcaggacagtgtggtggtgttgtg
actgccgtgggtaaaAGCGGGAGACCGGGGTCTCTGAGCgtgattgggatccacattggt
ggcaacggtaggcaaggtttctgcgctgccctgaagaggggatGGAGACGGGTATATGTG
>Replication_DI_784-862_insertion843
AGACCAGGATCGTCTCCtagtgatgccactttagttataaatactgaacatatgcccagt
atgtttgtgccagttggagatgtggtccagtatgggtttttgaaccttagtggtaagccc
actcacaggactatgatgtacaatttcccaacaaaagcaggacagtgtggtggtgttgtg
actgccgtgggtaaagtgAGCGGGAGACCGGGGTCTCTGAGCattgggatccacattggt
ggcaacggtaggcaaggtttctgcgctgccctgaagaggggatGGAGACGGGTATATGTG
>Replication_DI_784-862_insertion844
AGACCAGGATCGTCTCCtagtgatgccactttagttataaatactgaacatatgcccagt
atgtttgtgccagttggagatgtggtccagtatgggtttttgaaccttagtggtaagccc
actcacaggactatgatgtacaatttcccaacaaaagcaggacagtgtggtggtgttgtg
actgccgtgggtaaagtgattAGCGGGAGACCGGGGTCTCTGAGCgggatccacattggt
ggcaacggtaggcaaggtttctgcgctgccctgaagaggggatGGAGACGGGTATATGTG
>Replication_DI_784-862_insertion845
AGACCAGGATCGTCTCCtagtgatgccactttagttataaatactgaacatatgcccagt
atgtttgtgccagttggagatgtggtccagtatgggtttttgaaccttagtggtaagccc
actcacaggactatgatgtacaatttcccaacaaaagcaggacagtgtggtggtgttgtg
actgccgtgggtaaagtgattgggAGCGGGAGACCGGGGTCTCTGAGCatccacattggt
ggcaacggtaggcaaggtttctgcgctgccctgaagaggggatGGAGACGGGTATATGTG
>Replication_DI_784-862_insertion846
AGACCAGGATCGTCTCCtagtgatgccactttagttataaatactgaacatatgcccagt
atgtttgtgccagttggagatgtggtccagtatgggtttttgaaccttagtggtaagccc
actcacaggactatgatgtacaatttcccaacaaaagcaggacagtgtggtggtgttgtg
actgccgtgggtaaagtgattgggatcAGCGGGAGACCGGGGTCTCTGAGCcacattggt
ggcaacggtaggcaaggtttctgcgctgccctgaagaggggatGGAGACGGGTATATGTG
>Replication_DI_784-862_insertion847
AGACCAGGATCGTCTCCtagtgatgccactttagttataaatactgaacatatgcccagt
atgtttgtgccagttggagatgtggtccagtatgggtttttgaaccttagtggtaagccc
actcacaggactatgatgtacaatttcccaacaaaagcaggacagtgtggtggtgttgtg
actgccgtgggtaaagtgattgggatccacAGCGGGAGACCGGGGTCTCTGAGCattggt
ggcaacggtaggcaaggtttctgcgctgccctgaagaggggatGGAGACGGGTATATGTG
>Replication_DI_784-862_insertion848
AGACCAGGATCGTCTCCtagtgatgccactttagttataaatactgaacatatgcccagt
atgtttgtgccagttggagatgtggtccagtatgggtttttgaaccttagtggtaagccc
actcacaggactatgatgtacaatttcccaacaaaagcaggacagtgtggtggtgttgtg
actgccgtgggtaaagtgattgggatccacattAGCGGGAGACCGGGGTCTCTGAGCggt
ggcaacggtaggcaaggtttctgcgctgccctgaagaggggatGGAGACGGGTATATGTG
>Replication_DI_784-862_insertion849
AGACCAGGATCGTCTCCtagtgatgccactttagttataaatactgaacatatgcccagt
atgtttgtgccagttggagatgtggtccagtatgggtttttgaaccttagtggtaagccc
actcacaggactatgatgtacaatttcccaacaaaagcaggacagtgtggtggtgttgtg
actgccgtgggtaaagtgattgggatccacattggtAGCGGGAGACCGGGGTCTCTGAGC
ggcaacggtaggcaaggtttctgcgctgccctgaagaggggatGGAGACGGGTATATGTG
>Replication_DI_784-862_insertion850
AGACCAGGATCGTCTCCtagtgatgccactttagttataaatactgaacatatgcccagt
atgtttgtgccagttggagatgtggtccagtatgggtttttgaaccttagtggtaagccc
actcacaggactatgatgtacaatttcccaacaaaagcaggacagtgtggtggtgttgtg
actgccgtgggtaaagtgattgggatccacattggtggcAGCGGGAGACCGGGGTCTCTG
AGCaacggtaggcaaggtttctgcgctgccctgaagaggggatGGAGACGGGTATATGTG
>Replication_DI_784-862_insertion851
AGACCAGGATCGTCTCCtagtgatgccactttagttataaatactgaacatatgcccagt
atgtttgtgccagttggagatgtggtccagtatgggtttttgaaccttagtggtaagccc
actcacaggactatgatgtacaatttcccaacaaaagcaggacagtgtggtggtgttgtg
actgccgtgggtaaagtgattgggatccacattggtggcaacAGCGGGAGACCGGGGTCT
CTGAGCggtaggcaaggtttctgcgctgccctgaagaggggatGGAGACGGGTATATGTG
>Replication_DI_784-862_insertion852
AGACCAGGATCGTCTCCtagtgatgccactttagttataaatactgaacatatgcccagt
atgtttgtgccagttggagatgtggtccagtatgggtttttgaaccttagtggtaagccc
actcacaggactatgatgtacaatttcccaacaaaagcaggacagtgtggtggtgttgtg
actgccgtgggtaaagtgattgggatccacattggtggcaacggtAGCGGGAGACCGGGG
TCTCTGAGCaggcaaggtttctgcgctgccctgaagaggggatGGAGACGGGTATATGTG
>Replication_DI_784-862_insertion853
AGACCAGGATCGTCTCCtagtgatgccactttagttataaatactgaacatatgcccagt
atgtttgtgccagttggagatgtggtccagtatgggtttttgaaccttagtggtaagccc
actcacaggactatgatgtacaatttcccaacaaaagcaggacagtgtggtggtgttgtg
actgccgtgggtaaagtgattgggatccacattggtggcaacggtaggAGCGGGAGACCG
GGGTCTCTGAGCcaaggtttctgcgctgccctgaagaggggatGGAGACGGGTATATGTG
>Replication_DI_784-862_insertion854
AGACCAGGATCGTCTCCtagtgatgccactttagttataaatactgaacatatgcccagt
atgtttgtgccagttggagatgtggtccagtatgggtttttgaaccttagtggtaagccc
actcacaggactatgatgtacaatttcccaacaaaagcaggacagtgtggtggtgttgtg
actgccgtgggtaaagtgattgggatccacattggtggcaacggtaggcaaAGCGGGAGA
CCGGGGTCTCTGAGCggtttctgcgctgccctgaagaggggatGGAGACGGGTATATGTG
>Replication_DI_784-862_insertion855
AGACCAGGATCGTCTCCtagtgatgccactttagttataaatactgaacatatgcccagt
atgtttgtgccagttggagatgtggtccagtatgggtttttgaaccttagtggtaagccc
actcacaggactatgatgtacaatttcccaacaaaagcaggacagtgtggtggtgttgtg
actgccgtgggtaaagtgattgggatccacattggtggcaacggtaggcaaggtAGCGGG
AGACCGGGGTCTCTGAGCttctgcgctgccctgaagaggggatGGAGACGGGTATATGTG
>Replication_DI_784-862_insertion856
AGACCAGGATCGTCTCCtagtgatgccactttagttataaatactgaacatatgcccagt
atgtttgtgccagttggagatgtggtccagtatgggtttttgaaccttagtggtaagccc
actcacaggactatgatgtacaatttcccaacaaaagcaggacagtgtggtggtgttgtg
actgccgtgggtaaagtgattgggatccacattggtggcaacggtaggcaaggtttcAGC
GGGAGACCGGGGTCTCTGAGCtgcgctgccctgaagaggggatGGAGACGGGTATATGTG
>Replication_DI_784-862_insertion857
AGACCAGGATCGTCTCCtagtgatgccactttagttataaatactgaacatatgcccagt
atgtttgtgccagttggagatgtggtccagtatgggtttttgaaccttagtggtaagccc
actcacaggactatgatgtacaatttcccaacaaaagcaggacagtgtggtggtgttgtg
actgccgtgggtaaagtgattgggatccacattggtggcaacggtaggcaaggtttctgc
AGCGGGAGACCGGGGTCTCTGAGCgctgccctgaagaggggatGGAGACGGGTATATGTG
>Replication_DI_784-862_insertion858
AGACCAGGATCGTCTCCtagtgatgccactttagttataaatactgaacatatgcccagt
atgtttgtgccagttggagatgtggtccagtatgggtttttgaaccttagtggtaagccc
actcacaggactatgatgtacaatttcccaacaaaagcaggacagtgtggtggtgttgtg
actgccgtgggtaaagtgattgggatccacattggtggcaacggtaggcaaggtttctgc
gctAGCGGGAGACCGGGGTCTCTGAGCgccctgaagaggggatGGAGACGGGTATATGTG
>Replication_DI_784-862_insertion859
AGACCAGGATCGTCTCCtagtgatgccactttagttataaatactgaacatatgcccagt
atgtttgtgccagttggagatgtggtccagtatgggtttttgaaccttagtggtaagccc
actcacaggactatgatgtacaatttcccaacaaaagcaggacagtgtggtggtgttgtg
actgccgtgggtaaagtgattgggatccacattggtggcaacggtaggcaaggtttctgc
gctgccAGCGGGAGACCGGGGTCTCTGAGCctgaagaggggatGGAGACGGGTATATGTG
>Replication_DI_784-862_insertion860
AGACCAGGATCGTCTCCtagtgatgccactttagttataaatactgaacatatgcccagt
atgtttgtgccagttggagatgtggtccagtatgggtttttgaaccttagtggtaagccc
actcacaggactatgatgtacaatttcccaacaaaagcaggacagtgtggtggtgttgtg
actgccgtgggtaaagtgattgggatccacattggtggcaacggtaggcaaggtttctgc
gctgccctgAGCGGGAGACCGGGGTCTCTGAGCaagaggggatGGAGACGGGTATATGTG
>Replication_DI_784-862_insertion861
AGACCAGGATCGTCTCCtagtgatgccactttagttataaatactgaacatatgcccagt
atgtttgtgccagttggagatgtggtccagtatgggtttttgaaccttagtggtaagccc
actcacaggactatgatgtacaatttcccaacaaaagcaggacagtgtggtggtgttgtg
actgccgtgggtaaagtgattgggatccacattggtggcaacggtaggcaaggtttctgc
gctgccctgaagAGCGGGAGACCGGGGTCTCTGAGCaggggatGGAGACGGGTATATGTG
>Replication_DI_784-862_insertion862
AGACCAGGATCGTCTCCtagtgatgccactttagttataaatactgaacatatgcccagt
atgtttgtgccagttggagatgtggtccagtatgggtttttgaaccttagtggtaagccc
actcacaggactatgatgtacaatttcccaacaaaagcaggacagtgtggtggtgttgtg
actgccgtgggtaaagtgattgggatccacattggtggcaacggtaggcaaggtttctgc
gctgccctgaagaggAGCGGGAGACCGGGGTCTCTGAGCggatGGAGACGGGTATATGTG
>Replication_DI_863-940_insertion863
TCGGATTAGAGCGTCTCCgggaAGCGGGAGACCGGGGTCTCTGAGCtacttttgcagtga
acaaggtgagatccaatggatgaagcccaacaaagaaactggcaggttgaacatcaacgg
acctactcgcactaagcttgaaccaagtgtctttcacgatgtgttcgaaggcactaaaga
gccagcagtgctgactagtaaagacccaaggctggaagttgactttgaacaggctctttt
ttcaaaatacgtggggaacacgcttcatgaacccgacgagtGGAGACGGGGAAATCCCGA
>Replication_DI_863-940_insertion864
TCGGATTAGAGCGTCTCCgggatacAGCGGGAGACCGGGGTCTCTGAGCttttgcagtga
acaaggtgagatccaatggatgaagcccaacaaagaaactggcaggttgaacatcaacgg
acctactcgcactaagcttgaaccaagtgtctttcacgatgtgttcgaaggcactaaaga
gccagcagtgctgactagtaaagacccaaggctggaagttgactttgaacaggctctttt
ttcaaaatacgtggggaacacgcttcatgaacccgacgagtGGAGACGGGGAAATCCCGA
>Replication_DI_863-940_insertion865
TCGGATTAGAGCGTCTCCgggatactttAGCGGGAGACCGGGGTCTCTGAGCtgcagtga
acaaggtgagatccaatggatgaagcccaacaaagaaactggcaggttgaacatcaacgg
acctactcgcactaagcttgaaccaagtgtctttcacgatgtgttcgaaggcactaaaga
gccagcagtgctgactagtaaagacccaaggctggaagttgactttgaacaggctctttt
ttcaaaatacgtggggaacacgcttcatgaacccgacgagtGGAGACGGGGAAATCCCGA
>Replication_DI_863-940_insertion866
TCGGATTAGAGCGTCTCCgggatacttttgcAGCGGGAGACCGGGGTCTCTGAGCagtga
acaaggtgagatccaatggatgaagcccaacaaagaaactggcaggttgaacatcaacgg
acctactcgcactaagcttgaaccaagtgtctttcacgatgtgttcgaaggcactaaaga
gccagcagtgctgactagtaaagacccaaggctggaagttgactttgaacaggctctttt
ttcaaaatacgtggggaacacgcttcatgaacccgacgagtGGAGACGGGGAAATCCCGA
>Replication_DI_863-940_insertion867
TCGGATTAGAGCGTCTCCgggatacttttgcagtAGCGGGAGACCGGGGTCTCTGAGCga
acaaggtgagatccaatggatgaagcccaacaaagaaactggcaggttgaacatcaacgg
acctactcgcactaagcttgaaccaagtgtctttcacgatgtgttcgaaggcactaaaga
gccagcagtgctgactagtaaagacccaaggctggaagttgactttgaacaggctctttt
ttcaaaatacgtggggaacacgcttcatgaacccgacgagtGGAGACGGGGAAATCCCGA
>Replication_DI_863-940_insertion868
TCGGATTAGAGCGTCTCCgggatacttttgcagtgaaAGCGGGAGACCGGGGTCTCTGAG
Ccaaggtgagatccaatggatgaagcccaacaaagaaactggcaggttgaacatcaacgg
acctactcgcactaagcttgaaccaagtgtctttcacgatgtgttcgaaggcactaaaga
gccagcagtgctgactagtaaagacccaaggctggaagttgactttgaacaggctctttt
ttcaaaatacgtggggaacacgcttcatgaacccgacgagtGGAGACGGGGAAATCCCGA
>Replication_DI_863-940_insertion869
TCGGATTAGAGCGTCTCCgggatacttttgcagtgaacaaAGCGGGAGACCGGGGTCTCT
GAGCggtgagatccaatggatgaagcccaacaaagaaactggcaggttgaacatcaacgg
acctactcgcactaagcttgaaccaagtgtctttcacgatgtgttcgaaggcactaaaga
gccagcagtgctgactagtaaagacccaaggctggaagttgactttgaacaggctctttt
ttcaaaatacgtggggaacacgcttcatgaacccgacgagtGGAGACGGGGAAATCCCGA
>Replication_DI_863-940_insertion870
TCGGATTAGAGCGTCTCCgggatacttttgcagtgaacaaggtAGCGGGAGACCGGGGTC
TCTGAGCgagatccaatggatgaagcccaacaaagaaactggcaggttgaacatcaacgg
acctactcgcactaagcttgaaccaagtgtctttcacgatgtgttcgaaggcactaaaga
gccagcagtgctgactagtaaagacccaaggctggaagttgactttgaacaggctctttt
ttcaaaatacgtggggaacacgcttcatgaacccgacgagtGGAGACGGGGAAATCCCGA
>Replication_DI_863-940_insertion871
TCGGATTAGAGCGTCTCCgggatacttttgcagtgaacaaggtgagAGCGGGAGACCGGG
GTCTCTGAGCatccaatggatgaagcccaacaaagaaactggcaggttgaacatcaacgg
acctactcgcactaagcttgaaccaagtgtctttcacgatgtgttcgaaggcactaaaga
gccagcagtgctgactagtaaagacccaaggctggaagttgactttgaacaggctctttt
ttcaaaatacgtggggaacacgcttcatgaacccgacgagtGGAGACGGGGAAATCCCGA
>Replication_DI_863-940_insertion872
TCGGATTAGAGCGTCTCCgggatacttttgcagtgaacaaggtgagatcAGCGGGAGACC
GGGGTCTCTGAGCcaatggatgaagcccaacaaagaaactggcaggttgaacatcaacgg
acctactcgcactaagcttgaaccaagtgtctttcacgatgtgttcgaaggcactaaaga
gccagcagtgctgactagtaaagacccaaggctggaagttgactttgaacaggctctttt
ttcaaaatacgtggggaacacgcttcatgaacccgacgagtGGAGACGGGGAAATCCCGA
>Replication_DI_863-940_insertion873
TCGGATTAGAGCGTCTCCgggatacttttgcagtgaacaaggtgagatccaaAGCGGGAG
ACCGGGGTCTCTGAGCtggatgaagcccaacaaagaaactggcaggttgaacatcaacgg
acctactcgcactaagcttgaaccaagtgtctttcacgatgtgttcgaaggcactaaaga
gccagcagtgctgactagtaaagacccaaggctggaagttgactttgaacaggctctttt
ttcaaaatacgtggggaacacgcttcatgaacccgacgagtGGAGACGGGGAAATCCCGA
>Replication_DI_863-940_insertion874
TCGGATTAGAGCGTCTCCgggatacttttgcagtgaacaaggtgagatccaatggAGCGG
GAGACCGGGGTCTCTGAGCatgaagcccaacaaagaaactggcaggttgaacatcaacgg
acctactcgcactaagcttgaaccaagtgtctttcacgatgtgttcgaaggcactaaaga
gccagcagtgctgactagtaaagacccaaggctggaagttgactttgaacaggctctttt
ttcaaaatacgtggggaacacgcttcatgaacccgacgagtGGAGACGGGGAAATCCCGA
>Replication_DI_863-940_insertion875
TCGGATTAGAGCGTCTCCgggatacttttgcagtgaacaaggtgagatccaatggatgAG
CGGGAGACCGGGGTCTCTGAGCaagcccaacaaagaaactggcaggttgaacatcaacgg
acctactcgcactaagcttgaaccaagtgtctttcacgatgtgttcgaaggcactaaaga
gccagcagtgctgactagtaaagacccaaggctggaagttgactttgaacaggctctttt
ttcaaaatacgtggggaacacgcttcatgaacccgacgagtGGAGACGGGGAAATCCCGA
>Replication_DI_863-940_insertion876
TCGGATTAGAGCGTCTCCgggatacttttgcagtgaacaaggtgagatccaatggatgaa
gAGCGGGAGACCGGGGTCTCTGAGCcccaacaaagaaactggcaggttgaacatcaacgg
acctactcgcactaagcttgaaccaagtgtctttcacgatgtgttcgaaggcactaaaga
gccagcagtgctgactagtaaagacccaaggctggaagttgactttgaacaggctctttt
ttcaaaatacgtggggaacacgcttcatgaacccgacgagtGGAGACGGGGAAATCCCGA
>Replication_DI_863-940_insertion877
TCGGATTAGAGCGTCTCCgggatacttttgcagtgaacaaggtgagatccaatggatgaa
gcccAGCGGGAGACCGGGGTCTCTGAGCaacaaagaaactggcaggttgaacatcaacgg
acctactcgcactaagcttgaaccaagtgtctttcacgatgtgttcgaaggcactaaaga
gccagcagtgctgactagtaaagacccaaggctggaagttgactttgaacaggctctttt
ttcaaaatacgtggggaacacgcttcatgaacccgacgagtGGAGACGGGGAAATCCCGA
>Replication_DI_863-940_insertion878
TCGGATTAGAGCGTCTCCgggatacttttgcagtgaacaaggtgagatccaatggatgaa
gcccaacAGCGGGAGACCGGGGTCTCTGAGCaaagaaactggcaggttgaacatcaacgg
acctactcgcactaagcttgaaccaagtgtctttcacgatgtgttcgaaggcactaaaga
gccagcagtgctgactagtaaagacccaaggctggaagttgactttgaacaggctctttt
ttcaaaatacgtggggaacacgcttcatgaacccgacgagtGGAGACGGGGAAATCCCGA
>Replication_DI_863-940_insertion879
TCGGATTAGAGCGTCTCCgggatacttttgcagtgaacaaggtgagatccaatggatgaa
gcccaacaaaAGCGGGAGACCGGGGTCTCTGAGCgaaactggcaggttgaacatcaacgg
acctactcgcactaagcttgaaccaagtgtctttcacgatgtgttcgaaggcactaaaga
gccagcagtgctgactagtaaagacccaaggctggaagttgactttgaacaggctctttt
ttcaaaatacgtggggaacacgcttcatgaacccgacgagtGGAGACGGGGAAATCCCGA
>Replication_DI_863-940_insertion880
TCGGATTAGAGCGTCTCCgggatacttttgcagtgaacaaggtgagatccaatggatgaa
gcccaacaaagaaAGCGGGAGACCGGGGTCTCTGAGCactggcaggttgaacatcaacgg
acctactcgcactaagcttgaaccaagtgtctttcacgatgtgttcgaaggcactaaaga
gccagcagtgctgactagtaaagacccaaggctggaagttgactttgaacaggctctttt
ttcaaaatacgtggggaacacgcttcatgaacccgacgagtGGAGACGGGGAAATCCCGA
>Replication_DI_863-940_insertion881
TCGGATTAGAGCGTCTCCgggatacttttgcagtgaacaaggtgagatccaatggatgaa
gcccaacaaagaaactAGCGGGAGACCGGGGTCTCTGAGCggcaggttgaacatcaacgg
acctactcgcactaagcttgaaccaagtgtctttcacgatgtgttcgaaggcactaaaga
gccagcagtgctgactagtaaagacccaaggctggaagttgactttgaacaggctctttt
ttcaaaatacgtggggaacacgcttcatgaacccgacgagtGGAGACGGGGAAATCCCGA
>Replication_DI_863-940_insertion882
TCGGATTAGAGCGTCTCCgggatacttttgcagtgaacaaggtgagatccaatggatgaa
gcccaacaaagaaactggcAGCGGGAGACCGGGGTCTCTGAGCaggttgaacatcaacgg
acctactcgcactaagcttgaaccaagtgtctttcacgatgtgttcgaaggcactaaaga
gccagcagtgctgactagtaaagacccaaggctggaagttgactttgaacaggctctttt
ttcaaaatacgtggggaacacgcttcatgaacccgacgagtGGAGACGGGGAAATCCCGA
>Replication_DI_863-940_insertion883
TCGGATTAGAGCGTCTCCgggatacttttgcagtgaacaaggtgagatccaatggatgaa
gcccaacaaagaaactggcaggAGCGGGAGACCGGGGTCTCTGAGCttgaacatcaacgg
acctactcgcactaagcttgaaccaagtgtctttcacgatgtgttcgaaggcactaaaga
gccagcagtgctgactagtaaagacccaaggctggaagttgactttgaacaggctctttt
ttcaaaatacgtggggaacacgcttcatgaacccgacgagtGGAGACGGGGAAATCCCGA
>Replication_DI_863-940_insertion884
TCGGATTAGAGCGTCTCCgggatacttttgcagtgaacaaggtgagatccaatggatgaa
gcccaacaaagaaactggcaggttgAGCGGGAGACCGGGGTCTCTGAGCaacatcaacgg
acctactcgcactaagcttgaaccaagtgtctttcacgatgtgttcgaaggcactaaaga
gccagcagtgctgactagtaaagacccaaggctggaagttgactttgaacaggctctttt
ttcaaaatacgtggggaacacgcttcatgaacccgacgagtGGAGACGGGGAAATCCCGA
>Replication_DI_863-940_insertion885
TCGGATTAGAGCGTCTCCgggatacttttgcagtgaacaaggtgagatccaatggatgaa
gcccaacaaagaaactggcaggttgaacAGCGGGAGACCGGGGTCTCTGAGCatcaacgg
acctactcgcactaagcttgaaccaagtgtctttcacgatgtgttcgaaggcactaaaga
gccagcagtgctgactagtaaagacccaaggctggaagttgactttgaacaggctctttt
ttcaaaatacgtggggaacacgcttcatgaacccgacgagtGGAGACGGGGAAATCCCGA
>Replication_DI_863-940_insertion886
TCGGATTAGAGCGTCTCCgggatacttttgcagtgaacaaggtgagatccaatggatgaa
gcccaacaaagaaactggcaggttgaacatcAGCGGGAGACCGGGGTCTCTGAGCaacgg
acctactcgcactaagcttgaaccaagtgtctttcacgatgtgttcgaaggcactaaaga
gccagcagtgctgactagtaaagacccaaggctggaagttgactttgaacaggctctttt
ttcaaaatacgtggggaacacgcttcatgaacccgacgagtGGAGACGGGGAAATCCCGA
>Replication_DI_863-940_insertion887
TCGGATTAGAGCGTCTCCgggatacttttgcagtgaacaaggtgagatccaatggatgaa
gcccaacaaagaaactggcaggttgaacatcaacAGCGGGAGACCGGGGTCTCTGAGCgg
acctactcgcactaagcttgaaccaagtgtctttcacgatgtgttcgaaggcactaaaga
gccagcagtgctgactagtaaagacccaaggctggaagttgactttgaacaggctctttt
ttcaaaatacgtggggaacacgcttcatgaacccgacgagtGGAGACGGGGAAATCCCGA
>Replication_DI_863-940_insertion888
TCGGATTAGAGCGTCTCCgggatacttttgcagtgaacaaggtgagatccaatggatgaa
gcccaacaaagaaactggcaggttgaacatcaacggaAGCGGGAGACCGGGGTCTCTGAG
Ccctactcgcactaagcttgaaccaagtgtctttcacgatgtgttcgaaggcactaaaga
gccagcagtgctgactagtaaagacccaaggctggaagttgactttgaacaggctctttt
ttcaaaatacgtggggaacacgcttcatgaacccgacgagtGGAGACGGGGAAATCCCGA
>Replication_DI_863-940_insertion889
TCGGATTAGAGCGTCTCCgggatacttttgcagtgaacaaggtgagatccaatggatgaa
gcccaacaaagaaactggcaggttgaacatcaacggacctAGCGGGAGACCGGGGTCTCT
GAGCactcgcactaagcttgaaccaagtgtctttcacgatgtgttcgaaggcactaaaga
gccagcagtgctgactagtaaagacccaaggctggaagttgactttgaacaggctctttt
ttcaaaatacgtggggaacacgcttcatgaacccgacgagtGGAGACGGGGAAATCCCGA
>Replication_DI_863-940_insertion890
TCGGATTAGAGCGTCTCCgggatacttttgcagtgaacaaggtgagatccaatggatgaa
gcccaacaaagaaactggcaggttgaacatcaacggacctactAGCGGGAGACCGGGGTC
TCTGAGCcgcactaagcttgaaccaagtgtctttcacgatgtgttcgaaggcactaaaga
gccagcagtgctgactagtaaagacccaaggctggaagttgactttgaacaggctctttt
ttcaaaatacgtggggaacacgcttcatgaacccgacgagtGGAGACGGGGAAATCCCGA
>Replication_DI_863-940_insertion891
TCGGATTAGAGCGTCTCCgggatacttttgcagtgaacaaggtgagatccaatggatgaa
gcccaacaaagaaactggcaggttgaacatcaacggacctactcgcAGCGGGAGACCGGG
GTCTCTGAGCactaagcttgaaccaagtgtctttcacgatgtgttcgaaggcactaaaga
gccagcagtgctgactagtaaagacccaaggctggaagttgactttgaacaggctctttt
ttcaaaatacgtggggaacacgcttcatgaacccgacgagtGGAGACGGGGAAATCCCGA
>Replication_DI_863-940_insertion892
TCGGATTAGAGCGTCTCCgggatacttttgcagtgaacaaggtgagatccaatggatgaa
gcccaacaaagaaactggcaggttgaacatcaacggacctactcgcactAGCGGGAGACC
GGGGTCTCTGAGCaagcttgaaccaagtgtctttcacgatgtgttcgaaggcactaaaga
gccagcagtgctgactagtaaagacccaaggctggaagttgactttgaacaggctctttt
ttcaaaatacgtggggaacacgcttcatgaacccgacgagtGGAGACGGGGAAATCCCGA
>Replication_DI_863-940_insertion893
TCGGATTAGAGCGTCTCCgggatacttttgcagtgaacaaggtgagatccaatggatgaa
gcccaacaaagaaactggcaggttgaacatcaacggacctactcgcactaagAGCGGGAG
ACCGGGGTCTCTGAGCcttgaaccaagtgtctttcacgatgtgttcgaaggcactaaaga
gccagcagtgctgactagtaaagacccaaggctggaagttgactttgaacaggctctttt
ttcaaaatacgtggggaacacgcttcatgaacccgacgagtGGAGACGGGGAAATCCCGA
>Replication_DI_863-940_insertion894
TCGGATTAGAGCGTCTCCgggatacttttgcagtgaacaaggtgagatccaatggatgaa
gcccaacaaagaaactggcaggttgaacatcaacggacctactcgcactaagcttAGCGG
GAGACCGGGGTCTCTGAGCgaaccaagtgtctttcacgatgtgttcgaaggcactaaaga
gccagcagtgctgactagtaaagacccaaggctggaagttgactttgaacaggctctttt
ttcaaaatacgtggggaacacgcttcatgaacccgacgagtGGAGACGGGGAAATCCCGA
>Replication_DI_863-940_insertion895
TCGGATTAGAGCGTCTCCgggatacttttgcagtgaacaaggtgagatccaatggatgaa
gcccaacaaagaaactggcaggttgaacatcaacggacctactcgcactaagcttgaaAG
CGGGAGACCGGGGTCTCTGAGCccaagtgtctttcacgatgtgttcgaaggcactaaaga
gccagcagtgctgactagtaaagacccaaggctggaagttgactttgaacaggctctttt
ttcaaaatacgtggggaacacgcttcatgaacccgacgagtGGAGACGGGGAAATCCCGA
>Replication_DI_863-940_insertion896
TCGGATTAGAGCGTCTCCgggatacttttgcagtgaacaaggtgagatccaatggatgaa
gcccaacaaagaaactggcaggttgaacatcaacggacctactcgcactaagcttgaacc
aAGCGGGAGACCGGGGTCTCTGAGCagtgtctttcacgatgtgttcgaaggcactaaaga
gccagcagtgctgactagtaaagacccaaggctggaagttgactttgaacaggctctttt
ttcaaaatacgtggggaacacgcttcatgaacccgacgagtGGAGACGGGGAAATCCCGA
>Replication_DI_863-940_insertion897
TCGGATTAGAGCGTCTCCgggatacttttgcagtgaacaaggtgagatccaatggatgaa
gcccaacaaagaaactggcaggttgaacatcaacggacctactcgcactaagcttgaacc
aagtAGCGGGAGACCGGGGTCTCTGAGCgtctttcacgatgtgttcgaaggcactaaaga
gccagcagtgctgactagtaaagacccaaggctggaagttgactttgaacaggctctttt
ttcaaaatacgtggggaacacgcttcatgaacccgacgagtGGAGACGGGGAAATCCCGA
>Replication_DI_863-940_insertion898
TCGGATTAGAGCGTCTCCgggatacttttgcagtgaacaaggtgagatccaatggatgaa
gcccaacaaagaaactggcaggttgaacatcaacggacctactcgcactaagcttgaacc
aagtgtcAGCGGGAGACCGGGGTCTCTGAGCtttcacgatgtgttcgaaggcactaaaga
gccagcagtgctgactagtaaagacccaaggctggaagttgactttgaacaggctctttt
ttcaaaatacgtggggaacacgcttcatgaacccgacgagtGGAGACGGGGAAATCCCGA
>Replication_DI_863-940_insertion899
TCGGATTAGAGCGTCTCCgggatacttttgcagtgaacaaggtgagatccaatggatgaa
gcccaacaaagaaactggcaggttgaacatcaacggacctactcgcactaagcttgaacc
aagtgtctttAGCGGGAGACCGGGGTCTCTGAGCcacgatgtgttcgaaggcactaaaga
gccagcagtgctgactagtaaagacccaaggctggaagttgactttgaacaggctctttt
ttcaaaatacgtggggaacacgcttcatgaacccgacgagtGGAGACGGGGAAATCCCGA
>Replication_DI_863-940_insertion900
TCGGATTAGAGCGTCTCCgggatacttttgcagtgaacaaggtgagatccaatggatgaa
gcccaacaaagaaactggcaggttgaacatcaacggacctactcgcactaagcttgaacc
aagtgtctttcacAGCGGGAGACCGGGGTCTCTGAGCgatgtgttcgaaggcactaaaga
gccagcagtgctgactagtaaagacccaaggctggaagttgactttgaacaggctctttt
ttcaaaatacgtggggaacacgcttcatgaacccgacgagtGGAGACGGGGAAATCCCGA
>Replication_DI_863-940_insertion901
TCGGATTAGAGCGTCTCCgggatacttttgcagtgaacaaggtgagatccaatggatgaa
gcccaacaaagaaactggcaggttgaacatcaacggacctactcgcactaagcttgaacc
aagtgtctttcacgatAGCGGGAGACCGGGGTCTCTGAGCgtgttcgaaggcactaaaga
gccagcagtgctgactagtaaagacccaaggctggaagttgactttgaacaggctctttt
ttcaaaatacgtggggaacacgcttcatgaacccgacgagtGGAGACGGGGAAATCCCGA
>Replication_DI_863-940_insertion902
TCGGATTAGAGCGTCTCCgggatacttttgcagtgaacaaggtgagatccaatggatgaa
gcccaacaaagaaactggcaggttgaacatcaacggacctactcgcactaagcttgaacc
aagtgtctttcacgatgtgAGCGGGAGACCGGGGTCTCTGAGCttcgaaggcactaaaga
gccagcagtgctgactagtaaagacccaaggctggaagttgactttgaacaggctctttt
ttcaaaatacgtggggaacacgcttcatgaacccgacgagtGGAGACGGGGAAATCCCGA
>Replication_DI_863-940_insertion903
TCGGATTAGAGCGTCTCCgggatacttttgcagtgaacaaggtgagatccaatggatgaa
gcccaacaaagaaactggcaggttgaacatcaacggacctactcgcactaagcttgaacc
aagtgtctttcacgatgtgttcAGCGGGAGACCGGGGTCTCTGAGCgaaggcactaaaga
gccagcagtgctgactagtaaagacccaaggctggaagttgactttgaacaggctctttt
ttcaaaatacgtggggaacacgcttcatgaacccgacgagtGGAGACGGGGAAATCCCGA
>Replication_DI_863-940_insertion904
TCGGATTAGAGCGTCTCCgggatacttttgcagtgaacaaggtgagatccaatggatgaa
gcccaacaaagaaactggcaggttgaacatcaacggacctactcgcactaagcttgaacc
aagtgtctttcacgatgtgttcgaaAGCGGGAGACCGGGGTCTCTGAGCggcactaaaga
gccagcagtgctgactagtaaagacccaaggctggaagttgactttgaacaggctctttt
ttcaaaatacgtggggaacacgcttcatgaacccgacgagtGGAGACGGGGAAATCCCGA
>Replication_DI_863-940_insertion905
TCGGATTAGAGCGTCTCCgggatacttttgcagtgaacaaggtgagatccaatggatgaa
gcccaacaaagaaactggcaggttgaacatcaacggacctactcgcactaagcttgaacc
aagtgtctttcacgatgtgttcgaaggcAGCGGGAGACCGGGGTCTCTGAGCactaaaga
gccagcagtgctgactagtaaagacccaaggctggaagttgactttgaacaggctctttt
ttcaaaatacgtggggaacacgcttcatgaacccgacgagtGGAGACGGGGAAATCCCGA
>Replication_DI_863-940_insertion906
TCGGATTAGAGCGTCTCCgggatacttttgcagtgaacaaggtgagatccaatggatgaa
gcccaacaaagaaactggcaggttgaacatcaacggacctactcgcactaagcttgaacc
aagtgtctttcacgatgtgttcgaaggcactAGCGGGAGACCGGGGTCTCTGAGCaaaga
gccagcagtgctgactagtaaagacccaaggctggaagttgactttgaacaggctctttt
ttcaaaatacgtggggaacacgcttcatgaacccgacgagtGGAGACGGGGAAATCCCGA
>Replication_DI_863-940_insertion907
TCGGATTAGAGCGTCTCCgggatacttttgcagtgaacaaggtgagatccaatggatgaa
gcccaacaaagaaactggcaggttgaacatcaacggacctactcgcactaagcttgaacc
aagtgtctttcacgatgtgttcgaaggcactaaaAGCGGGAGACCGGGGTCTCTGAGCga
gccagcagtgctgactagtaaagacccaaggctggaagttgactttgaacaggctctttt
ttcaaaatacgtggggaacacgcttcatgaacccgacgagtGGAGACGGGGAAATCCCGA
>Replication_DI_863-940_insertion908
TCGGATTAGAGCGTCTCCgggatacttttgcagtgaacaaggtgagatccaatggatgaa
gcccaacaaagaaactggcaggttgaacatcaacggacctactcgcactaagcttgaacc
aagtgtctttcacgatgtgttcgaaggcactaaagagAGCGGGAGACCGGGGTCTCTGAG
Cccagcagtgctgactagtaaagacccaaggctggaagttgactttgaacaggctctttt
ttcaaaatacgtggggaacacgcttcatgaacccgacgagtGGAGACGGGGAAATCCCGA
>Replication_DI_863-940_insertion909
TCGGATTAGAGCGTCTCCgggatacttttgcagtgaacaaggtgagatccaatggatgaa
gcccaacaaagaaactggcaggttgaacatcaacggacctactcgcactaagcttgaacc
aagtgtctttcacgatgtgttcgaaggcactaaagagccaAGCGGGAGACCGGGGTCTCT
GAGCgcagtgctgactagtaaagacccaaggctggaagttgactttgaacaggctctttt
ttcaaaatacgtggggaacacgcttcatgaacccgacgagtGGAGACGGGGAAATCCCGA
>Replication_DI_863-940_insertion910
TCGGATTAGAGCGTCTCCgggatacttttgcagtgaacaaggtgagatccaatggatgaa
gcccaacaaagaaactggcaggttgaacatcaacggacctactcgcactaagcttgaacc
aagtgtctttcacgatgtgttcgaaggcactaaagagccagcaAGCGGGAGACCGGGGTC
TCTGAGCgtgctgactagtaaagacccaaggctggaagttgactttgaacaggctctttt
ttcaaaatacgtggggaacacgcttcatgaacccgacgagtGGAGACGGGGAAATCCCGA
>Replication_DI_863-940_insertion911
TCGGATTAGAGCGTCTCCgggatacttttgcagtgaacaaggtgagatccaatggatgaa
gcccaacaaagaaactggcaggttgaacatcaacggacctactcgcactaagcttgaacc
aagtgtctttcacgatgtgttcgaaggcactaaagagccagcagtgAGCGGGAGACCGGG
GTCTCTGAGCctgactagtaaagacccaaggctggaagttgactttgaacaggctctttt
ttcaaaatacgtggggaacacgcttcatgaacccgacgagtGGAGACGGGGAAATCCCGA
>Replication_DI_863-940_insertion912
TCGGATTAGAGCGTCTCCgggatacttttgcagtgaacaaggtgagatccaatggatgaa
gcccaacaaagaaactggcaggttgaacatcaacggacctactcgcactaagcttgaacc
aagtgtctttcacgatgtgttcgaaggcactaaagagccagcagtgctgAGCGGGAGACC
GGGGTCTCTGAGCactagtaaagacccaaggctggaagttgactttgaacaggctctttt
ttcaaaatacgtggggaacacgcttcatgaacccgacgagtGGAGACGGGGAAATCCCGA
>Replication_DI_863-940_insertion913
TCGGATTAGAGCGTCTCCgggatacttttgcagtgaacaaggtgagatccaatggatgaa
gcccaacaaagaaactggcaggttgaacatcaacggacctactcgcactaagcttgaacc
aagtgtctttcacgatgtgttcgaaggcactaaagagccagcagtgctgactAGCGGGAG
ACCGGGGTCTCTGAGCagtaaagacccaaggctggaagttgactttgaacaggctctttt
ttcaaaatacgtggggaacacgcttcatgaacccgacgagtGGAGACGGGGAAATCCCGA
>Replication_DI_863-940_insertion914
TCGGATTAGAGCGTCTCCgggatacttttgcagtgaacaaggtgagatccaatggatgaa
gcccaacaaagaaactggcaggttgaacatcaacggacctactcgcactaagcttgaacc
aagtgtctttcacgatgtgttcgaaggcactaaagagccagcagtgctgactagtAGCGG
GAGACCGGGGTCTCTGAGCaaagacccaaggctggaagttgactttgaacaggctctttt
ttcaaaatacgtggggaacacgcttcatgaacccgacgagtGGAGACGGGGAAATCCCGA
>Replication_DI_863-940_insertion915
TCGGATTAGAGCGTCTCCgggatacttttgcagtgaacaaggtgagatccaatggatgaa
gcccaacaaagaaactggcaggttgaacatcaacggacctactcgcactaagcttgaacc
aagtgtctttcacgatgtgttcgaaggcactaaagagccagcagtgctgactagtaaaAG
CGGGAGACCGGGGTCTCTGAGCgacccaaggctggaagttgactttgaacaggctctttt
ttcaaaatacgtggggaacacgcttcatgaacccgacgagtGGAGACGGGGAAATCCCGA
>Replication_DI_863-940_insertion916
TCGGATTAGAGCGTCTCCgggatacttttgcagtgaacaaggtgagatccaatggatgaa
gcccaacaaagaaactggcaggttgaacatcaacggacctactcgcactaagcttgaacc
aagtgtctttcacgatgtgttcgaaggcactaaagagccagcagtgctgactagtaaaga
cAGCGGGAGACCGGGGTCTCTGAGCccaaggctggaagttgactttgaacaggctctttt
ttcaaaatacgtggggaacacgcttcatgaacccgacgagtGGAGACGGGGAAATCCCGA
>Replication_DI_863-940_insertion917
TCGGATTAGAGCGTCTCCgggatacttttgcagtgaacaaggtgagatccaatggatgaa
gcccaacaaagaaactggcaggttgaacatcaacggacctactcgcactaagcttgaacc
aagtgtctttcacgatgtgttcgaaggcactaaagagccagcagtgctgactagtaaaga
cccaAGCGGGAGACCGGGGTCTCTGAGCaggctggaagttgactttgaacaggctctttt
ttcaaaatacgtggggaacacgcttcatgaacccgacgagtGGAGACGGGGAAATCCCGA
>Replication_DI_863-940_insertion918
TCGGATTAGAGCGTCTCCgggatacttttgcagtgaacaaggtgagatccaatggatgaa
gcccaacaaagaaactggcaggttgaacatcaacggacctactcgcactaagcttgaacc
aagtgtctttcacgatgtgttcgaaggcactaaagagccagcagtgctgactagtaaaga
cccaaggAGCGGGAGACCGGGGTCTCTGAGCctggaagttgactttgaacaggctctttt
ttcaaaatacgtggggaacacgcttcatgaacccgacgagtGGAGACGGGGAAATCCCGA
>Replication_DI_863-940_insertion919
TCGGATTAGAGCGTCTCCgggatacttttgcagtgaacaaggtgagatccaatggatgaa
gcccaacaaagaaactggcaggttgaacatcaacggacctactcgcactaagcttgaacc
aagtgtctttcacgatgtgttcgaaggcactaaagagccagcagtgctgactagtaaaga
cccaaggctgAGCGGGAGACCGGGGTCTCTGAGCgaagttgactttgaacaggctctttt
ttcaaaatacgtggggaacacgcttcatgaacccgacgagtGGAGACGGGGAAATCCCGA
>Replication_DI_863-940_insertion920
TCGGATTAGAGCGTCTCCgggatacttttgcagtgaacaaggtgagatccaatggatgaa
gcccaacaaagaaactggcaggttgaacatcaacggacctactcgcactaagcttgaacc
aagtgtctttcacgatgtgttcgaaggcactaaagagccagcagtgctgactagtaaaga
cccaaggctggaaAGCGGGAGACCGGGGTCTCTGAGCgttgactttgaacaggctctttt
ttcaaaatacgtggggaacacgcttcatgaacccgacgagtGGAGACGGGGAAATCCCGA
>Replication_DI_863-940_insertion921
TCGGATTAGAGCGTCTCCgggatacttttgcagtgaacaaggtgagatccaatggatgaa
gcccaacaaagaaactggcaggttgaacatcaacggacctactcgcactaagcttgaacc
aagtgtctttcacgatgtgttcgaaggcactaaagagccagcagtgctgactagtaaaga
cccaaggctggaagttAGCGGGAGACCGGGGTCTCTGAGCgactttgaacaggctctttt
ttcaaaatacgtggggaacacgcttcatgaacccgacgagtGGAGACGGGGAAATCCCGA
>Replication_DI_863-940_insertion922
TCGGATTAGAGCGTCTCCgggatacttttgcagtgaacaaggtgagatccaatggatgaa
gcccaacaaagaaactggcaggttgaacatcaacggacctactcgcactaagcttgaacc
aagtgtctttcacgatgtgttcgaaggcactaaagagccagcagtgctgactagtaaaga
cccaaggctggaagttgacAGCGGGAGACCGGGGTCTCTGAGCtttgaacaggctctttt
ttcaaaatacgtggggaacacgcttcatgaacccgacgagtGGAGACGGGGAAATCCCGA
>Replication_DI_863-940_insertion923
TCGGATTAGAGCGTCTCCgggatacttttgcagtgaacaaggtgagatccaatggatgaa
gcccaacaaagaaactggcaggttgaacatcaacggacctactcgcactaagcttgaacc
aagtgtctttcacgatgtgttcgaaggcactaaagagccagcagtgctgactagtaaaga
cccaaggctggaagttgactttAGCGGGAGACCGGGGTCTCTGAGCgaacaggctctttt
ttcaaaatacgtggggaacacgcttcatgaacccgacgagtGGAGACGGGGAAATCCCGA
>Replication_DI_863-940_insertion924
TCGGATTAGAGCGTCTCCgggatacttttgcagtgaacaaggtgagatccaatggatgaa
gcccaacaaagaaactggcaggttgaacatcaacggacctactcgcactaagcttgaacc
aagtgtctttcacgatgtgttcgaaggcactaaagagccagcagtgctgactagtaaaga
cccaaggctggaagttgactttgaaAGCGGGAGACCGGGGTCTCTGAGCcaggctctttt
ttcaaaatacgtggggaacacgcttcatgaacccgacgagtGGAGACGGGGAAATCCCGA
>Replication_DI_863-940_insertion925
TCGGATTAGAGCGTCTCCgggatacttttgcagtgaacaaggtgagatccaatggatgaa
gcccaacaaagaaactggcaggttgaacatcaacggacctactcgcactaagcttgaacc
aagtgtctttcacgatgtgttcgaaggcactaaagagccagcagtgctgactagtaaaga
cccaaggctggaagttgactttgaacagAGCGGGAGACCGGGGTCTCTGAGCgctctttt
ttcaaaatacgtggggaacacgcttcatgaacccgacgagtGGAGACGGGGAAATCCCGA
>Replication_DI_863-940_insertion926
TCGGATTAGAGCGTCTCCgggatacttttgcagtgaacaaggtgagatccaatggatgaa
gcccaacaaagaaactggcaggttgaacatcaacggacctactcgcactaagcttgaacc
aagtgtctttcacgatgtgttcgaaggcactaaagagccagcagtgctgactagtaaaga
cccaaggctggaagttgactttgaacaggctAGCGGGAGACCGGGGTCTCTGAGCctttt
ttcaaaatacgtggggaacacgcttcatgaacccgacgagtGGAGACGGGGAAATCCCGA
>Replication_DI_863-940_insertion927
TCGGATTAGAGCGTCTCCgggatacttttgcagtgaacaaggtgagatccaatggatgaa
gcccaacaaagaaactggcaggttgaacatcaacggacctactcgcactaagcttgaacc
aagtgtctttcacgatgtgttcgaaggcactaaagagccagcagtgctgactagtaaaga
cccaaggctggaagttgactttgaacaggctcttAGCGGGAGACCGGGGTCTCTGAGCtt
ttcaaaatacgtggggaacacgcttcatgaacccgacgagtGGAGACGGGGAAATCCCGA
>Replication_DI_863-940_insertion928
TCGGATTAGAGCGTCTCCgggatacttttgcagtgaacaaggtgagatccaatggatgaa
gcccaacaaagaaactggcaggttgaacatcaacggacctactcgcactaagcttgaacc
aagtgtctttcacgatgtgttcgaaggcactaaagagccagcagtgctgactagtaaaga
cccaaggctggaagttgactttgaacaggctctttttAGCGGGAGACCGGGGTCTCTGAG
CtcaaaatacgtggggaacacgcttcatgaacccgacgagtGGAGACGGGGAAATCCCGA
>Replication_DI_863-940_insertion929
TCGGATTAGAGCGTCTCCgggatacttttgcagtgaacaaggtgagatccaatggatgaa
gcccaacaaagaaactggcaggttgaacatcaacggacctactcgcactaagcttgaacc
aagtgtctttcacgatgtgttcgaaggcactaaagagccagcagtgctgactagtaaaga
cccaaggctggaagttgactttgaacaggctcttttttcaAGCGGGAGACCGGGGTCTCT
GAGCaaatacgtggggaacacgcttcatgaacccgacgagtGGAGACGGGGAAATCCCGA
>Replication_DI_863-940_insertion930
TCGGATTAGAGCGTCTCCgggatacttttgcagtgaacaaggtgagatccaatggatgaa
gcccaacaaagaaactggcaggttgaacatcaacggacctactcgcactaagcttgaacc
aagtgtctttcacgatgtgttcgaaggcactaaagagccagcagtgctgactagtaaaga
cccaaggctggaagttgactttgaacaggctcttttttcaaaaAGCGGGAGACCGGGGTC
TCTGAGCtacgtggggaacacgcttcatgaacccgacgagtGGAGACGGGGAAATCCCGA
>Replication_DI_863-940_insertion931
TCGGATTAGAGCGTCTCCgggatacttttgcagtgaacaaggtgagatccaatggatgaa
gcccaacaaagaaactggcaggttgaacatcaacggacctactcgcactaagcttgaacc
aagtgtctttcacgatgtgttcgaaggcactaaagagccagcagtgctgactagtaaaga
cccaaggctggaagttgactttgaacaggctcttttttcaaaatacAGCGGGAGACCGGG
GTCTCTGAGCgtggggaacacgcttcatgaacccgacgagtGGAGACGGGGAAATCCCGA
>Replication_DI_863-940_insertion932
TCGGATTAGAGCGTCTCCgggatacttttgcagtgaacaaggtgagatccaatggatgaa
gcccaacaaagaaactggcaggttgaacatcaacggacctactcgcactaagcttgaacc
aagtgtctttcacgatgtgttcgaaggcactaaagagccagcagtgctgactagtaaaga
cccaaggctggaagttgactttgaacaggctcttttttcaaaatacgtgAGCGGGAGACC
GGGGTCTCTGAGCgggaacacgcttcatgaacccgacgagtGGAGACGGGGAAATCCCGA
>Replication_DI_863-940_insertion933
TCGGATTAGAGCGTCTCCgggatacttttgcagtgaacaaggtgagatccaatggatgaa
gcccaacaaagaaactggcaggttgaacatcaacggacctactcgcactaagcttgaacc
aagtgtctttcacgatgtgttcgaaggcactaaagagccagcagtgctgactagtaaaga
cccaaggctggaagttgactttgaacaggctcttttttcaaaatacgtggggAGCGGGAG
ACCGGGGTCTCTGAGCaacacgcttcatgaacccgacgagtGGAGACGGGGAAATCCCGA
>Replication_DI_863-940_insertion934
TCGGATTAGAGCGTCTCCgggatacttttgcagtgaacaaggtgagatccaatggatgaa
gcccaacaaagaaactggcaggttgaacatcaacggacctactcgcactaagcttgaacc
aagtgtctttcacgatgtgttcgaaggcactaaagagccagcagtgctgactagtaaaga
cccaaggctggaagttgactttgaacaggctcttttttcaaaatacgtggggaacAGCGG
GAGACCGGGGTCTCTGAGCacgcttcatgaacccgacgagtGGAGACGGGGAAATCCCGA
>Replication_DI_863-940_insertion935
TCGGATTAGAGCGTCTCCgggatacttttgcagtgaacaaggtgagatccaatggatgaa
gcccaacaaagaaactggcaggttgaacatcaacggacctactcgcactaagcttgaacc
aagtgtctttcacgatgtgttcgaaggcactaaagagccagcagtgctgactagtaaaga
cccaaggctggaagttgactttgaacaggctcttttttcaaaatacgtggggaacacgAG
CGGGAGACCGGGGTCTCTGAGCcttcatgaacccgacgagtGGAGACGGGGAAATCCCGA
>Replication_DI_863-940_insertion936
TCGGATTAGAGCGTCTCCgggatacttttgcagtgaacaaggtgagatccaatggatgaa
gcccaacaaagaaactggcaggttgaacatcaacggacctactcgcactaagcttgaacc
aagtgtctttcacgatgtgttcgaaggcactaaagagccagcagtgctgactagtaaaga
cccaaggctggaagttgactttgaacaggctcttttttcaaaatacgtggggaacacgct
tAGCGGGAGACCGGGGTCTCTGAGCcatgaacccgacgagtGGAGACGGGGAAATCCCGA
>Replication_DI_863-940_insertion937
TCGGATTAGAGCGTCTCCgggatacttttgcagtgaacaaggtgagatccaatggatgaa
gcccaacaaagaaactggcaggttgaacatcaacggacctactcgcactaagcttgaacc
aagtgtctttcacgatgtgttcgaaggcactaaagagccagcagtgctgactagtaaaga
cccaaggctggaagttgactttgaacaggctcttttttcaaaatacgtggggaacacgct
tcatAGCGGGAGACCGGGGTCTCTGAGCgaacccgacgagtGGAGACGGGGAAATCCCGA
>Replication_DI_863-940_insertion938
TCGGATTAGAGCGTCTCCgggatacttttgcagtgaacaaggtgagatccaatggatgaa
gcccaacaaagaaactggcaggttgaacatcaacggacctactcgcactaagcttgaacc
aagtgtctttcacgatgtgttcgaaggcactaaagagccagcagtgctgactagtaaaga
cccaaggctggaagttgactttgaacaggctcttttttcaaaatacgtggggaacacgct
tcatgaaAGCGGGAGACCGGGGTCTCTGAGCcccgacgagtGGAGACGGGGAAATCCCGA
>Replication_DI_863-940_insertion939
TCGGATTAGAGCGTCTCCgggatacttttgcagtgaacaaggtgagatccaatggatgaa
gcccaacaaagaaactggcaggttgaacatcaacggacctactcgcactaagcttgaacc
aagtgtctttcacgatgtgttcgaaggcactaaagagccagcagtgctgactagtaaaga
cccaaggctggaagttgactttgaacaggctcttttttcaaaatacgtggggaacacgct
tcatgaacccAGCGGGAGACCGGGGTCTCTGAGCgacgagtGGAGACGGGGAAATCCCGA
>Replication_DI_863-940_insertion940
TCGGATTAGAGCGTCTCCgggatacttttgcagtgaacaaggtgagatccaatggatgaa
gcccaacaaagaaactggcaggttgaacatcaacggacctactcgcactaagcttgaacc
aagtgtctttcacgatgtgttcgaaggcactaaagagccagcagtgctgactagtaaaga
cccaaggctggaagttgactttgaacaggctcttttttcaaaatacgtggggaacacgct
tcatgaacccgacAGCGGGAGACCGGGGTCTCTGAGCgagtGGAGACGGGGAAATCCCGA
>Replication_DI_941-1019_insertion941
CCGAGAGTTACGTCTCCcgagAGCGGGAGACCGGGGTCTCTGAGCtttgtcaaggaggcg
gccttacattatgccaaccaactcaagcagttagatatcaagaccaccaagatgagcatg
gaggatgcatgttacggcacagagaacctggaagctatagatcttcacacaagtgcagga
tatccatacagtgcactaggcatcaagaaaaaggacattttggatccaacaactcgcgat
gtcagcaagatgaaattctacatggacaagtatgggttggatcGGAGACGTAATGCAACT
>Replication_DI_941-1019_insertion942
CCGAGAGTTACGTCTCCcgagtttAGCGGGAGACCGGGGTCTCTGAGCgtcaaggaggcg
gccttacattatgccaaccaactcaagcagttagatatcaagaccaccaagatgagcatg
gaggatgcatgttacggcacagagaacctggaagctatagatcttcacacaagtgcagga
tatccatacagtgcactaggcatcaagaaaaaggacattttggatccaacaactcgcgat
gtcagcaagatgaaattctacatggacaagtatgggttggatcGGAGACGTAATGCAACT
>Replication_DI_941-1019_insertion943
CCGAGAGTTACGTCTCCcgagtttgtcAGCGGGAGACCGGGGTCTCTGAGCaaggaggcg
gccttacattatgccaaccaactcaagcagttagatatcaagaccaccaagatgagcatg
gaggatgcatgttacggcacagagaacctggaagctatagatcttcacacaagtgcagga
tatccatacagtgcactaggcatcaagaaaaaggacattttggatccaacaactcgcgat
gtcagcaagatgaaattctacatggacaagtatgggttggatcGGAGACGTAATGCAACT
>Replication_DI_941-1019_insertion944
CCGAGAGTTACGTCTCCcgagtttgtcaagAGCGGGAGACCGGGGTCTCTGAGCgaggcg
gccttacattatgccaaccaactcaagcagttagatatcaagaccaccaagatgagcatg
gaggatgcatgttacggcacagagaacctggaagctatagatcttcacacaagtgcagga
tatccatacagtgcactaggcatcaagaaaaaggacattttggatccaacaactcgcgat
gtcagcaagatgaaattctacatggacaagtatgggttggatcGGAGACGTAATGCAACT
>Replication_DI_941-1019_insertion945
CCGAGAGTTACGTCTCCcgagtttgtcaaggagAGCGGGAGACCGGGGTCTCTGAGCgcg
gccttacattatgccaaccaactcaagcagttagatatcaagaccaccaagatgagcatg
gaggatgcatgttacggcacagagaacctggaagctatagatcttcacacaagtgcagga
tatccatacagtgcactaggcatcaagaaaaaggacattttggatccaacaactcgcgat
gtcagcaagatgaaattctacatggacaagtatgggttggatcGGAGACGTAATGCAACT
>Replication_DI_941-1019_insertion946
CCGAGAGTTACGTCTCCcgagtttgtcaaggaggcgAGCGGGAGACCGGGGTCTCTGAGC
gccttacattatgccaaccaactcaagcagttagatatcaagaccaccaagatgagcatg
gaggatgcatgttacggcacagagaacctggaagctatagatcttcacacaagtgcagga
tatccatacagtgcactaggcatcaagaaaaaggacattttggatccaacaactcgcgat
gtcagcaagatgaaattctacatggacaagtatgggttggatcGGAGACGTAATGCAACT
>Replication_DI_941-1019_insertion947
CCGAGAGTTACGTCTCCcgagtttgtcaaggaggcggccAGCGGGAGACCGGGGTCTCTG
AGCttacattatgccaaccaactcaagcagttagatatcaagaccaccaagatgagcatg
gaggatgcatgttacggcacagagaacctggaagctatagatcttcacacaagtgcagga
tatccatacagtgcactaggcatcaagaaaaaggacattttggatccaacaactcgcgat
gtcagcaagatgaaattctacatggacaagtatgggttggatcGGAGACGTAATGCAACT
>Replication_DI_941-1019_insertion948
CCGAGAGTTACGTCTCCcgagtttgtcaaggaggcggccttaAGCGGGAGACCGGGGTCT
CTGAGCcattatgccaaccaactcaagcagttagatatcaagaccaccaagatgagcatg
gaggatgcatgttacggcacagagaacctggaagctatagatcttcacacaagtgcagga
tatccatacagtgcactaggcatcaagaaaaaggacattttggatccaacaactcgcgat
gtcagcaagatgaaattctacatggacaagtatgggttggatcGGAGACGTAATGCAACT
>Replication_DI_941-1019_insertion949
CCGAGAGTTACGTCTCCcgagtttgtcaaggaggcggccttacatAGCGGGAGACCGGGG
TCTCTGAGCtatgccaaccaactcaagcagttagatatcaagaccaccaagatgagcatg
gaggatgcatgttacggcacagagaacctggaagctatagatcttcacacaagtgcagga
tatccatacagtgcactaggcatcaagaaaaaggacattttggatccaacaactcgcgat
gtcagcaagatgaaattctacatggacaagtatgggttggatcGGAGACGTAATGCAACT
>Replication_DI_941-1019_insertion950
CCGAGAGTTACGTCTCCcgagtttgtcaaggaggcggccttacattatAGCGGGAGACCG
GGGTCTCTGAGCgccaaccaactcaagcagttagatatcaagaccaccaagatgagcatg
gaggatgcatgttacggcacagagaacctggaagctatagatcttcacacaagtgcagga
tatccatacagtgcactaggcatcaagaaaaaggacattttggatccaacaactcgcgat
gtcagcaagatgaaattctacatggacaagtatgggttggatcGGAGACGTAATGCAACT
>Replication_DI_941-1019_insertion951
CCGAGAGTTACGTCTCCcgagtttgtcaaggaggcggccttacattatgccAGCGGGAGA
CCGGGGTCTCTGAGCaaccaactcaagcagttagatatcaagaccaccaagatgagcatg
gaggatgcatgttacggcacagagaacctggaagctatagatcttcacacaagtgcagga
tatccatacagtgcactaggcatcaagaaaaaggacattttggatccaacaactcgcgat
gtcagcaagatgaaattctacatggacaagtatgggttggatcGGAGACGTAATGCAACT
>Replication_DI_941-1019_insertion952
CCGAGAGTTACGTCTCCcgagtttgtcaaggaggcggccttacattatgccaacAGCGGG
AGACCGGGGTCTCTGAGCcaactcaagcagttagatatcaagaccaccaagatgagcatg
gaggatgcatgttacggcacagagaacctggaagctatagatcttcacacaagtgcagga
tatccatacagtgcactaggcatcaagaaaaaggacattttggatccaacaactcgcgat
gtcagcaagatgaaattctacatggacaagtatgggttggatcGGAGACGTAATGCAACT
>Replication_DI_941-1019_insertion953
CCGAGAGTTACGTCTCCcgagtttgtcaaggaggcggccttacattatgccaaccaaAGC
GGGAGACCGGGGTCTCTGAGCctcaagcagttagatatcaagaccaccaagatgagcatg
gaggatgcatgttacggcacagagaacctggaagctatagatcttcacacaagtgcagga
tatccatacagtgcactaggcatcaagaaaaaggacattttggatccaacaactcgcgat
gtcagcaagatgaaattctacatggacaagtatgggttggatcGGAGACGTAATGCAACT
>Replication_DI_941-1019_insertion954
CCGAGAGTTACGTCTCCcgagtttgtcaaggaggcggccttacattatgccaaccaactc
AGCGGGAGACCGGGGTCTCTGAGCaagcagttagatatcaagaccaccaagatgagcatg
gaggatgcatgttacggcacagagaacctggaagctatagatcttcacacaagtgcagga
tatccatacagtgcactaggcatcaagaaaaaggacattttggatccaacaactcgcgat
gtcagcaagatgaaattctacatggacaagtatgggttggatcGGAGACGTAATGCAACT
>Replication_DI_941-1019_insertion955
CCGAGAGTTACGTCTCCcgagtttgtcaaggaggcggccttacattatgccaaccaactc
aagAGCGGGAGACCGGGGTCTCTGAGCcagttagatatcaagaccaccaagatgagcatg
gaggatgcatgttacggcacagagaacctggaagctatagatcttcacacaagtgcagga
tatccatacagtgcactaggcatcaagaaaaaggacattttggatccaacaactcgcgat
gtcagcaagatgaaattctacatggacaagtatgggttggatcGGAGACGTAATGCAACT
>Replication_DI_941-1019_insertion956
CCGAGAGTTACGTCTCCcgagtttgtcaaggaggcggccttacattatgccaaccaactc
aagcagAGCGGGAGACCGGGGTCTCTGAGCttagatatcaagaccaccaagatgagcatg
gaggatgcatgttacggcacagagaacctggaagctatagatcttcacacaagtgcagga
tatccatacagtgcactaggcatcaagaaaaaggacattttggatccaacaactcgcgat
gtcagcaagatgaaattctacatggacaagtatgggttggatcGGAGACGTAATGCAACT
>Replication_DI_941-1019_insertion957
CCGAGAGTTACGTCTCCcgagtttgtcaaggaggcggccttacattatgccaaccaactc
aagcagttaAGCGGGAGACCGGGGTCTCTGAGCgatatcaagaccaccaagatgagcatg
gaggatgcatgttacggcacagagaacctggaagctatagatcttcacacaagtgcagga
tatccatacagtgcactaggcatcaagaaaaaggacattttggatccaacaactcgcgat
gtcagcaagatgaaattctacatggacaagtatgggttggatcGGAGACGTAATGCAACT
>Replication_DI_941-1019_insertion958
CCGAGAGTTACGTCTCCcgagtttgtcaaggaggcggccttacattatgccaaccaactc
aagcagttagatAGCGGGAGACCGGGGTCTCTGAGCatcaagaccaccaagatgagcatg
gaggatgcatgttacggcacagagaacctggaagctatagatcttcacacaagtgcagga
tatccatacagtgcactaggcatcaagaaaaaggacattttggatccaacaactcgcgat
gtcagcaagatgaaattctacatggacaagtatgggttggatcGGAGACGTAATGCAACT
>Replication_DI_941-1019_insertion959
CCGAGAGTTACGTCTCCcgagtttgtcaaggaggcggccttacattatgccaaccaactc
aagcagttagatatcAGCGGGAGACCGGGGTCTCTGAGCaagaccaccaagatgagcatg
gaggatgcatgttacggcacagagaacctggaagctatagatcttcacacaagtgcagga
tatccatacagtgcactaggcatcaagaaaaaggacattttggatccaacaactcgcgat
gtcagcaagatgaaattctacatggacaagtatgggttggatcGGAGACGTAATGCAACT
>Replication_DI_941-1019_insertion960
CCGAGAGTTACGTCTCCcgagtttgtcaaggaggcggccttacattatgccaaccaactc
aagcagttagatatcaagAGCGGGAGACCGGGGTCTCTGAGCaccaccaagatgagcatg
gaggatgcatgttacggcacagagaacctggaagctatagatcttcacacaagtgcagga
tatccatacagtgcactaggcatcaagaaaaaggacattttggatccaacaactcgcgat
gtcagcaagatgaaattctacatggacaagtatgggttggatcGGAGACGTAATGCAACT
>Replication_DI_941-1019_insertion961
CCGAGAGTTACGTCTCCcgagtttgtcaaggaggcggccttacattatgccaaccaactc
aagcagttagatatcaagaccAGCGGGAGACCGGGGTCTCTGAGCaccaagatgagcatg
gaggatgcatgttacggcacagagaacctggaagctatagatcttcacacaagtgcagga
tatccatacagtgcactaggcatcaagaaaaaggacattttggatccaacaactcgcgat
gtcagcaagatgaaattctacatggacaagtatgggttggatcGGAGACGTAATGCAACT
>Replication_DI_941-1019_insertion962
CCGAGAGTTACGTCTCCcgagtttgtcaaggaggcggccttacattatgccaaccaactc
aagcagttagatatcaagaccaccAGCGGGAGACCGGGGTCTCTGAGCaagatgagcatg
gaggatgcatgttacggcacagagaacctggaagctatagatcttcacacaagtgcagga
tatccatacagtgcactaggcatcaagaaaaaggacattttggatccaacaactcgcgat
gtcagcaagatgaaattctacatggacaagtatgggttggatcGGAGACGTAATGCAACT
>Replication_DI_941-1019_insertion963
CCGAGAGTTACGTCTCCcgagtttgtcaaggaggcggccttacattatgccaaccaactc
aagcagttagatatcaagaccaccaagAGCGGGAGACCGGGGTCTCTGAGCatgagcatg
gaggatgcatgttacggcacagagaacctggaagctatagatcttcacacaagtgcagga
tatccatacagtgcactaggcatcaagaaaaaggacattttggatccaacaactcgcgat
gtcagcaagatgaaattctacatggacaagtatgggttggatcGGAGACGTAATGCAACT
>Replication_DI_941-1019_insertion964
CCGAGAGTTACGTCTCCcgagtttgtcaaggaggcggccttacattatgccaaccaactc
aagcagttagatatcaagaccaccaagatgAGCGGGAGACCGGGGTCTCTGAGCagcatg
gaggatgcatgttacggcacagagaacctggaagctatagatcttcacacaagtgcagga
tatccatacagtgcactaggcatcaagaaaaaggacattttggatccaacaactcgcgat
gtcagcaagatgaaattctacatggacaagtatgggttggatcGGAGACGTAATGCAACT
>Replication_DI_941-1019_insertion965
CCGAGAGTTACGTCTCCcgagtttgtcaaggaggcggccttacattatgccaaccaactc
aagcagttagatatcaagaccaccaagatgagcAGCGGGAGACCGGGGTCTCTGAGCatg
gaggatgcatgttacggcacagagaacctggaagctatagatcttcacacaagtgcagga
tatccatacagtgcactaggcatcaagaaaaaggacattttggatccaacaactcgcgat
gtcagcaagatgaaattctacatggacaagtatgggttggatcGGAGACGTAATGCAACT
>Replication_DI_941-1019_insertion966
CCGAGAGTTACGTCTCCcgagtttgtcaaggaggcggccttacattatgccaaccaactc
aagcagttagatatcaagaccaccaagatgagcatgAGCGGGAGACCGGGGTCTCTGAGC
gaggatgcatgttacggcacagagaacctggaagctatagatcttcacacaagtgcagga
tatccatacagtgcactaggcatcaagaaaaaggacattttggatccaacaactcgcgat
gtcagcaagatgaaattctacatggacaagtatgggttggatcGGAGACGTAATGCAACT
>Replication_DI_941-1019_insertion967
CCGAGAGTTACGTCTCCcgagtttgtcaaggaggcggccttacattatgccaaccaactc
aagcagttagatatcaagaccaccaagatgagcatggagAGCGGGAGACCGGGGTCTCTG
AGCgatgcatgttacggcacagagaacctggaagctatagatcttcacacaagtgcagga
tatccatacagtgcactaggcatcaagaaaaaggacattttggatccaacaactcgcgat
gtcagcaagatgaaattctacatggacaagtatgggttggatcGGAGACGTAATGCAACT
>Replication_DI_941-1019_insertion968
CCGAGAGTTACGTCTCCcgagtttgtcaaggaggcggccttacattatgccaaccaactc
aagcagttagatatcaagaccaccaagatgagcatggaggatAGCGGGAGACCGGGGTCT
CTGAGCgcatgttacggcacagagaacctggaagctatagatcttcacacaagtgcagga
tatccatacagtgcactaggcatcaagaaaaaggacattttggatccaacaactcgcgat
gtcagcaagatgaaattctacatggacaagtatgggttggatcGGAGACGTAATGCAACT
>Replication_DI_941-1019_insertion969
CCGAGAGTTACGTCTCCcgagtttgtcaaggaggcggccttacattatgccaaccaactc
aagcagttagatatcaagaccaccaagatgagcatggaggatgcaAGCGGGAGACCGGGG
TCTCTGAGCtgttacggcacagagaacctggaagctatagatcttcacacaagtgcagga
tatccatacagtgcactaggcatcaagaaaaaggacattttggatccaacaactcgcgat
gtcagcaagatgaaattctacatggacaagtatgggttggatcGGAGACGTAATGCAACT
>Replication_DI_941-1019_insertion970
CCGAGAGTTACGTCTCCcgagtttgtcaaggaggcggccttacattatgccaaccaactc
aagcagttagatatcaagaccaccaagatgagcatggaggatgcatgtAGCGGGAGACCG
GGGTCTCTGAGCtacggcacagagaacctggaagctatagatcttcacacaagtgcagga
tatccatacagtgcactaggcatcaagaaaaaggacattttggatccaacaactcgcgat
gtcagcaagatgaaattctacatggacaagtatgggttggatcGGAGACGTAATGCAACT
>Replication_DI_941-1019_insertion971
CCGAGAGTTACGTCTCCcgagtttgtcaaggaggcggccttacattatgccaaccaactc
aagcagttagatatcaagaccaccaagatgagcatggaggatgcatgttacAGCGGGAGA
CCGGGGTCTCTGAGCggcacagagaacctggaagctatagatcttcacacaagtgcagga
tatccatacagtgcactaggcatcaagaaaaaggacattttggatccaacaactcgcgat
gtcagcaagatgaaattctacatggacaagtatgggttggatcGGAGACGTAATGCAACT
>Replication_DI_941-1019_insertion972
CCGAGAGTTACGTCTCCcgagtttgtcaaggaggcggccttacattatgccaaccaactc
aagcagttagatatcaagaccaccaagatgagcatggaggatgcatgttacggcAGCGGG
AGACCGGGGTCTCTGAGCacagagaacctggaagctatagatcttcacacaagtgcagga
tatccatacagtgcactaggcatcaagaaaaaggacattttggatccaacaactcgcgat
gtcagcaagatgaaattctacatggacaagtatgggttggatcGGAGACGTAATGCAACT
>Replication_DI_941-1019_insertion973
CCGAGAGTTACGTCTCCcgagtttgtcaaggaggcggccttacattatgccaaccaactc
aagcagttagatatcaagaccaccaagatgagcatggaggatgcatgttacggcacaAGC
GGGAGACCGGGGTCTCTGAGCgagaacctggaagctatagatcttcacacaagtgcagga
tatccatacagtgcactaggcatcaagaaaaaggacattttggatccaacaactcgcgat
gtcagcaagatgaaattctacatggacaagtatgggttggatcGGAGACGTAATGCAACT
>Replication_DI_941-1019_insertion974
CCGAGAGTTACGTCTCCcgagtttgtcaaggaggcggccttacattatgccaaccaactc
aagcagttagatatcaagaccaccaagatgagcatggaggatgcatgttacggcacagag
AGCGGGAGACCGGGGTCTCTGAGCaacctggaagctatagatcttcacacaagtgcagga
tatccatacagtgcactaggcatcaagaaaaaggacattttggatccaacaactcgcgat
gtcagcaagatgaaattctacatggacaagtatgggttggatcGGAGACGTAATGCAACT
>Replication_DI_941-1019_insertion975
CCGAGAGTTACGTCTCCcgagtttgtcaaggaggcggccttacattatgccaaccaactc
aagcagttagatatcaagaccaccaagatgagcatggaggatgcatgttacggcacagag
aacAGCGGGAGACCGGGGTCTCTGAGCctggaagctatagatcttcacacaagtgcagga
tatccatacagtgcactaggcatcaagaaaaaggacattttggatccaacaactcgcgat
gtcagcaagatgaaattctacatggacaagtatgggttggatcGGAGACGTAATGCAACT
>Replication_DI_941-1019_insertion976
CCGAGAGTTACGTCTCCcgagtttgtcaaggaggcggccttacattatgccaaccaactc
aagcagttagatatcaagaccaccaagatgagcatggaggatgcatgttacggcacagag
aacctgAGCGGGAGACCGGGGTCTCTGAGCgaagctatagatcttcacacaagtgcagga
tatccatacagtgcactaggcatcaagaaaaaggacattttggatccaacaactcgcgat
gtcagcaagatgaaattctacatggacaagtatgggttggatcGGAGACGTAATGCAACT
>Replication_DI_941-1019_insertion977
CCGAGAGTTACGTCTCCcgagtttgtcaaggaggcggccttacattatgccaaccaactc
aagcagttagatatcaagaccaccaagatgagcatggaggatgcatgttacggcacagag
aacctggaaAGCGGGAGACCGGGGTCTCTGAGCgctatagatcttcacacaagtgcagga
tatccatacagtgcactaggcatcaagaaaaaggacattttggatccaacaactcgcgat
gtcagcaagatgaaattctacatggacaagtatgggttggatcGGAGACGTAATGCAACT
>Replication_DI_941-1019_insertion978
CCGAGAGTTACGTCTCCcgagtttgtcaaggaggcggccttacattatgccaaccaactc
aagcagttagatatcaagaccaccaagatgagcatggaggatgcatgttacggcacagag
aacctggaagctAGCGGGAGACCGGGGTCTCTGAGCatagatcttcacacaagtgcagga
tatccatacagtgcactaggcatcaagaaaaaggacattttggatccaacaactcgcgat
gtcagcaagatgaaattctacatggacaagtatgggttggatcGGAGACGTAATGCAACT
>Replication_DI_941-1019_insertion979
CCGAGAGTTACGTCTCCcgagtttgtcaaggaggcggccttacattatgccaaccaactc
aagcagttagatatcaagaccaccaagatgagcatggaggatgcatgttacggcacagag
aacctggaagctataAGCGGGAGACCGGGGTCTCTGAGCgatcttcacacaagtgcagga
tatccatacagtgcactaggcatcaagaaaaaggacattttggatccaacaactcgcgat
gtcagcaagatgaaattctacatggacaagtatgggttggatcGGAGACGTAATGCAACT
>Replication_DI_941-1019_insertion980
CCGAGAGTTACGTCTCCcgagtttgtcaaggaggcggccttacattatgccaaccaactc
aagcagttagatatcaagaccaccaagatgagcatggaggatgcatgttacggcacagag
aacctggaagctatagatAGCGGGAGACCGGGGTCTCTGAGCcttcacacaagtgcagga
tatccatacagtgcactaggcatcaagaaaaaggacattttggatccaacaactcgcgat
gtcagcaagatgaaattctacatggacaagtatgggttggatcGGAGACGTAATGCAACT
>Replication_DI_941-1019_insertion981
CCGAGAGTTACGTCTCCcgagtttgtcaaggaggcggccttacattatgccaaccaactc
aagcagttagatatcaagaccaccaagatgagcatggaggatgcatgttacggcacagag
aacctggaagctatagatcttAGCGGGAGACCGGGGTCTCTGAGCcacacaagtgcagga
tatccatacagtgcactaggcatcaagaaaaaggacattttggatccaacaactcgcgat
gtcagcaagatgaaattctacatggacaagtatgggttggatcGGAGACGTAATGCAACT
>Replication_DI_941-1019_insertion982
CCGAGAGTTACGTCTCCcgagtttgtcaaggaggcggccttacattatgccaaccaactc
aagcagttagatatcaagaccaccaagatgagcatggaggatgcatgttacggcacagag
aacctggaagctatagatcttcacAGCGGGAGACCGGGGTCTCTGAGCacaagtgcagga
tatccatacagtgcactaggcatcaagaaaaaggacattttggatccaacaactcgcgat
gtcagcaagatgaaattctacatggacaagtatgggttggatcGGAGACGTAATGCAACT
>Replication_DI_941-1019_insertion983
CCGAGAGTTACGTCTCCcgagtttgtcaaggaggcggccttacattatgccaaccaactc
aagcagttagatatcaagaccaccaagatgagcatggaggatgcatgttacggcacagag
aacctggaagctatagatcttcacacaAGCGGGAGACCGGGGTCTCTGAGCagtgcagga
tatccatacagtgcactaggcatcaagaaaaaggacattttggatccaacaactcgcgat
gtcagcaagatgaaattctacatggacaagtatgggttggatcGGAGACGTAATGCAACT
>Replication_DI_941-1019_insertion984
CCGAGAGTTACGTCTCCcgagtttgtcaaggaggcggccttacattatgccaaccaactc
aagcagttagatatcaagaccaccaagatgagcatggaggatgcatgttacggcacagag
aacctggaagctatagatcttcacacaagtAGCGGGAGACCGGGGTCTCTGAGCgcagga
tatccatacagtgcactaggcatcaagaaaaaggacattttggatccaacaactcgcgat
gtcagcaagatgaaattctacatggacaagtatgggttggatcGGAGACGTAATGCAACT
>Replication_DI_941-1019_insertion985
CCGAGAGTTACGTCTCCcgagtttgtcaaggaggcggccttacattatgccaaccaactc
aagcagttagatatcaagaccaccaagatgagcatggaggatgcatgttacggcacagag
aacctggaagctatagatcttcacacaagtgcaAGCGGGAGACCGGGGTCTCTGAGCgga
tatccatacagtgcactaggcatcaagaaaaaggacattttggatccaacaactcgcgat
gtcagcaagatgaaattctacatggacaagtatgggttggatcGGAGACGTAATGCAACT
>Replication_DI_941-1019_insertion986
CCGAGAGTTACGTCTCCcgagtttgtcaaggaggcggccttacattatgccaaccaactc
aagcagttagatatcaagaccaccaagatgagcatggaggatgcatgttacggcacagag
aacctggaagctatagatcttcacacaagtgcaggaAGCGGGAGACCGGGGTCTCTGAGC
tatccatacagtgcactaggcatcaagaaaaaggacattttggatccaacaactcgcgat
gtcagcaagatgaaattctacatggacaagtatgggttggatcGGAGACGTAATGCAACT
>Replication_DI_941-1019_insertion987
CCGAGAGTTACGTCTCCcgagtttgtcaaggaggcggccttacattatgccaaccaactc
aagcagttagatatcaagaccaccaagatgagcatggaggatgcatgttacggcacagag
aacctggaagctatagatcttcacacaagtgcaggatatAGCGGGAGACCGGGGTCTCTG
AGCccatacagtgcactaggcatcaagaaaaaggacattttggatccaacaactcgcgat
gtcagcaagatgaaattctacatggacaagtatgggttggatcGGAGACGTAATGCAACT
>Replication_DI_941-1019_insertion988
CCGAGAGTTACGTCTCCcgagtttgtcaaggaggcggccttacattatgccaaccaactc
aagcagttagatatcaagaccaccaagatgagcatggaggatgcatgttacggcacagag
aacctggaagctatagatcttcacacaagtgcaggatatccaAGCGGGAGACCGGGGTCT
CTGAGCtacagtgcactaggcatcaagaaaaaggacattttggatccaacaactcgcgat
gtcagcaagatgaaattctacatggacaagtatgggttggatcGGAGACGTAATGCAACT
>Replication_DI_941-1019_insertion989
CCGAGAGTTACGTCTCCcgagtttgtcaaggaggcggccttacattatgccaaccaactc
aagcagttagatatcaagaccaccaagatgagcatggaggatgcatgttacggcacagag
aacctggaagctatagatcttcacacaagtgcaggatatccatacAGCGGGAGACCGGGG
TCTCTGAGCagtgcactaggcatcaagaaaaaggacattttggatccaacaactcgcgat
gtcagcaagatgaaattctacatggacaagtatgggttggatcGGAGACGTAATGCAACT
>Replication_DI_941-1019_insertion990
CCGAGAGTTACGTCTCCcgagtttgtcaaggaggcggccttacattatgccaaccaactc
aagcagttagatatcaagaccaccaagatgagcatggaggatgcatgttacggcacagag
aacctggaagctatagatcttcacacaagtgcaggatatccatacagtAGCGGGAGACCG
GGGTCTCTGAGCgcactaggcatcaagaaaaaggacattttggatccaacaactcgcgat
gtcagcaagatgaaattctacatggacaagtatgggttggatcGGAGACGTAATGCAACT
>Replication_DI_941-1019_insertion991
CCGAGAGTTACGTCTCCcgagtttgtcaaggaggcggccttacattatgccaaccaactc
aagcagttagatatcaagaccaccaagatgagcatggaggatgcatgttacggcacagag
aacctggaagctatagatcttcacacaagtgcaggatatccatacagtgcaAGCGGGAGA
CCGGGGTCTCTGAGCctaggcatcaagaaaaaggacattttggatccaacaactcgcgat
gtcagcaagatgaaattctacatggacaagtatgggttggatcGGAGACGTAATGCAACT
>Replication_DI_941-1019_insertion992
CCGAGAGTTACGTCTCCcgagtttgtcaaggaggcggccttacattatgccaaccaactc
aagcagttagatatcaagaccaccaagatgagcatggaggatgcatgttacggcacagag
aacctggaagctatagatcttcacacaagtgcaggatatccatacagtgcactaAGCGGG
AGACCGGGGTCTCTGAGCggcatcaagaaaaaggacattttggatccaacaactcgcgat
gtcagcaagatgaaattctacatggacaagtatgggttggatcGGAGACGTAATGCAACT
>Replication_DI_941-1019_insertion993
CCGAGAGTTACGTCTCCcgagtttgtcaaggaggcggccttacattatgccaaccaactc
aagcagttagatatcaagaccaccaagatgagcatggaggatgcatgttacggcacagag
aacctggaagctatagatcttcacacaagtgcaggatatccatacagtgcactaggcAGC
GGGAGACCGGGGTCTCTGAGCatcaagaaaaaggacattttggatccaacaactcgcgat
gtcagcaagatgaaattctacatggacaagtatgggttggatcGGAGACGTAATGCAACT
>Replication_DI_941-1019_insertion994
CCGAGAGTTACGTCTCCcgagtttgtcaaggaggcggccttacattatgccaaccaactc
aagcagttagatatcaagaccaccaagatgagcatggaggatgcatgttacggcacagag
aacctggaagctatagatcttcacacaagtgcaggatatccatacagtgcactaggcatc
AGCGGGAGACCGGGGTCTCTGAGCaagaaaaaggacattttggatccaacaactcgcgat
gtcagcaagatgaaattctacatggacaagtatgggttggatcGGAGACGTAATGCAACT
>Replication_DI_941-1019_insertion995
CCGAGAGTTACGTCTCCcgagtttgtcaaggaggcggccttacattatgccaaccaactc
aagcagttagatatcaagaccaccaagatgagcatggaggatgcatgttacggcacagag
aacctggaagctatagatcttcacacaagtgcaggatatccatacagtgcactaggcatc
aagAGCGGGAGACCGGGGTCTCTGAGCaaaaaggacattttggatccaacaactcgcgat
gtcagcaagatgaaattctacatggacaagtatgggttggatcGGAGACGTAATGCAACT
>Replication_DI_941-1019_insertion996
CCGAGAGTTACGTCTCCcgagtttgtcaaggaggcggccttacattatgccaaccaactc
aagcagttagatatcaagaccaccaagatgagcatggaggatgcatgttacggcacagag
aacctggaagctatagatcttcacacaagtgcaggatatccatacagtgcactaggcatc
aagaaaAGCGGGAGACCGGGGTCTCTGAGCaaggacattttggatccaacaactcgcgat
gtcagcaagatgaaattctacatggacaagtatgggttggatcGGAGACGTAATGCAACT
>Replication_DI_941-1019_insertion997
CCGAGAGTTACGTCTCCcgagtttgtcaaggaggcggccttacattatgccaaccaactc
aagcagttagatatcaagaccaccaagatgagcatggaggatgcatgttacggcacagag
aacctggaagctatagatcttcacacaagtgcaggatatccatacagtgcactaggcatc
aagaaaaagAGCGGGAGACCGGGGTCTCTGAGCgacattttggatccaacaactcgcgat
gtcagcaagatgaaattctacatggacaagtatgggttggatcGGAGACGTAATGCAACT
>Replication_DI_941-1019_insertion998
CCGAGAGTTACGTCTCCcgagtttgtcaaggaggcggccttacattatgccaaccaactc
aagcagttagatatcaagaccaccaagatgagcatggaggatgcatgttacggcacagag
aacctggaagctatagatcttcacacaagtgcaggatatccatacagtgcactaggcatc
aagaaaaaggacAGCGGGAGACCGGGGTCTCTGAGCattttggatccaacaactcgcgat
gtcagcaagatgaaattctacatggacaagtatgggttggatcGGAGACGTAATGCAACT
>Replication_DI_941-1019_insertion999
CCGAGAGTTACGTCTCCcgagtttgtcaaggaggcggccttacattatgccaaccaactc
aagcagttagatatcaagaccaccaagatgagcatggaggatgcatgttacggcacagag
aacctggaagctatagatcttcacacaagtgcaggatatccatacagtgcactaggcatc
aagaaaaaggacattAGCGGGAGACCGGGGTCTCTGAGCttggatccaacaactcgcgat
gtcagcaagatgaaattctacatggacaagtatgggttggatcGGAGACGTAATGCAACT
>Replication_DI_941-1019_insertion1000
CCGAGAGTTACGTCTCCcgagtttgtcaaggaggcggccttacattatgccaaccaactc
aagcagttagatatcaagaccaccaagatgagcatggaggatgcatgttacggcacagag
aacctggaagctatagatcttcacacaagtgcaggatatccatacagtgcactaggcatc
aagaaaaaggacattttgAGCGGGAGACCGGGGTCTCTGAGCgatccaacaactcgcgat
gtcagcaagatgaaattctacatggacaagtatgggttggatcGGAGACGTAATGCAACT
>Replication_DI_941-1019_insertion1001
CCGAGAGTTACGTCTCCcgagtttgtcaaggaggcggccttacattatgccaaccaactc
aagcagttagatatcaagaccaccaagatgagcatggaggatgcatgttacggcacagag
aacctggaagctatagatcttcacacaagtgcaggatatccatacagtgcactaggcatc
aagaaaaaggacattttggatAGCGGGAGACCGGGGTCTCTGAGCccaacaactcgcgat
gtcagcaagatgaaattctacatggacaagtatgggttggatcGGAGACGTAATGCAACT
>Replication_DI_941-1019_insertion1002
CCGAGAGTTACGTCTCCcgagtttgtcaaggaggcggccttacattatgccaaccaactc
aagcagttagatatcaagaccaccaagatgagcatggaggatgcatgttacggcacagag
aacctggaagctatagatcttcacacaagtgcaggatatccatacagtgcactaggcatc
aagaaaaaggacattttggatccaAGCGGGAGACCGGGGTCTCTGAGCacaactcgcgat
gtcagcaagatgaaattctacatggacaagtatgggttggatcGGAGACGTAATGCAACT
>Replication_DI_941-1019_insertion1003
CCGAGAGTTACGTCTCCcgagtttgtcaaggaggcggccttacattatgccaaccaactc
aagcagttagatatcaagaccaccaagatgagcatggaggatgcatgttacggcacagag
aacctggaagctatagatcttcacacaagtgcaggatatccatacagtgcactaggcatc
aagaaaaaggacattttggatccaacaAGCGGGAGACCGGGGTCTCTGAGCactcgcgat
gtcagcaagatgaaattctacatggacaagtatgggttggatcGGAGACGTAATGCAACT
>Replication_DI_941-1019_insertion1004
CCGAGAGTTACGTCTCCcgagtttgtcaaggaggcggccttacattatgccaaccaactc
aagcagttagatatcaagaccaccaagatgagcatggaggatgcatgttacggcacagag
aacctggaagctatagatcttcacacaagtgcaggatatccatacagtgcactaggcatc
aagaaaaaggacattttggatccaacaactAGCGGGAGACCGGGGTCTCTGAGCcgcgat
gtcagcaagatgaaattctacatggacaagtatgggttggatcGGAGACGTAATGCAACT
>Replication_DI_941-1019_insertion1005
CCGAGAGTTACGTCTCCcgagtttgtcaaggaggcggccttacattatgccaaccaactc
aagcagttagatatcaagaccaccaagatgagcatggaggatgcatgttacggcacagag
aacctggaagctatagatcttcacacaagtgcaggatatccatacagtgcactaggcatc
aagaaaaaggacattttggatccaacaactcgcAGCGGGAGACCGGGGTCTCTGAGCgat
gtcagcaagatgaaattctacatggacaagtatgggttggatcGGAGACGTAATGCAACT
>Replication_DI_941-1019_insertion1006
CCGAGAGTTACGTCTCCcgagtttgtcaaggaggcggccttacattatgccaaccaactc
aagcagttagatatcaagaccaccaagatgagcatggaggatgcatgttacggcacagag
aacctggaagctatagatcttcacacaagtgcaggatatccatacagtgcactaggcatc
aagaaaaaggacattttggatccaacaactcgcgatAGCGGGAGACCGGGGTCTCTGAGC
gtcagcaagatgaaattctacatggacaagtatgggttggatcGGAGACGTAATGCAACT
>Replication_DI_941-1019_insertion1007
CCGAGAGTTACGTCTCCcgagtttgtcaaggaggcggccttacattatgccaaccaactc
aagcagttagatatcaagaccaccaagatgagcatggaggatgcatgttacggcacagag
aacctggaagctatagatcttcacacaagtgcaggatatccatacagtgcactaggcatc
aagaaaaaggacattttggatccaacaactcgcgatgtcAGCGGGAGACCGGGGTCTCTG
AGCagcaagatgaaattctacatggacaagtatgggttggatcGGAGACGTAATGCAACT
>Replication_DI_941-1019_insertion1008
CCGAGAGTTACGTCTCCcgagtttgtcaaggaggcggccttacattatgccaaccaactc
aagcagttagatatcaagaccaccaagatgagcatggaggatgcatgttacggcacagag
aacctggaagctatagatcttcacacaagtgcaggatatccatacagtgcactaggcatc
aagaaaaaggacattttggatccaacaactcgcgatgtcagcAGCGGGAGACCGGGGTCT
CTGAGCaagatgaaattctacatggacaagtatgggttggatcGGAGACGTAATGCAACT
>Replication_DI_941-1019_insertion1009
CCGAGAGTTACGTCTCCcgagtttgtcaaggaggcggccttacattatgccaaccaactc
aagcagttagatatcaagaccaccaagatgagcatggaggatgcatgttacggcacagag
aacctggaagctatagatcttcacacaagtgcaggatatccatacagtgcactaggcatc
aagaaaaaggacattttggatccaacaactcgcgatgtcagcaagAGCGGGAGACCGGGG
TCTCTGAGCatgaaattctacatggacaagtatgggttggatcGGAGACGTAATGCAACT
>Replication_DI_941-1019_insertion1010
CCGAGAGTTACGTCTCCcgagtttgtcaaggaggcggccttacattatgccaaccaactc
aagcagttagatatcaagaccaccaagatgagcatggaggatgcatgttacggcacagag
aacctggaagctatagatcttcacacaagtgcaggatatccatacagtgcactaggcatc
aagaaaaaggacattttggatccaacaactcgcgatgtcagcaagatgAGCGGGAGACCG
GGGTCTCTGAGCaaattctacatggacaagtatgggttggatcGGAGACGTAATGCAACT
>Replication_DI_941-1019_insertion1011
CCGAGAGTTACGTCTCCcgagtttgtcaaggaggcggccttacattatgccaaccaactc
aagcagttagatatcaagaccaccaagatgagcatggaggatgcatgttacggcacagag
aacctggaagctatagatcttcacacaagtgcaggatatccatacagtgcactaggcatc
aagaaaaaggacattttggatccaacaactcgcgatgtcagcaagatgaaaAGCGGGAGA
CCGGGGTCTCTGAGCttctacatggacaagtatgggttggatcGGAGACGTAATGCAACT
>Replication_DI_941-1019_insertion1012
CCGAGAGTTACGTCTCCcgagtttgtcaaggaggcggccttacattatgccaaccaactc
aagcagttagatatcaagaccaccaagatgagcatggaggatgcatgttacggcacagag
aacctggaagctatagatcttcacacaagtgcaggatatccatacagtgcactaggcatc
aagaaaaaggacattttggatccaacaactcgcgatgtcagcaagatgaaattcAGCGGG
AGACCGGGGTCTCTGAGCtacatggacaagtatgggttggatcGGAGACGTAATGCAACT
>Replication_DI_941-1019_insertion1013
CCGAGAGTTACGTCTCCcgagtttgtcaaggaggcggccttacattatgccaaccaactc
aagcagttagatatcaagaccaccaagatgagcatggaggatgcatgttacggcacagag
aacctggaagctatagatcttcacacaagtgcaggatatccatacagtgcactaggcatc
aagaaaaaggacattttggatccaacaactcgcgatgtcagcaagatgaaattctacAGC
GGGAGACCGGGGTCTCTGAGCatggacaagtatgggttggatcGGAGACGTAATGCAACT
>Replication_DI_941-1019_insertion1014
CCGAGAGTTACGTCTCCcgagtttgtcaaggaggcggccttacattatgccaaccaactc
aagcagttagatatcaagaccaccaagatgagcatggaggatgcatgttacggcacagag
aacctggaagctatagatcttcacacaagtgcaggatatccatacagtgcactaggcatc
aagaaaaaggacattttggatccaacaactcgcgatgtcagcaagatgaaattctacatg
AGCGGGAGACCGGGGTCTCTGAGCgacaagtatgggttggatcGGAGACGTAATGCAACT
>Replication_DI_941-1019_insertion1015
CCGAGAGTTACGTCTCCcgagtttgtcaaggaggcggccttacattatgccaaccaactc
aagcagttagatatcaagaccaccaagatgagcatggaggatgcatgttacggcacagag
aacctggaagctatagatcttcacacaagtgcaggatatccatacagtgcactaggcatc
aagaaaaaggacattttggatccaacaactcgcgatgtcagcaagatgaaattctacatg
gacAGCGGGAGACCGGGGTCTCTGAGCaagtatgggttggatcGGAGACGTAATGCAACT
>Replication_DI_941-1019_insertion1016
CCGAGAGTTACGTCTCCcgagtttgtcaaggaggcggccttacattatgccaaccaactc
aagcagttagatatcaagaccaccaagatgagcatggaggatgcatgttacggcacagag
aacctggaagctatagatcttcacacaagtgcaggatatccatacagtgcactaggcatc
aagaaaaaggacattttggatccaacaactcgcgatgtcagcaagatgaaattctacatg
gacaagAGCGGGAGACCGGGGTCTCTGAGCtatgggttggatcGGAGACGTAATGCAACT
>Replication_DI_941-1019_insertion1017
CCGAGAGTTACGTCTCCcgagtttgtcaaggaggcggccttacattatgccaaccaactc
aagcagttagatatcaagaccaccaagatgagcatggaggatgcatgttacggcacagag
aacctggaagctatagatcttcacacaagtgcaggatatccatacagtgcactaggcatc
aagaaaaaggacattttggatccaacaactcgcgatgtcagcaagatgaaattctacatg
gacaagtatAGCGGGAGACCGGGGTCTCTGAGCgggttggatcGGAGACGTAATGCAACT
>Replication_DI_941-1019_insertion1018
CCGAGAGTTACGTCTCCcgagtttgtcaaggaggcggccttacattatgccaaccaactc
aagcagttagatatcaagaccaccaagatgagcatggaggatgcatgttacggcacagag
aacctggaagctatagatcttcacacaagtgcaggatatccatacagtgcactaggcatc
aagaaaaaggacattttggatccaacaactcgcgatgtcagcaagatgaaattctacatg
gacaagtatgggAGCGGGAGACCGGGGTCTCTGAGCttggatcGGAGACGTAATGCAACT
>Replication_DI_941-1019_insertion1019
CCGAGAGTTACGTCTCCcgagtttgtcaaggaggcggccttacattatgccaaccaactc
aagcagttagatatcaagaccaccaagatgagcatggaggatgcatgttacggcacagag
aacctggaagctatagatcttcacacaagtgcaggatatccatacagtgcactaggcatc
aagaaaaaggacattttggatccaacaactcgcgatgtcagcaagatgaaattctacatg
gacaagtatgggttgAGCGGGAGACCGGGGTCTCTGAGCgatcGGAGACGTAATGCAACT
>Replication_DI_1020-1096_insertion1020
ATGACCGTTAGTGCGTCTCCggatAGCGGGAGACCGGGGTCTCTGAGCctaccgtactct
acttatgttaaagatgaacttagggccatcgacaagatcaagaaagggaagtctcgtctg
atagaagcgagcagtctaaatgactcagtgtacttgagaatgacatttgggcacctttat
gaagctttccacgccaacccaggtacaatcactggttcagctgttgggtgtaacccagat
gtgttctggagcaagttaccaattctacttccaggatcgcGGAGACGCAGACGGACAGGA
>Replication_DI_1020-1096_insertion1021
ATGACCGTTAGTGCGTCTCCggatctaAGCGGGAGACCGGGGTCTCTGAGCccgtactct
acttatgttaaagatgaacttagggccatcgacaagatcaagaaagggaagtctcgtctg
atagaagcgagcagtctaaatgactcagtgtacttgagaatgacatttgggcacctttat
gaagctttccacgccaacccaggtacaatcactggttcagctgttgggtgtaacccagat
gtgttctggagcaagttaccaattctacttccaggatcgcGGAGACGCAGACGGACAGGA
>Replication_DI_1020-1096_insertion1022
ATGACCGTTAGTGCGTCTCCggatctaccgAGCGGGAGACCGGGGTCTCTGAGCtactct
acttatgttaaagatgaacttagggccatcgacaagatcaagaaagggaagtctcgtctg
atagaagcgagcagtctaaatgactcagtgtacttgagaatgacatttgggcacctttat
gaagctttccacgccaacccaggtacaatcactggttcagctgttgggtgtaacccagat
gtgttctggagcaagttaccaattctacttccaggatcgcGGAGACGCAGACGGACAGGA
>Replication_DI_1020-1096_insertion1023
ATGACCGTTAGTGCGTCTCCggatctaccgtacAGCGGGAGACCGGGGTCTCTGAGCtct
acttatgttaaagatgaacttagggccatcgacaagatcaagaaagggaagtctcgtctg
atagaagcgagcagtctaaatgactcagtgtacttgagaatgacatttgggcacctttat
gaagctttccacgccaacccaggtacaatcactggttcagctgttgggtgtaacccagat
gtgttctggagcaagttaccaattctacttccaggatcgcGGAGACGCAGACGGACAGGA
>Replication_DI_1020-1096_insertion1024
ATGACCGTTAGTGCGTCTCCggatctaccgtactctAGCGGGAGACCGGGGTCTCTGAGC
acttatgttaaagatgaacttagggccatcgacaagatcaagaaagggaagtctcgtctg
atagaagcgagcagtctaaatgactcagtgtacttgagaatgacatttgggcacctttat
gaagctttccacgccaacccaggtacaatcactggttcagctgttgggtgtaacccagat
gtgttctggagcaagttaccaattctacttccaggatcgcGGAGACGCAGACGGACAGGA
>Replication_DI_1020-1096_insertion1025
ATGACCGTTAGTGCGTCTCCggatctaccgtactctactAGCGGGAGACCGGGGTCTCTG
AGCtatgttaaagatgaacttagggccatcgacaagatcaagaaagggaagtctcgtctg
atagaagcgagcagtctaaatgactcagtgtacttgagaatgacatttgggcacctttat
gaagctttccacgccaacccaggtacaatcactggttcagctgttgggtgtaacccagat
gtgttctggagcaagttaccaattctacttccaggatcgcGGAGACGCAGACGGACAGGA
>Replication_DI_1020-1096_insertion1026
ATGACCGTTAGTGCGTCTCCggatctaccgtactctacttatAGCGGGAGACCGGGGTCT
CTGAGCgttaaagatgaacttagggccatcgacaagatcaagaaagggaagtctcgtctg
atagaagcgagcagtctaaatgactcagtgtacttgagaatgacatttgggcacctttat
gaagctttccacgccaacccaggtacaatcactggttcagctgttgggtgtaacccagat
gtgttctggagcaagttaccaattctacttccaggatcgcGGAGACGCAGACGGACAGGA
>Replication_DI_1020-1096_insertion1027
ATGACCGTTAGTGCGTCTCCggatctaccgtactctacttatgttAGCGGGAGACCGGGG
TCTCTGAGCaaagatgaacttagggccatcgacaagatcaagaaagggaagtctcgtctg
atagaagcgagcagtctaaatgactcagtgtacttgagaatgacatttgggcacctttat
gaagctttccacgccaacccaggtacaatcactggttcagctgttgggtgtaacccagat
gtgttctggagcaagttaccaattctacttccaggatcgcGGAGACGCAGACGGACAGGA
>Replication_DI_1020-1096_insertion1028
ATGACCGTTAGTGCGTCTCCggatctaccgtactctacttatgttaaaAGCGGGAGACCG
GGGTCTCTGAGCgatgaacttagggccatcgacaagatcaagaaagggaagtctcgtctg
atagaagcgagcagtctaaatgactcagtgtacttgagaatgacatttgggcacctttat
gaagctttccacgccaacccaggtacaatcactggttcagctgttgggtgtaacccagat
gtgttctggagcaagttaccaattctacttccaggatcgcGGAGACGCAGACGGACAGGA
>Replication_DI_1020-1096_insertion1029
ATGACCGTTAGTGCGTCTCCggatctaccgtactctacttatgttaaagatAGCGGGAGA
CCGGGGTCTCTGAGCgaacttagggccatcgacaagatcaagaaagggaagtctcgtctg
atagaagcgagcagtctaaatgactcagtgtacttgagaatgacatttgggcacctttat
gaagctttccacgccaacccaggtacaatcactggttcagctgttgggtgtaacccagat
gtgttctggagcaagttaccaattctacttccaggatcgcGGAGACGCAGACGGACAGGA
>Replication_DI_1020-1096_insertion1030
ATGACCGTTAGTGCGTCTCCggatctaccgtactctacttatgttaaagatgaaAGCGGG
AGACCGGGGTCTCTGAGCcttagggccatcgacaagatcaagaaagggaagtctcgtctg
atagaagcgagcagtctaaatgactcagtgtacttgagaatgacatttgggcacctttat
gaagctttccacgccaacccaggtacaatcactggttcagctgttgggtgtaacccagat
gtgttctggagcaagttaccaattctacttccaggatcgcGGAGACGCAGACGGACAGGA
>Replication_DI_1020-1096_insertion1031
ATGACCGTTAGTGCGTCTCCggatctaccgtactctacttatgttaaagatgaacttAGC
GGGAGACCGGGGTCTCTGAGCagggccatcgacaagatcaagaaagggaagtctcgtctg
atagaagcgagcagtctaaatgactcagtgtacttgagaatgacatttgggcacctttat
gaagctttccacgccaacccaggtacaatcactggttcagctgttgggtgtaacccagat
gtgttctggagcaagttaccaattctacttccaggatcgcGGAGACGCAGACGGACAGGA
>Replication_DI_1020-1096_insertion1032
ATGACCGTTAGTGCGTCTCCggatctaccgtactctacttatgttaaagatgaacttagg
AGCGGGAGACCGGGGTCTCTGAGCgccatcgacaagatcaagaaagggaagtctcgtctg
atagaagcgagcagtctaaatgactcagtgtacttgagaatgacatttgggcacctttat
gaagctttccacgccaacccaggtacaatcactggttcagctgttgggtgtaacccagat
gtgttctggagcaagttaccaattctacttccaggatcgcGGAGACGCAGACGGACAGGA
>Replication_DI_1020-1096_insertion1033
ATGACCGTTAGTGCGTCTCCggatctaccgtactctacttatgttaaagatgaacttagg
gccAGCGGGAGACCGGGGTCTCTGAGCatcgacaagatcaagaaagggaagtctcgtctg
atagaagcgagcagtctaaatgactcagtgtacttgagaatgacatttgggcacctttat
gaagctttccacgccaacccaggtacaatcactggttcagctgttgggtgtaacccagat
gtgttctggagcaagttaccaattctacttccaggatcgcGGAGACGCAGACGGACAGGA
>Replication_DI_1020-1096_insertion1034
ATGACCGTTAGTGCGTCTCCggatctaccgtactctacttatgttaaagatgaacttagg
gccatcAGCGGGAGACCGGGGTCTCTGAGCgacaagatcaagaaagggaagtctcgtctg
atagaagcgagcagtctaaatgactcagtgtacttgagaatgacatttgggcacctttat
gaagctttccacgccaacccaggtacaatcactggttcagctgttgggtgtaacccagat
gtgttctggagcaagttaccaattctacttccaggatcgcGGAGACGCAGACGGACAGGA
>Replication_DI_1020-1096_insertion1035
ATGACCGTTAGTGCGTCTCCggatctaccgtactctacttatgttaaagatgaacttagg
gccatcgacAGCGGGAGACCGGGGTCTCTGAGCaagatcaagaaagggaagtctcgtctg
atagaagcgagcagtctaaatgactcagtgtacttgagaatgacatttgggcacctttat
gaagctttccacgccaacccaggtacaatcactggttcagctgttgggtgtaacccagat
gtgttctggagcaagttaccaattctacttccaggatcgcGGAGACGCAGACGGACAGGA
>Replication_DI_1020-1096_insertion1036
ATGACCGTTAGTGCGTCTCCggatctaccgtactctacttatgttaaagatgaacttagg
gccatcgacaagAGCGGGAGACCGGGGTCTCTGAGCatcaagaaagggaagtctcgtctg
atagaagcgagcagtctaaatgactcagtgtacttgagaatgacatttgggcacctttat
gaagctttccacgccaacccaggtacaatcactggttcagctgttgggtgtaacccagat
gtgttctggagcaagttaccaattctacttccaggatcgcGGAGACGCAGACGGACAGGA
>Replication_DI_1020-1096_insertion1037
ATGACCGTTAGTGCGTCTCCggatctaccgtactctacttatgttaaagatgaacttagg
gccatcgacaagatcAGCGGGAGACCGGGGTCTCTGAGCaagaaagggaagtctcgtctg
atagaagcgagcagtctaaatgactcagtgtacttgagaatgacatttgggcacctttat
gaagctttccacgccaacccaggtacaatcactggttcagctgttgggtgtaacccagat
gtgttctggagcaagttaccaattctacttccaggatcgcGGAGACGCAGACGGACAGGA
>Replication_DI_1020-1096_insertion1038
ATGACCGTTAGTGCGTCTCCggatctaccgtactctacttatgttaaagatgaacttagg
gccatcgacaagatcaagAGCGGGAGACCGGGGTCTCTGAGCaaagggaagtctcgtctg
atagaagcgagcagtctaaatgactcagtgtacttgagaatgacatttgggcacctttat
gaagctttccacgccaacccaggtacaatcactggttcagctgttgggtgtaacccagat
gtgttctggagcaagttaccaattctacttccaggatcgcGGAGACGCAGACGGACAGGA
>Replication_DI_1020-1096_insertion1039
ATGACCGTTAGTGCGTCTCCggatctaccgtactctacttatgttaaagatgaacttagg
gccatcgacaagatcaagaaaAGCGGGAGACCGGGGTCTCTGAGCgggaagtctcgtctg
atagaagcgagcagtctaaatgactcagtgtacttgagaatgacatttgggcacctttat
gaagctttccacgccaacccaggtacaatcactggttcagctgttgggtgtaacccagat
gtgttctggagcaagttaccaattctacttccaggatcgcGGAGACGCAGACGGACAGGA
>Replication_DI_1020-1096_insertion1040
ATGACCGTTAGTGCGTCTCCggatctaccgtactctacttatgttaaagatgaacttagg
gccatcgacaagatcaagaaagggAGCGGGAGACCGGGGTCTCTGAGCaagtctcgtctg
atagaagcgagcagtctaaatgactcagtgtacttgagaatgacatttgggcacctttat
gaagctttccacgccaacccaggtacaatcactggttcagctgttgggtgtaacccagat
gtgttctggagcaagttaccaattctacttccaggatcgcGGAGACGCAGACGGACAGGA
>Replication_DI_1020-1096_insertion1041
ATGACCGTTAGTGCGTCTCCggatctaccgtactctacttatgttaaagatgaacttagg
gccatcgacaagatcaagaaagggaagAGCGGGAGACCGGGGTCTCTGAGCtctcgtctg
atagaagcgagcagtctaaatgactcagtgtacttgagaatgacatttgggcacctttat
gaagctttccacgccaacccaggtacaatcactggttcagctgttgggtgtaacccagat
gtgttctggagcaagttaccaattctacttccaggatcgcGGAGACGCAGACGGACAGGA
>Replication_DI_1020-1096_insertion1042
ATGACCGTTAGTGCGTCTCCggatctaccgtactctacttatgttaaagatgaacttagg
gccatcgacaagatcaagaaagggaagtctAGCGGGAGACCGGGGTCTCTGAGCcgtctg
atagaagcgagcagtctaaatgactcagtgtacttgagaatgacatttgggcacctttat
gaagctttccacgccaacccaggtacaatcactggttcagctgttgggtgtaacccagat
gtgttctggagcaagttaccaattctacttccaggatcgcGGAGACGCAGACGGACAGGA
>Replication_DI_1020-1096_insertion1043
ATGACCGTTAGTGCGTCTCCggatctaccgtactctacttatgttaaagatgaacttagg
gccatcgacaagatcaagaaagggaagtctcgtAGCGGGAGACCGGGGTCTCTGAGCctg
atagaagcgagcagtctaaatgactcagtgtacttgagaatgacatttgggcacctttat
gaagctttccacgccaacccaggtacaatcactggttcagctgttgggtgtaacccagat
gtgttctggagcaagttaccaattctacttccaggatcgcGGAGACGCAGACGGACAGGA
>Replication_DI_1020-1096_insertion1044
ATGACCGTTAGTGCGTCTCCggatctaccgtactctacttatgttaaagatgaacttagg
gccatcgacaagatcaagaaagggaagtctcgtctgAGCGGGAGACCGGGGTCTCTGAGC
atagaagcgagcagtctaaatgactcagtgtacttgagaatgacatttgggcacctttat
gaagctttccacgccaacccaggtacaatcactggttcagctgttgggtgtaacccagat
gtgttctggagcaagttaccaattctacttccaggatcgcGGAGACGCAGACGGACAGGA
>Replication_DI_1020-1096_insertion1045
ATGACCGTTAGTGCGTCTCCggatctaccgtactctacttatgttaaagatgaacttagg
gccatcgacaagatcaagaaagggaagtctcgtctgataAGCGGGAGACCGGGGTCTCTG
AGCgaagcgagcagtctaaatgactcagtgtacttgagaatgacatttgggcacctttat
gaagctttccacgccaacccaggtacaatcactggttcagctgttgggtgtaacccagat
gtgttctggagcaagttaccaattctacttccaggatcgcGGAGACGCAGACGGACAGGA
>Replication_DI_1020-1096_insertion1046
ATGACCGTTAGTGCGTCTCCggatctaccgtactctacttatgttaaagatgaacttagg
gccatcgacaagatcaagaaagggaagtctcgtctgatagaaAGCGGGAGACCGGGGTCT
CTGAGCgcgagcagtctaaatgactcagtgtacttgagaatgacatttgggcacctttat
gaagctttccacgccaacccaggtacaatcactggttcagctgttgggtgtaacccagat
gtgttctggagcaagttaccaattctacttccaggatcgcGGAGACGCAGACGGACAGGA
>Replication_DI_1020-1096_insertion1047
ATGACCGTTAGTGCGTCTCCggatctaccgtactctacttatgttaaagatgaacttagg
gccatcgacaagatcaagaaagggaagtctcgtctgatagaagcgAGCGGGAGACCGGGG
TCTCTGAGCagcagtctaaatgactcagtgtacttgagaatgacatttgggcacctttat
gaagctttccacgccaacccaggtacaatcactggttcagctgttgggtgtaacccagat
gtgttctggagcaagttaccaattctacttccaggatcgcGGAGACGCAGACGGACAGGA
>Replication_DI_1020-1096_insertion1048
ATGACCGTTAGTGCGTCTCCggatctaccgtactctacttatgttaaagatgaacttagg
gccatcgacaagatcaagaaagggaagtctcgtctgatagaagcgagcAGCGGGAGACCG
GGGTCTCTGAGCagtctaaatgactcagtgtacttgagaatgacatttgggcacctttat
gaagctttccacgccaacccaggtacaatcactggttcagctgttgggtgtaacccagat
gtgttctggagcaagttaccaattctacttccaggatcgcGGAGACGCAGACGGACAGGA
>Replication_DI_1020-1096_insertion1049
ATGACCGTTAGTGCGTCTCCggatctaccgtactctacttatgttaaagatgaacttagg
gccatcgacaagatcaagaaagggaagtctcgtctgatagaagcgagcagtAGCGGGAGA
CCGGGGTCTCTGAGCctaaatgactcagtgtacttgagaatgacatttgggcacctttat
gaagctttccacgccaacccaggtacaatcactggttcagctgttgggtgtaacccagat
gtgttctggagcaagttaccaattctacttccaggatcgcGGAGACGCAGACGGACAGGA
>Replication_DI_1020-1096_insertion1050
ATGACCGTTAGTGCGTCTCCggatctaccgtactctacttatgttaaagatgaacttagg
gccatcgacaagatcaagaaagggaagtctcgtctgatagaagcgagcagtctaAGCGGG
AGACCGGGGTCTCTGAGCaatgactcagtgtacttgagaatgacatttgggcacctttat
gaagctttccacgccaacccaggtacaatcactggttcagctgttgggtgtaacccagat
gtgttctggagcaagttaccaattctacttccaggatcgcGGAGACGCAGACGGACAGGA
>Replication_DI_1020-1096_insertion1051
ATGACCGTTAGTGCGTCTCCggatctaccgtactctacttatgttaaagatgaacttagg
gccatcgacaagatcaagaaagggaagtctcgtctgatagaagcgagcagtctaaatAGC
GGGAGACCGGGGTCTCTGAGCgactcagtgtacttgagaatgacatttgggcacctttat
gaagctttccacgccaacccaggtacaatcactggttcagctgttgggtgtaacccagat
gtgttctggagcaagttaccaattctacttccaggatcgcGGAGACGCAGACGGACAGGA
>Replication_DI_1020-1096_insertion1052
ATGACCGTTAGTGCGTCTCCggatctaccgtactctacttatgttaaagatgaacttagg
gccatcgacaagatcaagaaagggaagtctcgtctgatagaagcgagcagtctaaatgac
AGCGGGAGACCGGGGTCTCTGAGCtcagtgtacttgagaatgacatttgggcacctttat
gaagctttccacgccaacccaggtacaatcactggttcagctgttgggtgtaacccagat
gtgttctggagcaagttaccaattctacttccaggatcgcGGAGACGCAGACGGACAGGA
>Replication_DI_1020-1096_insertion1053
ATGACCGTTAGTGCGTCTCCggatctaccgtactctacttatgttaaagatgaacttagg
gccatcgacaagatcaagaaagggaagtctcgtctgatagaagcgagcagtctaaatgac
tcaAGCGGGAGACCGGGGTCTCTGAGCgtgtacttgagaatgacatttgggcacctttat
gaagctttccacgccaacccaggtacaatcactggttcagctgttgggtgtaacccagat
gtgttctggagcaagttaccaattctacttccaggatcgcGGAGACGCAGACGGACAGGA
>Replication_DI_1020-1096_insertion1054
ATGACCGTTAGTGCGTCTCCggatctaccgtactctacttatgttaaagatgaacttagg
gccatcgacaagatcaagaaagggaagtctcgtctgatagaagcgagcagtctaaatgac
tcagtgAGCGGGAGACCGGGGTCTCTGAGCtacttgagaatgacatttgggcacctttat
gaagctttccacgccaacccaggtacaatcactggttcagctgttgggtgtaacccagat
gtgttctggagcaagttaccaattctacttccaggatcgcGGAGACGCAGACGGACAGGA
>Replication_DI_1020-1096_insertion1055
ATGACCGTTAGTGCGTCTCCggatctaccgtactctacttatgttaaagatgaacttagg
gccatcgacaagatcaagaaagggaagtctcgtctgatagaagcgagcagtctaaatgac
tcagtgtacAGCGGGAGACCGGGGTCTCTGAGCttgagaatgacatttgggcacctttat
gaagctttccacgccaacccaggtacaatcactggttcagctgttgggtgtaacccagat
gtgttctggagcaagttaccaattctacttccaggatcgcGGAGACGCAGACGGACAGGA
>Replication_DI_1020-1096_insertion1056
ATGACCGTTAGTGCGTCTCCggatctaccgtactctacttatgttaaagatgaacttagg
gccatcgacaagatcaagaaagggaagtctcgtctgatagaagcgagcagtctaaatgac
tcagtgtacttgAGCGGGAGACCGGGGTCTCTGAGCagaatgacatttgggcacctttat
gaagctttccacgccaacccaggtacaatcactggttcagctgttgggtgtaacccagat
gtgttctggagcaagttaccaattctacttccaggatcgcGGAGACGCAGACGGACAGGA
>Replication_DI_1020-1096_insertion1057
ATGACCGTTAGTGCGTCTCCggatctaccgtactctacttatgttaaagatgaacttagg
gccatcgacaagatcaagaaagggaagtctcgtctgatagaagcgagcagtctaaatgac
tcagtgtacttgagaAGCGGGAGACCGGGGTCTCTGAGCatgacatttgggcacctttat
gaagctttccacgccaacccaggtacaatcactggttcagctgttgggtgtaacccagat
gtgttctggagcaagttaccaattctacttccaggatcgcGGAGACGCAGACGGACAGGA
>Replication_DI_1020-1096_insertion1058
ATGACCGTTAGTGCGTCTCCggatctaccgtactctacttatgttaaagatgaacttagg
gccatcgacaagatcaagaaagggaagtctcgtctgatagaagcgagcagtctaaatgac
tcagtgtacttgagaatgAGCGGGAGACCGGGGTCTCTGAGCacatttgggcacctttat
gaagctttccacgccaacccaggtacaatcactggttcagctgttgggtgtaacccagat
gtgttctggagcaagttaccaattctacttccaggatcgcGGAGACGCAGACGGACAGGA
>Replication_DI_1020-1096_insertion1059
ATGACCGTTAGTGCGTCTCCggatctaccgtactctacttatgttaaagatgaacttagg
gccatcgacaagatcaagaaagggaagtctcgtctgatagaagcgagcagtctaaatgac
tcagtgtacttgagaatgacaAGCGGGAGACCGGGGTCTCTGAGCtttgggcacctttat
gaagctttccacgccaacccaggtacaatcactggttcagctgttgggtgtaacccagat
gtgttctggagcaagttaccaattctacttccaggatcgcGGAGACGCAGACGGACAGGA
>Replication_DI_1020-1096_insertion1060
ATGACCGTTAGTGCGTCTCCggatctaccgtactctacttatgttaaagatgaacttagg
gccatcgacaagatcaagaaagggaagtctcgtctgatagaagcgagcagtctaaatgac
tcagtgtacttgagaatgacatttAGCGGGAGACCGGGGTCTCTGAGCgggcacctttat
gaagctttccacgccaacccaggtacaatcactggttcagctgttgggtgtaacccagat
gtgttctggagcaagttaccaattctacttccaggatcgcGGAGACGCAGACGGACAGGA
>Replication_DI_1020-1096_insertion1061
ATGACCGTTAGTGCGTCTCCggatctaccgtactctacttatgttaaagatgaacttagg
gccatcgacaagatcaagaaagggaagtctcgtctgatagaagcgagcagtctaaatgac
tcagtgtacttgagaatgacatttgggAGCGGGAGACCGGGGTCTCTGAGCcacctttat
gaagctttccacgccaacccaggtacaatcactggttcagctgttgggtgtaacccagat
gtgttctggagcaagttaccaattctacttccaggatcgcGGAGACGCAGACGGACAGGA
>Replication_DI_1020-1096_insertion1062
ATGACCGTTAGTGCGTCTCCggatctaccgtactctacttatgttaaagatgaacttagg
gccatcgacaagatcaagaaagggaagtctcgtctgatagaagcgagcagtctaaatgac
tcagtgtacttgagaatgacatttgggcacAGCGGGAGACCGGGGTCTCTGAGCctttat
gaagctttccacgccaacccaggtacaatcactggttcagctgttgggtgtaacccagat
gtgttctggagcaagttaccaattctacttccaggatcgcGGAGACGCAGACGGACAGGA
>Replication_DI_1020-1096_insertion1063
ATGACCGTTAGTGCGTCTCCggatctaccgtactctacttatgttaaagatgaacttagg
gccatcgacaagatcaagaaagggaagtctcgtctgatagaagcgagcagtctaaatgac
tcagtgtacttgagaatgacatttgggcaccttAGCGGGAGACCGGGGTCTCTGAGCtat
gaagctttccacgccaacccaggtacaatcactggttcagctgttgggtgtaacccagat
gtgttctggagcaagttaccaattctacttccaggatcgcGGAGACGCAGACGGACAGGA
>Replication_DI_1020-1096_insertion1064
ATGACCGTTAGTGCGTCTCCggatctaccgtactctacttatgttaaagatgaacttagg
gccatcgacaagatcaagaaagggaagtctcgtctgatagaagcgagcagtctaaatgac
tcagtgtacttgagaatgacatttgggcacctttatAGCGGGAGACCGGGGTCTCTGAGC
gaagctttccacgccaacccaggtacaatcactggttcagctgttgggtgtaacccagat
gtgttctggagcaagttaccaattctacttccaggatcgcGGAGACGCAGACGGACAGGA
>Replication_DI_1020-1096_insertion1065
ATGACCGTTAGTGCGTCTCCggatctaccgtactctacttatgttaaagatgaacttagg
gccatcgacaagatcaagaaagggaagtctcgtctgatagaagcgagcagtctaaatgac
tcagtgtacttgagaatgacatttgggcacctttatgaaAGCGGGAGACCGGGGTCTCTG
AGCgctttccacgccaacccaggtacaatcactggttcagctgttgggtgtaacccagat
gtgttctggagcaagttaccaattctacttccaggatcgcGGAGACGCAGACGGACAGGA
>Replication_DI_1020-1096_insertion1066
ATGACCGTTAGTGCGTCTCCggatctaccgtactctacttatgttaaagatgaacttagg
gccatcgacaagatcaagaaagggaagtctcgtctgatagaagcgagcagtctaaatgac
tcagtgtacttgagaatgacatttgggcacctttatgaagctAGCGGGAGACCGGGGTCT
CTGAGCttccacgccaacccaggtacaatcactggttcagctgttgggtgtaacccagat
gtgttctggagcaagttaccaattctacttccaggatcgcGGAGACGCAGACGGACAGGA
>Replication_DI_1020-1096_insertion1067
ATGACCGTTAGTGCGTCTCCggatctaccgtactctacttatgttaaagatgaacttagg
gccatcgacaagatcaagaaagggaagtctcgtctgatagaagcgagcagtctaaatgac
tcagtgtacttgagaatgacatttgggcacctttatgaagctttcAGCGGGAGACCGGGG
TCTCTGAGCcacgccaacccaggtacaatcactggttcagctgttgggtgtaacccagat
gtgttctggagcaagttaccaattctacttccaggatcgcGGAGACGCAGACGGACAGGA
>Replication_DI_1020-1096_insertion1068
ATGACCGTTAGTGCGTCTCCggatctaccgtactctacttatgttaaagatgaacttagg
gccatcgacaagatcaagaaagggaagtctcgtctgatagaagcgagcagtctaaatgac
tcagtgtacttgagaatgacatttgggcacctttatgaagctttccacAGCGGGAGACCG
GGGTCTCTGAGCgccaacccaggtacaatcactggttcagctgttgggtgtaacccagat
gtgttctggagcaagttaccaattctacttccaggatcgcGGAGACGCAGACGGACAGGA
>Replication_DI_1020-1096_insertion1069
ATGACCGTTAGTGCGTCTCCggatctaccgtactctacttatgttaaagatgaacttagg
gccatcgacaagatcaagaaagggaagtctcgtctgatagaagcgagcagtctaaatgac
tcagtgtacttgagaatgacatttgggcacctttatgaagctttccacgccAGCGGGAGA
CCGGGGTCTCTGAGCaacccaggtacaatcactggttcagctgttgggtgtaacccagat
gtgttctggagcaagttaccaattctacttccaggatcgcGGAGACGCAGACGGACAGGA
>Replication_DI_1020-1096_insertion1070
ATGACCGTTAGTGCGTCTCCggatctaccgtactctacttatgttaaagatgaacttagg
gccatcgacaagatcaagaaagggaagtctcgtctgatagaagcgagcagtctaaatgac
tcagtgtacttgagaatgacatttgggcacctttatgaagctttccacgccaacAGCGGG
AGACCGGGGTCTCTGAGCccaggtacaatcactggttcagctgttgggtgtaacccagat
gtgttctggagcaagttaccaattctacttccaggatcgcGGAGACGCAGACGGACAGGA
>Replication_DI_1020-1096_insertion1071
ATGACCGTTAGTGCGTCTCCggatctaccgtactctacttatgttaaagatgaacttagg
gccatcgacaagatcaagaaagggaagtctcgtctgatagaagcgagcagtctaaatgac
tcagtgtacttgagaatgacatttgggcacctttatgaagctttccacgccaacccaAGC
GGGAGACCGGGGTCTCTGAGCggtacaatcactggttcagctgttgggtgtaacccagat
gtgttctggagcaagttaccaattctacttccaggatcgcGGAGACGCAGACGGACAGGA
>Replication_DI_1020-1096_insertion1072
ATGACCGTTAGTGCGTCTCCggatctaccgtactctacttatgttaaagatgaacttagg
gccatcgacaagatcaagaaagggaagtctcgtctgatagaagcgagcagtctaaatgac
tcagtgtacttgagaatgacatttgggcacctttatgaagctttccacgccaacccaggt
AGCGGGAGACCGGGGTCTCTGAGCacaatcactggttcagctgttgggtgtaacccagat
gtgttctggagcaagttaccaattctacttccaggatcgcGGAGACGCAGACGGACAGGA
>Replication_DI_1020-1096_insertion1073
ATGACCGTTAGTGCGTCTCCggatctaccgtactctacttatgttaaagatgaacttagg
gccatcgacaagatcaagaaagggaagtctcgtctgatagaagcgagcagtctaaatgac
tcagtgtacttgagaatgacatttgggcacctttatgaagctttccacgccaacccaggt
acaAGCGGGAGACCGGGGTCTCTGAGCatcactggttcagctgttgggtgtaacccagat
gtgttctggagcaagttaccaattctacttccaggatcgcGGAGACGCAGACGGACAGGA
>Replication_DI_1020-1096_insertion1074
ATGACCGTTAGTGCGTCTCCggatctaccgtactctacttatgttaaagatgaacttagg
gccatcgacaagatcaagaaagggaagtctcgtctgatagaagcgagcagtctaaatgac
tcagtgtacttgagaatgacatttgggcacctttatgaagctttccacgccaacccaggt
acaatcAGCGGGAGACCGGGGTCTCTGAGCactggttcagctgttgggtgtaacccagat
gtgttctggagcaagttaccaattctacttccaggatcgcGGAGACGCAGACGGACAGGA
>Replication_DI_1020-1096_insertion1075
ATGACCGTTAGTGCGTCTCCggatctaccgtactctacttatgttaaagatgaacttagg
gccatcgacaagatcaagaaagggaagtctcgtctgatagaagcgagcagtctaaatgac
tcagtgtacttgagaatgacatttgggcacctttatgaagctttccacgccaacccaggt
acaatcactAGCGGGAGACCGGGGTCTCTGAGCggttcagctgttgggtgtaacccagat
gtgttctggagcaagttaccaattctacttccaggatcgcGGAGACGCAGACGGACAGGA
>Replication_DI_1020-1096_insertion1076
ATGACCGTTAGTGCGTCTCCggatctaccgtactctacttatgttaaagatgaacttagg
gccatcgacaagatcaagaaagggaagtctcgtctgatagaagcgagcagtctaaatgac
tcagtgtacttgagaatgacatttgggcacctttatgaagctttccacgccaacccaggt
acaatcactggtAGCGGGAGACCGGGGTCTCTGAGCtcagctgttgggtgtaacccagat
gtgttctggagcaagttaccaattctacttccaggatcgcGGAGACGCAGACGGACAGGA
>Replication_DI_1020-1096_insertion1077
ATGACCGTTAGTGCGTCTCCggatctaccgtactctacttatgttaaagatgaacttagg
gccatcgacaagatcaagaaagggaagtctcgtctgatagaagcgagcagtctaaatgac
tcagtgtacttgagaatgacatttgggcacctttatgaagctttccacgccaacccaggt
acaatcactggttcaAGCGGGAGACCGGGGTCTCTGAGCgctgttgggtgtaacccagat
gtgttctggagcaagttaccaattctacttccaggatcgcGGAGACGCAGACGGACAGGA
>Replication_DI_1020-1096_insertion1078
ATGACCGTTAGTGCGTCTCCggatctaccgtactctacttatgttaaagatgaacttagg
gccatcgacaagatcaagaaagggaagtctcgtctgatagaagcgagcagtctaaatgac
tcagtgtacttgagaatgacatttgggcacctttatgaagctttccacgccaacccaggt
acaatcactggttcagctAGCGGGAGACCGGGGTCTCTGAGCgttgggtgtaacccagat
gtgttctggagcaagttaccaattctacttccaggatcgcGGAGACGCAGACGGACAGGA
>Replication_DI_1020-1096_insertion1079
ATGACCGTTAGTGCGTCTCCggatctaccgtactctacttatgttaaagatgaacttagg
gccatcgacaagatcaagaaagggaagtctcgtctgatagaagcgagcagtctaaatgac
tcagtgtacttgagaatgacatttgggcacctttatgaagctttccacgccaacccaggt
acaatcactggttcagctgttAGCGGGAGACCGGGGTCTCTGAGCgggtgtaacccagat
gtgttctggagcaagttaccaattctacttccaggatcgcGGAGACGCAGACGGACAGGA
>Replication_DI_1020-1096_insertion1080
ATGACCGTTAGTGCGTCTCCggatctaccgtactctacttatgttaaagatgaacttagg
gccatcgacaagatcaagaaagggaagtctcgtctgatagaagcgagcagtctaaatgac
tcagtgtacttgagaatgacatttgggcacctttatgaagctttccacgccaacccaggt
acaatcactggttcagctgttgggAGCGGGAGACCGGGGTCTCTGAGCtgtaacccagat
gtgttctggagcaagttaccaattctacttccaggatcgcGGAGACGCAGACGGACAGGA
>Replication_DI_1020-1096_insertion1081
ATGACCGTTAGTGCGTCTCCggatctaccgtactctacttatgttaaagatgaacttagg
gccatcgacaagatcaagaaagggaagtctcgtctgatagaagcgagcagtctaaatgac
tcagtgtacttgagaatgacatttgggcacctttatgaagctttccacgccaacccaggt
acaatcactggttcagctgttgggtgtAGCGGGAGACCGGGGTCTCTGAGCaacccagat
gtgttctggagcaagttaccaattctacttccaggatcgcGGAGACGCAGACGGACAGGA
>Replication_DI_1020-1096_insertion1082
ATGACCGTTAGTGCGTCTCCggatctaccgtactctacttatgttaaagatgaacttagg
gccatcgacaagatcaagaaagggaagtctcgtctgatagaagcgagcagtctaaatgac
tcagtgtacttgagaatgacatttgggcacctttatgaagctttccacgccaacccaggt
acaatcactggttcagctgttgggtgtaacAGCGGGAGACCGGGGTCTCTGAGCccagat
gtgttctggagcaagttaccaattctacttccaggatcgcGGAGACGCAGACGGACAGGA
>Replication_DI_1020-1096_insertion1083
ATGACCGTTAGTGCGTCTCCggatctaccgtactctacttatgttaaagatgaacttagg
gccatcgacaagatcaagaaagggaagtctcgtctgatagaagcgagcagtctaaatgac
tcagtgtacttgagaatgacatttgggcacctttatgaagctttccacgccaacccaggt
acaatcactggttcagctgttgggtgtaacccaAGCGGGAGACCGGGGTCTCTGAGCgat
gtgttctggagcaagttaccaattctacttccaggatcgcGGAGACGCAGACGGACAGGA
>Replication_DI_1020-1096_insertion1084
ATGACCGTTAGTGCGTCTCCggatctaccgtactctacttatgttaaagatgaacttagg
gccatcgacaagatcaagaaagggaagtctcgtctgatagaagcgagcagtctaaatgac
tcagtgtacttgagaatgacatttgggcacctttatgaagctttccacgccaacccaggt
acaatcactggttcagctgttgggtgtaacccagatAGCGGGAGACCGGGGTCTCTGAGC
gtgttctggagcaagttaccaattctacttccaggatcgcGGAGACGCAGACGGACAGGA
>Replication_DI_1020-1096_insertion1085
ATGACCGTTAGTGCGTCTCCggatctaccgtactctacttatgttaaagatgaacttagg
gccatcgacaagatcaagaaagggaagtctcgtctgatagaagcgagcagtctaaatgac
tcagtgtacttgagaatgacatttgggcacctttatgaagctttccacgccaacccaggt
acaatcactggttcagctgttgggtgtaacccagatgtgAGCGGGAGACCGGGGTCTCTG
AGCttctggagcaagttaccaattctacttccaggatcgcGGAGACGCAGACGGACAGGA
>Replication_DI_1020-1096_insertion1086
ATGACCGTTAGTGCGTCTCCggatctaccgtactctacttatgttaaagatgaacttagg
gccatcgacaagatcaagaaagggaagtctcgtctgatagaagcgagcagtctaaatgac
tcagtgtacttgagaatgacatttgggcacctttatgaagctttccacgccaacccaggt
acaatcactggttcagctgttgggtgtaacccagatgtgttcAGCGGGAGACCGGGGTCT
CTGAGCtggagcaagttaccaattctacttccaggatcgcGGAGACGCAGACGGACAGGA
>Replication_DI_1020-1096_insertion1087
ATGACCGTTAGTGCGTCTCCggatctaccgtactctacttatgttaaagatgaacttagg
gccatcgacaagatcaagaaagggaagtctcgtctgatagaagcgagcagtctaaatgac
tcagtgtacttgagaatgacatttgggcacctttatgaagctttccacgccaacccaggt
acaatcactggttcagctgttgggtgtaacccagatgtgttctggAGCGGGAGACCGGGG
TCTCTGAGCagcaagttaccaattctacttccaggatcgcGGAGACGCAGACGGACAGGA
>Replication_DI_1020-1096_insertion1088
ATGACCGTTAGTGCGTCTCCggatctaccgtactctacttatgttaaagatgaacttagg
gccatcgacaagatcaagaaagggaagtctcgtctgatagaagcgagcagtctaaatgac
tcagtgtacttgagaatgacatttgggcacctttatgaagctttccacgccaacccaggt
acaatcactggttcagctgttgggtgtaacccagatgtgttctggagcAGCGGGAGACCG
GGGTCTCTGAGCaagttaccaattctacttccaggatcgcGGAGACGCAGACGGACAGGA
>Replication_DI_1020-1096_insertion1089
ATGACCGTTAGTGCGTCTCCggatctaccgtactctacttatgttaaagatgaacttagg
gccatcgacaagatcaagaaagggaagtctcgtctgatagaagcgagcagtctaaatgac
tcagtgtacttgagaatgacatttgggcacctttatgaagctttccacgccaacccaggt
acaatcactggttcagctgttgggtgtaacccagatgtgttctggagcaagAGCGGGAGA
CCGGGGTCTCTGAGCttaccaattctacttccaggatcgcGGAGACGCAGACGGACAGGA
>Replication_DI_1020-1096_insertion1090
ATGACCGTTAGTGCGTCTCCggatctaccgtactctacttatgttaaagatgaacttagg
gccatcgacaagatcaagaaagggaagtctcgtctgatagaagcgagcagtctaaatgac
tcagtgtacttgagaatgacatttgggcacctttatgaagctttccacgccaacccaggt
acaatcactggttcagctgttgggtgtaacccagatgtgttctggagcaagttaAGCGGG
AGACCGGGGTCTCTGAGCccaattctacttccaggatcgcGGAGACGCAGACGGACAGGA
>Replication_DI_1020-1096_insertion1091
ATGACCGTTAGTGCGTCTCCggatctaccgtactctacttatgttaaagatgaacttagg
gccatcgacaagatcaagaaagggaagtctcgtctgatagaagcgagcagtctaaatgac
tcagtgtacttgagaatgacatttgggcacctttatgaagctttccacgccaacccaggt
acaatcactggttcagctgttgggtgtaacccagatgtgttctggagcaagttaccaAGC
GGGAGACCGGGGTCTCTGAGCattctacttccaggatcgcGGAGACGCAGACGGACAGGA
>Replication_DI_1020-1096_insertion1092
ATGACCGTTAGTGCGTCTCCggatctaccgtactctacttatgttaaagatgaacttagg
gccatcgacaagatcaagaaagggaagtctcgtctgatagaagcgagcagtctaaatgac
tcagtgtacttgagaatgacatttgggcacctttatgaagctttccacgccaacccaggt
acaatcactggttcagctgttgggtgtaacccagatgtgttctggagcaagttaccaatt
AGCGGGAGACCGGGGTCTCTGAGCctacttccaggatcgcGGAGACGCAGACGGACAGGA
>Replication_DI_1020-1096_insertion1093
ATGACCGTTAGTGCGTCTCCggatctaccgtactctacttatgttaaagatgaacttagg
gccatcgacaagatcaagaaagggaagtctcgtctgatagaagcgagcagtctaaatgac
tcagtgtacttgagaatgacatttgggcacctttatgaagctttccacgccaacccaggt
acaatcactggttcagctgttgggtgtaacccagatgtgttctggagcaagttaccaatt
ctaAGCGGGAGACCGGGGTCTCTGAGCcttccaggatcgcGGAGACGCAGACGGACAGGA
>Replication_DI_1020-1096_insertion1094
ATGACCGTTAGTGCGTCTCCggatctaccgtactctacttatgttaaagatgaacttagg
gccatcgacaagatcaagaaagggaagtctcgtctgatagaagcgagcagtctaaatgac
tcagtgtacttgagaatgacatttgggcacctttatgaagctttccacgccaacccaggt
acaatcactggttcagctgttgggtgtaacccagatgtgttctggagcaagttaccaatt
ctacttAGCGGGAGACCGGGGTCTCTGAGCccaggatcgcGGAGACGCAGACGGACAGGA
>Replication_DI_1020-1096_insertion1095
ATGACCGTTAGTGCGTCTCCggatctaccgtactctacttatgttaaagatgaacttagg
gccatcgacaagatcaagaaagggaagtctcgtctgatagaagcgagcagtctaaatgac
tcagtgtacttgagaatgacatttgggcacctttatgaagctttccacgccaacccaggt
acaatcactggttcagctgttgggtgtaacccagatgtgttctggagcaagttaccaatt
ctacttccaAGCGGGAGACCGGGGTCTCTGAGCggatcgcGGAGACGCAGACGGACAGGA
>Replication_DI_1020-1096_insertion1096
ATGACCGTTAGTGCGTCTCCggatctaccgtactctacttatgttaaagatgaacttagg
gccatcgacaagatcaagaaagggaagtctcgtctgatagaagcgagcagtctaaatgac
tcagtgtacttgagaatgacatttgggcacctttatgaagctttccacgccaacccaggt
acaatcactggttcagctgttgggtgtaacccagatgtgttctggagcaagttaccaatt
ctacttccaggaAGCGGGAGACCGGGGTCTCTGAGCtcgcGGAGACGCAGACGGACAGGA
>Replication_DI_1097-1175_insertion1097
TGGCCAGATTCGTCTCCatcgAGCGGGAGACCGGGGTCTCTGAGCcttttcgcgtttgac
tactcggggtatgacgctagtctcagcccagtgtggttcagggcgctggagatagtcctg
cgggaaattggatactccgaagacgcagtgtctctcatagaagggatcaatcacacccat
catgtgtaccgcaataaaacttattgtgttcttgggggaatgccctcaggttgctcaggc
acctccattttcaactcgatgatcaacaatatcattattagaaGGAGACGCCATAAAGAT
>Replication_DI_1097-1175_insertion1098
TGGCCAGATTCGTCTCCatcgcttAGCGGGAGACCGGGGTCTCTGAGCttcgcgtttgac
tactcggggtatgacgctagtctcagcccagtgtggttcagggcgctggagatagtcctg
cgggaaattggatactccgaagacgcagtgtctctcatagaagggatcaatcacacccat
catgtgtaccgcaataaaacttattgtgttcttgggggaatgccctcaggttgctcaggc
acctccattttcaactcgatgatcaacaatatcattattagaaGGAGACGCCATAAAGAT
>Replication_DI_1097-1175_insertion1099
TGGCCAGATTCGTCTCCatcgcttttcAGCGGGAGACCGGGGTCTCTGAGCgcgtttgac
tactcggggtatgacgctagtctcagcccagtgtggttcagggcgctggagatagtcctg
cgggaaattggatactccgaagacgcagtgtctctcatagaagggatcaatcacacccat
catgtgtaccgcaataaaacttattgtgttcttgggggaatgccctcaggttgctcaggc
acctccattttcaactcgatgatcaacaatatcattattagaaGGAGACGCCATAAAGAT
>Replication_DI_1097-1175_insertion1100
TGGCCAGATTCGTCTCCatcgcttttcgcgAGCGGGAGACCGGGGTCTCTGAGCtttgac
tactcggggtatgacgctagtctcagcccagtgtggttcagggcgctggagatagtcctg
cgggaaattggatactccgaagacgcagtgtctctcatagaagggatcaatcacacccat
catgtgtaccgcaataaaacttattgtgttcttgggggaatgccctcaggttgctcaggc
acctccattttcaactcgatgatcaacaatatcattattagaaGGAGACGCCATAAAGAT
>Replication_DI_1097-1175_insertion1101
TGGCCAGATTCGTCTCCatcgcttttcgcgtttAGCGGGAGACCGGGGTCTCTGAGCgac
tactcggggtatgacgctagtctcagcccagtgtggttcagggcgctggagatagtcctg
cgggaaattggatactccgaagacgcagtgtctctcatagaagggatcaatcacacccat
catgtgtaccgcaataaaacttattgtgttcttgggggaatgccctcaggttgctcaggc
acctccattttcaactcgatgatcaacaatatcattattagaaGGAGACGCCATAAAGAT
>Replication_DI_1097-1175_insertion1102
TGGCCAGATTCGTCTCCatcgcttttcgcgtttgacAGCGGGAGACCGGGGTCTCTGAGC
tactcggggtatgacgctagtctcagcccagtgtggttcagggcgctggagatagtcctg
cgggaaattggatactccgaagacgcagtgtctctcatagaagggatcaatcacacccat
catgtgtaccgcaataaaacttattgtgttcttgggggaatgccctcaggttgctcaggc
acctccattttcaactcgatgatcaacaatatcattattagaaGGAGACGCCATAAAGAT
>Replication_DI_1097-1175_insertion1103
TGGCCAGATTCGTCTCCatcgcttttcgcgtttgactacAGCGGGAGACCGGGGTCTCTG
AGCtcggggtatgacgctagtctcagcccagtgtggttcagggcgctggagatagtcctg
cgggaaattggatactccgaagacgcagtgtctctcatagaagggatcaatcacacccat
catgtgtaccgcaataaaacttattgtgttcttgggggaatgccctcaggttgctcaggc
acctccattttcaactcgatgatcaacaatatcattattagaaGGAGACGCCATAAAGAT
>Replication_DI_1097-1175_insertion1104
TGGCCAGATTCGTCTCCatcgcttttcgcgtttgactactcgAGCGGGAGACCGGGGTCT
CTGAGCgggtatgacgctagtctcagcccagtgtggttcagggcgctggagatagtcctg
cgggaaattggatactccgaagacgcagtgtctctcatagaagggatcaatcacacccat
catgtgtaccgcaataaaacttattgtgttcttgggggaatgccctcaggttgctcaggc
acctccattttcaactcgatgatcaacaatatcattattagaaGGAGACGCCATAAAGAT
>Replication_DI_1097-1175_insertion1105
TGGCCAGATTCGTCTCCatcgcttttcgcgtttgactactcggggAGCGGGAGACCGGGG
TCTCTGAGCtatgacgctagtctcagcccagtgtggttcagggcgctggagatagtcctg
cgggaaattggatactccgaagacgcagtgtctctcatagaagggatcaatcacacccat
catgtgtaccgcaataaaacttattgtgttcttgggggaatgccctcaggttgctcaggc
acctccattttcaactcgatgatcaacaatatcattattagaaGGAGACGCCATAAAGAT
>Replication_DI_1097-1175_insertion1106
TGGCCAGATTCGTCTCCatcgcttttcgcgtttgactactcggggtatAGCGGGAGACCG
GGGTCTCTGAGCgacgctagtctcagcccagtgtggttcagggcgctggagatagtcctg
cgggaaattggatactccgaagacgcagtgtctctcatagaagggatcaatcacacccat
catgtgtaccgcaataaaacttattgtgttcttgggggaatgccctcaggttgctcaggc
acctccattttcaactcgatgatcaacaatatcattattagaaGGAGACGCCATAAAGAT
>Replication_DI_1097-1175_insertion1107
TGGCCAGATTCGTCTCCatcgcttttcgcgtttgactactcggggtatgacAGCGGGAGA
CCGGGGTCTCTGAGCgctagtctcagcccagtgtggttcagggcgctggagatagtcctg
cgggaaattggatactccgaagacgcagtgtctctcatagaagggatcaatcacacccat
catgtgtaccgcaataaaacttattgtgttcttgggggaatgccctcaggttgctcaggc
acctccattttcaactcgatgatcaacaatatcattattagaaGGAGACGCCATAAAGAT
>Replication_DI_1097-1175_insertion1108
TGGCCAGATTCGTCTCCatcgcttttcgcgtttgactactcggggtatgacgctAGCGGG
AGACCGGGGTCTCTGAGCagtctcagcccagtgtggttcagggcgctggagatagtcctg
cgggaaattggatactccgaagacgcagtgtctctcatagaagggatcaatcacacccat
catgtgtaccgcaataaaacttattgtgttcttgggggaatgccctcaggttgctcaggc
acctccattttcaactcgatgatcaacaatatcattattagaaGGAGACGCCATAAAGAT
>Replication_DI_1097-1175_insertion1109
TGGCCAGATTCGTCTCCatcgcttttcgcgtttgactactcggggtatgacgctagtAGC
GGGAGACCGGGGTCTCTGAGCctcagcccagtgtggttcagggcgctggagatagtcctg
cgggaaattggatactccgaagacgcagtgtctctcatagaagggatcaatcacacccat
catgtgtaccgcaataaaacttattgtgttcttgggggaatgccctcaggttgctcaggc
acctccattttcaactcgatgatcaacaatatcattattagaaGGAGACGCCATAAAGAT
>Replication_DI_1097-1175_insertion1110
TGGCCAGATTCGTCTCCatcgcttttcgcgtttgactactcggggtatgacgctagtctc
AGCGGGAGACCGGGGTCTCTGAGCagcccagtgtggttcagggcgctggagatagtcctg
cgggaaattggatactccgaagacgcagtgtctctcatagaagggatcaatcacacccat
catgtgtaccgcaataaaacttattgtgttcttgggggaatgccctcaggttgctcaggc
acctccattttcaactcgatgatcaacaatatcattattagaaGGAGACGCCATAAAGAT
>Replication_DI_1097-1175_insertion1111
TGGCCAGATTCGTCTCCatcgcttttcgcgtttgactactcggggtatgacgctagtctc
agcAGCGGGAGACCGGGGTCTCTGAGCccagtgtggttcagggcgctggagatagtcctg
cgggaaattggatactccgaagacgcagtgtctctcatagaagggatcaatcacacccat
catgtgtaccgcaataaaacttattgtgttcttgggggaatgccctcaggttgctcaggc
acctccattttcaactcgatgatcaacaatatcattattagaaGGAGACGCCATAAAGAT
>Replication_DI_1097-1175_insertion1112
TGGCCAGATTCGTCTCCatcgcttttcgcgtttgactactcggggtatgacgctagtctc
agcccaAGCGGGAGACCGGGGTCTCTGAGCgtgtggttcagggcgctggagatagtcctg
cgggaaattggatactccgaagacgcagtgtctctcatagaagggatcaatcacacccat
catgtgtaccgcaataaaacttattgtgttcttgggggaatgccctcaggttgctcaggc
acctccattttcaactcgatgatcaacaatatcattattagaaGGAGACGCCATAAAGAT
>Replication_DI_1097-1175_insertion1113
TGGCCAGATTCGTCTCCatcgcttttcgcgtttgactactcggggtatgacgctagtctc
agcccagtgAGCGGGAGACCGGGGTCTCTGAGCtggttcagggcgctggagatagtcctg
cgggaaattggatactccgaagacgcagtgtctctcatagaagggatcaatcacacccat
catgtgtaccgcaataaaacttattgtgttcttgggggaatgccctcaggttgctcaggc
acctccattttcaactcgatgatcaacaatatcattattagaaGGAGACGCCATAAAGAT
>Replication_DI_1097-1175_insertion1114
TGGCCAGATTCGTCTCCatcgcttttcgcgtttgactactcggggtatgacgctagtctc
agcccagtgtggAGCGGGAGACCGGGGTCTCTGAGCttcagggcgctggagatagtcctg
cgggaaattggatactccgaagacgcagtgtctctcatagaagggatcaatcacacccat
catgtgtaccgcaataaaacttattgtgttcttgggggaatgccctcaggttgctcaggc
acctccattttcaactcgatgatcaacaatatcattattagaaGGAGACGCCATAAAGAT
>Replication_DI_1097-1175_insertion1115
TGGCCAGATTCGTCTCCatcgcttttcgcgtttgactactcggggtatgacgctagtctc
agcccagtgtggttcAGCGGGAGACCGGGGTCTCTGAGCagggcgctggagatagtcctg
cgggaaattggatactccgaagacgcagtgtctctcatagaagggatcaatcacacccat
catgtgtaccgcaataaaacttattgtgttcttgggggaatgccctcaggttgctcaggc
acctccattttcaactcgatgatcaacaatatcattattagaaGGAGACGCCATAAAGAT
>Replication_DI_1097-1175_insertion1116
TGGCCAGATTCGTCTCCatcgcttttcgcgtttgactactcggggtatgacgctagtctc
agcccagtgtggttcaggAGCGGGAGACCGGGGTCTCTGAGCgcgctggagatagtcctg
cgggaaattggatactccgaagacgcagtgtctctcatagaagggatcaatcacacccat
catgtgtaccgcaataaaacttattgtgttcttgggggaatgccctcaggttgctcaggc
acctccattttcaactcgatgatcaacaatatcattattagaaGGAGACGCCATAAAGAT
>Replication_DI_1097-1175_insertion1117
TGGCCAGATTCGTCTCCatcgcttttcgcgtttgactactcggggtatgacgctagtctc
agcccagtgtggttcagggcgAGCGGGAGACCGGGGTCTCTGAGCctggagatagtcctg
cgggaaattggatactccgaagacgcagtgtctctcatagaagggatcaatcacacccat
catgtgtaccgcaataaaacttattgtgttcttgggggaatgccctcaggttgctcaggc
acctccattttcaactcgatgatcaacaatatcattattagaaGGAGACGCCATAAAGAT
>Replication_DI_1097-1175_insertion1118
TGGCCAGATTCGTCTCCatcgcttttcgcgtttgactactcggggtatgacgctagtctc
agcccagtgtggttcagggcgctgAGCGGGAGACCGGGGTCTCTGAGCgagatagtcctg
cgggaaattggatactccgaagacgcagtgtctctcatagaagggatcaatcacacccat
catgtgtaccgcaataaaacttattgtgttcttgggggaatgccctcaggttgctcaggc
acctccattttcaactcgatgatcaacaatatcattattagaaGGAGACGCCATAAAGAT
>Replication_DI_1097-1175_insertion1119
TGGCCAGATTCGTCTCCatcgcttttcgcgtttgactactcggggtatgacgctagtctc
agcccagtgtggttcagggcgctggagAGCGGGAGACCGGGGTCTCTGAGCatagtcctg
cgggaaattggatactccgaagacgcagtgtctctcatagaagggatcaatcacacccat
catgtgtaccgcaataaaacttattgtgttcttgggggaatgccctcaggttgctcaggc
acctccattttcaactcgatgatcaacaatatcattattagaaGGAGACGCCATAAAGAT
>Replication_DI_1097-1175_insertion1120
TGGCCAGATTCGTCTCCatcgcttttcgcgtttgactactcggggtatgacgctagtctc
agcccagtgtggttcagggcgctggagataAGCGGGAGACCGGGGTCTCTGAGCgtcctg
cgggaaattggatactccgaagacgcagtgtctctcatagaagggatcaatcacacccat
catgtgtaccgcaataaaacttattgtgttcttgggggaatgccctcaggttgctcaggc
acctccattttcaactcgatgatcaacaatatcattattagaaGGAGACGCCATAAAGAT
>Replication_DI_1097-1175_insertion1121
TGGCCAGATTCGTCTCCatcgcttttcgcgtttgactactcggggtatgacgctagtctc
agcccagtgtggttcagggcgctggagatagtcAGCGGGAGACCGGGGTCTCTGAGCctg
cgggaaattggatactccgaagacgcagtgtctctcatagaagggatcaatcacacccat
catgtgtaccgcaataaaacttattgtgttcttgggggaatgccctcaggttgctcaggc
acctccattttcaactcgatgatcaacaatatcattattagaaGGAGACGCCATAAAGAT
>Replication_DI_1097-1175_insertion1122
TGGCCAGATTCGTCTCCatcgcttttcgcgtttgactactcggggtatgacgctagtctc
agcccagtgtggttcagggcgctggagatagtcctgAGCGGGAGACCGGGGTCTCTGAGC
cgggaaattggatactccgaagacgcagtgtctctcatagaagggatcaatcacacccat
catgtgtaccgcaataaaacttattgtgttcttgggggaatgccctcaggttgctcaggc
acctccattttcaactcgatgatcaacaatatcattattagaaGGAGACGCCATAAAGAT
>Replication_DI_1097-1175_insertion1123
TGGCCAGATTCGTCTCCatcgcttttcgcgtttgactactcggggtatgacgctagtctc
agcccagtgtggttcagggcgctggagatagtcctgcggAGCGGGAGACCGGGGTCTCTG
AGCgaaattggatactccgaagacgcagtgtctctcatagaagggatcaatcacacccat
catgtgtaccgcaataaaacttattgtgttcttgggggaatgccctcaggttgctcaggc
acctccattttcaactcgatgatcaacaatatcattattagaaGGAGACGCCATAAAGAT
>Replication_DI_1097-1175_insertion1124
TGGCCAGATTCGTCTCCatcgcttttcgcgtttgactactcggggtatgacgctagtctc
agcccagtgtggttcagggcgctggagatagtcctgcgggaaAGCGGGAGACCGGGGTCT
CTGAGCattggatactccgaagacgcagtgtctctcatagaagggatcaatcacacccat
catgtgtaccgcaataaaacttattgtgttcttgggggaatgccctcaggttgctcaggc
acctccattttcaactcgatgatcaacaatatcattattagaaGGAGACGCCATAAAGAT
>Replication_DI_1097-1175_insertion1125
TGGCCAGATTCGTCTCCatcgcttttcgcgtttgactactcggggtatgacgctagtctc
agcccagtgtggttcagggcgctggagatagtcctgcgggaaattAGCGGGAGACCGGGG
TCTCTGAGCggatactccgaagacgcagtgtctctcatagaagggatcaatcacacccat
catgtgtaccgcaataaaacttattgtgttcttgggggaatgccctcaggttgctcaggc
acctccattttcaactcgatgatcaacaatatcattattagaaGGAGACGCCATAAAGAT
>Replication_DI_1097-1175_insertion1126
TGGCCAGATTCGTCTCCatcgcttttcgcgtttgactactcggggtatgacgctagtctc
agcccagtgtggttcagggcgctggagatagtcctgcgggaaattggaAGCGGGAGACCG
GGGTCTCTGAGCtactccgaagacgcagtgtctctcatagaagggatcaatcacacccat
catgtgtaccgcaataaaacttattgtgttcttgggggaatgccctcaggttgctcaggc
acctccattttcaactcgatgatcaacaatatcattattagaaGGAGACGCCATAAAGAT
>Replication_DI_1097-1175_insertion1127
TGGCCAGATTCGTCTCCatcgcttttcgcgtttgactactcggggtatgacgctagtctc
agcccagtgtggttcagggcgctggagatagtcctgcgggaaattggatacAGCGGGAGA
CCGGGGTCTCTGAGCtccgaagacgcagtgtctctcatagaagggatcaatcacacccat
catgtgtaccgcaataaaacttattgtgttcttgggggaatgccctcaggttgctcaggc
acctccattttcaactcgatgatcaacaatatcattattagaaGGAGACGCCATAAAGAT
>Replication_DI_1097-1175_insertion1128
TGGCCAGATTCGTCTCCatcgcttttcgcgtttgactactcggggtatgacgctagtctc
agcccagtgtggttcagggcgctggagatagtcctgcgggaaattggatactccAGCGGG
AGACCGGGGTCTCTGAGCgaagacgcagtgtctctcatagaagggatcaatcacacccat
catgtgtaccgcaataaaacttattgtgttcttgggggaatgccctcaggttgctcaggc
acctccattttcaactcgatgatcaacaatatcattattagaaGGAGACGCCATAAAGAT
>Replication_DI_1097-1175_insertion1129
TGGCCAGATTCGTCTCCatcgcttttcgcgtttgactactcggggtatgacgctagtctc
agcccagtgtggttcagggcgctggagatagtcctgcgggaaattggatactccgaaAGC
GGGAGACCGGGGTCTCTGAGCgacgcagtgtctctcatagaagggatcaatcacacccat
catgtgtaccgcaataaaacttattgtgttcttgggggaatgccctcaggttgctcaggc
acctccattttcaactcgatgatcaacaatatcattattagaaGGAGACGCCATAAAGAT
>Replication_DI_1097-1175_insertion1130
TGGCCAGATTCGTCTCCatcgcttttcgcgtttgactactcggggtatgacgctagtctc
agcccagtgtggttcagggcgctggagatagtcctgcgggaaattggatactccgaagac
AGCGGGAGACCGGGGTCTCTGAGCgcagtgtctctcatagaagggatcaatcacacccat
catgtgtaccgcaataaaacttattgtgttcttgggggaatgccctcaggttgctcaggc
acctccattttcaactcgatgatcaacaatatcattattagaaGGAGACGCCATAAAGAT
>Replication_DI_1097-1175_insertion1131
TGGCCAGATTCGTCTCCatcgcttttcgcgtttgactactcggggtatgacgctagtctc
agcccagtgtggttcagggcgctggagatagtcctgcgggaaattggatactccgaagac
gcaAGCGGGAGACCGGGGTCTCTGAGCgtgtctctcatagaagggatcaatcacacccat
catgtgtaccgcaataaaacttattgtgttcttgggggaatgccctcaggttgctcaggc
acctccattttcaactcgatgatcaacaatatcattattagaaGGAGACGCCATAAAGAT
>Replication_DI_1097-1175_insertion1132
TGGCCAGATTCGTCTCCatcgcttttcgcgtttgactactcggggtatgacgctagtctc
agcccagtgtggttcagggcgctggagatagtcctgcgggaaattggatactccgaagac
gcagtgAGCGGGAGACCGGGGTCTCTGAGCtctctcatagaagggatcaatcacacccat
catgtgtaccgcaataaaacttattgtgttcttgggggaatgccctcaggttgctcaggc
acctccattttcaactcgatgatcaacaatatcattattagaaGGAGACGCCATAAAGAT
>Replication_DI_1097-1175_insertion1133
TGGCCAGATTCGTCTCCatcgcttttcgcgtttgactactcggggtatgacgctagtctc
agcccagtgtggttcagggcgctggagatagtcctgcgggaaattggatactccgaagac
gcagtgtctAGCGGGAGACCGGGGTCTCTGAGCctcatagaagggatcaatcacacccat
catgtgtaccgcaataaaacttattgtgttcttgggggaatgccctcaggttgctcaggc
acctccattttcaactcgatgatcaacaatatcattattagaaGGAGACGCCATAAAGAT
>Replication_DI_1097-1175_insertion1134
TGGCCAGATTCGTCTCCatcgcttttcgcgtttgactactcggggtatgacgctagtctc
agcccagtgtggttcagggcgctggagatagtcctgcgggaaattggatactccgaagac
gcagtgtctctcAGCGGGAGACCGGGGTCTCTGAGCatagaagggatcaatcacacccat
catgtgtaccgcaataaaacttattgtgttcttgggggaatgccctcaggttgctcaggc
acctccattttcaactcgatgatcaacaatatcattattagaaGGAGACGCCATAAAGAT
>Replication_DI_1097-1175_insertion1135
TGGCCAGATTCGTCTCCatcgcttttcgcgtttgactactcggggtatgacgctagtctc
agcccagtgtggttcagggcgctggagatagtcctgcgggaaattggatactccgaagac
gcagtgtctctcataAGCGGGAGACCGGGGTCTCTGAGCgaagggatcaatcacacccat
catgtgtaccgcaataaaacttattgtgttcttgggggaatgccctcaggttgctcaggc
acctccattttcaactcgatgatcaacaatatcattattagaaGGAGACGCCATAAAGAT
>Replication_DI_1097-1175_insertion1136
TGGCCAGATTCGTCTCCatcgcttttcgcgtttgactactcggggtatgacgctagtctc
agcccagtgtggttcagggcgctggagatagtcctgcgggaaattggatactccgaagac
gcagtgtctctcatagaaAGCGGGAGACCGGGGTCTCTGAGCgggatcaatcacacccat
catgtgtaccgcaataaaacttattgtgttcttgggggaatgccctcaggttgctcaggc
acctccattttcaactcgatgatcaacaatatcattattagaaGGAGACGCCATAAAGAT
>Replication_DI_1097-1175_insertion1137
TGGCCAGATTCGTCTCCatcgcttttcgcgtttgactactcggggtatgacgctagtctc
agcccagtgtggttcagggcgctggagatagtcctgcgggaaattggatactccgaagac
gcagtgtctctcatagaagggAGCGGGAGACCGGGGTCTCTGAGCatcaatcacacccat
catgtgtaccgcaataaaacttattgtgttcttgggggaatgccctcaggttgctcaggc
acctccattttcaactcgatgatcaacaatatcattattagaaGGAGACGCCATAAAGAT
>Replication_DI_1097-1175_insertion1138
TGGCCAGATTCGTCTCCatcgcttttcgcgtttgactactcggggtatgacgctagtctc
agcccagtgtggttcagggcgctggagatagtcctgcgggaaattggatactccgaagac
gcagtgtctctcatagaagggatcAGCGGGAGACCGGGGTCTCTGAGCaatcacacccat
catgtgtaccgcaataaaacttattgtgttcttgggggaatgccctcaggttgctcaggc
acctccattttcaactcgatgatcaacaatatcattattagaaGGAGACGCCATAAAGAT
>Replication_DI_1097-1175_insertion1139
TGGCCAGATTCGTCTCCatcgcttttcgcgtttgactactcggggtatgacgctagtctc
agcccagtgtggttcagggcgctggagatagtcctgcgggaaattggatactccgaagac
gcagtgtctctcatagaagggatcaatAGCGGGAGACCGGGGTCTCTGAGCcacacccat
catgtgtaccgcaataaaacttattgtgttcttgggggaatgccctcaggttgctcaggc
acctccattttcaactcgatgatcaacaatatcattattagaaGGAGACGCCATAAAGAT
>Replication_DI_1097-1175_insertion1140
TGGCCAGATTCGTCTCCatcgcttttcgcgtttgactactcggggtatgacgctagtctc
agcccagtgtggttcagggcgctggagatagtcctgcgggaaattggatactccgaagac
gcagtgtctctcatagaagggatcaatcacAGCGGGAGACCGGGGTCTCTGAGCacccat
catgtgtaccgcaataaaacttattgtgttcttgggggaatgccctcaggttgctcaggc
acctccattttcaactcgatgatcaacaatatcattattagaaGGAGACGCCATAAAGAT
>Replication_DI_1097-1175_insertion1141
TGGCCAGATTCGTCTCCatcgcttttcgcgtttgactactcggggtatgacgctagtctc
agcccagtgtggttcagggcgctggagatagtcctgcgggaaattggatactccgaagac
gcagtgtctctcatagaagggatcaatcacaccAGCGGGAGACCGGGGTCTCTGAGCcat
catgtgtaccgcaataaaacttattgtgttcttgggggaatgccctcaggttgctcaggc
acctccattttcaactcgatgatcaacaatatcattattagaaGGAGACGCCATAAAGAT
>Replication_DI_1097-1175_insertion1142
TGGCCAGATTCGTCTCCatcgcttttcgcgtttgactactcggggtatgacgctagtctc
agcccagtgtggttcagggcgctggagatagtcctgcgggaaattggatactccgaagac
gcagtgtctctcatagaagggatcaatcacacccatAGCGGGAGACCGGGGTCTCTGAGC
catgtgtaccgcaataaaacttattgtgttcttgggggaatgccctcaggttgctcaggc
acctccattttcaactcgatgatcaacaatatcattattagaaGGAGACGCCATAAAGAT
>Replication_DI_1097-1175_insertion1143
TGGCCAGATTCGTCTCCatcgcttttcgcgtttgactactcggggtatgacgctagtctc
agcccagtgtggttcagggcgctggagatagtcctgcgggaaattggatactccgaagac
gcagtgtctctcatagaagggatcaatcacacccatcatAGCGGGAGACCGGGGTCTCTG
AGCgtgtaccgcaataaaacttattgtgttcttgggggaatgccctcaggttgctcaggc
acctccattttcaactcgatgatcaacaatatcattattagaaGGAGACGCCATAAAGAT
>Replication_DI_1097-1175_insertion1144
TGGCCAGATTCGTCTCCatcgcttttcgcgtttgactactcggggtatgacgctagtctc
agcccagtgtggttcagggcgctggagatagtcctgcgggaaattggatactccgaagac
gcagtgtctctcatagaagggatcaatcacacccatcatgtgAGCGGGAGACCGGGGTCT
CTGAGCtaccgcaataaaacttattgtgttcttgggggaatgccctcaggttgctcaggc
acctccattttcaactcgatgatcaacaatatcattattagaaGGAGACGCCATAAAGAT
>Replication_DI_1097-1175_insertion1145
TGGCCAGATTCGTCTCCatcgcttttcgcgtttgactactcggggtatgacgctagtctc
agcccagtgtggttcagggcgctggagatagtcctgcgggaaattggatactccgaagac
gcagtgtctctcatagaagggatcaatcacacccatcatgtgtacAGCGGGAGACCGGGG
TCTCTGAGCcgcaataaaacttattgtgttcttgggggaatgccctcaggttgctcaggc
acctccattttcaactcgatgatcaacaatatcattattagaaGGAGACGCCATAAAGAT
>Replication_DI_1097-1175_insertion1146
TGGCCAGATTCGTCTCCatcgcttttcgcgtttgactactcggggtatgacgctagtctc
agcccagtgtggttcagggcgctggagatagtcctgcgggaaattggatactccgaagac
gcagtgtctctcatagaagggatcaatcacacccatcatgtgtaccgcAGCGGGAGACCG
GGGTCTCTGAGCaataaaacttattgtgttcttgggggaatgccctcaggttgctcaggc
acctccattttcaactcgatgatcaacaatatcattattagaaGGAGACGCCATAAAGAT
>Replication_DI_1097-1175_insertion1147
TGGCCAGATTCGTCTCCatcgcttttcgcgtttgactactcggggtatgacgctagtctc
agcccagtgtggttcagggcgctggagatagtcctgcgggaaattggatactccgaagac
gcagtgtctctcatagaagggatcaatcacacccatcatgtgtaccgcaatAGCGGGAGA
CCGGGGTCTCTGAGCaaaacttattgtgttcttgggggaatgccctcaggttgctcaggc
acctccattttcaactcgatgatcaacaatatcattattagaaGGAGACGCCATAAAGAT
>Replication_DI_1097-1175_insertion1148
TGGCCAGATTCGTCTCCatcgcttttcgcgtttgactactcggggtatgacgctagtctc
agcccagtgtggttcagggcgctggagatagtcctgcgggaaattggatactccgaagac
gcagtgtctctcatagaagggatcaatcacacccatcatgtgtaccgcaataaaAGCGGG
AGACCGGGGTCTCTGAGCacttattgtgttcttgggggaatgccctcaggttgctcaggc
acctccattttcaactcgatgatcaacaatatcattattagaaGGAGACGCCATAAAGAT
>Replication_DI_1097-1175_insertion1149
TGGCCAGATTCGTCTCCatcgcttttcgcgtttgactactcggggtatgacgctagtctc
agcccagtgtggttcagggcgctggagatagtcctgcgggaaattggatactccgaagac
gcagtgtctctcatagaagggatcaatcacacccatcatgtgtaccgcaataaaactAGC
GGGAGACCGGGGTCTCTGAGCtattgtgttcttgggggaatgccctcaggttgctcaggc
acctccattttcaactcgatgatcaacaatatcattattagaaGGAGACGCCATAAAGAT
>Replication_DI_1097-1175_insertion1150
TGGCCAGATTCGTCTCCatcgcttttcgcgtttgactactcggggtatgacgctagtctc
agcccagtgtggttcagggcgctggagatagtcctgcgggaaattggatactccgaagac
gcagtgtctctcatagaagggatcaatcacacccatcatgtgtaccgcaataaaacttat
AGCGGGAGACCGGGGTCTCTGAGCtgtgttcttgggggaatgccctcaggttgctcaggc
acctccattttcaactcgatgatcaacaatatcattattagaaGGAGACGCCATAAAGAT
>Replication_DI_1097-1175_insertion1151
TGGCCAGATTCGTCTCCatcgcttttcgcgtttgactactcggggtatgacgctagtctc
agcccagtgtggttcagggcgctggagatagtcctgcgggaaattggatactccgaagac
gcagtgtctctcatagaagggatcaatcacacccatcatgtgtaccgcaataaaacttat
tgtAGCGGGAGACCGGGGTCTCTGAGCgttcttgggggaatgccctcaggttgctcaggc
acctccattttcaactcgatgatcaacaatatcattattagaaGGAGACGCCATAAAGAT
>Replication_DI_1097-1175_insertion1152
TGGCCAGATTCGTCTCCatcgcttttcgcgtttgactactcggggtatgacgctagtctc
agcccagtgtggttcagggcgctggagatagtcctgcgggaaattggatactccgaagac
gcagtgtctctcatagaagggatcaatcacacccatcatgtgtaccgcaataaaacttat
tgtgttAGCGGGAGACCGGGGTCTCTGAGCcttgggggaatgccctcaggttgctcaggc
acctccattttcaactcgatgatcaacaatatcattattagaaGGAGACGCCATAAAGAT
>Replication_DI_1097-1175_insertion1153
TGGCCAGATTCGTCTCCatcgcttttcgcgtttgactactcggggtatgacgctagtctc
agcccagtgtggttcagggcgctggagatagtcctgcgggaaattggatactccgaagac
gcagtgtctctcatagaagggatcaatcacacccatcatgtgtaccgcaataaaacttat
tgtgttcttAGCGGGAGACCGGGGTCTCTGAGCgggggaatgccctcaggttgctcaggc
acctccattttcaactcgatgatcaacaatatcattattagaaGGAGACGCCATAAAGAT
>Replication_DI_1097-1175_insertion1154
TGGCCAGATTCGTCTCCatcgcttttcgcgtttgactactcggggtatgacgctagtctc
agcccagtgtggttcagggcgctggagatagtcctgcgggaaattggatactccgaagac
gcagtgtctctcatagaagggatcaatcacacccatcatgtgtaccgcaataaaacttat
tgtgttcttgggAGCGGGAGACCGGGGTCTCTGAGCggaatgccctcaggttgctcaggc
acctccattttcaactcgatgatcaacaatatcattattagaaGGAGACGCCATAAAGAT
>Replication_DI_1097-1175_insertion1155
TGGCCAGATTCGTCTCCatcgcttttcgcgtttgactactcggggtatgacgctagtctc
agcccagtgtggttcagggcgctggagatagtcctgcgggaaattggatactccgaagac
gcagtgtctctcatagaagggatcaatcacacccatcatgtgtaccgcaataaaacttat
tgtgttcttgggggaAGCGGGAGACCGGGGTCTCTGAGCatgccctcaggttgctcaggc
acctccattttcaactcgatgatcaacaatatcattattagaaGGAGACGCCATAAAGAT
>Replication_DI_1097-1175_insertion1156
TGGCCAGATTCGTCTCCatcgcttttcgcgtttgactactcggggtatgacgctagtctc
agcccagtgtggttcagggcgctggagatagtcctgcgggaaattggatactccgaagac
gcagtgtctctcatagaagggatcaatcacacccatcatgtgtaccgcaataaaacttat
tgtgttcttgggggaatgAGCGGGAGACCGGGGTCTCTGAGCccctcaggttgctcaggc
acctccattttcaactcgatgatcaacaatatcattattagaaGGAGACGCCATAAAGAT
>Replication_DI_1097-1175_insertion1157
TGGCCAGATTCGTCTCCatcgcttttcgcgtttgactactcggggtatgacgctagtctc
agcccagtgtggttcagggcgctggagatagtcctgcgggaaattggatactccgaagac
gcagtgtctctcatagaagggatcaatcacacccatcatgtgtaccgcaataaaacttat
tgtgttcttgggggaatgcccAGCGGGAGACCGGGGTCTCTGAGCtcaggttgctcaggc
acctccattttcaactcgatgatcaacaatatcattattagaaGGAGACGCCATAAAGAT
>Replication_DI_1097-1175_insertion1158
TGGCCAGATTCGTCTCCatcgcttttcgcgtttgactactcggggtatgacgctagtctc
agcccagtgtggttcagggcgctggagatagtcctgcgggaaattggatactccgaagac
gcagtgtctctcatagaagggatcaatcacacccatcatgtgtaccgcaataaaacttat
tgtgttcttgggggaatgccctcaAGCGGGAGACCGGGGTCTCTGAGCggttgctcaggc
acctccattttcaactcgatgatcaacaatatcattattagaaGGAGACGCCATAAAGAT
>Replication_DI_1097-1175_insertion1159
TGGCCAGATTCGTCTCCatcgcttttcgcgtttgactactcggggtatgacgctagtctc
agcccagtgtggttcagggcgctggagatagtcctgcgggaaattggatactccgaagac
gcagtgtctctcatagaagggatcaatcacacccatcatgtgtaccgcaataaaacttat
tgtgttcttgggggaatgccctcaggtAGCGGGAGACCGGGGTCTCTGAGCtgctcaggc
acctccattttcaactcgatgatcaacaatatcattattagaaGGAGACGCCATAAAGAT
>Replication_DI_1097-1175_insertion1160
TGGCCAGATTCGTCTCCatcgcttttcgcgtttgactactcggggtatgacgctagtctc
agcccagtgtggttcagggcgctggagatagtcctgcgggaaattggatactccgaagac
gcagtgtctctcatagaagggatcaatcacacccatcatgtgtaccgcaataaaacttat
tgtgttcttgggggaatgccctcaggttgcAGCGGGAGACCGGGGTCTCTGAGCtcaggc
acctccattttcaactcgatgatcaacaatatcattattagaaGGAGACGCCATAAAGAT
>Replication_DI_1097-1175_insertion1161
TGGCCAGATTCGTCTCCatcgcttttcgcgtttgactactcggggtatgacgctagtctc
agcccagtgtggttcagggcgctggagatagtcctgcgggaaattggatactccgaagac
gcagtgtctctcatagaagggatcaatcacacccatcatgtgtaccgcaataaaacttat
tgtgttcttgggggaatgccctcaggttgctcaAGCGGGAGACCGGGGTCTCTGAGCggc
acctccattttcaactcgatgatcaacaatatcattattagaaGGAGACGCCATAAAGAT
>Replication_DI_1097-1175_insertion1162
TGGCCAGATTCGTCTCCatcgcttttcgcgtttgactactcggggtatgacgctagtctc
agcccagtgtggttcagggcgctggagatagtcctgcgggaaattggatactccgaagac
gcagtgtctctcatagaagggatcaatcacacccatcatgtgtaccgcaataaaacttat
tgtgttcttgggggaatgccctcaggttgctcaggcAGCGGGAGACCGGGGTCTCTGAGC
acctccattttcaactcgatgatcaacaatatcattattagaaGGAGACGCCATAAAGAT
>Replication_DI_1097-1175_insertion1163
TGGCCAGATTCGTCTCCatcgcttttcgcgtttgactactcggggtatgacgctagtctc
agcccagtgtggttcagggcgctggagatagtcctgcgggaaattggatactccgaagac
gcagtgtctctcatagaagggatcaatcacacccatcatgtgtaccgcaataaaacttat
tgtgttcttgggggaatgccctcaggttgctcaggcaccAGCGGGAGACCGGGGTCTCTG
AGCtccattttcaactcgatgatcaacaatatcattattagaaGGAGACGCCATAAAGAT
>Replication_DI_1097-1175_insertion1164
TGGCCAGATTCGTCTCCatcgcttttcgcgtttgactactcggggtatgacgctagtctc
agcccagtgtggttcagggcgctggagatagtcctgcgggaaattggatactccgaagac
gcagtgtctctcatagaagggatcaatcacacccatcatgtgtaccgcaataaaacttat
tgtgttcttgggggaatgccctcaggttgctcaggcacctccAGCGGGAGACCGGGGTCT
CTGAGCattttcaactcgatgatcaacaatatcattattagaaGGAGACGCCATAAAGAT
>Replication_DI_1097-1175_insertion1165
TGGCCAGATTCGTCTCCatcgcttttcgcgtttgactactcggggtatgacgctagtctc
agcccagtgtggttcagggcgctggagatagtcctgcgggaaattggatactccgaagac
gcagtgtctctcatagaagggatcaatcacacccatcatgtgtaccgcaataaaacttat
tgtgttcttgggggaatgccctcaggttgctcaggcacctccattAGCGGGAGACCGGGG
TCTCTGAGCttcaactcgatgatcaacaatatcattattagaaGGAGACGCCATAAAGAT
>Replication_DI_1097-1175_insertion1166
TGGCCAGATTCGTCTCCatcgcttttcgcgtttgactactcggggtatgacgctagtctc
agcccagtgtggttcagggcgctggagatagtcctgcgggaaattggatactccgaagac
gcagtgtctctcatagaagggatcaatcacacccatcatgtgtaccgcaataaaacttat
tgtgttcttgggggaatgccctcaggttgctcaggcacctccattttcAGCGGGAGACCG
GGGTCTCTGAGCaactcgatgatcaacaatatcattattagaaGGAGACGCCATAAAGAT
>Replication_DI_1097-1175_insertion1167
TGGCCAGATTCGTCTCCatcgcttttcgcgtttgactactcggggtatgacgctagtctc
agcccagtgtggttcagggcgctggagatagtcctgcgggaaattggatactccgaagac
gcagtgtctctcatagaagggatcaatcacacccatcatgtgtaccgcaataaaacttat
tgtgttcttgggggaatgccctcaggttgctcaggcacctccattttcaacAGCGGGAGA
CCGGGGTCTCTGAGCtcgatgatcaacaatatcattattagaaGGAGACGCCATAAAGAT
>Replication_DI_1097-1175_insertion1168
TGGCCAGATTCGTCTCCatcgcttttcgcgtttgactactcggggtatgacgctagtctc
agcccagtgtggttcagggcgctggagatagtcctgcgggaaattggatactccgaagac
gcagtgtctctcatagaagggatcaatcacacccatcatgtgtaccgcaataaaacttat
tgtgttcttgggggaatgccctcaggttgctcaggcacctccattttcaactcgAGCGGG
AGACCGGGGTCTCTGAGCatgatcaacaatatcattattagaaGGAGACGCCATAAAGAT
>Replication_DI_1097-1175_insertion1169
TGGCCAGATTCGTCTCCatcgcttttcgcgtttgactactcggggtatgacgctagtctc
agcccagtgtggttcagggcgctggagatagtcctgcgggaaattggatactccgaagac
gcagtgtctctcatagaagggatcaatcacacccatcatgtgtaccgcaataaaacttat
tgtgttcttgggggaatgccctcaggttgctcaggcacctccattttcaactcgatgAGC
GGGAGACCGGGGTCTCTGAGCatcaacaatatcattattagaaGGAGACGCCATAAAGAT
[truncated: 60,921 more chars]
