# Supplementary material for: Deep mutation, insertion and deletion scanning across the Enterovirus A proteome reveals constraints shaping viral evolution
Source: Nat Microbiol. 2024 Nov 28;10(1):158–68. doi: 10.1038/s41564-024-01871-y (PMC11726453; doi:10.1038/s41564-024-01871-y)
Supplement: Supplementary file 7 — Contains sequences necessary for generation of deletion libraries in the capsid proteins of EV-A71. [file 41564_2024_1871_MOESM7_ESM.fasta]

#Oligopool for EV-A71 capsid deletion library
>Capsid_Deletion-1_3-2
TCACTTGGTATCGAGAACGGGTTACCAAACGTCTCCaatcaaacggctcacaagtgtcca
cacaacgctccggttcacacgaaaactctaactcagctaccgagggttccactataaact
atactaccattaattactataaagattcctatgccgccacagcaggtaagcagagcctta
agcaggacccagaGGAGACGGTCTAATACTCCACGCGGAGCCGTGTAGAT
>Capsid_Deletion-1_6-2
TCACTTGGTATCGAGAACGGGTTACCAAACCCGTCTCCaatcaaactcacaagtgtccac
acaacgctccggttcacacgaaaactctaactcagctaccgagggttccactataaacta
tactaccattaattactataaagattcctatgccgccacagcaggtaagcagagccttaa
gcaggacccagaGGAGACGTGTCTAATACTCCACGCGGAGCCGTGTAGAT
>Capsid_Deletion-1_9-2
TCACTTGGTATCGAGAACGGGTTACCAAACCCCGTCTCCaatcaaaccaagtgtccacac
aacgctccggttcacacgaaaactctaactcagctaccgagggttccactataaactata
ctaccattaattactataaagattcctatgccgccacagcaggtaagcagagccttaagc
aggacccagaGGAGACGTCTGTCTAATACTCCACGCGGAGCCGTGTAGAT
>Capsid_Deletion-1_3-3
TCACTTGGTATCGAGAACGGGTTACCAAACGTCTCCaatcaaacatgtcacaagtgtcca
cacaacgctccggttcacacgaaaactctaactcagctaccgagggttccactataaact
atactaccattaattactataaagattcctatgccgccacagcaggtaagcagagcctta
agcaggacccagaGGAGACGGTCTAATACTCCACGCGGAGCCGTGTAGAT
>Capsid_Deletion-1_6-3
TCACTTGGTATCGAGAACGGGTTACCAAACCCGTCTCCaatcaaacatgcaagtgtccac
acaacgctccggttcacacgaaaactctaactcagctaccgagggttccactataaacta
tactaccattaattactataaagattcctatgccgccacagcaggtaagcagagccttaa
gcaggacccagaGGAGACGTGTCTAATACTCCACGCGGAGCCGTGTAGAT
>Capsid_Deletion-1_9-3
TCACTTGGTATCGAGAACGGGTTACCAAACCCCGTCTCCaatcaaacatggtgtccacac
aacgctccggttcacacgaaaactctaactcagctaccgagggttccactataaactata
ctaccattaattactataaagattcctatgccgccacagcaggtaagcagagccttaagc
aggacccagaGGAGACGTCTGTCTAATACTCCACGCGGAGCCGTGTAGAT
>Capsid_Deletion-1_3-4
TCACTTGGTATCGAGAACGGGTTACCAAACGTCTCCaatcaaacatgggccaagtgtcca
cacaacgctccggttcacacgaaaactctaactcagctaccgagggttccactataaact
atactaccattaattactataaagattcctatgccgccacagcaggtaagcagagcctta
agcaggacccagaGGAGACGGTCTAATACTCCACGCGGAGCCGTGTAGAT
>Capsid_Deletion-1_6-4
TCACTTGGTATCGAGAACGGGTTACCAAACCCGTCTCCaatcaaacatgggcgtgtccac
acaacgctccggttcacacgaaaactctaactcagctaccgagggttccactataaacta
tactaccattaattactataaagattcctatgccgccacagcaggtaagcagagccttaa
gcaggacccagaGGAGACGTGTCTAATACTCCACGCGGAGCCGTGTAGAT
>Capsid_Deletion-1_9-4
TCACTTGGTATCGAGAACGGGTTACCAAACCCCGTCTCCaatcaaacatgggctccacac
aacgctccggttcacacgaaaactctaactcagctaccgagggttccactataaactata
ctaccattaattactataaagattcctatgccgccacagcaggtaagcagagccttaagc
aggacccagaGGAGACGTCTGTCTAATACTCCACGCGGAGCCGTGTAGAT
>Capsid_Deletion-1_3-5
TCACTTGGTATCGAGAACGGGTTACCAAACGTCTCCaatcaaacatgggctcagtgtcca
cacaacgctccggttcacacgaaaactctaactcagctaccgagggttccactataaact
atactaccattaattactataaagattcctatgccgccacagcaggtaagcagagcctta
agcaggacccagaGGAGACGGTCTAATACTCCACGCGGAGCCGTGTAGAT
>Capsid_Deletion-1_6-5
TCACTTGGTATCGAGAACGGGTTACCAAACCCGTCTCCaatcaaacatgggctcatccac
acaacgctccggttcacacgaaaactctaactcagctaccgagggttccactataaacta
tactaccattaattactataaagattcctatgccgccacagcaggtaagcagagccttaa
gcaggacccagaGGAGACGTGTCTAATACTCCACGCGGAGCCGTGTAGAT
>Capsid_Deletion-1_9-5
TCACTTGGTATCGAGAACGGGTTACCAAACCCCGTCTCCaatcaaacatgggctcaacac
aacgctccggttcacacgaaaactctaactcagctaccgagggttccactataaactata
ctaccattaattactataaagattcctatgccgccacagcaggtaagcagagccttaagc
aggacccagaGGAGACGTCTGTCTAATACTCCACGCGGAGCCGTGTAGAT
>Capsid_Deletion-1_3-6
TCACTTGGTATCGAGAACGGGTTACCAAACGTCTCCaatcaaacatgggctcacaatcca
cacaacgctccggttcacacgaaaactctaactcagctaccgagggttccactataaact
atactaccattaattactataaagattcctatgccgccacagcaggtaagcagagcctta
agcaggacccagaGGAGACGGTCTAATACTCCACGCGGAGCCGTGTAGAT
>Capsid_Deletion-1_6-6
TCACTTGGTATCGAGAACGGGTTACCAAACCCGTCTCCaatcaaacatgggctcacaaac
acaacgctccggttcacacgaaaactctaactcagctaccgagggttccactataaacta
tactaccattaattactataaagattcctatgccgccacagcaggtaagcagagccttaa
gcaggacccagaGGAGACGTGTCTAATACTCCACGCGGAGCCGTGTAGAT
>Capsid_Deletion-1_9-6
TCACTTGGTATCGAGAACGGGTTACCAAACCCCGTCTCCaatcaaacatgggctcacaac
aacgctccggttcacacgaaaactctaactcagctaccgagggttccactataaactata
ctaccattaattactataaagattcctatgccgccacagcaggtaagcagagccttaagc
aggacccagaGGAGACGTCTGTCTAATACTCCACGCGGAGCCGTGTAGAT
>Capsid_Deletion-1_3-7
TCACTTGGTATCGAGAACGGGTTACCAAACGTCTCCaatcaaacatgggctcacaagtga
cacaacgctccggttcacacgaaaactctaactcagctaccgagggttccactataaact
atactaccattaattactataaagattcctatgccgccacagcaggtaagcagagcctta
agcaggacccagaGGAGACGGTCTAATACTCCACGCGGAGCCGTGTAGAT
>Capsid_Deletion-1_6-7
TCACTTGGTATCGAGAACGGGTTACCAAACCCGTCTCCaatcaaacatgggctcacaagt
gcaacgctccggttcacacgaaaactctaactcagctaccgagggttccactataaacta
tactaccattaattactataaagattcctatgccgccacagcaggtaagcagagccttaa
gcaggacccagaGGAGACGTGTCTAATACTCCACGCGGAGCCGTGTAGAT
>Capsid_Deletion-1_9-7
TCACTTGGTATCGAGAACGGGTTACCAAACCCCGTCTCCaatcaaacatgggctcacaag
tgcgctccggttcacacgaaaactctaactcagctaccgagggttccactataaactata
ctaccattaattactataaagattcctatgccgccacagcaggtaagcagagccttaagc
aggacccagaGGAGACGTCTGTCTAATACTCCACGCGGAGCCGTGTAGAT
>Capsid_Deletion-1_3-8
TCACTTGGTATCGAGAACGGGTTACCAAACGTCTCCaatcaaacatgggctcacaagtgt
cccaacgctccggttcacacgaaaactctaactcagctaccgagggttccactataaact
atactaccattaattactataaagattcctatgccgccacagcaggtaagcagagcctta
agcaggacccagaGGAGACGGTCTAATACTCCACGCGGAGCCGTGTAGAT
>Capsid_Deletion-1_6-8
TCACTTGGTATCGAGAACGGGTTACCAAACCCGTCTCCaatcaaacatgggctcacaagt
gtcccgctccggttcacacgaaaactctaactcagctaccgagggttccactataaacta
tactaccattaattactataaagattcctatgccgccacagcaggtaagcagagccttaa
gcaggacccagaGGAGACGTGTCTAATACTCCACGCGGAGCCGTGTAGAT
>Capsid_Deletion-1_9-8
TCACTTGGTATCGAGAACGGGTTACCAAACCCCGTCTCCaatcaaacatgggctcacaag
tgtcctccggttcacacgaaaactctaactcagctaccgagggttccactataaactata
ctaccattaattactataaagattcctatgccgccacagcaggtaagcagagccttaagc
aggacccagaGGAGACGTCTGTCTAATACTCCACGCGGAGCCGTGTAGAT
>Capsid_Deletion-1_3-9
TCACTTGGTATCGAGAACGGGTTACCAAACGTCTCCaatcaaacatgggctcacaagtgt
ccacacgctccggttcacacgaaaactctaactcagctaccgagggttccactataaact
atactaccattaattactataaagattcctatgccgccacagcaggtaagcagagcctta
agcaggacccagaGGAGACGGTCTAATACTCCACGCGGAGCCGTGTAGAT
>Capsid_Deletion-1_6-9
TCACTTGGTATCGAGAACGGGTTACCAAACCCGTCTCCaatcaaacatgggctcacaagt
gtccacatccggttcacacgaaaactctaactcagctaccgagggttccactataaacta
tactaccattaattactataaagattcctatgccgccacagcaggtaagcagagccttaa
gcaggacccagaGGAGACGTGTCTAATACTCCACGCGGAGCCGTGTAGAT
>Capsid_Deletion-1_9-9
TCACTTGGTATCGAGAACGGGTTACCAAACCCCGTCTCCaatcaaacatgggctcacaag
tgtccacaggttcacacgaaaactctaactcagctaccgagggttccactataaactata
ctaccattaattactataaagattcctatgccgccacagcaggtaagcagagccttaagc
aggacccagaGGAGACGTCTGTCTAATACTCCACGCGGAGCCGTGTAGAT
>Capsid_Deletion-1_3-10
TCACTTGGTATCGAGAACGGGTTACCAAACGTCTCCaatcaaacatgggctcacaagtgt
ccacacaatccggttcacacgaaaactctaactcagctaccgagggttccactataaact
atactaccattaattactataaagattcctatgccgccacagcaggtaagcagagcctta
agcaggacccagaGGAGACGGTCTAATACTCCACGCGGAGCCGTGTAGAT
>Capsid_Deletion-1_6-10
TCACTTGGTATCGAGAACGGGTTACCAAACCCGTCTCCaatcaaacatgggctcacaagt
gtccacacaaggttcacacgaaaactctaactcagctaccgagggttccactataaacta
tactaccattaattactataaagattcctatgccgccacagcaggtaagcagagccttaa
gcaggacccagaGGAGACGTGTCTAATACTCCACGCGGAGCCGTGTAGAT
>Capsid_Deletion-1_9-10
TCACTTGGTATCGAGAACGGGTTACCAAACCCCGTCTCCaatcaaacatgggctcacaag
tgtccacacaatcacacgaaaactctaactcagctaccgagggttccactataaactata
ctaccattaattactataaagattcctatgccgccacagcaggtaagcagagccttaagc
aggacccagaGGAGACGTCTGTCTAATACTCCACGCGGAGCCGTGTAGAT
>Capsid_Deletion-1_3-11
TCACTTGGTATCGAGAACGGGTTACCAAACGTCTCCaatcaaacatgggctcacaagtgt
ccacacaacgcggttcacacgaaaactctaactcagctaccgagggttccactataaact
atactaccattaattactataaagattcctatgccgccacagcaggtaagcagagcctta
agcaggacccagaGGAGACGGTCTAATACTCCACGCGGAGCCGTGTAGAT
>Capsid_Deletion-1_6-11
TCACTTGGTATCGAGAACGGGTTACCAAACCCGTCTCCaatcaaacatgggctcacaagt
gtccacacaacgctcacacgaaaactctaactcagctaccgagggttccactataaacta
tactaccattaattactataaagattcctatgccgccacagcaggtaagcagagccttaa
gcaggacccagaGGAGACGTGTCTAATACTCCACGCGGAGCCGTGTAGAT
>Capsid_Deletion-1_9-11
TCACTTGGTATCGAGAACGGGTTACCAAACCCCGTCTCCaatcaaacatgggctcacaag
tgtccacacaacgccacgaaaactctaactcagctaccgagggttccactataaactata
ctaccattaattactataaagattcctatgccgccacagcaggtaagcagagccttaagc
aggacccagaGGAGACGTCTGTCTAATACTCCACGCGGAGCCGTGTAGAT
>Capsid_Deletion-1_3-12
TCACTTGGTATCGAGAACGGGTTACCAAACGTCTCCaatcaaacatgggctcacaagtgt
ccacacaacgctcctcacacgaaaactctaactcagctaccgagggttccactataaact
atactaccattaattactataaagattcctatgccgccacagcaggtaagcagagcctta
agcaggacccagaGGAGACGGTCTAATACTCCACGCGGAGCCGTGTAGAT
>Capsid_Deletion-1_6-12
TCACTTGGTATCGAGAACGGGTTACCAAACCCGTCTCCaatcaaacatgggctcacaagt
gtccacacaacgctcccacgaaaactctaactcagctaccgagggttccactataaacta
tactaccattaattactataaagattcctatgccgccacagcaggtaagcagagccttaa
gcaggacccagaGGAGACGTGTCTAATACTCCACGCGGAGCCGTGTAGAT
>Capsid_Deletion-1_9-12
TCACTTGGTATCGAGAACGGGTTACCAAACCCCGTCTCCaatcaaacatgggctcacaag
tgtccacacaacgctccgaaaactctaactcagctaccgagggttccactataaactata
ctaccattaattactataaagattcctatgccgccacagcaggtaagcagagccttaagc
aggacccagaGGAGACGTCTGTCTAATACTCCACGCGGAGCCGTGTAGAT
>Capsid_Deletion-1_3-13
TCACTTGGTATCGAGAACGGGTTACCAAACGTCTCCaatcaaacatgggctcacaagtgt
ccacacaacgctccggtcacgaaaactctaactcagctaccgagggttccactataaact
atactaccattaattactataaagattcctatgccgccacagcaggtaagcagagcctta
agcaggacccagaGGAGACGGTCTAATACTCCACGCGGAGCCGTGTAGAT
>Capsid_Deletion-1_6-13
TCACTTGGTATCGAGAACGGGTTACCAAACCCGTCTCCaatcaaacatgggctcacaagt
gtccacacaacgctccggtgaaaactctaactcagctaccgagggttccactataaacta
tactaccattaattactataaagattcctatgccgccacagcaggtaagcagagccttaa
gcaggacccagaGGAGACGTGTCTAATACTCCACGCGGAGCCGTGTAGAT
>Capsid_Deletion-1_9-13
TCACTTGGTATCGAGAACGGGTTACCAAACCCCGTCTCCaatcaaacatgggctcacaag
tgtccacacaacgctccggtaactctaactcagctaccgagggttccactataaactata
ctaccattaattactataaagattcctatgccgccacagcaggtaagcagagccttaagc
aggacccagaGGAGACGTCTGTCTAATACTCCACGCGGAGCCGTGTAGAT
>Capsid_Deletion-1_3-14
TCACTTGGTATCGAGAACGGGTTACCAAACGTCTCCaatcaaacatgggctcacaagtgt
ccacacaacgctccggttcagaaaactctaactcagctaccgagggttccactataaact
atactaccattaattactataaagattcctatgccgccacagcaggtaagcagagcctta
agcaggacccagaGGAGACGGTCTAATACTCCACGCGGAGCCGTGTAGAT
>Capsid_Deletion-1_6-14
TCACTTGGTATCGAGAACGGGTTACCAAACCCGTCTCCaatcaaacatgggctcacaagt
gtccacacaacgctccggttcaaactctaactcagctaccgagggttccactataaacta
tactaccattaattactataaagattcctatgccgccacagcaggtaagcagagccttaa
gcaggacccagaGGAGACGTGTCTAATACTCCACGCGGAGCCGTGTAGAT
>Capsid_Deletion-1_9-14
TCACTTGGTATCGAGAACGGGTTACCAAACCCCGTCTCCaatcaaacatgggctcacaag
tgtccacacaacgctccggttcatctaactcagctaccgagggttccactataaactata
ctaccattaattactataaagattcctatgccgccacagcaggtaagcagagccttaagc
aggacccagaGGAGACGTCTGTCTAATACTCCACGCGGAGCCGTGTAGAT
>Capsid_Deletion-1_3-15
TCACTTGGTATCGAGAACGGGTTACCAAACGTCTCCaatcaaacatgggctcacaagtgt
ccacacaacgctccggttcacacaactctaactcagctaccgagggttccactataaact
atactaccattaattactataaagattcctatgccgccacagcaggtaagcagagcctta
agcaggacccagaGGAGACGGTCTAATACTCCACGCGGAGCCGTGTAGAT
>Capsid_Deletion-1_6-15
TCACTTGGTATCGAGAACGGGTTACCAAACCCGTCTCCaatcaaacatgggctcacaagt
gtccacacaacgctccggttcacactctaactcagctaccgagggttccactataaacta
tactaccattaattactataaagattcctatgccgccacagcaggtaagcagagccttaa
gcaggacccagaGGAGACGTGTCTAATACTCCACGCGGAGCCGTGTAGAT
>Capsid_Deletion-1_9-15
TCACTTGGTATCGAGAACGGGTTACCAAACCCCGTCTCCaatcaaacatgggctcacaag
tgtccacacaacgctccggttcacacaactcagctaccgagggttccactataaactata
ctaccattaattactataaagattcctatgccgccacagcaggtaagcagagccttaagc
aggacccagaGGAGACGTCTGTCTAATACTCCACGCGGAGCCGTGTAGAT
>Capsid_Deletion-1_3-16
TCACTTGGTATCGAGAACGGGTTACCAAACGTCTCCaatcaaacatgggctcacaagtgt
ccacacaacgctccggttcacacgaatctaactcagctaccgagggttccactataaact
atactaccattaattactataaagattcctatgccgccacagcaggtaagcagagcctta
agcaggacccagaGGAGACGGTCTAATACTCCACGCGGAGCCGTGTAGAT
>Capsid_Deletion-1_6-16
TCACTTGGTATCGAGAACGGGTTACCAAACCCGTCTCCaatcaaacatgggctcacaagt
gtccacacaacgctccggttcacacgaaaactcagctaccgagggttccactataaacta
tactaccattaattactataaagattcctatgccgccacagcaggtaagcagagccttaa
gcaggacccagaGGAGACGTGTCTAATACTCCACGCGGAGCCGTGTAGAT
>Capsid_Deletion-1_9-16
TCACTTGGTATCGAGAACGGGTTACCAAACCCCGTCTCCaatcaaacatgggctcacaag
tgtccacacaacgctccggttcacacgaatcagctaccgagggttccactataaactata
ctaccattaattactataaagattcctatgccgccacagcaggtaagcagagccttaagc
aggacccagaGGAGACGTCTGTCTAATACTCCACGCGGAGCCGTGTAGAT
>Capsid_Deletion-1_3-17
TCACTTGGTATCGAGAACGGGTTACCAAACGTCTCCaatcaaacatgggctcacaagtgt
ccacacaacgctccggttcacacgaaaacaactcagctaccgagggttccactataaact
atactaccattaattactataaagattcctatgccgccacagcaggtaagcagagcctta
agcaggacccagaGGAGACGGTCTAATACTCCACGCGGAGCCGTGTAGAT
>Capsid_Deletion-1_6-17
TCACTTGGTATCGAGAACGGGTTACCAAACCCGTCTCCaatcaaacatgggctcacaagt
gtccacacaacgctccggttcacacgaaaactcagctaccgagggttccactataaacta
tactaccattaattactataaagattcctatgccgccacagcaggtaagcagagccttaa
gcaggacccagaGGAGACGTGTCTAATACTCCACGCGGAGCCGTGTAGAT
>Capsid_Deletion-1_9-17
TCACTTGGTATCGAGAACGGGTTACCAAACCCCGTCTCCaatcaaacatgggctcacaag
tgtccacacaacgctccggttcacacgaaaacgctaccgagggttccactataaactata
ctaccattaattactataaagattcctatgccgccacagcaggtaagcagagccttaagc
aggacccagaGGAGACGTCTGTCTAATACTCCACGCGGAGCCGTGTAGAT
>Capsid_Deletion-1_3-18
TCACTTGGTATCGAGAACGGGTTACCAAACGTCTCCaatcaaacatgggctcacaagtgt
ccacacaacgctccggttcacacgaaaactcttcagctaccgagggttccactataaact
atactaccattaattactataaagattcctatgccgccacagcaggtaagcagagcctta
agcaggacccagaGGAGACGGTCTAATACTCCACGCGGAGCCGTGTAGAT
>Capsid_Deletion-1_6-18
TCACTTGGTATCGAGAACGGGTTACCAAACCCGTCTCCaatcaaacatgggctcacaagt
gtccacacaacgctccggttcacacgaaaactctgctaccgagggttccactataaacta
tactaccattaattactataaagattcctatgccgccacagcaggtaagcagagccttaa
gcaggacccagaGGAGACGTGTCTAATACTCCACGCGGAGCCGTGTAGAT
>Capsid_Deletion-1_9-18
TCACTTGGTATCGAGAACGGGTTACCAAACCCCGTCTCCaatcaaacatgggctcacaag
tgtccacacaacgctccggttcacacgaaaactctaccgagggttccactataaactata
ctaccattaattactataaagattcctatgccgccacagcaggtaagcagagccttaagc
aggacccagaGGAGACGTCTGTCTAATACTCCACGCGGAGCCGTGTAGAT
>Capsid_Deletion-1_3-19
TCACTTGGTATCGAGAACGGGTTACCAAACGTCTCCaatcaaacatgggctcacaagtgt
ccacacaacgctccggttcacacgaaaactctaacgctaccgagggttccactataaact
atactaccattaattactataaagattcctatgccgccacagcaggtaagcagagcctta
agcaggacccagaGGAGACGGTCTAATACTCCACGCGGAGCCGTGTAGAT
>Capsid_Deletion-1_6-19
TCACTTGGTATCGAGAACGGGTTACCAAACCCGTCTCCaatcaaacatgggctcacaagt
gtccacacaacgctccggttcacacgaaaactctaacaccgagggttccactataaacta
tactaccattaattactataaagattcctatgccgccacagcaggtaagcagagccttaa
gcaggacccagaGGAGACGTGTCTAATACTCCACGCGGAGCCGTGTAGAT
>Capsid_Deletion-1_9-19
TCACTTGGTATCGAGAACGGGTTACCAAACCCCGTCTCCaatcaaacatgggctcacaag
tgtccacacaacgctccggttcacacgaaaactctaacgagggttccactataaactata
ctaccattaattactataaagattcctatgccgccacagcaggtaagcagagccttaagc
aggacccagaGGAGACGTCTGTCTAATACTCCACGCGGAGCCGTGTAGAT
>Capsid_Deletion-1_3-20
TCACTTGGTATCGAGAACGGGTTACCAAACGTCTCCaatcaaacatgggctcacaagtgt
ccacacaacgctccggttcacacgaaaactctaactcaaccgagggttccactataaact
atactaccattaattactataaagattcctatgccgccacagcaggtaagcagagcctta
agcaggacccagaGGAGACGGTCTAATACTCCACGCGGAGCCGTGTAGAT
>Capsid_Deletion-1_6-20
TCACTTGGTATCGAGAACGGGTTACCAAACCCGTCTCCaatcaaacatgggctcacaagt
gtccacacaacgctccggttcacacgaaaactctaactcagagggttccactataaacta
tactaccattaattactataaagattcctatgccgccacagcaggtaagcagagccttaa
gcaggacccagaGGAGACGTGTCTAATACTCCACGCGGAGCCGTGTAGAT
>Capsid_Deletion-1_9-20
TCACTTGGTATCGAGAACGGGTTACCAAACCCCGTCTCCaatcaaacatgggctcacaag
tgtccacacaacgctccggttcacacgaaaactctaactcaggttccactataaactata
ctaccattaattactataaagattcctatgccgccacagcaggtaagcagagccttaagc
aggacccagaGGAGACGTCTGTCTAATACTCCACGCGGAGCCGTGTAGAT
>Capsid_Deletion-1_3-21
TCACTTGGTATCGAGAACGGGTTACCAAACGTCTCCaatcaaacatgggctcacaagtgt
ccacacaacgctccggttcacacgaaaactctaactcagctgagggttccactataaact
atactaccattaattactataaagattcctatgccgccacagcaggtaagcagagcctta
agcaggacccagaGGAGACGGTCTAATACTCCACGCGGAGCCGTGTAGAT
>Capsid_Deletion-1_6-21
TCACTTGGTATCGAGAACGGGTTACCAAACCCGTCTCCaatcaaacatgggctcacaagt
gtccacacaacgctccggttcacacgaaaactctaactcagctggttccactataaacta
tactaccattaattactataaagattcctatgccgccacagcaggtaagcagagccttaa
gcaggacccagaGGAGACGTGTCTAATACTCCACGCGGAGCCGTGTAGAT
>Capsid_Deletion-1_9-21
TCACTTGGTATCGAGAACGGGTTACCAAACCCCGTCTCCaatcaaacatgggctcacaag
tgtccacacaacgctccggttcacacgaaaactctaactcagcttccactataaactata
ctaccattaattactataaagattcctatgccgccacagcaggtaagcagagccttaagc
aggacccagaGGAGACGTCTGTCTAATACTCCACGCGGAGCCGTGTAGAT
>Capsid_Deletion-1_3-22
TCACTTGGTATCGAGAACGGGTTACCAAACGTCTCCaatcaaacatgggctcacaagtgt
ccacacaacgctccggttcacacgaaaactctaactcagctaccggttccactataaact
atactaccattaattactataaagattcctatgccgccacagcaggtaagcagagcctta
agcaggacccagaGGAGACGGTCTAATACTCCACGCGGAGCCGTGTAGAT
>Capsid_Deletion-1_6-22
TCACTTGGTATCGAGAACGGGTTACCAAACCCGTCTCCaatcaaacatgggctcacaagt
gtccacacaacgctccggttcacacgaaaactctaactcagctacctccactataaacta
tactaccattaattactataaagattcctatgccgccacagcaggtaagcagagccttaa
gcaggacccagaGGAGACGTGTCTAATACTCCACGCGGAGCCGTGTAGAT
>Capsid_Deletion-1_9-22
TCACTTGGTATCGAGAACGGGTTACCAAACCCCGTCTCCaatcaaacatgggctcacaag
tgtccacacaacgctccggttcacacgaaaactctaactcagctaccactataaactata
ctaccattaattactataaagattcctatgccgccacagcaggtaagcagagccttaagc
aggacccagaGGAGACGTCTGTCTAATACTCCACGCGGAGCCGTGTAGAT
>Capsid_Deletion-1_3-23
TCACTTGGTATCGAGAACGGGTTACCAAACGTCTCCaatcaaacatgggctcacaagtgt
ccacacaacgctccggttcacacgaaaactctaactcagctaccgagtccactataaact
atactaccattaattactataaagattcctatgccgccacagcaggtaagcagagcctta
agcaggacccagaGGAGACGGTCTAATACTCCACGCGGAGCCGTGTAGAT
>Capsid_Deletion-1_6-23
TCACTTGGTATCGAGAACGGGTTACCAAACCCGTCTCCaatcaaacatgggctcacaagt
gtccacacaacgctccggttcacacgaaaactctaactcagctaccgagactataaacta
tactaccattaattactataaagattcctatgccgccacagcaggtaagcagagccttaa
gcaggacccagaGGAGACGTGTCTAATACTCCACGCGGAGCCGTGTAGAT
>Capsid_Deletion-1_9-23
TCACTTGGTATCGAGAACGGGTTACCAAACCCCGTCTCCaatcaaacatgggctcacaag
tgtccacacaacgctccggttcacacgaaaactctaactcagctaccgagataaactata
ctaccattaattactataaagattcctatgccgccacagcaggtaagcagagccttaagc
aggacccagaGGAGACGTCTGTCTAATACTCCACGCGGAGCCGTGTAGAT
>Capsid_Deletion-1_3-24
TCACTTGGTATCGAGAACGGGTTACCAAACGTCTCCaatcaaacatgggctcacaagtgt
ccacacaacgctccggttcacacgaaaactctaactcagctaccgagggtactataaact
atactaccattaattactataaagattcctatgccgccacagcaggtaagcagagcctta
agcaggacccagaGGAGACGGTCTAATACTCCACGCGGAGCCGTGTAGAT
>Capsid_Deletion-1_6-24
TCACTTGGTATCGAGAACGGGTTACCAAACCCGTCTCCaatcaaacatgggctcacaagt
gtccacacaacgctccggttcacacgaaaactctaactcagctaccgagggtataaacta
tactaccattaattactataaagattcctatgccgccacagcaggtaagcagagccttaa
gcaggacccagaGGAGACGTGTCTAATACTCCACGCGGAGCCGTGTAGAT
>Capsid_Deletion-1_9-24
TCACTTGGTATCGAGAACGGGTTACCAAACCCCGTCTCCaatcaaacatgggctcacaag
tgtccacacaacgctccggttcacacgaaaactctaactcagctaccgagggtaactata
ctaccattaattactataaagattcctatgccgccacagcaggtaagcagagccttaagc
aggacccagaGGAGACGTCTGTCTAATACTCCACGCGGAGCCGTGTAGAT
>Capsid_Deletion-1_3-25
TCACTTGGTATCGAGAACGGGTTACCAAACGTCTCCaatcaaacatgggctcacaagtgt
ccacacaacgctccggttcacacgaaaactctaactcagctaccgagggttccataaact
atactaccattaattactataaagattcctatgccgccacagcaggtaagcagagcctta
agcaggacccagaGGAGACGGTCTAATACTCCACGCGGAGCCGTGTAGAT
>Capsid_Deletion-1_6-25
TCACTTGGTATCGAGAACGGGTTACCAAACCCGTCTCCaatcaaacatgggctcacaagt
gtccacacaacgctccggttcacacgaaaactctaactcagctaccgagggttccaacta
tactaccattaattactataaagattcctatgccgccacagcaggtaagcagagccttaa
gcaggacccagaGGAGACGTGTCTAATACTCCACGCGGAGCCGTGTAGAT
>Capsid_Deletion-1_9-25
TCACTTGGTATCGAGAACGGGTTACCAAACCCCGTCTCCaatcaaacatgggctcacaag
tgtccacacaacgctccggttcacacgaaaactctaactcagctaccgagggttcctata
ctaccattaattactataaagattcctatgccgccacagcaggtaagcagagccttaagc
aggacccagaGGAGACGTCTGTCTAATACTCCACGCGGAGCCGTGTAGAT
>Capsid_Deletion-1_3-26
TCACTTGGTATCGAGAACGGGTTACCAAACGTCTCCaatcaaacatgggctcacaagtgt
ccacacaacgctccggttcacacgaaaactctaactcagctaccgagggttccactaact
atactaccattaattactataaagattcctatgccgccacagcaggtaagcagagcctta
agcaggacccagaGGAGACGGTCTAATACTCCACGCGGAGCCGTGTAGAT
>Capsid_Deletion-1_6-26
TCACTTGGTATCGAGAACGGGTTACCAAACCCGTCTCCaatcaaacatgggctcacaagt
gtccacacaacgctccggttcacacgaaaactctaactcagctaccgagggttccactta
tactaccattaattactataaagattcctatgccgccacagcaggtaagcagagccttaa
gcaggacccagaGGAGACGTGTCTAATACTCCACGCGGAGCCGTGTAGAT
>Capsid_Deletion-1_9-26
TCACTTGGTATCGAGAACGGGTTACCAAACCCCGTCTCCaatcaaacatgggctcacaag
tgtccacacaacgctccggttcacacgaaaactctaactcagctaccgagggttccacta
ctaccattaattactataaagattcctatgccgccacagcaggtaagcagagccttaagc
aggacccagaGGAGACGTCTGTCTAATACTCCACGCGGAGCCGTGTAGAT
>Capsid_Deletion-1_3-27
TCACTTGGTATCGAGAACGGGTTACCAAACGTCTCCaatcaaacatgggctcacaagtgt
ccacacaacgctccggttcacacgaaaactctaactcagctaccgagggttccactatat
atactaccattaattactataaagattcctatgccgccacagcaggtaagcagagcctta
agcaggacccagaGGAGACGGTCTAATACTCCACGCGGAGCCGTGTAGAT
>Capsid_Deletion-1_6-27
TCACTTGGTATCGAGAACGGGTTACCAAACCCGTCTCCaatcaaacatgggctcacaagt
gtccacacaacgctccggttcacacgaaaactctaactcagctaccgagggttccactat
aactaccattaattactataaagattcctatgccgccacagcaggtaagcagagccttaa
gcaggacccagaGGAGACGTGTCTAATACTCCACGCGGAGCCGTGTAGAT
>Capsid_Deletion-1_9-27
TCACTTGGTATCGAGAACGGGTTACCAAACCCCGTCTCCaatcaaacatgggctcacaag
tgtccacacaacgctccggttcacacgaaaactctaactcagctaccgagggttccacta
taaccattaattactataaagattcctatgccgccacagcaggtaagcagagccttaagc
aggacccagaGGAGACGTCTGTCTAATACTCCACGCGGAGCCGTGTAGAT
>Capsid_Deletion-1_3-28
TCACTTGGTATCGAGAACGGGTTACCAAACGTCTCCaatcaaacatgggctcacaagtgt
ccacacaacgctccggttcacacgaaaactctaactcagctaccgagggttccactataa
acactaccattaattactataaagattcctatgccgccacagcaggtaagcagagcctta
agcaggacccagaGGAGACGGTCTAATACTCCACGCGGAGCCGTGTAGAT
>Capsid_Deletion-1_6-28
TCACTTGGTATCGAGAACGGGTTACCAAACCCGTCTCCaatcaaacatgggctcacaagt
gtccacacaacgctccggttcacacgaaaactctaactcagctaccgagggttccactat
aaacaccattaattactataaagattcctatgccgccacagcaggtaagcagagccttaa
gcaggacccagaGGAGACGTGTCTAATACTCCACGCGGAGCCGTGTAGAT
>Capsid_Deletion-1_9-28
TCACTTGGTATCGAGAACGGGTTACCAAACCCCGTCTCCaatcaaacatgggctcacaag
tgtccacacaacgctccggttcacacgaaaactctaactcagctaccgagggttccacta
taaacattaattactataaagattcctatgccgccacagcaggtaagcagagccttaagc
aggacccagaGGAGACGTCTGTCTAATACTCCACGCGGAGCCGTGTAGAT
>Capsid_Deletion-1_3-29
TCACTTGGTATCGAGAACGGGTTACCAAACGTCTCCaatcaaacatgggctcacaagtgt
ccacacaacgctccggttcacacgaaaactctaactcagctaccgagggttccactataa
actataccattaattactataaagattcctatgccgccacagcaggtaagcagagcctta
agcaggacccagaGGAGACGGTCTAATACTCCACGCGGAGCCGTGTAGAT
>Capsid_Deletion-1_6-29
TCACTTGGTATCGAGAACGGGTTACCAAACCCGTCTCCaatcaaacatgggctcacaagt
gtccacacaacgctccggttcacacgaaaactctaactcagctaccgagggttccactat
aaactatattaattactataaagattcctatgccgccacagcaggtaagcagagccttaa
gcaggacccagaGGAGACGTGTCTAATACTCCACGCGGAGCCGTGTAGAT
>Capsid_Deletion-1_9-29
TCACTTGGTATCGAGAACGGGTTACCAAACCCCGTCTCCaatcaaacatgggctcacaag
tgtccacacaacgctccggttcacacgaaaactctaactcagctaccgagggttccacta
taaactataattactataaagattcctatgccgccacagcaggtaagcagagccttaagc
aggacccagaGGAGACGTCTGTCTAATACTCCACGCGGAGCCGTGTAGAT
>Capsid_Deletion-1_3-30
TCACTTGGTATCGAGAACGGGTTACCAAACGTCTCCaatcaaacatgggctcacaagtgt
ccacacaacgctccggttcacacgaaaactctaactcagctaccgagggttccactataa
actatactattaattactataaagattcctatgccgccacagcaggtaagcagagcctta
agcaggacccagaGGAGACGGTCTAATACTCCACGCGGAGCCGTGTAGAT
>Capsid_Deletion-1_6-30
TCACTTGGTATCGAGAACGGGTTACCAAACCCGTCTCCaatcaaacatgggctcacaagt
gtccacacaacgctccggttcacacgaaaactctaactcagctaccgagggttccactat
aaactatactaattactataaagattcctatgccgccacagcaggtaagcagagccttaa
gcaggacccagaGGAGACGTGTCTAATACTCCACGCGGAGCCGTGTAGAT
>Capsid_Deletion-1_9-30
TCACTTGGTATCGAGAACGGGTTACCAAACCCCGTCTCCaatcaaacatgggctcacaag
tgtccacacaacgctccggttcacacgaaaactctaactcagctaccgagggttccacta
taaactatacttactataaagattcctatgccgccacagcaggtaagcagagccttaagc
aggacccagaGGAGACGTCTGTCTAATACTCCACGCGGAGCCGTGTAGAT
>Capsid_Deletion-1_3-31
TCACTTGGTATCGAGAACGGGTTACCAAACGTCTCCaatcaaacatgggctcacaagtgt
ccacacaacgctccggttcacacgaaaactctaactcagctaccgagggttccactataa
actatactaccaattactataaagattcctatgccgccacagcaggtaagcagagcctta
agcaggacccagaGGAGACGGTCTAATACTCCACGCGGAGCCGTGTAGAT
>Capsid_Deletion-1_6-31
TCACTTGGTATCGAGAACGGGTTACCAAACCCGTCTCCaatcaaacatgggctcacaagt
gtccacacaacgctccggttcacacgaaaactctaactcagctaccgagggttccactat
aaactatactacctactataaagattcctatgccgccacagcaggtaagcagagccttaa
gcaggacccagaGGAGACGTGTCTAATACTCCACGCGGAGCCGTGTAGAT
>Capsid_Deletion-1_9-31
TCACTTGGTATCGAGAACGGGTTACCAAACCCCGTCTCCaatcaaacatgggctcacaag
tgtccacacaacgctccggttcacacgaaaactctaactcagctaccgagggttccacta
taaactatactacctataaagattcctatgccgccacagcaggtaagcagagccttaagc
aggacccagaGGAGACGTCTGTCTAATACTCCACGCGGAGCCGTGTAGAT
>Capsid_Deletion-1_3-32
TCACTTGGTATCGAGAACGGGTTACCAAACGTCTCCaatcaaacatgggctcacaagtgt
ccacacaacgctccggttcacacgaaaactctaactcagctaccgagggttccactataa
actatactaccatttactataaagattcctatgccgccacagcaggtaagcagagcctta
agcaggacccagaGGAGACGGTCTAATACTCCACGCGGAGCCGTGTAGAT
>Capsid_Deletion-1_6-32
TCACTTGGTATCGAGAACGGGTTACCAAACCCGTCTCCaatcaaacatgggctcacaagt
gtccacacaacgctccggttcacacgaaaactctaactcagctaccgagggttccactat
aaactatactaccatttataaagattcctatgccgccacagcaggtaagcagagccttaa
gcaggacccagaGGAGACGTGTCTAATACTCCACGCGGAGCCGTGTAGAT
>Capsid_Deletion-1_9-32
TCACTTGGTATCGAGAACGGGTTACCAAACCCCGTCTCCaatcaaacatgggctcacaag
tgtccacacaacgctccggttcacacgaaaactctaactcagctaccgagggttccacta
taaactatactaccattaaagattcctatgccgccacagcaggtaagcagagccttaagc
aggacccagaGGAGACGTCTGTCTAATACTCCACGCGGAGCCGTGTAGAT
>Capsid_Deletion-1_3-33
TCACTTGGTATCGAGAACGGGTTACCAAACGTCTCCaatcaaacatgggctcacaagtgt
ccacacaacgctccggttcacacgaaaactctaactcagctaccgagggttccactataa
actatactaccattaattataaagattcctatgccgccacagcaggtaagcagagcctta
agcaggacccagaGGAGACGGTCTAATACTCCACGCGGAGCCGTGTAGAT
>Capsid_Deletion-1_6-33
TCACTTGGTATCGAGAACGGGTTACCAAACCCGTCTCCaatcaaacatgggctcacaagt
gtccacacaacgctccggttcacacgaaaactctaactcagctaccgagggttccactat
aaactatactaccattaataaagattcctatgccgccacagcaggtaagcagagccttaa
gcaggacccagaGGAGACGTGTCTAATACTCCACGCGGAGCCGTGTAGAT
>Capsid_Deletion-1_9-33
TCACTTGGTATCGAGAACGGGTTACCAAACCCCGTCTCCaatcaaacatgggctcacaag
tgtccacacaacgctccggttcacacgaaaactctaactcagctaccgagggttccacta
taaactatactaccattaatgattcctatgccgccacagcaggtaagcagagccttaagc
aggacccagaGGAGACGTCTGTCTAATACTCCACGCGGAGCCGTGTAGAT
>Capsid_Deletion-1_3-34
TCACTTGGTATCGAGAACGGGTTACCAAACGTCTCCaatcaaacatgggctcacaagtgt
ccacacaacgctccggttcacacgaaaactctaactcagctaccgagggttccactataa
actatactaccattaattacaaagattcctatgccgccacagcaggtaagcagagcctta
agcaggacccagaGGAGACGGTCTAATACTCCACGCGGAGCCGTGTAGAT
>Capsid_Deletion-1_6-34
TCACTTGGTATCGAGAACGGGTTACCAAACCCGTCTCCaatcaaacatgggctcacaagt
gtccacacaacgctccggttcacacgaaaactctaactcagctaccgagggttccactat
aaactatactaccattaattacgattcctatgccgccacagcaggtaagcagagccttaa
gcaggacccagaGGAGACGTGTCTAATACTCCACGCGGAGCCGTGTAGAT
>Capsid_Deletion-1_9-34
TCACTTGGTATCGAGAACGGGTTACCAAACCCCGTCTCCaatcaaacatgggctcacaag
tgtccacacaacgctccggttcacacgaaaactctaactcagctaccgagggttccacta
taaactatactaccattaattactcctatgccgccacagcaggtaagcagagccttaagc
aggacccagaGGAGACGTCTGTCTAATACTCCACGCGGAGCCGTGTAGAT
>Capsid_Deletion-1_3-35
TCACTTGGTATCGAGAACGGGTTACCAAACGTCTCCaatcaaacatgggctcacaagtgt
ccacacaacgctccggttcacacgaaaactctaactcagctaccgagggttccactataa
actatactaccattaattactatgattcctatgccgccacagcaggtaagcagagcctta
agcaggacccagaGGAGACGGTCTAATACTCCACGCGGAGCCGTGTAGAT
>Capsid_Deletion-1_6-35
TCACTTGGTATCGAGAACGGGTTACCAAACCCGTCTCCaatcaaacatgggctcacaagt
gtccacacaacgctccggttcacacgaaaactctaactcagctaccgagggttccactat
aaactatactaccattaattactattcctatgccgccacagcaggtaagcagagccttaa
gcaggacccagaGGAGACGTGTCTAATACTCCACGCGGAGCCGTGTAGAT
>Capsid_Deletion-1_9-35
TCACTTGGTATCGAGAACGGGTTACCAAACCCCGTCTCCaatcaaacatgggctcacaag
tgtccacacaacgctccggttcacacgaaaactctaactcagctaccgagggttccacta
taaactatactaccattaattactattatgccgccacagcaggtaagcagagccttaagc
aggacccagaGGAGACGTCTGTCTAATACTCCACGCGGAGCCGTGTAGAT
>Capsid_Deletion-1_3-36
TCACTTGGTATCGAGAACGGGTTACCAAACGTCTCCaatcaaacatgggctcacaagtgt
ccacacaacgctccggttcacacgaaaactctaactcagctaccgagggttccactataa
actatactaccattaattactataaatcctatgccgccacagcaggtaagcagagcctta
agcaggacccagaGGAGACGGTCTAATACTCCACGCGGAGCCGTGTAGAT
>Capsid_Deletion-1_6-36
TCACTTGGTATCGAGAACGGGTTACCAAACCCGTCTCCaatcaaacatgggctcacaagt
gtccacacaacgctccggttcacacgaaaactctaactcagctaccgagggttccactat
aaactatactaccattaattactataaatatgccgccacagcaggtaagcagagccttaa
gcaggacccagaGGAGACGTGTCTAATACTCCACGCGGAGCCGTGTAGAT
>Capsid_Deletion-1_9-36
TCACTTGGTATCGAGAACGGGTTACCAAACCCCGTCTCCaatcaaacatgggctcacaag
tgtccacacaacgctccggttcacacgaaaactctaactcagctaccgagggttccacta
taaactatactaccattaattactataaagccgccacagcaggtaagcagagccttaagc
aggacccagaGGAGACGTCTGTCTAATACTCCACGCGGAGCCGTGTAGAT
>Capsid_Deletion-1_3-37
TCACTTGGTATCGAGAACGGGTTACCAAACGTCTCCaatcaaacatgggctcacaagtgt
ccacacaacgctccggttcacacgaaaactctaactcagctaccgagggttccactataa
actatactaccattaattactataaagattatgccgccacagcaggtaagcagagcctta
agcaggacccagaGGAGACGGTCTAATACTCCACGCGGAGCCGTGTAGAT
>Capsid_Deletion-1_6-37
TCACTTGGTATCGAGAACGGGTTACCAAACCCGTCTCCaatcaaacatgggctcacaagt
gtccacacaacgctccggttcacacgaaaactctaactcagctaccgagggttccactat
aaactatactaccattaattactataaagatgccgccacagcaggtaagcagagccttaa
gcaggacccagaGGAGACGTGTCTAATACTCCACGCGGAGCCGTGTAGAT
>Capsid_Deletion-1_9-37
TCACTTGGTATCGAGAACGGGTTACCAAACCCCGTCTCCaatcaaacatgggctcacaag
tgtccacacaacgctccggttcacacgaaaactctaactcagctaccgagggttccacta
taaactatactaccattaattactataaagatgccacagcaggtaagcagagccttaagc
aggacccagaGGAGACGTCTGTCTAATACTCCACGCGGAGCCGTGTAGAT
>Capsid_Deletion-1_3-38
TCACTTGGTATCGAGAACGGGTTACCAAACGTCTCCaatcaaacatgggctcacaagtgt
ccacacaacgctccggttcacacgaaaactctaactcagctaccgagggttccactataa
actatactaccattaattactataaagattccgccgccacagcaggtaagcagagcctta
agcaggacccagaGGAGACGGTCTAATACTCCACGCGGAGCCGTGTAGAT
>Capsid_Deletion-1_6-38
TCACTTGGTATCGAGAACGGGTTACCAAACCCGTCTCCaatcaaacatgggctcacaagt
gtccacacaacgctccggttcacacgaaaactctaactcagctaccgagggttccactat
aaactatactaccattaattactataaagattccgccacagcaggtaagcagagccttaa
gcaggacccagaGGAGACGTGTCTAATACTCCACGCGGAGCCGTGTAGAT
>Capsid_Deletion-1_9-38
TCACTTGGTATCGAGAACGGGTTACCAAACCCCGTCTCCaatcaaacatgggctcacaag
tgtccacacaacgctccggttcacacgaaaactctaactcagctaccgagggttccacta
taaactatactaccattaattactataaagattccacagcaggtaagcagagccttaagc
aggacccagaGGAGACGTCTGTCTAATACTCCACGCGGAGCCGTGTAGAT
>Capsid_Deletion-1_3-39
TCACTTGGTATCGAGAACGGGTTACCAAACGTCTCCaatcaaacatgggctcacaagtgt
ccacacaacgctccggttcacacgaaaactctaactcagctaccgagggttccactataa
actatactaccattaattactataaagattcctatgccacagcaggtaagcagagcctta
agcaggacccagaGGAGACGGTCTAATACTCCACGCGGAGCCGTGTAGAT
>Capsid_Deletion-1_6-39
TCACTTGGTATCGAGAACGGGTTACCAAACCCGTCTCCaatcaaacatgggctcacaagt
gtccacacaacgctccggttcacacgaaaactctaactcagctaccgagggttccactat
aaactatactaccattaattactataaagattcctatacagcaggtaagcagagccttaa
gcaggacccagaGGAGACGTGTCTAATACTCCACGCGGAGCCGTGTAGAT
>Capsid_Deletion-1_9-39
TCACTTGGTATCGAGAACGGGTTACCAAACCCCGTCTCCaatcaaacatgggctcacaag
tgtccacacaacgctccggttcacacgaaaactctaactcagctaccgagggttccacta
taaactatactaccattaattactataaagattcctatgcaggtaagcagagccttaagc
aggacccagaGGAGACGTCTGTCTAATACTCCACGCGGAGCCGTGTAGAT
>Capsid_Deletion-1_3-40
TCACTTGGTATCGAGAACGGGTTACCAAACGTCTCCaatcaaacatgggctcacaagtgt
ccacacaacgctccggttcacacgaaaactctaactcagctaccgagggttccactataa
actatactaccattaattactataaagattcctatgccacagcaggtaagcagagcctta
agcaggacccagaGGAGACGGTCTAATACTCCACGCGGAGCCGTGTAGAT
>Capsid_Deletion-1_6-40
TCACTTGGTATCGAGAACGGGTTACCAAACCCGTCTCCaatcaaacatgggctcacaagt
gtccacacaacgctccggttcacacgaaaactctaactcagctaccgagggttccactat
aaactatactaccattaattactataaagattcctatgccgcaggtaagcagagccttaa
gcaggacccagaGGAGACGTGTCTAATACTCCACGCGGAGCCGTGTAGAT
>Capsid_Deletion-1_9-40
TCACTTGGTATCGAGAACGGGTTACCAAACCCCGTCTCCaatcaaacatgggctcacaag
tgtccacacaacgctccggttcacacgaaaactctaactcagctaccgagggttccacta
taaactatactaccattaattactataaagattcctatgccggtaagcagagccttaagc
aggacccagaGGAGACGTCTGTCTAATACTCCACGCGGAGCCGTGTAGAT
>Capsid_Deletion-1_3-41
TCACTTGGTATCGAGAACGGGTTACCAAACGTCTCCaatcaaacatgggctcacaagtgt
ccacacaacgctccggttcacacgaaaactctaactcagctaccgagggttccactataa
actatactaccattaattactataaagattcctatgccgccgcaggtaagcagagcctta
agcaggacccagaGGAGACGGTCTAATACTCCACGCGGAGCCGTGTAGAT
>Capsid_Deletion-1_6-41
TCACTTGGTATCGAGAACGGGTTACCAAACCCGTCTCCaatcaaacatgggctcacaagt
gtccacacaacgctccggttcacacgaaaactctaactcagctaccgagggttccactat
aaactatactaccattaattactataaagattcctatgccgccggtaagcagagccttaa
gcaggacccagaGGAGACGTGTCTAATACTCCACGCGGAGCCGTGTAGAT
>Capsid_Deletion-1_9-41
TCACTTGGTATCGAGAACGGGTTACCAAACCCCGTCTCCaatcaaacatgggctcacaag
tgtccacacaacgctccggttcacacgaaaactctaactcagctaccgagggttccacta
taaactatactaccattaattactataaagattcctatgccgccaagcagagccttaagc
aggacccagaGGAGACGTCTGTCTAATACTCCACGCGGAGCCGTGTAGAT
>Capsid_Deletion-1_3-42
TCACTTGGTATCGAGAACGGGTTACCAAACGTCTCCaatcaaacatgggctcacaagtgt
ccacacaacgctccggttcacacgaaaactctaactcagctaccgagggttccactataa
actatactaccattaattactataaagattcctatgccgccacaggtaagcagagcctta
agcaggacccagaGGAGACGGTCTAATACTCCACGCGGAGCCGTGTAGAT
>Capsid_Deletion-1_6-42
TCACTTGGTATCGAGAACGGGTTACCAAACCCGTCTCCaatcaaacatgggctcacaagt
gtccacacaacgctccggttcacacgaaaactctaactcagctaccgagggttccactat
aaactatactaccattaattactataaagattcctatgccgccacaaagcagagccttaa
gcaggacccagaGGAGACGTGTCTAATACTCCACGCGGAGCCGTGTAGAT
>Capsid_Deletion-1_9-42
TCACTTGGTATCGAGAACGGGTTACCAAACCCCGTCTCCaatcaaacatgggctcacaag
tgtccacacaacgctccggttcacacgaaaactctaactcagctaccgagggttccacta
taaactatactaccattaattactataaagattcctatgccgccacacagagccttaagc
aggacccagaGGAGACGTCTGTCTAATACTCCACGCGGAGCCGTGTAGAT
>Capsid_Deletion-1_3-43
TCACTTGGTATCGAGAACGGGTTACCAAACGTCTCCaatcaaacatgggctcacaagtgt
ccacacaacgctccggttcacacgaaaactctaactcagctaccgagggttccactataa
actatactaccattaattactataaagattcctatgccgccacagcaaagcagagcctta
agcaggacccagaGGAGACGGTCTAATACTCCACGCGGAGCCGTGTAGAT
>Capsid_Deletion-1_6-43
TCACTTGGTATCGAGAACGGGTTACCAAACCCGTCTCCaatcaaacatgggctcacaagt
gtccacacaacgctccggttcacacgaaaactctaactcagctaccgagggttccactat
aaactatactaccattaattactataaagattcctatgccgccacagcacagagccttaa
gcaggacccagaGGAGACGTGTCTAATACTCCACGCGGAGCCGTGTAGAT
>Capsid_Deletion-1_9-43
TCACTTGGTATCGAGAACGGGTTACCAAACCCCGTCTCCaatcaaacatgggctcacaag
tgtccacacaacgctccggttcacacgaaaactctaactcagctaccgagggttccacta
taaactatactaccattaattactataaagattcctatgccgccacagcaagccttaagc
aggacccagaGGAGACGTCTGTCTAATACTCCACGCGGAGCCGTGTAGAT
>Capsid_Deletion-1_3-44
TCACTTGGTATCGAGAACGGGTTACCAAACGTCTCCaatcaaacatgggctcacaagtgt
ccacacaacgctccggttcacacgaaaactctaactcagctaccgagggttccactataa
actatactaccattaattactataaagattcctatgccgccacagcaggtcagagcctta
agcaggacccagaGGAGACGGTCTAATACTCCACGCGGAGCCGTGTAGAT
>Capsid_Deletion-1_6-44
TCACTTGGTATCGAGAACGGGTTACCAAACCCGTCTCCaatcaaacatgggctcacaagt
gtccacacaacgctccggttcacacgaaaactctaactcagctaccgagggttccactat
aaactatactaccattaattactataaagattcctatgccgccacagcaggtagccttaa
gcaggacccagaGGAGACGTGTCTAATACTCCACGCGGAGCCGTGTAGAT
>Capsid_Deletion-1_9-44
TCACTTGGTATCGAGAACGGGTTACCAAACCCCGTCTCCaatcaaacatgggctcacaag
tgtccacacaacgctccggttcacacgaaaactctaactcagctaccgagggttccacta
taaactatactaccattaattactataaagattcctatgccgccacagcaggtcttaagc
aggacccagaGGAGACGTCTGTCTAATACTCCACGCGGAGCCGTGTAGAT
>Capsid_Deletion-1_3-45
TCACTTGGTATCGAGAACGGGTTACCAAACGTCTCCaatcaaacatgggctcacaagtgt
ccacacaacgctccggttcacacgaaaactctaactcagctaccgagggttccactataa
actatactaccattaattactataaagattcctatgccgccacagcaggtaagagcctta
agcaggacccagaGGAGACGGTCTAATACTCCACGCGGAGCCGTGTAGAT
>Capsid_Deletion-1_6-45
TCACTTGGTATCGAGAACGGGTTACCAAACCCGTCTCCaatcaaacatgggctcacaagt
gtccacacaacgctccggttcacacgaaaactctaactcagctaccgagggttccactat
aaactatactaccattaattactataaagattcctatgccgccacagcaggtaagcttaa
gcaggacccagaGGAGACGTGTCTAATACTCCACGCGGAGCCGTGTAGAT
>Capsid_Deletion-1_9-45
TCACTTGGTATCGAGAACGGGTTACCAAACCCCGTCTCCaatcaaacatgggctcacaag
tgtccacacaacgctccggttcacacgaaaactctaactcagctaccgagggttccacta
taaactatactaccattaattactataaagattcctatgccgccacagcaggtaagaagc
aggacccagaGGAGACGTCTGTCTAATACTCCACGCGGAGCCGTGTAGAT
>Capsid_Deletion-1_3-46
TCACTTGGTATCGAGAACGGGTTACCAAACGTCTCCaatcaaacatgggctcacaagtgt
ccacacaacgctccggttcacacgaaaactctaactcagctaccgagggttccactataa
actatactaccattaattactataaagattcctatgccgccacagcaggtaagcagctta
agcaggacccagaGGAGACGGTCTAATACTCCACGCGGAGCCGTGTAGAT
>Capsid_Deletion-1_6-46
TCACTTGGTATCGAGAACGGGTTACCAAACCCGTCTCCaatcaaacatgggctcacaagt
gtccacacaacgctccggttcacacgaaaactctaactcagctaccgagggttccactat
aaactatactaccattaattactataaagattcctatgccgccacagcaggtaagcagaa
gcaggacccagaGGAGACGTGTCTAATACTCCACGCGGAGCCGTGTAGAT
>Capsid_Deletion-1_9-46
TCACTTGGTATCGAGAACGGGTTACCAAACCCCGTCTCCaatcaaacatgggctcacaag
tgtccacacaacgctccggttcacacgaaaactctaactcagctaccgagggttccacta
taaactatactaccattaattactataaagattcctatgccgccacagcaggtaagcagc
aggacccagaGGAGACGTCTGTCTAATACTCCACGCGGAGCCGTGTAGAT
>Capsid_Deletion-1_3-47
TCACTTGGTATCGAGAACGGGTTACCAAACGTCTCCaatcaaacatgggctcacaagtgt
ccacacaacgctccggttcacacgaaaactctaactcagctaccgagggttccactataa
actatactaccattaattactataaagattcctatgccgccacagcaggtaagcagagca
agcaggacccagaGGAGACGGTCTAATACTCCACGCGGAGCCGTGTAGAT
>Capsid_Deletion-1_6-47
TCACTTGGTATCGAGAACGGGTTACCAAACCCGTCTCCaatcaaacatgggctcacaagt
gtccacacaacgctccggttcacacgaaaactctaactcagctaccgagggttccactat
aaactatactaccattaattactataaagattcctatgccgccacagcaggtaagcagag
ccaggacccagaGGAGACGTGTCTAATACTCCACGCGGAGCCGTGTAGAT
>Capsid_Deletion-1_9-47
TCACTTGGTATCGAGAACGGGTTACCAAACCCCGTCTCCaatcaaacatgggctcacaag
tgtccacacaacgctccggttcacacgaaaactctaactcagctaccgagggttccacta
taaactatactaccattaattactataaagattcctatgccgccacagcaggtaagcaga
gcgacccagaGGAGACGTCTGTCTAATACTCCACGCGGAGCCGTGTAGAT
>Capsid_Deletion-1_3-48
TCACTTGGTATCGAGAACGGGTTACCAAACGTCTCCaatcaaacatgggctcacaagtgt
ccacacaacgctccggttcacacgaaaactctaactcagctaccgagggttccactataa
actatactaccattaattactataaagattcctatgccgccacagcaggtaagcagagcc
ttcaggacccagaGGAGACGGTCTAATACTCCACGCGGAGCCGTGTAGAT
>Capsid_Deletion-1_6-48
TCACTTGGTATCGAGAACGGGTTACCAAACCCGTCTCCaatcaaacatgggctcacaagt
gtccacacaacgctccggttcacacgaaaactctaactcagctaccgagggttccactat
aaactatactaccattaattactataaagattcctatgccgccacagcaggtaagcagag
ccttgacccagaGGAGACGTGTCTAATACTCCACGCGGAGCCGTGTAGAT
>Capsid_Deletion-1_9-48
TCACTTGGTATCGAGAACGGGTTACCAAACCCCGTCTCCaatcaaacatgggctcacaag
tgtccacacaacgctccggttcacacgaaaactctaactcagctaccgagggttccacta
taaactatactaccattaattactataaagattcctatgccgccacagcaggtaagcaga
gccttccagaGGAGACGTCTGTCTAATACTCCACGCGGAGCCGTGTAGAT
>Capsid_Deletion-2_3-49
GAATAGGTGGCAAAACGCTGAGATAGCGTCTCCgccttaaggacccagacaagtttgcaa
atcctgtcaaagacatcttcactgaaatggcagcgccattaaaatctccatctgctgagg
catgtggttacagcgatcgggtggcacaattaactattggcaattctaccatcactacgc
aagaagcagcaaacatGGAGACGAACTAAACGTGACGGGTGCGCGTAAAG
>Capsid_Deletion-2_6-49
GAATAGGTGGCAAAACGCTGAGATAGATCGTCTCCgccttaagccagacaagtttgcaaa
tcctgtcaaagacatcttcactgaaatggcagcgccattaaaatctccatctgctgaggc
atgtggttacagcgatcgggtggcacaattaactattggcaattctaccatcactacgca
agaagcagcaaacatGGAGACGGAACTAAACGTGACGGGTGCGCGTAAAG
>Capsid_Deletion-2_9-49
GAATAGGTGGCAAAACGCTGAGATAGATGCGTCTCCgccttaaggacaagtttgcaaatc
ctgtcaaagacatcttcactgaaatggcagcgccattaaaatctccatctgctgaggcat
gtggttacagcgatcgggtggcacaattaactattggcaattctaccatcactacgcaag
aagcagcaaacatGGAGACGTTGAACTAAACGTGACGGGTGCGCGTAAAG
>Capsid_Deletion-2_3-50
GAATAGGTGGCAAAACGCTGAGATAGCGTCTCCgccttaagcagccagacaagtttgcaa
atcctgtcaaagacatcttcactgaaatggcagcgccattaaaatctccatctgctgagg
catgtggttacagcgatcgggtggcacaattaactattggcaattctaccatcactacgc
aagaagcagcaaacatGGAGACGAACTAAACGTGACGGGTGCGCGTAAAG
>Capsid_Deletion-2_6-50
GAATAGGTGGCAAAACGCTGAGATAGATCGTCTCCgccttaagcaggacaagtttgcaaa
tcctgtcaaagacatcttcactgaaatggcagcgccattaaaatctccatctgctgaggc
atgtggttacagcgatcgggtggcacaattaactattggcaattctaccatcactacgca
agaagcagcaaacatGGAGACGGAACTAAACGTGACGGGTGCGCGTAAAG
>Capsid_Deletion-2_9-50
GAATAGGTGGCAAAACGCTGAGATAGATGCGTCTCCgccttaagcagaagtttgcaaatc
ctgtcaaagacatcttcactgaaatggcagcgccattaaaatctccatctgctgaggcat
gtggttacagcgatcgggtggcacaattaactattggcaattctaccatcactacgcaag
aagcagcaaacatGGAGACGTTGAACTAAACGTGACGGGTGCGCGTAAAG
>Capsid_Deletion-2_3-51
GAATAGGTGGCAAAACGCTGAGATAGCGTCTCCgccttaagcaggacgacaagtttgcaa
atcctgtcaaagacatcttcactgaaatggcagcgccattaaaatctccatctgctgagg
catgtggttacagcgatcgggtggcacaattaactattggcaattctaccatcactacgc
aagaagcagcaaacatGGAGACGAACTAAACGTGACGGGTGCGCGTAAAG
>Capsid_Deletion-2_6-51
GAATAGGTGGCAAAACGCTGAGATAGATCGTCTCCgccttaagcaggacaagtttgcaaa
tcctgtcaaagacatcttcactgaaatggcagcgccattaaaatctccatctgctgaggc
atgtggttacagcgatcgggtggcacaattaactattggcaattctaccatcactacgca
agaagcagcaaacatGGAGACGGAACTAAACGTGACGGGTGCGCGTAAAG
>Capsid_Deletion-2_9-51
GAATAGGTGGCAAAACGCTGAGATAGATGCGTCTCCgccttaagcaggactttgcaaatc
ctgtcaaagacatcttcactgaaatggcagcgccattaaaatctccatctgctgaggcat
gtggttacagcgatcgggtggcacaattaactattggcaattctaccatcactacgcaag
aagcagcaaacatGGAGACGTTGAACTAAACGTGACGGGTGCGCGTAAAG
>Capsid_Deletion-2_3-52
GAATAGGTGGCAAAACGCTGAGATAGCGTCTCCgccttaagcaggacccaaagtttgcaa
atcctgtcaaagacatcttcactgaaatggcagcgccattaaaatctccatctgctgagg
catgtggttacagcgatcgggtggcacaattaactattggcaattctaccatcactacgc
aagaagcagcaaacatGGAGACGAACTAAACGTGACGGGTGCGCGTAAAG
>Capsid_Deletion-2_6-52
GAATAGGTGGCAAAACGCTGAGATAGATCGTCTCCgccttaagcaggacccatttgcaaa
tcctgtcaaagacatcttcactgaaatggcagcgccattaaaatctccatctgctgaggc
atgtggttacagcgatcgggtggcacaattaactattggcaattctaccatcactacgca
agaagcagcaaacatGGAGACGGAACTAAACGTGACGGGTGCGCGTAAAG
>Capsid_Deletion-2_9-52
GAATAGGTGGCAAAACGCTGAGATAGATGCGTCTCCgccttaagcaggacccagcaaatc
ctgtcaaagacatcttcactgaaatggcagcgccattaaaatctccatctgctgaggcat
gtggttacagcgatcgggtggcacaattaactattggcaattctaccatcactacgcaag
aagcagcaaacatGGAGACGTTGAACTAAACGTGACGGGTGCGCGTAAAG
>Capsid_Deletion-2_3-53
GAATAGGTGGCAAAACGCTGAGATAGCGTCTCCgccttaagcaggacccagactttgcaa
atcctgtcaaagacatcttcactgaaatggcagcgccattaaaatctccatctgctgagg
catgtggttacagcgatcgggtggcacaattaactattggcaattctaccatcactacgc
aagaagcagcaaacatGGAGACGAACTAAACGTGACGGGTGCGCGTAAAG
>Capsid_Deletion-2_6-53
GAATAGGTGGCAAAACGCTGAGATAGATCGTCTCCgccttaagcaggacccagacgcaaa
tcctgtcaaagacatcttcactgaaatggcagcgccattaaaatctccatctgctgaggc
atgtggttacagcgatcgggtggcacaattaactattggcaattctaccatcactacgca
agaagcagcaaacatGGAGACGGAACTAAACGTGACGGGTGCGCGTAAAG
>Capsid_Deletion-2_9-53
GAATAGGTGGCAAAACGCTGAGATAGATGCGTCTCCgccttaagcaggacccagacaatc
ctgtcaaagacatcttcactgaaatggcagcgccattaaaatctccatctgctgaggcat
gtggttacagcgatcgggtggcacaattaactattggcaattctaccatcactacgcaag
aagcagcaaacatGGAGACGTTGAACTAAACGTGACGGGTGCGCGTAAAG
>Capsid_Deletion-2_3-54
GAATAGGTGGCAAAACGCTGAGATAGCGTCTCCgccttaagcaggacccagacaaggcaa
atcctgtcaaagacatcttcactgaaatggcagcgccattaaaatctccatctgctgagg
catgtggttacagcgatcgggtggcacaattaactattggcaattctaccatcactacgc
aagaagcagcaaacatGGAGACGAACTAAACGTGACGGGTGCGCGTAAAG
>Capsid_Deletion-2_6-54
GAATAGGTGGCAAAACGCTGAGATAGATCGTCTCCgccttaagcaggacccagacaagaa
tcctgtcaaagacatcttcactgaaatggcagcgccattaaaatctccatctgctgaggc
atgtggttacagcgatcgggtggcacaattaactattggcaattctaccatcactacgca
agaagcagcaaacatGGAGACGGAACTAAACGTGACGGGTGCGCGTAAAG
>Capsid_Deletion-2_9-54
GAATAGGTGGCAAAACGCTGAGATAGATGCGTCTCCgccttaagcaggacccagacaagc
ctgtcaaagacatcttcactgaaatggcagcgccattaaaatctccatctgctgaggcat
gtggttacagcgatcgggtggcacaattaactattggcaattctaccatcactacgcaag
aagcagcaaacatGGAGACGTTGAACTAAACGTGACGGGTGCGCGTAAAG
>Capsid_Deletion-2_3-55
GAATAGGTGGCAAAACGCTGAGATAGCGTCTCCgccttaagcaggacccagacaagttta
atcctgtcaaagacatcttcactgaaatggcagcgccattaaaatctccatctgctgagg
catgtggttacagcgatcgggtggcacaattaactattggcaattctaccatcactacgc
aagaagcagcaaacatGGAGACGAACTAAACGTGACGGGTGCGCGTAAAG
>Capsid_Deletion-2_6-55
GAATAGGTGGCAAAACGCTGAGATAGATCGTCTCCgccttaagcaggacccagacaagtt
tcctgtcaaagacatcttcactgaaatggcagcgccattaaaatctccatctgctgaggc
atgtggttacagcgatcgggtggcacaattaactattggcaattctaccatcactacgca
agaagcagcaaacatGGAGACGGAACTAAACGTGACGGGTGCGCGTAAAG
>Capsid_Deletion-2_9-55
GAATAGGTGGCAAAACGCTGAGATAGATGCGTCTCCgccttaagcaggacccagacaagt
ttgtcaaagacatcttcactgaaatggcagcgccattaaaatctccatctgctgaggcat
gtggttacagcgatcgggtggcacaattaactattggcaattctaccatcactacgcaag
aagcagcaaacatGGAGACGTTGAACTAAACGTGACGGGTGCGCGTAAAG
>Capsid_Deletion-2_3-56
GAATAGGTGGCAAAACGCTGAGATAGCGTCTCCgccttaagcaggacccagacaagtttg
cacctgtcaaagacatcttcactgaaatggcagcgccattaaaatctccatctgctgagg
catgtggttacagcgatcgggtggcacaattaactattggcaattctaccatcactacgc
aagaagcagcaaacatGGAGACGAACTAAACGTGACGGGTGCGCGTAAAG
>Capsid_Deletion-2_6-56
GAATAGGTGGCAAAACGCTGAGATAGATCGTCTCCgccttaagcaggacccagacaagtt
tgcagtcaaagacatcttcactgaaatggcagcgccattaaaatctccatctgctgaggc
atgtggttacagcgatcgggtggcacaattaactattggcaattctaccatcactacgca
agaagcagcaaacatGGAGACGGAACTAAACGTGACGGGTGCGCGTAAAG
>Capsid_Deletion-2_9-56
GAATAGGTGGCAAAACGCTGAGATAGATGCGTCTCCgccttaagcaggacccagacaagt
ttgcaaaagacatcttcactgaaatggcagcgccattaaaatctccatctgctgaggcat
gtggttacagcgatcgggtggcacaattaactattggcaattctaccatcactacgcaag
aagcagcaaacatGGAGACGTTGAACTAAACGTGACGGGTGCGCGTAAAG
>Capsid_Deletion-2_3-57
GAATAGGTGGCAAAACGCTGAGATAGCGTCTCCgccttaagcaggacccagacaagtttg
caaatgtcaaagacatcttcactgaaatggcagcgccattaaaatctccatctgctgagg
catgtggttacagcgatcgggtggcacaattaactattggcaattctaccatcactacgc
aagaagcagcaaacatGGAGACGAACTAAACGTGACGGGTGCGCGTAAAG
>Capsid_Deletion-2_6-57
GAATAGGTGGCAAAACGCTGAGATAGATCGTCTCCgccttaagcaggacccagacaagtt
tgcaaataaagacatcttcactgaaatggcagcgccattaaaatctccatctgctgaggc
atgtggttacagcgatcgggtggcacaattaactattggcaattctaccatcactacgca
agaagcagcaaacatGGAGACGGAACTAAACGTGACGGGTGCGCGTAAAG
>Capsid_Deletion-2_9-57
GAATAGGTGGCAAAACGCTGAGATAGATGCGTCTCCgccttaagcaggacccagacaagt
ttgcaaatgacatcttcactgaaatggcagcgccattaaaatctccatctgctgaggcat
gtggttacagcgatcgggtggcacaattaactattggcaattctaccatcactacgcaag
aagcagcaaacatGGAGACGTTGAACTAAACGTGACGGGTGCGCGTAAAG
>Capsid_Deletion-2_3-58
GAATAGGTGGCAAAACGCTGAGATAGCGTCTCCgccttaagcaggacccagacaagtttg
caaatcctaaagacatcttcactgaaatggcagcgccattaaaatctccatctgctgagg
catgtggttacagcgatcgggtggcacaattaactattggcaattctaccatcactacgc
aagaagcagcaaacatGGAGACGAACTAAACGTGACGGGTGCGCGTAAAG
>Capsid_Deletion-2_6-58
GAATAGGTGGCAAAACGCTGAGATAGATCGTCTCCgccttaagcaggacccagacaagtt
tgcaaatcctgacatcttcactgaaatggcagcgccattaaaatctccatctgctgaggc
atgtggttacagcgatcgggtggcacaattaactattggcaattctaccatcactacgca
agaagcagcaaacatGGAGACGGAACTAAACGTGACGGGTGCGCGTAAAG
>Capsid_Deletion-2_9-58
GAATAGGTGGCAAAACGCTGAGATAGATGCGTCTCCgccttaagcaggacccagacaagt
ttgcaaatcctatcttcactgaaatggcagcgccattaaaatctccatctgctgaggcat
gtggttacagcgatcgggtggcacaattaactattggcaattctaccatcactacgcaag
aagcagcaaacatGGAGACGTTGAACTAAACGTGACGGGTGCGCGTAAAG
>Capsid_Deletion-2_3-59
GAATAGGTGGCAAAACGCTGAGATAGCGTCTCCgccttaagcaggacccagacaagtttg
caaatcctgtcgacatcttcactgaaatggcagcgccattaaaatctccatctgctgagg
catgtggttacagcgatcgggtggcacaattaactattggcaattctaccatcactacgc
aagaagcagcaaacatGGAGACGAACTAAACGTGACGGGTGCGCGTAAAG
>Capsid_Deletion-2_6-59
GAATAGGTGGCAAAACGCTGAGATAGATCGTCTCCgccttaagcaggacccagacaagtt
tgcaaatcctgtcatcttcactgaaatggcagcgccattaaaatctccatctgctgaggc
atgtggttacagcgatcgggtggcacaattaactattggcaattctaccatcactacgca
agaagcagcaaacatGGAGACGGAACTAAACGTGACGGGTGCGCGTAAAG
>Capsid_Deletion-2_9-59
GAATAGGTGGCAAAACGCTGAGATAGATGCGTCTCCgccttaagcaggacccagacaagt
ttgcaaatcctgtcttcactgaaatggcagcgccattaaaatctccatctgctgaggcat
gtggttacagcgatcgggtggcacaattaactattggcaattctaccatcactacgcaag
aagcagcaaacatGGAGACGTTGAACTAAACGTGACGGGTGCGCGTAAAG
>Capsid_Deletion-2_3-60
GAATAGGTGGCAAAACGCTGAGATAGCGTCTCCgccttaagcaggacccagacaagtttg
caaatcctgtcaaaatcttcactgaaatggcagcgccattaaaatctccatctgctgagg
catgtggttacagcgatcgggtggcacaattaactattggcaattctaccatcactacgc
aagaagcagcaaacatGGAGACGAACTAAACGTGACGGGTGCGCGTAAAG
>Capsid_Deletion-2_6-60
GAATAGGTGGCAAAACGCTGAGATAGATCGTCTCCgccttaagcaggacccagacaagtt
tgcaaatcctgtcaaattcactgaaatggcagcgccattaaaatctccatctgctgaggc
atgtggttacagcgatcgggtggcacaattaactattggcaattctaccatcactacgca
agaagcagcaaacatGGAGACGGAACTAAACGTGACGGGTGCGCGTAAAG
>Capsid_Deletion-2_9-60
GAATAGGTGGCAAAACGCTGAGATAGATGCGTCTCCgccttaagcaggacccagacaagt
ttgcaaatcctgtcaaaactgaaatggcagcgccattaaaatctccatctgctgaggcat
gtggttacagcgatcgggtggcacaattaactattggcaattctaccatcactacgcaag
aagcagcaaacatGGAGACGTTGAACTAAACGTGACGGGTGCGCGTAAAG
>Capsid_Deletion-2_3-61
GAATAGGTGGCAAAACGCTGAGATAGCGTCTCCgccttaagcaggacccagacaagtttg
caaatcctgtcaaagacttcactgaaatggcagcgccattaaaatctccatctgctgagg
catgtggttacagcgatcgggtggcacaattaactattggcaattctaccatcactacgc
aagaagcagcaaacatGGAGACGAACTAAACGTGACGGGTGCGCGTAAAG
>Capsid_Deletion-2_6-61
GAATAGGTGGCAAAACGCTGAGATAGATCGTCTCCgccttaagcaggacccagacaagtt
tgcaaatcctgtcaaagacactgaaatggcagcgccattaaaatctccatctgctgaggc
atgtggttacagcgatcgggtggcacaattaactattggcaattctaccatcactacgca
agaagcagcaaacatGGAGACGGAACTAAACGTGACGGGTGCGCGTAAAG
>Capsid_Deletion-2_9-61
GAATAGGTGGCAAAACGCTGAGATAGATGCGTCTCCgccttaagcaggacccagacaagt
ttgcaaatcctgtcaaagacgaaatggcagcgccattaaaatctccatctgctgaggcat
gtggttacagcgatcgggtggcacaattaactattggcaattctaccatcactacgcaag
aagcagcaaacatGGAGACGTTGAACTAAACGTGACGGGTGCGCGTAAAG
>Capsid_Deletion-2_3-62
GAATAGGTGGCAAAACGCTGAGATAGCGTCTCCgccttaagcaggacccagacaagtttg
caaatcctgtcaaagacatcactgaaatggcagcgccattaaaatctccatctgctgagg
catgtggttacagcgatcgggtggcacaattaactattggcaattctaccatcactacgc
aagaagcagcaaacatGGAGACGAACTAAACGTGACGGGTGCGCGTAAAG
>Capsid_Deletion-2_6-62
GAATAGGTGGCAAAACGCTGAGATAGATCGTCTCCgccttaagcaggacccagacaagtt
tgcaaatcctgtcaaagacatcgaaatggcagcgccattaaaatctccatctgctgaggc
atgtggttacagcgatcgggtggcacaattaactattggcaattctaccatcactacgca
agaagcagcaaacatGGAGACGGAACTAAACGTGACGGGTGCGCGTAAAG
>Capsid_Deletion-2_9-62
GAATAGGTGGCAAAACGCTGAGATAGATGCGTCTCCgccttaagcaggacccagacaagt
ttgcaaatcctgtcaaagacatcatggcagcgccattaaaatctccatctgctgaggcat
gtggttacagcgatcgggtggcacaattaactattggcaattctaccatcactacgcaag
aagcagcaaacatGGAGACGTTGAACTAAACGTGACGGGTGCGCGTAAAG
>Capsid_Deletion-2_3-63
GAATAGGTGGCAAAACGCTGAGATAGCGTCTCCgccttaagcaggacccagacaagtttg
caaatcctgtcaaagacatcttcgaaatggcagcgccattaaaatctccatctgctgagg
catgtggttacagcgatcgggtggcacaattaactattggcaattctaccatcactacgc
aagaagcagcaaacatGGAGACGAACTAAACGTGACGGGTGCGCGTAAAG
>Capsid_Deletion-2_6-63
GAATAGGTGGCAAAACGCTGAGATAGATCGTCTCCgccttaagcaggacccagacaagtt
tgcaaatcctgtcaaagacatcttcatggcagcgccattaaaatctccatctgctgaggc
atgtggttacagcgatcgggtggcacaattaactattggcaattctaccatcactacgca
agaagcagcaaacatGGAGACGGAACTAAACGTGACGGGTGCGCGTAAAG
>Capsid_Deletion-2_9-63
GAATAGGTGGCAAAACGCTGAGATAGATGCGTCTCCgccttaagcaggacccagacaagt
ttgcaaatcctgtcaaagacatcttcgcagcgccattaaaatctccatctgctgaggcat
gtggttacagcgatcgggtggcacaattaactattggcaattctaccatcactacgcaag
aagcagcaaacatGGAGACGTTGAACTAAACGTGACGGGTGCGCGTAAAG
>Capsid_Deletion-2_3-64
GAATAGGTGGCAAAACGCTGAGATAGCGTCTCCgccttaagcaggacccagacaagtttg
caaatcctgtcaaagacatcttcactatggcagcgccattaaaatctccatctgctgagg
catgtggttacagcgatcgggtggcacaattaactattggcaattctaccatcactacgc
aagaagcagcaaacatGGAGACGAACTAAACGTGACGGGTGCGCGTAAAG
>Capsid_Deletion-2_6-64
GAATAGGTGGCAAAACGCTGAGATAGATCGTCTCCgccttaagcaggacccagacaagtt
tgcaaatcctgtcaaagacatcttcactgcagcgccattaaaatctccatctgctgaggc
atgtggttacagcgatcgggtggcacaattaactattggcaattctaccatcactacgca
agaagcagcaaacatGGAGACGGAACTAAACGTGACGGGTGCGCGTAAAG
>Capsid_Deletion-2_9-64
GAATAGGTGGCAAAACGCTGAGATAGATGCGTCTCCgccttaagcaggacccagacaagt
ttgcaaatcctgtcaaagacatcttcactgcgccattaaaatctccatctgctgaggcat
gtggttacagcgatcgggtggcacaattaactattggcaattctaccatcactacgcaag
aagcagcaaacatGGAGACGTTGAACTAAACGTGACGGGTGCGCGTAAAG
>Capsid_Deletion-2_3-65
GAATAGGTGGCAAAACGCTGAGATAGCGTCTCCgccttaagcaggacccagacaagtttg
caaatcctgtcaaagacatcttcactgaagcagcgccattaaaatctccatctgctgagg
catgtggttacagcgatcgggtggcacaattaactattggcaattctaccatcactacgc
aagaagcagcaaacatGGAGACGAACTAAACGTGACGGGTGCGCGTAAAG
>Capsid_Deletion-2_6-65
GAATAGGTGGCAAAACGCTGAGATAGATCGTCTCCgccttaagcaggacccagacaagtt
tgcaaatcctgtcaaagacatcttcactgaagcgccattaaaatctccatctgctgaggc
atgtggttacagcgatcgggtggcacaattaactattggcaattctaccatcactacgca
agaagcagcaaacatGGAGACGGAACTAAACGTGACGGGTGCGCGTAAAG
>Capsid_Deletion-2_9-65
GAATAGGTGGCAAAACGCTGAGATAGATGCGTCTCCgccttaagcaggacccagacaagt
ttgcaaatcctgtcaaagacatcttcactgaaccattaaaatctccatctgctgaggcat
gtggttacagcgatcgggtggcacaattaactattggcaattctaccatcactacgcaag
aagcagcaaacatGGAGACGTTGAACTAAACGTGACGGGTGCGCGTAAAG
>Capsid_Deletion-2_3-66
GAATAGGTGGCAAAACGCTGAGATAGCGTCTCCgccttaagcaggacccagacaagtttg
caaatcctgtcaaagacatcttcactgaaatggcgccattaaaatctccatctgctgagg
catgtggttacagcgatcgggtggcacaattaactattggcaattctaccatcactacgc
aagaagcagcaaacatGGAGACGAACTAAACGTGACGGGTGCGCGTAAAG
>Capsid_Deletion-2_6-66
GAATAGGTGGCAAAACGCTGAGATAGATCGTCTCCgccttaagcaggacccagacaagtt
tgcaaatcctgtcaaagacatcttcactgaaatgccattaaaatctccatctgctgaggc
atgtggttacagcgatcgggtggcacaattaactattggcaattctaccatcactacgca
agaagcagcaaacatGGAGACGGAACTAAACGTGACGGGTGCGCGTAAAG
>Capsid_Deletion-2_9-66
GAATAGGTGGCAAAACGCTGAGATAGATGCGTCTCCgccttaagcaggacccagacaagt
ttgcaaatcctgtcaaagacatcttcactgaaatgttaaaatctccatctgctgaggcat
gtggttacagcgatcgggtggcacaattaactattggcaattctaccatcactacgcaag
aagcagcaaacatGGAGACGTTGAACTAAACGTGACGGGTGCGCGTAAAG
>Capsid_Deletion-2_3-67
GAATAGGTGGCAAAACGCTGAGATAGCGTCTCCgccttaagcaggacccagacaagtttg
caaatcctgtcaaagacatcttcactgaaatggcaccattaaaatctccatctgctgagg
catgtggttacagcgatcgggtggcacaattaactattggcaattctaccatcactacgc
aagaagcagcaaacatGGAGACGAACTAAACGTGACGGGTGCGCGTAAAG
>Capsid_Deletion-2_6-67
GAATAGGTGGCAAAACGCTGAGATAGATCGTCTCCgccttaagcaggacccagacaagtt
tgcaaatcctgtcaaagacatcttcactgaaatggcattaaaatctccatctgctgaggc
atgtggttacagcgatcgggtggcacaattaactattggcaattctaccatcactacgca
agaagcagcaaacatGGAGACGGAACTAAACGTGACGGGTGCGCGTAAAG
>Capsid_Deletion-2_9-67
GAATAGGTGGCAAAACGCTGAGATAGATGCGTCTCCgccttaagcaggacccagacaagt
ttgcaaatcctgtcaaagacatcttcactgaaatggcaaaatctccatctgctgaggcat
gtggttacagcgatcgggtggcacaattaactattggcaattctaccatcactacgcaag
aagcagcaaacatGGAGACGTTGAACTAAACGTGACGGGTGCGCGTAAAG
>Capsid_Deletion-2_3-68
GAATAGGTGGCAAAACGCTGAGATAGCGTCTCCgccttaagcaggacccagacaagtttg
caaatcctgtcaaagacatcttcactgaaatggcagcgttaaaatctccatctgctgagg
catgtggttacagcgatcgggtggcacaattaactattggcaattctaccatcactacgc
aagaagcagcaaacatGGAGACGAACTAAACGTGACGGGTGCGCGTAAAG
>Capsid_Deletion-2_6-68
GAATAGGTGGCAAAACGCTGAGATAGATCGTCTCCgccttaagcaggacccagacaagtt
tgcaaatcctgtcaaagacatcttcactgaaatggcagcgaaatctccatctgctgaggc
atgtggttacagcgatcgggtggcacaattaactattggcaattctaccatcactacgca
agaagcagcaaacatGGAGACGGAACTAAACGTGACGGGTGCGCGTAAAG
>Capsid_Deletion-2_9-68
GAATAGGTGGCAAAACGCTGAGATAGATGCGTCTCCgccttaagcaggacccagacaagt
ttgcaaatcctgtcaaagacatcttcactgaaatggcagcgtctccatctgctgaggcat
gtggttacagcgatcgggtggcacaattaactattggcaattctaccatcactacgcaag
aagcagcaaacatGGAGACGTTGAACTAAACGTGACGGGTGCGCGTAAAG
>Capsid_Deletion-2_3-69
GAATAGGTGGCAAAACGCTGAGATAGCGTCTCCgccttaagcaggacccagacaagtttg
caaatcctgtcaaagacatcttcactgaaatggcagcgccaaaatctccatctgctgagg
catgtggttacagcgatcgggtggcacaattaactattggcaattctaccatcactacgc
aagaagcagcaaacatGGAGACGAACTAAACGTGACGGGTGCGCGTAAAG
>Capsid_Deletion-2_6-69
GAATAGGTGGCAAAACGCTGAGATAGATCGTCTCCgccttaagcaggacccagacaagtt
tgcaaatcctgtcaaagacatcttcactgaaatggcagcgccatctccatctgctgaggc
atgtggttacagcgatcgggtggcacaattaactattggcaattctaccatcactacgca
agaagcagcaaacatGGAGACGGAACTAAACGTGACGGGTGCGCGTAAAG
>Capsid_Deletion-2_9-69
GAATAGGTGGCAAAACGCTGAGATAGATGCGTCTCCgccttaagcaggacccagacaagt
ttgcaaatcctgtcaaagacatcttcactgaaatggcagcgccaccatctgctgaggcat
gtggttacagcgatcgggtggcacaattaactattggcaattctaccatcactacgcaag
aagcagcaaacatGGAGACGTTGAACTAAACGTGACGGGTGCGCGTAAAG
>Capsid_Deletion-2_3-70
GAATAGGTGGCAAAACGCTGAGATAGCGTCTCCgccttaagcaggacccagacaagtttg
caaatcctgtcaaagacatcttcactgaaatggcagcgccattatctccatctgctgagg
catgtggttacagcgatcgggtggcacaattaactattggcaattctaccatcactacgc
aagaagcagcaaacatGGAGACGAACTAAACGTGACGGGTGCGCGTAAAG
>Capsid_Deletion-2_6-70
GAATAGGTGGCAAAACGCTGAGATAGATCGTCTCCgccttaagcaggacccagacaagtt
tgcaaatcctgtcaaagacatcttcactgaaatggcagcgccattaccatctgctgaggc
atgtggttacagcgatcgggtggcacaattaactattggcaattctaccatcactacgca
agaagcagcaaacatGGAGACGGAACTAAACGTGACGGGTGCGCGTAAAG
>Capsid_Deletion-2_9-70
GAATAGGTGGCAAAACGCTGAGATAGATGCGTCTCCgccttaagcaggacccagacaagt
ttgcaaatcctgtcaaagacatcttcactgaaatggcagcgccattatctgctgaggcat
gtggttacagcgatcgggtggcacaattaactattggcaattctaccatcactacgcaag
aagcagcaaacatGGAGACGTTGAACTAAACGTGACGGGTGCGCGTAAAG
>Capsid_Deletion-2_3-71
GAATAGGTGGCAAAACGCTGAGATAGCGTCTCCgccttaagcaggacccagacaagtttg
caaatcctgtcaaagacatcttcactgaaatggcagcgccattaaaaccatctgctgagg
catgtggttacagcgatcgggtggcacaattaactattggcaattctaccatcactacgc
aagaagcagcaaacatGGAGACGAACTAAACGTGACGGGTGCGCGTAAAG
>Capsid_Deletion-2_6-71
GAATAGGTGGCAAAACGCTGAGATAGATCGTCTCCgccttaagcaggacccagacaagtt
tgcaaatcctgtcaaagacatcttcactgaaatggcagcgccattaaaatctgctgaggc
atgtggttacagcgatcgggtggcacaattaactattggcaattctaccatcactacgca
agaagcagcaaacatGGAGACGGAACTAAACGTGACGGGTGCGCGTAAAG
>Capsid_Deletion-2_9-71
GAATAGGTGGCAAAACGCTGAGATAGATGCGTCTCCgccttaagcaggacccagacaagt
ttgcaaatcctgtcaaagacatcttcactgaaatggcagcgccattaaaagctgaggcat
gtggttacagcgatcgggtggcacaattaactattggcaattctaccatcactacgcaag
aagcagcaaacatGGAGACGTTGAACTAAACGTGACGGGTGCGCGTAAAG
>Capsid_Deletion-2_3-72
GAATAGGTGGCAAAACGCTGAGATAGCGTCTCCgccttaagcaggacccagacaagtttg
caaatcctgtcaaagacatcttcactgaaatggcagcgccattaaaatcttctgctgagg
catgtggttacagcgatcgggtggcacaattaactattggcaattctaccatcactacgc
aagaagcagcaaacatGGAGACGAACTAAACGTGACGGGTGCGCGTAAAG
>Capsid_Deletion-2_6-72
GAATAGGTGGCAAAACGCTGAGATAGATCGTCTCCgccttaagcaggacccagacaagtt
tgcaaatcctgtcaaagacatcttcactgaaatggcagcgccattaaaatctgctgaggc
atgtggttacagcgatcgggtggcacaattaactattggcaattctaccatcactacgca
agaagcagcaaacatGGAGACGGAACTAAACGTGACGGGTGCGCGTAAAG
>Capsid_Deletion-2_9-72
GAATAGGTGGCAAAACGCTGAGATAGATGCGTCTCCgccttaagcaggacccagacaagt
ttgcaaatcctgtcaaagacatcttcactgaaatggcagcgccattaaaatctgaggcat
gtggttacagcgatcgggtggcacaattaactattggcaattctaccatcactacgcaag
aagcagcaaacatGGAGACGTTGAACTAAACGTGACGGGTGCGCGTAAAG
>Capsid_Deletion-2_3-73
GAATAGGTGGCAAAACGCTGAGATAGCGTCTCCgccttaagcaggacccagacaagtttg
caaatcctgtcaaagacatcttcactgaaatggcagcgccattaaaatctccagctgagg
catgtggttacagcgatcgggtggcacaattaactattggcaattctaccatcactacgc
aagaagcagcaaacatGGAGACGAACTAAACGTGACGGGTGCGCGTAAAG
>Capsid_Deletion-2_6-73
GAATAGGTGGCAAAACGCTGAGATAGATCGTCTCCgccttaagcaggacccagacaagtt
tgcaaatcctgtcaaagacatcttcactgaaatggcagcgccattaaaatctccagaggc
atgtggttacagcgatcgggtggcacaattaactattggcaattctaccatcactacgca
agaagcagcaaacatGGAGACGGAACTAAACGTGACGGGTGCGCGTAAAG
>Capsid_Deletion-2_9-73
GAATAGGTGGCAAAACGCTGAGATAGATGCGTCTCCgccttaagcaggacccagacaagt
ttgcaaatcctgtcaaagacatcttcactgaaatggcagcgccattaaaatctccagcat
gtggttacagcgatcgggtggcacaattaactattggcaattctaccatcactacgcaag
aagcagcaaacatGGAGACGTTGAACTAAACGTGACGGGTGCGCGTAAAG
>Capsid_Deletion-2_3-74
GAATAGGTGGCAAAACGCTGAGATAGCGTCTCCgccttaagcaggacccagacaagtttg
caaatcctgtcaaagacatcttcactgaaatggcagcgccattaaaatctccatctgagg
catgtggttacagcgatcgggtggcacaattaactattggcaattctaccatcactacgc
aagaagcagcaaacatGGAGACGAACTAAACGTGACGGGTGCGCGTAAAG
>Capsid_Deletion-2_6-74
GAATAGGTGGCAAAACGCTGAGATAGATCGTCTCCgccttaagcaggacccagacaagtt
tgcaaatcctgtcaaagacatcttcactgaaatggcagcgccattaaaatctccatctgc
atgtggttacagcgatcgggtggcacaattaactattggcaattctaccatcactacgca
agaagcagcaaacatGGAGACGGAACTAAACGTGACGGGTGCGCGTAAAG
>Capsid_Deletion-2_9-74
GAATAGGTGGCAAAACGCTGAGATAGATGCGTCTCCgccttaagcaggacccagacaagt
ttgcaaatcctgtcaaagacatcttcactgaaatggcagcgccattaaaatctccatctt
gtggttacagcgatcgggtggcacaattaactattggcaattctaccatcactacgcaag
aagcagcaaacatGGAGACGTTGAACTAAACGTGACGGGTGCGCGTAAAG
>Capsid_Deletion-2_3-75
GAATAGGTGGCAAAACGCTGAGATAGCGTCTCCgccttaagcaggacccagacaagtttg
caaatcctgtcaaagacatcttcactgaaatggcagcgccattaaaatctccatctgctg
catgtggttacagcgatcgggtggcacaattaactattggcaattctaccatcactacgc
aagaagcagcaaacatGGAGACGAACTAAACGTGACGGGTGCGCGTAAAG
>Capsid_Deletion-2_6-75
GAATAGGTGGCAAAACGCTGAGATAGATCGTCTCCgccttaagcaggacccagacaagtt
tgcaaatcctgtcaaagacatcttcactgaaatggcagcgccattaaaatctccatctgc
ttgtggttacagcgatcgggtggcacaattaactattggcaattctaccatcactacgca
agaagcagcaaacatGGAGACGGAACTAAACGTGACGGGTGCGCGTAAAG
>Capsid_Deletion-2_9-75
GAATAGGTGGCAAAACGCTGAGATAGATGCGTCTCCgccttaagcaggacccagacaagt
ttgcaaatcctgtcaaagacatcttcactgaaatggcagcgccattaaaatctccatctg
ctggttacagcgatcgggtggcacaattaactattggcaattctaccatcactacgcaag
aagcagcaaacatGGAGACGTTGAACTAAACGTGACGGGTGCGCGTAAAG
>Capsid_Deletion-2_3-76
GAATAGGTGGCAAAACGCTGAGATAGCGTCTCCgccttaagcaggacccagacaagtttg
caaatcctgtcaaagacatcttcactgaaatggcagcgccattaaaatctccatctgctg
agtgtggttacagcgatcgggtggcacaattaactattggcaattctaccatcactacgc
aagaagcagcaaacatGGAGACGAACTAAACGTGACGGGTGCGCGTAAAG
>Capsid_Deletion-2_6-76
GAATAGGTGGCAAAACGCTGAGATAGATCGTCTCCgccttaagcaggacccagacaagtt
tgcaaatcctgtcaaagacatcttcactgaaatggcagcgccattaaaatctccatctgc
tgagggttacagcgatcgggtggcacaattaactattggcaattctaccatcactacgca
agaagcagcaaacatGGAGACGGAACTAAACGTGACGGGTGCGCGTAAAG
>Capsid_Deletion-2_9-76
GAATAGGTGGCAAAACGCTGAGATAGATGCGTCTCCgccttaagcaggacccagacaagt
ttgcaaatcctgtcaaagacatcttcactgaaatggcagcgccattaaaatctccatctg
ctgagtacagcgatcgggtggcacaattaactattggcaattctaccatcactacgcaag
aagcagcaaacatGGAGACGTTGAACTAAACGTGACGGGTGCGCGTAAAG
>Capsid_Deletion-2_3-77
GAATAGGTGGCAAAACGCTGAGATAGCGTCTCCgccttaagcaggacccagacaagtttg
caaatcctgtcaaagacatcttcactgaaatggcagcgccattaaaatctccatctgctg
aggcaggttacagcgatcgggtggcacaattaactattggcaattctaccatcactacgc
aagaagcagcaaacatGGAGACGAACTAAACGTGACGGGTGCGCGTAAAG
>Capsid_Deletion-2_6-77
GAATAGGTGGCAAAACGCTGAGATAGATCGTCTCCgccttaagcaggacccagacaagtt
tgcaaatcctgtcaaagacatcttcactgaaatggcagcgccattaaaatctccatctgc
tgaggcatacagcgatcgggtggcacaattaactattggcaattctaccatcactacgca
agaagcagcaaacatGGAGACGGAACTAAACGTGACGGGTGCGCGTAAAG
>Capsid_Deletion-2_9-77
GAATAGGTGGCAAAACGCTGAGATAGATGCGTCTCCgccttaagcaggacccagacaagt
ttgcaaatcctgtcaaagacatcttcactgaaatggcagcgccattaaaatctccatctg
ctgaggcaagcgatcgggtggcacaattaactattggcaattctaccatcactacgcaag
aagcagcaaacatGGAGACGTTGAACTAAACGTGACGGGTGCGCGTAAAG
>Capsid_Deletion-2_3-78
GAATAGGTGGCAAAACGCTGAGATAGCGTCTCCgccttaagcaggacccagacaagtttg
caaatcctgtcaaagacatcttcactgaaatggcagcgccattaaaatctccatctgctg
aggcatgttacagcgatcgggtggcacaattaactattggcaattctaccatcactacgc
aagaagcagcaaacatGGAGACGAACTAAACGTGACGGGTGCGCGTAAAG
>Capsid_Deletion-2_6-78
GAATAGGTGGCAAAACGCTGAGATAGATCGTCTCCgccttaagcaggacccagacaagtt
tgcaaatcctgtcaaagacatcttcactgaaatggcagcgccattaaaatctccatctgc
tgaggcatgtagcgatcgggtggcacaattaactattggcaattctaccatcactacgca
agaagcagcaaacatGGAGACGGAACTAAACGTGACGGGTGCGCGTAAAG
>Capsid_Deletion-2_9-78
GAATAGGTGGCAAAACGCTGAGATAGATGCGTCTCCgccttaagcaggacccagacaagt
ttgcaaatcctgtcaaagacatcttcactgaaatggcagcgccattaaaatctccatctg
ctgaggcatgtgatcgggtggcacaattaactattggcaattctaccatcactacgcaag
aagcagcaaacatGGAGACGTTGAACTAAACGTGACGGGTGCGCGTAAAG
>Capsid_Deletion-2_3-79
GAATAGGTGGCAAAACGCTGAGATAGCGTCTCCgccttaagcaggacccagacaagtttg
caaatcctgtcaaagacatcttcactgaaatggcagcgccattaaaatctccatctgctg
aggcatgtggtagcgatcgggtggcacaattaactattggcaattctaccatcactacgc
aagaagcagcaaacatGGAGACGAACTAAACGTGACGGGTGCGCGTAAAG
>Capsid_Deletion-2_6-79
GAATAGGTGGCAAAACGCTGAGATAGATCGTCTCCgccttaagcaggacccagacaagtt
tgcaaatcctgtcaaagacatcttcactgaaatggcagcgccattaaaatctccatctgc
tgaggcatgtggtgatcgggtggcacaattaactattggcaattctaccatcactacgca
agaagcagcaaacatGGAGACGGAACTAAACGTGACGGGTGCGCGTAAAG
>Capsid_Deletion-2_9-79
GAATAGGTGGCAAAACGCTGAGATAGATGCGTCTCCgccttaagcaggacccagacaagt
ttgcaaatcctgtcaaagacatcttcactgaaatggcagcgccattaaaatctccatctg
ctgaggcatgtggtcgggtggcacaattaactattggcaattctaccatcactacgcaag
aagcagcaaacatGGAGACGTTGAACTAAACGTGACGGGTGCGCGTAAAG
>Capsid_Deletion-2_3-80
GAATAGGTGGCAAAACGCTGAGATAGCGTCTCCgccttaagcaggacccagacaagtttg
caaatcctgtcaaagacatcttcactgaaatggcagcgccattaaaatctccatctgctg
aggcatgtggttacgatcgggtggcacaattaactattggcaattctaccatcactacgc
aagaagcagcaaacatGGAGACGAACTAAACGTGACGGGTGCGCGTAAAG
>Capsid_Deletion-2_6-80
GAATAGGTGGCAAAACGCTGAGATAGATCGTCTCCgccttaagcaggacccagacaagtt
tgcaaatcctgtcaaagacatcttcactgaaatggcagcgccattaaaatctccatctgc
tgaggcatgtggttaccgggtggcacaattaactattggcaattctaccatcactacgca
agaagcagcaaacatGGAGACGGAACTAAACGTGACGGGTGCGCGTAAAG
>Capsid_Deletion-2_9-80
GAATAGGTGGCAAAACGCTGAGATAGATGCGTCTCCgccttaagcaggacccagacaagt
ttgcaaatcctgtcaaagacatcttcactgaaatggcagcgccattaaaatctccatctg
ctgaggcatgtggttacgtggcacaattaactattggcaattctaccatcactacgcaag
aagcagcaaacatGGAGACGTTGAACTAAACGTGACGGGTGCGCGTAAAG
>Capsid_Deletion-2_3-81
GAATAGGTGGCAAAACGCTGAGATAGCGTCTCCgccttaagcaggacccagacaagtttg
caaatcctgtcaaagacatcttcactgaaatggcagcgccattaaaatctccatctgctg
aggcatgtggttacagccgggtggcacaattaactattggcaattctaccatcactacgc
aagaagcagcaaacatGGAGACGAACTAAACGTGACGGGTGCGCGTAAAG
>Capsid_Deletion-2_6-81
GAATAGGTGGCAAAACGCTGAGATAGATCGTCTCCgccttaagcaggacccagacaagtt
tgcaaatcctgtcaaagacatcttcactgaaatggcagcgccattaaaatctccatctgc
tgaggcatgtggttacagcgtggcacaattaactattggcaattctaccatcactacgca
agaagcagcaaacatGGAGACGGAACTAAACGTGACGGGTGCGCGTAAAG
>Capsid_Deletion-2_9-81
GAATAGGTGGCAAAACGCTGAGATAGATGCGTCTCCgccttaagcaggacccagacaagt
ttgcaaatcctgtcaaagacatcttcactgaaatggcagcgccattaaaatctccatctg
ctgaggcatgtggttacagcgcacaattaactattggcaattctaccatcactacgcaag
aagcagcaaacatGGAGACGTTGAACTAAACGTGACGGGTGCGCGTAAAG
>Capsid_Deletion-2_3-82
GAATAGGTGGCAAAACGCTGAGATAGCGTCTCCgccttaagcaggacccagacaagtttg
caaatcctgtcaaagacatcttcactgaaatggcagcgccattaaaatctccatctgctg
aggcatgtggttacagcgatgtggcacaattaactattggcaattctaccatcactacgc
aagaagcagcaaacatGGAGACGAACTAAACGTGACGGGTGCGCGTAAAG
>Capsid_Deletion-2_6-82
GAATAGGTGGCAAAACGCTGAGATAGATCGTCTCCgccttaagcaggacccagacaagtt
tgcaaatcctgtcaaagacatcttcactgaaatggcagcgccattaaaatctccatctgc
tgaggcatgtggttacagcgatgcacaattaactattggcaattctaccatcactacgca
agaagcagcaaacatGGAGACGGAACTAAACGTGACGGGTGCGCGTAAAG
>Capsid_Deletion-2_9-82
GAATAGGTGGCAAAACGCTGAGATAGATGCGTCTCCgccttaagcaggacccagacaagt
ttgcaaatcctgtcaaagacatcttcactgaaatggcagcgccattaaaatctccatctg
ctgaggcatgtggttacagcgatcaattaactattggcaattctaccatcactacgcaag
aagcagcaaacatGGAGACGTTGAACTAAACGTGACGGGTGCGCGTAAAG
>Capsid_Deletion-2_3-83
GAATAGGTGGCAAAACGCTGAGATAGCGTCTCCgccttaagcaggacccagacaagtttg
caaatcctgtcaaagacatcttcactgaaatggcagcgccattaaaatctccatctgctg
aggcatgtggttacagcgatcgggcacaattaactattggcaattctaccatcactacgc
aagaagcagcaaacatGGAGACGAACTAAACGTGACGGGTGCGCGTAAAG
>Capsid_Deletion-2_6-83
GAATAGGTGGCAAAACGCTGAGATAGATCGTCTCCgccttaagcaggacccagacaagtt
tgcaaatcctgtcaaagacatcttcactgaaatggcagcgccattaaaatctccatctgc
tgaggcatgtggttacagcgatcggcaattaactattggcaattctaccatcactacgca
agaagcagcaaacatGGAGACGGAACTAAACGTGACGGGTGCGCGTAAAG
>Capsid_Deletion-2_9-83
GAATAGGTGGCAAAACGCTGAGATAGATGCGTCTCCgccttaagcaggacccagacaagt
ttgcaaatcctgtcaaagacatcttcactgaaatggcagcgccattaaaatctccatctg
ctgaggcatgtggttacagcgatcggttaactattggcaattctaccatcactacgcaag
aagcagcaaacatGGAGACGTTGAACTAAACGTGACGGGTGCGCGTAAAG
>Capsid_Deletion-2_3-84
GAATAGGTGGCAAAACGCTGAGATAGCGTCTCCgccttaagcaggacccagacaagtttg
caaatcctgtcaaagacatcttcactgaaatggcagcgccattaaaatctccatctgctg
aggcatgtggttacagcgatcgggtgcaattaactattggcaattctaccatcactacgc
aagaagcagcaaacatGGAGACGAACTAAACGTGACGGGTGCGCGTAAAG
>Capsid_Deletion-2_6-84
GAATAGGTGGCAAAACGCTGAGATAGATCGTCTCCgccttaagcaggacccagacaagtt
tgcaaatcctgtcaaagacatcttcactgaaatggcagcgccattaaaatctccatctgc
tgaggcatgtggttacagcgatcgggtgttaactattggcaattctaccatcactacgca
agaagcagcaaacatGGAGACGGAACTAAACGTGACGGGTGCGCGTAAAG
>Capsid_Deletion-2_9-84
GAATAGGTGGCAAAACGCTGAGATAGATGCGTCTCCgccttaagcaggacccagacaagt
ttgcaaatcctgtcaaagacatcttcactgaaatggcagcgccattaaaatctccatctg
ctgaggcatgtggttacagcgatcgggtgactattggcaattctaccatcactacgcaag
aagcagcaaacatGGAGACGTTGAACTAAACGTGACGGGTGCGCGTAAAG
>Capsid_Deletion-2_3-85
GAATAGGTGGCAAAACGCTGAGATAGCGTCTCCgccttaagcaggacccagacaagtttg
caaatcctgtcaaagacatcttcactgaaatggcagcgccattaaaatctccatctgctg
aggcatgtggttacagcgatcgggtggcattaactattggcaattctaccatcactacgc
aagaagcagcaaacatGGAGACGAACTAAACGTGACGGGTGCGCGTAAAG
>Capsid_Deletion-2_6-85
GAATAGGTGGCAAAACGCTGAGATAGATCGTCTCCgccttaagcaggacccagacaagtt
tgcaaatcctgtcaaagacatcttcactgaaatggcagcgccattaaaatctccatctgc
tgaggcatgtggttacagcgatcgggtggcaactattggcaattctaccatcactacgca
agaagcagcaaacatGGAGACGGAACTAAACGTGACGGGTGCGCGTAAAG
>Capsid_Deletion-2_9-85
GAATAGGTGGCAAAACGCTGAGATAGATGCGTCTCCgccttaagcaggacccagacaagt
ttgcaaatcctgtcaaagacatcttcactgaaatggcagcgccattaaaatctccatctg
ctgaggcatgtggttacagcgatcgggtggcaattggcaattctaccatcactacgcaag
aagcagcaaacatGGAGACGTTGAACTAAACGTGACGGGTGCGCGTAAAG
>Capsid_Deletion-2_3-86
GAATAGGTGGCAAAACGCTGAGATAGCGTCTCCgccttaagcaggacccagacaagtttg
caaatcctgtcaaagacatcttcactgaaatggcagcgccattaaaatctccatctgctg
aggcatgtggttacagcgatcgggtggcacaaactattggcaattctaccatcactacgc
aagaagcagcaaacatGGAGACGAACTAAACGTGACGGGTGCGCGTAAAG
>Capsid_Deletion-2_6-86
GAATAGGTGGCAAAACGCTGAGATAGATCGTCTCCgccttaagcaggacccagacaagtt
tgcaaatcctgtcaaagacatcttcactgaaatggcagcgccattaaaatctccatctgc
tgaggcatgtggttacagcgatcgggtggcacaaattggcaattctaccatcactacgca
agaagcagcaaacatGGAGACGGAACTAAACGTGACGGGTGCGCGTAAAG
>Capsid_Deletion-2_9-86
GAATAGGTGGCAAAACGCTGAGATAGATGCGTCTCCgccttaagcaggacccagacaagt
ttgcaaatcctgtcaaagacatcttcactgaaatggcagcgccattaaaatctccatctg
ctgaggcatgtggttacagcgatcgggtggcacaaggcaattctaccatcactacgcaag
aagcagcaaacatGGAGACGTTGAACTAAACGTGACGGGTGCGCGTAAAG
>Capsid_Deletion-2_3-87
GAATAGGTGGCAAAACGCTGAGATAGCGTCTCCgccttaagcaggacccagacaagtttg
caaatcctgtcaaagacatcttcactgaaatggcagcgccattaaaatctccatctgctg
aggcatgtggttacagcgatcgggtggcacaattaattggcaattctaccatcactacgc
aagaagcagcaaacatGGAGACGAACTAAACGTGACGGGTGCGCGTAAAG
>Capsid_Deletion-2_6-87
GAATAGGTGGCAAAACGCTGAGATAGATCGTCTCCgccttaagcaggacccagacaagtt
tgcaaatcctgtcaaagacatcttcactgaaatggcagcgccattaaaatctccatctgc
tgaggcatgtggttacagcgatcgggtggcacaattaggcaattctaccatcactacgca
agaagcagcaaacatGGAGACGGAACTAAACGTGACGGGTGCGCGTAAAG
>Capsid_Deletion-2_9-87
GAATAGGTGGCAAAACGCTGAGATAGATGCGTCTCCgccttaagcaggacccagacaagt
ttgcaaatcctgtcaaagacatcttcactgaaatggcagcgccattaaaatctccatctg
ctgaggcatgtggttacagcgatcgggtggcacaattaaattctaccatcactacgcaag
aagcagcaaacatGGAGACGTTGAACTAAACGTGACGGGTGCGCGTAAAG
>Capsid_Deletion-2_3-88
GAATAGGTGGCAAAACGCTGAGATAGCGTCTCCgccttaagcaggacccagacaagtttg
caaatcctgtcaaagacatcttcactgaaatggcagcgccattaaaatctccatctgctg
aggcatgtggttacagcgatcgggtggcacaattaactggcaattctaccatcactacgc
aagaagcagcaaacatGGAGACGAACTAAACGTGACGGGTGCGCGTAAAG
>Capsid_Deletion-2_6-88
GAATAGGTGGCAAAACGCTGAGATAGATCGTCTCCgccttaagcaggacccagacaagtt
tgcaaatcctgtcaaagacatcttcactgaaatggcagcgccattaaaatctccatctgc
tgaggcatgtggttacagcgatcgggtggcacaattaactaattctaccatcactacgca
agaagcagcaaacatGGAGACGGAACTAAACGTGACGGGTGCGCGTAAAG
>Capsid_Deletion-2_9-88
GAATAGGTGGCAAAACGCTGAGATAGATGCGTCTCCgccttaagcaggacccagacaagt
ttgcaaatcctgtcaaagacatcttcactgaaatggcagcgccattaaaatctccatctg
ctgaggcatgtggttacagcgatcgggtggcacaattaacttctaccatcactacgcaag
aagcagcaaacatGGAGACGTTGAACTAAACGTGACGGGTGCGCGTAAAG
>Capsid_Deletion-2_3-89
GAATAGGTGGCAAAACGCTGAGATAGCGTCTCCgccttaagcaggacccagacaagtttg
caaatcctgtcaaagacatcttcactgaaatggcagcgccattaaaatctccatctgctg
aggcatgtggttacagcgatcgggtggcacaattaactattaattctaccatcactacgc
aagaagcagcaaacatGGAGACGAACTAAACGTGACGGGTGCGCGTAAAG
>Capsid_Deletion-2_6-89
GAATAGGTGGCAAAACGCTGAGATAGATCGTCTCCgccttaagcaggacccagacaagtt
tgcaaatcctgtcaaagacatcttcactgaaatggcagcgccattaaaatctccatctgc
tgaggcatgtggttacagcgatcgggtggcacaattaactatttctaccatcactacgca
agaagcagcaaacatGGAGACGGAACTAAACGTGACGGGTGCGCGTAAAG
>Capsid_Deletion-2_9-89
GAATAGGTGGCAAAACGCTGAGATAGATGCGTCTCCgccttaagcaggacccagacaagt
ttgcaaatcctgtcaaagacatcttcactgaaatggcagcgccattaaaatctccatctg
ctgaggcatgtggttacagcgatcgggtggcacaattaactattaccatcactacgcaag
aagcagcaaacatGGAGACGTTGAACTAAACGTGACGGGTGCGCGTAAAG
>Capsid_Deletion-2_3-90
GAATAGGTGGCAAAACGCTGAGATAGCGTCTCCgccttaagcaggacccagacaagtttg
caaatcctgtcaaagacatcttcactgaaatggcagcgccattaaaatctccatctgctg
aggcatgtggttacagcgatcgggtggcacaattaactattggctctaccatcactacgc
aagaagcagcaaacatGGAGACGAACTAAACGTGACGGGTGCGCGTAAAG
>Capsid_Deletion-2_6-90
GAATAGGTGGCAAAACGCTGAGATAGATCGTCTCCgccttaagcaggacccagacaagtt
tgcaaatcctgtcaaagacatcttcactgaaatggcagcgccattaaaatctccatctgc
tgaggcatgtggttacagcgatcgggtggcacaattaactattggcaccatcactacgca
agaagcagcaaacatGGAGACGGAACTAAACGTGACGGGTGCGCGTAAAG
>Capsid_Deletion-2_9-90
GAATAGGTGGCAAAACGCTGAGATAGATGCGTCTCCgccttaagcaggacccagacaagt
ttgcaaatcctgtcaaagacatcttcactgaaatggcagcgccattaaaatctccatctg
ctgaggcatgtggttacagcgatcgggtggcacaattaactattggcatcactacgcaag
aagcagcaaacatGGAGACGTTGAACTAAACGTGACGGGTGCGCGTAAAG
>Capsid_Deletion-2_3-91
GAATAGGTGGCAAAACGCTGAGATAGCGTCTCCgccttaagcaggacccagacaagtttg
caaatcctgtcaaagacatcttcactgaaatggcagcgccattaaaatctccatctgctg
aggcatgtggttacagcgatcgggtggcacaattaactattggcaataccatcactacgc
aagaagcagcaaacatGGAGACGAACTAAACGTGACGGGTGCGCGTAAAG
>Capsid_Deletion-2_6-91
GAATAGGTGGCAAAACGCTGAGATAGATCGTCTCCgccttaagcaggacccagacaagtt
tgcaaatcctgtcaaagacatcttcactgaaatggcagcgccattaaaatctccatctgc
tgaggcatgtggttacagcgatcgggtggcacaattaactattggcaatatcactacgca
agaagcagcaaacatGGAGACGGAACTAAACGTGACGGGTGCGCGTAAAG
>Capsid_Deletion-2_9-91
GAATAGGTGGCAAAACGCTGAGATAGATGCGTCTCCgccttaagcaggacccagacaagt
ttgcaaatcctgtcaaagacatcttcactgaaatggcagcgccattaaaatctccatctg
ctgaggcatgtggttacagcgatcgggtggcacaattaactattggcaatactacgcaag
aagcagcaaacatGGAGACGTTGAACTAAACGTGACGGGTGCGCGTAAAG
>Capsid_Deletion-2_3-92
GAATAGGTGGCAAAACGCTGAGATAGCGTCTCCgccttaagcaggacccagacaagtttg
caaatcctgtcaaagacatcttcactgaaatggcagcgccattaaaatctccatctgctg
aggcatgtggttacagcgatcgggtggcacaattaactattggcaattctatcactacgc
aagaagcagcaaacatGGAGACGAACTAAACGTGACGGGTGCGCGTAAAG
>Capsid_Deletion-2_6-92
GAATAGGTGGCAAAACGCTGAGATAGATCGTCTCCgccttaagcaggacccagacaagtt
tgcaaatcctgtcaaagacatcttcactgaaatggcagcgccattaaaatctccatctgc
tgaggcatgtggttacagcgatcgggtggcacaattaactattggcaattctactacgca
agaagcagcaaacatGGAGACGGAACTAAACGTGACGGGTGCGCGTAAAG
>Capsid_Deletion-2_9-92
GAATAGGTGGCAAAACGCTGAGATAGATGCGTCTCCgccttaagcaggacccagacaagt
ttgcaaatcctgtcaaagacatcttcactgaaatggcagcgccattaaaatctccatctg
ctgaggcatgtggttacagcgatcgggtggcacaattaactattggcaattctacgcaag
aagcagcaaacatGGAGACGTTGAACTAAACGTGACGGGTGCGCGTAAAG
>Capsid_Deletion-2_3-93
GAATAGGTGGCAAAACGCTGAGATAGCGTCTCCgccttaagcaggacccagacaagtttg
caaatcctgtcaaagacatcttcactgaaatggcagcgccattaaaatctccatctgctg
aggcatgtggttacagcgatcgggtggcacaattaactattggcaattctaccactacgc
aagaagcagcaaacatGGAGACGAACTAAACGTGACGGGTGCGCGTAAAG
>Capsid_Deletion-2_6-93
GAATAGGTGGCAAAACGCTGAGATAGATCGTCTCCgccttaagcaggacccagacaagtt
tgcaaatcctgtcaaagacatcttcactgaaatggcagcgccattaaaatctccatctgc
tgaggcatgtggttacagcgatcgggtggcacaattaactattggcaattctaccacgca
agaagcagcaaacatGGAGACGGAACTAAACGTGACGGGTGCGCGTAAAG
>Capsid_Deletion-2_9-93
GAATAGGTGGCAAAACGCTGAGATAGATGCGTCTCCgccttaagcaggacccagacaagt
ttgcaaatcctgtcaaagacatcttcactgaaatggcagcgccattaaaatctccatctg
ctgaggcatgtggttacagcgatcgggtggcacaattaactattggcaattctacccaag
aagcagcaaacatGGAGACGTTGAACTAAACGTGACGGGTGCGCGTAAAG
>Capsid_Deletion-2_3-94
GAATAGGTGGCAAAACGCTGAGATAGCGTCTCCgccttaagcaggacccagacaagtttg
caaatcctgtcaaagacatcttcactgaaatggcagcgccattaaaatctccatctgctg
aggcatgtggttacagcgatcgggtggcacaattaactattggcaattctaccatcacgc
aagaagcagcaaacatGGAGACGAACTAAACGTGACGGGTGCGCGTAAAG
>Capsid_Deletion-2_6-94
GAATAGGTGGCAAAACGCTGAGATAGATCGTCTCCgccttaagcaggacccagacaagtt
tgcaaatcctgtcaaagacatcttcactgaaatggcagcgccattaaaatctccatctgc
tgaggcatgtggttacagcgatcgggtggcacaattaactattggcaattctaccatcca
agaagcagcaaacatGGAGACGGAACTAAACGTGACGGGTGCGCGTAAAG
>Capsid_Deletion-2_9-94
GAATAGGTGGCAAAACGCTGAGATAGATGCGTCTCCgccttaagcaggacccagacaagt
ttgcaaatcctgtcaaagacatcttcactgaaatggcagcgccattaaaatctccatctg
ctgaggcatgtggttacagcgatcgggtggcacaattaactattggcaattctaccatcg
aagcagcaaacatGGAGACGTTGAACTAAACGTGACGGGTGCGCGTAAAG
>Capsid_Deletion-2_3-95
GAATAGGTGGCAAAACGCTGAGATAGCGTCTCCgccttaagcaggacccagacaagtttg
caaatcctgtcaaagacatcttcactgaaatggcagcgccattaaaatctccatctgctg
aggcatgtggttacagcgatcgggtggcacaattaactattggcaattctaccatcactc
aagaagcagcaaacatGGAGACGAACTAAACGTGACGGGTGCGCGTAAAG
>Capsid_Deletion-2_6-95
GAATAGGTGGCAAAACGCTGAGATAGATCGTCTCCgccttaagcaggacccagacaagtt
tgcaaatcctgtcaaagacatcttcactgaaatggcagcgccattaaaatctccatctgc
tgaggcatgtggttacagcgatcgggtggcacaattaactattggcaattctaccatcac
tgaagcagcaaacatGGAGACGGAACTAAACGTGACGGGTGCGCGTAAAG
>Capsid_Deletion-2_9-95
GAATAGGTGGCAAAACGCTGAGATAGATGCGTCTCCgccttaagcaggacccagacaagt
ttgcaaatcctgtcaaagacatcttcactgaaatggcagcgccattaaaatctccatctg
ctgaggcatgtggttacagcgatcgggtggcacaattaactattggcaattctaccatca
ctgcagcaaacatGGAGACGTTGAACTAAACGTGACGGGTGCGCGTAAAG
>Capsid_Deletion-2_3-96
GAATAGGTGGCAAAACGCTGAGATAGCGTCTCCgccttaagcaggacccagacaagtttg
caaatcctgtcaaagacatcttcactgaaatggcagcgccattaaaatctccatctgctg
aggcatgtggttacagcgatcgggtggcacaattaactattggcaattctaccatcacta
cggaagcagcaaacatGGAGACGAACTAAACGTGACGGGTGCGCGTAAAG
>Capsid_Deletion-2_6-96
GAATAGGTGGCAAAACGCTGAGATAGATCGTCTCCgccttaagcaggacccagacaagtt
tgcaaatcctgtcaaagacatcttcactgaaatggcagcgccattaaaatctccatctgc
tgaggcatgtggttacagcgatcgggtggcacaattaactattggcaattctaccatcac
tacggcagcaaacatGGAGACGGAACTAAACGTGACGGGTGCGCGTAAAG
>Capsid_Deletion-2_9-96
GAATAGGTGGCAAAACGCTGAGATAGATGCGTCTCCgccttaagcaggacccagacaagt
ttgcaaatcctgtcaaagacatcttcactgaaatggcagcgccattaaaatctccatctg
ctgaggcatgtggttacagcgatcgggtggcacaattaactattggcaattctaccatca
ctacggcaaacatGGAGACGTTGAACTAAACGTGACGGGTGCGCGTAAAG
>Capsid_Deletion-2_3-97
GAATAGGTGGCAAAACGCTGAGATAGCGTCTCCgccttaagcaggacccagacaagtttg
caaatcctgtcaaagacatcttcactgaaatggcagcgccattaaaatctccatctgctg
aggcatgtggttacagcgatcgggtggcacaattaactattggcaattctaccatcacta
cgcaagcagcaaacatGGAGACGAACTAAACGTGACGGGTGCGCGTAAAG
>Capsid_Deletion-2_6-97
GAATAGGTGGCAAAACGCTGAGATAGATCGTCTCCgccttaagcaggacccagacaagtt
tgcaaatcctgtcaaagacatcttcactgaaatggcagcgccattaaaatctccatctgc
tgaggcatgtggttacagcgatcgggtggcacaattaactattggcaattctaccatcac
tacgcaagcaaacatGGAGACGGAACTAAACGTGACGGGTGCGCGTAAAG
>Capsid_Deletion-2_9-97
GAATAGGTGGCAAAACGCTGAGATAGATGCGTCTCCgccttaagcaggacccagacaagt
ttgcaaatcctgtcaaagacatcttcactgaaatggcagcgccattaaaatctccatctg
ctgaggcatgtggttacagcgatcgggtggcacaattaactattggcaattctaccatca
ctacgcaaaacatGGAGACGTTGAACTAAACGTGACGGGTGCGCGTAAAG
>Capsid_Deletion-3_3-98
GTCTGCTTGTCGTTTCATCCGTCAAAGGCGTCTCCcgcaagaagcaaacatcatagttgg
ctatggtgagtggccttcctactgttcggactctgatgctactgcagtggacaaaccaac
gcgcccagatgtttcggtgaataggttttacacattggacacaaaattgtgggagaaatc
atccaaggggtggtaGGAGACGCAAGCGTCAGACTCCTCAGTACGGACAC
>Capsid_Deletion-3_6-98
GTCTGCTTGTCGTTTCATCCGTCAAAGGGCGTCTCCcgcaagaaaacatcatagttggct
atggtgagtggccttcctactgttcggactctgatgctactgcagtggacaaaccaacgc
gcccagatgtttcggtgaataggttttacacattggacacaaaattgtgggagaaatcat
ccaaggggtggtaGGAGACGTACAAGCGTCAGACTCCTCAGTACGGACAC
>Capsid_Deletion-3_9-98
GTCTGCTTGTCGTTTCATCCGTCAAAGGGAGCGTCTCCcgcaagaaatcatagttggcta
tggtgagtggccttcctactgttcggactctgatgctactgcagtggacaaaccaacgcg
cccagatgtttcggtgaataggttttacacattggacacaaaattgtgggagaaatcatc
caaggggtggtaGGAGACGCTACAAGCGTCAGACTCCTCAGTACGGACAC
>Capsid_Deletion-3_3-99
GTCTGCTTGTCGTTTCATCCGTCAAAGGCGTCTCCcgcaagaagcaaacatcatagttgg
ctatggtgagtggccttcctactgttcggactctgatgctactgcagtggacaaaccaac
gcgcccagatgtttcggtgaataggttttacacattggacacaaaattgtgggagaaatc
atccaaggggtggtaGGAGACGCAAGCGTCAGACTCCTCAGTACGGACAC
>Capsid_Deletion-3_6-99
GTCTGCTTGTCGTTTCATCCGTCAAAGGGCGTCTCCcgcaagaagcaatcatagttggct
atggtgagtggccttcctactgttcggactctgatgctactgcagtggacaaaccaacgc
gcccagatgtttcggtgaataggttttacacattggacacaaaattgtgggagaaatcat
ccaaggggtggtaGGAGACGTACAAGCGTCAGACTCCTCAGTACGGACAC
>Capsid_Deletion-3_9-99
GTCTGCTTGTCGTTTCATCCGTCAAAGGGAGCGTCTCCcgcaagaagcaatagttggcta
tggtgagtggccttcctactgttcggactctgatgctactgcagtggacaaaccaacgcg
cccagatgtttcggtgaataggttttacacattggacacaaaattgtgggagaaatcatc
caaggggtggtaGGAGACGCTACAAGCGTCAGACTCCTCAGTACGGACAC
>Capsid_Deletion-3_3-100
GTCTGCTTGTCGTTTCATCCGTCAAAGGCGTCTCCcgcaagaagcagcaatcatagttgg
ctatggtgagtggccttcctactgttcggactctgatgctactgcagtggacaaaccaac
gcgcccagatgtttcggtgaataggttttacacattggacacaaaattgtgggagaaatc
atccaaggggtggtaGGAGACGCAAGCGTCAGACTCCTCAGTACGGACAC
>Capsid_Deletion-3_6-100
GTCTGCTTGTCGTTTCATCCGTCAAAGGGCGTCTCCcgcaagaagcagcaatagttggct
atggtgagtggccttcctactgttcggactctgatgctactgcagtggacaaaccaacgc
gcccagatgtttcggtgaataggttttacacattggacacaaaattgtgggagaaatcat
ccaaggggtggtaGGAGACGTACAAGCGTCAGACTCCTCAGTACGGACAC
>Capsid_Deletion-3_9-100
GTCTGCTTGTCGTTTCATCCGTCAAAGGGAGCGTCTCCcgcaagaagcagcagttggcta
tggtgagtggccttcctactgttcggactctgatgctactgcagtggacaaaccaacgcg
cccagatgtttcggtgaataggttttacacattggacacaaaattgtgggagaaatcatc
caaggggtggtaGGAGACGCTACAAGCGTCAGACTCCTCAGTACGGACAC
>Capsid_Deletion-3_3-101
GTCTGCTTGTCGTTTCATCCGTCAAAGGCGTCTCCcgcaagaagcagcaaacatagttgg
ctatggtgagtggccttcctactgttcggactctgatgctactgcagtggacaaaccaac
gcgcccagatgtttcggtgaataggttttacacattggacacaaaattgtgggagaaatc
atccaaggggtggtaGGAGACGCAAGCGTCAGACTCCTCAGTACGGACAC
>Capsid_Deletion-3_6-101
GTCTGCTTGTCGTTTCATCCGTCAAAGGGCGTCTCCcgcaagaagcagcaaacgttggct
atggtgagtggccttcctactgttcggactctgatgctactgcagtggacaaaccaacgc
gcccagatgtttcggtgaataggttttacacattggacacaaaattgtgggagaaatcat
ccaaggggtggtaGGAGACGTACAAGCGTCAGACTCCTCAGTACGGACAC
>Capsid_Deletion-3_9-101
GTCTGCTTGTCGTTTCATCCGTCAAAGGGAGCGTCTCCcgcaagaagcagcaaacggcta
tggtgagtggccttcctactgttcggactctgatgctactgcagtggacaaaccaacgcg
cccagatgtttcggtgaataggttttacacattggacacaaaattgtgggagaaatcatc
caaggggtggtaGGAGACGCTACAAGCGTCAGACTCCTCAGTACGGACAC
>Capsid_Deletion-3_3-102
GTCTGCTTGTCGTTTCATCCGTCAAAGGCGTCTCCcgcaagaagcagcaaacatcgttgg
ctatggtgagtggccttcctactgttcggactctgatgctactgcagtggacaaaccaac
gcgcccagatgtttcggtgaataggttttacacattggacacaaaattgtgggagaaatc
atccaaggggtggtaGGAGACGCAAGCGTCAGACTCCTCAGTACGGACAC
>Capsid_Deletion-3_6-102
GTCTGCTTGTCGTTTCATCCGTCAAAGGGCGTCTCCcgcaagaagcagcaaacatcggct
atggtgagtggccttcctactgttcggactctgatgctactgcagtggacaaaccaacgc
gcccagatgtttcggtgaataggttttacacattggacacaaaattgtgggagaaatcat
ccaaggggtggtaGGAGACGTACAAGCGTCAGACTCCTCAGTACGGACAC
>Capsid_Deletion-3_9-102
GTCTGCTTGTCGTTTCATCCGTCAAAGGGAGCGTCTCCcgcaagaagcagcaaacatcta
tggtgagtggccttcctactgttcggactctgatgctactgcagtggacaaaccaacgcg
cccagatgtttcggtgaataggttttacacattggacacaaaattgtgggagaaatcatc
caaggggtggtaGGAGACGCTACAAGCGTCAGACTCCTCAGTACGGACAC
>Capsid_Deletion-3_3-103
GTCTGCTTGTCGTTTCATCCGTCAAAGGCGTCTCCcgcaagaagcagcaaacatcatagg
ctatggtgagtggccttcctactgttcggactctgatgctactgcagtggacaaaccaac
gcgcccagatgtttcggtgaataggttttacacattggacacaaaattgtgggagaaatc
atccaaggggtggtaGGAGACGCAAGCGTCAGACTCCTCAGTACGGACAC
>Capsid_Deletion-3_6-103
GTCTGCTTGTCGTTTCATCCGTCAAAGGGCGTCTCCcgcaagaagcagcaaacatcatat
atggtgagtggccttcctactgttcggactctgatgctactgcagtggacaaaccaacgc
gcccagatgtttcggtgaataggttttacacattggacacaaaattgtgggagaaatcat
ccaaggggtggtaGGAGACGTACAAGCGTCAGACTCCTCAGTACGGACAC
>Capsid_Deletion-3_9-103
GTCTGCTTGTCGTTTCATCCGTCAAAGGGAGCGTCTCCcgcaagaagcagcaaacatcat
aggtgagtggccttcctactgttcggactctgatgctactgcagtggacaaaccaacgcg
cccagatgtttcggtgaataggttttacacattggacacaaaattgtgggagaaatcatc
caaggggtggtaGGAGACGCTACAAGCGTCAGACTCCTCAGTACGGACAC
>Capsid_Deletion-3_3-104
GTCTGCTTGTCGTTTCATCCGTCAAAGGCGTCTCCcgcaagaagcagcaaacatcatagt
ttatggtgagtggccttcctactgttcggactctgatgctactgcagtggacaaaccaac
gcgcccagatgtttcggtgaataggttttacacattggacacaaaattgtgggagaaatc
atccaaggggtggtaGGAGACGCAAGCGTCAGACTCCTCAGTACGGACAC
>Capsid_Deletion-3_6-104
GTCTGCTTGTCGTTTCATCCGTCAAAGGGCGTCTCCcgcaagaagcagcaaacatcatag
ttggtgagtggccttcctactgttcggactctgatgctactgcagtggacaaaccaacgc
gcccagatgtttcggtgaataggttttacacattggacacaaaattgtgggagaaatcat
ccaaggggtggtaGGAGACGTACAAGCGTCAGACTCCTCAGTACGGACAC
>Capsid_Deletion-3_9-104
GTCTGCTTGTCGTTTCATCCGTCAAAGGGAGCGTCTCCcgcaagaagcagcaaacatcat
agttgagtggccttcctactgttcggactctgatgctactgcagtggacaaaccaacgcg
cccagatgtttcggtgaataggttttacacattggacacaaaattgtgggagaaatcatc
caaggggtggtaGGAGACGCTACAAGCGTCAGACTCCTCAGTACGGACAC
>Capsid_Deletion-3_3-105
GTCTGCTTGTCGTTTCATCCGTCAAAGGCGTCTCCcgcaagaagcagcaaacatcatagt
tggcggtgagtggccttcctactgttcggactctgatgctactgcagtggacaaaccaac
gcgcccagatgtttcggtgaataggttttacacattggacacaaaattgtgggagaaatc
atccaaggggtggtaGGAGACGCAAGCGTCAGACTCCTCAGTACGGACAC
>Capsid_Deletion-3_6-105
GTCTGCTTGTCGTTTCATCCGTCAAAGGGCGTCTCCcgcaagaagcagcaaacatcatag
ttggcgagtggccttcctactgttcggactctgatgctactgcagtggacaaaccaacgc
gcccagatgtttcggtgaataggttttacacattggacacaaaattgtgggagaaatcat
ccaaggggtggtaGGAGACGTACAAGCGTCAGACTCCTCAGTACGGACAC
>Capsid_Deletion-3_9-105
GTCTGCTTGTCGTTTCATCCGTCAAAGGGAGCGTCTCCcgcaagaagcagcaaacatcat
agttggctggccttcctactgttcggactctgatgctactgcagtggacaaaccaacgcg
cccagatgtttcggtgaataggttttacacattggacacaaaattgtgggagaaatcatc
caaggggtggtaGGAGACGCTACAAGCGTCAGACTCCTCAGTACGGACAC
>Capsid_Deletion-3_3-106
GTCTGCTTGTCGTTTCATCCGTCAAAGGCGTCTCCcgcaagaagcagcaaacatcatagt
tggctatgagtggccttcctactgttcggactctgatgctactgcagtggacaaaccaac
gcgcccagatgtttcggtgaataggttttacacattggacacaaaattgtgggagaaatc
atccaaggggtggtaGGAGACGCAAGCGTCAGACTCCTCAGTACGGACAC
>Capsid_Deletion-3_6-106
GTCTGCTTGTCGTTTCATCCGTCAAAGGGCGTCTCCcgcaagaagcagcaaacatcatag
ttggctattggccttcctactgttcggactctgatgctactgcagtggacaaaccaacgc
gcccagatgtttcggtgaataggttttacacattggacacaaaattgtgggagaaatcat
ccaaggggtggtaGGAGACGTACAAGCGTCAGACTCCTCAGTACGGACAC
>Capsid_Deletion-3_9-106
GTCTGCTTGTCGTTTCATCCGTCAAAGGGAGCGTCTCCcgcaagaagcagcaaacatcat
agttggctatccttcctactgttcggactctgatgctactgcagtggacaaaccaacgcg
cccagatgtttcggtgaataggttttacacattggacacaaaattgtgggagaaatcatc
caaggggtggtaGGAGACGCTACAAGCGTCAGACTCCTCAGTACGGACAC
>Capsid_Deletion-3_3-107
GTCTGCTTGTCGTTTCATCCGTCAAAGGCGTCTCCcgcaagaagcagcaaacatcatagt
tggctatggttggccttcctactgttcggactctgatgctactgcagtggacaaaccaac
gcgcccagatgtttcggtgaataggttttacacattggacacaaaattgtgggagaaatc
atccaaggggtggtaGGAGACGCAAGCGTCAGACTCCTCAGTACGGACAC
>Capsid_Deletion-3_6-107
GTCTGCTTGTCGTTTCATCCGTCAAAGGGCGTCTCCcgcaagaagcagcaaacatcatag
ttggctatggtccttcctactgttcggactctgatgctactgcagtggacaaaccaacgc
gcccagatgtttcggtgaataggttttacacattggacacaaaattgtgggagaaatcat
ccaaggggtggtaGGAGACGTACAAGCGTCAGACTCCTCAGTACGGACAC
>Capsid_Deletion-3_9-107
GTCTGCTTGTCGTTTCATCCGTCAAAGGGAGCGTCTCCcgcaagaagcagcaaacatcat
agttggctatggttcctactgttcggactctgatgctactgcagtggacaaaccaacgcg
cccagatgtttcggtgaataggttttacacattggacacaaaattgtgggagaaatcatc
caaggggtggtaGGAGACGCTACAAGCGTCAGACTCCTCAGTACGGACAC
>Capsid_Deletion-3_3-108
GTCTGCTTGTCGTTTCATCCGTCAAAGGCGTCTCCcgcaagaagcagcaaacatcatagt
tggctatggtgagccttcctactgttcggactctgatgctactgcagtggacaaaccaac
gcgcccagatgtttcggtgaataggttttacacattggacacaaaattgtgggagaaatc
atccaaggggtggtaGGAGACGCAAGCGTCAGACTCCTCAGTACGGACAC
>Capsid_Deletion-3_6-108
GTCTGCTTGTCGTTTCATCCGTCAAAGGGCGTCTCCcgcaagaagcagcaaacatcatag
ttggctatggtgagtcctactgttcggactctgatgctactgcagtggacaaaccaacgc
gcccagatgtttcggtgaataggttttacacattggacacaaaattgtgggagaaatcat
ccaaggggtggtaGGAGACGTACAAGCGTCAGACTCCTCAGTACGGACAC
>Capsid_Deletion-3_9-108
GTCTGCTTGTCGTTTCATCCGTCAAAGGGAGCGTCTCCcgcaagaagcagcaaacatcat
agttggctatggtgagtactgttcggactctgatgctactgcagtggacaaaccaacgcg
cccagatgtttcggtgaataggttttacacattggacacaaaattgtgggagaaatcatc
caaggggtggtaGGAGACGCTACAAGCGTCAGACTCCTCAGTACGGACAC
>Capsid_Deletion-3_3-109
GTCTGCTTGTCGTTTCATCCGTCAAAGGCGTCTCCcgcaagaagcagcaaacatcatagt
tggctatggtgagtggtcctactgttcggactctgatgctactgcagtggacaaaccaac
gcgcccagatgtttcggtgaataggttttacacattggacacaaaattgtgggagaaatc
atccaaggggtggtaGGAGACGCAAGCGTCAGACTCCTCAGTACGGACAC
>Capsid_Deletion-3_6-109
GTCTGCTTGTCGTTTCATCCGTCAAAGGGCGTCTCCcgcaagaagcagcaaacatcatag
ttggctatggtgagtggtactgttcggactctgatgctactgcagtggacaaaccaacgc
gcccagatgtttcggtgaataggttttacacattggacacaaaattgtgggagaaatcat
ccaaggggtggtaGGAGACGTACAAGCGTCAGACTCCTCAGTACGGACAC
>Capsid_Deletion-3_9-109
GTCTGCTTGTCGTTTCATCCGTCAAAGGGAGCGTCTCCcgcaagaagcagcaaacatcat
agttggctatggtgagtggtgttcggactctgatgctactgcagtggacaaaccaacgcg
cccagatgtttcggtgaataggttttacacattggacacaaaattgtgggagaaatcatc
caaggggtggtaGGAGACGCTACAAGCGTCAGACTCCTCAGTACGGACAC
>Capsid_Deletion-3_3-110
GTCTGCTTGTCGTTTCATCCGTCAAAGGCGTCTCCcgcaagaagcagcaaacatcatagt
tggctatggtgagtggccttactgttcggactctgatgctactgcagtggacaaaccaac
gcgcccagatgtttcggtgaataggttttacacattggacacaaaattgtgggagaaatc
atccaaggggtggtaGGAGACGCAAGCGTCAGACTCCTCAGTACGGACAC
>Capsid_Deletion-3_6-110
GTCTGCTTGTCGTTTCATCCGTCAAAGGGCGTCTCCcgcaagaagcagcaaacatcatag
ttggctatggtgagtggccttgttcggactctgatgctactgcagtggacaaaccaacgc
gcccagatgtttcggtgaataggttttacacattggacacaaaattgtgggagaaatcat
ccaaggggtggtaGGAGACGTACAAGCGTCAGACTCCTCAGTACGGACAC
>Capsid_Deletion-3_9-110
GTCTGCTTGTCGTTTCATCCGTCAAAGGGAGCGTCTCCcgcaagaagcagcaaacatcat
agttggctatggtgagtggccttcggactctgatgctactgcagtggacaaaccaacgcg
cccagatgtttcggtgaataggttttacacattggacacaaaattgtgggagaaatcatc
caaggggtggtaGGAGACGCTACAAGCGTCAGACTCCTCAGTACGGACAC
>Capsid_Deletion-3_3-111
GTCTGCTTGTCGTTTCATCCGTCAAAGGCGTCTCCcgcaagaagcagcaaacatcatagt
tggctatggtgagtggccttcctgttcggactctgatgctactgcagtggacaaaccaac
gcgcccagatgtttcggtgaataggttttacacattggacacaaaattgtgggagaaatc
atccaaggggtggtaGGAGACGCAAGCGTCAGACTCCTCAGTACGGACAC
>Capsid_Deletion-3_6-111
GTCTGCTTGTCGTTTCATCCGTCAAAGGGCGTCTCCcgcaagaagcagcaaacatcatag
ttggctatggtgagtggccttcctcggactctgatgctactgcagtggacaaaccaacgc
gcccagatgtttcggtgaataggttttacacattggacacaaaattgtgggagaaatcat
ccaaggggtggtaGGAGACGTACAAGCGTCAGACTCCTCAGTACGGACAC
>Capsid_Deletion-3_9-111
GTCTGCTTGTCGTTTCATCCGTCAAAGGGAGCGTCTCCcgcaagaagcagcaaacatcat
agttggctatggtgagtggccttccgactctgatgctactgcagtggacaaaccaacgcg
cccagatgtttcggtgaataggttttacacattggacacaaaattgtgggagaaatcatc
caaggggtggtaGGAGACGCTACAAGCGTCAGACTCCTCAGTACGGACAC
>Capsid_Deletion-3_3-112
GTCTGCTTGTCGTTTCATCCGTCAAAGGCGTCTCCcgcaagaagcagcaaacatcatagt
tggctatggtgagtggccttcctactcggactctgatgctactgcagtggacaaaccaac
gcgcccagatgtttcggtgaataggttttacacattggacacaaaattgtgggagaaatc
atccaaggggtggtaGGAGACGCAAGCGTCAGACTCCTCAGTACGGACAC
>Capsid_Deletion-3_6-112
GTCTGCTTGTCGTTTCATCCGTCAAAGGGCGTCTCCcgcaagaagcagcaaacatcatag
ttggctatggtgagtggccttcctacgactctgatgctactgcagtggacaaaccaacgc
gcccagatgtttcggtgaataggttttacacattggacacaaaattgtgggagaaatcat
ccaaggggtggtaGGAGACGTACAAGCGTCAGACTCCTCAGTACGGACAC
>Capsid_Deletion-3_9-112
GTCTGCTTGTCGTTTCATCCGTCAAAGGGAGCGTCTCCcgcaagaagcagcaaacatcat
agttggctatggtgagtggccttcctactctgatgctactgcagtggacaaaccaacgcg
cccagatgtttcggtgaataggttttacacattggacacaaaattgtgggagaaatcatc
caaggggtggtaGGAGACGCTACAAGCGTCAGACTCCTCAGTACGGACAC
>Capsid_Deletion-3_3-113
GTCTGCTTGTCGTTTCATCCGTCAAAGGCGTCTCCcgcaagaagcagcaaacatcatagt
tggctatggtgagtggccttcctactgtgactctgatgctactgcagtggacaaaccaac
gcgcccagatgtttcggtgaataggttttacacattggacacaaaattgtgggagaaatc
atccaaggggtggtaGGAGACGCAAGCGTCAGACTCCTCAGTACGGACAC
>Capsid_Deletion-3_6-113
GTCTGCTTGTCGTTTCATCCGTCAAAGGGCGTCTCCcgcaagaagcagcaaacatcatag
ttggctatggtgagtggccttcctactgttctgatgctactgcagtggacaaaccaacgc
gcccagatgtttcggtgaataggttttacacattggacacaaaattgtgggagaaatcat
ccaaggggtggtaGGAGACGTACAAGCGTCAGACTCCTCAGTACGGACAC
>Capsid_Deletion-3_9-113
GTCTGCTTGTCGTTTCATCCGTCAAAGGGAGCGTCTCCcgcaagaagcagcaaacatcat
agttggctatggtgagtggccttcctactgtgatgctactgcagtggacaaaccaacgcg
cccagatgtttcggtgaataggttttacacattggacacaaaattgtgggagaaatcatc
caaggggtggtaGGAGACGCTACAAGCGTCAGACTCCTCAGTACGGACAC
>Capsid_Deletion-3_3-114
GTCTGCTTGTCGTTTCATCCGTCAAAGGCGTCTCCcgcaagaagcagcaaacatcatagt
tggctatggtgagtggccttcctactgttcgtctgatgctactgcagtggacaaaccaac
gcgcccagatgtttcggtgaataggttttacacattggacacaaaattgtgggagaaatc
atccaaggggtggtaGGAGACGCAAGCGTCAGACTCCTCAGTACGGACAC
>Capsid_Deletion-3_6-114
GTCTGCTTGTCGTTTCATCCGTCAAAGGGCGTCTCCcgcaagaagcagcaaacatcatag
ttggctatggtgagtggccttcctactgttcggatgctactgcagtggacaaaccaacgc
gcccagatgtttcggtgaataggttttacacattggacacaaaattgtgggagaaatcat
ccaaggggtggtaGGAGACGTACAAGCGTCAGACTCCTCAGTACGGACAC
>Capsid_Deletion-3_9-114
GTCTGCTTGTCGTTTCATCCGTCAAAGGGAGCGTCTCCcgcaagaagcagcaaacatcat
agttggctatggtgagtggccttcctactgttcggctactgcagtggacaaaccaacgcg
cccagatgtttcggtgaataggttttacacattggacacaaaattgtgggagaaatcatc
caaggggtggtaGGAGACGCTACAAGCGTCAGACTCCTCAGTACGGACAC
>Capsid_Deletion-3_3-115
GTCTGCTTGTCGTTTCATCCGTCAAAGGCGTCTCCcgcaagaagcagcaaacatcatagt
tggctatggtgagtggccttcctactgttcggacgatgctactgcagtggacaaaccaac
gcgcccagatgtttcggtgaataggttttacacattggacacaaaattgtgggagaaatc
atccaaggggtggtaGGAGACGCAAGCGTCAGACTCCTCAGTACGGACAC
>Capsid_Deletion-3_6-115
GTCTGCTTGTCGTTTCATCCGTCAAAGGGCGTCTCCcgcaagaagcagcaaacatcatag
ttggctatggtgagtggccttcctactgttcggacgctactgcagtggacaaaccaacgc
gcccagatgtttcggtgaataggttttacacattggacacaaaattgtgggagaaatcat
ccaaggggtggtaGGAGACGTACAAGCGTCAGACTCCTCAGTACGGACAC
>Capsid_Deletion-3_9-115
GTCTGCTTGTCGTTTCATCCGTCAAAGGGAGCGTCTCCcgcaagaagcagcaaacatcat
agttggctatggtgagtggccttcctactgttcggacactgcagtggacaaaccaacgcg
cccagatgtttcggtgaataggttttacacattggacacaaaattgtgggagaaatcatc
caaggggtggtaGGAGACGCTACAAGCGTCAGACTCCTCAGTACGGACAC
>Capsid_Deletion-3_3-116
GTCTGCTTGTCGTTTCATCCGTCAAAGGCGTCTCCcgcaagaagcagcaaacatcatagt
tggctatggtgagtggccttcctactgttcggactctgctactgcagtggacaaaccaac
gcgcccagatgtttcggtgaataggttttacacattggacacaaaattgtgggagaaatc
atccaaggggtggtaGGAGACGCAAGCGTCAGACTCCTCAGTACGGACAC
>Capsid_Deletion-3_6-116
GTCTGCTTGTCGTTTCATCCGTCAAAGGGCGTCTCCcgcaagaagcagcaaacatcatag
ttggctatggtgagtggccttcctactgttcggactctactgcagtggacaaaccaacgc
gcccagatgtttcggtgaataggttttacacattggacacaaaattgtgggagaaatcat
ccaaggggtggtaGGAGACGTACAAGCGTCAGACTCCTCAGTACGGACAC
>Capsid_Deletion-3_9-116
GTCTGCTTGTCGTTTCATCCGTCAAAGGGAGCGTCTCCcgcaagaagcagcaaacatcat
agttggctatggtgagtggccttcctactgttcggactctgcagtggacaaaccaacgcg
cccagatgtttcggtgaataggttttacacattggacacaaaattgtgggagaaatcatc
caaggggtggtaGGAGACGCTACAAGCGTCAGACTCCTCAGTACGGACAC
>Capsid_Deletion-3_3-117
GTCTGCTTGTCGTTTCATCCGTCAAAGGCGTCTCCcgcaagaagcagcaaacatcatagt
tggctatggtgagtggccttcctactgttcggactctgatactgcagtggacaaaccaac
gcgcccagatgtttcggtgaataggttttacacattggacacaaaattgtgggagaaatc
atccaaggggtggtaGGAGACGCAAGCGTCAGACTCCTCAGTACGGACAC
>Capsid_Deletion-3_6-117
GTCTGCTTGTCGTTTCATCCGTCAAAGGGCGTCTCCcgcaagaagcagcaaacatcatag
ttggctatggtgagtggccttcctactgttcggactctgatgcagtggacaaaccaacgc
gcccagatgtttcggtgaataggttttacacattggacacaaaattgtgggagaaatcat
ccaaggggtggtaGGAGACGTACAAGCGTCAGACTCCTCAGTACGGACAC
>Capsid_Deletion-3_9-117
GTCTGCTTGTCGTTTCATCCGTCAAAGGGAGCGTCTCCcgcaagaagcagcaaacatcat
agttggctatggtgagtggccttcctactgttcggactctgatgtggacaaaccaacgcg
cccagatgtttcggtgaataggttttacacattggacacaaaattgtgggagaaatcatc
caaggggtggtaGGAGACGCTACAAGCGTCAGACTCCTCAGTACGGACAC
>Capsid_Deletion-3_3-118
GTCTGCTTGTCGTTTCATCCGTCAAAGGCGTCTCCcgcaagaagcagcaaacatcatagt
tggctatggtgagtggccttcctactgttcggactctgatgctgcagtggacaaaccaac
gcgcccagatgtttcggtgaataggttttacacattggacacaaaattgtgggagaaatc
atccaaggggtggtaGGAGACGCAAGCGTCAGACTCCTCAGTACGGACAC
>Capsid_Deletion-3_6-118
GTCTGCTTGTCGTTTCATCCGTCAAAGGGCGTCTCCcgcaagaagcagcaaacatcatag
ttggctatggtgagtggccttcctactgttcggactctgatgctgtggacaaaccaacgc
gcccagatgtttcggtgaataggttttacacattggacacaaaattgtgggagaaatcat
ccaaggggtggtaGGAGACGTACAAGCGTCAGACTCCTCAGTACGGACAC
>Capsid_Deletion-3_9-118
GTCTGCTTGTCGTTTCATCCGTCAAAGGGAGCGTCTCCcgcaagaagcagcaaacatcat
agttggctatggtgagtggccttcctactgttcggactctgatgctgacaaaccaacgcg
cccagatgtttcggtgaataggttttacacattggacacaaaattgtgggagaaatcatc
caaggggtggtaGGAGACGCTACAAGCGTCAGACTCCTCAGTACGGACAC
>Capsid_Deletion-3_3-119
GTCTGCTTGTCGTTTCATCCGTCAAAGGCGTCTCCcgcaagaagcagcaaacatcatagt
tggctatggtgagtggccttcctactgttcggactctgatgctactgtggacaaaccaac
gcgcccagatgtttcggtgaataggttttacacattggacacaaaattgtgggagaaatc
atccaaggggtggtaGGAGACGCAAGCGTCAGACTCCTCAGTACGGACAC
>Capsid_Deletion-3_6-119
GTCTGCTTGTCGTTTCATCCGTCAAAGGGCGTCTCCcgcaagaagcagcaaacatcatag
ttggctatggtgagtggccttcctactgttcggactctgatgctactgacaaaccaacgc
gcccagatgtttcggtgaataggttttacacattggacacaaaattgtgggagaaatcat
ccaaggggtggtaGGAGACGTACAAGCGTCAGACTCCTCAGTACGGACAC
>Capsid_Deletion-3_9-119
GTCTGCTTGTCGTTTCATCCGTCAAAGGGAGCGTCTCCcgcaagaagcagcaaacatcat
agttggctatggtgagtggccttcctactgttcggactctgatgctactaaaccaacgcg
cccagatgtttcggtgaataggttttacacattggacacaaaattgtgggagaaatcatc
caaggggtggtaGGAGACGCTACAAGCGTCAGACTCCTCAGTACGGACAC
>Capsid_Deletion-3_3-120
GTCTGCTTGTCGTTTCATCCGTCAAAGGCGTCTCCcgcaagaagcagcaaacatcatagt
tggctatggtgagtggccttcctactgttcggactctgatgctactgcagacaaaccaac
gcgcccagatgtttcggtgaataggttttacacattggacacaaaattgtgggagaaatc
atccaaggggtggtaGGAGACGCAAGCGTCAGACTCCTCAGTACGGACAC
>Capsid_Deletion-3_6-120
GTCTGCTTGTCGTTTCATCCGTCAAAGGGCGTCTCCcgcaagaagcagcaaacatcatag
ttggctatggtgagtggccttcctactgttcggactctgatgctactgcaaaaccaacgc
gcccagatgtttcggtgaataggttttacacattggacacaaaattgtgggagaaatcat
ccaaggggtggtaGGAGACGTACAAGCGTCAGACTCCTCAGTACGGACAC
>Capsid_Deletion-3_9-120
GTCTGCTTGTCGTTTCATCCGTCAAAGGGAGCGTCTCCcgcaagaagcagcaaacatcat
agttggctatggtgagtggccttcctactgttcggactctgatgctactgcaccaacgcg
cccagatgtttcggtgaataggttttacacattggacacaaaattgtgggagaaatcatc
caaggggtggtaGGAGACGCTACAAGCGTCAGACTCCTCAGTACGGACAC
>Capsid_Deletion-3_3-121
GTCTGCTTGTCGTTTCATCCGTCAAAGGCGTCTCCcgcaagaagcagcaaacatcatagt
tggctatggtgagtggccttcctactgttcggactctgatgctactgcagtgaaaccaac
gcgcccagatgtttcggtgaataggttttacacattggacacaaaattgtgggagaaatc
atccaaggggtggtaGGAGACGCAAGCGTCAGACTCCTCAGTACGGACAC
>Capsid_Deletion-3_6-121
GTCTGCTTGTCGTTTCATCCGTCAAAGGGCGTCTCCcgcaagaagcagcaaacatcatag
ttggctatggtgagtggccttcctactgttcggactctgatgctactgcagtgccaacgc
gcccagatgtttcggtgaataggttttacacattggacacaaaattgtgggagaaatcat
ccaaggggtggtaGGAGACGTACAAGCGTCAGACTCCTCAGTACGGACAC
>Capsid_Deletion-3_9-121
GTCTGCTTGTCGTTTCATCCGTCAAAGGGAGCGTCTCCcgcaagaagcagcaaacatcat
agttggctatggtgagtggccttcctactgttcggactctgatgctactgcagtgacgcg
cccagatgtttcggtgaataggttttacacattggacacaaaattgtgggagaaatcatc
caaggggtggtaGGAGACGCTACAAGCGTCAGACTCCTCAGTACGGACAC
>Capsid_Deletion-3_3-122
GTCTGCTTGTCGTTTCATCCGTCAAAGGCGTCTCCcgcaagaagcagcaaacatcatagt
tggctatggtgagtggccttcctactgttcggactctgatgctactgcagtggacccaac
gcgcccagatgtttcggtgaataggttttacacattggacacaaaattgtgggagaaatc
atccaaggggtggtaGGAGACGCAAGCGTCAGACTCCTCAGTACGGACAC
>Capsid_Deletion-3_6-122
GTCTGCTTGTCGTTTCATCCGTCAAAGGGCGTCTCCcgcaagaagcagcaaacatcatag
ttggctatggtgagtggccttcctactgttcggactctgatgctactgcagtggacacgc
gcccagatgtttcggtgaataggttttacacattggacacaaaattgtgggagaaatcat
ccaaggggtggtaGGAGACGTACAAGCGTCAGACTCCTCAGTACGGACAC
>Capsid_Deletion-3_9-122
GTCTGCTTGTCGTTTCATCCGTCAAAGGGAGCGTCTCCcgcaagaagcagcaaacatcat
agttggctatggtgagtggccttcctactgttcggactctgatgctactgcagtggaccg
cccagatgtttcggtgaataggttttacacattggacacaaaattgtgggagaaatcatc
caaggggtggtaGGAGACGCTACAAGCGTCAGACTCCTCAGTACGGACAC
>Capsid_Deletion-3_3-123
GTCTGCTTGTCGTTTCATCCGTCAAAGGCGTCTCCcgcaagaagcagcaaacatcatagt
tggctatggtgagtggccttcctactgttcggactctgatgctactgcagtggacaaaac
gcgcccagatgtttcggtgaataggttttacacattggacacaaaattgtgggagaaatc
atccaaggggtggtaGGAGACGCAAGCGTCAGACTCCTCAGTACGGACAC
>Capsid_Deletion-3_6-123
GTCTGCTTGTCGTTTCATCCGTCAAAGGGCGTCTCCcgcaagaagcagcaaacatcatag
ttggctatggtgagtggccttcctactgttcggactctgatgctactgcagtggacaaac
gcccagatgtttcggtgaataggttttacacattggacacaaaattgtgggagaaatcat
ccaaggggtggtaGGAGACGTACAAGCGTCAGACTCCTCAGTACGGACAC
>Capsid_Deletion-3_9-123
GTCTGCTTGTCGTTTCATCCGTCAAAGGGAGCGTCTCCcgcaagaagcagcaaacatcat
agttggctatggtgagtggccttcctactgttcggactctgatgctactgcagtggacaa
accagatgtttcggtgaataggttttacacattggacacaaaattgtgggagaaatcatc
caaggggtggtaGGAGACGCTACAAGCGTCAGACTCCTCAGTACGGACAC
>Capsid_Deletion-3_3-124
GTCTGCTTGTCGTTTCATCCGTCAAAGGCGTCTCCcgcaagaagcagcaaacatcatagt
tggctatggtgagtggccttcctactgttcggactctgatgctactgcagtggacaaacc
acgcccagatgtttcggtgaataggttttacacattggacacaaaattgtgggagaaatc
atccaaggggtggtaGGAGACGCAAGCGTCAGACTCCTCAGTACGGACAC
>Capsid_Deletion-3_6-124
GTCTGCTTGTCGTTTCATCCGTCAAAGGGCGTCTCCcgcaagaagcagcaaacatcatag
ttggctatggtgagtggccttcctactgttcggactctgatgctactgcagtggacaaac
caccagatgtttcggtgaataggttttacacattggacacaaaattgtgggagaaatcat
ccaaggggtggtaGGAGACGTACAAGCGTCAGACTCCTCAGTACGGACAC
>Capsid_Deletion-3_9-124
GTCTGCTTGTCGTTTCATCCGTCAAAGGGAGCGTCTCCcgcaagaagcagcaaacatcat
agttggctatggtgagtggccttcctactgttcggactctgatgctactgcagtggacaa
accagatgtttcggtgaataggttttacacattggacacaaaattgtgggagaaatcatc
caaggggtggtaGGAGACGCTACAAGCGTCAGACTCCTCAGTACGGACAC
>Capsid_Deletion-3_3-125
GTCTGCTTGTCGTTTCATCCGTCAAAGGCGTCTCCcgcaagaagcagcaaacatcatagt
tggctatggtgagtggccttcctactgttcggactctgatgctactgcagtggacaaacc
aacgccagatgtttcggtgaataggttttacacattggacacaaaattgtgggagaaatc
atccaaggggtggtaGGAGACGCAAGCGTCAGACTCCTCAGTACGGACAC
>Capsid_Deletion-3_6-125
GTCTGCTTGTCGTTTCATCCGTCAAAGGGCGTCTCCcgcaagaagcagcaaacatcatag
ttggctatggtgagtggccttcctactgttcggactctgatgctactgcagtggacaaac
caacggatgtttcggtgaataggttttacacattggacacaaaattgtgggagaaatcat
ccaaggggtggtaGGAGACGTACAAGCGTCAGACTCCTCAGTACGGACAC
>Capsid_Deletion-3_9-125
GTCTGCTTGTCGTTTCATCCGTCAAAGGGAGCGTCTCCcgcaagaagcagcaaacatcat
agttggctatggtgagtggccttcctactgttcggactctgatgctactgcagtggacaa
accaacggtttcggtgaataggttttacacattggacacaaaattgtgggagaaatcatc
caaggggtggtaGGAGACGCTACAAGCGTCAGACTCCTCAGTACGGACAC
>Capsid_Deletion-3_3-126
GTCTGCTTGTCGTTTCATCCGTCAAAGGCGTCTCCcgcaagaagcagcaaacatcatagt
tggctatggtgagtggccttcctactgttcggactctgatgctactgcagtggacaaacc
aacgcgcgatgtttcggtgaataggttttacacattggacacaaaattgtgggagaaatc
atccaaggggtggtaGGAGACGCAAGCGTCAGACTCCTCAGTACGGACAC
>Capsid_Deletion-3_6-126
GTCTGCTTGTCGTTTCATCCGTCAAAGGGCGTCTCCcgcaagaagcagcaaacatcatag
ttggctatggtgagtggccttcctactgttcggactctgatgctactgcagtggacaaac
caacgcgcgtttcggtgaataggttttacacattggacacaaaattgtgggagaaatcat
ccaaggggtggtaGGAGACGTACAAGCGTCAGACTCCTCAGTACGGACAC
>Capsid_Deletion-3_9-126
GTCTGCTTGTCGTTTCATCCGTCAAAGGGAGCGTCTCCcgcaagaagcagcaaacatcat
agttggctatggtgagtggccttcctactgttcggactctgatgctactgcagtggacaa
accaacgcgctcggtgaataggttttacacattggacacaaaattgtgggagaaatcatc
caaggggtggtaGGAGACGCTACAAGCGTCAGACTCCTCAGTACGGACAC
>Capsid_Deletion-3_3-127
GTCTGCTTGTCGTTTCATCCGTCAAAGGCGTCTCCcgcaagaagcagcaaacatcatagt
tggctatggtgagtggccttcctactgttcggactctgatgctactgcagtggacaaacc
aacgcgcccagtttcggtgaataggttttacacattggacacaaaattgtgggagaaatc
atccaaggggtggtaGGAGACGCAAGCGTCAGACTCCTCAGTACGGACAC
>Capsid_Deletion-3_6-127
GTCTGCTTGTCGTTTCATCCGTCAAAGGGCGTCTCCcgcaagaagcagcaaacatcatag
ttggctatggtgagtggccttcctactgttcggactctgatgctactgcagtggacaaac
caacgcgcccatcggtgaataggttttacacattggacacaaaattgtgggagaaatcat
ccaaggggtggtaGGAGACGTACAAGCGTCAGACTCCTCAGTACGGACAC
>Capsid_Deletion-3_9-127
GTCTGCTTGTCGTTTCATCCGTCAAAGGGAGCGTCTCCcgcaagaagcagcaaacatcat
agttggctatggtgagtggccttcctactgttcggactctgatgctactgcagtggacaa
accaacgcgcccagtgaataggttttacacattggacacaaaattgtgggagaaatcatc
caaggggtggtaGGAGACGCTACAAGCGTCAGACTCCTCAGTACGGACAC
>Capsid_Deletion-3_3-128
GTCTGCTTGTCGTTTCATCCGTCAAAGGCGTCTCCcgcaagaagcagcaaacatcatagt
tggctatggtgagtggccttcctactgttcggactctgatgctactgcagtggacaaacc
aacgcgcccagattcggtgaataggttttacacattggacacaaaattgtgggagaaatc
atccaaggggtggtaGGAGACGCAAGCGTCAGACTCCTCAGTACGGACAC
>Capsid_Deletion-3_6-128
GTCTGCTTGTCGTTTCATCCGTCAAAGGGCGTCTCCcgcaagaagcagcaaacatcatag
ttggctatggtgagtggccttcctactgttcggactctgatgctactgcagtggacaaac
caacgcgcccagatgtgaataggttttacacattggacacaaaattgtgggagaaatcat
ccaaggggtggtaGGAGACGTACAAGCGTCAGACTCCTCAGTACGGACAC
>Capsid_Deletion-3_9-128
GTCTGCTTGTCGTTTCATCCGTCAAAGGGAGCGTCTCCcgcaagaagcagcaaacatcat
agttggctatggtgagtggccttcctactgttcggactctgatgctactgcagtggacaa
accaacgcgcccagataataggttttacacattggacacaaaattgtgggagaaatcatc
caaggggtggtaGGAGACGCTACAAGCGTCAGACTCCTCAGTACGGACAC
>Capsid_Deletion-3_3-129
GTCTGCTTGTCGTTTCATCCGTCAAAGGCGTCTCCcgcaagaagcagcaaacatcatagt
tggctatggtgagtggccttcctactgttcggactctgatgctactgcagtggacaaacc
aacgcgcccagatgttgtgaataggttttacacattggacacaaaattgtgggagaaatc
atccaaggggtggtaGGAGACGCAAGCGTCAGACTCCTCAGTACGGACAC
>Capsid_Deletion-3_6-129
GTCTGCTTGTCGTTTCATCCGTCAAAGGGCGTCTCCcgcaagaagcagcaaacatcatag
ttggctatggtgagtggccttcctactgttcggactctgatgctactgcagtggacaaac
caacgcgcccagatgttaataggttttacacattggacacaaaattgtgggagaaatcat
ccaaggggtggtaGGAGACGTACAAGCGTCAGACTCCTCAGTACGGACAC
>Capsid_Deletion-3_9-129
GTCTGCTTGTCGTTTCATCCGTCAAAGGGAGCGTCTCCcgcaagaagcagcaaacatcat
agttggctatggtgagtggccttcctactgttcggactctgatgctactgcagtggacaa
accaacgcgcccagatgttaggttttacacattggacacaaaattgtgggagaaatcatc
caaggggtggtaGGAGACGCTACAAGCGTCAGACTCCTCAGTACGGACAC
>Capsid_Deletion-3_3-130
GTCTGCTTGTCGTTTCATCCGTCAAAGGCGTCTCCcgcaagaagcagcaaacatcatagt
tggctatggtgagtggccttcctactgttcggactctgatgctactgcagtggacaaacc
aacgcgcccagatgtttcgaataggttttacacattggacacaaaattgtgggagaaatc
atccaaggggtggtaGGAGACGCAAGCGTCAGACTCCTCAGTACGGACAC
>Capsid_Deletion-3_6-130
GTCTGCTTGTCGTTTCATCCGTCAAAGGGCGTCTCCcgcaagaagcagcaaacatcatag
ttggctatggtgagtggccttcctactgttcggactctgatgctactgcagtggacaaac
caacgcgcccagatgtttcgaggttttacacattggacacaaaattgtgggagaaatcat
ccaaggggtggtaGGAGACGTACAAGCGTCAGACTCCTCAGTACGGACAC
>Capsid_Deletion-3_9-130
GTCTGCTTGTCGTTTCATCCGTCAAAGGGAGCGTCTCCcgcaagaagcagcaaacatcat
agttggctatggtgagtggccttcctactgttcggactctgatgctactgcagtggacaa
accaacgcgcccagatgtttcgttttacacattggacacaaaattgtgggagaaatcatc
caaggggtggtaGGAGACGCTACAAGCGTCAGACTCCTCAGTACGGACAC
>Capsid_Deletion-3_3-131
GTCTGCTTGTCGTTTCATCCGTCAAAGGCGTCTCCcgcaagaagcagcaaacatcatagt
tggctatggtgagtggccttcctactgttcggactctgatgctactgcagtggacaaacc
aacgcgcccagatgtttcggtgaggttttacacattggacacaaaattgtgggagaaatc
atccaaggggtggtaGGAGACGCAAGCGTCAGACTCCTCAGTACGGACAC
>Capsid_Deletion-3_6-131
GTCTGCTTGTCGTTTCATCCGTCAAAGGGCGTCTCCcgcaagaagcagcaaacatcatag
ttggctatggtgagtggccttcctactgttcggactctgatgctactgcagtggacaaac
caacgcgcccagatgtttcggtgttttacacattggacacaaaattgtgggagaaatcat
ccaaggggtggtaGGAGACGTACAAGCGTCAGACTCCTCAGTACGGACAC
>Capsid_Deletion-3_9-131
GTCTGCTTGTCGTTTCATCCGTCAAAGGGAGCGTCTCCcgcaagaagcagcaaacatcat
agttggctatggtgagtggccttcctactgttcggactctgatgctactgcagtggacaa
accaacgcgcccagatgtttcggtgtacacattggacacaaaattgtgggagaaatcatc
caaggggtggtaGGAGACGCTACAAGCGTCAGACTCCTCAGTACGGACAC
>Capsid_Deletion-3_3-132
GTCTGCTTGTCGTTTCATCCGTCAAAGGCGTCTCCcgcaagaagcagcaaacatcatagt
tggctatggtgagtggccttcctactgttcggactctgatgctactgcagtggacaaacc
aacgcgcccagatgtttcggtgaatttttacacattggacacaaaattgtgggagaaatc
atccaaggggtggtaGGAGACGCAAGCGTCAGACTCCTCAGTACGGACAC
>Capsid_Deletion-3_6-132
GTCTGCTTGTCGTTTCATCCGTCAAAGGGCGTCTCCcgcaagaagcagcaaacatcatag
ttggctatggtgagtggccttcctactgttcggactctgatgctactgcagtggacaaac
caacgcgcccagatgtttcggtgaattacacattggacacaaaattgtgggagaaatcat
ccaaggggtggtaGGAGACGTACAAGCGTCAGACTCCTCAGTACGGACAC
>Capsid_Deletion-3_9-132
GTCTGCTTGTCGTTTCATCCGTCAAAGGGAGCGTCTCCcgcaagaagcagcaaacatcat
agttggctatggtgagtggccttcctactgttcggactctgatgctactgcagtggacaa
accaacgcgcccagatgtttcggtgaatacattggacacaaaattgtgggagaaatcatc
caaggggtggtaGGAGACGCTACAAGCGTCAGACTCCTCAGTACGGACAC
>Capsid_Deletion-3_3-133
GTCTGCTTGTCGTTTCATCCGTCAAAGGCGTCTCCcgcaagaagcagcaaacatcatagt
tggctatggtgagtggccttcctactgttcggactctgatgctactgcagtggacaaacc
aacgcgcccagatgtttcggtgaataggtacacattggacacaaaattgtgggagaaatc
atccaaggggtggtaGGAGACGCAAGCGTCAGACTCCTCAGTACGGACAC
>Capsid_Deletion-3_6-133
GTCTGCTTGTCGTTTCATCCGTCAAAGGGCGTCTCCcgcaagaagcagcaaacatcatag
ttggctatggtgagtggccttcctactgttcggactctgatgctactgcagtggacaaac
caacgcgcccagatgtttcggtgaataggacattggacacaaaattgtgggagaaatcat
ccaaggggtggtaGGAGACGTACAAGCGTCAGACTCCTCAGTACGGACAC
>Capsid_Deletion-3_9-133
GTCTGCTTGTCGTTTCATCCGTCAAAGGGAGCGTCTCCcgcaagaagcagcaaacatcat
agttggctatggtgagtggccttcctactgttcggactctgatgctactgcagtggacaa
accaacgcgcccagatgtttcggtgaataggttggacacaaaattgtgggagaaatcatc
caaggggtggtaGGAGACGCTACAAGCGTCAGACTCCTCAGTACGGACAC
>Capsid_Deletion-3_3-134
GTCTGCTTGTCGTTTCATCCGTCAAAGGCGTCTCCcgcaagaagcagcaaacatcatagt
tggctatggtgagtggccttcctactgttcggactctgatgctactgcagtggacaaacc
aacgcgcccagatgtttcggtgaataggtttacattggacacaaaattgtgggagaaatc
atccaaggggtggtaGGAGACGCAAGCGTCAGACTCCTCAGTACGGACAC
>Capsid_Deletion-3_6-134
GTCTGCTTGTCGTTTCATCCGTCAAAGGGCGTCTCCcgcaagaagcagcaaacatcatag
ttggctatggtgagtggccttcctactgttcggactctgatgctactgcagtggacaaac
caacgcgcccagatgtttcggtgaataggtttttggacacaaaattgtgggagaaatcat
ccaaggggtggtaGGAGACGTACAAGCGTCAGACTCCTCAGTACGGACAC
>Capsid_Deletion-3_9-134
GTCTGCTTGTCGTTTCATCCGTCAAAGGGAGCGTCTCCcgcaagaagcagcaaacatcat
agttggctatggtgagtggccttcctactgttcggactctgatgctactgcagtggacaa
accaacgcgcccagatgtttcggtgaataggtttgacacaaaattgtgggagaaatcatc
caaggggtggtaGGAGACGCTACAAGCGTCAGACTCCTCAGTACGGACAC
>Capsid_Deletion-3_3-135
GTCTGCTTGTCGTTTCATCCGTCAAAGGCGTCTCCcgcaagaagcagcaaacatcatagt
tggctatggtgagtggccttcctactgttcggactctgatgctactgcagtggacaaacc
aacgcgcccagatgtttcggtgaataggttttacttggacacaaaattgtgggagaaatc
atccaaggggtggtaGGAGACGCAAGCGTCAGACTCCTCAGTACGGACAC
>Capsid_Deletion-3_6-135
GTCTGCTTGTCGTTTCATCCGTCAAAGGGCGTCTCCcgcaagaagcagcaaacatcatag
ttggctatggtgagtggccttcctactgttcggactctgatgctactgcagtggacaaac
caacgcgcccagatgtttcggtgaataggttttacgacacaaaattgtgggagaaatcat
ccaaggggtggtaGGAGACGTACAAGCGTCAGACTCCTCAGTACGGACAC
>Capsid_Deletion-3_9-135
GTCTGCTTGTCGTTTCATCCGTCAAAGGGAGCGTCTCCcgcaagaagcagcaaacatcat
agttggctatggtgagtggccttcctactgttcggactctgatgctactgcagtggacaa
accaacgcgcccagatgtttcggtgaataggttttacacaaaattgtgggagaaatcatc
caaggggtggtaGGAGACGCTACAAGCGTCAGACTCCTCAGTACGGACAC
>Capsid_Deletion-3_3-136
GTCTGCTTGTCGTTTCATCCGTCAAAGGCGTCTCCcgcaagaagcagcaaacatcatagt
tggctatggtgagtggccttcctactgttcggactctgatgctactgcagtggacaaacc
aacgcgcccagatgtttcggtgaataggttttacacagacacaaaattgtgggagaaatc
atccaaggggtggtaGGAGACGCAAGCGTCAGACTCCTCAGTACGGACAC
>Capsid_Deletion-3_6-136
GTCTGCTTGTCGTTTCATCCGTCAAAGGGCGTCTCCcgcaagaagcagcaaacatcatag
ttggctatggtgagtggccttcctactgttcggactctgatgctactgcagtggacaaac
caacgcgcccagatgtttcggtgaataggttttacacaacaaaattgtgggagaaatcat
ccaaggggtggtaGGAGACGTACAAGCGTCAGACTCCTCAGTACGGACAC
>Capsid_Deletion-3_9-136
GTCTGCTTGTCGTTTCATCCGTCAAAGGGAGCGTCTCCcgcaagaagcagcaaacatcat
agttggctatggtgagtggccttcctactgttcggactctgatgctactgcagtggacaa
accaacgcgcccagatgtttcggtgaataggttttacacaaaattgtgggagaaatcatc
caaggggtggtaGGAGACGCTACAAGCGTCAGACTCCTCAGTACGGACAC
>Capsid_Deletion-3_3-137
GTCTGCTTGTCGTTTCATCCGTCAAAGGCGTCTCCcgcaagaagcagcaaacatcatagt
tggctatggtgagtggccttcctactgttcggactctgatgctactgcagtggacaaacc
aacgcgcccagatgtttcggtgaataggttttacacattgacaaaattgtgggagaaatc
atccaaggggtggtaGGAGACGCAAGCGTCAGACTCCTCAGTACGGACAC
>Capsid_Deletion-3_6-137
GTCTGCTTGTCGTTTCATCCGTCAAAGGGCGTCTCCcgcaagaagcagcaaacatcatag
ttggctatggtgagtggccttcctactgttcggactctgatgctactgcagtggacaaac
caacgcgcccagatgtttcggtgaataggttttacacattgaaattgtgggagaaatcat
ccaaggggtggtaGGAGACGTACAAGCGTCAGACTCCTCAGTACGGACAC
>Capsid_Deletion-3_9-137
GTCTGCTTGTCGTTTCATCCGTCAAAGGGAGCGTCTCCcgcaagaagcagcaaacatcat
agttggctatggtgagtggccttcctactgttcggactctgatgctactgcagtggacaa
accaacgcgcccagatgtttcggtgaataggttttacacattgttgtgggagaaatcatc
caaggggtggtaGGAGACGCTACAAGCGTCAGACTCCTCAGTACGGACAC
>Capsid_Deletion-3_3-138
GTCTGCTTGTCGTTTCATCCGTCAAAGGCGTCTCCcgcaagaagcagcaaacatcatagt
tggctatggtgagtggccttcctactgttcggactctgatgctactgcagtggacaaacc
aacgcgcccagatgtttcggtgaataggttttacacattggacaaattgtgggagaaatc
atccaaggggtggtaGGAGACGCAAGCGTCAGACTCCTCAGTACGGACAC
>Capsid_Deletion-3_6-138
GTCTGCTTGTCGTTTCATCCGTCAAAGGGCGTCTCCcgcaagaagcagcaaacatcatag
ttggctatggtgagtggccttcctactgttcggactctgatgctactgcagtggacaaac
caacgcgcccagatgtttcggtgaataggttttacacattggacttgtgggagaaatcat
ccaaggggtggtaGGAGACGTACAAGCGTCAGACTCCTCAGTACGGACAC
>Capsid_Deletion-3_9-138
GTCTGCTTGTCGTTTCATCCGTCAAAGGGAGCGTCTCCcgcaagaagcagcaaacatcat
agttggctatggtgagtggccttcctactgttcggactctgatgctactgcagtggacaa
accaacgcgcccagatgtttcggtgaataggttttacacattggactgggagaaatcatc
caaggggtggtaGGAGACGCTACAAGCGTCAGACTCCTCAGTACGGACAC
>Capsid_Deletion-3_3-139
GTCTGCTTGTCGTTTCATCCGTCAAAGGCGTCTCCcgcaagaagcagcaaacatcatagt
tggctatggtgagtggccttcctactgttcggactctgatgctactgcagtggacaaacc
aacgcgcccagatgtttcggtgaataggttttacacattggacacattgtgggagaaatc
atccaaggggtggtaGGAGACGCAAGCGTCAGACTCCTCAGTACGGACAC
>Capsid_Deletion-3_6-139
GTCTGCTTGTCGTTTCATCCGTCAAAGGGCGTCTCCcgcaagaagcagcaaacatcatag
ttggctatggtgagtggccttcctactgttcggactctgatgctactgcagtggacaaac
caacgcgcccagatgtttcggtgaataggttttacacattggacacatgggagaaatcat
ccaaggggtggtaGGAGACGTACAAGCGTCAGACTCCTCAGTACGGACAC
>Capsid_Deletion-3_9-139
GTCTGCTTGTCGTTTCATCCGTCAAAGGGAGCGTCTCCcgcaagaagcagcaaacatcat
agttggctatggtgagtggccttcctactgttcggactctgatgctactgcagtggacaa
accaacgcgcccagatgtttcggtgaataggttttacacattggacacagagaaatcatc
caaggggtggtaGGAGACGCTACAAGCGTCAGACTCCTCAGTACGGACAC
>Capsid_Deletion-3_3-140
GTCTGCTTGTCGTTTCATCCGTCAAAGGCGTCTCCcgcaagaagcagcaaacatcatagt
tggctatggtgagtggccttcctactgttcggactctgatgctactgcagtggacaaacc
aacgcgcccagatgtttcggtgaataggttttacacattggacacaaaatgggagaaatc
atccaaggggtggtaGGAGACGCAAGCGTCAGACTCCTCAGTACGGACAC
>Capsid_Deletion-3_6-140
GTCTGCTTGTCGTTTCATCCGTCAAAGGGCGTCTCCcgcaagaagcagcaaacatcatag
ttggctatggtgagtggccttcctactgttcggactctgatgctactgcagtggacaaac
caacgcgcccagatgtttcggtgaataggttttacacattggacacaaaagagaaatcat
ccaaggggtggtaGGAGACGTACAAGCGTCAGACTCCTCAGTACGGACAC
>Capsid_Deletion-3_9-140
GTCTGCTTGTCGTTTCATCCGTCAAAGGGAGCGTCTCCcgcaagaagcagcaaacatcat
agttggctatggtgagtggccttcctactgttcggactctgatgctactgcagtggacaa
accaacgcgcccagatgtttcggtgaataggttttacacattggacacaaaaaaatcatc
caaggggtggtaGGAGACGCTACAAGCGTCAGACTCCTCAGTACGGACAC
>Capsid_Deletion-3_3-141
GTCTGCTTGTCGTTTCATCCGTCAAAGGCGTCTCCcgcaagaagcagcaaacatcatagt
tggctatggtgagtggccttcctactgttcggactctgatgctactgcagtggacaaacc
aacgcgcccagatgtttcggtgaataggttttacacattggacacaaaattggagaaatc
atccaaggggtggtaGGAGACGCAAGCGTCAGACTCCTCAGTACGGACAC
>Capsid_Deletion-3_6-141
GTCTGCTTGTCGTTTCATCCGTCAAAGGGCGTCTCCcgcaagaagcagcaaacatcatag
ttggctatggtgagtggccttcctactgttcggactctgatgctactgcagtggacaaac
caacgcgcccagatgtttcggtgaataggttttacacattggacacaaaattgaaatcat
ccaaggggtggtaGGAGACGTACAAGCGTCAGACTCCTCAGTACGGACAC
>Capsid_Deletion-3_9-141
GTCTGCTTGTCGTTTCATCCGTCAAAGGGAGCGTCTCCcgcaagaagcagcaaacatcat
agttggctatggtgagtggccttcctactgttcggactctgatgctactgcagtggacaa
accaacgcgcccagatgtttcggtgaataggttttacacattggacacaaaattgtcatc
caaggggtggtaGGAGACGCTACAAGCGTCAGACTCCTCAGTACGGACAC
>Capsid_Deletion-3_3-142
GTCTGCTTGTCGTTTCATCCGTCAAAGGCGTCTCCcgcaagaagcagcaaacatcatagt
tggctatggtgagtggccttcctactgttcggactctgatgctactgcagtggacaaacc
aacgcgcccagatgtttcggtgaataggttttacacattggacacaaaattgtggaaatc
atccaaggggtggtaGGAGACGCAAGCGTCAGACTCCTCAGTACGGACAC
>Capsid_Deletion-3_6-142
GTCTGCTTGTCGTTTCATCCGTCAAAGGGCGTCTCCcgcaagaagcagcaaacatcatag
ttggctatggtgagtggccttcctactgttcggactctgatgctactgcagtggacaaac
caacgcgcccagatgtttcggtgaataggttttacacattggacacaaaattgtggtcat
ccaaggggtggtaGGAGACGTACAAGCGTCAGACTCCTCAGTACGGACAC
>Capsid_Deletion-3_9-142
GTCTGCTTGTCGTTTCATCCGTCAAAGGGAGCGTCTCCcgcaagaagcagcaaacatcat
agttggctatggtgagtggccttcctactgttcggactctgatgctactgcagtggacaa
accaacgcgcccagatgtttcggtgaataggttttacacattggacacaaaattgtggtc
caaggggtggtaGGAGACGCTACAAGCGTCAGACTCCTCAGTACGGACAC
>Capsid_Deletion-3_3-143
GTCTGCTTGTCGTTTCATCCGTCAAAGGCGTCTCCcgcaagaagcagcaaacatcatagt
tggctatggtgagtggccttcctactgttcggactctgatgctactgcagtggacaaacc
aacgcgcccagatgtttcggtgaataggttttacacattggacacaaaattgtgggagtc
atccaaggggtggtaGGAGACGCAAGCGTCAGACTCCTCAGTACGGACAC
>Capsid_Deletion-3_6-143
GTCTGCTTGTCGTTTCATCCGTCAAAGGGCGTCTCCcgcaagaagcagcaaacatcatag
ttggctatggtgagtggccttcctactgttcggactctgatgctactgcagtggacaaac
caacgcgcccagatgtttcggtgaataggttttacacattggacacaaaattgtgggagt
ccaaggggtggtaGGAGACGTACAAGCGTCAGACTCCTCAGTACGGACAC
>Capsid_Deletion-3_9-143
GTCTGCTTGTCGTTTCATCCGTCAAAGGGAGCGTCTCCcgcaagaagcagcaaacatcat
agttggctatggtgagtggccttcctactgttcggactctgatgctactgcagtggacaa
accaacgcgcccagatgtttcggtgaataggttttacacattggacacaaaattgtggga
gaaggggtggtaGGAGACGCTACAAGCGTCAGACTCCTCAGTACGGACAC
>Capsid_Deletion-3_3-144
GTCTGCTTGTCGTTTCATCCGTCAAAGGCGTCTCCcgcaagaagcagcaaacatcatagt
tggctatggtgagtggccttcctactgttcggactctgatgctactgcagtggacaaacc
aacgcgcccagatgtttcggtgaataggttttacacattggacacaaaattgtgggagaa
atccaaggggtggtaGGAGACGCAAGCGTCAGACTCCTCAGTACGGACAC
>Capsid_Deletion-3_6-144
GTCTGCTTGTCGTTTCATCCGTCAAAGGGCGTCTCCcgcaagaagcagcaaacatcatag
ttggctatggtgagtggccttcctactgttcggactctgatgctactgcagtggacaaac
caacgcgcccagatgtttcggtgaataggttttacacattggacacaaaattgtgggaga
aaaaggggtggtaGGAGACGTACAAGCGTCAGACTCCTCAGTACGGACAC
>Capsid_Deletion-3_9-144
GTCTGCTTGTCGTTTCATCCGTCAAAGGGAGCGTCTCCcgcaagaagcagcaaacatcat
agttggctatggtgagtggccttcctactgttcggactctgatgctactgcagtggacaa
accaacgcgcccagatgtttcggtgaataggttttacacattggacacaaaattgtggga
gaaagggtggtaGGAGACGCTACAAGCGTCAGACTCCTCAGTACGGACAC
>Capsid_Deletion-3_3-145
GTCTGCTTGTCGTTTCATCCGTCAAAGGCGTCTCCcgcaagaagcagcaaacatcatagt
tggctatggtgagtggccttcctactgttcggactctgatgctactgcagtggacaaacc
aacgcgcccagatgtttcggtgaataggttttacacattggacacaaaattgtgggagaa
atcaaaggggtggtaGGAGACGCAAGCGTCAGACTCCTCAGTACGGACAC
>Capsid_Deletion-3_6-145
GTCTGCTTGTCGTTTCATCCGTCAAAGGGCGTCTCCcgcaagaagcagcaaacatcatag
ttggctatggtgagtggccttcctactgttcggactctgatgctactgcagtggacaaac
caacgcgcccagatgtttcggtgaataggttttacacattggacacaaaattgtgggaga
aatcagggtggtaGGAGACGTACAAGCGTCAGACTCCTCAGTACGGACAC
>Capsid_Deletion-3_9-145
GTCTGCTTGTCGTTTCATCCGTCAAAGGGAGCGTCTCCcgcaagaagcagcaaacatcat
agttggctatggtgagtggccttcctactgttcggactctgatgctactgcagtggacaa
accaacgcgcccagatgtttcggtgaataggttttacacattggacacaaaattgtggga
gaaatcatggtaGGAGACGCTACAAGCGTCAGACTCCTCAGTACGGACAC
>Capsid_Deletion-4_3-146
AGTTGCAGTATCTAACCCGCGGTCTTGTCGTCTCCaatcatccgggtggtactggaaatt
cccggatgtgttaactgaaaccggggtctttggtcaaaatgcacagttccactacctcta
tcggtcagggttctgcattcacgtgcagtgcaatgctagtaagttccaccaaggagcact
cctagtcgctgtcctGGAGACGAGTGTGGTCGGTGTAAGGCGAAGAACTA
>Capsid_Deletion-4_6-146
AGTTGCAGTATCTAACCCGCGGTCTTGTGCGTCTCCaatcatcctggtactggaaattcc
cggatgtgttaactgaaaccggggtctttggtcaaaatgcacagttccactacctctatc
ggtcagggttctgcattcacgtgcagtgcaatgctagtaagttccaccaaggagcactcc
tagtcgctgtcctGGAGACGACAGTGTGGTCGGTGTAAGGCGAAGAACTA
>Capsid_Deletion-4_9-146
AGTTGCAGTATCTAACCCGCGGTCTTGTGGTCGTCTCCaatcatcctactggaaattccc
ggatgtgttaactgaaaccggggtctttggtcaaaatgcacagttccactacctctatcg
gtcagggttctgcattcacgtgcagtgcaatgctagtaagttccaccaaggagcactcct
agtcgctgtcctGGAGACGTACAGTGTGGTCGGTGTAAGGCGAAGAACTA
>Capsid_Deletion-4_3-147
AGTTGCAGTATCTAACCCGCGGTCTTGTCGTCTCCaatcatccaagtggtactggaaatt
cccggatgtgttaactgaaaccggggtctttggtcaaaatgcacagttccactacctcta
tcggtcagggttctgcattcacgtgcagtgcaatgctagtaagttccaccaaggagcact
cctagtcgctgtcctGGAGACGAGTGTGGTCGGTGTAAGGCGAAGAACTA
>Capsid_Deletion-4_6-147
AGTTGCAGTATCTAACCCGCGGTCTTGTGCGTCTCCaatcatccaagtactggaaattcc
cggatgtgttaactgaaaccggggtctttggtcaaaatgcacagttccactacctctatc
ggtcagggttctgcattcacgtgcagtgcaatgctagtaagttccaccaaggagcactcc
tagtcgctgtcctGGAGACGACAGTGTGGTCGGTGTAAGGCGAAGAACTA
>Capsid_Deletion-4_9-147
AGTTGCAGTATCTAACCCGCGGTCTTGTGGTCGTCTCCaatcatccaagtggaaattccc
ggatgtgttaactgaaaccggggtctttggtcaaaatgcacagttccactacctctatcg
gtcagggttctgcattcacgtgcagtgcaatgctagtaagttccaccaaggagcactcct
agtcgctgtcctGGAGACGTACAGTGTGGTCGGTGTAAGGCGAAGAACTA
>Capsid_Deletion-4_3-148
AGTTGCAGTATCTAACCCGCGGTCTTGTCGTCTCCaatcatccaaggggtactggaaatt
cccggatgtgttaactgaaaccggggtctttggtcaaaatgcacagttccactacctcta
tcggtcagggttctgcattcacgtgcagtgcaatgctagtaagttccaccaaggagcact
cctagtcgctgtcctGGAGACGAGTGTGGTCGGTGTAAGGCGAAGAACTA
>Capsid_Deletion-4_6-148
AGTTGCAGTATCTAACCCGCGGTCTTGTGCGTCTCCaatcatccaaggggtggaaattcc
cggatgtgttaactgaaaccggggtctttggtcaaaatgcacagttccactacctctatc
ggtcagggttctgcattcacgtgcagtgcaatgctagtaagttccaccaaggagcactcc
tagtcgctgtcctGGAGACGACAGTGTGGTCGGTGTAAGGCGAAGAACTA
>Capsid_Deletion-4_9-148
AGTTGCAGTATCTAACCCGCGGTCTTGTGGTCGTCTCCaatcatccaaggggaaattccc
ggatgtgttaactgaaaccggggtctttggtcaaaatgcacagttccactacctctatcg
gtcagggttctgcattcacgtgcagtgcaatgctagtaagttccaccaaggagcactcct
agtcgctgtcctGGAGACGTACAGTGTGGTCGGTGTAAGGCGAAGAACTA
>Capsid_Deletion-4_3-149
AGTTGCAGTATCTAACCCGCGGTCTTGTCGTCTCCaatcatccaaggggtggtggaaatt
cccggatgtgttaactgaaaccggggtctttggtcaaaatgcacagttccactacctcta
tcggtcagggttctgcattcacgtgcagtgcaatgctagtaagttccaccaaggagcact
cctagtcgctgtcctGGAGACGAGTGTGGTCGGTGTAAGGCGAAGAACTA
>Capsid_Deletion-4_6-149
AGTTGCAGTATCTAACCCGCGGTCTTGTGCGTCTCCaatcatccaaggggtggaaattcc
cggatgtgttaactgaaaccggggtctttggtcaaaatgcacagttccactacctctatc
ggtcagggttctgcattcacgtgcagtgcaatgctagtaagttccaccaaggagcactcc
tagtcgctgtcctGGAGACGACAGTGTGGTCGGTGTAAGGCGAAGAACTA
>Capsid_Deletion-4_9-149
AGTTGCAGTATCTAACCCGCGGTCTTGTGGTCGTCTCCaatcatccaaggggtggttccc
ggatgtgttaactgaaaccggggtctttggtcaaaatgcacagttccactacctctatcg
gtcagggttctgcattcacgtgcagtgcaatgctagtaagttccaccaaggagcactcct
agtcgctgtcctGGAGACGTACAGTGTGGTCGGTGTAAGGCGAAGAACTA
>Capsid_Deletion-4_3-150
AGTTGCAGTATCTAACCCGCGGTCTTGTCGTCTCCaatcatccaaggggtggtacaaatt
cccggatgtgttaactgaaaccggggtctttggtcaaaatgcacagttccactacctcta
tcggtcagggttctgcattcacgtgcagtgcaatgctagtaagttccaccaaggagcact
cctagtcgctgtcctGGAGACGAGTGTGGTCGGTGTAAGGCGAAGAACTA
>Capsid_Deletion-4_6-150
AGTTGCAGTATCTAACCCGCGGTCTTGTGCGTCTCCaatcatccaaggggtggtacttcc
cggatgtgttaactgaaaccggggtctttggtcaaaatgcacagttccactacctctatc
ggtcagggttctgcattcacgtgcagtgcaatgctagtaagttccaccaaggagcactcc
tagtcgctgtcctGGAGACGACAGTGTGGTCGGTGTAAGGCGAAGAACTA
>Capsid_Deletion-4_9-150
AGTTGCAGTATCTAACCCGCGGTCTTGTGGTCGTCTCCaatcatccaaggggtggtaccc
ggatgtgttaactgaaaccggggtctttggtcaaaatgcacagttccactacctctatcg
gtcagggttctgcattcacgtgcagtgcaatgctagtaagttccaccaaggagcactcct
agtcgctgtcctGGAGACGTACAGTGTGGTCGGTGTAAGGCGAAGAACTA
>Capsid_Deletion-4_3-151
AGTTGCAGTATCTAACCCGCGGTCTTGTCGTCTCCaatcatccaaggggtggtactggtt
cccggatgtgttaactgaaaccggggtctttggtcaaaatgcacagttccactacctcta
tcggtcagggttctgcattcacgtgcagtgcaatgctagtaagttccaccaaggagcact
cctagtcgctgtcctGGAGACGAGTGTGGTCGGTGTAAGGCGAAGAACTA
>Capsid_Deletion-4_6-151
AGTTGCAGTATCTAACCCGCGGTCTTGTGCGTCTCCaatcatccaaggggtggtactggc
cggatgtgttaactgaaaccggggtctttggtcaaaatgcacagttccactacctctatc
ggtcagggttctgcattcacgtgcagtgcaatgctagtaagttccaccaaggagcactcc
tagtcgctgtcctGGAGACGACAGTGTGGTCGGTGTAAGGCGAAGAACTA
>Capsid_Deletion-4_9-151
AGTTGCAGTATCTAACCCGCGGTCTTGTGGTCGTCTCCaatcatccaaggggtggtactg
ggatgtgttaactgaaaccggggtctttggtcaaaatgcacagttccactacctctatcg
gtcagggttctgcattcacgtgcagtgcaatgctagtaagttccaccaaggagcactcct
agtcgctgtcctGGAGACGTACAGTGTGGTCGGTGTAAGGCGAAGAACTA
>Capsid_Deletion-4_3-152
AGTTGCAGTATCTAACCCGCGGTCTTGTCGTCTCCaatcatccaaggggtggtactggaa
accggatgtgttaactgaaaccggggtctttggtcaaaatgcacagttccactacctcta
tcggtcagggttctgcattcacgtgcagtgcaatgctagtaagttccaccaaggagcact
cctagtcgctgtcctGGAGACGAGTGTGGTCGGTGTAAGGCGAAGAACTA
>Capsid_Deletion-4_6-152
AGTTGCAGTATCTAACCCGCGGTCTTGTGCGTCTCCaatcatccaaggggtggtactgga
aagatgtgttaactgaaaccggggtctttggtcaaaatgcacagttccactacctctatc
ggtcagggttctgcattcacgtgcagtgcaatgctagtaagttccaccaaggagcactcc
tagtcgctgtcctGGAGACGACAGTGTGGTCGGTGTAAGGCGAAGAACTA
>Capsid_Deletion-4_9-152
AGTTGCAGTATCTAACCCGCGGTCTTGTGGTCGTCTCCaatcatccaaggggtggtactg
gaaagtgttaactgaaaccggggtctttggtcaaaatgcacagttccactacctctatcg
gtcagggttctgcattcacgtgcagtgcaatgctagtaagttccaccaaggagcactcct
agtcgctgtcctGGAGACGTACAGTGTGGTCGGTGTAAGGCGAAGAACTA
>Capsid_Deletion-4_3-153
AGTTGCAGTATCTAACCCGCGGTCTTGTCGTCTCCaatcatccaaggggtggtactggaa
attcgatgtgttaactgaaaccggggtctttggtcaaaatgcacagttccactacctcta
tcggtcagggttctgcattcacgtgcagtgcaatgctagtaagttccaccaaggagcact
cctagtcgctgtcctGGAGACGAGTGTGGTCGGTGTAAGGCGAAGAACTA
>Capsid_Deletion-4_6-153
AGTTGCAGTATCTAACCCGCGGTCTTGTGCGTCTCCaatcatccaaggggtggtactgga
aattcgtgttaactgaaaccggggtctttggtcaaaatgcacagttccactacctctatc
ggtcagggttctgcattcacgtgcagtgcaatgctagtaagttccaccaaggagcactcc
tagtcgctgtcctGGAGACGACAGTGTGGTCGGTGTAAGGCGAAGAACTA
>Capsid_Deletion-4_9-153
AGTTGCAGTATCTAACCCGCGGTCTTGTGGTCGTCTCCaatcatccaaggggtggtactg
gaaattcttaactgaaaccggggtctttggtcaaaatgcacagttccactacctctatcg
gtcagggttctgcattcacgtgcagtgcaatgctagtaagttccaccaaggagcactcct
agtcgctgtcctGGAGACGTACAGTGTGGTCGGTGTAAGGCGAAGAACTA
>Capsid_Deletion-4_3-154
AGTTGCAGTATCTAACCCGCGGTCTTGTCGTCTCCaatcatccaaggggtggtactggaa
attcccggtgttaactgaaaccggggtctttggtcaaaatgcacagttccactacctcta
tcggtcagggttctgcattcacgtgcagtgcaatgctagtaagttccaccaaggagcact
cctagtcgctgtcctGGAGACGAGTGTGGTCGGTGTAAGGCGAAGAACTA
>Capsid_Deletion-4_6-154
AGTTGCAGTATCTAACCCGCGGTCTTGTGCGTCTCCaatcatccaaggggtggtactgga
aattcccgttaactgaaaccggggtctttggtcaaaatgcacagttccactacctctatc
ggtcagggttctgcattcacgtgcagtgcaatgctagtaagttccaccaaggagcactcc
tagtcgctgtcctGGAGACGACAGTGTGGTCGGTGTAAGGCGAAGAACTA
>Capsid_Deletion-4_9-154
AGTTGCAGTATCTAACCCGCGGTCTTGTGGTCGTCTCCaatcatccaaggggtggtactg
gaaattcccgactgaaaccggggtctttggtcaaaatgcacagttccactacctctatcg
gtcagggttctgcattcacgtgcagtgcaatgctagtaagttccaccaaggagcactcct
agtcgctgtcctGGAGACGTACAGTGTGGTCGGTGTAAGGCGAAGAACTA
>Capsid_Deletion-4_3-155
AGTTGCAGTATCTAACCCGCGGTCTTGTCGTCTCCaatcatccaaggggtggtactggaa
attcccggatttaactgaaaccggggtctttggtcaaaatgcacagttccactacctcta
tcggtcagggttctgcattcacgtgcagtgcaatgctagtaagttccaccaaggagcact
cctagtcgctgtcctGGAGACGAGTGTGGTCGGTGTAAGGCGAAGAACTA
>Capsid_Deletion-4_6-155
AGTTGCAGTATCTAACCCGCGGTCTTGTGCGTCTCCaatcatccaaggggtggtactgga
aattcccggatactgaaaccggggtctttggtcaaaatgcacagttccactacctctatc
ggtcagggttctgcattcacgtgcagtgcaatgctagtaagttccaccaaggagcactcc
tagtcgctgtcctGGAGACGACAGTGTGGTCGGTGTAAGGCGAAGAACTA
>Capsid_Deletion-4_9-155
AGTTGCAGTATCTAACCCGCGGTCTTGTGGTCGTCTCCaatcatccaaggggtggtactg
gaaattcccggatgaaaccggggtctttggtcaaaatgcacagttccactacctctatcg
gtcagggttctgcattcacgtgcagtgcaatgctagtaagttccaccaaggagcactcct
agtcgctgtcctGGAGACGTACAGTGTGGTCGGTGTAAGGCGAAGAACTA
>Capsid_Deletion-4_3-156
AGTTGCAGTATCTAACCCGCGGTCTTGTCGTCTCCaatcatccaaggggtggtactggaa
attcccggatgtgactgaaaccggggtctttggtcaaaatgcacagttccactacctcta
tcggtcagggttctgcattcacgtgcagtgcaatgctagtaagttccaccaaggagcact
cctagtcgctgtcctGGAGACGAGTGTGGTCGGTGTAAGGCGAAGAACTA
>Capsid_Deletion-4_6-156
AGTTGCAGTATCTAACCCGCGGTCTTGTGCGTCTCCaatcatccaaggggtggtactgga
aattcccggatgtggaaaccggggtctttggtcaaaatgcacagttccactacctctatc
ggtcagggttctgcattcacgtgcagtgcaatgctagtaagttccaccaaggagcactcc
tagtcgctgtcctGGAGACGACAGTGTGGTCGGTGTAAGGCGAAGAACTA
>Capsid_Deletion-4_9-156
AGTTGCAGTATCTAACCCGCGGTCTTGTGGTCGTCTCCaatcatccaaggggtggtactg
gaaattcccggatgtgaccggggtctttggtcaaaatgcacagttccactacctctatcg
gtcagggttctgcattcacgtgcagtgcaatgctagtaagttccaccaaggagcactcct
agtcgctgtcctGGAGACGTACAGTGTGGTCGGTGTAAGGCGAAGAACTA
>Capsid_Deletion-4_3-157
AGTTGCAGTATCTAACCCGCGGTCTTGTCGTCTCCaatcatccaaggggtggtactggaa
attcccggatgtgttagaaaccggggtctttggtcaaaatgcacagttccactacctcta
tcggtcagggttctgcattcacgtgcagtgcaatgctagtaagttccaccaaggagcact
cctagtcgctgtcctGGAGACGAGTGTGGTCGGTGTAAGGCGAAGAACTA
>Capsid_Deletion-4_6-157
AGTTGCAGTATCTAACCCGCGGTCTTGTGCGTCTCCaatcatccaaggggtggtactgga
aattcccggatgtgttaaccggggtctttggtcaaaatgcacagttccactacctctatc
ggtcagggttctgcattcacgtgcagtgcaatgctagtaagttccaccaaggagcactcc
tagtcgctgtcctGGAGACGACAGTGTGGTCGGTGTAAGGCGAAGAACTA
>Capsid_Deletion-4_9-157
AGTTGCAGTATCTAACCCGCGGTCTTGTGGTCGTCTCCaatcatccaaggggtggtactg
gaaattcccggatgtgttaggggtctttggtcaaaatgcacagttccactacctctatcg
gtcagggttctgcattcacgtgcagtgcaatgctagtaagttccaccaaggagcactcct
agtcgctgtcctGGAGACGTACAGTGTGGTCGGTGTAAGGCGAAGAACTA
>Capsid_Deletion-4_3-158
AGTTGCAGTATCTAACCCGCGGTCTTGTCGTCTCCaatcatccaaggggtggtactggaa
attcccggatgtgttaactaccggggtctttggtcaaaatgcacagttccactacctcta
tcggtcagggttctgcattcacgtgcagtgcaatgctagtaagttccaccaaggagcact
cctagtcgctgtcctGGAGACGAGTGTGGTCGGTGTAAGGCGAAGAACTA
>Capsid_Deletion-4_6-158
AGTTGCAGTATCTAACCCGCGGTCTTGTGCGTCTCCaatcatccaaggggtggtactgga
aattcccggatgtgttaactggggtctttggtcaaaatgcacagttccactacctctatc
ggtcagggttctgcattcacgtgcagtgcaatgctagtaagttccaccaaggagcactcc
tagtcgctgtcctGGAGACGACAGTGTGGTCGGTGTAAGGCGAAGAACTA
>Capsid_Deletion-4_9-158
AGTTGCAGTATCTAACCCGCGGTCTTGTGGTCGTCTCCaatcatccaaggggtggtactg
gaaattcccggatgtgttaactgtctttggtcaaaatgcacagttccactacctctatcg
gtcagggttctgcattcacgtgcagtgcaatgctagtaagttccaccaaggagcactcct
agtcgctgtcctGGAGACGTACAGTGTGGTCGGTGTAAGGCGAAGAACTA
>Capsid_Deletion-4_3-159
AGTTGCAGTATCTAACCCGCGGTCTTGTCGTCTCCaatcatccaaggggtggtactggaa
attcccggatgtgttaactgaaggggtctttggtcaaaatgcacagttccactacctcta
tcggtcagggttctgcattcacgtgcagtgcaatgctagtaagttccaccaaggagcact
cctagtcgctgtcctGGAGACGAGTGTGGTCGGTGTAAGGCGAAGAACTA
>Capsid_Deletion-4_6-159
AGTTGCAGTATCTAACCCGCGGTCTTGTGCGTCTCCaatcatccaaggggtggtactgga
aattcccggatgtgttaactgaagtctttggtcaaaatgcacagttccactacctctatc
ggtcagggttctgcattcacgtgcagtgcaatgctagtaagttccaccaaggagcactcc
tagtcgctgtcctGGAGACGACAGTGTGGTCGGTGTAAGGCGAAGAACTA
>Capsid_Deletion-4_9-159
AGTTGCAGTATCTAACCCGCGGTCTTGTGGTCGTCTCCaatcatccaaggggtggtactg
gaaattcccggatgtgttaactgaatttggtcaaaatgcacagttccactacctctatcg
gtcagggttctgcattcacgtgcagtgcaatgctagtaagttccaccaaggagcactcct
agtcgctgtcctGGAGACGTACAGTGTGGTCGGTGTAAGGCGAAGAACTA
>Capsid_Deletion-4_3-160
AGTTGCAGTATCTAACCCGCGGTCTTGTCGTCTCCaatcatccaaggggtggtactggaa
attcccggatgtgttaactgaaaccgtctttggtcaaaatgcacagttccactacctcta
tcggtcagggttctgcattcacgtgcagtgcaatgctagtaagttccaccaaggagcact
cctagtcgctgtcctGGAGACGAGTGTGGTCGGTGTAAGGCGAAGAACTA
>Capsid_Deletion-4_6-160
AGTTGCAGTATCTAACCCGCGGTCTTGTGCGTCTCCaatcatccaaggggtggtactgga
aattcccggatgtgttaactgaaacctttggtcaaaatgcacagttccactacctctatc
ggtcagggttctgcattcacgtgcagtgcaatgctagtaagttccaccaaggagcactcc
tagtcgctgtcctGGAGACGACAGTGTGGTCGGTGTAAGGCGAAGAACTA
>Capsid_Deletion-4_9-160
AGTTGCAGTATCTAACCCGCGGTCTTGTGGTCGTCTCCaatcatccaaggggtggtactg
gaaattcccggatgtgttaactgaaaccggtcaaaatgcacagttccactacctctatcg
gtcagggttctgcattcacgtgcagtgcaatgctagtaagttccaccaaggagcactcct
agtcgctgtcctGGAGACGTACAGTGTGGTCGGTGTAAGGCGAAGAACTA
>Capsid_Deletion-4_3-161
AGTTGCAGTATCTAACCCGCGGTCTTGTCGTCTCCaatcatccaaggggtggtactggaa
attcccggatgtgttaactgaaaccgggtttggtcaaaatgcacagttccactacctcta
tcggtcagggttctgcattcacgtgcagtgcaatgctagtaagttccaccaaggagcact
cctagtcgctgtcctGGAGACGAGTGTGGTCGGTGTAAGGCGAAGAACTA
>Capsid_Deletion-4_6-161
AGTTGCAGTATCTAACCCGCGGTCTTGTGCGTCTCCaatcatccaaggggtggtactgga
aattcccggatgtgttaactgaaaccgggggtcaaaatgcacagttccactacctctatc
ggtcagggttctgcattcacgtgcagtgcaatgctagtaagttccaccaaggagcactcc
tagtcgctgtcctGGAGACGACAGTGTGGTCGGTGTAAGGCGAAGAACTA
>Capsid_Deletion-4_9-161
AGTTGCAGTATCTAACCCGCGGTCTTGTGGTCGTCTCCaatcatccaaggggtggtactg
gaaattcccggatgtgttaactgaaaccgggcaaaatgcacagttccactacctctatcg
gtcagggttctgcattcacgtgcagtgcaatgctagtaagttccaccaaggagcactcct
agtcgctgtcctGGAGACGTACAGTGTGGTCGGTGTAAGGCGAAGAACTA
>Capsid_Deletion-4_3-162
AGTTGCAGTATCTAACCCGCGGTCTTGTCGTCTCCaatcatccaaggggtggtactggaa
attcccggatgtgttaactgaaaccggggtcggtcaaaatgcacagttccactacctcta
tcggtcagggttctgcattcacgtgcagtgcaatgctagtaagttccaccaaggagcact
cctagtcgctgtcctGGAGACGAGTGTGGTCGGTGTAAGGCGAAGAACTA
>Capsid_Deletion-4_6-162
AGTTGCAGTATCTAACCCGCGGTCTTGTGCGTCTCCaatcatccaaggggtggtactgga
aattcccggatgtgttaactgaaaccggggtccaaaatgcacagttccactacctctatc
ggtcagggttctgcattcacgtgcagtgcaatgctagtaagttccaccaaggagcactcc
tagtcgctgtcctGGAGACGACAGTGTGGTCGGTGTAAGGCGAAGAACTA
>Capsid_Deletion-4_9-162
AGTTGCAGTATCTAACCCGCGGTCTTGTGGTCGTCTCCaatcatccaaggggtggtactg
gaaattcccggatgtgttaactgaaaccggggtcaatgcacagttccactacctctatcg
gtcagggttctgcattcacgtgcagtgcaatgctagtaagttccaccaaggagcactcct
agtcgctgtcctGGAGACGTACAGTGTGGTCGGTGTAAGGCGAAGAACTA
>Capsid_Deletion-4_3-163
AGTTGCAGTATCTAACCCGCGGTCTTGTCGTCTCCaatcatccaaggggtggtactggaa
attcccggatgtgttaactgaaaccggggtctttcaaaatgcacagttccactacctcta
tcggtcagggttctgcattcacgtgcagtgcaatgctagtaagttccaccaaggagcact
cctagtcgctgtcctGGAGACGAGTGTGGTCGGTGTAAGGCGAAGAACTA
>Capsid_Deletion-4_6-163
AGTTGCAGTATCTAACCCGCGGTCTTGTGCGTCTCCaatcatccaaggggtggtactgga
aattcccggatgtgttaactgaaaccggggtctttaatgcacagttccactacctctatc
ggtcagggttctgcattcacgtgcagtgcaatgctagtaagttccaccaaggagcactcc
tagtcgctgtcctGGAGACGACAGTGTGGTCGGTGTAAGGCGAAGAACTA
>Capsid_Deletion-4_9-163
AGTTGCAGTATCTAACCCGCGGTCTTGTGGTCGTCTCCaatcatccaaggggtggtactg
gaaattcccggatgtgttaactgaaaccggggtctttgcacagttccactacctctatcg
gtcagggttctgcattcacgtgcagtgcaatgctagtaagttccaccaaggagcactcct
agtcgctgtcctGGAGACGTACAGTGTGGTCGGTGTAAGGCGAAGAACTA
>Capsid_Deletion-4_3-164
AGTTGCAGTATCTAACCCGCGGTCTTGTCGTCTCCaatcatccaaggggtggtactggaa
attcccggatgtgttaactgaaaccggggtctttggtaatgcacagttccactacctcta
tcggtcagggttctgcattcacgtgcagtgcaatgctagtaagttccaccaaggagcact
cctagtcgctgtcctGGAGACGAGTGTGGTCGGTGTAAGGCGAAGAACTA
>Capsid_Deletion-4_6-164
AGTTGCAGTATCTAACCCGCGGTCTTGTGCGTCTCCaatcatccaaggggtggtactgga
aattcccggatgtgttaactgaaaccggggtctttggtgcacagttccactacctctatc
ggtcagggttctgcattcacgtgcagtgcaatgctagtaagttccaccaaggagcactcc
tagtcgctgtcctGGAGACGACAGTGTGGTCGGTGTAAGGCGAAGAACTA
>Capsid_Deletion-4_9-164
AGTTGCAGTATCTAACCCGCGGTCTTGTGGTCGTCTCCaatcatccaaggggtggtactg
gaaattcccggatgtgttaactgaaaccggggtctttggtcagttccactacctctatcg
gtcagggttctgcattcacgtgcagtgcaatgctagtaagttccaccaaggagcactcct
agtcgctgtcctGGAGACGTACAGTGTGGTCGGTGTAAGGCGAAGAACTA
>Capsid_Deletion-4_3-165
AGTTGCAGTATCTAACCCGCGGTCTTGTCGTCTCCaatcatccaaggggtggtactggaa
attcccggatgtgttaactgaaaccggggtctttggtcaagcacagttccactacctcta
tcggtcagggttctgcattcacgtgcagtgcaatgctagtaagttccaccaaggagcact
cctagtcgctgtcctGGAGACGAGTGTGGTCGGTGTAAGGCGAAGAACTA
>Capsid_Deletion-4_6-165
AGTTGCAGTATCTAACCCGCGGTCTTGTGCGTCTCCaatcatccaaggggtggtactgga
aattcccggatgtgttaactgaaaccggggtctttggtcaacagttccactacctctatc
ggtcagggttctgcattcacgtgcagtgcaatgctagtaagttccaccaaggagcactcc
tagtcgctgtcctGGAGACGACAGTGTGGTCGGTGTAAGGCGAAGAACTA
>Capsid_Deletion-4_9-165
AGTTGCAGTATCTAACCCGCGGTCTTGTGGTCGTCTCCaatcatccaaggggtggtactg
gaaattcccggatgtgttaactgaaaccggggtctttggtcaattccactacctctatcg
gtcagggttctgcattcacgtgcagtgcaatgctagtaagttccaccaaggagcactcct
agtcgctgtcctGGAGACGTACAGTGTGGTCGGTGTAAGGCGAAGAACTA
>Capsid_Deletion-4_3-166
AGTTGCAGTATCTAACCCGCGGTCTTGTCGTCTCCaatcatccaaggggtggtactggaa
attcccggatgtgttaactgaaaccggggtctttggtcaaaatcagttccactacctcta
tcggtcagggttctgcattcacgtgcagtgcaatgctagtaagttccaccaaggagcact
cctagtcgctgtcctGGAGACGAGTGTGGTCGGTGTAAGGCGAAGAACTA
>Capsid_Deletion-4_6-166
AGTTGCAGTATCTAACCCGCGGTCTTGTGCGTCTCCaatcatccaaggggtggtactgga
aattcccggatgtgttaactgaaaccggggtctttggtcaaaatttccactacctctatc
ggtcagggttctgcattcacgtgcagtgcaatgctagtaagttccaccaaggagcactcc
tagtcgctgtcctGGAGACGACAGTGTGGTCGGTGTAAGGCGAAGAACTA
>Capsid_Deletion-4_9-166
AGTTGCAGTATCTAACCCGCGGTCTTGTGGTCGTCTCCaatcatccaaggggtggtactg
gaaattcccggatgtgttaactgaaaccggggtctttggtcaaaatcactacctctatcg
gtcagggttctgcattcacgtgcagtgcaatgctagtaagttccaccaaggagcactcct
agtcgctgtcctGGAGACGTACAGTGTGGTCGGTGTAAGGCGAAGAACTA
>Capsid_Deletion-4_3-167
AGTTGCAGTATCTAACCCGCGGTCTTGTCGTCTCCaatcatccaaggggtggtactggaa
attcccggatgtgttaactgaaaccggggtctttggtcaaaatgcattccactacctcta
tcggtcagggttctgcattcacgtgcagtgcaatgctagtaagttccaccaaggagcact
cctagtcgctgtcctGGAGACGAGTGTGGTCGGTGTAAGGCGAAGAACTA
>Capsid_Deletion-4_6-167
AGTTGCAGTATCTAACCCGCGGTCTTGTGCGTCTCCaatcatccaaggggtggtactgga
aattcccggatgtgttaactgaaaccggggtctttggtcaaaatgcacactacctctatc
ggtcagggttctgcattcacgtgcagtgcaatgctagtaagttccaccaaggagcactcc
tagtcgctgtcctGGAGACGACAGTGTGGTCGGTGTAAGGCGAAGAACTA
>Capsid_Deletion-4_9-167
AGTTGCAGTATCTAACCCGCGGTCTTGTGGTCGTCTCCaatcatccaaggggtggtactg
gaaattcccggatgtgttaactgaaaccggggtctttggtcaaaatgcatacctctatcg
gtcagggttctgcattcacgtgcagtgcaatgctagtaagttccaccaaggagcactcct
agtcgctgtcctGGAGACGTACAGTGTGGTCGGTGTAAGGCGAAGAACTA
>Capsid_Deletion-4_3-168
AGTTGCAGTATCTAACCCGCGGTCTTGTCGTCTCCaatcatccaaggggtggtactggaa
attcccggatgtgttaactgaaaccggggtctttggtcaaaatgcacagcactacctcta
tcggtcagggttctgcattcacgtgcagtgcaatgctagtaagttccaccaaggagcact
cctagtcgctgtcctGGAGACGAGTGTGGTCGGTGTAAGGCGAAGAACTA
>Capsid_Deletion-4_6-168
AGTTGCAGTATCTAACCCGCGGTCTTGTGCGTCTCCaatcatccaaggggtggtactgga
aattcccggatgtgttaactgaaaccggggtctttggtcaaaatgcacagtacctctatc
ggtcagggttctgcattcacgtgcagtgcaatgctagtaagttccaccaaggagcactcc
tagtcgctgtcctGGAGACGACAGTGTGGTCGGTGTAAGGCGAAGAACTA
>Capsid_Deletion-4_9-168
AGTTGCAGTATCTAACCCGCGGTCTTGTGGTCGTCTCCaatcatccaaggggtggtactg
gaaattcccggatgtgttaactgaaaccggggtctttggtcaaaatgcacagctctatcg
gtcagggttctgcattcacgtgcagtgcaatgctagtaagttccaccaaggagcactcct
agtcgctgtcctGGAGACGTACAGTGTGGTCGGTGTAAGGCGAAGAACTA
>Capsid_Deletion-4_3-169
AGTTGCAGTATCTAACCCGCGGTCTTGTCGTCTCCaatcatccaaggggtggtactggaa
attcccggatgtgttaactgaaaccggggtctttggtcaaaatgcacagttctacctcta
tcggtcagggttctgcattcacgtgcagtgcaatgctagtaagttccaccaaggagcact
cctagtcgctgtcctGGAGACGAGTGTGGTCGGTGTAAGGCGAAGAACTA
>Capsid_Deletion-4_6-169
AGTTGCAGTATCTAACCCGCGGTCTTGTGCGTCTCCaatcatccaaggggtggtactgga
aattcccggatgtgttaactgaaaccggggtctttggtcaaaatgcacagttcctctatc
ggtcagggttctgcattcacgtgcagtgcaatgctagtaagttccaccaaggagcactcc
tagtcgctgtcctGGAGACGACAGTGTGGTCGGTGTAAGGCGAAGAACTA
>Capsid_Deletion-4_9-169
AGTTGCAGTATCTAACCCGCGGTCTTGTGGTCGTCTCCaatcatccaaggggtggtactg
gaaattcccggatgtgttaactgaaaccggggtctttggtcaaaatgcacagttctatcg
gtcagggttctgcattcacgtgcagtgcaatgctagtaagttccaccaaggagcactcct
agtcgctgtcctGGAGACGTACAGTGTGGTCGGTGTAAGGCGAAGAACTA
>Capsid_Deletion-4_3-170
AGTTGCAGTATCTAACCCGCGGTCTTGTCGTCTCCaatcatccaaggggtggtactggaa
attcccggatgtgttaactgaaaccggggtctttggtcaaaatgcacagttccacctcta
tcggtcagggttctgcattcacgtgcagtgcaatgctagtaagttccaccaaggagcact
cctagtcgctgtcctGGAGACGAGTGTGGTCGGTGTAAGGCGAAGAACTA
>Capsid_Deletion-4_6-170
AGTTGCAGTATCTAACCCGCGGTCTTGTGCGTCTCCaatcatccaaggggtggtactgga
aattcccggatgtgttaactgaaaccggggtctttggtcaaaatgcacagttccactatc
ggtcagggttctgcattcacgtgcagtgcaatgctagtaagttccaccaaggagcactcc
tagtcgctgtcctGGAGACGACAGTGTGGTCGGTGTAAGGCGAAGAACTA
>Capsid_Deletion-4_9-170
AGTTGCAGTATCTAACCCGCGGTCTTGTGGTCGTCTCCaatcatccaaggggtggtactg
gaaattcccggatgtgttaactgaaaccggggtctttggtcaaaatgcacagttccaccg
gtcagggttctgcattcacgtgcagtgcaatgctagtaagttccaccaaggagcactcct
agtcgctgtcctGGAGACGTACAGTGTGGTCGGTGTAAGGCGAAGAACTA
>Capsid_Deletion-4_3-171
AGTTGCAGTATCTAACCCGCGGTCTTGTCGTCTCCaatcatccaaggggtggtactggaa
attcccggatgtgttaactgaaaccggggtctttggtcaaaatgcacagttccactacta
tcggtcagggttctgcattcacgtgcagtgcaatgctagtaagttccaccaaggagcact
cctagtcgctgtcctGGAGACGAGTGTGGTCGGTGTAAGGCGAAGAACTA
>Capsid_Deletion-4_6-171
AGTTGCAGTATCTAACCCGCGGTCTTGTGCGTCTCCaatcatccaaggggtggtactgga
aattcccggatgtgttaactgaaaccggggtctttggtcaaaatgcacagttccactacc
ggtcagggttctgcattcacgtgcagtgcaatgctagtaagttccaccaaggagcactcc
tagtcgctgtcctGGAGACGACAGTGTGGTCGGTGTAAGGCGAAGAACTA
>Capsid_Deletion-4_9-171
AGTTGCAGTATCTAACCCGCGGTCTTGTGGTCGTCTCCaatcatccaaggggtggtactg
gaaattcccggatgtgttaactgaaaccggggtctttggtcaaaatgcacagttccacta
ctcagggttctgcattcacgtgcagtgcaatgctagtaagttccaccaaggagcactcct
agtcgctgtcctGGAGACGTACAGTGTGGTCGGTGTAAGGCGAAGAACTA
>Capsid_Deletion-4_3-172
AGTTGCAGTATCTAACCCGCGGTCTTGTCGTCTCCaatcatccaaggggtggtactggaa
attcccggatgtgttaactgaaaccggggtctttggtcaaaatgcacagttccactacct
ccggtcagggttctgcattcacgtgcagtgcaatgctagtaagttccaccaaggagcact
cctagtcgctgtcctGGAGACGAGTGTGGTCGGTGTAAGGCGAAGAACTA
>Capsid_Deletion-4_6-172
AGTTGCAGTATCTAACCCGCGGTCTTGTGCGTCTCCaatcatccaaggggtggtactgga
aattcccggatgtgttaactgaaaccggggtctttggtcaaaatgcacagttccactacc
tctcagggttctgcattcacgtgcagtgcaatgctagtaagttccaccaaggagcactcc
tagtcgctgtcctGGAGACGACAGTGTGGTCGGTGTAAGGCGAAGAACTA
>Capsid_Deletion-4_9-172
AGTTGCAGTATCTAACCCGCGGTCTTGTGGTCGTCTCCaatcatccaaggggtggtactg
gaaattcccggatgtgttaactgaaaccggggtctttggtcaaaatgcacagttccacta
cctcgggttctgcattcacgtgcagtgcaatgctagtaagttccaccaaggagcactcct
agtcgctgtcctGGAGACGTACAGTGTGGTCGGTGTAAGGCGAAGAACTA
>Capsid_Deletion-4_3-173
AGTTGCAGTATCTAACCCGCGGTCTTGTCGTCTCCaatcatccaaggggtggtactggaa
attcccggatgtgttaactgaaaccggggtctttggtcaaaatgcacagttccactacct
ctattcagggttctgcattcacgtgcagtgcaatgctagtaagttccaccaaggagcact
cctagtcgctgtcctGGAGACGAGTGTGGTCGGTGTAAGGCGAAGAACTA
>Capsid_Deletion-4_6-173
AGTTGCAGTATCTAACCCGCGGTCTTGTGCGTCTCCaatcatccaaggggtggtactgga
aattcccggatgtgttaactgaaaccggggtctttggtcaaaatgcacagttccactacc
tctatgggttctgcattcacgtgcagtgcaatgctagtaagttccaccaaggagcactcc
tagtcgctgtcctGGAGACGACAGTGTGGTCGGTGTAAGGCGAAGAACTA
>Capsid_Deletion-4_9-173
AGTTGCAGTATCTAACCCGCGGTCTTGTGGTCGTCTCCaatcatccaaggggtggtactg
gaaattcccggatgtgttaactgaaaccggggtctttggtcaaaatgcacagttccacta
cctctatttctgcattcacgtgcagtgcaatgctagtaagttccaccaaggagcactcct
agtcgctgtcctGGAGACGTACAGTGTGGTCGGTGTAAGGCGAAGAACTA
>Capsid_Deletion-4_3-174
AGTTGCAGTATCTAACCCGCGGTCTTGTCGTCTCCaatcatccaaggggtggtactggaa
attcccggatgtgttaactgaaaccggggtctttggtcaaaatgcacagttccactacct
ctatcgggggttctgcattcacgtgcagtgcaatgctagtaagttccaccaaggagcact
cctagtcgctgtcctGGAGACGAGTGTGGTCGGTGTAAGGCGAAGAACTA
>Capsid_Deletion-4_6-174
AGTTGCAGTATCTAACCCGCGGTCTTGTGCGTCTCCaatcatccaaggggtggtactgga
aattcccggatgtgttaactgaaaccggggtctttggtcaaaatgcacagttccactacc
tctatcggttctgcattcacgtgcagtgcaatgctagtaagttccaccaaggagcactcc
tagtcgctgtcctGGAGACGACAGTGTGGTCGGTGTAAGGCGAAGAACTA
>Capsid_Deletion-4_9-174
AGTTGCAGTATCTAACCCGCGGTCTTGTGGTCGTCTCCaatcatccaaggggtggtactg
gaaattcccggatgtgttaactgaaaccggggtctttggtcaaaatgcacagttccacta
cctctatcggtgcattcacgtgcagtgcaatgctagtaagttccaccaaggagcactcct
agtcgctgtcctGGAGACGTACAGTGTGGTCGGTGTAAGGCGAAGAACTA
>Capsid_Deletion-4_3-175
AGTTGCAGTATCTAACCCGCGGTCTTGTCGTCTCCaatcatccaaggggtggtactggaa
attcccggatgtgttaactgaaaccggggtctttggtcaaaatgcacagttccactacct
ctatcggtcattctgcattcacgtgcagtgcaatgctagtaagttccaccaaggagcact
cctagtcgctgtcctGGAGACGAGTGTGGTCGGTGTAAGGCGAAGAACTA
>Capsid_Deletion-4_6-175
AGTTGCAGTATCTAACCCGCGGTCTTGTGCGTCTCCaatcatccaaggggtggtactgga
aattcccggatgtgttaactgaaaccggggtctttggtcaaaatgcacagttccactacc
tctatcggtcatgcattcacgtgcagtgcaatgctagtaagttccaccaaggagcactcc
tagtcgctgtcctGGAGACGACAGTGTGGTCGGTGTAAGGCGAAGAACTA
>Capsid_Deletion-4_9-175
AGTTGCAGTATCTAACCCGCGGTCTTGTGGTCGTCTCCaatcatccaaggggtggtactg
gaaattcccggatgtgttaactgaaaccggggtctttggtcaaaatgcacagttccacta
cctctatcggtcaattcacgtgcagtgcaatgctagtaagttccaccaaggagcactcct
agtcgctgtcctGGAGACGTACAGTGTGGTCGGTGTAAGGCGAAGAACTA
>Capsid_Deletion-4_3-176
AGTTGCAGTATCTAACCCGCGGTCTTGTCGTCTCCaatcatccaaggggtggtactggaa
attcccggatgtgttaactgaaaccggggtctttggtcaaaatgcacagttccactacct
ctatcggtcagggtgcattcacgtgcagtgcaatgctagtaagttccaccaaggagcact
cctagtcgctgtcctGGAGACGAGTGTGGTCGGTGTAAGGCGAAGAACTA
>Capsid_Deletion-4_6-176
AGTTGCAGTATCTAACCCGCGGTCTTGTGCGTCTCCaatcatccaaggggtggtactgga
aattcccggatgtgttaactgaaaccggggtctttggtcaaaatgcacagttccactacc
tctatcggtcagggattcacgtgcagtgcaatgctagtaagttccaccaaggagcactcc
tagtcgctgtcctGGAGACGACAGTGTGGTCGGTGTAAGGCGAAGAACTA
>Capsid_Deletion-4_9-176
AGTTGCAGTATCTAACCCGCGGTCTTGTGGTCGTCTCCaatcatccaaggggtggtactg
gaaattcccggatgtgttaactgaaaccggggtctttggtcaaaatgcacagttccacta
cctctatcggtcagggcacgtgcagtgcaatgctagtaagttccaccaaggagcactcct
agtcgctgtcctGGAGACGTACAGTGTGGTCGGTGTAAGGCGAAGAACTA
>Capsid_Deletion-4_3-177
AGTTGCAGTATCTAACCCGCGGTCTTGTCGTCTCCaatcatccaaggggtggtactggaa
attcccggatgtgttaactgaaaccggggtctttggtcaaaatgcacagttccactacct
ctatcggtcagggttcattcacgtgcagtgcaatgctagtaagttccaccaaggagcact
cctagtcgctgtcctGGAGACGAGTGTGGTCGGTGTAAGGCGAAGAACTA
>Capsid_Deletion-4_6-177
AGTTGCAGTATCTAACCCGCGGTCTTGTGCGTCTCCaatcatccaaggggtggtactgga
aattcccggatgtgttaactgaaaccggggtctttggtcaaaatgcacagttccactacc
tctatcggtcagggttccacgtgcagtgcaatgctagtaagttccaccaaggagcactcc
tagtcgctgtcctGGAGACGACAGTGTGGTCGGTGTAAGGCGAAGAACTA
>Capsid_Deletion-4_9-177
AGTTGCAGTATCTAACCCGCGGTCTTGTGGTCGTCTCCaatcatccaaggggtggtactg
gaaattcccggatgtgttaactgaaaccggggtctttggtcaaaatgcacagttccacta
cctctatcggtcagggttcgtgcagtgcaatgctagtaagttccaccaaggagcactcct
agtcgctgtcctGGAGACGTACAGTGTGGTCGGTGTAAGGCGAAGAACTA
>Capsid_Deletion-4_3-178
AGTTGCAGTATCTAACCCGCGGTCTTGTCGTCTCCaatcatccaaggggtggtactggaa
attcccggatgtgttaactgaaaccggggtctttggtcaaaatgcacagttccactacct
ctatcggtcagggttctgccacgtgcagtgcaatgctagtaagttccaccaaggagcact
cctagtcgctgtcctGGAGACGAGTGTGGTCGGTGTAAGGCGAAGAACTA
>Capsid_Deletion-4_6-178
AGTTGCAGTATCTAACCCGCGGTCTTGTGCGTCTCCaatcatccaaggggtggtactgga
aattcccggatgtgttaactgaaaccggggtctttggtcaaaatgcacagttccactacc
tctatcggtcagggttctgcgtgcagtgcaatgctagtaagttccaccaaggagcactcc
tagtcgctgtcctGGAGACGACAGTGTGGTCGGTGTAAGGCGAAGAACTA
>Capsid_Deletion-4_9-178
AGTTGCAGTATCTAACCCGCGGTCTTGTGGTCGTCTCCaatcatccaaggggtggtactg
gaaattcccggatgtgttaactgaaaccggggtctttggtcaaaatgcacagttccacta
cctctatcggtcagggttctgccagtgcaatgctagtaagttccaccaaggagcactcct
agtcgctgtcctGGAGACGTACAGTGTGGTCGGTGTAAGGCGAAGAACTA
>Capsid_Deletion-4_3-179
AGTTGCAGTATCTAACCCGCGGTCTTGTCGTCTCCaatcatccaaggggtggtactggaa
attcccggatgtgttaactgaaaccggggtctttggtcaaaatgcacagttccactacct
ctatcggtcagggttctgcattgtgcagtgcaatgctagtaagttccaccaaggagcact
cctagtcgctgtcctGGAGACGAGTGTGGTCGGTGTAAGGCGAAGAACTA
>Capsid_Deletion-4_6-179
AGTTGCAGTATCTAACCCGCGGTCTTGTGCGTCTCCaatcatccaaggggtggtactgga
aattcccggatgtgttaactgaaaccggggtctttggtcaaaatgcacagttccactacc
tctatcggtcagggttctgcattcagtgcaatgctagtaagttccaccaaggagcactcc
tagtcgctgtcctGGAGACGACAGTGTGGTCGGTGTAAGGCGAAGAACTA
>Capsid_Deletion-4_9-179
AGTTGCAGTATCTAACCCGCGGTCTTGTGGTCGTCTCCaatcatccaaggggtggtactg
gaaattcccggatgtgttaactgaaaccggggtctttggtcaaaatgcacagttccacta
cctctatcggtcagggttctgcatttgcaatgctagtaagttccaccaaggagcactcct
agtcgctgtcctGGAGACGTACAGTGTGGTCGGTGTAAGGCGAAGAACTA
>Capsid_Deletion-4_3-180
AGTTGCAGTATCTAACCCGCGGTCTTGTCGTCTCCaatcatccaaggggtggtactggaa
attcccggatgtgttaactgaaaccggggtctttggtcaaaatgcacagttccactacct
ctatcggtcagggttctgcattcaccagtgcaatgctagtaagttccaccaaggagcact
cctagtcgctgtcctGGAGACGAGTGTGGTCGGTGTAAGGCGAAGAACTA
>Capsid_Deletion-4_6-180
AGTTGCAGTATCTAACCCGCGGTCTTGTGCGTCTCCaatcatccaaggggtggtactgga
aattcccggatgtgttaactgaaaccggggtctttggtcaaaatgcacagttccactacc
tctatcggtcagggttctgcattcactgcaatgctagtaagttccaccaaggagcactcc
tagtcgctgtcctGGAGACGACAGTGTGGTCGGTGTAAGGCGAAGAACTA
>Capsid_Deletion-4_9-180
AGTTGCAGTATCTAACCCGCGGTCTTGTGGTCGTCTCCaatcatccaaggggtggtactg
gaaattcccggatgtgttaactgaaaccggggtctttggtcaaaatgcacagttccacta
cctctatcggtcagggttctgcattcacaatgctagtaagttccaccaaggagcactcct
agtcgctgtcctGGAGACGTACAGTGTGGTCGGTGTAAGGCGAAGAACTA
>Capsid_Deletion-4_3-181
AGTTGCAGTATCTAACCCGCGGTCTTGTCGTCTCCaatcatccaaggggtggtactggaa
attcccggatgtgttaactgaaaccggggtctttggtcaaaatgcacagttccactacct
ctatcggtcagggttctgcattcacgtgtgcaatgctagtaagttccaccaaggagcact
cctagtcgctgtcctGGAGACGAGTGTGGTCGGTGTAAGGCGAAGAACTA
>Capsid_Deletion-4_6-181
AGTTGCAGTATCTAACCCGCGGTCTTGTGCGTCTCCaatcatccaaggggtggtactgga
aattcccggatgtgttaactgaaaccggggtctttggtcaaaatgcacagttccactacc
tctatcggtcagggttctgcattcacgtgaatgctagtaagttccaccaaggagcactcc
tagtcgctgtcctGGAGACGACAGTGTGGTCGGTGTAAGGCGAAGAACTA
>Capsid_Deletion-4_9-181
AGTTGCAGTATCTAACCCGCGGTCTTGTGGTCGTCTCCaatcatccaaggggtggtactg
gaaattcccggatgtgttaactgaaaccggggtctttggtcaaaatgcacagttccacta
cctctatcggtcagggttctgcattcacgtggctagtaagttccaccaaggagcactcct
agtcgctgtcctGGAGACGTACAGTGTGGTCGGTGTAAGGCGAAGAACTA
>Capsid_Deletion-4_3-182
AGTTGCAGTATCTAACCCGCGGTCTTGTCGTCTCCaatcatccaaggggtggtactggaa
attcccggatgtgttaactgaaaccggggtctttggtcaaaatgcacagttccactacct
ctatcggtcagggttctgcattcacgtgcagaatgctagtaagttccaccaaggagcact
cctagtcgctgtcctGGAGACGAGTGTGGTCGGTGTAAGGCGAAGAACTA
>Capsid_Deletion-4_6-182
AGTTGCAGTATCTAACCCGCGGTCTTGTGCGTCTCCaatcatccaaggggtggtactgga
aattcccggatgtgttaactgaaaccggggtctttggtcaaaatgcacagttccactacc
tctatcggtcagggttctgcattcacgtgcaggctagtaagttccaccaaggagcactcc
tagtcgctgtcctGGAGACGACAGTGTGGTCGGTGTAAGGCGAAGAACTA
>Capsid_Deletion-4_9-182
AGTTGCAGTATCTAACCCGCGGTCTTGTGGTCGTCTCCaatcatccaaggggtggtactg
gaaattcccggatgtgttaactgaaaccggggtctttggtcaaaatgcacagttccacta
cctctatcggtcagggttctgcattcacgtgcagagtaagttccaccaaggagcactcct
agtcgctgtcctGGAGACGTACAGTGTGGTCGGTGTAAGGCGAAGAACTA
>Capsid_Deletion-4_3-183
AGTTGCAGTATCTAACCCGCGGTCTTGTCGTCTCCaatcatccaaggggtggtactggaa
attcccggatgtgttaactgaaaccggggtctttggtcaaaatgcacagttccactacct
ctatcggtcagggttctgcattcacgtgcagtgcgctagtaagttccaccaaggagcact
cctagtcgctgtcctGGAGACGAGTGTGGTCGGTGTAAGGCGAAGAACTA
>Capsid_Deletion-4_6-183
AGTTGCAGTATCTAACCCGCGGTCTTGTGCGTCTCCaatcatccaaggggtggtactgga
aattcccggatgtgttaactgaaaccggggtctttggtcaaaatgcacagttccactacc
tctatcggtcagggttctgcattcacgtgcagtgcagtaagttccaccaaggagcactcc
tagtcgctgtcctGGAGACGACAGTGTGGTCGGTGTAAGGCGAAGAACTA
>Capsid_Deletion-4_9-183
AGTTGCAGTATCTAACCCGCGGTCTTGTGGTCGTCTCCaatcatccaaggggtggtactg
gaaattcccggatgtgttaactgaaaccggggtctttggtcaaaatgcacagttccacta
cctctatcggtcagggttctgcattcacgtgcagtgcaagttccaccaaggagcactcct
agtcgctgtcctGGAGACGTACAGTGTGGTCGGTGTAAGGCGAAGAACTA
>Capsid_Deletion-4_3-184
AGTTGCAGTATCTAACCCGCGGTCTTGTCGTCTCCaatcatccaaggggtggtactggaa
attcccggatgtgttaactgaaaccggggtctttggtcaaaatgcacagttccactacct
ctatcggtcagggttctgcattcacgtgcagtgcaatagtaagttccaccaaggagcact
cctagtcgctgtcctGGAGACGAGTGTGGTCGGTGTAAGGCGAAGAACTA
>Capsid_Deletion-4_6-184
AGTTGCAGTATCTAACCCGCGGTCTTGTGCGTCTCCaatcatccaaggggtggtactgga
aattcccggatgtgttaactgaaaccggggtctttggtcaaaatgcacagttccactacc
tctatcggtcagggttctgcattcacgtgcagtgcaataagttccaccaaggagcactcc
tagtcgctgtcctGGAGACGACAGTGTGGTCGGTGTAAGGCGAAGAACTA
>Capsid_Deletion-4_9-184
AGTTGCAGTATCTAACCCGCGGTCTTGTGGTCGTCTCCaatcatccaaggggtggtactg
gaaattcccggatgtgttaactgaaaccggggtctttggtcaaaatgcacagttccacta
cctctatcggtcagggttctgcattcacgtgcagtgcaatttccaccaaggagcactcct
agtcgctgtcctGGAGACGTACAGTGTGGTCGGTGTAAGGCGAAGAACTA
>Capsid_Deletion-4_3-185
AGTTGCAGTATCTAACCCGCGGTCTTGTCGTCTCCaatcatccaaggggtggtactggaa
attcccggatgtgttaactgaaaccggggtctttggtcaaaatgcacagttccactacct
ctatcggtcagggttctgcattcacgtgcagtgcaatgctaagttccaccaaggagcact
cctagtcgctgtcctGGAGACGAGTGTGGTCGGTGTAAGGCGAAGAACTA
>Capsid_Deletion-4_6-185
AGTTGCAGTATCTAACCCGCGGTCTTGTGCGTCTCCaatcatccaaggggtggtactgga
aattcccggatgtgttaactgaaaccggggtctttggtcaaaatgcacagttccactacc
tctatcggtcagggttctgcattcacgtgcagtgcaatgctttccaccaaggagcactcc
tagtcgctgtcctGGAGACGACAGTGTGGTCGGTGTAAGGCGAAGAACTA
>Capsid_Deletion-4_9-185
AGTTGCAGTATCTAACCCGCGGTCTTGTGGTCGTCTCCaatcatccaaggggtggtactg
gaaattcccggatgtgttaactgaaaccggggtctttggtcaaaatgcacagttccacta
cctctatcggtcagggttctgcattcacgtgcagtgcaatgctcaccaaggagcactcct
agtcgctgtcctGGAGACGTACAGTGTGGTCGGTGTAAGGCGAAGAACTA
>Capsid_Deletion-4_3-186
AGTTGCAGTATCTAACCCGCGGTCTTGTCGTCTCCaatcatccaaggggtggtactggaa
attcccggatgtgttaactgaaaccggggtctttggtcaaaatgcacagttccactacct
ctatcggtcagggttctgcattcacgtgcagtgcaatgctagtttccaccaaggagcact
cctagtcgctgtcctGGAGACGAGTGTGGTCGGTGTAAGGCGAAGAACTA
>Capsid_Deletion-4_6-186
AGTTGCAGTATCTAACCCGCGGTCTTGTGCGTCTCCaatcatccaaggggtggtactgga
aattcccggatgtgttaactgaaaccggggtctttggtcaaaatgcacagttccactacc
tctatcggtcagggttctgcattcacgtgcagtgcaatgctagtcaccaaggagcactcc
tagtcgctgtcctGGAGACGACAGTGTGGTCGGTGTAAGGCGAAGAACTA
>Capsid_Deletion-4_9-186
AGTTGCAGTATCTAACCCGCGGTCTTGTGGTCGTCTCCaatcatccaaggggtggtactg
gaaattcccggatgtgttaactgaaaccggggtctttggtcaaaatgcacagttccacta
cctctatcggtcagggttctgcattcacgtgcagtgcaatgctagtcaaggagcactcct
agtcgctgtcctGGAGACGTACAGTGTGGTCGGTGTAAGGCGAAGAACTA
>Capsid_Deletion-4_3-187
AGTTGCAGTATCTAACCCGCGGTCTTGTCGTCTCCaatcatccaaggggtggtactggaa
attcccggatgtgttaactgaaaccggggtctttggtcaaaatgcacagttccactacct
ctatcggtcagggttctgcattcacgtgcagtgcaatgctagtaagcaccaaggagcact
cctagtcgctgtcctGGAGACGAGTGTGGTCGGTGTAAGGCGAAGAACTA
>Capsid_Deletion-4_6-187
AGTTGCAGTATCTAACCCGCGGTCTTGTGCGTCTCCaatcatccaaggggtggtactgga
aattcccggatgtgttaactgaaaccggggtctttggtcaaaatgcacagttccactacc
tctatcggtcagggttctgcattcacgtgcagtgcaatgctagtaagcaaggagcactcc
tagtcgctgtcctGGAGACGACAGTGTGGTCGGTGTAAGGCGAAGAACTA
>Capsid_Deletion-4_9-187
AGTTGCAGTATCTAACCCGCGGTCTTGTGGTCGTCTCCaatcatccaaggggtggtactg
gaaattcccggatgtgttaactgaaaccggggtctttggtcaaaatgcacagttccacta
cctctatcggtcagggttctgcattcacgtgcagtgcaatgctagtaagggagcactcct
agtcgctgtcctGGAGACGTACAGTGTGGTCGGTGTAAGGCGAAGAACTA
>Capsid_Deletion-4_3-188
AGTTGCAGTATCTAACCCGCGGTCTTGTCGTCTCCaatcatccaaggggtggtactggaa
attcccggatgtgttaactgaaaccggggtctttggtcaaaatgcacagttccactacct
ctatcggtcagggttctgcattcacgtgcagtgcaatgctagtaagttccaaggagcact
cctagtcgctgtcctGGAGACGAGTGTGGTCGGTGTAAGGCGAAGAACTA
>Capsid_Deletion-4_6-188
AGTTGCAGTATCTAACCCGCGGTCTTGTGCGTCTCCaatcatccaaggggtggtactgga
aattcccggatgtgttaactgaaaccggggtctttggtcaaaatgcacagttccactacc
tctatcggtcagggttctgcattcacgtgcagtgcaatgctagtaagttcggagcactcc
tagtcgctgtcctGGAGACGACAGTGTGGTCGGTGTAAGGCGAAGAACTA
>Capsid_Deletion-4_9-188
AGTTGCAGTATCTAACCCGCGGTCTTGTGGTCGTCTCCaatcatccaaggggtggtactg
gaaattcccggatgtgttaactgaaaccggggtctttggtcaaaatgcacagttccacta
cctctatcggtcagggttctgcattcacgtgcagtgcaatgctagtaagttcgcactcct
agtcgctgtcctGGAGACGTACAGTGTGGTCGGTGTAAGGCGAAGAACTA
>Capsid_Deletion-4_3-189
AGTTGCAGTATCTAACCCGCGGTCTTGTCGTCTCCaatcatccaaggggtggtactggaa
attcccggatgtgttaactgaaaccggggtctttggtcaaaatgcacagttccactacct
ctatcggtcagggttctgcattcacgtgcagtgcaatgctagtaagttccacggagcact
cctagtcgctgtcctGGAGACGAGTGTGGTCGGTGTAAGGCGAAGAACTA
>Capsid_Deletion-4_6-189
AGTTGCAGTATCTAACCCGCGGTCTTGTGCGTCTCCaatcatccaaggggtggtactgga
aattcccggatgtgttaactgaaaccggggtctttggtcaaaatgcacagttccactacc
tctatcggtcagggttctgcattcacgtgcagtgcaatgctagtaagttccacgcactcc
tagtcgctgtcctGGAGACGACAGTGTGGTCGGTGTAAGGCGAAGAACTA
>Capsid_Deletion-4_9-189
AGTTGCAGTATCTAACCCGCGGTCTTGTGGTCGTCTCCaatcatccaaggggtggtactg
gaaattcccggatgtgttaactgaaaccggggtctttggtcaaaatgcacagttccacta
cctctatcggtcagggttctgcattcacgtgcagtgcaatgctagtaagttccacctcct
agtcgctgtcctGGAGACGTACAGTGTGGTCGGTGTAAGGCGAAGAACTA
>Capsid_Deletion-4_3-190
AGTTGCAGTATCTAACCCGCGGTCTTGTCGTCTCCaatcatccaaggggtggtactggaa
attcccggatgtgttaactgaaaccggggtctttggtcaaaatgcacagttccactacct
ctatcggtcagggttctgcattcacgtgcagtgcaatgctagtaagttccaccaagcact
cctagtcgctgtcctGGAGACGAGTGTGGTCGGTGTAAGGCGAAGAACTA
>Capsid_Deletion-4_6-190
AGTTGCAGTATCTAACCCGCGGTCTTGTGCGTCTCCaatcatccaaggggtggtactgga
aattcccggatgtgttaactgaaaccggggtctttggtcaaaatgcacagttccactacc
tctatcggtcagggttctgcattcacgtgcagtgcaatgctagtaagttccaccaactcc
tagtcgctgtcctGGAGACGACAGTGTGGTCGGTGTAAGGCGAAGAACTA
>Capsid_Deletion-4_9-190
AGTTGCAGTATCTAACCCGCGGTCTTGTGGTCGTCTCCaatcatccaaggggtggtactg
gaaattcccggatgtgttaactgaaaccggggtctttggtcaaaatgcacagttccacta
cctctatcggtcagggttctgcattcacgtgcagtgcaatgctagtaagttccaccaact
agtcgctgtcctGGAGACGTACAGTGTGGTCGGTGTAAGGCGAAGAACTA
>Capsid_Deletion-4_3-191
AGTTGCAGTATCTAACCCGCGGTCTTGTCGTCTCCaatcatccaaggggtggtactggaa
attcccggatgtgttaactgaaaccggggtctttggtcaaaatgcacagttccactacct
ctatcggtcagggttctgcattcacgtgcagtgcaatgctagtaagttccaccaaggact
cctagtcgctgtcctGGAGACGAGTGTGGTCGGTGTAAGGCGAAGAACTA
>Capsid_Deletion-4_6-191
AGTTGCAGTATCTAACCCGCGGTCTTGTGCGTCTCCaatcatccaaggggtggtactgga
aattcccggatgtgttaactgaaaccggggtctttggtcaaaatgcacagttccactacc
tctatcggtcagggttctgcattcacgtgcagtgcaatgctagtaagttccaccaaggac
tagtcgctgtcctGGAGACGACAGTGTGGTCGGTGTAAGGCGAAGAACTA
>Capsid_Deletion-4_9-191
AGTTGCAGTATCTAACCCGCGGTCTTGTGGTCGTCTCCaatcatccaaggggtggtactg
gaaattcccggatgtgttaactgaaaccggggtctttggtcaaaatgcacagttccacta
cctctatcggtcagggttctgcattcacgtgcagtgcaatgctagtaagttccaccaagg
agtcgctgtcctGGAGACGTACAGTGTGGTCGGTGTAAGGCGAAGAACTA
>Capsid_Deletion-4_3-192
AGTTGCAGTATCTAACCCGCGGTCTTGTCGTCTCCaatcatccaaggggtggtactggaa
attcccggatgtgttaactgaaaccggggtctttggtcaaaatgcacagttccactacct
ctatcggtcagggttctgcattcacgtgcagtgcaatgctagtaagttccaccaaggagc
actagtcgctgtcctGGAGACGAGTGTGGTCGGTGTAAGGCGAAGAACTA
>Capsid_Deletion-4_6-192
AGTTGCAGTATCTAACCCGCGGTCTTGTGCGTCTCCaatcatccaaggggtggtactgga
aattcccggatgtgttaactgaaaccggggtctttggtcaaaatgcacagttccactacc
tctatcggtcagggttctgcattcacgtgcagtgcaatgctagtaagttccaccaaggag
cagtcgctgtcctGGAGACGACAGTGTGGTCGGTGTAAGGCGAAGAACTA
>Capsid_Deletion-4_9-192
AGTTGCAGTATCTAACCCGCGGTCTTGTGGTCGTCTCCaatcatccaaggggtggtactg
gaaattcccggatgtgttaactgaaaccggggtctttggtcaaaatgcacagttccacta
cctctatcggtcagggttctgcattcacgtgcagtgcaatgctagtaagttccaccaagg
agcagctgtcctGGAGACGTACAGTGTGGTCGGTGTAAGGCGAAGAACTA
>Capsid_Deletion-4_3-193
AGTTGCAGTATCTAACCCGCGGTCTTGTCGTCTCCaatcatccaaggggtggtactggaa
attcccggatgtgttaactgaaaccggggtctttggtcaaaatgcacagttccactacct
ctatcggtcagggttctgcattcacgtgcagtgcaatgctagtaagttccaccaaggagc
actcgtcgctgtcctGGAGACGAGTGTGGTCGGTGTAAGGCGAAGAACTA
>Capsid_Deletion-4_6-193
AGTTGCAGTATCTAACCCGCGGTCTTGTGCGTCTCCaatcatccaaggggtggtactgga
aattcccggatgtgttaactgaaaccggggtctttggtcaaaatgcacagttccactacc
tctatcggtcagggttctgcattcacgtgcagtgcaatgctagtaagttccaccaaggag
cactcgctgtcctGGAGACGACAGTGTGGTCGGTGTAAGGCGAAGAACTA
>Capsid_Deletion-4_9-193
AGTTGCAGTATCTAACCCGCGGTCTTGTGGTCGTCTCCaatcatccaaggggtggtactg
gaaattcccggatgtgttaactgaaaccggggtctttggtcaaaatgcacagttccacta
cctctatcggtcagggttctgcattcacgtgcagtgcaatgctagtaagttccaccaagg
agcactcgtcctGGAGACGTACAGTGTGGTCGGTGTAAGGCGAAGAACTA
>Capsid_Deletion-5_3-194
CTCTAACGGCGTGACACTTAGTGGTGGGCGTCTCCcactcctagctgtcctcccagagta
tgtcattgggacagtggcaggtggcacagggacggaggatagccaccccccttataagca
gactcaacccggtgctgatggcttcgaattgcaacacccgtacgtgcttgatgctggcat
tccaatatcacaattGGAGACGTAAGACGACGACCCTCGCCTCCCACTAT
>Capsid_Deletion-5_6-194
CTCTAACGGCGTGACACTTAGTGGTGGGGCGTCTCCcactcctagtcctcccagagtatg
tcattgggacagtggcaggtggcacagggacggaggatagccaccccccttataagcaga
ctcaacccggtgctgatggcttcgaattgcaacacccgtacgtgcttgatgctggcattc
caatatcacaattGGAGACGAATAAGACGACGACCCTCGCCTCCCACTAT
>Capsid_Deletion-5_9-194
CTCTAACGGCGTGACACTTAGTGGTGGGGAGCGTCTCCcactcctactcccagagtatgt
cattgggacagtggcaggtggcacagggacggaggatagccaccccccttataagcagac
tcaacccggtgctgatggcttcgaattgcaacacccgtacgtgcttgatgctggcattcc
aatatcacaattGGAGACGAAATAAGACGACGACCCTCGCCTCCCACTAT
>Capsid_Deletion-5_3-195
CTCTAACGGCGTGACACTTAGTGGTGGGCGTCTCCcactcctagtcgtcctcccagagta
tgtcattgggacagtggcaggtggcacagggacggaggatagccaccccccttataagca
gactcaacccggtgctgatggcttcgaattgcaacacccgtacgtgcttgatgctggcat
tccaatatcacaattGGAGACGTAAGACGACGACCCTCGCCTCCCACTAT
>Capsid_Deletion-5_6-195
CTCTAACGGCGTGACACTTAGTGGTGGGGCGTCTCCcactcctagtcctcccagagtatg
tcattgggacagtggcaggtggcacagggacggaggatagccaccccccttataagcaga
ctcaacccggtgctgatggcttcgaattgcaacacccgtacgtgcttgatgctggcattc
caatatcacaattGGAGACGAATAAGACGACGACCCTCGCCTCCCACTAT
>Capsid_Deletion-5_9-195
CTCTAACGGCGTGACACTTAGTGGTGGGGAGCGTCTCCcactcctagtcccagagtatgt
cattgggacagtggcaggtggcacagggacggaggatagccaccccccttataagcagac
tcaacccggtgctgatggcttcgaattgcaacacccgtacgtgcttgatgctggcattcc
aatatcacaattGGAGACGAAATAAGACGACGACCCTCGCCTCCCACTAT
>Capsid_Deletion-5_3-196
CTCTAACGGCGTGACACTTAGTGGTGGGCGTCTCCcactcctagtcgctctcccagagta
tgtcattgggacagtggcaggtggcacagggacggaggatagccaccccccttataagca
gactcaacccggtgctgatggcttcgaattgcaacacccgtacgtgcttgatgctggcat
tccaatatcacaattGGAGACGTAAGACGACGACCCTCGCCTCCCACTAT
>Capsid_Deletion-5_6-196
CTCTAACGGCGTGACACTTAGTGGTGGGGCGTCTCCcactcctagtcgctccagagtatg
tcattgggacagtggcaggtggcacagggacggaggatagccaccccccttataagcaga
ctcaacccggtgctgatggcttcgaattgcaacacccgtacgtgcttgatgctggcattc
caatatcacaattGGAGACGAATAAGACGACGACCCTCGCCTCCCACTAT
>Capsid_Deletion-5_9-196
CTCTAACGGCGTGACACTTAGTGGTGGGGAGCGTCTCCcactcctagtcgctgagtatgt
cattgggacagtggcaggtggcacagggacggaggatagccaccccccttataagcagac
tcaacccggtgctgatggcttcgaattgcaacacccgtacgtgcttgatgctggcattcc
aatatcacaattGGAGACGAAATAAGACGACGACCCTCGCCTCCCACTAT
>Capsid_Deletion-5_3-197
CTCTAACGGCGTGACACTTAGTGGTGGGCGTCTCCcactcctagtcgctgtcccagagta
tgtcattgggacagtggcaggtggcacagggacggaggatagccaccccccttataagca
gactcaacccggtgctgatggcttcgaattgcaacacccgtacgtgcttgatgctggcat
tccaatatcacaattGGAGACGTAAGACGACGACCCTCGCCTCCCACTAT
>Capsid_Deletion-5_6-197
CTCTAACGGCGTGACACTTAGTGGTGGGGCGTCTCCcactcctagtcgctgtcgagtatg
tcattgggacagtggcaggtggcacagggacggaggatagccaccccccttataagcaga
ctcaacccggtgctgatggcttcgaattgcaacacccgtacgtgcttgatgctggcattc
caatatcacaattGGAGACGAATAAGACGACGACCCTCGCCTCCCACTAT
>Capsid_Deletion-5_9-197
CTCTAACGGCGTGACACTTAGTGGTGGGGAGCGTCTCCcactcctagtcgctgtctatgt
cattgggacagtggcaggtggcacagggacggaggatagccaccccccttataagcagac
tcaacccggtgctgatggcttcgaattgcaacacccgtacgtgcttgatgctggcattcc
aatatcacaattGGAGACGAAATAAGACGACGACCCTCGCCTCCCACTAT
>Capsid_Deletion-5_3-198
CTCTAACGGCGTGACACTTAGTGGTGGGCGTCTCCcactcctagtcgctgtcctcgagta
tgtcattgggacagtggcaggtggcacagggacggaggatagccaccccccttataagca
gactcaacccggtgctgatggcttcgaattgcaacacccgtacgtgcttgatgctggcat
tccaatatcacaattGGAGACGTAAGACGACGACCCTCGCCTCCCACTAT
>Capsid_Deletion-5_6-198
CTCTAACGGCGTGACACTTAGTGGTGGGGCGTCTCCcactcctagtcgctgtcctctatg
tcattgggacagtggcaggtggcacagggacggaggatagccaccccccttataagcaga
ctcaacccggtgctgatggcttcgaattgcaacacccgtacgtgcttgatgctggcattc
caatatcacaattGGAGACGAATAAGACGACGACCCTCGCCTCCCACTAT
>Capsid_Deletion-5_9-198
CTCTAACGGCGTGACACTTAGTGGTGGGGAGCGTCTCCcactcctagtcgctgtcctcgt
cattgggacagtggcaggtggcacagggacggaggatagccaccccccttataagcagac
tcaacccggtgctgatggcttcgaattgcaacacccgtacgtgcttgatgctggcattcc
aatatcacaattGGAGACGAAATAAGACGACGACCCTCGCCTCCCACTAT
>Capsid_Deletion-5_3-199
CTCTAACGGCGTGACACTTAGTGGTGGGCGTCTCCcactcctagtcgctgtcctcccata
tgtcattgggacagtggcaggtggcacagggacggaggatagccaccccccttataagca
gactcaacccggtgctgatggcttcgaattgcaacacccgtacgtgcttgatgctggcat
tccaatatcacaattGGAGACGTAAGACGACGACCCTCGCCTCCCACTAT
>Capsid_Deletion-5_6-199
CTCTAACGGCGTGACACTTAGTGGTGGGGCGTCTCCcactcctagtcgctgtcctcccag
tcattgggacagtggcaggtggcacagggacggaggatagccaccccccttataagcaga
ctcaacccggtgctgatggcttcgaattgcaacacccgtacgtgcttgatgctggcattc
caatatcacaattGGAGACGAATAAGACGACGACCCTCGCCTCCCACTAT
>Capsid_Deletion-5_9-199
CTCTAACGGCGTGACACTTAGTGGTGGGGAGCGTCTCCcactcctagtcgctgtcctccc
aattgggacagtggcaggtggcacagggacggaggatagccaccccccttataagcagac
tcaacccggtgctgatggcttcgaattgcaacacccgtacgtgcttgatgctggcattcc
aatatcacaattGGAGACGAAATAAGACGACGACCCTCGCCTCCCACTAT
>Capsid_Deletion-5_3-200
CTCTAACGGCGTGACACTTAGTGGTGGGCGTCTCCcactcctagtcgctgtcctcccaga
ggtcattgggacagtggcaggtggcacagggacggaggatagccaccccccttataagca
gactcaacccggtgctgatggcttcgaattgcaacacccgtacgtgcttgatgctggcat
tccaatatcacaattGGAGACGTAAGACGACGACCCTCGCCTCCCACTAT
>Capsid_Deletion-5_6-200
CTCTAACGGCGTGACACTTAGTGGTGGGGCGTCTCCcactcctagtcgctgtcctcccag
agattgggacagtggcaggtggcacagggacggaggatagccaccccccttataagcaga
ctcaacccggtgctgatggcttcgaattgcaacacccgtacgtgcttgatgctggcattc
caatatcacaattGGAGACGAATAAGACGACGACCCTCGCCTCCCACTAT
>Capsid_Deletion-5_9-200
CTCTAACGGCGTGACACTTAGTGGTGGGGAGCGTCTCCcactcctagtcgctgtcctccc
agaggggacagtggcaggtggcacagggacggaggatagccaccccccttataagcagac
tcaacccggtgctgatggcttcgaattgcaacacccgtacgtgcttgatgctggcattcc
aatatcacaattGGAGACGAAATAAGACGACGACCCTCGCCTCCCACTAT
>Capsid_Deletion-5_3-201
CTCTAACGGCGTGACACTTAGTGGTGGGCGTCTCCcactcctagtcgctgtcctcccaga
gtatattgggacagtggcaggtggcacagggacggaggatagccaccccccttataagca
gactcaacccggtgctgatggcttcgaattgcaacacccgtacgtgcttgatgctggcat
tccaatatcacaattGGAGACGTAAGACGACGACCCTCGCCTCCCACTAT
>Capsid_Deletion-5_6-201
CTCTAACGGCGTGACACTTAGTGGTGGGGCGTCTCCcactcctagtcgctgtcctcccag
agtatgggacagtggcaggtggcacagggacggaggatagccaccccccttataagcaga
ctcaacccggtgctgatggcttcgaattgcaacacccgtacgtgcttgatgctggcattc
caatatcacaattGGAGACGAATAAGACGACGACCCTCGCCTCCCACTAT
>Capsid_Deletion-5_9-201
CTCTAACGGCGTGACACTTAGTGGTGGGGAGCGTCTCCcactcctagtcgctgtcctccc
agagtatacagtggcaggtggcacagggacggaggatagccaccccccttataagcagac
tcaacccggtgctgatggcttcgaattgcaacacccgtacgtgcttgatgctggcattcc
aatatcacaattGGAGACGAAATAAGACGACGACCCTCGCCTCCCACTAT
>Capsid_Deletion-5_3-202
CTCTAACGGCGTGACACTTAGTGGTGGGCGTCTCCcactcctagtcgctgtcctcccaga
gtatgtcgggacagtggcaggtggcacagggacggaggatagccaccccccttataagca
gactcaacccggtgctgatggcttcgaattgcaacacccgtacgtgcttgatgctggcat
tccaatatcacaattGGAGACGTAAGACGACGACCCTCGCCTCCCACTAT
>Capsid_Deletion-5_6-202
CTCTAACGGCGTGACACTTAGTGGTGGGGCGTCTCCcactcctagtcgctgtcctcccag
agtatgtcacagtggcaggtggcacagggacggaggatagccaccccccttataagcaga
ctcaacccggtgctgatggcttcgaattgcaacacccgtacgtgcttgatgctggcattc
caatatcacaattGGAGACGAATAAGACGACGACCCTCGCCTCCCACTAT
>Capsid_Deletion-5_9-202
CTCTAACGGCGTGACACTTAGTGGTGGGGAGCGTCTCCcactcctagtcgctgtcctccc
agagtatgtcgtggcaggtggcacagggacggaggatagccaccccccttataagcagac
tcaacccggtgctgatggcttcgaattgcaacacccgtacgtgcttgatgctggcattcc
aatatcacaattGGAGACGAAATAAGACGACGACCCTCGCCTCCCACTAT
>Capsid_Deletion-5_3-203
CTCTAACGGCGTGACACTTAGTGGTGGGCGTCTCCcactcctagtcgctgtcctcccaga
gtatgtcattacagtggcaggtggcacagggacggaggatagccaccccccttataagca
gactcaacccggtgctgatggcttcgaattgcaacacccgtacgtgcttgatgctggcat
tccaatatcacaattGGAGACGTAAGACGACGACCCTCGCCTCCCACTAT
>Capsid_Deletion-5_6-203
CTCTAACGGCGTGACACTTAGTGGTGGGGCGTCTCCcactcctagtcgctgtcctcccag
agtatgtcattgtggcaggtggcacagggacggaggatagccaccccccttataagcaga
ctcaacccggtgctgatggcttcgaattgcaacacccgtacgtgcttgatgctggcattc
caatatcacaattGGAGACGAATAAGACGACGACCCTCGCCTCCCACTAT
>Capsid_Deletion-5_9-203
CTCTAACGGCGTGACACTTAGTGGTGGGGAGCGTCTCCcactcctagtcgctgtcctccc
agagtatgtcattgcaggtggcacagggacggaggatagccaccccccttataagcagac
tcaacccggtgctgatggcttcgaattgcaacacccgtacgtgcttgatgctggcattcc
aatatcacaattGGAGACGAAATAAGACGACGACCCTCGCCTCCCACTAT
>Capsid_Deletion-5_3-204
CTCTAACGGCGTGACACTTAGTGGTGGGCGTCTCCcactcctagtcgctgtcctcccaga
gtatgtcattggggtggcaggtggcacagggacggaggatagccaccccccttataagca
gactcaacccggtgctgatggcttcgaattgcaacacccgtacgtgcttgatgctggcat
tccaatatcacaattGGAGACGTAAGACGACGACCCTCGCCTCCCACTAT
>Capsid_Deletion-5_6-204
CTCTAACGGCGTGACACTTAGTGGTGGGGCGTCTCCcactcctagtcgctgtcctcccag
agtatgtcattggggcaggtggcacagggacggaggatagccaccccccttataagcaga
ctcaacccggtgctgatggcttcgaattgcaacacccgtacgtgcttgatgctggcattc
caatatcacaattGGAGACGAATAAGACGACGACCCTCGCCTCCCACTAT
>Capsid_Deletion-5_9-204
CTCTAACGGCGTGACACTTAGTGGTGGGGAGCGTCTCCcactcctagtcgctgtcctccc
agagtatgtcattgggggtggcacagggacggaggatagccaccccccttataagcagac
tcaacccggtgctgatggcttcgaattgcaacacccgtacgtgcttgatgctggcattcc
aatatcacaattGGAGACGAAATAAGACGACGACCCTCGCCTCCCACTAT
>Capsid_Deletion-5_3-205
CTCTAACGGCGTGACACTTAGTGGTGGGCGTCTCCcactcctagtcgctgtcctcccaga
gtatgtcattgggacagcaggtggcacagggacggaggatagccaccccccttataagca
gactcaacccggtgctgatggcttcgaattgcaacacccgtacgtgcttgatgctggcat
tccaatatcacaattGGAGACGTAAGACGACGACCCTCGCCTCCCACTAT
>Capsid_Deletion-5_6-205
CTCTAACGGCGTGACACTTAGTGGTGGGGCGTCTCCcactcctagtcgctgtcctcccag
agtatgtcattgggacaggtggcacagggacggaggatagccaccccccttataagcaga
ctcaacccggtgctgatggcttcgaattgcaacacccgtacgtgcttgatgctggcattc
caatatcacaattGGAGACGAATAAGACGACGACCCTCGCCTCCCACTAT
>Capsid_Deletion-5_9-205
CTCTAACGGCGTGACACTTAGTGGTGGGGAGCGTCTCCcactcctagtcgctgtcctccc
agagtatgtcattgggacaggcacagggacggaggatagccaccccccttataagcagac
tcaacccggtgctgatggcttcgaattgcaacacccgtacgtgcttgatgctggcattcc
aatatcacaattGGAGACGAAATAAGACGACGACCCTCGCCTCCCACTAT
>Capsid_Deletion-5_3-206
CTCTAACGGCGTGACACTTAGTGGTGGGCGTCTCCcactcctagtcgctgtcctcccaga
gtatgtcattgggacagtgggtggcacagggacggaggatagccaccccccttataagca
gactcaacccggtgctgatggcttcgaattgcaacacccgtacgtgcttgatgctggcat
tccaatatcacaattGGAGACGTAAGACGACGACCCTCGCCTCCCACTAT
>Capsid_Deletion-5_6-206
CTCTAACGGCGTGACACTTAGTGGTGGGGCGTCTCCcactcctagtcgctgtcctcccag
agtatgtcattgggacagtgggcacagggacggaggatagccaccccccttataagcaga
ctcaacccggtgctgatggcttcgaattgcaacacccgtacgtgcttgatgctggcattc
caatatcacaattGGAGACGAATAAGACGACGACCCTCGCCTCCCACTAT
>Capsid_Deletion-5_9-206
CTCTAACGGCGTGACACTTAGTGGTGGGGAGCGTCTCCcactcctagtcgctgtcctccc
agagtatgtcattgggacagtgacagggacggaggatagccaccccccttataagcagac
tcaacccggtgctgatggcttcgaattgcaacacccgtacgtgcttgatgctggcattcc
aatatcacaattGGAGACGAAATAAGACGACGACCCTCGCCTCCCACTAT
>Capsid_Deletion-5_3-207
CTCTAACGGCGTGACACTTAGTGGTGGGCGTCTCCcactcctagtcgctgtcctcccaga
gtatgtcattgggacagtggcaggcacagggacggaggatagccaccccccttataagca
gactcaacccggtgctgatggcttcgaattgcaacacccgtacgtgcttgatgctggcat
tccaatatcacaattGGAGACGTAAGACGACGACCCTCGCCTCCCACTAT
>Capsid_Deletion-5_6-207
CTCTAACGGCGTGACACTTAGTGGTGGGGCGTCTCCcactcctagtcgctgtcctcccag
agtatgtcattgggacagtggcaacagggacggaggatagccaccccccttataagcaga
ctcaacccggtgctgatggcttcgaattgcaacacccgtacgtgcttgatgctggcattc
caatatcacaattGGAGACGAATAAGACGACGACCCTCGCCTCCCACTAT
>Capsid_Deletion-5_9-207
CTCTAACGGCGTGACACTTAGTGGTGGGGAGCGTCTCCcactcctagtcgctgtcctccc
agagtatgtcattgggacagtggcagggacggaggatagccaccccccttataagcagac
tcaacccggtgctgatggcttcgaattgcaacacccgtacgtgcttgatgctggcattcc
aatatcacaattGGAGACGAAATAAGACGACGACCCTCGCCTCCCACTAT
>Capsid_Deletion-5_3-208
CTCTAACGGCGTGACACTTAGTGGTGGGCGTCTCCcactcctagtcgctgtcctcccaga
gtatgtcattgggacagtggcaggtacagggacggaggatagccaccccccttataagca
gactcaacccggtgctgatggcttcgaattgcaacacccgtacgtgcttgatgctggcat
tccaatatcacaattGGAGACGTAAGACGACGACCCTCGCCTCCCACTAT
>Capsid_Deletion-5_6-208
CTCTAACGGCGTGACACTTAGTGGTGGGGCGTCTCCcactcctagtcgctgtcctcccag
agtatgtcattgggacagtggcaggtgggacggaggatagccaccccccttataagcaga
ctcaacccggtgctgatggcttcgaattgcaacacccgtacgtgcttgatgctggcattc
caatatcacaattGGAGACGAATAAGACGACGACCCTCGCCTCCCACTAT
>Capsid_Deletion-5_9-208
CTCTAACGGCGTGACACTTAGTGGTGGGGAGCGTCTCCcactcctagtcgctgtcctccc
agagtatgtcattgggacagtggcaggtacggaggatagccaccccccttataagcagac
tcaacccggtgctgatggcttcgaattgcaacacccgtacgtgcttgatgctggcattcc
aatatcacaattGGAGACGAAATAAGACGACGACCCTCGCCTCCCACTAT
>Capsid_Deletion-5_3-209
CTCTAACGGCGTGACACTTAGTGGTGGGCGTCTCCcactcctagtcgctgtcctcccaga
gtatgtcattgggacagtggcaggtggcgggacggaggatagccaccccccttataagca
gactcaacccggtgctgatggcttcgaattgcaacacccgtacgtgcttgatgctggcat
tccaatatcacaattGGAGACGTAAGACGACGACCCTCGCCTCCCACTAT
>Capsid_Deletion-5_6-209
CTCTAACGGCGTGACACTTAGTGGTGGGGCGTCTCCcactcctagtcgctgtcctcccag
agtatgtcattgggacagtggcaggtggcacggaggatagccaccccccttataagcaga
ctcaacccggtgctgatggcttcgaattgcaacacccgtacgtgcttgatgctggcattc
caatatcacaattGGAGACGAATAAGACGACGACCCTCGCCTCCCACTAT
>Capsid_Deletion-5_9-209
CTCTAACGGCGTGACACTTAGTGGTGGGGAGCGTCTCCcactcctagtcgctgtcctccc
agagtatgtcattgggacagtggcaggtggcgaggatagccaccccccttataagcagac
tcaacccggtgctgatggcttcgaattgcaacacccgtacgtgcttgatgctggcattcc
aatatcacaattGGAGACGAAATAAGACGACGACCCTCGCCTCCCACTAT
>Capsid_Deletion-5_3-210
CTCTAACGGCGTGACACTTAGTGGTGGGCGTCTCCcactcctagtcgctgtcctcccaga
gtatgtcattgggacagtggcaggtggcacaacggaggatagccaccccccttataagca
gactcaacccggtgctgatggcttcgaattgcaacacccgtacgtgcttgatgctggcat
tccaatatcacaattGGAGACGTAAGACGACGACCCTCGCCTCCCACTAT
>Capsid_Deletion-5_6-210
CTCTAACGGCGTGACACTTAGTGGTGGGGCGTCTCCcactcctagtcgctgtcctcccag
agtatgtcattgggacagtggcaggtggcacagaggatagccaccccccttataagcaga
ctcaacccggtgctgatggcttcgaattgcaacacccgtacgtgcttgatgctggcattc
caatatcacaattGGAGACGAATAAGACGACGACCCTCGCCTCCCACTAT
>Capsid_Deletion-5_9-210
CTCTAACGGCGTGACACTTAGTGGTGGGGAGCGTCTCCcactcctagtcgctgtcctccc
agagtatgtcattgggacagtggcaggtggcacagatagccaccccccttataagcagac
tcaacccggtgctgatggcttcgaattgcaacacccgtacgtgcttgatgctggcattcc
aatatcacaattGGAGACGAAATAAGACGACGACCCTCGCCTCCCACTAT
>Capsid_Deletion-5_3-211
CTCTAACGGCGTGACACTTAGTGGTGGGCGTCTCCcactcctagtcgctgtcctcccaga
gtatgtcattgggacagtggcaggtggcacaggggaggatagccaccccccttataagca
gactcaacccggtgctgatggcttcgaattgcaacacccgtacgtgcttgatgctggcat
tccaatatcacaattGGAGACGTAAGACGACGACCCTCGCCTCCCACTAT
>Capsid_Deletion-5_6-211
CTCTAACGGCGTGACACTTAGTGGTGGGGCGTCTCCcactcctagtcgctgtcctcccag
agtatgtcattgggacagtggcaggtggcacaggggatagccaccccccttataagcaga
ctcaacccggtgctgatggcttcgaattgcaacacccgtacgtgcttgatgctggcattc
caatatcacaattGGAGACGAATAAGACGACGACCCTCGCCTCCCACTAT
>Capsid_Deletion-5_9-211
CTCTAACGGCGTGACACTTAGTGGTGGGGAGCGTCTCCcactcctagtcgctgtcctccc
agagtatgtcattgggacagtggcaggtggcacagggagccaccccccttataagcagac
tcaacccggtgctgatggcttcgaattgcaacacccgtacgtgcttgatgctggcattcc
aatatcacaattGGAGACGAAATAAGACGACGACCCTCGCCTCCCACTAT
>Capsid_Deletion-5_3-212
CTCTAACGGCGTGACACTTAGTGGTGGGCGTCTCCcactcctagtcgctgtcctcccaga
gtatgtcattgggacagtggcaggtggcacagggacggatagccaccccccttataagca
gactcaacccggtgctgatggcttcgaattgcaacacccgtacgtgcttgatgctggcat
tccaatatcacaattGGAGACGTAAGACGACGACCCTCGCCTCCCACTAT
>Capsid_Deletion-5_6-212
CTCTAACGGCGTGACACTTAGTGGTGGGGCGTCTCCcactcctagtcgctgtcctcccag
agtatgtcattgggacagtggcaggtggcacagggacgagccaccccccttataagcaga
ctcaacccggtgctgatggcttcgaattgcaacacccgtacgtgcttgatgctggcattc
caatatcacaattGGAGACGAATAAGACGACGACCCTCGCCTCCCACTAT
>Capsid_Deletion-5_9-212
CTCTAACGGCGTGACACTTAGTGGTGGGGAGCGTCTCCcactcctagtcgctgtcctccc
agagtatgtcattgggacagtggcaggtggcacagggacgcaccccccttataagcagac
tcaacccggtgctgatggcttcgaattgcaacacccgtacgtgcttgatgctggcattcc
aatatcacaattGGAGACGAAATAAGACGACGACCCTCGCCTCCCACTAT
>Capsid_Deletion-5_3-213
CTCTAACGGCGTGACACTTAGTGGTGGGCGTCTCCcactcctagtcgctgtcctcccaga
gtatgtcattgggacagtggcaggtggcacagggacggagagccaccccccttataagca
gactcaacccggtgctgatggcttcgaattgcaacacccgtacgtgcttgatgctggcat
tccaatatcacaattGGAGACGTAAGACGACGACCCTCGCCTCCCACTAT
>Capsid_Deletion-5_6-213
CTCTAACGGCGTGACACTTAGTGGTGGGGCGTCTCCcactcctagtcgctgtcctcccag
agtatgtcattgggacagtggcaggtggcacagggacggagcaccccccttataagcaga
ctcaacccggtgctgatggcttcgaattgcaacacccgtacgtgcttgatgctggcattc
caatatcacaattGGAGACGAATAAGACGACGACCCTCGCCTCCCACTAT
>Capsid_Deletion-5_9-213
CTCTAACGGCGTGACACTTAGTGGTGGGGAGCGTCTCCcactcctagtcgctgtcctccc
agagtatgtcattgggacagtggcaggtggcacagggacggagcccccttataagcagac
tcaacccggtgctgatggcttcgaattgcaacacccgtacgtgcttgatgctggcattcc
aatatcacaattGGAGACGAAATAAGACGACGACCCTCGCCTCCCACTAT
>Capsid_Deletion-5_3-214
CTCTAACGGCGTGACACTTAGTGGTGGGCGTCTCCcactcctagtcgctgtcctcccaga
gtatgtcattgggacagtggcaggtggcacagggacggaggatcaccccccttataagca
gactcaacccggtgctgatggcttcgaattgcaacacccgtacgtgcttgatgctggcat
tccaatatcacaattGGAGACGTAAGACGACGACCCTCGCCTCCCACTAT
>Capsid_Deletion-5_6-214
CTCTAACGGCGTGACACTTAGTGGTGGGGCGTCTCCcactcctagtcgctgtcctcccag
agtatgtcattgggacagtggcaggtggcacagggacggaggatcccccttataagcaga
ctcaacccggtgctgatggcttcgaattgcaacacccgtacgtgcttgatgctggcattc
caatatcacaattGGAGACGAATAAGACGACGACCCTCGCCTCCCACTAT
>Capsid_Deletion-5_9-214
CTCTAACGGCGTGACACTTAGTGGTGGGGAGCGTCTCCcactcctagtcgctgtcctccc
agagtatgtcattgggacagtggcaggtggcacagggacggaggatccttataagcagac
tcaacccggtgctgatggcttcgaattgcaacacccgtacgtgcttgatgctggcattcc
aatatcacaattGGAGACGAAATAAGACGACGACCCTCGCCTCCCACTAT
>Capsid_Deletion-5_3-215
CTCTAACGGCGTGACACTTAGTGGTGGGCGTCTCCcactcctagtcgctgtcctcccaga
gtatgtcattgggacagtggcaggtggcacagggacggaggatagccccccttataagca
gactcaacccggtgctgatggcttcgaattgcaacacccgtacgtgcttgatgctggcat
tccaatatcacaattGGAGACGTAAGACGACGACCCTCGCCTCCCACTAT
>Capsid_Deletion-5_6-215
CTCTAACGGCGTGACACTTAGTGGTGGGGCGTCTCCcactcctagtcgctgtcctcccag
agtatgtcattgggacagtggcaggtggcacagggacggaggatagcccttataagcaga
ctcaacccggtgctgatggcttcgaattgcaacacccgtacgtgcttgatgctggcattc
caatatcacaattGGAGACGAATAAGACGACGACCCTCGCCTCCCACTAT
>Capsid_Deletion-5_9-215
CTCTAACGGCGTGACACTTAGTGGTGGGGAGCGTCTCCcactcctagtcgctgtcctccc
agagtatgtcattgggacagtggcaggtggcacagggacggaggatagctataagcagac
tcaacccggtgctgatggcttcgaattgcaacacccgtacgtgcttgatgctggcattcc
aatatcacaattGGAGACGAAATAAGACGACGACCCTCGCCTCCCACTAT
>Capsid_Deletion-5_3-216
CTCTAACGGCGTGACACTTAGTGGTGGGCGTCTCCcactcctagtcgctgtcctcccaga
gtatgtcattgggacagtggcaggtggcacagggacggaggatagccacccttataagca
gactcaacccggtgctgatggcttcgaattgcaacacccgtacgtgcttgatgctggcat
tccaatatcacaattGGAGACGTAAGACGACGACCCTCGCCTCCCACTAT
>Capsid_Deletion-5_6-216
CTCTAACGGCGTGACACTTAGTGGTGGGGCGTCTCCcactcctagtcgctgtcctcccag
agtatgtcattgggacagtggcaggtggcacagggacggaggatagccactataagcaga
ctcaacccggtgctgatggcttcgaattgcaacacccgtacgtgcttgatgctggcattc
caatatcacaattGGAGACGAATAAGACGACGACCCTCGCCTCCCACTAT
>Capsid_Deletion-5_9-216
CTCTAACGGCGTGACACTTAGTGGTGGGGAGCGTCTCCcactcctagtcgctgtcctccc
agagtatgtcattgggacagtggcaggtggcacagggacggaggatagccacaagcagac
tcaacccggtgctgatggcttcgaattgcaacacccgtacgtgcttgatgctggcattcc
aatatcacaattGGAGACGAAATAAGACGACGACCCTCGCCTCCCACTAT
>Capsid_Deletion-5_3-217
CTCTAACGGCGTGACACTTAGTGGTGGGCGTCTCCcactcctagtcgctgtcctcccaga
gtatgtcattgggacagtggcaggtggcacagggacggaggatagccacccctataagca
gactcaacccggtgctgatggcttcgaattgcaacacccgtacgtgcttgatgctggcat
tccaatatcacaattGGAGACGTAAGACGACGACCCTCGCCTCCCACTAT
>Capsid_Deletion-5_6-217
CTCTAACGGCGTGACACTTAGTGGTGGGGCGTCTCCcactcctagtcgctgtcctcccag
agtatgtcattgggacagtggcaggtggcacagggacggaggatagccaccccaagcaga
ctcaacccggtgctgatggcttcgaattgcaacacccgtacgtgcttgatgctggcattc
caatatcacaattGGAGACGAATAAGACGACGACCCTCGCCTCCCACTAT
>Capsid_Deletion-5_9-217
CTCTAACGGCGTGACACTTAGTGGTGGGGAGCGTCTCCcactcctagtcgctgtcctccc
agagtatgtcattgggacagtggcaggtggcacagggacggaggatagccacccccagac
tcaacccggtgctgatggcttcgaattgcaacacccgtacgtgcttgatgctggcattcc
aatatcacaattGGAGACGAAATAAGACGACGACCCTCGCCTCCCACTAT
>Capsid_Deletion-5_3-218
CTCTAACGGCGTGACACTTAGTGGTGGGCGTCTCCcactcctagtcgctgtcctcccaga
gtatgtcattgggacagtggcaggtggcacagggacggaggatagccacccccctaagca
gactcaacccggtgctgatggcttcgaattgcaacacccgtacgtgcttgatgctggcat
tccaatatcacaattGGAGACGTAAGACGACGACCCTCGCCTCCCACTAT
>Capsid_Deletion-5_6-218
CTCTAACGGCGTGACACTTAGTGGTGGGGCGTCTCCcactcctagtcgctgtcctcccag
agtatgtcattgggacagtggcaggtggcacagggacggaggatagccacccccctcaga
ctcaacccggtgctgatggcttcgaattgcaacacccgtacgtgcttgatgctggcattc
caatatcacaattGGAGACGAATAAGACGACGACCCTCGCCTCCCACTAT
>Capsid_Deletion-5_9-218
CTCTAACGGCGTGACACTTAGTGGTGGGGAGCGTCTCCcactcctagtcgctgtcctccc
agagtatgtcattgggacagtggcaggtggcacagggacggaggatagccacccccctac
tcaacccggtgctgatggcttcgaattgcaacacccgtacgtgcttgatgctggcattcc
aatatcacaattGGAGACGAAATAAGACGACGACCCTCGCCTCCCACTAT
>Capsid_Deletion-5_3-219
CTCTAACGGCGTGACACTTAGTGGTGGGCGTCTCCcactcctagtcgctgtcctcccaga
gtatgtcattgggacagtggcaggtggcacagggacggaggatagccaccccccttatca
gactcaacccggtgctgatggcttcgaattgcaacacccgtacgtgcttgatgctggcat
tccaatatcacaattGGAGACGTAAGACGACGACCCTCGCCTCCCACTAT
>Capsid_Deletion-5_6-219
CTCTAACGGCGTGACACTTAGTGGTGGGGCGTCTCCcactcctagtcgctgtcctcccag
agtatgtcattgggacagtggcaggtggcacagggacggaggatagccaccccccttata
ctcaacccggtgctgatggcttcgaattgcaacacccgtacgtgcttgatgctggcattc
caatatcacaattGGAGACGAATAAGACGACGACCCTCGCCTCCCACTAT
>Capsid_Deletion-5_9-219
CTCTAACGGCGTGACACTTAGTGGTGGGGAGCGTCTCCcactcctagtcgctgtcctccc
agagtatgtcattgggacagtggcaggtggcacagggacggaggatagccacccccctta
tcaacccggtgctgatggcttcgaattgcaacacccgtacgtgcttgatgctggcattcc
aatatcacaattGGAGACGAAATAAGACGACGACCCTCGCCTCCCACTAT
>Capsid_Deletion-5_3-220
CTCTAACGGCGTGACACTTAGTGGTGGGCGTCTCCcactcctagtcgctgtcctcccaga
gtatgtcattgggacagtggcaggtggcacagggacggaggatagccaccccccttataa
gactcaacccggtgctgatggcttcgaattgcaacacccgtacgtgcttgatgctggcat
tccaatatcacaattGGAGACGTAAGACGACGACCCTCGCCTCCCACTAT
>Capsid_Deletion-5_6-220
CTCTAACGGCGTGACACTTAGTGGTGGGGCGTCTCCcactcctagtcgctgtcctcccag
agtatgtcattgggacagtggcaggtggcacagggacggaggatagccaccccccttata
agcaacccggtgctgatggcttcgaattgcaacacccgtacgtgcttgatgctggcattc
caatatcacaattGGAGACGAATAAGACGACGACCCTCGCCTCCCACTAT
>Capsid_Deletion-5_9-220
CTCTAACGGCGTGACACTTAGTGGTGGGGAGCGTCTCCcactcctagtcgctgtcctccc
agagtatgtcattgggacagtggcaggtggcacagggacggaggatagccacccccctta
taagcccggtgctgatggcttcgaattgcaacacccgtacgtgcttgatgctggcattcc
aatatcacaattGGAGACGAAATAAGACGACGACCCTCGCCTCCCACTAT
>Capsid_Deletion-5_3-221
CTCTAACGGCGTGACACTTAGTGGTGGGCGTCTCCcactcctagtcgctgtcctcccaga
gtatgtcattgggacagtggcaggtggcacagggacggaggatagccaccccccttataa
gcagcaacccggtgctgatggcttcgaattgcaacacccgtacgtgcttgatgctggcat
tccaatatcacaattGGAGACGTAAGACGACGACCCTCGCCTCCCACTAT
>Capsid_Deletion-5_6-221
CTCTAACGGCGTGACACTTAGTGGTGGGGCGTCTCCcactcctagtcgctgtcctcccag
agtatgtcattgggacagtggcaggtggcacagggacggaggatagccaccccccttata
agcagcccggtgctgatggcttcgaattgcaacacccgtacgtgcttgatgctggcattc
caatatcacaattGGAGACGAATAAGACGACGACCCTCGCCTCCCACTAT
>Capsid_Deletion-5_9-221
CTCTAACGGCGTGACACTTAGTGGTGGGGAGCGTCTCCcactcctagtcgctgtcctccc
agagtatgtcattgggacagtggcaggtggcacagggacggaggatagccacccccctta
taagcagggtgctgatggcttcgaattgcaacacccgtacgtgcttgatgctggcattcc
aatatcacaattGGAGACGAAATAAGACGACGACCCTCGCCTCCCACTAT
>Capsid_Deletion-5_3-222
CTCTAACGGCGTGACACTTAGTGGTGGGCGTCTCCcactcctagtcgctgtcctcccaga
gtatgtcattgggacagtggcaggtggcacagggacggaggatagccaccccccttataa
gcagactcccggtgctgatggcttcgaattgcaacacccgtacgtgcttgatgctggcat
tccaatatcacaattGGAGACGTAAGACGACGACCCTCGCCTCCCACTAT
>Capsid_Deletion-5_6-222
CTCTAACGGCGTGACACTTAGTGGTGGGGCGTCTCCcactcctagtcgctgtcctcccag
agtatgtcattgggacagtggcaggtggcacagggacggaggatagccaccccccttata
agcagactggtgctgatggcttcgaattgcaacacccgtacgtgcttgatgctggcattc
caatatcacaattGGAGACGAATAAGACGACGACCCTCGCCTCCCACTAT
>Capsid_Deletion-5_9-222
CTCTAACGGCGTGACACTTAGTGGTGGGGAGCGTCTCCcactcctagtcgctgtcctccc
agagtatgtcattgggacagtggcaggtggcacagggacggaggatagccacccccctta
taagcagactgctgatggcttcgaattgcaacacccgtacgtgcttgatgctggcattcc
aatatcacaattGGAGACGAAATAAGACGACGACCCTCGCCTCCCACTAT
>Capsid_Deletion-5_3-223
CTCTAACGGCGTGACACTTAGTGGTGGGCGTCTCCcactcctagtcgctgtcctcccaga
gtatgtcattgggacagtggcaggtggcacagggacggaggatagccaccccccttataa
gcagactcaaggtgctgatggcttcgaattgcaacacccgtacgtgcttgatgctggcat
tccaatatcacaattGGAGACGTAAGACGACGACCCTCGCCTCCCACTAT
>Capsid_Deletion-5_6-223
CTCTAACGGCGTGACACTTAGTGGTGGGGCGTCTCCcactcctagtcgctgtcctcccag
agtatgtcattgggacagtggcaggtggcacagggacggaggatagccaccccccttata
agcagactcaagctgatggcttcgaattgcaacacccgtacgtgcttgatgctggcattc
caatatcacaattGGAGACGAATAAGACGACGACCCTCGCCTCCCACTAT
>Capsid_Deletion-5_9-223
CTCTAACGGCGTGACACTTAGTGGTGGGGAGCGTCTCCcactcctagtcgctgtcctccc
agagtatgtcattgggacagtggcaggtggcacagggacggaggatagccacccccctta
taagcagactcaagatggcttcgaattgcaacacccgtacgtgcttgatgctggcattcc
aatatcacaattGGAGACGAAATAAGACGACGACCCTCGCCTCCCACTAT
>Capsid_Deletion-5_3-224
CTCTAACGGCGTGACACTTAGTGGTGGGCGTCTCCcactcctagtcgctgtcctcccaga
gtatgtcattgggacagtggcaggtggcacagggacggaggatagccaccccccttataa
gcagactcaacccgctgatggcttcgaattgcaacacccgtacgtgcttgatgctggcat
tccaatatcacaattGGAGACGTAAGACGACGACCCTCGCCTCCCACTAT
>Capsid_Deletion-5_6-224
CTCTAACGGCGTGACACTTAGTGGTGGGGCGTCTCCcactcctagtcgctgtcctcccag
agtatgtcattgggacagtggcaggtggcacagggacggaggatagccaccccccttata
agcagactcaacccgatggcttcgaattgcaacacccgtacgtgcttgatgctggcattc
caatatcacaattGGAGACGAATAAGACGACGACCCTCGCCTCCCACTAT
>Capsid_Deletion-5_9-224
CTCTAACGGCGTGACACTTAGTGGTGGGGAGCGTCTCCcactcctagtcgctgtcctccc
agagtatgtcattgggacagtggcaggtggcacagggacggaggatagccacccccctta
taagcagactcaacccggcttcgaattgcaacacccgtacgtgcttgatgctggcattcc
aatatcacaattGGAGACGAAATAAGACGACGACCCTCGCCTCCCACTAT
>Capsid_Deletion-5_3-225
CTCTAACGGCGTGACACTTAGTGGTGGGCGTCTCCcactcctagtcgctgtcctcccaga
gtatgtcattgggacagtggcaggtggcacagggacggaggatagccaccccccttataa
gcagactcaacccggtgatggcttcgaattgcaacacccgtacgtgcttgatgctggcat
tccaatatcacaattGGAGACGTAAGACGACGACCCTCGCCTCCCACTAT
>Capsid_Deletion-5_6-225
CTCTAACGGCGTGACACTTAGTGGTGGGGCGTCTCCcactcctagtcgctgtcctcccag
agtatgtcattgggacagtggcaggtggcacagggacggaggatagccaccccccttata
agcagactcaacccggtggcttcgaattgcaacacccgtacgtgcttgatgctggcattc
caatatcacaattGGAGACGAATAAGACGACGACCCTCGCCTCCCACTAT
>Capsid_Deletion-5_9-225
CTCTAACGGCGTGACACTTAGTGGTGGGGAGCGTCTCCcactcctagtcgctgtcctccc
agagtatgtcattgggacagtggcaggtggcacagggacggaggatagccacccccctta
taagcagactcaacccggtttcgaattgcaacacccgtacgtgcttgatgctggcattcc
aatatcacaattGGAGACGAAATAAGACGACGACCCTCGCCTCCCACTAT
>Capsid_Deletion-5_3-226
CTCTAACGGCGTGACACTTAGTGGTGGGCGTCTCCcactcctagtcgctgtcctcccaga
gtatgtcattgggacagtggcaggtggcacagggacggaggatagccaccccccttataa
gcagactcaacccggtgctggcttcgaattgcaacacccgtacgtgcttgatgctggcat
tccaatatcacaattGGAGACGTAAGACGACGACCCTCGCCTCCCACTAT
>Capsid_Deletion-5_6-226
CTCTAACGGCGTGACACTTAGTGGTGGGGCGTCTCCcactcctagtcgctgtcctcccag
agtatgtcattgggacagtggcaggtggcacagggacggaggatagccaccccccttata
agcagactcaacccggtgctttcgaattgcaacacccgtacgtgcttgatgctggcattc
caatatcacaattGGAGACGAATAAGACGACGACCCTCGCCTCCCACTAT
>Capsid_Deletion-5_9-226
CTCTAACGGCGTGACACTTAGTGGTGGGGAGCGTCTCCcactcctagtcgctgtcctccc
agagtatgtcattgggacagtggcaggtggcacagggacggaggatagccacccccctta
taagcagactcaacccggtgctgaattgcaacacccgtacgtgcttgatgctggcattcc
aatatcacaattGGAGACGAAATAAGACGACGACCCTCGCCTCCCACTAT
>Capsid_Deletion-5_3-227
CTCTAACGGCGTGACACTTAGTGGTGGGCGTCTCCcactcctagtcgctgtcctcccaga
gtatgtcattgggacagtggcaggtggcacagggacggaggatagccaccccccttataa
gcagactcaacccggtgctgatttcgaattgcaacacccgtacgtgcttgatgctggcat
tccaatatcacaattGGAGACGTAAGACGACGACCCTCGCCTCCCACTAT
>Capsid_Deletion-5_6-227
CTCTAACGGCGTGACACTTAGTGGTGGGGCGTCTCCcactcctagtcgctgtcctcccag
agtatgtcattgggacagtggcaggtggcacagggacggaggatagccaccccccttata
agcagactcaacccggtgctgatgaattgcaacacccgtacgtgcttgatgctggcattc
caatatcacaattGGAGACGAATAAGACGACGACCCTCGCCTCCCACTAT
>Capsid_Deletion-5_9-227
CTCTAACGGCGTGACACTTAGTGGTGGGGAGCGTCTCCcactcctagtcgctgtcctccc
agagtatgtcattgggacagtggcaggtggcacagggacggaggatagccacccccctta
taagcagactcaacccggtgctgatttgcaacacccgtacgtgcttgatgctggcattcc
aatatcacaattGGAGACGAAATAAGACGACGACCCTCGCCTCCCACTAT
>Capsid_Deletion-5_3-228
CTCTAACGGCGTGACACTTAGTGGTGGGCGTCTCCcactcctagtcgctgtcctcccaga
gtatgtcattgggacagtggcaggtggcacagggacggaggatagccaccccccttataa
gcagactcaacccggtgctgatggcgaattgcaacacccgtacgtgcttgatgctggcat
tccaatatcacaattGGAGACGTAAGACGACGACCCTCGCCTCCCACTAT
>Capsid_Deletion-5_6-228
CTCTAACGGCGTGACACTTAGTGGTGGGGCGTCTCCcactcctagtcgctgtcctcccag
agtatgtcattgggacagtggcaggtggcacagggacggaggatagccaccccccttata
agcagactcaacccggtgctgatggcttgcaacacccgtacgtgcttgatgctggcattc
caatatcacaattGGAGACGAATAAGACGACGACCCTCGCCTCCCACTAT
>Capsid_Deletion-5_9-228
CTCTAACGGCGTGACACTTAGTGGTGGGGAGCGTCTCCcactcctagtcgctgtcctccc
agagtatgtcattgggacagtggcaggtggcacagggacggaggatagccacccccctta
taagcagactcaacccggtgctgatggccaacacccgtacgtgcttgatgctggcattcc
aatatcacaattGGAGACGAAATAAGACGACGACCCTCGCCTCCCACTAT
>Capsid_Deletion-5_3-229
CTCTAACGGCGTGACACTTAGTGGTGGGCGTCTCCcactcctagtcgctgtcctcccaga
gtatgtcattgggacagtggcaggtggcacagggacggaggatagccaccccccttataa
gcagactcaacccggtgctgatggcttcttgcaacacccgtacgtgcttgatgctggcat
tccaatatcacaattGGAGACGTAAGACGACGACCCTCGCCTCCCACTAT
>Capsid_Deletion-5_6-229
CTCTAACGGCGTGACACTTAGTGGTGGGGCGTCTCCcactcctagtcgctgtcctcccag
agtatgtcattgggacagtggcaggtggcacagggacggaggatagccaccccccttata
agcagactcaacccggtgctgatggcttccaacacccgtacgtgcttgatgctggcattc
caatatcacaattGGAGACGAATAAGACGACGACCCTCGCCTCCCACTAT
>Capsid_Deletion-5_9-229
CTCTAACGGCGTGACACTTAGTGGTGGGGAGCGTCTCCcactcctagtcgctgtcctccc
agagtatgtcattgggacagtggcaggtggcacagggacggaggatagccacccccctta
taagcagactcaacccggtgctgatggcttccacccgtacgtgcttgatgctggcattcc
aatatcacaattGGAGACGAAATAAGACGACGACCCTCGCCTCCCACTAT
>Capsid_Deletion-5_3-230
CTCTAACGGCGTGACACTTAGTGGTGGGCGTCTCCcactcctagtcgctgtcctcccaga
gtatgtcattgggacagtggcaggtggcacagggacggaggatagccaccccccttataa
gcagactcaacccggtgctgatggcttcgaacaacacccgtacgtgcttgatgctggcat
tccaatatcacaattGGAGACGTAAGACGACGACCCTCGCCTCCCACTAT
>Capsid_Deletion-5_6-230
CTCTAACGGCGTGACACTTAGTGGTGGGGCGTCTCCcactcctagtcgctgtcctcccag
agtatgtcattgggacagtggcaggtggcacagggacggaggatagccaccccccttata
agcagactcaacccggtgctgatggcttcgaacacccgtacgtgcttgatgctggcattc
caatatcacaattGGAGACGAATAAGACGACGACCCTCGCCTCCCACTAT
>Capsid_Deletion-5_9-230
CTCTAACGGCGTGACACTTAGTGGTGGGGAGCGTCTCCcactcctagtcgctgtcctccc
agagtatgtcattgggacagtggcaggtggcacagggacggaggatagccacccccctta
taagcagactcaacccggtgctgatggcttcgaaccgtacgtgcttgatgctggcattcc
aatatcacaattGGAGACGAAATAAGACGACGACCCTCGCCTCCCACTAT
>Capsid_Deletion-5_3-231
CTCTAACGGCGTGACACTTAGTGGTGGGCGTCTCCcactcctagtcgctgtcctcccaga
gtatgtcattgggacagtggcaggtggcacagggacggaggatagccaccccccttataa
gcagactcaacccggtgctgatggcttcgaattgcacccgtacgtgcttgatgctggcat
tccaatatcacaattGGAGACGTAAGACGACGACCCTCGCCTCCCACTAT
>Capsid_Deletion-5_6-231
CTCTAACGGCGTGACACTTAGTGGTGGGGCGTCTCCcactcctagtcgctgtcctcccag
agtatgtcattgggacagtggcaggtggcacagggacggaggatagccaccccccttata
agcagactcaacccggtgctgatggcttcgaattgccgtacgtgcttgatgctggcattc
caatatcacaattGGAGACGAATAAGACGACGACCCTCGCCTCCCACTAT
>Capsid_Deletion-5_9-231
CTCTAACGGCGTGACACTTAGTGGTGGGGAGCGTCTCCcactcctagtcgctgtcctccc
agagtatgtcattgggacagtggcaggtggcacagggacggaggatagccacccccctta
taagcagactcaacccggtgctgatggcttcgaattgtacgtgcttgatgctggcattcc
aatatcacaattGGAGACGAAATAAGACGACGACCCTCGCCTCCCACTAT
>Capsid_Deletion-5_3-232
CTCTAACGGCGTGACACTTAGTGGTGGGCGTCTCCcactcctagtcgctgtcctcccaga
gtatgtcattgggacagtggcaggtggcacagggacggaggatagccaccccccttataa
gcagactcaacccggtgctgatggcttcgaattgcaaccgtacgtgcttgatgctggcat
tccaatatcacaattGGAGACGTAAGACGACGACCCTCGCCTCCCACTAT
>Capsid_Deletion-5_6-232
CTCTAACGGCGTGACACTTAGTGGTGGGGCGTCTCCcactcctagtcgctgtcctcccag
agtatgtcattgggacagtggcaggtggcacagggacggaggatagccaccccccttata
agcagactcaacccggtgctgatggcttcgaattgcaatacgtgcttgatgctggcattc
caatatcacaattGGAGACGAATAAGACGACGACCCTCGCCTCCCACTAT
>Capsid_Deletion-5_9-232
CTCTAACGGCGTGACACTTAGTGGTGGGGAGCGTCTCCcactcctagtcgctgtcctccc
agagtatgtcattgggacagtggcaggtggcacagggacggaggatagccacccccctta
taagcagactcaacccggtgctgatggcttcgaattgcaagtgcttgatgctggcattcc
aatatcacaattGGAGACGAAATAAGACGACGACCCTCGCCTCCCACTAT
>Capsid_Deletion-5_3-233
CTCTAACGGCGTGACACTTAGTGGTGGGCGTCTCCcactcctagtcgctgtcctcccaga
gtatgtcattgggacagtggcaggtggcacagggacggaggatagccaccccccttataa
gcagactcaacccggtgctgatggcttcgaattgcaacactacgtgcttgatgctggcat
tccaatatcacaattGGAGACGTAAGACGACGACCCTCGCCTCCCACTAT
>Capsid_Deletion-5_6-233
CTCTAACGGCGTGACACTTAGTGGTGGGGCGTCTCCcactcctagtcgctgtcctcccag
agtatgtcattgggacagtggcaggtggcacagggacggaggatagccaccccccttata
agcagactcaacccggtgctgatggcttcgaattgcaacacgtgcttgatgctggcattc
caatatcacaattGGAGACGAATAAGACGACGACCCTCGCCTCCCACTAT
>Capsid_Deletion-5_9-233
CTCTAACGGCGTGACACTTAGTGGTGGGGAGCGTCTCCcactcctagtcgctgtcctccc
agagtatgtcattgggacagtggcaggtggcacagggacggaggatagccacccccctta
taagcagactcaacccggtgctgatggcttcgaattgcaacaccttgatgctggcattcc
aatatcacaattGGAGACGAAATAAGACGACGACCCTCGCCTCCCACTAT
>Capsid_Deletion-5_3-234
CTCTAACGGCGTGACACTTAGTGGTGGGCGTCTCCcactcctagtcgctgtcctcccaga
gtatgtcattgggacagtggcaggtggcacagggacggaggatagccaccccccttataa
gcagactcaacccggtgctgatggcttcgaattgcaacacccggtgcttgatgctggcat
tccaatatcacaattGGAGACGTAAGACGACGACCCTCGCCTCCCACTAT
>Capsid_Deletion-5_6-234
CTCTAACGGCGTGACACTTAGTGGTGGGGCGTCTCCcactcctagtcgctgtcctcccag
agtatgtcattgggacagtggcaggtggcacagggacggaggatagccaccccccttata
agcagactcaacccggtgctgatggcttcgaattgcaacacccgcttgatgctggcattc
caatatcacaattGGAGACGAATAAGACGACGACCCTCGCCTCCCACTAT
>Capsid_Deletion-5_9-234
CTCTAACGGCGTGACACTTAGTGGTGGGGAGCGTCTCCcactcctagtcgctgtcctccc
agagtatgtcattgggacagtggcaggtggcacagggacggaggatagccacccccctta
taagcagactcaacccggtgctgatggcttcgaattgcaacacccggatgctggcattcc
aatatcacaattGGAGACGAAATAAGACGACGACCCTCGCCTCCCACTAT
>Capsid_Deletion-5_3-235
CTCTAACGGCGTGACACTTAGTGGTGGGCGTCTCCcactcctagtcgctgtcctcccaga
gtatgtcattgggacagtggcaggtggcacagggacggaggatagccaccccccttataa
gcagactcaacccggtgctgatggcttcgaattgcaacacccgtaccttgatgctggcat
tccaatatcacaattGGAGACGTAAGACGACGACCCTCGCCTCCCACTAT
>Capsid_Deletion-5_6-235
CTCTAACGGCGTGACACTTAGTGGTGGGGCGTCTCCcactcctagtcgctgtcctcccag
agtatgtcattgggacagtggcaggtggcacagggacggaggatagccaccccccttata
agcagactcaacccggtgctgatggcttcgaattgcaacacccgtacgatgctggcattc
caatatcacaattGGAGACGAATAAGACGACGACCCTCGCCTCCCACTAT
>Capsid_Deletion-5_9-235
CTCTAACGGCGTGACACTTAGTGGTGGGGAGCGTCTCCcactcctagtcgctgtcctccc
agagtatgtcattgggacagtggcaggtggcacagggacggaggatagccacccccctta
taagcagactcaacccggtgctgatggcttcgaattgcaacacccgtacgctggcattcc
aatatcacaattGGAGACGAAATAAGACGACGACCCTCGCCTCCCACTAT
>Capsid_Deletion-5_3-236
CTCTAACGGCGTGACACTTAGTGGTGGGCGTCTCCcactcctagtcgctgtcctcccaga
gtatgtcattgggacagtggcaggtggcacagggacggaggatagccaccccccttataa
gcagactcaacccggtgctgatggcttcgaattgcaacacccgtacgtggatgctggcat
tccaatatcacaattGGAGACGTAAGACGACGACCCTCGCCTCCCACTAT
>Capsid_Deletion-5_6-236
CTCTAACGGCGTGACACTTAGTGGTGGGGCGTCTCCcactcctagtcgctgtcctcccag
agtatgtcattgggacagtggcaggtggcacagggacggaggatagccaccccccttata
agcagactcaacccggtgctgatggcttcgaattgcaacacccgtacgtggctggcattc
caatatcacaattGGAGACGAATAAGACGACGACCCTCGCCTCCCACTAT
>Capsid_Deletion-5_9-236
CTCTAACGGCGTGACACTTAGTGGTGGGGAGCGTCTCCcactcctagtcgctgtcctccc
agagtatgtcattgggacagtggcaggtggcacagggacggaggatagccacccccctta
taagcagactcaacccggtgctgatggcttcgaattgcaacacccgtacgtgggcattcc
aatatcacaattGGAGACGAAATAAGACGACGACCCTCGCCTCCCACTAT
>Capsid_Deletion-5_3-237
CTCTAACGGCGTGACACTTAGTGGTGGGCGTCTCCcactcctagtcgctgtcctcccaga
gtatgtcattgggacagtggcaggtggcacagggacggaggatagccaccccccttataa
gcagactcaacccggtgctgatggcttcgaattgcaacacccgtacgtgcttgctggcat
tccaatatcacaattGGAGACGTAAGACGACGACCCTCGCCTCCCACTAT
>Capsid_Deletion-5_6-237
CTCTAACGGCGTGACACTTAGTGGTGGGGCGTCTCCcactcctagtcgctgtcctcccag
agtatgtcattgggacagtggcaggtggcacagggacggaggatagccaccccccttata
agcagactcaacccggtgctgatggcttcgaattgcaacacccgtacgtgcttggcattc
caatatcacaattGGAGACGAATAAGACGACGACCCTCGCCTCCCACTAT
>Capsid_Deletion-5_9-237
CTCTAACGGCGTGACACTTAGTGGTGGGGAGCGTCTCCcactcctagtcgctgtcctccc
agagtatgtcattgggacagtggcaggtggcacagggacggaggatagccacccccctta
taagcagactcaacccggtgctgatggcttcgaattgcaacacccgtacgtgcttattcc
aatatcacaattGGAGACGAAATAAGACGACGACCCTCGCCTCCCACTAT
>Capsid_Deletion-5_3-238
CTCTAACGGCGTGACACTTAGTGGTGGGCGTCTCCcactcctagtcgctgtcctcccaga
gtatgtcattgggacagtggcaggtggcacagggacggaggatagccaccccccttataa
gcagactcaacccggtgctgatggcttcgaattgcaacacccgtacgtgcttgatggcat
tccaatatcacaattGGAGACGTAAGACGACGACCCTCGCCTCCCACTAT
>Capsid_Deletion-5_6-238
CTCTAACGGCGTGACACTTAGTGGTGGGGCGTCTCCcactcctagtcgctgtcctcccag
agtatgtcattgggacagtggcaggtggcacagggacggaggatagccaccccccttata
agcagactcaacccggtgctgatggcttcgaattgcaacacccgtacgtgcttgatattc
caatatcacaattGGAGACGAATAAGACGACGACCCTCGCCTCCCACTAT
>Capsid_Deletion-5_9-238
CTCTAACGGCGTGACACTTAGTGGTGGGGAGCGTCTCCcactcctagtcgctgtcctccc
agagtatgtcattgggacagtggcaggtggcacagggacggaggatagccacccccctta
taagcagactcaacccggtgctgatggcttcgaattgcaacacccgtacgtgcttgatcc
aatatcacaattGGAGACGAAATAAGACGACGACCCTCGCCTCCCACTAT
>Capsid_Deletion-5_3-239
CTCTAACGGCGTGACACTTAGTGGTGGGCGTCTCCcactcctagtcgctgtcctcccaga
gtatgtcattgggacagtggcaggtggcacagggacggaggatagccaccccccttataa
gcagactcaacccggtgctgatggcttcgaattgcaacacccgtacgtgcttgatgctat
tccaatatcacaattGGAGACGTAAGACGACGACCCTCGCCTCCCACTAT
>Capsid_Deletion-5_6-239
CTCTAACGGCGTGACACTTAGTGGTGGGGCGTCTCCcactcctagtcgctgtcctcccag
agtatgtcattgggacagtggcaggtggcacagggacggaggatagccaccccccttata
agcagactcaacccggtgctgatggcttcgaattgcaacacccgtacgtgcttgatgctc
caatatcacaattGGAGACGAATAAGACGACGACCCTCGCCTCCCACTAT
>Capsid_Deletion-5_9-239
CTCTAACGGCGTGACACTTAGTGGTGGGGAGCGTCTCCcactcctagtcgctgtcctccc
agagtatgtcattgggacagtggcaggtggcacagggacggaggatagccacccccctta
taagcagactcaacccggtgctgatggcttcgaattgcaacacccgtacgtgcttgatgc
tatatcacaattGGAGACGAAATAAGACGACGACCCTCGCCTCCCACTAT
>Capsid_Deletion-5_3-240
CTCTAACGGCGTGACACTTAGTGGTGGGCGTCTCCcactcctagtcgctgtcctcccaga
gtatgtcattgggacagtggcaggtggcacagggacggaggatagccaccccccttataa
gcagactcaacccggtgctgatggcttcgaattgcaacacccgtacgtgcttgatgctgg
cccaatatcacaattGGAGACGTAAGACGACGACCCTCGCCTCCCACTAT
>Capsid_Deletion-5_6-240
CTCTAACGGCGTGACACTTAGTGGTGGGGCGTCTCCcactcctagtcgctgtcctcccag
agtatgtcattgggacagtggcaggtggcacagggacggaggatagccaccccccttata
agcagactcaacccggtgctgatggcttcgaattgcaacacccgtacgtgcttgatgctg
gcatatcacaattGGAGACGAATAAGACGACGACCCTCGCCTCCCACTAT
>Capsid_Deletion-5_9-240
CTCTAACGGCGTGACACTTAGTGGTGGGGAGCGTCTCCcactcctagtcgctgtcctccc
agagtatgtcattgggacagtggcaggtggcacagggacggaggatagccacccccctta
taagcagactcaacccggtgctgatggcttcgaattgcaacacccgtacgtgcttgatgc
tggctcacaattGGAGACGAAATAAGACGACGACCCTCGCCTCCCACTAT
>Capsid_Deletion-5_3-241
CTCTAACGGCGTGACACTTAGTGGTGGGCGTCTCCcactcctagtcgctgtcctcccaga
gtatgtcattgggacagtggcaggtggcacagggacggaggatagccaccccccttataa
gcagactcaacccggtgctgatggcttcgaattgcaacacccgtacgtgcttgatgctgg
cattatatcacaattGGAGACGTAAGACGACGACCCTCGCCTCCCACTAT
>Capsid_Deletion-5_6-241
CTCTAACGGCGTGACACTTAGTGGTGGGGCGTCTCCcactcctagtcgctgtcctcccag
agtatgtcattgggacagtggcaggtggcacagggacggaggatagccaccccccttata
agcagactcaacccggtgctgatggcttcgaattgcaacacccgtacgtgcttgatgctg
gcatttcacaattGGAGACGAATAAGACGACGACCCTCGCCTCCCACTAT
>Capsid_Deletion-5_9-241
CTCTAACGGCGTGACACTTAGTGGTGGGGAGCGTCTCCcactcctagtcgctgtcctccc
agagtatgtcattgggacagtggcaggtggcacagggacggaggatagccacccccctta
taagcagactcaacccggtgctgatggcttcgaattgcaacacccgtacgtgcttgatgc
tggcattcaattGGAGACGAAATAAGACGACGACCCTCGCCTCCCACTAT
>Capsid_Deletion-6_3-242
TAGAGTCAGTCATTTCCCGCGGCAAGCACGTCTCCgcattccatcacaattaacagtgtg
cccacatcagtggattaatttgaggaccaacaattgtgccacaataatagtgccgtacat
aaacgcactaccctttgattctgccttgaaccattgtaactttggtctgctggttgtgcc
tattagcccgttagaGGAGACGACGAGTAATGAGCCCATGGGAGCTAGCA
>Capsid_Deletion-6_6-242
TAGAGTCAGTCATTTCCCGCGGCAAGCACCGTCTCCgcattccacaattaacagtgtgcc
cacatcagtggattaatttgaggaccaacaattgtgccacaataatagtgccgtacataa
acgcactaccctttgattctgccttgaaccattgtaactttggtctgctggttgtgccta
ttagcccgttagaGGAGACGTCACGAGTAATGAGCCCATGGGAGCTAGCA
>Capsid_Deletion-6_9-242
TAGAGTCAGTCATTTCCCGCGGCAAGCACGACGTCTCCgcattccattaacagtgtgccc
acatcagtggattaatttgaggaccaacaattgtgccacaataatagtgccgtacataaa
cgcactaccctttgattctgccttgaaccattgtaactttggtctgctggttgtgcctat
tagcccgttagaGGAGACGCTCACGAGTAATGAGCCCATGGGAGCTAGCA
>Capsid_Deletion-6_3-243
TAGAGTCAGTCATTTCCCGCGGCAAGCACGTCTCCgcattccaatacaattaacagtgtg
cccacatcagtggattaatttgaggaccaacaattgtgccacaataatagtgccgtacat
aaacgcactaccctttgattctgccttgaaccattgtaactttggtctgctggttgtgcc
tattagcccgttagaGGAGACGACGAGTAATGAGCCCATGGGAGCTAGCA
>Capsid_Deletion-6_6-243
TAGAGTCAGTCATTTCCCGCGGCAAGCACCGTCTCCgcattccaatattaacagtgtgcc
cacatcagtggattaatttgaggaccaacaattgtgccacaataatagtgccgtacataa
acgcactaccctttgattctgccttgaaccattgtaactttggtctgctggttgtgccta
ttagcccgttagaGGAGACGTCACGAGTAATGAGCCCATGGGAGCTAGCA
>Capsid_Deletion-6_9-243
TAGAGTCAGTCATTTCCCGCGGCAAGCACGACGTCTCCgcattccaataacagtgtgccc
acatcagtggattaatttgaggaccaacaattgtgccacaataatagtgccgtacataaa
cgcactaccctttgattctgccttgaaccattgtaactttggtctgctggttgtgcctat
tagcccgttagaGGAGACGCTCACGAGTAATGAGCCCATGGGAGCTAGCA
>Capsid_Deletion-6_3-244
TAGAGTCAGTCATTTCCCGCGGCAAGCACGTCTCCgcattccaatatcattaacagtgtg
cccacatcagtggattaatttgaggaccaacaattgtgccacaataatagtgccgtacat
aaacgcactaccctttgattctgccttgaaccattgtaactttggtctgctggttgtgcc
tattagcccgttagaGGAGACGACGAGTAATGAGCCCATGGGAGCTAGCA
>Capsid_Deletion-6_6-244
TAGAGTCAGTCATTTCCCGCGGCAAGCACCGTCTCCgcattccaatatcaacagtgtgcc
cacatcagtggattaatttgaggaccaacaattgtgccacaataatagtgccgtacataa
acgcactaccctttgattctgccttgaaccattgtaactttggtctgctggttgtgccta
ttagcccgttagaGGAGACGTCACGAGTAATGAGCCCATGGGAGCTAGCA
>Capsid_Deletion-6_9-244
TAGAGTCAGTCATTTCCCGCGGCAAGCACGACGTCTCCgcattccaatatcagtgtgccc
acatcagtggattaatttgaggaccaacaattgtgccacaataatagtgccgtacataaa
cgcactaccctttgattctgccttgaaccattgtaactttggtctgctggttgtgcctat
tagcccgttagaGGAGACGCTCACGAGTAATGAGCCCATGGGAGCTAGCA
>Capsid_Deletion-6_3-245
TAGAGTCAGTCATTTCCCGCGGCAAGCACGTCTCCgcattccaatatcacaaacagtgtg
cccacatcagtggattaatttgaggaccaacaattgtgccacaataatagtgccgtacat
aaacgcactaccctttgattctgccttgaaccattgtaactttggtctgctggttgtgcc
tattagcccgttagaGGAGACGACGAGTAATGAGCCCATGGGAGCTAGCA
>Capsid_Deletion-6_6-245
TAGAGTCAGTCATTTCCCGCGGCAAGCACCGTCTCCgcattccaatatcacaagtgtgcc
cacatcagtggattaatttgaggaccaacaattgtgccacaataatagtgccgtacataa
acgcactaccctttgattctgccttgaaccattgtaactttggtctgctggttgtgccta
ttagcccgttagaGGAGACGTCACGAGTAATGAGCCCATGGGAGCTAGCA
>Capsid_Deletion-6_9-245
TAGAGTCAGTCATTTCCCGCGGCAAGCACGACGTCTCCgcattccaatatcacaatgccc
acatcagtggattaatttgaggaccaacaattgtgccacaataatagtgccgtacataaa
cgcactaccctttgattctgccttgaaccattgtaactttggtctgctggttgtgcctat
tagcccgttagaGGAGACGCTCACGAGTAATGAGCCCATGGGAGCTAGCA
>Capsid_Deletion-6_3-246
TAGAGTCAGTCATTTCCCGCGGCAAGCACGTCTCCgcattccaatatcacaattagtgtg
cccacatcagtggattaatttgaggaccaacaattgtgccacaataatagtgccgtacat
aaacgcactaccctttgattctgccttgaaccattgtaactttggtctgctggttgtgcc
tattagcccgttagaGGAGACGACGAGTAATGAGCCCATGGGAGCTAGCA
>Capsid_Deletion-6_6-246
TAGAGTCAGTCATTTCCCGCGGCAAGCACCGTCTCCgcattccaatatcacaattatgcc
cacatcagtggattaatttgaggaccaacaattgtgccacaataatagtgccgtacataa
acgcactaccctttgattctgccttgaaccattgtaactttggtctgctggttgtgccta
ttagcccgttagaGGAGACGTCACGAGTAATGAGCCCATGGGAGCTAGCA
>Capsid_Deletion-6_9-246
TAGAGTCAGTCATTTCCCGCGGCAAGCACGACGTCTCCgcattccaatatcacaattacc
acatcagtggattaatttgaggaccaacaattgtgccacaataatagtgccgtacataaa
cgcactaccctttgattctgccttgaaccattgtaactttggtctgctggttgtgcctat
tagcccgttagaGGAGACGCTCACGAGTAATGAGCCCATGGGAGCTAGCA
>Capsid_Deletion-6_3-247
TAGAGTCAGTCATTTCCCGCGGCAAGCACGTCTCCgcattccaatatcacaattaacatg
cccacatcagtggattaatttgaggaccaacaattgtgccacaataatagtgccgtacat
aaacgcactaccctttgattctgccttgaaccattgtaactttggtctgctggttgtgcc
tattagcccgttagaGGAGACGACGAGTAATGAGCCCATGGGAGCTAGCA
>Capsid_Deletion-6_6-247
TAGAGTCAGTCATTTCCCGCGGCAAGCACCGTCTCCgcattccaatatcacaattaacac
cacatcagtggattaatttgaggaccaacaattgtgccacaataatagtgccgtacataa
acgcactaccctttgattctgccttgaaccattgtaactttggtctgctggttgtgccta
ttagcccgttagaGGAGACGTCACGAGTAATGAGCCCATGGGAGCTAGCA
>Capsid_Deletion-6_9-247
TAGAGTCAGTCATTTCCCGCGGCAAGCACGACGTCTCCgcattccaatatcacaattaac
acatcagtggattaatttgaggaccaacaattgtgccacaataatagtgccgtacataaa
cgcactaccctttgattctgccttgaaccattgtaactttggtctgctggttgtgcctat
tagcccgttagaGGAGACGCTCACGAGTAATGAGCCCATGGGAGCTAGCA
>Capsid_Deletion-6_3-248
TAGAGTCAGTCATTTCCCGCGGCAAGCACGTCTCCgcattccaatatcacaattaacagt
gccacatcagtggattaatttgaggaccaacaattgtgccacaataatagtgccgtacat
aaacgcactaccctttgattctgccttgaaccattgtaactttggtctgctggttgtgcc
tattagcccgttagaGGAGACGACGAGTAATGAGCCCATGGGAGCTAGCA
>Capsid_Deletion-6_6-248
TAGAGTCAGTCATTTCCCGCGGCAAGCACCGTCTCCgcattccaatatcacaattaacag
tgcatcagtggattaatttgaggaccaacaattgtgccacaataatagtgccgtacataa
acgcactaccctttgattctgccttgaaccattgtaactttggtctgctggttgtgccta
ttagcccgttagaGGAGACGTCACGAGTAATGAGCCCATGGGAGCTAGCA
>Capsid_Deletion-6_9-248
TAGAGTCAGTCATTTCCCGCGGCAAGCACGACGTCTCCgcattccaatatcacaattaac
agtgcagtggattaatttgaggaccaacaattgtgccacaataatagtgccgtacataaa
cgcactaccctttgattctgccttgaaccattgtaactttggtctgctggttgtgcctat
tagcccgttagaGGAGACGCTCACGAGTAATGAGCCCATGGGAGCTAGCA
>Capsid_Deletion-6_3-249
TAGAGTCAGTCATTTCCCGCGGCAAGCACGTCTCCgcattccaatatcacaattaacagt
gtgccatcagtggattaatttgaggaccaacaattgtgccacaataatagtgccgtacat
aaacgcactaccctttgattctgccttgaaccattgtaactttggtctgctggttgtgcc
tattagcccgttagaGGAGACGACGAGTAATGAGCCCATGGGAGCTAGCA
>Capsid_Deletion-6_6-249
TAGAGTCAGTCATTTCCCGCGGCAAGCACCGTCTCCgcattccaatatcacaattaacag
tgtgccagtggattaatttgaggaccaacaattgtgccacaataatagtgccgtacataa
acgcactaccctttgattctgccttgaaccattgtaactttggtctgctggttgtgccta
ttagcccgttagaGGAGACGTCACGAGTAATGAGCCCATGGGAGCTAGCA
>Capsid_Deletion-6_9-249
TAGAGTCAGTCATTTCCCGCGGCAAGCACGACGTCTCCgcattccaatatcacaattaac
agtgtgctggattaatttgaggaccaacaattgtgccacaataatagtgccgtacataaa
cgcactaccctttgattctgccttgaaccattgtaactttggtctgctggttgtgcctat
tagcccgttagaGGAGACGCTCACGAGTAATGAGCCCATGGGAGCTAGCA
>Capsid_Deletion-6_3-250
TAGAGTCAGTCATTTCCCGCGGCAAGCACGTCTCCgcattccaatatcacaattaacagt
gtgcccacagtggattaatttgaggaccaacaattgtgccacaataatagtgccgtacat
aaacgcactaccctttgattctgccttgaaccattgtaactttggtctgctggttgtgcc
tattagcccgttagaGGAGACGACGAGTAATGAGCCCATGGGAGCTAGCA
>Capsid_Deletion-6_6-250
TAGAGTCAGTCATTTCCCGCGGCAAGCACCGTCTCCgcattccaatatcacaattaacag
tgtgcccatggattaatttgaggaccaacaattgtgccacaataatagtgccgtacataa
acgcactaccctttgattctgccttgaaccattgtaactttggtctgctggttgtgccta
ttagcccgttagaGGAGACGTCACGAGTAATGAGCCCATGGGAGCTAGCA
>Capsid_Deletion-6_9-250
TAGAGTCAGTCATTTCCCGCGGCAAGCACGACGTCTCCgcattccaatatcacaattaac
agtgtgcccaattaatttgaggaccaacaattgtgccacaataatagtgccgtacataaa
cgcactaccctttgattctgccttgaaccattgtaactttggtctgctggttgtgcctat
tagcccgttagaGGAGACGCTCACGAGTAATGAGCCCATGGGAGCTAGCA
>Capsid_Deletion-6_3-251
TAGAGTCAGTCATTTCCCGCGGCAAGCACGTCTCCgcattccaatatcacaattaacagt
gtgcccacattggattaatttgaggaccaacaattgtgccacaataatagtgccgtacat
aaacgcactaccctttgattctgccttgaaccattgtaactttggtctgctggttgtgcc
tattagcccgttagaGGAGACGACGAGTAATGAGCCCATGGGAGCTAGCA
>Capsid_Deletion-6_6-251
TAGAGTCAGTCATTTCCCGCGGCAAGCACCGTCTCCgcattccaatatcacaattaacag
tgtgcccacatattaatttgaggaccaacaattgtgccacaataatagtgccgtacataa
acgcactaccctttgattctgccttgaaccattgtaactttggtctgctggttgtgccta
ttagcccgttagaGGAGACGTCACGAGTAATGAGCCCATGGGAGCTAGCA
>Capsid_Deletion-6_9-251
TAGAGTCAGTCATTTCCCGCGGCAAGCACGACGTCTCCgcattccaatatcacaattaac
agtgtgcccacataatttgaggaccaacaattgtgccacaataatagtgccgtacataaa
cgcactaccctttgattctgccttgaaccattgtaactttggtctgctggttgtgcctat
tagcccgttagaGGAGACGCTCACGAGTAATGAGCCCATGGGAGCTAGCA
>Capsid_Deletion-6_3-252
TAGAGTCAGTCATTTCCCGCGGCAAGCACGTCTCCgcattccaatatcacaattaacagt
gtgcccacatcagattaatttgaggaccaacaattgtgccacaataatagtgccgtacat
aaacgcactaccctttgattctgccttgaaccattgtaactttggtctgctggttgtgcc
tattagcccgttagaGGAGACGACGAGTAATGAGCCCATGGGAGCTAGCA
>Capsid_Deletion-6_6-252
TAGAGTCAGTCATTTCCCGCGGCAAGCACCGTCTCCgcattccaatatcacaattaacag
tgtgcccacatcagaatttgaggaccaacaattgtgccacaataatagtgccgtacataa
acgcactaccctttgattctgccttgaaccattgtaactttggtctgctggttgtgccta
ttagcccgttagaGGAGACGTCACGAGTAATGAGCCCATGGGAGCTAGCA
>Capsid_Deletion-6_9-252
TAGAGTCAGTCATTTCCCGCGGCAAGCACGACGTCTCCgcattccaatatcacaattaac
agtgtgcccacatcagttgaggaccaacaattgtgccacaataatagtgccgtacataaa
cgcactaccctttgattctgccttgaaccattgtaactttggtctgctggttgtgcctat
tagcccgttagaGGAGACGCTCACGAGTAATGAGCCCATGGGAGCTAGCA
>Capsid_Deletion-6_3-253
TAGAGTCAGTCATTTCCCGCGGCAAGCACGTCTCCgcattccaatatcacaattaacagt
gtgcccacatcagtggaatttgaggaccaacaattgtgccacaataatagtgccgtacat
aaacgcactaccctttgattctgccttgaaccattgtaactttggtctgctggttgtgcc
tattagcccgttagaGGAGACGACGAGTAATGAGCCCATGGGAGCTAGCA
>Capsid_Deletion-6_6-253
TAGAGTCAGTCATTTCCCGCGGCAAGCACCGTCTCCgcattccaatatcacaattaacag
tgtgcccacatcagtggttgaggaccaacaattgtgccacaataatagtgccgtacataa
acgcactaccctttgattctgccttgaaccattgtaactttggtctgctggttgtgccta
ttagcccgttagaGGAGACGTCACGAGTAATGAGCCCATGGGAGCTAGCA
>Capsid_Deletion-6_9-253
TAGAGTCAGTCATTTCCCGCGGCAAGCACGACGTCTCCgcattccaatatcacaattaac
agtgtgcccacatcagtggaggaccaacaattgtgccacaataatagtgccgtacataaa
cgcactaccctttgattctgccttgaaccattgtaactttggtctgctggttgtgcctat
tagcccgttagaGGAGACGCTCACGAGTAATGAGCCCATGGGAGCTAGCA
>Capsid_Deletion-6_3-254
TAGAGTCAGTCATTTCCCGCGGCAAGCACGTCTCCgcattccaatatcacaattaacagt
gtgcccacatcagtggattttgaggaccaacaattgtgccacaataatagtgccgtacat
aaacgcactaccctttgattctgccttgaaccattgtaactttggtctgctggttgtgcc
tattagcccgttagaGGAGACGACGAGTAATGAGCCCATGGGAGCTAGCA
>Capsid_Deletion-6_6-254
TAGAGTCAGTCATTTCCCGCGGCAAGCACCGTCTCCgcattccaatatcacaattaacag
tgtgcccacatcagtggattaggaccaacaattgtgccacaataatagtgccgtacataa
acgcactaccctttgattctgccttgaaccattgtaactttggtctgctggttgtgccta
ttagcccgttagaGGAGACGTCACGAGTAATGAGCCCATGGGAGCTAGCA
>Capsid_Deletion-6_9-254
TAGAGTCAGTCATTTCCCGCGGCAAGCACGACGTCTCCgcattccaatatcacaattaac
agtgtgcccacatcagtggattaccaacaattgtgccacaataatagtgccgtacataaa
cgcactaccctttgattctgccttgaaccattgtaactttggtctgctggttgtgcctat
tagcccgttagaGGAGACGCTCACGAGTAATGAGCCCATGGGAGCTAGCA
>Capsid_Deletion-6_3-255
TAGAGTCAGTCATTTCCCGCGGCAAGCACGTCTCCgcattccaatatcacaattaacagt
gtgcccacatcagtggattaataggaccaacaattgtgccacaataatagtgccgtacat
aaacgcactaccctttgattctgccttgaaccattgtaactttggtctgctggttgtgcc
tattagcccgttagaGGAGACGACGAGTAATGAGCCCATGGGAGCTAGCA
>Capsid_Deletion-6_6-255
TAGAGTCAGTCATTTCCCGCGGCAAGCACCGTCTCCgcattccaatatcacaattaacag
tgtgcccacatcagtggattaataccaacaattgtgccacaataatagtgccgtacataa
acgcactaccctttgattctgccttgaaccattgtaactttggtctgctggttgtgccta
ttagcccgttagaGGAGACGTCACGAGTAATGAGCCCATGGGAGCTAGCA
>Capsid_Deletion-6_9-255
TAGAGTCAGTCATTTCCCGCGGCAAGCACGACGTCTCCgcattccaatatcacaattaac
agtgtgcccacatcagtggattaataacaattgtgccacaataatagtgccgtacataaa
cgcactaccctttgattctgccttgaaccattgtaactttggtctgctggttgtgcctat
tagcccgttagaGGAGACGCTCACGAGTAATGAGCCCATGGGAGCTAGCA
>Capsid_Deletion-6_3-256
TAGAGTCAGTCATTTCCCGCGGCAAGCACGTCTCCgcattccaatatcacaattaacagt
gtgcccacatcagtggattaatttgaccaacaattgtgccacaataatagtgccgtacat
aaacgcactaccctttgattctgccttgaaccattgtaactttggtctgctggttgtgcc
tattagcccgttagaGGAGACGACGAGTAATGAGCCCATGGGAGCTAGCA
>Capsid_Deletion-6_6-256
TAGAGTCAGTCATTTCCCGCGGCAAGCACCGTCTCCgcattccaatatcacaattaacag
tgtgcccacatcagtggattaatttgaacaattgtgccacaataatagtgccgtacataa
acgcactaccctttgattctgccttgaaccattgtaactttggtctgctggttgtgccta
ttagcccgttagaGGAGACGTCACGAGTAATGAGCCCATGGGAGCTAGCA
>Capsid_Deletion-6_9-256
TAGAGTCAGTCATTTCCCGCGGCAAGCACGACGTCTCCgcattccaatatcacaattaac
agtgtgcccacatcagtggattaatttgaattgtgccacaataatagtgccgtacataaa
cgcactaccctttgattctgccttgaaccattgtaactttggtctgctggttgtgcctat
tagcccgttagaGGAGACGCTCACGAGTAATGAGCCCATGGGAGCTAGCA
>Capsid_Deletion-6_3-257
TAGAGTCAGTCATTTCCCGCGGCAAGCACGTCTCCgcattccaatatcacaattaacagt
gtgcccacatcagtggattaatttgaggaacaattgtgccacaataatagtgccgtacat
aaacgcactaccctttgattctgccttgaaccattgtaactttggtctgctggttgtgcc
tattagcccgttagaGGAGACGACGAGTAATGAGCCCATGGGAGCTAGCA
>Capsid_Deletion-6_6-257
TAGAGTCAGTCATTTCCCGCGGCAAGCACCGTCTCCgcattccaatatcacaattaacag
tgtgcccacatcagtggattaatttgaggaattgtgccacaataatagtgccgtacataa
acgcactaccctttgattctgccttgaaccattgtaactttggtctgctggttgtgccta
ttagcccgttagaGGAGACGTCACGAGTAATGAGCCCATGGGAGCTAGCA
>Capsid_Deletion-6_9-257
TAGAGTCAGTCATTTCCCGCGGCAAGCACGACGTCTCCgcattccaatatcacaattaac
agtgtgcccacatcagtggattaatttgaggtgtgccacaataatagtgccgtacataaa
cgcactaccctttgattctgccttgaaccattgtaactttggtctgctggttgtgcctat
tagcccgttagaGGAGACGCTCACGAGTAATGAGCCCATGGGAGCTAGCA
>Capsid_Deletion-6_3-258
TAGAGTCAGTCATTTCCCGCGGCAAGCACGTCTCCgcattccaatatcacaattaacagt
gtgcccacatcagtggattaatttgaggaccaattgtgccacaataatagtgccgtacat
aaacgcactaccctttgattctgccttgaaccattgtaactttggtctgctggttgtgcc
tattagcccgttagaGGAGACGACGAGTAATGAGCCCATGGGAGCTAGCA
>Capsid_Deletion-6_6-258
TAGAGTCAGTCATTTCCCGCGGCAAGCACCGTCTCCgcattccaatatcacaattaacag
tgtgcccacatcagtggattaatttgaggacctgtgccacaataatagtgccgtacataa
acgcactaccctttgattctgccttgaaccattgtaactttggtctgctggttgtgccta
ttagcccgttagaGGAGACGTCACGAGTAATGAGCCCATGGGAGCTAGCA
>Capsid_Deletion-6_9-258
TAGAGTCAGTCATTTCCCGCGGCAAGCACGACGTCTCCgcattccaatatcacaattaac
agtgtgcccacatcagtggattaatttgaggaccgccacaataatagtgccgtacataaa
cgcactaccctttgattctgccttgaaccattgtaactttggtctgctggttgtgcctat
tagcccgttagaGGAGACGCTCACGAGTAATGAGCCCATGGGAGCTAGCA
>Capsid_Deletion-6_3-259
TAGAGTCAGTCATTTCCCGCGGCAAGCACGTCTCCgcattccaatatcacaattaacagt
gtgcccacatcagtggattaatttgaggaccaactgtgccacaataatagtgccgtacat
aaacgcactaccctttgattctgccttgaaccattgtaactttggtctgctggttgtgcc
tattagcccgttagaGGAGACGACGAGTAATGAGCCCATGGGAGCTAGCA
>Capsid_Deletion-6_6-259
TAGAGTCAGTCATTTCCCGCGGCAAGCACCGTCTCCgcattccaatatcacaattaacag
tgtgcccacatcagtggattaatttgaggaccaacgccacaataatagtgccgtacataa
acgcactaccctttgattctgccttgaaccattgtaactttggtctgctggttgtgccta
ttagcccgttagaGGAGACGTCACGAGTAATGAGCCCATGGGAGCTAGCA
>Capsid_Deletion-6_9-259
TAGAGTCAGTCATTTCCCGCGGCAAGCACGACGTCTCCgcattccaatatcacaattaac
agtgtgcccacatcagtggattaatttgaggaccaacacaataatagtgccgtacataaa
cgcactaccctttgattctgccttgaaccattgtaactttggtctgctggttgtgcctat
tagcccgttagaGGAGACGCTCACGAGTAATGAGCCCATGGGAGCTAGCA
>Capsid_Deletion-6_3-260
TAGAGTCAGTCATTTCCCGCGGCAAGCACGTCTCCgcattccaatatcacaattaacagt
gtgcccacatcagtggattaatttgaggaccaacaatgccacaataatagtgccgtacat
aaacgcactaccctttgattctgccttgaaccattgtaactttggtctgctggttgtgcc
tattagcccgttagaGGAGACGACGAGTAATGAGCCCATGGGAGCTAGCA
>Capsid_Deletion-6_6-260
TAGAGTCAGTCATTTCCCGCGGCAAGCACCGTCTCCgcattccaatatcacaattaacag
tgtgcccacatcagtggattaatttgaggaccaacaatacaataatagtgccgtacataa
acgcactaccctttgattctgccttgaaccattgtaactttggtctgctggttgtgccta
ttagcccgttagaGGAGACGTCACGAGTAATGAGCCCATGGGAGCTAGCA
>Capsid_Deletion-6_9-260
TAGAGTCAGTCATTTCCCGCGGCAAGCACGACGTCTCCgcattccaatatcacaattaac
agtgtgcccacatcagtggattaatttgaggaccaacaatataatagtgccgtacataaa
cgcactaccctttgattctgccttgaaccattgtaactttggtctgctggttgtgcctat
tagcccgttagaGGAGACGCTCACGAGTAATGAGCCCATGGGAGCTAGCA
>Capsid_Deletion-6_3-261
TAGAGTCAGTCATTTCCCGCGGCAAGCACGTCTCCgcattccaatatcacaattaacagt
gtgcccacatcagtggattaatttgaggaccaacaattgtacaataatagtgccgtacat
aaacgcactaccctttgattctgccttgaaccattgtaactttggtctgctggttgtgcc
tattagcccgttagaGGAGACGACGAGTAATGAGCCCATGGGAGCTAGCA
>Capsid_Deletion-6_6-261
TAGAGTCAGTCATTTCCCGCGGCAAGCACCGTCTCCgcattccaatatcacaattaacag
tgtgcccacatcagtggattaatttgaggaccaacaattgtataatagtgccgtacataa
acgcactaccctttgattctgccttgaaccattgtaactttggtctgctggttgtgccta
ttagcccgttagaGGAGACGTCACGAGTAATGAGCCCATGGGAGCTAGCA
>Capsid_Deletion-6_9-261
TAGAGTCAGTCATTTCCCGCGGCAAGCACGACGTCTCCgcattccaatatcacaattaac
agtgtgcccacatcagtggattaatttgaggaccaacaattgtatagtgccgtacataaa
cgcactaccctttgattctgccttgaaccattgtaactttggtctgctggttgtgcctat
tagcccgttagaGGAGACGCTCACGAGTAATGAGCCCATGGGAGCTAGCA
>Capsid_Deletion-6_3-262
TAGAGTCAGTCATTTCCCGCGGCAAGCACGTCTCCgcattccaatatcacaattaacagt
gtgcccacatcagtggattaatttgaggaccaacaattgtgccataatagtgccgtacat
aaacgcactaccctttgattctgccttgaaccattgtaactttggtctgctggttgtgcc
tattagcccgttagaGGAGACGACGAGTAATGAGCCCATGGGAGCTAGCA
>Capsid_Deletion-6_6-262
TAGAGTCAGTCATTTCCCGCGGCAAGCACCGTCTCCgcattccaatatcacaattaacag
tgtgcccacatcagtggattaatttgaggaccaacaattgtgccatagtgccgtacataa
acgcactaccctttgattctgccttgaaccattgtaactttggtctgctggttgtgccta
ttagcccgttagaGGAGACGTCACGAGTAATGAGCCCATGGGAGCTAGCA
>Capsid_Deletion-6_9-262
TAGAGTCAGTCATTTCCCGCGGCAAGCACGACGTCTCCgcattccaatatcacaattaac
agtgtgcccacatcagtggattaatttgaggaccaacaattgtgccgtgccgtacataaa
cgcactaccctttgattctgccttgaaccattgtaactttggtctgctggttgtgcctat
tagcccgttagaGGAGACGCTCACGAGTAATGAGCCCATGGGAGCTAGCA
>Capsid_Deletion-6_3-263
TAGAGTCAGTCATTTCCCGCGGCAAGCACGTCTCCgcattccaatatcacaattaacagt
gtgcccacatcagtggattaatttgaggaccaacaattgtgccacaatagtgccgtacat
aaacgcactaccctttgattctgccttgaaccattgtaactttggtctgctggttgtgcc
tattagcccgttagaGGAGACGACGAGTAATGAGCCCATGGGAGCTAGCA
>Capsid_Deletion-6_6-263
TAGAGTCAGTCATTTCCCGCGGCAAGCACCGTCTCCgcattccaatatcacaattaacag
tgtgcccacatcagtggattaatttgaggaccaacaattgtgccacagtgccgtacataa
acgcactaccctttgattctgccttgaaccattgtaactttggtctgctggttgtgccta
ttagcccgttagaGGAGACGTCACGAGTAATGAGCCCATGGGAGCTAGCA
>Capsid_Deletion-6_9-263
TAGAGTCAGTCATTTCCCGCGGCAAGCACGACGTCTCCgcattccaatatcacaattaac
agtgtgcccacatcagtggattaatttgaggaccaacaattgtgccacaccgtacataaa
cgcactaccctttgattctgccttgaaccattgtaactttggtctgctggttgtgcctat
tagcccgttagaGGAGACGCTCACGAGTAATGAGCCCATGGGAGCTAGCA
>Capsid_Deletion-6_3-264
TAGAGTCAGTCATTTCCCGCGGCAAGCACGTCTCCgcattccaatatcacaattaacagt
gtgcccacatcagtggattaatttgaggaccaacaattgtgccacaatagtgccgtacat
aaacgcactaccctttgattctgccttgaaccattgtaactttggtctgctggttgtgcc
tattagcccgttagaGGAGACGACGAGTAATGAGCCCATGGGAGCTAGCA
>Capsid_Deletion-6_6-264
TAGAGTCAGTCATTTCCCGCGGCAAGCACCGTCTCCgcattccaatatcacaattaacag
tgtgcccacatcagtggattaatttgaggaccaacaattgtgccacaataccgtacataa
acgcactaccctttgattctgccttgaaccattgtaactttggtctgctggttgtgccta
ttagcccgttagaGGAGACGTCACGAGTAATGAGCCCATGGGAGCTAGCA
>Capsid_Deletion-6_9-264
TAGAGTCAGTCATTTCCCGCGGCAAGCACGACGTCTCCgcattccaatatcacaattaac
agtgtgcccacatcagtggattaatttgaggaccaacaattgtgccacaatatacataaa
cgcactaccctttgattctgccttgaaccattgtaactttggtctgctggttgtgcctat
tagcccgttagaGGAGACGCTCACGAGTAATGAGCCCATGGGAGCTAGCA
>Capsid_Deletion-6_3-265
TAGAGTCAGTCATTTCCCGCGGCAAGCACGTCTCCgcattccaatatcacaattaacagt
gtgcccacatcagtggattaatttgaggaccaacaattgtgccacaataataccgtacat
aaacgcactaccctttgattctgccttgaaccattgtaactttggtctgctggttgtgcc
tattagcccgttagaGGAGACGACGAGTAATGAGCCCATGGGAGCTAGCA
>Capsid_Deletion-6_6-265
TAGAGTCAGTCATTTCCCGCGGCAAGCACCGTCTCCgcattccaatatcacaattaacag
tgtgcccacatcagtggattaatttgaggaccaacaattgtgccacaataatatacataa
acgcactaccctttgattctgccttgaaccattgtaactttggtctgctggttgtgccta
ttagcccgttagaGGAGACGTCACGAGTAATGAGCCCATGGGAGCTAGCA
>Capsid_Deletion-6_9-265
TAGAGTCAGTCATTTCCCGCGGCAAGCACGACGTCTCCgcattccaatatcacaattaac
agtgtgcccacatcagtggattaatttgaggaccaacaattgtgccacaataataataaa
cgcactaccctttgattctgccttgaaccattgtaactttggtctgctggttgtgcctat
tagcccgttagaGGAGACGCTCACGAGTAATGAGCCCATGGGAGCTAGCA
>Capsid_Deletion-6_3-266
TAGAGTCAGTCATTTCCCGCGGCAAGCACGTCTCCgcattccaatatcacaattaacagt
gtgcccacatcagtggattaatttgaggaccaacaattgtgccacaataatagtgtacat
aaacgcactaccctttgattctgccttgaaccattgtaactttggtctgctggttgtgcc
tattagcccgttagaGGAGACGACGAGTAATGAGCCCATGGGAGCTAGCA
>Capsid_Deletion-6_6-266
TAGAGTCAGTCATTTCCCGCGGCAAGCACCGTCTCCgcattccaatatcacaattaacag
tgtgcccacatcagtggattaatttgaggaccaacaattgtgccacaataatagtgataa
acgcactaccctttgattctgccttgaaccattgtaactttggtctgctggttgtgccta
ttagcccgttagaGGAGACGTCACGAGTAATGAGCCCATGGGAGCTAGCA
>Capsid_Deletion-6_9-266
TAGAGTCAGTCATTTCCCGCGGCAAGCACGACGTCTCCgcattccaatatcacaattaac
agtgtgcccacatcagtggattaatttgaggaccaacaattgtgccacaataatagtgaa
cgcactaccctttgattctgccttgaaccattgtaactttggtctgctggttgtgcctat
tagcccgttagaGGAGACGCTCACGAGTAATGAGCCCATGGGAGCTAGCA
>Capsid_Deletion-6_3-267
TAGAGTCAGTCATTTCCCGCGGCAAGCACGTCTCCgcattccaatatcacaattaacagt
gtgcccacatcagtggattaatttgaggaccaacaattgtgccacaataatagtgccgat
aaacgcactaccctttgattctgccttgaaccattgtaactttggtctgctggttgtgcc
tattagcccgttagaGGAGACGACGAGTAATGAGCCCATGGGAGCTAGCA
>Capsid_Deletion-6_6-267
TAGAGTCAGTCATTTCCCGCGGCAAGCACCGTCTCCgcattccaatatcacaattaacag
tgtgcccacatcagtggattaatttgaggaccaacaattgtgccacaataatagtgccga
acgcactaccctttgattctgccttgaaccattgtaactttggtctgctggttgtgccta
ttagcccgttagaGGAGACGTCACGAGTAATGAGCCCATGGGAGCTAGCA
>Capsid_Deletion-6_9-267
TAGAGTCAGTCATTTCCCGCGGCAAGCACGACGTCTCCgcattccaatatcacaattaac
agtgtgcccacatcagtggattaatttgaggaccaacaattgtgccacaataatagtgcc
ggcactaccctttgattctgccttgaaccattgtaactttggtctgctggttgtgcctat
tagcccgttagaGGAGACGCTCACGAGTAATGAGCCCATGGGAGCTAGCA
>Capsid_Deletion-6_3-268
TAGAGTCAGTCATTTCCCGCGGCAAGCACGTCTCCgcattccaatatcacaattaacagt
gtgcccacatcagtggattaatttgaggaccaacaattgtgccacaataatagtgccgta
caacgcactaccctttgattctgccttgaaccattgtaactttggtctgctggttgtgcc
tattagcccgttagaGGAGACGACGAGTAATGAGCCCATGGGAGCTAGCA
>Capsid_Deletion-6_6-268
TAGAGTCAGTCATTTCCCGCGGCAAGCACCGTCTCCgcattccaatatcacaattaacag
tgtgcccacatcagtggattaatttgaggaccaacaattgtgccacaataatagtgccgt
acgcactaccctttgattctgccttgaaccattgtaactttggtctgctggttgtgccta
ttagcccgttagaGGAGACGTCACGAGTAATGAGCCCATGGGAGCTAGCA
>Capsid_Deletion-6_9-268
TAGAGTCAGTCATTTCCCGCGGCAAGCACGACGTCTCCgcattccaatatcacaattaac
agtgtgcccacatcagtggattaatttgaggaccaacaattgtgccacaataatagtgcc
gtacctaccctttgattctgccttgaaccattgtaactttggtctgctggttgtgcctat
tagcccgttagaGGAGACGCTCACGAGTAATGAGCCCATGGGAGCTAGCA
>Capsid_Deletion-6_3-269
TAGAGTCAGTCATTTCCCGCGGCAAGCACGTCTCCgcattccaatatcacaattaacagt
gtgcccacatcagtggattaatttgaggaccaacaattgtgccacaataatagtgccgta
catagcactaccctttgattctgccttgaaccattgtaactttggtctgctggttgtgcc
tattagcccgttagaGGAGACGACGAGTAATGAGCCCATGGGAGCTAGCA
>Capsid_Deletion-6_6-269
TAGAGTCAGTCATTTCCCGCGGCAAGCACCGTCTCCgcattccaatatcacaattaacag
tgtgcccacatcagtggattaatttgaggaccaacaattgtgccacaataatagtgccgt
acatactaccctttgattctgccttgaaccattgtaactttggtctgctggttgtgccta
ttagcccgttagaGGAGACGTCACGAGTAATGAGCCCATGGGAGCTAGCA
>Capsid_Deletion-6_9-269
TAGAGTCAGTCATTTCCCGCGGCAAGCACGACGTCTCCgcattccaatatcacaattaac
agtgtgcccacatcagtggattaatttgaggaccaacaattgtgccacaataatagtgcc
gtacataccctttgattctgccttgaaccattgtaactttggtctgctggttgtgcctat
tagcccgttagaGGAGACGCTCACGAGTAATGAGCCCATGGGAGCTAGCA
>Capsid_Deletion-6_3-270
TAGAGTCAGTCATTTCCCGCGGCAAGCACGTCTCCgcattccaatatcacaattaacagt
gtgcccacatcagtggattaatttgaggaccaacaattgtgccacaataatagtgccgta
cataaacctaccctttgattctgccttgaaccattgtaactttggtctgctggttgtgcc
tattagcccgttagaGGAGACGACGAGTAATGAGCCCATGGGAGCTAGCA
>Capsid_Deletion-6_6-270
TAGAGTCAGTCATTTCCCGCGGCAAGCACCGTCTCCgcattccaatatcacaattaacag
tgtgcccacatcagtggattaatttgaggaccaacaattgtgccacaataatagtgccgt
acataaacccctttgattctgccttgaaccattgtaactttggtctgctggttgtgccta
ttagcccgttagaGGAGACGTCACGAGTAATGAGCCCATGGGAGCTAGCA
>Capsid_Deletion-6_9-270
TAGAGTCAGTCATTTCCCGCGGCAAGCACGACGTCTCCgcattccaatatcacaattaac
agtgtgcccacatcagtggattaatttgaggaccaacaattgtgccacaataatagtgcc
gtacataaactttgattctgccttgaaccattgtaactttggtctgctggttgtgcctat
tagcccgttagaGGAGACGCTCACGAGTAATGAGCCCATGGGAGCTAGCA
>Capsid_Deletion-6_3-271
TAGAGTCAGTCATTTCCCGCGGCAAGCACGTCTCCgcattccaatatcacaattaacagt
gtgcccacatcagtggattaatttgaggaccaacaattgtgccacaataatagtgccgta
cataaacgcaccctttgattctgccttgaaccattgtaactttggtctgctggttgtgcc
tattagcccgttagaGGAGACGACGAGTAATGAGCCCATGGGAGCTAGCA
>Capsid_Deletion-6_6-271
TAGAGTCAGTCATTTCCCGCGGCAAGCACCGTCTCCgcattccaatatcacaattaacag
tgtgcccacatcagtggattaatttgaggaccaacaattgtgccacaataatagtgccgt
acataaacgcatttgattctgccttgaaccattgtaactttggtctgctggttgtgccta
ttagcccgttagaGGAGACGTCACGAGTAATGAGCCCATGGGAGCTAGCA
>Capsid_Deletion-6_9-271
TAGAGTCAGTCATTTCCCGCGGCAAGCACGACGTCTCCgcattccaatatcacaattaac
agtgtgcccacatcagtggattaatttgaggaccaacaattgtgccacaataatagtgcc
gtacataaacgcagattctgccttgaaccattgtaactttggtctgctggttgtgcctat
tagcccgttagaGGAGACGCTCACGAGTAATGAGCCCATGGGAGCTAGCA
>Capsid_Deletion-6_3-272
TAGAGTCAGTCATTTCCCGCGGCAAGCACGTCTCCgcattccaatatcacaattaacagt
gtgcccacatcagtggattaatttgaggaccaacaattgtgccacaataatagtgccgta
cataaacgcactatttgattctgccttgaaccattgtaactttggtctgctggttgtgcc
tattagcccgttagaGGAGACGACGAGTAATGAGCCCATGGGAGCTAGCA
>Capsid_Deletion-6_6-272
TAGAGTCAGTCATTTCCCGCGGCAAGCACCGTCTCCgcattccaatatcacaattaacag
tgtgcccacatcagtggattaatttgaggaccaacaattgtgccacaataatagtgccgt
acataaacgcactagattctgccttgaaccattgtaactttggtctgctggttgtgccta
ttagcccgttagaGGAGACGTCACGAGTAATGAGCCCATGGGAGCTAGCA
>Capsid_Deletion-6_9-272
TAGAGTCAGTCATTTCCCGCGGCAAGCACGACGTCTCCgcattccaatatcacaattaac
agtgtgcccacatcagtggattaatttgaggaccaacaattgtgccacaataatagtgcc
gtacataaacgcactatctgccttgaaccattgtaactttggtctgctggttgtgcctat
tagcccgttagaGGAGACGCTCACGAGTAATGAGCCCATGGGAGCTAGCA
>Capsid_Deletion-6_3-273
TAGAGTCAGTCATTTCCCGCGGCAAGCACGTCTCCgcattccaatatcacaattaacagt
gtgcccacatcagtggattaatttgaggaccaacaattgtgccacaataatagtgccgta
cataaacgcactacccgattctgccttgaaccattgtaactttggtctgctggttgtgcc
tattagcccgttagaGGAGACGACGAGTAATGAGCCCATGGGAGCTAGCA
>Capsid_Deletion-6_6-273
TAGAGTCAGTCATTTCCCGCGGCAAGCACCGTCTCCgcattccaatatcacaattaacag
tgtgcccacatcagtggattaatttgaggaccaacaattgtgccacaataatagtgccgt
acataaacgcactaccctctgccttgaaccattgtaactttggtctgctggttgtgccta
ttagcccgttagaGGAGACGTCACGAGTAATGAGCCCATGGGAGCTAGCA
>Capsid_Deletion-6_9-273
TAGAGTCAGTCATTTCCCGCGGCAAGCACGACGTCTCCgcattccaatatcacaattaac
agtgtgcccacatcagtggattaatttgaggaccaacaattgtgccacaataatagtgcc
gtacataaacgcactacccgccttgaaccattgtaactttggtctgctggttgtgcctat
tagcccgttagaGGAGACGCTCACGAGTAATGAGCCCATGGGAGCTAGCA
>Capsid_Deletion-6_3-274
TAGAGTCAGTCATTTCCCGCGGCAAGCACGTCTCCgcattccaatatcacaattaacagt
gtgcccacatcagtggattaatttgaggaccaacaattgtgccacaataatagtgccgta
cataaacgcactacccttttctgccttgaaccattgtaactttggtctgctggttgtgcc
tattagcccgttagaGGAGACGACGAGTAATGAGCCCATGGGAGCTAGCA
>Capsid_Deletion-6_6-274
TAGAGTCAGTCATTTCCCGCGGCAAGCACCGTCTCCgcattccaatatcacaattaacag
tgtgcccacatcagtggattaatttgaggaccaacaattgtgccacaataatagtgccgt
acataaacgcactaccctttgccttgaaccattgtaactttggtctgctggttgtgccta
ttagcccgttagaGGAGACGTCACGAGTAATGAGCCCATGGGAGCTAGCA
>Capsid_Deletion-6_9-274
TAGAGTCAGTCATTTCCCGCGGCAAGCACGACGTCTCCgcattccaatatcacaattaac
agtgtgcccacatcagtggattaatttgaggaccaacaattgtgccacaataatagtgcc
gtacataaacgcactaccctttttgaaccattgtaactttggtctgctggttgtgcctat
tagcccgttagaGGAGACGCTCACGAGTAATGAGCCCATGGGAGCTAGCA
>Capsid_Deletion-6_3-275
TAGAGTCAGTCATTTCCCGCGGCAAGCACGTCTCCgcattccaatatcacaattaacagt
gtgcccacatcagtggattaatttgaggaccaacaattgtgccacaataatagtgccgta
cataaacgcactaccctttgatgccttgaaccattgtaactttggtctgctggttgtgcc
tattagcccgttagaGGAGACGACGAGTAATGAGCCCATGGGAGCTAGCA
>Capsid_Deletion-6_6-275
TAGAGTCAGTCATTTCCCGCGGCAAGCACCGTCTCCgcattccaatatcacaattaacag
tgtgcccacatcagtggattaatttgaggaccaacaattgtgccacaataatagtgccgt
acataaacgcactaccctttgatttgaaccattgtaactttggtctgctggttgtgccta
ttagcccgttagaGGAGACGTCACGAGTAATGAGCCCATGGGAGCTAGCA
>Capsid_Deletion-6_9-275
TAGAGTCAGTCATTTCCCGCGGCAAGCACGACGTCTCCgcattccaatatcacaattaac
agtgtgcccacatcagtggattaatttgaggaccaacaattgtgccacaataatagtgcc
gtacataaacgcactaccctttgataaccattgtaactttggtctgctggttgtgcctat
tagcccgttagaGGAGACGCTCACGAGTAATGAGCCCATGGGAGCTAGCA
>Capsid_Deletion-6_3-276
TAGAGTCAGTCATTTCCCGCGGCAAGCACGTCTCCgcattccaatatcacaattaacagt
gtgcccacatcagtggattaatttgaggaccaacaattgtgccacaataatagtgccgta
cataaacgcactaccctttgattctttgaaccattgtaactttggtctgctggttgtgcc
tattagcccgttagaGGAGACGACGAGTAATGAGCCCATGGGAGCTAGCA
>Capsid_Deletion-6_6-276
TAGAGTCAGTCATTTCCCGCGGCAAGCACCGTCTCCgcattccaatatcacaattaacag
tgtgcccacatcagtggattaatttgaggaccaacaattgtgccacaataatagtgccgt
acataaacgcactaccctttgattctaaccattgtaactttggtctgctggttgtgccta
ttagcccgttagaGGAGACGTCACGAGTAATGAGCCCATGGGAGCTAGCA
>Capsid_Deletion-6_9-276
TAGAGTCAGTCATTTCCCGCGGCAAGCACGACGTCTCCgcattccaatatcacaattaac
agtgtgcccacatcagtggattaatttgaggaccaacaattgtgccacaataatagtgcc
gtacataaacgcactaccctttgattctcattgtaactttggtctgctggttgtgcctat
tagcccgttagaGGAGACGCTCACGAGTAATGAGCCCATGGGAGCTAGCA
>Capsid_Deletion-6_3-277
TAGAGTCAGTCATTTCCCGCGGCAAGCACGTCTCCgcattccaatatcacaattaacagt
gtgcccacatcagtggattaatttgaggaccaacaattgtgccacaataatagtgccgta
cataaacgcactaccctttgattctgccaaccattgtaactttggtctgctggttgtgcc
tattagcccgttagaGGAGACGACGAGTAATGAGCCCATGGGAGCTAGCA
>Capsid_Deletion-6_6-277
TAGAGTCAGTCATTTCCCGCGGCAAGCACCGTCTCCgcattccaatatcacaattaacag
tgtgcccacatcagtggattaatttgaggaccaacaattgtgccacaataatagtgccgt
acataaacgcactaccctttgattctgcccattgtaactttggtctgctggttgtgccta
ttagcccgttagaGGAGACGTCACGAGTAATGAGCCCATGGGAGCTAGCA
>Capsid_Deletion-6_9-277
TAGAGTCAGTCATTTCCCGCGGCAAGCACGACGTCTCCgcattccaatatcacaattaac
agtgtgcccacatcagtggattaatttgaggaccaacaattgtgccacaataatagtgcc
gtacataaacgcactaccctttgattctgcctgtaactttggtctgctggttgtgcctat
tagcccgttagaGGAGACGCTCACGAGTAATGAGCCCATGGGAGCTAGCA
>Capsid_Deletion-6_3-278
TAGAGTCAGTCATTTCCCGCGGCAAGCACGTCTCCgcattccaatatcacaattaacagt
gtgcccacatcagtggattaatttgaggaccaacaattgtgccacaataatagtgccgta
cataaacgcactaccctttgattctgccttgcattgtaactttggtctgctggttgtgcc
tattagcccgttagaGGAGACGACGAGTAATGAGCCCATGGGAGCTAGCA
>Capsid_Deletion-6_6-278
TAGAGTCAGTCATTTCCCGCGGCAAGCACCGTCTCCgcattccaatatcacaattaacag
tgtgcccacatcagtggattaatttgaggaccaacaattgtgccacaataatagtgccgt
acataaacgcactaccctttgattctgccttgtgtaactttggtctgctggttgtgccta
ttagcccgttagaGGAGACGTCACGAGTAATGAGCCCATGGGAGCTAGCA
>Capsid_Deletion-6_9-278
TAGAGTCAGTCATTTCCCGCGGCAAGCACGACGTCTCCgcattccaatatcacaattaac
agtgtgcccacatcagtggattaatttgaggaccaacaattgtgccacaataatagtgcc
gtacataaacgcactaccctttgattctgccttgaactttggtctgctggttgtgcctat
tagcccgttagaGGAGACGCTCACGAGTAATGAGCCCATGGGAGCTAGCA
>Capsid_Deletion-6_3-279
TAGAGTCAGTCATTTCCCGCGGCAAGCACGTCTCCgcattccaatatcacaattaacagt
gtgcccacatcagtggattaatttgaggaccaacaattgtgccacaataatagtgccgta
cataaacgcactaccctttgattctgccttgaactgtaactttggtctgctggttgtgcc
tattagcccgttagaGGAGACGACGAGTAATGAGCCCATGGGAGCTAGCA
>Capsid_Deletion-6_6-279
TAGAGTCAGTCATTTCCCGCGGCAAGCACCGTCTCCgcattccaatatcacaattaacag
tgtgcccacatcagtggattaatttgaggaccaacaattgtgccacaataatagtgccgt
acataaacgcactaccctttgattctgccttgaacaactttggtctgctggttgtgccta
ttagcccgttagaGGAGACGTCACGAGTAATGAGCCCATGGGAGCTAGCA
>Capsid_Deletion-6_9-279
TAGAGTCAGTCATTTCCCGCGGCAAGCACGACGTCTCCgcattccaatatcacaattaac
agtgtgcccacatcagtggattaatttgaggaccaacaattgtgccacaataatagtgcc
gtacataaacgcactaccctttgattctgccttgaactttggtctgctggttgtgcctat
tagcccgttagaGGAGACGCTCACGAGTAATGAGCCCATGGGAGCTAGCA
>Capsid_Deletion-6_3-280
TAGAGTCAGTCATTTCCCGCGGCAAGCACGTCTCCgcattccaatatcacaattaacagt
gtgcccacatcagtggattaatttgaggaccaacaattgtgccacaataatagtgccgta
cataaacgcactaccctttgattctgccttgaaccataactttggtctgctggttgtgcc
tattagcccgttagaGGAGACGACGAGTAATGAGCCCATGGGAGCTAGCA
>Capsid_Deletion-6_6-280
TAGAGTCAGTCATTTCCCGCGGCAAGCACCGTCTCCgcattccaatatcacaattaacag
tgtgcccacatcagtggattaatttgaggaccaacaattgtgccacaataatagtgccgt
acataaacgcactaccctttgattctgccttgaaccattttggtctgctggttgtgccta
ttagcccgttagaGGAGACGTCACGAGTAATGAGCCCATGGGAGCTAGCA
>Capsid_Deletion-6_9-280
TAGAGTCAGTCATTTCCCGCGGCAAGCACGACGTCTCCgcattccaatatcacaattaac
agtgtgcccacatcagtggattaatttgaggaccaacaattgtgccacaataatagtgcc
gtacataaacgcactaccctttgattctgccttgaaccatggtctgctggttgtgcctat
tagcccgttagaGGAGACGCTCACGAGTAATGAGCCCATGGGAGCTAGCA
>Capsid_Deletion-6_3-281
TAGAGTCAGTCATTTCCCGCGGCAAGCACGTCTCCgcattccaatatcacaattaacagt
gtgcccacatcagtggattaatttgaggaccaacaattgtgccacaataatagtgccgta
cataaacgcactaccctttgattctgccttgaaccattgttttggtctgctggttgtgcc
tattagcccgttagaGGAGACGACGAGTAATGAGCCCATGGGAGCTAGCA
>Capsid_Deletion-6_6-281
TAGAGTCAGTCATTTCCCGCGGCAAGCACCGTCTCCgcattccaatatcacaattaacag
tgtgcccacatcagtggattaatttgaggaccaacaattgtgccacaataatagtgccgt
acataaacgcactaccctttgattctgccttgaaccattgtggtctgctggttgtgccta
ttagcccgttagaGGAGACGTCACGAGTAATGAGCCCATGGGAGCTAGCA
>Capsid_Deletion-6_9-281
TAGAGTCAGTCATTTCCCGCGGCAAGCACGACGTCTCCgcattccaatatcacaattaac
agtgtgcccacatcagtggattaatttgaggaccaacaattgtgccacaataatagtgcc
gtacataaacgcactaccctttgattctgccttgaaccattgtctgctggttgtgcctat
tagcccgttagaGGAGACGCTCACGAGTAATGAGCCCATGGGAGCTAGCA
>Capsid_Deletion-6_3-282
TAGAGTCAGTCATTTCCCGCGGCAAGCACGTCTCCgcattccaatatcacaattaacagt
gtgcccacatcagtggattaatttgaggaccaacaattgtgccacaataatagtgccgta
cataaacgcactaccctttgattctgccttgaaccattgtaacggtctgctggttgtgcc
tattagcccgttagaGGAGACGACGAGTAATGAGCCCATGGGAGCTAGCA
>Capsid_Deletion-6_6-282
TAGAGTCAGTCATTTCCCGCGGCAAGCACCGTCTCCgcattccaatatcacaattaacag
tgtgcccacatcagtggattaatttgaggaccaacaattgtgccacaataatagtgccgt
acataaacgcactaccctttgattctgccttgaaccattgtaacctgctggttgtgccta
ttagcccgttagaGGAGACGTCACGAGTAATGAGCCCATGGGAGCTAGCA
>Capsid_Deletion-6_9-282
TAGAGTCAGTCATTTCCCGCGGCAAGCACGACGTCTCCgcattccaatatcacaattaac
agtgtgcccacatcagtggattaatttgaggaccaacaattgtgccacaataatagtgcc
gtacataaacgcactaccctttgattctgccttgaaccattgtaacctggttgtgcctat
tagcccgttagaGGAGACGCTCACGAGTAATGAGCCCATGGGAGCTAGCA
>Capsid_Deletion-6_3-283
TAGAGTCAGTCATTTCCCGCGGCAAGCACGTCTCCgcattccaatatcacaattaacagt
gtgcccacatcagtggattaatttgaggaccaacaattgtgccacaataatagtgccgta
cataaacgcactaccctttgattctgccttgaaccattgtaactttctgctggttgtgcc
tattagcccgttagaGGAGACGACGAGTAATGAGCCCATGGGAGCTAGCA
>Capsid_Deletion-6_6-283
TAGAGTCAGTCATTTCCCGCGGCAAGCACCGTCTCCgcattccaatatcacaattaacag
tgtgcccacatcagtggattaatttgaggaccaacaattgtgccacaataatagtgccgt
acataaacgcactaccctttgattctgccttgaaccattgtaactttctggttgtgccta
ttagcccgttagaGGAGACGTCACGAGTAATGAGCCCATGGGAGCTAGCA
>Capsid_Deletion-6_9-283
TAGAGTCAGTCATTTCCCGCGGCAAGCACGACGTCTCCgcattccaatatcacaattaac
agtgtgcccacatcagtggattaatttgaggaccaacaattgtgccacaataatagtgcc
gtacataaacgcactaccctttgattctgccttgaaccattgtaactttgttgtgcctat
tagcccgttagaGGAGACGCTCACGAGTAATGAGCCCATGGGAGCTAGCA
>Capsid_Deletion-6_3-284
TAGAGTCAGTCATTTCCCGCGGCAAGCACGTCTCCgcattccaatatcacaattaacagt
gtgcccacatcagtggattaatttgaggaccaacaattgtgccacaataatagtgccgta
cataaacgcactaccctttgattctgccttgaaccattgtaactttggtctggttgtgcc
tattagcccgttagaGGAGACGACGAGTAATGAGCCCATGGGAGCTAGCA
>Capsid_Deletion-6_6-284
TAGAGTCAGTCATTTCCCGCGGCAAGCACCGTCTCCgcattccaatatcacaattaacag
tgtgcccacatcagtggattaatttgaggaccaacaattgtgccacaataatagtgccgt
acataaacgcactaccctttgattctgccttgaaccattgtaactttggtgttgtgccta
ttagcccgttagaGGAGACGTCACGAGTAATGAGCCCATGGGAGCTAGCA
>Capsid_Deletion-6_9-284
TAGAGTCAGTCATTTCCCGCGGCAAGCACGACGTCTCCgcattccaatatcacaattaac
agtgtgcccacatcagtggattaatttgaggaccaacaattgtgccacaataatagtgcc
gtacataaacgcactaccctttgattctgccttgaaccattgtaactttggtgtgcctat
tagcccgttagaGGAGACGCTCACGAGTAATGAGCCCATGGGAGCTAGCA
>Capsid_Deletion-6_3-285
TAGAGTCAGTCATTTCCCGCGGCAAGCACGTCTCCgcattccaatatcacaattaacagt
gtgcccacatcagtggattaatttgaggaccaacaattgtgccacaataatagtgccgta
cataaacgcactaccctttgattctgccttgaaccattgtaactttggtctggttgtgcc
tattagcccgttagaGGAGACGACGAGTAATGAGCCCATGGGAGCTAGCA
>Capsid_Deletion-6_6-285
TAGAGTCAGTCATTTCCCGCGGCAAGCACCGTCTCCgcattccaatatcacaattaacag
tgtgcccacatcagtggattaatttgaggaccaacaattgtgccacaataatagtgccgt
acataaacgcactaccctttgattctgccttgaaccattgtaactttggtctggtgccta
ttagcccgttagaGGAGACGTCACGAGTAATGAGCCCATGGGAGCTAGCA
>Capsid_Deletion-6_9-285
TAGAGTCAGTCATTTCCCGCGGCAAGCACGACGTCTCCgcattccaatatcacaattaac
agtgtgcccacatcagtggattaatttgaggaccaacaattgtgccacaataatagtgcc
gtacataaacgcactaccctttgattctgccttgaaccattgtaactttggtctgcctat
tagcccgttagaGGAGACGCTCACGAGTAATGAGCCCATGGGAGCTAGCA
>Capsid_Deletion-6_3-286
TAGAGTCAGTCATTTCCCGCGGCAAGCACGTCTCCgcattccaatatcacaattaacagt
gtgcccacatcagtggattaatttgaggaccaacaattgtgccacaataatagtgccgta
cataaacgcactaccctttgattctgccttgaaccattgtaactttggtctgctggtgcc
tattagcccgttagaGGAGACGACGAGTAATGAGCCCATGGGAGCTAGCA
>Capsid_Deletion-6_6-286
TAGAGTCAGTCATTTCCCGCGGCAAGCACCGTCTCCgcattccaatatcacaattaacag
tgtgcccacatcagtggattaatttgaggaccaacaattgtgccacaataatagtgccgt
acataaacgcactaccctttgattctgccttgaaccattgtaactttggtctgctgccta
ttagcccgttagaGGAGACGTCACGAGTAATGAGCCCATGGGAGCTAGCA
>Capsid_Deletion-6_9-286
TAGAGTCAGTCATTTCCCGCGGCAAGCACGACGTCTCCgcattccaatatcacaattaac
agtgtgcccacatcagtggattaatttgaggaccaacaattgtgccacaataatagtgcc
gtacataaacgcactaccctttgattctgccttgaaccattgtaactttggtctgctgat
tagcccgttagaGGAGACGCTCACGAGTAATGAGCCCATGGGAGCTAGCA
>Capsid_Deletion-6_3-287
TAGAGTCAGTCATTTCCCGCGGCAAGCACGTCTCCgcattccaatatcacaattaacagt
gtgcccacatcagtggattaatttgaggaccaacaattgtgccacaataatagtgccgta
cataaacgcactaccctttgattctgccttgaaccattgtaactttggtctgctggttcc
tattagcccgttagaGGAGACGACGAGTAATGAGCCCATGGGAGCTAGCA
>Capsid_Deletion-6_6-287
TAGAGTCAGTCATTTCCCGCGGCAAGCACCGTCTCCgcattccaatatcacaattaacag
tgtgcccacatcagtggattaatttgaggaccaacaattgtgccacaataatagtgccgt
acataaacgcactaccctttgattctgccttgaaccattgtaactttggtctgctggtta
ttagcccgttagaGGAGACGTCACGAGTAATGAGCCCATGGGAGCTAGCA
>Capsid_Deletion-6_9-287
TAGAGTCAGTCATTTCCCGCGGCAAGCACGACGTCTCCgcattccaatatcacaattaac
agtgtgcccacatcagtggattaatttgaggaccaacaattgtgccacaataatagtgcc
gtacataaacgcactaccctttgattctgccttgaaccattgtaactttggtctgctggt
tagcccgttagaGGAGACGCTCACGAGTAATGAGCCCATGGGAGCTAGCA
>Capsid_Deletion-6_3-288
TAGAGTCAGTCATTTCCCGCGGCAAGCACGTCTCCgcattccaatatcacaattaacagt
gtgcccacatcagtggattaatttgaggaccaacaattgtgccacaataatagtgccgta
cataaacgcactaccctttgattctgccttgaaccattgtaactttggtctgctggttgt
gattagcccgttagaGGAGACGACGAGTAATGAGCCCATGGGAGCTAGCA
>Capsid_Deletion-6_6-288
TAGAGTCAGTCATTTCCCGCGGCAAGCACCGTCTCCgcattccaatatcacaattaacag
tgtgcccacatcagtggattaatttgaggaccaacaattgtgccacaataatagtgccgt
acataaacgcactaccctttgattctgccttgaaccattgtaactttggtctgctggttg
tgagcccgttagaGGAGACGTCACGAGTAATGAGCCCATGGGAGCTAGCA
>Capsid_Deletion-6_9-288
TAGAGTCAGTCATTTCCCGCGGCAAGCACGACGTCTCCgcattccaatatcacaattaac
agtgtgcccacatcagtggattaatttgaggaccaacaattgtgccacaataatagtgcc
gtacataaacgcactaccctttgattctgccttgaaccattgtaactttggtctgctggt
tgtgccgttagaGGAGACGCTCACGAGTAATGAGCCCATGGGAGCTAGCA
>Capsid_Deletion-6_3-289
TAGAGTCAGTCATTTCCCGCGGCAAGCACGTCTCCgcattccaatatcacaattaacagt
gtgcccacatcagtggattaatttgaggaccaacaattgtgccacaataatagtgccgta
cataaacgcactaccctttgattctgccttgaaccattgtaactttggtctgctggttgt
gcctagcccgttagaGGAGACGACGAGTAATGAGCCCATGGGAGCTAGCA
>Capsid_Deletion-6_6-289
TAGAGTCAGTCATTTCCCGCGGCAAGCACCGTCTCCgcattccaatatcacaattaacag
tgtgcccacatcagtggattaatttgaggaccaacaattgtgccacaataatagtgccgt
acataaacgcactaccctttgattctgccttgaaccattgtaactttggtctgctggttg
tgcctccgttagaGGAGACGTCACGAGTAATGAGCCCATGGGAGCTAGCA
>Capsid_Deletion-6_9-289
TAGAGTCAGTCATTTCCCGCGGCAAGCACGACGTCTCCgcattccaatatcacaattaac
agtgtgcccacatcagtggattaatttgaggaccaacaattgtgccacaataatagtgcc
gtacataaacgcactaccctttgattctgccttgaaccattgtaactttggtctgctggt
tgtgcctttagaGGAGACGCTCACGAGTAATGAGCCCATGGGAGCTAGCA
>Capsid_Deletion-7_3-290
AGTTGGCACGTTACACCTTAGCCCACATCGTCTCCtgcctattccgttagattatgacca
aggtgcgacgccagtgatccccattactatcactttggccccaatgtgttctgaatttgc
aggccttagacaagcagttacgcaagggtttcctactgagctgaaacctggcacaaacca
atttttaaccactgaGGAGACGTAAGTGCCGGAAGTTCACACTCGATAGG
>Capsid_Deletion-7_6-290
AGTTGGCACGTTACACCTTAGCCCACATGCGTCTCCtgcctattttagattatgaccaag
gtgcgacgccagtgatccccattactatcactttggccccaatgtgttctgaatttgcag
gccttagacaagcagttacgcaagggtttcctactgagctgaaacctggcacaaaccaat
ttttaaccactgaGGAGACGCTTAAGTGCCGGAAGTTCACACTCGATAGG
>Capsid_Deletion-7_9-290
AGTTGGCACGTTACACCTTAGCCCACATGAACGTCTCCtgcctattgattatgaccaagg
tgcgacgccagtgatccccattactatcactttggccccaatgtgttctgaatttgcagg
ccttagacaagcagttacgcaagggtttcctactgagctgaaacctggcacaaaccaatt
tttaaccactgaGGAGACGTCTTAAGTGCCGGAAGTTCACACTCGATAGG
>Capsid_Deletion-7_3-291
AGTTGGCACGTTACACCTTAGCCCACATCGTCTCCtgcctattagcttagattatgacca
aggtgcgacgccagtgatccccattactatcactttggccccaatgtgttctgaatttgc
aggccttagacaagcagttacgcaagggtttcctactgagctgaaacctggcacaaacca
atttttaaccactgaGGAGACGTAAGTGCCGGAAGTTCACACTCGATAGG
>Capsid_Deletion-7_6-291
AGTTGGCACGTTACACCTTAGCCCACATGCGTCTCCtgcctattagcgattatgaccaag
gtgcgacgccagtgatccccattactatcactttggccccaatgtgttctgaatttgcag
gccttagacaagcagttacgcaagggtttcctactgagctgaaacctggcacaaaccaat
ttttaaccactgaGGAGACGCTTAAGTGCCGGAAGTTCACACTCGATAGG
>Capsid_Deletion-7_9-291
AGTTGGCACGTTACACCTTAGCCCACATGAACGTCTCCtgcctattagctatgaccaagg
tgcgacgccagtgatccccattactatcactttggccccaatgtgttctgaatttgcagg
ccttagacaagcagttacgcaagggtttcctactgagctgaaacctggcacaaaccaatt
tttaaccactgaGGAGACGTCTTAAGTGCCGGAAGTTCACACTCGATAGG
>Capsid_Deletion-7_3-292
AGTTGGCACGTTACACCTTAGCCCACATCGTCTCCtgcctattagcccggattatgacca
aggtgcgacgccagtgatccccattactatcactttggccccaatgtgttctgaatttgc
aggccttagacaagcagttacgcaagggtttcctactgagctgaaacctggcacaaacca
atttttaaccactgaGGAGACGTAAGTGCCGGAAGTTCACACTCGATAGG
>Capsid_Deletion-7_6-292
AGTTGGCACGTTACACCTTAGCCCACATGCGTCTCCtgcctattagcccgtatgaccaag
gtgcgacgccagtgatccccattactatcactttggccccaatgtgttctgaatttgcag
gccttagacaagcagttacgcaagggtttcctactgagctgaaacctggcacaaaccaat
ttttaaccactgaGGAGACGCTTAAGTGCCGGAAGTTCACACTCGATAGG
>Capsid_Deletion-7_9-292
AGTTGGCACGTTACACCTTAGCCCACATGAACGTCTCCtgcctattagcccggaccaagg
tgcgacgccagtgatccccattactatcactttggccccaatgtgttctgaatttgcagg
ccttagacaagcagttacgcaagggtttcctactgagctgaaacctggcacaaaccaatt
tttaaccactgaGGAGACGTCTTAAGTGCCGGAAGTTCACACTCGATAGG
>Capsid_Deletion-7_3-293
AGTTGGCACGTTACACCTTAGCCCACATCGTCTCCtgcctattagcccgttatatgacca
aggtgcgacgccagtgatccccattactatcactttggccccaatgtgttctgaatttgc
aggccttagacaagcagttacgcaagggtttcctactgagctgaaacctggcacaaacca
atttttaaccactgaGGAGACGTAAGTGCCGGAAGTTCACACTCGATAGG
>Capsid_Deletion-7_6-293
AGTTGGCACGTTACACCTTAGCCCACATGCGTCTCCtgcctattagcccgttagaccaag
gtgcgacgccagtgatccccattactatcactttggccccaatgtgttctgaatttgcag
gccttagacaagcagttacgcaagggtttcctactgagctgaaacctggcacaaaccaat
ttttaaccactgaGGAGACGCTTAAGTGCCGGAAGTTCACACTCGATAGG
>Capsid_Deletion-7_9-293
AGTTGGCACGTTACACCTTAGCCCACATGAACGTCTCCtgcctattagcccgttacaagg
tgcgacgccagtgatccccattactatcactttggccccaatgtgttctgaatttgcagg
ccttagacaagcagttacgcaagggtttcctactgagctgaaacctggcacaaaccaatt
tttaaccactgaGGAGACGTCTTAAGTGCCGGAAGTTCACACTCGATAGG
>Capsid_Deletion-7_3-294
AGTTGGCACGTTACACCTTAGCCCACATCGTCTCCtgcctattagcccgttagatgacca
aggtgcgacgccagtgatccccattactatcactttggccccaatgtgttctgaatttgc
aggccttagacaagcagttacgcaagggtttcctactgagctgaaacctggcacaaacca
atttttaaccactgaGGAGACGTAAGTGCCGGAAGTTCACACTCGATAGG
>Capsid_Deletion-7_6-294
AGTTGGCACGTTACACCTTAGCCCACATGCGTCTCCtgcctattagcccgttagatcaag
gtgcgacgccagtgatccccattactatcactttggccccaatgtgttctgaatttgcag
gccttagacaagcagttacgcaagggtttcctactgagctgaaacctggcacaaaccaat
ttttaaccactgaGGAGACGCTTAAGTGCCGGAAGTTCACACTCGATAGG
>Capsid_Deletion-7_9-294
AGTTGGCACGTTACACCTTAGCCCACATGAACGTCTCCtgcctattagcccgttagatgg
tgcgacgccagtgatccccattactatcactttggccccaatgtgttctgaatttgcagg
ccttagacaagcagttacgcaagggtttcctactgagctgaaacctggcacaaaccaatt
tttaaccactgaGGAGACGTCTTAAGTGCCGGAAGTTCACACTCGATAGG
>Capsid_Deletion-7_3-295
AGTTGGCACGTTACACCTTAGCCCACATCGTCTCCtgcctattagcccgttagattatca
aggtgcgacgccagtgatccccattactatcactttggccccaatgtgttctgaatttgc
aggccttagacaagcagttacgcaagggtttcctactgagctgaaacctggcacaaacca
atttttaaccactgaGGAGACGTAAGTGCCGGAAGTTCACACTCGATAGG
>Capsid_Deletion-7_6-295
AGTTGGCACGTTACACCTTAGCCCACATGCGTCTCCtgcctattagcccgttagattatg
gtgcgacgccagtgatccccattactatcactttggccccaatgtgttctgaatttgcag
gccttagacaagcagttacgcaagggtttcctactgagctgaaacctggcacaaaccaat
ttttaaccactgaGGAGACGCTTAAGTGCCGGAAGTTCACACTCGATAGG
>Capsid_Deletion-7_9-295
AGTTGGCACGTTACACCTTAGCCCACATGAACGTCTCCtgcctattagcccgttagatta
tgcgacgccagtgatccccattactatcactttggccccaatgtgttctgaatttgcagg
ccttagacaagcagttacgcaagggtttcctactgagctgaaacctggcacaaaccaatt
tttaaccactgaGGAGACGTCTTAAGTGCCGGAAGTTCACACTCGATAGG
>Capsid_Deletion-7_3-296
AGTTGGCACGTTACACCTTAGCCCACATCGTCTCCtgcctattagcccgttagattatga
cggtgcgacgccagtgatccccattactatcactttggccccaatgtgttctgaatttgc
aggccttagacaagcagttacgcaagggtttcctactgagctgaaacctggcacaaacca
atttttaaccactgaGGAGACGTAAGTGCCGGAAGTTCACACTCGATAGG
>Capsid_Deletion-7_6-296
AGTTGGCACGTTACACCTTAGCCCACATGCGTCTCCtgcctattagcccgttagattatg
acgcgacgccagtgatccccattactatcactttggccccaatgtgttctgaatttgcag
gccttagacaagcagttacgcaagggtttcctactgagctgaaacctggcacaaaccaat
ttttaaccactgaGGAGACGCTTAAGTGCCGGAAGTTCACACTCGATAGG
>Capsid_Deletion-7_9-296
AGTTGGCACGTTACACCTTAGCCCACATGAACGTCTCCtgcctattagcccgttagatta
tgacacgccagtgatccccattactatcactttggccccaatgtgttctgaatttgcagg
ccttagacaagcagttacgcaagggtttcctactgagctgaaacctggcacaaaccaatt
tttaaccactgaGGAGACGTCTTAAGTGCCGGAAGTTCACACTCGATAGG
>Capsid_Deletion-7_3-297
AGTTGGCACGTTACACCTTAGCCCACATCGTCTCCtgcctattagcccgttagattatga
ccaagcgacgccagtgatccccattactatcactttggccccaatgtgttctgaatttgc
aggccttagacaagcagttacgcaagggtttcctactgagctgaaacctggcacaaacca
atttttaaccactgaGGAGACGTAAGTGCCGGAAGTTCACACTCGATAGG
>Capsid_Deletion-7_6-297
AGTTGGCACGTTACACCTTAGCCCACATGCGTCTCCtgcctattagcccgttagattatg
accaaacgccagtgatccccattactatcactttggccccaatgtgttctgaatttgcag
gccttagacaagcagttacgcaagggtttcctactgagctgaaacctggcacaaaccaat
ttttaaccactgaGGAGACGCTTAAGTGCCGGAAGTTCACACTCGATAGG
>Capsid_Deletion-7_9-297
AGTTGGCACGTTACACCTTAGCCCACATGAACGTCTCCtgcctattagcccgttagatta
tgaccaaccagtgatccccattactatcactttggccccaatgtgttctgaatttgcagg
ccttagacaagcagttacgcaagggtttcctactgagctgaaacctggcacaaaccaatt
tttaaccactgaGGAGACGTCTTAAGTGCCGGAAGTTCACACTCGATAGG
>Capsid_Deletion-7_3-298
AGTTGGCACGTTACACCTTAGCCCACATCGTCTCCtgcctattagcccgttagattatga
ccaaggtacgccagtgatccccattactatcactttggccccaatgtgttctgaatttgc
aggccttagacaagcagttacgcaagggtttcctactgagctgaaacctggcacaaacca
atttttaaccactgaGGAGACGTAAGTGCCGGAAGTTCACACTCGATAGG
>Capsid_Deletion-7_6-298
AGTTGGCACGTTACACCTTAGCCCACATGCGTCTCCtgcctattagcccgttagattatg
accaaggtccagtgatccccattactatcactttggccccaatgtgttctgaatttgcag
gccttagacaagcagttacgcaagggtttcctactgagctgaaacctggcacaaaccaat
ttttaaccactgaGGAGACGCTTAAGTGCCGGAAGTTCACACTCGATAGG
>Capsid_Deletion-7_9-298
AGTTGGCACGTTACACCTTAGCCCACATGAACGTCTCCtgcctattagcccgttagatta
tgaccaaggtgtgatccccattactatcactttggccccaatgtgttctgaatttgcagg
ccttagacaagcagttacgcaagggtttcctactgagctgaaacctggcacaaaccaatt
tttaaccactgaGGAGACGTCTTAAGTGCCGGAAGTTCACACTCGATAGG
>Capsid_Deletion-7_3-299
AGTTGGCACGTTACACCTTAGCCCACATCGTCTCCtgcctattagcccgttagattatga
ccaaggtgcgccagtgatccccattactatcactttggccccaatgtgttctgaatttgc
aggccttagacaagcagttacgcaagggtttcctactgagctgaaacctggcacaaacca
atttttaaccactgaGGAGACGTAAGTGCCGGAAGTTCACACTCGATAGG
>Capsid_Deletion-7_6-299
AGTTGGCACGTTACACCTTAGCCCACATGCGTCTCCtgcctattagcccgttagattatg
accaaggtgcggtgatccccattactatcactttggccccaatgtgttctgaatttgcag
gccttagacaagcagttacgcaagggtttcctactgagctgaaacctggcacaaaccaat
ttttaaccactgaGGAGACGCTTAAGTGCCGGAAGTTCACACTCGATAGG
>Capsid_Deletion-7_9-299
AGTTGGCACGTTACACCTTAGCCCACATGAACGTCTCCtgcctattagcccgttagatta
tgaccaaggtgcgatccccattactatcactttggccccaatgtgttctgaatttgcagg
ccttagacaagcagttacgcaagggtttcctactgagctgaaacctggcacaaaccaatt
tttaaccactgaGGAGACGTCTTAAGTGCCGGAAGTTCACACTCGATAGG
>Capsid_Deletion-7_3-300
AGTTGGCACGTTACACCTTAGCCCACATCGTCTCCtgcctattagcccgttagattatga
ccaaggtgcgacggtgatccccattactatcactttggccccaatgtgttctgaatttgc
aggccttagacaagcagttacgcaagggtttcctactgagctgaaacctggcacaaacca
atttttaaccactgaGGAGACGTAAGTGCCGGAAGTTCACACTCGATAGG
>Capsid_Deletion-7_6-300
AGTTGGCACGTTACACCTTAGCCCACATGCGTCTCCtgcctattagcccgttagattatg
accaaggtgcgacgatccccattactatcactttggccccaatgtgttctgaatttgcag
gccttagacaagcagttacgcaagggtttcctactgagctgaaacctggcacaaaccaat
ttttaaccactgaGGAGACGCTTAAGTGCCGGAAGTTCACACTCGATAGG
>Capsid_Deletion-7_9-300
AGTTGGCACGTTACACCTTAGCCCACATGAACGTCTCCtgcctattagcccgttagatta
tgaccaaggtgcgacgcccattactatcactttggccccaatgtgttctgaatttgcagg
ccttagacaagcagttacgcaagggtttcctactgagctgaaacctggcacaaaccaatt
tttaaccactgaGGAGACGTCTTAAGTGCCGGAAGTTCACACTCGATAGG
>Capsid_Deletion-7_3-301
AGTTGGCACGTTACACCTTAGCCCACATCGTCTCCtgcctattagcccgttagattatga
ccaaggtgcgacgccaatccccattactatcactttggccccaatgtgttctgaatttgc
aggccttagacaagcagttacgcaagggtttcctactgagctgaaacctggcacaaacca
atttttaaccactgaGGAGACGTAAGTGCCGGAAGTTCACACTCGATAGG
>Capsid_Deletion-7_6-301
AGTTGGCACGTTACACCTTAGCCCACATGCGTCTCCtgcctattagcccgttagattatg
accaaggtgcgacgccacccattactatcactttggccccaatgtgttctgaatttgcag
gccttagacaagcagttacgcaagggtttcctactgagctgaaacctggcacaaaccaat
ttttaaccactgaGGAGACGCTTAAGTGCCGGAAGTTCACACTCGATAGG
>Capsid_Deletion-7_9-301
AGTTGGCACGTTACACCTTAGCCCACATGAACGTCTCCtgcctattagcccgttagatta
tgaccaaggtgcgacgccaattactatcactttggccccaatgtgttctgaatttgcagg
ccttagacaagcagttacgcaagggtttcctactgagctgaaacctggcacaaaccaatt
tttaaccactgaGGAGACGTCTTAAGTGCCGGAAGTTCACACTCGATAGG
>Capsid_Deletion-7_3-302
AGTTGGCACGTTACACCTTAGCCCACATCGTCTCCtgcctattagcccgttagattatga
ccaaggtgcgacgccagtgcccattactatcactttggccccaatgtgttctgaatttgc
aggccttagacaagcagttacgcaagggtttcctactgagctgaaacctggcacaaacca
atttttaaccactgaGGAGACGTAAGTGCCGGAAGTTCACACTCGATAGG
>Capsid_Deletion-7_6-302
AGTTGGCACGTTACACCTTAGCCCACATGCGTCTCCtgcctattagcccgttagattatg
accaaggtgcgacgccagtgattactatcactttggccccaatgtgttctgaatttgcag
gccttagacaagcagttacgcaagggtttcctactgagctgaaacctggcacaaaccaat
ttttaaccactgaGGAGACGCTTAAGTGCCGGAAGTTCACACTCGATAGG
>Capsid_Deletion-7_9-302
AGTTGGCACGTTACACCTTAGCCCACATGAACGTCTCCtgcctattagcccgttagatta
tgaccaaggtgcgacgccagtgactatcactttggccccaatgtgttctgaatttgcagg
ccttagacaagcagttacgcaagggtttcctactgagctgaaacctggcacaaaccaatt
tttaaccactgaGGAGACGTCTTAAGTGCCGGAAGTTCACACTCGATAGG
>Capsid_Deletion-7_3-303
AGTTGGCACGTTACACCTTAGCCCACATCGTCTCCtgcctattagcccgttagattatga
ccaaggtgcgacgccagtgatcattactatcactttggccccaatgtgttctgaatttgc
aggccttagacaagcagttacgcaagggtttcctactgagctgaaacctggcacaaacca
atttttaaccactgaGGAGACGTAAGTGCCGGAAGTTCACACTCGATAGG
>Capsid_Deletion-7_6-303
AGTTGGCACGTTACACCTTAGCCCACATGCGTCTCCtgcctattagcccgttagattatg
accaaggtgcgacgccagtgatcactatcactttggccccaatgtgttctgaatttgcag
gccttagacaagcagttacgcaagggtttcctactgagctgaaacctggcacaaaccaat
ttttaaccactgaGGAGACGCTTAAGTGCCGGAAGTTCACACTCGATAGG
>Capsid_Deletion-7_9-303
AGTTGGCACGTTACACCTTAGCCCACATGAACGTCTCCtgcctattagcccgttagatta
tgaccaaggtgcgacgccagtgatcatcactttggccccaatgtgttctgaatttgcagg
ccttagacaagcagttacgcaagggtttcctactgagctgaaacctggcacaaaccaatt
tttaaccactgaGGAGACGTCTTAAGTGCCGGAAGTTCACACTCGATAGG
>Capsid_Deletion-7_3-304
AGTTGGCACGTTACACCTTAGCCCACATCGTCTCCtgcctattagcccgttagattatga
ccaaggtgcgacgccagtgatccccactatcactttggccccaatgtgttctgaatttgc
aggccttagacaagcagttacgcaagggtttcctactgagctgaaacctggcacaaacca
atttttaaccactgaGGAGACGTAAGTGCCGGAAGTTCACACTCGATAGG
>Capsid_Deletion-7_6-304
AGTTGGCACGTTACACCTTAGCCCACATGCGTCTCCtgcctattagcccgttagattatg
accaaggtgcgacgccagtgatccccatcactttggccccaatgtgttctgaatttgcag
gccttagacaagcagttacgcaagggtttcctactgagctgaaacctggcacaaaccaat
ttttaaccactgaGGAGACGCTTAAGTGCCGGAAGTTCACACTCGATAGG
>Capsid_Deletion-7_9-304
AGTTGGCACGTTACACCTTAGCCCACATGAACGTCTCCtgcctattagcccgttagatta
tgaccaaggtgcgacgccagtgatccccactttggccccaatgtgttctgaatttgcagg
ccttagacaagcagttacgcaagggtttcctactgagctgaaacctggcacaaaccaatt
tttaaccactgaGGAGACGTCTTAAGTGCCGGAAGTTCACACTCGATAGG
>Capsid_Deletion-7_3-305
AGTTGGCACGTTACACCTTAGCCCACATCGTCTCCtgcctattagcccgttagattatga
ccaaggtgcgacgccagtgatccccattatcactttggccccaatgtgttctgaatttgc
aggccttagacaagcagttacgcaagggtttcctactgagctgaaacctggcacaaacca
atttttaaccactgaGGAGACGTAAGTGCCGGAAGTTCACACTCGATAGG
>Capsid_Deletion-7_6-305
AGTTGGCACGTTACACCTTAGCCCACATGCGTCTCCtgcctattagcccgttagattatg
accaaggtgcgacgccagtgatccccattactttggccccaatgtgttctgaatttgcag
gccttagacaagcagttacgcaagggtttcctactgagctgaaacctggcacaaaccaat
ttttaaccactgaGGAGACGCTTAAGTGCCGGAAGTTCACACTCGATAGG
>Capsid_Deletion-7_9-305
AGTTGGCACGTTACACCTTAGCCCACATGAACGTCTCCtgcctattagcccgttagatta
tgaccaaggtgcgacgccagtgatccccattttggccccaatgtgttctgaatttgcagg
ccttagacaagcagttacgcaagggtttcctactgagctgaaacctggcacaaaccaatt
tttaaccactgaGGAGACGTCTTAAGTGCCGGAAGTTCACACTCGATAGG
>Capsid_Deletion-7_3-306
AGTTGGCACGTTACACCTTAGCCCACATCGTCTCCtgcctattagcccgttagattatga
ccaaggtgcgacgccagtgatccccattactactttggccccaatgtgttctgaatttgc
aggccttagacaagcagttacgcaagggtttcctactgagctgaaacctggcacaaacca
atttttaaccactgaGGAGACGTAAGTGCCGGAAGTTCACACTCGATAGG
>Capsid_Deletion-7_6-306
AGTTGGCACGTTACACCTTAGCCCACATGCGTCTCCtgcctattagcccgttagattatg
accaaggtgcgacgccagtgatccccattactttggccccaatgtgttctgaatttgcag
gccttagacaagcagttacgcaagggtttcctactgagctgaaacctggcacaaaccaat
ttttaaccactgaGGAGACGCTTAAGTGCCGGAAGTTCACACTCGATAGG
>Capsid_Deletion-7_9-306
AGTTGGCACGTTACACCTTAGCCCACATGAACGTCTCCtgcctattagcccgttagatta
tgaccaaggtgcgacgccagtgatccccattactgccccaatgtgttctgaatttgcagg
ccttagacaagcagttacgcaagggtttcctactgagctgaaacctggcacaaaccaatt
tttaaccactgaGGAGACGTCTTAAGTGCCGGAAGTTCACACTCGATAGG
>Capsid_Deletion-7_3-307
AGTTGGCACGTTACACCTTAGCCCACATCGTCTCCtgcctattagcccgttagattatga
ccaaggtgcgacgccagtgatccccattactatcttggccccaatgtgttctgaatttgc
aggccttagacaagcagttacgcaagggtttcctactgagctgaaacctggcacaaacca
atttttaaccactgaGGAGACGTAAGTGCCGGAAGTTCACACTCGATAGG
>Capsid_Deletion-7_6-307
AGTTGGCACGTTACACCTTAGCCCACATGCGTCTCCtgcctattagcccgttagattatg
accaaggtgcgacgccagtgatccccattactatcgccccaatgtgttctgaatttgcag
gccttagacaagcagttacgcaagggtttcctactgagctgaaacctggcacaaaccaat
ttttaaccactgaGGAGACGCTTAAGTGCCGGAAGTTCACACTCGATAGG
>Capsid_Deletion-7_9-307
AGTTGGCACGTTACACCTTAGCCCACATGAACGTCTCCtgcctattagcccgttagatta
tgaccaaggtgcgacgccagtgatccccattactatcccaatgtgttctgaatttgcagg
ccttagacaagcagttacgcaagggtttcctactgagctgaaacctggcacaaaccaatt
tttaaccactgaGGAGACGTCTTAAGTGCCGGAAGTTCACACTCGATAGG
>Capsid_Deletion-7_3-308
AGTTGGCACGTTACACCTTAGCCCACATCGTCTCCtgcctattagcccgttagattatga
ccaaggtgcgacgccagtgatccccattactatcactgccccaatgtgttctgaatttgc
aggccttagacaagcagttacgcaagggtttcctactgagctgaaacctggcacaaacca
atttttaaccactgaGGAGACGTAAGTGCCGGAAGTTCACACTCGATAGG
>Capsid_Deletion-7_6-308
AGTTGGCACGTTACACCTTAGCCCACATGCGTCTCCtgcctattagcccgttagattatg
accaaggtgcgacgccagtgatccccattactatcactccaatgtgttctgaatttgcag
gccttagacaagcagttacgcaagggtttcctactgagctgaaacctggcacaaaccaat
ttttaaccactgaGGAGACGCTTAAGTGCCGGAAGTTCACACTCGATAGG
>Capsid_Deletion-7_9-308
AGTTGGCACGTTACACCTTAGCCCACATGAACGTCTCCtgcctattagcccgttagatta
tgaccaaggtgcgacgccagtgatccccattactatcactatgtgttctgaatttgcagg
ccttagacaagcagttacgcaagggtttcctactgagctgaaacctggcacaaaccaatt
tttaaccactgaGGAGACGTCTTAAGTGCCGGAAGTTCACACTCGATAGG
>Capsid_Deletion-7_3-309
AGTTGGCACGTTACACCTTAGCCCACATCGTCTCCtgcctattagcccgttagattatga
ccaaggtgcgacgccagtgatccccattactatcactttgccaatgtgttctgaatttgc
aggccttagacaagcagttacgcaagggtttcctactgagctgaaacctggcacaaacca
atttttaaccactgaGGAGACGTAAGTGCCGGAAGTTCACACTCGATAGG
>Capsid_Deletion-7_6-309
AGTTGGCACGTTACACCTTAGCCCACATGCGTCTCCtgcctattagcccgttagattatg
accaaggtgcgacgccagtgatccccattactatcactttgatgtgttctgaatttgcag
gccttagacaagcagttacgcaagggtttcctactgagctgaaacctggcacaaaccaat
ttttaaccactgaGGAGACGCTTAAGTGCCGGAAGTTCACACTCGATAGG
>Capsid_Deletion-7_9-309
AGTTGGCACGTTACACCTTAGCCCACATGAACGTCTCCtgcctattagcccgttagatta
tgaccaaggtgcgacgccagtgatccccattactatcactttgtgttctgaatttgcagg
ccttagacaagcagttacgcaagggtttcctactgagctgaaacctggcacaaaccaatt
tttaaccactgaGGAGACGTCTTAAGTGCCGGAAGTTCACACTCGATAGG
>Capsid_Deletion-7_3-310
AGTTGGCACGTTACACCTTAGCCCACATCGTCTCCtgcctattagcccgttagattatga
ccaaggtgcgacgccagtgatccccattactatcactttggccatgtgttctgaatttgc
aggccttagacaagcagttacgcaagggtttcctactgagctgaaacctggcacaaacca
atttttaaccactgaGGAGACGTAAGTGCCGGAAGTTCACACTCGATAGG
>Capsid_Deletion-7_6-310
AGTTGGCACGTTACACCTTAGCCCACATGCGTCTCCtgcctattagcccgttagattatg
accaaggtgcgacgccagtgatccccattactatcactttggcctgttctgaatttgcag
gccttagacaagcagttacgcaagggtttcctactgagctgaaacctggcacaaaccaat
ttttaaccactgaGGAGACGCTTAAGTGCCGGAAGTTCACACTCGATAGG
>Capsid_Deletion-7_9-310
AGTTGGCACGTTACACCTTAGCCCACATGAACGTCTCCtgcctattagcccgttagatta
tgaccaaggtgcgacgccagtgatccccattactatcactttggcctctgaatttgcagg
ccttagacaagcagttacgcaagggtttcctactgagctgaaacctggcacaaaccaatt
tttaaccactgaGGAGACGTCTTAAGTGCCGGAAGTTCACACTCGATAGG
>Capsid_Deletion-7_3-311
AGTTGGCACGTTACACCTTAGCCCACATCGTCTCCtgcctattagcccgttagattatga
ccaaggtgcgacgccagtgatccccattactatcactttggccccatgttctgaatttgc
aggccttagacaagcagttacgcaagggtttcctactgagctgaaacctggcacaaacca
atttttaaccactgaGGAGACGTAAGTGCCGGAAGTTCACACTCGATAGG
>Capsid_Deletion-7_6-311
AGTTGGCACGTTACACCTTAGCCCACATGCGTCTCCtgcctattagcccgttagattatg
accaaggtgcgacgccagtgatccccattactatcactttggccccatctgaatttgcag
gccttagacaagcagttacgcaagggtttcctactgagctgaaacctggcacaaaccaat
ttttaaccactgaGGAGACGCTTAAGTGCCGGAAGTTCACACTCGATAGG
>Capsid_Deletion-7_9-311
AGTTGGCACGTTACACCTTAGCCCACATGAACGTCTCCtgcctattagcccgttagatta
tgaccaaggtgcgacgccagtgatccccattactatcactttggccccagaatttgcagg
ccttagacaagcagttacgcaagggtttcctactgagctgaaacctggcacaaaccaatt
tttaaccactgaGGAGACGTCTTAAGTGCCGGAAGTTCACACTCGATAGG
>Capsid_Deletion-7_3-312
AGTTGGCACGTTACACCTTAGCCCACATCGTCTCCtgcctattagcccgttagattatga
ccaaggtgcgacgccagtgatccccattactatcactttggccccaatgtctgaatttgc
aggccttagacaagcagttacgcaagggtttcctactgagctgaaacctggcacaaacca
atttttaaccactgaGGAGACGTAAGTGCCGGAAGTTCACACTCGATAGG
>Capsid_Deletion-7_6-312
AGTTGGCACGTTACACCTTAGCCCACATGCGTCTCCtgcctattagcccgttagattatg
accaaggtgcgacgccagtgatccccattactatcactttggccccaatggaatttgcag
gccttagacaagcagttacgcaagggtttcctactgagctgaaacctggcacaaaccaat
ttttaaccactgaGGAGACGCTTAAGTGCCGGAAGTTCACACTCGATAGG
>Capsid_Deletion-7_9-312
AGTTGGCACGTTACACCTTAGCCCACATGAACGTCTCCtgcctattagcccgttagatta
tgaccaaggtgcgacgccagtgatccccattactatcactttggccccaatgtttgcagg
ccttagacaagcagttacgcaagggtttcctactgagctgaaacctggcacaaaccaatt
tttaaccactgaGGAGACGTCTTAAGTGCCGGAAGTTCACACTCGATAGG
>Capsid_Deletion-7_3-313
AGTTGGCACGTTACACCTTAGCCCACATCGTCTCCtgcctattagcccgttagattatga
ccaaggtgcgacgccagtgatccccattactatcactttggccccaatgtgtgaatttgc
aggccttagacaagcagttacgcaagggtttcctactgagctgaaacctggcacaaacca
atttttaaccactgaGGAGACGTAAGTGCCGGAAGTTCACACTCGATAGG
>Capsid_Deletion-7_6-313
AGTTGGCACGTTACACCTTAGCCCACATGCGTCTCCtgcctattagcccgttagattatg
accaaggtgcgacgccagtgatccccattactatcactttggccccaatgtgttttgcag
gccttagacaagcagttacgcaagggtttcctactgagctgaaacctggcacaaaccaat
ttttaaccactgaGGAGACGCTTAAGTGCCGGAAGTTCACACTCGATAGG
>Capsid_Deletion-7_9-313
AGTTGGCACGTTACACCTTAGCCCACATGAACGTCTCCtgcctattagcccgttagatta
tgaccaaggtgcgacgccagtgatccccattactatcactttggccccaatgtgtgcagg
ccttagacaagcagttacgcaagggtttcctactgagctgaaacctggcacaaaccaatt
tttaaccactgaGGAGACGTCTTAAGTGCCGGAAGTTCACACTCGATAGG
>Capsid_Deletion-7_3-314
AGTTGGCACGTTACACCTTAGCCCACATCGTCTCCtgcctattagcccgttagattatga
ccaaggtgcgacgccagtgatccccattactatcactttggccccaatgtgttcttttgc
aggccttagacaagcagttacgcaagggtttcctactgagctgaaacctggcacaaacca
atttttaaccactgaGGAGACGTAAGTGCCGGAAGTTCACACTCGATAGG
>Capsid_Deletion-7_6-314
AGTTGGCACGTTACACCTTAGCCCACATGCGTCTCCtgcctattagcccgttagattatg
accaaggtgcgacgccagtgatccccattactatcactttggccccaatgtgttctgcag
gccttagacaagcagttacgcaagggtttcctactgagctgaaacctggcacaaaccaat
ttttaaccactgaGGAGACGCTTAAGTGCCGGAAGTTCACACTCGATAGG
>Capsid_Deletion-7_9-314
AGTTGGCACGTTACACCTTAGCCCACATGAACGTCTCCtgcctattagcccgttagatta
tgaccaaggtgcgacgccagtgatccccattactatcactttggccccaatgtgttctgg
ccttagacaagcagttacgcaagggtttcctactgagctgaaacctggcacaaaccaatt
tttaaccactgaGGAGACGTCTTAAGTGCCGGAAGTTCACACTCGATAGG
>Capsid_Deletion-7_3-315
AGTTGGCACGTTACACCTTAGCCCACATCGTCTCCtgcctattagcccgttagattatga
ccaaggtgcgacgccagtgatccccattactatcactttggccccaatgtgttctgaagc
aggccttagacaagcagttacgcaagggtttcctactgagctgaaacctggcacaaacca
atttttaaccactgaGGAGACGTAAGTGCCGGAAGTTCACACTCGATAGG
>Capsid_Deletion-7_6-315
AGTTGGCACGTTACACCTTAGCCCACATGCGTCTCCtgcctattagcccgttagattatg
accaaggtgcgacgccagtgatccccattactatcactttggccccaatgtgttctgaag
gccttagacaagcagttacgcaagggtttcctactgagctgaaacctggcacaaaccaat
ttttaaccactgaGGAGACGCTTAAGTGCCGGAAGTTCACACTCGATAGG
>Capsid_Deletion-7_9-315
AGTTGGCACGTTACACCTTAGCCCACATGAACGTCTCCtgcctattagcccgttagatta
tgaccaaggtgcgacgccagtgatccccattactatcactttggccccaatgtgttctga
acttagacaagcagttacgcaagggtttcctactgagctgaaacctggcacaaaccaatt
tttaaccactgaGGAGACGTCTTAAGTGCCGGAAGTTCACACTCGATAGG
>Capsid_Deletion-7_3-316
AGTTGGCACGTTACACCTTAGCCCACATCGTCTCCtgcctattagcccgttagattatga
ccaaggtgcgacgccagtgatccccattactatcactttggccccaatgtgttctgaatt
tggccttagacaagcagttacgcaagggtttcctactgagctgaaacctggcacaaacca
atttttaaccactgaGGAGACGTAAGTGCCGGAAGTTCACACTCGATAGG
>Capsid_Deletion-7_6-316
AGTTGGCACGTTACACCTTAGCCCACATGCGTCTCCtgcctattagcccgttagattatg
accaaggtgcgacgccagtgatccccattactatcactttggccccaatgtgttctgaat
ttcttagacaagcagttacgcaagggtttcctactgagctgaaacctggcacaaaccaat
ttttaaccactgaGGAGACGCTTAAGTGCCGGAAGTTCACACTCGATAGG
>Capsid_Deletion-7_9-316
AGTTGGCACGTTACACCTTAGCCCACATGAACGTCTCCtgcctattagcccgttagatta
tgaccaaggtgcgacgccagtgatccccattactatcactttggccccaatgtgttctga
atttagacaagcagttacgcaagggtttcctactgagctgaaacctggcacaaaccaatt
tttaaccactgaGGAGACGTCTTAAGTGCCGGAAGTTCACACTCGATAGG
>Capsid_Deletion-7_3-317
AGTTGGCACGTTACACCTTAGCCCACATCGTCTCCtgcctattagcccgttagattatga
ccaaggtgcgacgccagtgatccccattactatcactttggccccaatgtgttctgaatt
tgcacttagacaagcagttacgcaagggtttcctactgagctgaaacctggcacaaacca
atttttaaccactgaGGAGACGTAAGTGCCGGAAGTTCACACTCGATAGG
>Capsid_Deletion-7_6-317
AGTTGGCACGTTACACCTTAGCCCACATGCGTCTCCtgcctattagcccgttagattatg
accaaggtgcgacgccagtgatccccattactatcactttggccccaatgtgttctgaat
ttgcaagacaagcagttacgcaagggtttcctactgagctgaaacctggcacaaaccaat
ttttaaccactgaGGAGACGCTTAAGTGCCGGAAGTTCACACTCGATAGG
>Capsid_Deletion-7_9-317
AGTTGGCACGTTACACCTTAGCCCACATGAACGTCTCCtgcctattagcccgttagatta
tgaccaaggtgcgacgccagtgatccccattactatcactttggccccaatgtgttctga
atttgcacaagcagttacgcaagggtttcctactgagctgaaacctggcacaaaccaatt
tttaaccactgaGGAGACGTCTTAAGTGCCGGAAGTTCACACTCGATAGG
>Capsid_Deletion-7_3-318
AGTTGGCACGTTACACCTTAGCCCACATCGTCTCCtgcctattagcccgttagattatga
ccaaggtgcgacgccagtgatccccattactatcactttggccccaatgtgttctgaatt
tgcaggcagacaagcagttacgcaagggtttcctactgagctgaaacctggcacaaacca
atttttaaccactgaGGAGACGTAAGTGCCGGAAGTTCACACTCGATAGG
>Capsid_Deletion-7_6-318
AGTTGGCACGTTACACCTTAGCCCACATGCGTCTCCtgcctattagcccgttagattatg
accaaggtgcgacgccagtgatccccattactatcactttggccccaatgtgttctgaat
ttgcaggccaagcagttacgcaagggtttcctactgagctgaaacctggcacaaaccaat
ttttaaccactgaGGAGACGCTTAAGTGCCGGAAGTTCACACTCGATAGG
>Capsid_Deletion-7_9-318
AGTTGGCACGTTACACCTTAGCCCACATGAACGTCTCCtgcctattagcccgttagatta
tgaccaaggtgcgacgccagtgatccccattactatcactttggccccaatgtgttctga
atttgcaggcgcagttacgcaagggtttcctactgagctgaaacctggcacaaaccaatt
tttaaccactgaGGAGACGTCTTAAGTGCCGGAAGTTCACACTCGATAGG
>Capsid_Deletion-7_3-319
AGTTGGCACGTTACACCTTAGCCCACATCGTCTCCtgcctattagcccgttagattatga
ccaaggtgcgacgccagtgatccccattactatcactttggccccaatgtgttctgaatt
tgcaggccttcaagcagttacgcaagggtttcctactgagctgaaacctggcacaaacca
atttttaaccactgaGGAGACGTAAGTGCCGGAAGTTCACACTCGATAGG
>Capsid_Deletion-7_6-319
AGTTGGCACGTTACACCTTAGCCCACATGCGTCTCCtgcctattagcccgttagattatg
accaaggtgcgacgccagtgatccccattactatcactttggccccaatgtgttctgaat
ttgcaggccttgcagttacgcaagggtttcctactgagctgaaacctggcacaaaccaat
ttttaaccactgaGGAGACGCTTAAGTGCCGGAAGTTCACACTCGATAGG
>Capsid_Deletion-7_9-319
AGTTGGCACGTTACACCTTAGCCCACATGAACGTCTCCtgcctattagcccgttagatta
tgaccaaggtgcgacgccagtgatccccattactatcactttggccccaatgtgttctga
atttgcaggccttgttacgcaagggtttcctactgagctgaaacctggcacaaaccaatt
tttaaccactgaGGAGACGTCTTAAGTGCCGGAAGTTCACACTCGATAGG
>Capsid_Deletion-7_3-320
AGTTGGCACGTTACACCTTAGCCCACATCGTCTCCtgcctattagcccgttagattatga
ccaaggtgcgacgccagtgatccccattactatcactttggccccaatgtgttctgaatt
tgcaggccttagagcagttacgcaagggtttcctactgagctgaaacctggcacaaacca
atttttaaccactgaGGAGACGTAAGTGCCGGAAGTTCACACTCGATAGG
>Capsid_Deletion-7_6-320
AGTTGGCACGTTACACCTTAGCCCACATGCGTCTCCtgcctattagcccgttagattatg
accaaggtgcgacgccagtgatccccattactatcactttggccccaatgtgttctgaat
ttgcaggccttagagttacgcaagggtttcctactgagctgaaacctggcacaaaccaat
ttttaaccactgaGGAGACGCTTAAGTGCCGGAAGTTCACACTCGATAGG
>Capsid_Deletion-7_9-320
AGTTGGCACGTTACACCTTAGCCCACATGAACGTCTCCtgcctattagcccgttagatta
tgaccaaggtgcgacgccagtgatccccattactatcactttggccccaatgtgttctga
atttgcaggccttagaacgcaagggtttcctactgagctgaaacctggcacaaaccaatt
tttaaccactgaGGAGACGTCTTAAGTGCCGGAAGTTCACACTCGATAGG
>Capsid_Deletion-7_3-321
AGTTGGCACGTTACACCTTAGCCCACATCGTCTCCtgcctattagcccgttagattatga
ccaaggtgcgacgccagtgatccccattactatcactttggccccaatgtgttctgaatt
tgcaggccttagacaagttacgcaagggtttcctactgagctgaaacctggcacaaacca
atttttaaccactgaGGAGACGTAAGTGCCGGAAGTTCACACTCGATAGG
>Capsid_Deletion-7_6-321
AGTTGGCACGTTACACCTTAGCCCACATGCGTCTCCtgcctattagcccgttagattatg
accaaggtgcgacgccagtgatccccattactatcactttggccccaatgtgttctgaat
ttgcaggccttagacaaacgcaagggtttcctactgagctgaaacctggcacaaaccaat
ttttaaccactgaGGAGACGCTTAAGTGCCGGAAGTTCACACTCGATAGG
>Capsid_Deletion-7_9-321
AGTTGGCACGTTACACCTTAGCCCACATGAACGTCTCCtgcctattagcccgttagatta
tgaccaaggtgcgacgccagtgatccccattactatcactttggccccaatgtgttctga
atttgcaggccttagacaacaagggtttcctactgagctgaaacctggcacaaaccaatt
tttaaccactgaGGAGACGTCTTAAGTGCCGGAAGTTCACACTCGATAGG
>Capsid_Deletion-7_3-322
AGTTGGCACGTTACACCTTAGCCCACATCGTCTCCtgcctattagcccgttagattatga
ccaaggtgcgacgccagtgatccccattactatcactttggccccaatgtgttctgaatt
tgcaggccttagacaagcaacgcaagggtttcctactgagctgaaacctggcacaaacca
atttttaaccactgaGGAGACGTAAGTGCCGGAAGTTCACACTCGATAGG
>Capsid_Deletion-7_6-322
AGTTGGCACGTTACACCTTAGCCCACATGCGTCTCCtgcctattagcccgttagattatg
accaaggtgcgacgccagtgatccccattactatcactttggccccaatgtgttctgaat
ttgcaggccttagacaagcacaagggtttcctactgagctgaaacctggcacaaaccaat
ttttaaccactgaGGAGACGCTTAAGTGCCGGAAGTTCACACTCGATAGG
>Capsid_Deletion-7_9-322
AGTTGGCACGTTACACCTTAGCCCACATGAACGTCTCCtgcctattagcccgttagatta
tgaccaaggtgcgacgccagtgatccccattactatcactttggccccaatgtgttctga
atttgcaggccttagacaagcagggtttcctactgagctgaaacctggcacaaaccaatt
tttaaccactgaGGAGACGTCTTAAGTGCCGGAAGTTCACACTCGATAGG
>Capsid_Deletion-7_3-323
AGTTGGCACGTTACACCTTAGCCCACATCGTCTCCtgcctattagcccgttagattatga
ccaaggtgcgacgccagtgatccccattactatcactttggccccaatgtgttctgaatt
tgcaggccttagacaagcagttcaagggtttcctactgagctgaaacctggcacaaacca
atttttaaccactgaGGAGACGTAAGTGCCGGAAGTTCACACTCGATAGG
>Capsid_Deletion-7_6-323
AGTTGGCACGTTACACCTTAGCCCACATGCGTCTCCtgcctattagcccgttagattatg
accaaggtgcgacgccagtgatccccattactatcactttggccccaatgtgttctgaat
ttgcaggccttagacaagcagttgggtttcctactgagctgaaacctggcacaaaccaat
ttttaaccactgaGGAGACGCTTAAGTGCCGGAAGTTCACACTCGATAGG
>Capsid_Deletion-7_9-323
AGTTGGCACGTTACACCTTAGCCCACATGAACGTCTCCtgcctattagcccgttagatta
tgaccaaggtgcgacgccagtgatccccattactatcactttggccccaatgtgttctga
atttgcaggccttagacaagcagtttttcctactgagctgaaacctggcacaaaccaatt
tttaaccactgaGGAGACGTCTTAAGTGCCGGAAGTTCACACTCGATAGG
>Capsid_Deletion-7_3-324
AGTTGGCACGTTACACCTTAGCCCACATCGTCTCCtgcctattagcccgttagattatga
ccaaggtgcgacgccagtgatccccattactatcactttggccccaatgtgttctgaatt
tgcaggccttagacaagcagttacggggtttcctactgagctgaaacctggcacaaacca
atttttaaccactgaGGAGACGTAAGTGCCGGAAGTTCACACTCGATAGG
>Capsid_Deletion-7_6-324
AGTTGGCACGTTACACCTTAGCCCACATGCGTCTCCtgcctattagcccgttagattatg
accaaggtgcgacgccagtgatccccattactatcactttggccccaatgtgttctgaat
ttgcaggccttagacaagcagttacgtttcctactgagctgaaacctggcacaaaccaat
ttttaaccactgaGGAGACGCTTAAGTGCCGGAAGTTCACACTCGATAGG
>Capsid_Deletion-7_9-324
AGTTGGCACGTTACACCTTAGCCCACATGAACGTCTCCtgcctattagcccgttagatta
tgaccaaggtgcgacgccagtgatccccattactatcactttggccccaatgtgttctga
atttgcaggccttagacaagcagttacgcctactgagctgaaacctggcacaaaccaatt
tttaaccactgaGGAGACGTCTTAAGTGCCGGAAGTTCACACTCGATAGG
>Capsid_Deletion-7_3-325
AGTTGGCACGTTACACCTTAGCCCACATCGTCTCCtgcctattagcccgttagattatga
ccaaggtgcgacgccagtgatccccattactatcactttggccccaatgtgttctgaatt
tgcaggccttagacaagcagttacgcaatttcctactgagctgaaacctggcacaaacca
atttttaaccactgaGGAGACGTAAGTGCCGGAAGTTCACACTCGATAGG
>Capsid_Deletion-7_6-325
AGTTGGCACGTTACACCTTAGCCCACATGCGTCTCCtgcctattagcccgttagattatg
accaaggtgcgacgccagtgatccccattactatcactttggccccaatgtgttctgaat
ttgcaggccttagacaagcagttacgcaacctactgagctgaaacctggcacaaaccaat
ttttaaccactgaGGAGACGCTTAAGTGCCGGAAGTTCACACTCGATAGG
>Capsid_Deletion-7_9-325
AGTTGGCACGTTACACCTTAGCCCACATGAACGTCTCCtgcctattagcccgttagatta
tgaccaaggtgcgacgccagtgatccccattactatcactttggccccaatgtgttctga
atttgcaggccttagacaagcagttacgcaaactgagctgaaacctggcacaaaccaatt
tttaaccactgaGGAGACGTCTTAAGTGCCGGAAGTTCACACTCGATAGG
>Capsid_Deletion-7_3-326
AGTTGGCACGTTACACCTTAGCCCACATCGTCTCCtgcctattagcccgttagattatga
ccaaggtgcgacgccagtgatccccattactatcactttggccccaatgtgttctgaatt
tgcaggccttagacaagcagttacgcaagggcctactgagctgaaacctggcacaaacca
atttttaaccactgaGGAGACGTAAGTGCCGGAAGTTCACACTCGATAGG
>Capsid_Deletion-7_6-326
AGTTGGCACGTTACACCTTAGCCCACATGCGTCTCCtgcctattagcccgttagattatg
accaaggtgcgacgccagtgatccccattactatcactttggccccaatgtgttctgaat
ttgcaggccttagacaagcagttacgcaagggactgagctgaaacctggcacaaaccaat
ttttaaccactgaGGAGACGCTTAAGTGCCGGAAGTTCACACTCGATAGG
>Capsid_Deletion-7_9-326
AGTTGGCACGTTACACCTTAGCCCACATGAACGTCTCCtgcctattagcccgttagatta
tgaccaaggtgcgacgccagtgatccccattactatcactttggccccaatgtgttctga
atttgcaggccttagacaagcagttacgcaaggggagctgaaacctggcacaaaccaatt
tttaaccactgaGGAGACGTCTTAAGTGCCGGAAGTTCACACTCGATAGG
>Capsid_Deletion-7_3-327
AGTTGGCACGTTACACCTTAGCCCACATCGTCTCCtgcctattagcccgttagattatga
ccaaggtgcgacgccagtgatccccattactatcactttggccccaatgtgttctgaatt
tgcaggccttagacaagcagttacgcaagggtttactgagctgaaacctggcacaaacca
atttttaaccactgaGGAGACGTAAGTGCCGGAAGTTCACACTCGATAGG
>Capsid_Deletion-7_6-327
AGTTGGCACGTTACACCTTAGCCCACATGCGTCTCCtgcctattagcccgttagattatg
accaaggtgcgacgccagtgatccccattactatcactttggccccaatgtgttctgaat
ttgcaggccttagacaagcagttacgcaagggtttgagctgaaacctggcacaaaccaat
ttttaaccactgaGGAGACGCTTAAGTGCCGGAAGTTCACACTCGATAGG
>Capsid_Deletion-7_9-327
AGTTGGCACGTTACACCTTAGCCCACATGAACGTCTCCtgcctattagcccgttagatta
tgaccaaggtgcgacgccagtgatccccattactatcactttggccccaatgtgttctga
atttgcaggccttagacaagcagttacgcaagggtttctgaaacctggcacaaaccaatt
tttaaccactgaGGAGACGTCTTAAGTGCCGGAAGTTCACACTCGATAGG
>Capsid_Deletion-7_3-328
AGTTGGCACGTTACACCTTAGCCCACATCGTCTCCtgcctattagcccgttagattatga
ccaaggtgcgacgccagtgatccccattactatcactttggccccaatgtgttctgaatt
tgcaggccttagacaagcagttacgcaagggtttcctgagctgaaacctggcacaaacca
atttttaaccactgaGGAGACGTAAGTGCCGGAAGTTCACACTCGATAGG
>Capsid_Deletion-7_6-328
AGTTGGCACGTTACACCTTAGCCCACATGCGTCTCCtgcctattagcccgttagattatg
accaaggtgcgacgccagtgatccccattactatcactttggccccaatgtgttctgaat
ttgcaggccttagacaagcagttacgcaagggtttcctctgaaacctggcacaaaccaat
ttttaaccactgaGGAGACGCTTAAGTGCCGGAAGTTCACACTCGATAGG
>Capsid_Deletion-7_9-328
AGTTGGCACGTTACACCTTAGCCCACATGAACGTCTCCtgcctattagcccgttagatta
tgaccaaggtgcgacgccagtgatccccattactatcactttggccccaatgtgttctga
atttgcaggccttagacaagcagttacgcaagggtttcctaaacctggcacaaaccaatt
tttaaccactgaGGAGACGTCTTAAGTGCCGGAAGTTCACACTCGATAGG
>Capsid_Deletion-7_3-329
AGTTGGCACGTTACACCTTAGCCCACATCGTCTCCtgcctattagcccgttagattatga
ccaaggtgcgacgccagtgatccccattactatcactttggccccaatgtgttctgaatt
tgcaggccttagacaagcagttacgcaagggtttcctactctgaaacctggcacaaacca
atttttaaccactgaGGAGACGTAAGTGCCGGAAGTTCACACTCGATAGG
>Capsid_Deletion-7_6-329
AGTTGGCACGTTACACCTTAGCCCACATGCGTCTCCtgcctattagcccgttagattatg
accaaggtgcgacgccagtgatccccattactatcactttggccccaatgtgttctgaat
ttgcaggccttagacaagcagttacgcaagggtttcctactaaacctggcacaaaccaat
ttttaaccactgaGGAGACGCTTAAGTGCCGGAAGTTCACACTCGATAGG
>Capsid_Deletion-7_9-329
AGTTGGCACGTTACACCTTAGCCCACATGAACGTCTCCtgcctattagcccgttagatta
tgaccaaggtgcgacgccagtgatccccattactatcactttggccccaatgtgttctga
atttgcaggccttagacaagcagttacgcaagggtttcctactcctggcacaaaccaatt
tttaaccactgaGGAGACGTCTTAAGTGCCGGAAGTTCACACTCGATAGG
>Capsid_Deletion-7_3-330
AGTTGGCACGTTACACCTTAGCCCACATCGTCTCCtgcctattagcccgttagattatga
ccaaggtgcgacgccagtgatccccattactatcactttggccccaatgtgttctgaatt
tgcaggccttagacaagcagttacgcaagggtttcctactgagaaacctggcacaaacca
atttttaaccactgaGGAGACGTAAGTGCCGGAAGTTCACACTCGATAGG
>Capsid_Deletion-7_6-330
AGTTGGCACGTTACACCTTAGCCCACATGCGTCTCCtgcctattagcccgttagattatg
accaaggtgcgacgccagtgatccccattactatcactttggccccaatgtgttctgaat
ttgcaggccttagacaagcagttacgcaagggtttcctactgagcctggcacaaaccaat
ttttaaccactgaGGAGACGCTTAAGTGCCGGAAGTTCACACTCGATAGG
>Capsid_Deletion-7_9-330
AGTTGGCACGTTACACCTTAGCCCACATGAACGTCTCCtgcctattagcccgttagatta
tgaccaaggtgcgacgccagtgatccccattactatcactttggccccaatgtgttctga
atttgcaggccttagacaagcagttacgcaagggtttcctactgagggcacaaaccaatt
tttaaccactgaGGAGACGTCTTAAGTGCCGGAAGTTCACACTCGATAGG
>Capsid_Deletion-7_3-331
AGTTGGCACGTTACACCTTAGCCCACATCGTCTCCtgcctattagcccgttagattatga
ccaaggtgcgacgccagtgatccccattactatcactttggccccaatgtgttctgaatt
tgcaggccttagacaagcagttacgcaagggtttcctactgagctgcctggcacaaacca
atttttaaccactgaGGAGACGTAAGTGCCGGAAGTTCACACTCGATAGG
>Capsid_Deletion-7_6-331
AGTTGGCACGTTACACCTTAGCCCACATGCGTCTCCtgcctattagcccgttagattatg
accaaggtgcgacgccagtgatccccattactatcactttggccccaatgtgttctgaat
ttgcaggccttagacaagcagttacgcaagggtttcctactgagctgggcacaaaccaat
ttttaaccactgaGGAGACGCTTAAGTGCCGGAAGTTCACACTCGATAGG
>Capsid_Deletion-7_9-331
AGTTGGCACGTTACACCTTAGCCCACATGAACGTCTCCtgcctattagcccgttagatta
tgaccaaggtgcgacgccagtgatccccattactatcactttggccccaatgtgttctga
atttgcaggccttagacaagcagttacgcaagggtttcctactgagctgacaaaccaatt
tttaaccactgaGGAGACGTCTTAAGTGCCGGAAGTTCACACTCGATAGG
>Capsid_Deletion-7_3-332
AGTTGGCACGTTACACCTTAGCCCACATCGTCTCCtgcctattagcccgttagattatga
ccaaggtgcgacgccagtgatccccattactatcactttggccccaatgtgttctgaatt
tgcaggccttagacaagcagttacgcaagggtttcctactgagctgaaaggcacaaacca
atttttaaccactgaGGAGACGTAAGTGCCGGAAGTTCACACTCGATAGG
>Capsid_Deletion-7_6-332
AGTTGGCACGTTACACCTTAGCCCACATGCGTCTCCtgcctattagcccgttagattatg
accaaggtgcgacgccagtgatccccattactatcactttggccccaatgtgttctgaat
ttgcaggccttagacaagcagttacgcaagggtttcctactgagctgaaaacaaaccaat
ttttaaccactgaGGAGACGCTTAAGTGCCGGAAGTTCACACTCGATAGG
>Capsid_Deletion-7_9-332
AGTTGGCACGTTACACCTTAGCCCACATGAACGTCTCCtgcctattagcccgttagatta
tgaccaaggtgcgacgccagtgatccccattactatcactttggccccaatgtgttctga
atttgcaggccttagacaagcagttacgcaagggtttcctactgagctgaaaaaccaatt
tttaaccactgaGGAGACGTCTTAAGTGCCGGAAGTTCACACTCGATAGG
>Capsid_Deletion-7_3-333
AGTTGGCACGTTACACCTTAGCCCACATCGTCTCCtgcctattagcccgttagattatga
ccaaggtgcgacgccagtgatccccattactatcactttggccccaatgtgttctgaatt
tgcaggccttagacaagcagttacgcaagggtttcctactgagctgaaacctacaaacca
atttttaaccactgaGGAGACGTAAGTGCCGGAAGTTCACACTCGATAGG
>Capsid_Deletion-7_6-333
AGTTGGCACGTTACACCTTAGCCCACATGCGTCTCCtgcctattagcccgttagattatg
accaaggtgcgacgccagtgatccccattactatcactttggccccaatgtgttctgaat
ttgcaggccttagacaagcagttacgcaagggtttcctactgagctgaaacctaaccaat
ttttaaccactgaGGAGACGCTTAAGTGCCGGAAGTTCACACTCGATAGG
>Capsid_Deletion-7_9-333
AGTTGGCACGTTACACCTTAGCCCACATGAACGTCTCCtgcctattagcccgttagatta
tgaccaaggtgcgacgccagtgatccccattactatcactttggccccaatgtgttctga
atttgcaggccttagacaagcagttacgcaagggtttcctactgagctgaaacctcaatt
tttaaccactgaGGAGACGTCTTAAGTGCCGGAAGTTCACACTCGATAGG
>Capsid_Deletion-7_3-334
AGTTGGCACGTTACACCTTAGCCCACATCGTCTCCtgcctattagcccgttagattatga
ccaaggtgcgacgccagtgatccccattactatcactttggccccaatgtgttctgaatt
tgcaggccttagacaagcagttacgcaagggtttcctactgagctgaaacctggcaacca
atttttaaccactgaGGAGACGTAAGTGCCGGAAGTTCACACTCGATAGG
>Capsid_Deletion-7_6-334
AGTTGGCACGTTACACCTTAGCCCACATGCGTCTCCtgcctattagcccgttagattatg
accaaggtgcgacgccagtgatccccattactatcactttggccccaatgtgttctgaat
ttgcaggccttagacaagcagttacgcaagggtttcctactgagctgaaacctggccaat
ttttaaccactgaGGAGACGCTTAAGTGCCGGAAGTTCACACTCGATAGG
>Capsid_Deletion-7_9-334
AGTTGGCACGTTACACCTTAGCCCACATGAACGTCTCCtgcctattagcccgttagatta
tgaccaaggtgcgacgccagtgatccccattactatcactttggccccaatgtgttctga
atttgcaggccttagacaagcagttacgcaagggtttcctactgagctgaaacctggctt
tttaaccactgaGGAGACGTCTTAAGTGCCGGAAGTTCACACTCGATAGG
>Capsid_Deletion-7_3-335
AGTTGGCACGTTACACCTTAGCCCACATCGTCTCCtgcctattagcccgttagattatga
ccaaggtgcgacgccagtgatccccattactatcactttggccccaatgtgttctgaatt
tgcaggccttagacaagcagttacgcaagggtttcctactgagctgaaacctggcacaca
atttttaaccactgaGGAGACGTAAGTGCCGGAAGTTCACACTCGATAGG
>Capsid_Deletion-7_6-335
AGTTGGCACGTTACACCTTAGCCCACATGCGTCTCCtgcctattagcccgttagattatg
accaaggtgcgacgccagtgatccccattactatcactttggccccaatgtgttctgaat
ttgcaggccttagacaagcagttacgcaagggtttcctactgagctgaaacctggcacat
ttttaaccactgaGGAGACGCTTAAGTGCCGGAAGTTCACACTCGATAGG
>Capsid_Deletion-7_9-335
AGTTGGCACGTTACACCTTAGCCCACATGAACGTCTCCtgcctattagcccgttagatta
tgaccaaggtgcgacgccagtgatccccattactatcactttggccccaatgtgttctga
atttgcaggccttagacaagcagttacgcaagggtttcctactgagctgaaacctggcac
attaaccactgaGGAGACGTCTTAAGTGCCGGAAGTTCACACTCGATAGG
>Capsid_Deletion-7_3-336
AGTTGGCACGTTACACCTTAGCCCACATCGTCTCCtgcctattagcccgttagattatga
ccaaggtgcgacgccagtgatccccattactatcactttggccccaatgtgttctgaatt
tgcaggccttagacaagcagttacgcaagggtttcctactgagctgaaacctggcacaaa
ctttttaaccactgaGGAGACGTAAGTGCCGGAAGTTCACACTCGATAGG
>Capsid_Deletion-7_6-336
AGTTGGCACGTTACACCTTAGCCCACATGCGTCTCCtgcctattagcccgttagattatg
accaaggtgcgacgccagtgatccccattactatcactttggccccaatgtgttctgaat
ttgcaggccttagacaagcagttacgcaagggtttcctactgagctgaaacctggcacaa
acttaaccactgaGGAGACGCTTAAGTGCCGGAAGTTCACACTCGATAGG
>Capsid_Deletion-7_9-336
AGTTGGCACGTTACACCTTAGCCCACATGAACGTCTCCtgcctattagcccgttagatta
tgaccaaggtgcgacgccagtgatccccattactatcactttggccccaatgtgttctga
atttgcaggccttagacaagcagttacgcaagggtttcctactgagctgaaacctggcac
aaacaccactgaGGAGACGTCTTAAGTGCCGGAAGTTCACACTCGATAGG
>Capsid_Deletion-7_3-337
AGTTGGCACGTTACACCTTAGCCCACATCGTCTCCtgcctattagcccgttagattatga
ccaaggtgcgacgccagtgatccccattactatcactttggccccaatgtgttctgaatt
tgcaggccttagacaagcagttacgcaagggtttcctactgagctgaaacctggcacaaa
ccaattaaccactgaGGAGACGTAAGTGCCGGAAGTTCACACTCGATAGG
>Capsid_Deletion-7_6-337
AGTTGGCACGTTACACCTTAGCCCACATGCGTCTCCtgcctattagcccgttagattatg
accaaggtgcgacgccagtgatccccattactatcactttggccccaatgtgttctgaat
ttgcaggccttagacaagcagttacgcaagggtttcctactgagctgaaacctggcacaa
accaaaccactgaGGAGACGCTTAAGTGCCGGAAGTTCACACTCGATAGG
>Capsid_Deletion-7_9-337
AGTTGGCACGTTACACCTTAGCCCACATGAACGTCTCCtgcctattagcccgttagatta
tgaccaaggtgcgacgccagtgatccccattactatcactttggccccaatgtgttctga
atttgcaggccttagacaagcagttacgcaagggtttcctactgagctgaaacctggcac
aaaccaaactgaGGAGACGTCTTAAGTGCCGGAAGTTCACACTCGATAGG
>Capsid_Deletion-8_3-338
ACGTAACCTTACCAGAACCCGATTAGTGCGTCTCCaccaatttaccactgacgatggcgt
gtcagcacccattctgccaaactttcaccccaccccgtgtatccatatacccggtgaagt
tagaaacttgctagagctatgccaggtggaaaccattttagaggtcaacaatgtacctac
gaatgccactagcttGGAGACGGCGGGAAGTAAGAATACGCTAGCCCTGC
>Capsid_Deletion-8_6-338
ACGTAACCTTACCAGAACCCGATTAGTGTCGTCTCCaccaatttactgacgatggcgtgt
cagcacccattctgccaaactttcaccccaccccgtgtatccatatacccggtgaagtta
gaaacttgctagagctatgccaggtggaaaccattttagaggtcaacaatgtacctacga
atgccactagcttGGAGACGGGGCGGGAAGTAAGAATACGCTAGCCCTGC
>Capsid_Deletion-8_9-338
ACGTAACCTTACCAGAACCCGATTAGTGTCCCGTCTCCaccaatttgacgatggcgtgtc
agcacccattctgccaaactttcaccccaccccgtgtatccatatacccggtgaagttag
aaacttgctagagctatgccaggtggaaaccattttagaggtcaacaatgtacctacgaa
tgccactagcttGGAGACGTGGGCGGGAAGTAAGAATACGCTAGCCCTGC
>Capsid_Deletion-8_3-339
ACGTAACCTTACCAGAACCCGATTAGTGCGTCTCCaccaatttttaactgacgatggcgt
gtcagcacccattctgccaaactttcaccccaccccgtgtatccatatacccggtgaagt
tagaaacttgctagagctatgccaggtggaaaccattttagaggtcaacaatgtacctac
gaatgccactagcttGGAGACGGCGGGAAGTAAGAATACGCTAGCCCTGC
>Capsid_Deletion-8_6-339
ACGTAACCTTACCAGAACCCGATTAGTGTCGTCTCCaccaatttttagacgatggcgtgt
cagcacccattctgccaaactttcaccccaccccgtgtatccatatacccggtgaagtta
gaaacttgctagagctatgccaggtggaaaccattttagaggtcaacaatgtacctacga
atgccactagcttGGAGACGGGGCGGGAAGTAAGAATACGCTAGCCCTGC
>Capsid_Deletion-8_9-339
ACGTAACCTTACCAGAACCCGATTAGTGTCCCGTCTCCaccaatttttagatggcgtgtc
agcacccattctgccaaactttcaccccaccccgtgtatccatatacccggtgaagttag
aaacttgctagagctatgccaggtggaaaccattttagaggtcaacaatgtacctacgaa
tgccactagcttGGAGACGTGGGCGGGAAGTAAGAATACGCTAGCCCTGC
>Capsid_Deletion-8_3-340
ACGTAACCTTACCAGAACCCGATTAGTGCGTCTCCaccaatttttaaccgacgatggcgt
gtcagcacccattctgccaaactttcaccccaccccgtgtatccatatacccggtgaagt
tagaaacttgctagagctatgccaggtggaaaccattttagaggtcaacaatgtacctac
gaatgccactagcttGGAGACGGCGGGAAGTAAGAATACGCTAGCCCTGC
>Capsid_Deletion-8_6-340
ACGTAACCTTACCAGAACCCGATTAGTGTCGTCTCCaccaatttttaaccgatggcgtgt
cagcacccattctgccaaactttcaccccaccccgtgtatccatatacccggtgaagtta
gaaacttgctagagctatgccaggtggaaaccattttagaggtcaacaatgtacctacga
atgccactagcttGGAGACGGGGCGGGAAGTAAGAATACGCTAGCCCTGC
>Capsid_Deletion-8_9-340
ACGTAACCTTACCAGAACCCGATTAGTGTCCCGTCTCCaccaatttttaaccggcgtgtc
agcacccattctgccaaactttcaccccaccccgtgtatccatatacccggtgaagttag
aaacttgctagagctatgccaggtggaaaccattttagaggtcaacaatgtacctacgaa
tgccactagcttGGAGACGTGGGCGGGAAGTAAGAATACGCTAGCCCTGC
>Capsid_Deletion-8_3-341
ACGTAACCTTACCAGAACCCGATTAGTGCGTCTCCaccaatttttaaccactgatggcgt
gtcagcacccattctgccaaactttcaccccaccccgtgtatccatatacccggtgaagt
tagaaacttgctagagctatgccaggtggaaaccattttagaggtcaacaatgtacctac
gaatgccactagcttGGAGACGGCGGGAAGTAAGAATACGCTAGCCCTGC
>Capsid_Deletion-8_6-341
ACGTAACCTTACCAGAACCCGATTAGTGTCGTCTCCaccaatttttaaccactggcgtgt
cagcacccattctgccaaactttcaccccaccccgtgtatccatatacccggtgaagtta
gaaacttgctagagctatgccaggtggaaaccattttagaggtcaacaatgtacctacga
atgccactagcttGGAGACGGGGCGGGAAGTAAGAATACGCTAGCCCTGC
>Capsid_Deletion-8_9-341
ACGTAACCTTACCAGAACCCGATTAGTGTCCCGTCTCCaccaatttttaaccactgtgtc
agcacccattctgccaaactttcaccccaccccgtgtatccatatacccggtgaagttag
aaacttgctagagctatgccaggtggaaaccattttagaggtcaacaatgtacctacgaa
tgccactagcttGGAGACGTGGGCGGGAAGTAAGAATACGCTAGCCCTGC
>Capsid_Deletion-8_3-342
ACGTAACCTTACCAGAACCCGATTAGTGCGTCTCCaccaatttttaaccactgacggcgt
gtcagcacccattctgccaaactttcaccccaccccgtgtatccatatacccggtgaagt
tagaaacttgctagagctatgccaggtggaaaccattttagaggtcaacaatgtacctac
gaatgccactagcttGGAGACGGCGGGAAGTAAGAATACGCTAGCCCTGC
>Capsid_Deletion-8_6-342
ACGTAACCTTACCAGAACCCGATTAGTGTCGTCTCCaccaatttttaaccactgacgtgt
cagcacccattctgccaaactttcaccccaccccgtgtatccatatacccggtgaagtta
gaaacttgctagagctatgccaggtggaaaccattttagaggtcaacaatgtacctacga
atgccactagcttGGAGACGGGGCGGGAAGTAAGAATACGCTAGCCCTGC
>Capsid_Deletion-8_9-342
ACGTAACCTTACCAGAACCCGATTAGTGTCCCGTCTCCaccaatttttaaccactgactc
agcacccattctgccaaactttcaccccaccccgtgtatccatatacccggtgaagttag
aaacttgctagagctatgccaggtggaaaccattttagaggtcaacaatgtacctacgaa
tgccactagcttGGAGACGTGGGCGGGAAGTAAGAATACGCTAGCCCTGC
>Capsid_Deletion-8_3-343
ACGTAACCTTACCAGAACCCGATTAGTGCGTCTCCaccaatttttaaccactgacgatgt
gtcagcacccattctgccaaactttcaccccaccccgtgtatccatatacccggtgaagt
tagaaacttgctagagctatgccaggtggaaaccattttagaggtcaacaatgtacctac
gaatgccactagcttGGAGACGGCGGGAAGTAAGAATACGCTAGCCCTGC
>Capsid_Deletion-8_6-343
ACGTAACCTTACCAGAACCCGATTAGTGTCGTCTCCaccaatttttaaccactgacgatt
cagcacccattctgccaaactttcaccccaccccgtgtatccatatacccggtgaagtta
gaaacttgctagagctatgccaggtggaaaccattttagaggtcaacaatgtacctacga
atgccactagcttGGAGACGGGGCGGGAAGTAAGAATACGCTAGCCCTGC
>Capsid_Deletion-8_9-343
ACGTAACCTTACCAGAACCCGATTAGTGTCCCGTCTCCaccaatttttaaccactgacga
tgcacccattctgccaaactttcaccccaccccgtgtatccatatacccggtgaagttag
aaacttgctagagctatgccaggtggaaaccattttagaggtcaacaatgtacctacgaa
tgccactagcttGGAGACGTGGGCGGGAAGTAAGAATACGCTAGCCCTGC
>Capsid_Deletion-8_3-344
ACGTAACCTTACCAGAACCCGATTAGTGCGTCTCCaccaatttttaaccactgacgatgg
ctcagcacccattctgccaaactttcaccccaccccgtgtatccatatacccggtgaagt
tagaaacttgctagagctatgccaggtggaaaccattttagaggtcaacaatgtacctac
gaatgccactagcttGGAGACGGCGGGAAGTAAGAATACGCTAGCCCTGC
>Capsid_Deletion-8_6-344
ACGTAACCTTACCAGAACCCGATTAGTGTCGTCTCCaccaatttttaaccactgacgatg
gcgcacccattctgccaaactttcaccccaccccgtgtatccatatacccggtgaagtta
gaaacttgctagagctatgccaggtggaaaccattttagaggtcaacaatgtacctacga
atgccactagcttGGAGACGGGGCGGGAAGTAAGAATACGCTAGCCCTGC
>Capsid_Deletion-8_9-344
ACGTAACCTTACCAGAACCCGATTAGTGTCCCGTCTCCaccaatttttaaccactgacga
tggccccattctgccaaactttcaccccaccccgtgtatccatatacccggtgaagttag
aaacttgctagagctatgccaggtggaaaccattttagaggtcaacaatgtacctacgaa
tgccactagcttGGAGACGTGGGCGGGAAGTAAGAATACGCTAGCCCTGC
>Capsid_Deletion-8_3-345
ACGTAACCTTACCAGAACCCGATTAGTGCGTCTCCaccaatttttaaccactgacgatgg
cgtggcacccattctgccaaactttcaccccaccccgtgtatccatatacccggtgaagt
tagaaacttgctagagctatgccaggtggaaaccattttagaggtcaacaatgtacctac
gaatgccactagcttGGAGACGGCGGGAAGTAAGAATACGCTAGCCCTGC
>Capsid_Deletion-8_6-345
ACGTAACCTTACCAGAACCCGATTAGTGTCGTCTCCaccaatttttaaccactgacgatg
gcgtgcccattctgccaaactttcaccccaccccgtgtatccatatacccggtgaagtta
gaaacttgctagagctatgccaggtggaaaccattttagaggtcaacaatgtacctacga
atgccactagcttGGAGACGGGGCGGGAAGTAAGAATACGCTAGCCCTGC
>Capsid_Deletion-8_9-345
ACGTAACCTTACCAGAACCCGATTAGTGTCCCGTCTCCaccaatttttaaccactgacga
tggcgtgattctgccaaactttcaccccaccccgtgtatccatatacccggtgaagttag
aaacttgctagagctatgccaggtggaaaccattttagaggtcaacaatgtacctacgaa
tgccactagcttGGAGACGTGGGCGGGAAGTAAGAATACGCTAGCCCTGC
>Capsid_Deletion-8_3-346
ACGTAACCTTACCAGAACCCGATTAGTGCGTCTCCaccaatttttaaccactgacgatgg
cgtgtcacccattctgccaaactttcaccccaccccgtgtatccatatacccggtgaagt
tagaaacttgctagagctatgccaggtggaaaccattttagaggtcaacaatgtacctac
gaatgccactagcttGGAGACGGCGGGAAGTAAGAATACGCTAGCCCTGC
>Capsid_Deletion-8_6-346
ACGTAACCTTACCAGAACCCGATTAGTGTCGTCTCCaccaatttttaaccactgacgatg
gcgtgtcaattctgccaaactttcaccccaccccgtgtatccatatacccggtgaagtta
gaaacttgctagagctatgccaggtggaaaccattttagaggtcaacaatgtacctacga
atgccactagcttGGAGACGGGGCGGGAAGTAAGAATACGCTAGCCCTGC
>Capsid_Deletion-8_9-346
ACGTAACCTTACCAGAACCCGATTAGTGTCCCGTCTCCaccaatttttaaccactgacga
tggcgtgtcactgccaaactttcaccccaccccgtgtatccatatacccggtgaagttag
aaacttgctagagctatgccaggtggaaaccattttagaggtcaacaatgtacctacgaa
tgccactagcttGGAGACGTGGGCGGGAAGTAAGAATACGCTAGCCCTGC
>Capsid_Deletion-8_3-347
ACGTAACCTTACCAGAACCCGATTAGTGCGTCTCCaccaatttttaaccactgacgatgg
cgtgtcagcaattctgccaaactttcaccccaccccgtgtatccatatacccggtgaagt
tagaaacttgctagagctatgccaggtggaaaccattttagaggtcaacaatgtacctac
gaatgccactagcttGGAGACGGCGGGAAGTAAGAATACGCTAGCCCTGC
>Capsid_Deletion-8_6-347
ACGTAACCTTACCAGAACCCGATTAGTGTCGTCTCCaccaatttttaaccactgacgatg
gcgtgtcagcactgccaaactttcaccccaccccgtgtatccatatacccggtgaagtta
gaaacttgctagagctatgccaggtggaaaccattttagaggtcaacaatgtacctacga
atgccactagcttGGAGACGGGGCGGGAAGTAAGAATACGCTAGCCCTGC
>Capsid_Deletion-8_9-347
ACGTAACCTTACCAGAACCCGATTAGTGTCCCGTCTCCaccaatttttaaccactgacga
tggcgtgtcagcaccaaactttcaccccaccccgtgtatccatatacccggtgaagttag
aaacttgctagagctatgccaggtggaaaccattttagaggtcaacaatgtacctacgaa
tgccactagcttGGAGACGTGGGCGGGAAGTAAGAATACGCTAGCCCTGC
>Capsid_Deletion-8_3-348
ACGTAACCTTACCAGAACCCGATTAGTGCGTCTCCaccaatttttaaccactgacgatgg
cgtgtcagcacccctgccaaactttcaccccaccccgtgtatccatatacccggtgaagt
tagaaacttgctagagctatgccaggtggaaaccattttagaggtcaacaatgtacctac
gaatgccactagcttGGAGACGGCGGGAAGTAAGAATACGCTAGCCCTGC
>Capsid_Deletion-8_6-348
ACGTAACCTTACCAGAACCCGATTAGTGTCGTCTCCaccaatttttaaccactgacgatg
gcgtgtcagcacccccaaactttcaccccaccccgtgtatccatatacccggtgaagtta
gaaacttgctagagctatgccaggtggaaaccattttagaggtcaacaatgtacctacga
atgccactagcttGGAGACGGGGCGGGAAGTAAGAATACGCTAGCCCTGC
>Capsid_Deletion-8_9-348
ACGTAACCTTACCAGAACCCGATTAGTGTCCCGTCTCCaccaatttttaaccactgacga
tggcgtgtcagcacccaactttcaccccaccccgtgtatccatatacccggtgaagttag
aaacttgctagagctatgccaggtggaaaccattttagaggtcaacaatgtacctacgaa
tgccactagcttGGAGACGTGGGCGGGAAGTAAGAATACGCTAGCCCTGC
>Capsid_Deletion-8_3-349
ACGTAACCTTACCAGAACCCGATTAGTGCGTCTCCaccaatttttaaccactgacgatgg
cgtgtcagcacccattccaaactttcaccccaccccgtgtatccatatacccggtgaagt
tagaaacttgctagagctatgccaggtggaaaccattttagaggtcaacaatgtacctac
gaatgccactagcttGGAGACGGCGGGAAGTAAGAATACGCTAGCCCTGC
>Capsid_Deletion-8_6-349
ACGTAACCTTACCAGAACCCGATTAGTGTCGTCTCCaccaatttttaaccactgacgatg
gcgtgtcagcacccattaactttcaccccaccccgtgtatccatatacccggtgaagtta
gaaacttgctagagctatgccaggtggaaaccattttagaggtcaacaatgtacctacga
atgccactagcttGGAGACGGGGCGGGAAGTAAGAATACGCTAGCCCTGC
>Capsid_Deletion-8_9-349
ACGTAACCTTACCAGAACCCGATTAGTGTCCCGTCTCCaccaatttttaaccactgacga
tggcgtgtcagcacccatttttcaccccaccccgtgtatccatatacccggtgaagttag
aaacttgctagagctatgccaggtggaaaccattttagaggtcaacaatgtacctacgaa
tgccactagcttGGAGACGTGGGCGGGAAGTAAGAATACGCTAGCCCTGC
>Capsid_Deletion-8_3-350
ACGTAACCTTACCAGAACCCGATTAGTGCGTCTCCaccaatttttaaccactgacgatgg
cgtgtcagcacccattctgaactttcaccccaccccgtgtatccatatacccggtgaagt
tagaaacttgctagagctatgccaggtggaaaccattttagaggtcaacaatgtacctac
gaatgccactagcttGGAGACGGCGGGAAGTAAGAATACGCTAGCCCTGC
>Capsid_Deletion-8_6-350
ACGTAACCTTACCAGAACCCGATTAGTGTCGTCTCCaccaatttttaaccactgacgatg
gcgtgtcagcacccattctgtttcaccccaccccgtgtatccatatacccggtgaagtta
gaaacttgctagagctatgccaggtggaaaccattttagaggtcaacaatgtacctacga
atgccactagcttGGAGACGGGGCGGGAAGTAAGAATACGCTAGCCCTGC
>Capsid_Deletion-8_9-350
ACGTAACCTTACCAGAACCCGATTAGTGTCCCGTCTCCaccaatttttaaccactgacga
tggcgtgtcagcacccattctgcaccccaccccgtgtatccatatacccggtgaagttag
aaacttgctagagctatgccaggtggaaaccattttagaggtcaacaatgtacctacgaa
tgccactagcttGGAGACGTGGGCGGGAAGTAAGAATACGCTAGCCCTGC
>Capsid_Deletion-8_3-351
ACGTAACCTTACCAGAACCCGATTAGTGCGTCTCCaccaatttttaaccactgacgatgg
cgtgtcagcacccattctgccatttcaccccaccccgtgtatccatatacccggtgaagt
tagaaacttgctagagctatgccaggtggaaaccattttagaggtcaacaatgtacctac
gaatgccactagcttGGAGACGGCGGGAAGTAAGAATACGCTAGCCCTGC
>Capsid_Deletion-8_6-351
ACGTAACCTTACCAGAACCCGATTAGTGTCGTCTCCaccaatttttaaccactgacgatg
gcgtgtcagcacccattctgccacaccccaccccgtgtatccatatacccggtgaagtta
gaaacttgctagagctatgccaggtggaaaccattttagaggtcaacaatgtacctacga
atgccactagcttGGAGACGGGGCGGGAAGTAAGAATACGCTAGCCCTGC
>Capsid_Deletion-8_9-351
ACGTAACCTTACCAGAACCCGATTAGTGTCCCGTCTCCaccaatttttaaccactgacga
tggcgtgtcagcacccattctgccacccaccccgtgtatccatatacccggtgaagttag
aaacttgctagagctatgccaggtggaaaccattttagaggtcaacaatgtacctacgaa
tgccactagcttGGAGACGTGGGCGGGAAGTAAGAATACGCTAGCCCTGC
>Capsid_Deletion-8_3-352
ACGTAACCTTACCAGAACCCGATTAGTGCGTCTCCaccaatttttaaccactgacgatgg
cgtgtcagcacccattctgccaaaccaccccaccccgtgtatccatatacccggtgaagt
tagaaacttgctagagctatgccaggtggaaaccattttagaggtcaacaatgtacctac
gaatgccactagcttGGAGACGGCGGGAAGTAAGAATACGCTAGCCCTGC
>Capsid_Deletion-8_6-352
ACGTAACCTTACCAGAACCCGATTAGTGTCGTCTCCaccaatttttaaccactgacgatg
gcgtgtcagcacccattctgccaaaccccaccccgtgtatccatatacccggtgaagtta
gaaacttgctagagctatgccaggtggaaaccattttagaggtcaacaatgtacctacga
atgccactagcttGGAGACGGGGCGGGAAGTAAGAATACGCTAGCCCTGC
>Capsid_Deletion-8_9-352
ACGTAACCTTACCAGAACCCGATTAGTGTCCCGTCTCCaccaatttttaaccactgacga
tggcgtgtcagcacccattctgccaaacaccccgtgtatccatatacccggtgaagttag
aaacttgctagagctatgccaggtggaaaccattttagaggtcaacaatgtacctacgaa
tgccactagcttGGAGACGTGGGCGGGAAGTAAGAATACGCTAGCCCTGC
>Capsid_Deletion-8_3-353
ACGTAACCTTACCAGAACCCGATTAGTGCGTCTCCaccaatttttaaccactgacgatgg
cgtgtcagcacccattctgccaaactttcccaccccgtgtatccatatacccggtgaagt
tagaaacttgctagagctatgccaggtggaaaccattttagaggtcaacaatgtacctac
gaatgccactagcttGGAGACGGCGGGAAGTAAGAATACGCTAGCCCTGC
>Capsid_Deletion-8_6-353
ACGTAACCTTACCAGAACCCGATTAGTGTCGTCTCCaccaatttttaaccactgacgatg
gcgtgtcagcacccattctgccaaactttaccccgtgtatccatatacccggtgaagtta
gaaacttgctagagctatgccaggtggaaaccattttagaggtcaacaatgtacctacga
atgccactagcttGGAGACGGGGCGGGAAGTAAGAATACGCTAGCCCTGC
>Capsid_Deletion-8_9-353
ACGTAACCTTACCAGAACCCGATTAGTGTCCCGTCTCCaccaatttttaaccactgacga
tggcgtgtcagcacccattctgccaaactttccgtgtatccatatacccggtgaagttag
aaacttgctagagctatgccaggtggaaaccattttagaggtcaacaatgtacctacgaa
tgccactagcttGGAGACGTGGGCGGGAAGTAAGAATACGCTAGCCCTGC
>Capsid_Deletion-8_3-354
ACGTAACCTTACCAGAACCCGATTAGTGCGTCTCCaccaatttttaaccactgacgatgg
cgtgtcagcacccattctgccaaactttcacaccccgtgtatccatatacccggtgaagt
tagaaacttgctagagctatgccaggtggaaaccattttagaggtcaacaatgtacctac
gaatgccactagcttGGAGACGGCGGGAAGTAAGAATACGCTAGCCCTGC
>Capsid_Deletion-8_6-354
ACGTAACCTTACCAGAACCCGATTAGTGTCGTCTCCaccaatttttaaccactgacgatg
gcgtgtcagcacccattctgccaaactttcacccgtgtatccatatacccggtgaagtta
gaaacttgctagagctatgccaggtggaaaccattttagaggtcaacaatgtacctacga
atgccactagcttGGAGACGGGGCGGGAAGTAAGAATACGCTAGCCCTGC
>Capsid_Deletion-8_9-354
ACGTAACCTTACCAGAACCCGATTAGTGTCCCGTCTCCaccaatttttaaccactgacga
tggcgtgtcagcacccattctgccaaactttcactgtatccatatacccggtgaagttag
aaacttgctagagctatgccaggtggaaaccattttagaggtcaacaatgtacctacgaa
tgccactagcttGGAGACGTGGGCGGGAAGTAAGAATACGCTAGCCCTGC
>Capsid_Deletion-8_3-355
ACGTAACCTTACCAGAACCCGATTAGTGCGTCTCCaccaatttttaaccactgacgatgg
cgtgtcagcacccattctgccaaactttcaccccccgtgtatccatatacccggtgaagt
tagaaacttgctagagctatgccaggtggaaaccattttagaggtcaacaatgtacctac
gaatgccactagcttGGAGACGGCGGGAAGTAAGAATACGCTAGCCCTGC
>Capsid_Deletion-8_6-355
ACGTAACCTTACCAGAACCCGATTAGTGTCGTCTCCaccaatttttaaccactgacgatg
gcgtgtcagcacccattctgccaaactttcacccctgtatccatatacccggtgaagtta
gaaacttgctagagctatgccaggtggaaaccattttagaggtcaacaatgtacctacga
atgccactagcttGGAGACGGGGCGGGAAGTAAGAATACGCTAGCCCTGC
>Capsid_Deletion-8_9-355
ACGTAACCTTACCAGAACCCGATTAGTGTCCCGTCTCCaccaatttttaaccactgacga
tggcgtgtcagcacccattctgccaaactttcaccccatccatatacccggtgaagttag
aaacttgctagagctatgccaggtggaaaccattttagaggtcaacaatgtacctacgaa
tgccactagcttGGAGACGTGGGCGGGAAGTAAGAATACGCTAGCCCTGC
>Capsid_Deletion-8_3-356
ACGTAACCTTACCAGAACCCGATTAGTGCGTCTCCaccaatttttaaccactgacgatgg
cgtgtcagcacccattctgccaaactttcaccccacctgtatccatatacccggtgaagt
tagaaacttgctagagctatgccaggtggaaaccattttagaggtcaacaatgtacctac
gaatgccactagcttGGAGACGGCGGGAAGTAAGAATACGCTAGCCCTGC
>Capsid_Deletion-8_6-356
ACGTAACCTTACCAGAACCCGATTAGTGTCGTCTCCaccaatttttaaccactgacgatg
gcgtgtcagcacccattctgccaaactttcaccccaccatccatatacccggtgaagtta
gaaacttgctagagctatgccaggtggaaaccattttagaggtcaacaatgtacctacga
atgccactagcttGGAGACGGGGCGGGAAGTAAGAATACGCTAGCCCTGC
>Capsid_Deletion-8_9-356
ACGTAACCTTACCAGAACCCGATTAGTGTCCCGTCTCCaccaatttttaaccactgacga
tggcgtgtcagcacccattctgccaaactttcaccccacccatatacccggtgaagttag
aaacttgctagagctatgccaggtggaaaccattttagaggtcaacaatgtacctacgaa
tgccactagcttGGAGACGTGGGCGGGAAGTAAGAATACGCTAGCCCTGC
>Capsid_Deletion-8_3-357
ACGTAACCTTACCAGAACCCGATTAGTGCGTCTCCaccaatttttaaccactgacgatgg
cgtgtcagcacccattctgccaaactttcaccccaccccgatccatatacccggtgaagt
tagaaacttgctagagctatgccaggtggaaaccattttagaggtcaacaatgtacctac
gaatgccactagcttGGAGACGGCGGGAAGTAAGAATACGCTAGCCCTGC
>Capsid_Deletion-8_6-357
ACGTAACCTTACCAGAACCCGATTAGTGTCGTCTCCaccaatttttaaccactgacgatg
gcgtgtcagcacccattctgccaaactttcaccccaccccgcatatacccggtgaagtta
gaaacttgctagagctatgccaggtggaaaccattttagaggtcaacaatgtacctacga
atgccactagcttGGAGACGGGGCGGGAAGTAAGAATACGCTAGCCCTGC
>Capsid_Deletion-8_9-357
ACGTAACCTTACCAGAACCCGATTAGTGTCCCGTCTCCaccaatttttaaccactgacga
tggcgtgtcagcacccattctgccaaactttcaccccaccccgatacccggtgaagttag
aaacttgctagagctatgccaggtggaaaccattttagaggtcaacaatgtacctacgaa
tgccactagcttGGAGACGTGGGCGGGAAGTAAGAATACGCTAGCCCTGC
>Capsid_Deletion-8_3-358
ACGTAACCTTACCAGAACCCGATTAGTGCGTCTCCaccaatttttaaccactgacgatgg
cgtgtcagcacccattctgccaaactttcaccccaccccgtgtcatatacccggtgaagt
tagaaacttgctagagctatgccaggtggaaaccattttagaggtcaacaatgtacctac
gaatgccactagcttGGAGACGGCGGGAAGTAAGAATACGCTAGCCCTGC
>Capsid_Deletion-8_6-358
ACGTAACCTTACCAGAACCCGATTAGTGTCGTCTCCaccaatttttaaccactgacgatg
gcgtgtcagcacccattctgccaaactttcaccccaccccgtgtatacccggtgaagtta
gaaacttgctagagctatgccaggtggaaaccattttagaggtcaacaatgtacctacga
atgccactagcttGGAGACGGGGCGGGAAGTAAGAATACGCTAGCCCTGC
>Capsid_Deletion-8_9-358
ACGTAACCTTACCAGAACCCGATTAGTGTCCCGTCTCCaccaatttttaaccactgacga
tggcgtgtcagcacccattctgccaaactttcaccccaccccgtgtcccggtgaagttag
aaacttgctagagctatgccaggtggaaaccattttagaggtcaacaatgtacctacgaa
tgccactagcttGGAGACGTGGGCGGGAAGTAAGAATACGCTAGCCCTGC
>Capsid_Deletion-8_3-359
ACGTAACCTTACCAGAACCCGATTAGTGCGTCTCCaccaatttttaaccactgacgatgg
cgtgtcagcacccattctgccaaactttcaccccaccccgtgtatcatacccggtgaagt
tagaaacttgctagagctatgccaggtggaaaccattttagaggtcaacaatgtacctac
gaatgccactagcttGGAGACGGCGGGAAGTAAGAATACGCTAGCCCTGC
>Capsid_Deletion-8_6-359
ACGTAACCTTACCAGAACCCGATTAGTGTCGTCTCCaccaatttttaaccactgacgatg
gcgtgtcagcacccattctgccaaactttcaccccaccccgtgtatccccggtgaagtta
gaaacttgctagagctatgccaggtggaaaccattttagaggtcaacaatgtacctacga
atgccactagcttGGAGACGGGGCGGGAAGTAAGAATACGCTAGCCCTGC
>Capsid_Deletion-8_9-359
ACGTAACCTTACCAGAACCCGATTAGTGTCCCGTCTCCaccaatttttaaccactgacga
tggcgtgtcagcacccattctgccaaactttcaccccaccccgtgtatcggtgaagttag
aaacttgctagagctatgccaggtggaaaccattttagaggtcaacaatgtacctacgaa
tgccactagcttGGAGACGTGGGCGGGAAGTAAGAATACGCTAGCCCTGC
>Capsid_Deletion-8_3-360
ACGTAACCTTACCAGAACCCGATTAGTGCGTCTCCaccaatttttaaccactgacgatgg
cgtgtcagcacccattctgccaaactttcaccccaccccgtgtatccatcccggtgaagt
tagaaacttgctagagctatgccaggtggaaaccattttagaggtcaacaatgtacctac
gaatgccactagcttGGAGACGGCGGGAAGTAAGAATACGCTAGCCCTGC
>Capsid_Deletion-8_6-360
ACGTAACCTTACCAGAACCCGATTAGTGTCGTCTCCaccaatttttaaccactgacgatg
gcgtgtcagcacccattctgccaaactttcaccccaccccgtgtatccatggtgaagtta
gaaacttgctagagctatgccaggtggaaaccattttagaggtcaacaatgtacctacga
atgccactagcttGGAGACGGGGCGGGAAGTAAGAATACGCTAGCCCTGC
>Capsid_Deletion-8_9-360
ACGTAACCTTACCAGAACCCGATTAGTGTCCCGTCTCCaccaatttttaaccactgacga
tggcgtgtcagcacccattctgccaaactttcaccccaccccgtgtatccatgaagttag
aaacttgctagagctatgccaggtggaaaccattttagaggtcaacaatgtacctacgaa
tgccactagcttGGAGACGTGGGCGGGAAGTAAGAATACGCTAGCCCTGC
>Capsid_Deletion-8_3-361
ACGTAACCTTACCAGAACCCGATTAGTGCGTCTCCaccaatttttaaccactgacgatgg
cgtgtcagcacccattctgccaaactttcaccccaccccgtgtatccatataggtgaagt
tagaaacttgctagagctatgccaggtggaaaccattttagaggtcaacaatgtacctac
gaatgccactagcttGGAGACGGCGGGAAGTAAGAATACGCTAGCCCTGC
>Capsid_Deletion-8_6-361
ACGTAACCTTACCAGAACCCGATTAGTGTCGTCTCCaccaatttttaaccactgacgatg
gcgtgtcagcacccattctgccaaactttcaccccaccccgtgtatccatatagaagtta
gaaacttgctagagctatgccaggtggaaaccattttagaggtcaacaatgtacctacga
atgccactagcttGGAGACGGGGCGGGAAGTAAGAATACGCTAGCCCTGC
>Capsid_Deletion-8_9-361
ACGTAACCTTACCAGAACCCGATTAGTGTCCCGTCTCCaccaatttttaaccactgacga
tggcgtgtcagcacccattctgccaaactttcaccccaccccgtgtatccatatagttag
aaacttgctagagctatgccaggtggaaaccattttagaggtcaacaatgtacctacgaa
tgccactagcttGGAGACGTGGGCGGGAAGTAAGAATACGCTAGCCCTGC
>Capsid_Deletion-8_3-362
ACGTAACCTTACCAGAACCCGATTAGTGCGTCTCCaccaatttttaaccactgacgatgg
cgtgtcagcacccattctgccaaactttcaccccaccccgtgtatccatatacccgaagt
tagaaacttgctagagctatgccaggtggaaaccattttagaggtcaacaatgtacctac
gaatgccactagcttGGAGACGGCGGGAAGTAAGAATACGCTAGCCCTGC
>Capsid_Deletion-8_6-362
ACGTAACCTTACCAGAACCCGATTAGTGTCGTCTCCaccaatttttaaccactgacgatg
gcgtgtcagcacccattctgccaaactttcaccccaccccgtgtatccatatacccgtta
gaaacttgctagagctatgccaggtggaaaccattttagaggtcaacaatgtacctacga
atgccactagcttGGAGACGGGGCGGGAAGTAAGAATACGCTAGCCCTGC
>Capsid_Deletion-8_9-362
ACGTAACCTTACCAGAACCCGATTAGTGTCCCGTCTCCaccaatttttaaccactgacga
tggcgtgtcagcacccattctgccaaactttcaccccaccccgtgtatccatatacccag
aaacttgctagagctatgccaggtggaaaccattttagaggtcaacaatgtacctacgaa
tgccactagcttGGAGACGTGGGCGGGAAGTAAGAATACGCTAGCCCTGC
>Capsid_Deletion-8_3-363
ACGTAACCTTACCAGAACCCGATTAGTGCGTCTCCaccaatttttaaccactgacgatgg
cgtgtcagcacccattctgccaaactttcaccccaccccgtgtatccatatacccggtgt
tagaaacttgctagagctatgccaggtggaaaccattttagaggtcaacaatgtacctac
gaatgccactagcttGGAGACGGCGGGAAGTAAGAATACGCTAGCCCTGC
>Capsid_Deletion-8_6-363
ACGTAACCTTACCAGAACCCGATTAGTGTCGTCTCCaccaatttttaaccactgacgatg
gcgtgtcagcacccattctgccaaactttcaccccaccccgtgtatccatatacccggta
gaaacttgctagagctatgccaggtggaaaccattttagaggtcaacaatgtacctacga
atgccactagcttGGAGACGGGGCGGGAAGTAAGAATACGCTAGCCCTGC
>Capsid_Deletion-8_9-363
ACGTAACCTTACCAGAACCCGATTAGTGTCCCGTCTCCaccaatttttaaccactgacga
tggcgtgtcagcacccattctgccaaactttcaccccaccccgtgtatccatatacccgg
taacttgctagagctatgccaggtggaaaccattttagaggtcaacaatgtacctacgaa
tgccactagcttGGAGACGTGGGCGGGAAGTAAGAATACGCTAGCCCTGC
>Capsid_Deletion-8_3-364
ACGTAACCTTACCAGAACCCGATTAGTGCGTCTCCaccaatttttaaccactgacgatgg
cgtgtcagcacccattctgccaaactttcaccccaccccgtgtatccatatacccggtga
aagaaacttgctagagctatgccaggtggaaaccattttagaggtcaacaatgtacctac
gaatgccactagcttGGAGACGGCGGGAAGTAAGAATACGCTAGCCCTGC
>Capsid_Deletion-8_6-364
ACGTAACCTTACCAGAACCCGATTAGTGTCGTCTCCaccaatttttaaccactgacgatg
gcgtgtcagcacccattctgccaaactttcaccccaccccgtgtatccatatacccggtg
aaaacttgctagagctatgccaggtggaaaccattttagaggtcaacaatgtacctacga
atgccactagcttGGAGACGGGGCGGGAAGTAAGAATACGCTAGCCCTGC
>Capsid_Deletion-8_9-364
ACGTAACCTTACCAGAACCCGATTAGTGTCCCGTCTCCaccaatttttaaccactgacga
tggcgtgtcagcacccattctgccaaactttcaccccaccccgtgtatccatatacccgg
tgaattgctagagctatgccaggtggaaaccattttagaggtcaacaatgtacctacgaa
tgccactagcttGGAGACGTGGGCGGGAAGTAAGAATACGCTAGCCCTGC
>Capsid_Deletion-8_3-365
ACGTAACCTTACCAGAACCCGATTAGTGCGTCTCCaccaatttttaaccactgacgatgg
cgtgtcagcacccattctgccaaactttcaccccaccccgtgtatccatatacccggtga
agttaacttgctagagctatgccaggtggaaaccattttagaggtcaacaatgtacctac
gaatgccactagcttGGAGACGGCGGGAAGTAAGAATACGCTAGCCCTGC
>Capsid_Deletion-8_6-365
ACGTAACCTTACCAGAACCCGATTAGTGTCGTCTCCaccaatttttaaccactgacgatg
gcgtgtcagcacccattctgccaaactttcaccccaccccgtgtatccatatacccggtg
aagttttgctagagctatgccaggtggaaaccattttagaggtcaacaatgtacctacga
atgccactagcttGGAGACGGGGCGGGAAGTAAGAATACGCTAGCCCTGC
>Capsid_Deletion-8_9-365
ACGTAACCTTACCAGAACCCGATTAGTGTCCCGTCTCCaccaatttttaaccactgacga
tggcgtgtcagcacccattctgccaaactttcaccccaccccgtgtatccatatacccgg
tgaagttctagagctatgccaggtggaaaccattttagaggtcaacaatgtacctacgaa
tgccactagcttGGAGACGTGGGCGGGAAGTAAGAATACGCTAGCCCTGC
>Capsid_Deletion-8_3-366
ACGTAACCTTACCAGAACCCGATTAGTGCGTCTCCaccaatttttaaccactgacgatgg
cgtgtcagcacccattctgccaaactttcaccccaccccgtgtatccatatacccggtga
agttagattgctagagctatgccaggtggaaaccattttagaggtcaacaatgtacctac
gaatgccactagcttGGAGACGGCGGGAAGTAAGAATACGCTAGCCCTGC
>Capsid_Deletion-8_6-366
ACGTAACCTTACCAGAACCCGATTAGTGTCGTCTCCaccaatttttaaccactgacgatg
gcgtgtcagcacccattctgccaaactttcaccccaccccgtgtatccatatacccggtg
aagttagactagagctatgccaggtggaaaccattttagaggtcaacaatgtacctacga
atgccactagcttGGAGACGGGGCGGGAAGTAAGAATACGCTAGCCCTGC
>Capsid_Deletion-8_9-366
ACGTAACCTTACCAGAACCCGATTAGTGTCCCGTCTCCaccaatttttaaccactgacga
tggcgtgtcagcacccattctgccaaactttcaccccaccccgtgtatccatatacccgg
tgaagttagagagctatgccaggtggaaaccattttagaggtcaacaatgtacctacgaa
tgccactagcttGGAGACGTGGGCGGGAAGTAAGAATACGCTAGCCCTGC
>Capsid_Deletion-8_3-367
ACGTAACCTTACCAGAACCCGATTAGTGCGTCTCCaccaatttttaaccactgacgatgg
cgtgtcagcacccattctgccaaactttcaccccaccccgtgtatccatatacccggtga
agttagaaacctagagctatgccaggtggaaaccattttagaggtcaacaatgtacctac
gaatgccactagcttGGAGACGGCGGGAAGTAAGAATACGCTAGCCCTGC
>Capsid_Deletion-8_6-367
ACGTAACCTTACCAGAACCCGATTAGTGTCGTCTCCaccaatttttaaccactgacgatg
gcgtgtcagcacccattctgccaaactttcaccccaccccgtgtatccatatacccggtg
aagttagaaacgagctatgccaggtggaaaccattttagaggtcaacaatgtacctacga
atgccactagcttGGAGACGGGGCGGGAAGTAAGAATACGCTAGCCCTGC
>Capsid_Deletion-8_9-367
ACGTAACCTTACCAGAACCCGATTAGTGTCCCGTCTCCaccaatttttaaccactgacga
tggcgtgtcagcacccattctgccaaactttcaccccaccccgtgtatccatatacccgg
tgaagttagaaacctatgccaggtggaaaccattttagaggtcaacaatgtacctacgaa
tgccactagcttGGAGACGTGGGCGGGAAGTAAGAATACGCTAGCCCTGC
>Capsid_Deletion-8_3-368
ACGTAACCTTACCAGAACCCGATTAGTGCGTCTCCaccaatttttaaccactgacgatgg
cgtgtcagcacccattctgccaaactttcaccccaccccgtgtatccatatacccggtga
agttagaaacttggagctatgccaggtggaaaccattttagaggtcaacaatgtacctac
gaatgccactagcttGGAGACGGCGGGAAGTAAGAATACGCTAGCCCTGC
>Capsid_Deletion-8_6-368
ACGTAACCTTACCAGAACCCGATTAGTGTCGTCTCCaccaatttttaaccactgacgatg
gcgtgtcagcacccattctgccaaactttcaccccaccccgtgtatccatatacccggtg
aagttagaaacttgctatgccaggtggaaaccattttagaggtcaacaatgtacctacga
atgccactagcttGGAGACGGGGCGGGAAGTAAGAATACGCTAGCCCTGC
>Capsid_Deletion-8_9-368
ACGTAACCTTACCAGAACCCGATTAGTGTCCCGTCTCCaccaatttttaaccactgacga
tggcgtgtcagcacccattctgccaaactttcaccccaccccgtgtatccatatacccgg
tgaagttagaaacttgtgccaggtggaaaccattttagaggtcaacaatgtacctacgaa
tgccactagcttGGAGACGTGGGCGGGAAGTAAGAATACGCTAGCCCTGC
>Capsid_Deletion-8_3-369
ACGTAACCTTACCAGAACCCGATTAGTGCGTCTCCaccaatttttaaccactgacgatgg
cgtgtcagcacccattctgccaaactttcaccccaccccgtgtatccatatacccggtga
agttagaaacttgctactatgccaggtggaaaccattttagaggtcaacaatgtacctac
gaatgccactagcttGGAGACGGCGGGAAGTAAGAATACGCTAGCCCTGC
>Capsid_Deletion-8_6-369
ACGTAACCTTACCAGAACCCGATTAGTGTCGTCTCCaccaatttttaaccactgacgatg
gcgtgtcagcacccattctgccaaactttcaccccaccccgtgtatccatatacccggtg
aagttagaaacttgctatgccaggtggaaaccattttagaggtcaacaatgtacctacga
atgccactagcttGGAGACGGGGCGGGAAGTAAGAATACGCTAGCCCTGC
>Capsid_Deletion-8_9-369
ACGTAACCTTACCAGAACCCGATTAGTGTCCCGTCTCCaccaatttttaaccactgacga
tggcgtgtcagcacccattctgccaaactttcaccccaccccgtgtatccatatacccgg
tgaagttagaaacttgctacaggtggaaaccattttagaggtcaacaatgtacctacgaa
tgccactagcttGGAGACGTGGGCGGGAAGTAAGAATACGCTAGCCCTGC
>Capsid_Deletion-8_3-370
ACGTAACCTTACCAGAACCCGATTAGTGCGTCTCCaccaatttttaaccactgacgatgg
cgtgtcagcacccattctgccaaactttcaccccaccccgtgtatccatatacccggtga
agttagaaacttgctagagtgccaggtggaaaccattttagaggtcaacaatgtacctac
gaatgccactagcttGGAGACGGCGGGAAGTAAGAATACGCTAGCCCTGC
>Capsid_Deletion-8_6-370
ACGTAACCTTACCAGAACCCGATTAGTGTCGTCTCCaccaatttttaaccactgacgatg
gcgtgtcagcacccattctgccaaactttcaccccaccccgtgtatccatatacccggtg
aagttagaaacttgctagagcaggtggaaaccattttagaggtcaacaatgtacctacga
atgccactagcttGGAGACGGGGCGGGAAGTAAGAATACGCTAGCCCTGC
>Capsid_Deletion-8_9-370
ACGTAACCTTACCAGAACCCGATTAGTGTCCCGTCTCCaccaatttttaaccactgacga
tggcgtgtcagcacccattctgccaaactttcaccccaccccgtgtatccatatacccgg
tgaagttagaaacttgctagaggtggaaaccattttagaggtcaacaatgtacctacgaa
tgccactagcttGGAGACGTGGGCGGGAAGTAAGAATACGCTAGCCCTGC
>Capsid_Deletion-8_3-371
ACGTAACCTTACCAGAACCCGATTAGTGCGTCTCCaccaatttttaaccactgacgatgg
cgtgtcagcacccattctgccaaactttcaccccaccccgtgtatccatatacccggtga
agttagaaacttgctagagctacaggtggaaaccattttagaggtcaacaatgtacctac
gaatgccactagcttGGAGACGGCGGGAAGTAAGAATACGCTAGCCCTGC
>Capsid_Deletion-8_6-371
ACGTAACCTTACCAGAACCCGATTAGTGTCGTCTCCaccaatttttaaccactgacgatg
gcgtgtcagcacccattctgccaaactttcaccccaccccgtgtatccatatacccggtg
aagttagaaacttgctagagctagtggaaaccattttagaggtcaacaatgtacctacga
atgccactagcttGGAGACGGGGCGGGAAGTAAGAATACGCTAGCCCTGC
>Capsid_Deletion-8_9-371
ACGTAACCTTACCAGAACCCGATTAGTGTCCCGTCTCCaccaatttttaaccactgacga
tggcgtgtcagcacccattctgccaaactttcaccccaccccgtgtatccatatacccgg
tgaagttagaaacttgctagagctagaaaccattttagaggtcaacaatgtacctacgaa
tgccactagcttGGAGACGTGGGCGGGAAGTAAGAATACGCTAGCCCTGC
>Capsid_Deletion-8_3-372
ACGTAACCTTACCAGAACCCGATTAGTGCGTCTCCaccaatttttaaccactgacgatgg
cgtgtcagcacccattctgccaaactttcaccccaccccgtgtatccatatacccggtga
agttagaaacttgctagagctatgcgtggaaaccattttagaggtcaacaatgtacctac
gaatgccactagcttGGAGACGGCGGGAAGTAAGAATACGCTAGCCCTGC
>Capsid_Deletion-8_6-372
ACGTAACCTTACCAGAACCCGATTAGTGTCGTCTCCaccaatttttaaccactgacgatg
gcgtgtcagcacccattctgccaaactttcaccccaccccgtgtatccatatacccggtg
aagttagaaacttgctagagctatgcgaaaccattttagaggtcaacaatgtacctacga
atgccactagcttGGAGACGGGGCGGGAAGTAAGAATACGCTAGCCCTGC
>Capsid_Deletion-8_9-372
ACGTAACCTTACCAGAACCCGATTAGTGTCCCGTCTCCaccaatttttaaccactgacga
tggcgtgtcagcacccattctgccaaactttcaccccaccccgtgtatccatatacccgg
tgaagttagaaacttgctagagctatgcaccattttagaggtcaacaatgtacctacgaa
tgccactagcttGGAGACGTGGGCGGGAAGTAAGAATACGCTAGCCCTGC
>Capsid_Deletion-8_3-373
ACGTAACCTTACCAGAACCCGATTAGTGCGTCTCCaccaatttttaaccactgacgatgg
cgtgtcagcacccattctgccaaactttcaccccaccccgtgtatccatatacccggtga
agttagaaacttgctagagctatgccaggaaaccattttagaggtcaacaatgtacctac
gaatgccactagcttGGAGACGGCGGGAAGTAAGAATACGCTAGCCCTGC
>Capsid_Deletion-8_6-373
ACGTAACCTTACCAGAACCCGATTAGTGTCGTCTCCaccaatttttaaccactgacgatg
gcgtgtcagcacccattctgccaaactttcaccccaccccgtgtatccatatacccggtg
aagttagaaacttgctagagctatgccagaccattttagaggtcaacaatgtacctacga
atgccactagcttGGAGACGGGGCGGGAAGTAAGAATACGCTAGCCCTGC
>Capsid_Deletion-8_9-373
ACGTAACCTTACCAGAACCCGATTAGTGTCCCGTCTCCaccaatttttaaccactgacga
tggcgtgtcagcacccattctgccaaactttcaccccaccccgtgtatccatatacccgg
tgaagttagaaacttgctagagctatgccagattttagaggtcaacaatgtacctacgaa
tgccactagcttGGAGACGTGGGCGGGAAGTAAGAATACGCTAGCCCTGC
>Capsid_Deletion-8_3-374
ACGTAACCTTACCAGAACCCGATTAGTGCGTCTCCaccaatttttaaccactgacgatgg
cgtgtcagcacccattctgccaaactttcaccccaccccgtgtatccatatacccggtga
agttagaaacttgctagagctatgccaggtgaccattttagaggtcaacaatgtacctac
gaatgccactagcttGGAGACGGCGGGAAGTAAGAATACGCTAGCCCTGC
>Capsid_Deletion-8_6-374
ACGTAACCTTACCAGAACCCGATTAGTGTCGTCTCCaccaatttttaaccactgacgatg
gcgtgtcagcacccattctgccaaactttcaccccaccccgtgtatccatatacccggtg
aagttagaaacttgctagagctatgccaggtgattttagaggtcaacaatgtacctacga
atgccactagcttGGAGACGGGGCGGGAAGTAAGAATACGCTAGCCCTGC
>Capsid_Deletion-8_9-374
ACGTAACCTTACCAGAACCCGATTAGTGTCCCGTCTCCaccaatttttaaccactgacga
tggcgtgtcagcacccattctgccaaactttcaccccaccccgtgtatccatatacccgg
tgaagttagaaacttgctagagctatgccaggtgttagaggtcaacaatgtacctacgaa
tgccactagcttGGAGACGTGGGCGGGAAGTAAGAATACGCTAGCCCTGC
>Capsid_Deletion-8_3-375
ACGTAACCTTACCAGAACCCGATTAGTGCGTCTCCaccaatttttaaccactgacgatgg
cgtgtcagcacccattctgccaaactttcaccccaccccgtgtatccatatacccggtga
agttagaaacttgctagagctatgccaggtggaaattttagaggtcaacaatgtacctac
gaatgccactagcttGGAGACGGCGGGAAGTAAGAATACGCTAGCCCTGC
>Capsid_Deletion-8_6-375
ACGTAACCTTACCAGAACCCGATTAGTGTCGTCTCCaccaatttttaaccactgacgatg
gcgtgtcagcacccattctgccaaactttcaccccaccccgtgtatccatatacccggtg
aagttagaaacttgctagagctatgccaggtggaattagaggtcaacaatgtacctacga
atgccactagcttGGAGACGGGGCGGGAAGTAAGAATACGCTAGCCCTGC
>Capsid_Deletion-8_9-375
ACGTAACCTTACCAGAACCCGATTAGTGTCCCGTCTCCaccaatttttaaccactgacga
tggcgtgtcagcacccattctgccaaactttcaccccaccccgtgtatccatatacccgg
tgaagttagaaacttgctagagctatgccaggtggaagaggtcaacaatgtacctacgaa
tgccactagcttGGAGACGTGGGCGGGAAGTAAGAATACGCTAGCCCTGC
>Capsid_Deletion-8_3-376
ACGTAACCTTACCAGAACCCGATTAGTGCGTCTCCaccaatttttaaccactgacgatgg
cgtgtcagcacccattctgccaaactttcaccccaccccgtgtatccatatacccggtga
agttagaaacttgctagagctatgccaggtggaaaccttagaggtcaacaatgtacctac
gaatgccactagcttGGAGACGGCGGGAAGTAAGAATACGCTAGCCCTGC
>Capsid_Deletion-8_6-376
ACGTAACCTTACCAGAACCCGATTAGTGTCGTCTCCaccaatttttaaccactgacgatg
gcgtgtcagcacccattctgccaaactttcaccccaccccgtgtatccatatacccggtg
aagttagaaacttgctagagctatgccaggtggaaaccgaggtcaacaatgtacctacga
atgccactagcttGGAGACGGGGCGGGAAGTAAGAATACGCTAGCCCTGC
>Capsid_Deletion-8_9-376
ACGTAACCTTACCAGAACCCGATTAGTGTCCCGTCTCCaccaatttttaaccactgacga
tggcgtgtcagcacccattctgccaaactttcaccccaccccgtgtatccatatacccgg
tgaagttagaaacttgctagagctatgccaggtggaaaccgtcaacaatgtacctacgaa
tgccactagcttGGAGACGTGGGCGGGAAGTAAGAATACGCTAGCCCTGC
>Capsid_Deletion-8_3-377
ACGTAACCTTACCAGAACCCGATTAGTGCGTCTCCaccaatttttaaccactgacgatgg
cgtgtcagcacccattctgccaaactttcaccccaccccgtgtatccatatacccggtga
agttagaaacttgctagagctatgccaggtggaaaccattgaggtcaacaatgtacctac
gaatgccactagcttGGAGACGGCGGGAAGTAAGAATACGCTAGCCCTGC
>Capsid_Deletion-8_6-377
ACGTAACCTTACCAGAACCCGATTAGTGTCGTCTCCaccaatttttaaccactgacgatg
gcgtgtcagcacccattctgccaaactttcaccccaccccgtgtatccatatacccggtg
aagttagaaacttgctagagctatgccaggtggaaaccattgtcaacaatgtacctacga
atgccactagcttGGAGACGGGGCGGGAAGTAAGAATACGCTAGCCCTGC
>Capsid_Deletion-8_9-377
ACGTAACCTTACCAGAACCCGATTAGTGTCCCGTCTCCaccaatttttaaccactgacga
tggcgtgtcagcacccattctgccaaactttcaccccaccccgtgtatccatatacccgg
tgaagttagaaacttgctagagctatgccaggtggaaaccattaacaatgtacctacgaa
tgccactagcttGGAGACGTGGGCGGGAAGTAAGAATACGCTAGCCCTGC
>Capsid_Deletion-8_3-378
ACGTAACCTTACCAGAACCCGATTAGTGCGTCTCCaccaatttttaaccactgacgatgg
cgtgtcagcacccattctgccaaactttcaccccaccccgtgtatccatatacccggtga
agttagaaacttgctagagctatgccaggtggaaaccattttagtcaacaatgtacctac
gaatgccactagcttGGAGACGGCGGGAAGTAAGAATACGCTAGCCCTGC
>Capsid_Deletion-8_6-378
ACGTAACCTTACCAGAACCCGATTAGTGTCGTCTCCaccaatttttaaccactgacgatg
gcgtgtcagcacccattctgccaaactttcaccccaccccgtgtatccatatacccggtg
aagttagaaacttgctagagctatgccaggtggaaaccattttaaacaatgtacctacga
atgccactagcttGGAGACGGGGCGGGAAGTAAGAATACGCTAGCCCTGC
>Capsid_Deletion-8_9-378
ACGTAACCTTACCAGAACCCGATTAGTGTCCCGTCTCCaccaatttttaaccactgacga
tggcgtgtcagcacccattctgccaaactttcaccccaccccgtgtatccatatacccgg
tgaagttagaaacttgctagagctatgccaggtggaaaccattttaaatgtacctacgaa
tgccactagcttGGAGACGTGGGCGGGAAGTAAGAATACGCTAGCCCTGC
>Capsid_Deletion-8_3-379
ACGTAACCTTACCAGAACCCGATTAGTGCGTCTCCaccaatttttaaccactgacgatgg
cgtgtcagcacccattctgccaaactttcaccccaccccgtgtatccatatacccggtga
agttagaaacttgctagagctatgccaggtggaaaccattttagagaacaatgtacctac
gaatgccactagcttGGAGACGGCGGGAAGTAAGAATACGCTAGCCCTGC
>Capsid_Deletion-8_6-379
ACGTAACCTTACCAGAACCCGATTAGTGTCGTCTCCaccaatttttaaccactgacgatg
gcgtgtcagcacccattctgccaaactttcaccccaccccgtgtatccatatacccggtg
aagttagaaacttgctagagctatgccaggtggaaaccattttagagaatgtacctacga
atgccactagcttGGAGACGGGGCGGGAAGTAAGAATACGCTAGCCCTGC
>Capsid_Deletion-8_9-379
ACGTAACCTTACCAGAACCCGATTAGTGTCCCGTCTCCaccaatttttaaccactgacga
tggcgtgtcagcacccattctgccaaactttcaccccaccccgtgtatccatatacccgg
tgaagttagaaacttgctagagctatgccaggtggaaaccattttagaggtacctacgaa
tgccactagcttGGAGACGTGGGCGGGAAGTAAGAATACGCTAGCCCTGC
>Capsid_Deletion-8_3-380
ACGTAACCTTACCAGAACCCGATTAGTGCGTCTCCaccaatttttaaccactgacgatgg
cgtgtcagcacccattctgccaaactttcaccccaccccgtgtatccatatacccggtga
agttagaaacttgctagagctatgccaggtggaaaccattttagaggtcaatgtacctac
gaatgccactagcttGGAGACGGCGGGAAGTAAGAATACGCTAGCCCTGC
>Capsid_Deletion-8_6-380
ACGTAACCTTACCAGAACCCGATTAGTGTCGTCTCCaccaatttttaaccactgacgatg
gcgtgtcagcacccattctgccaaactttcaccccaccccgtgtatccatatacccggtg
aagttagaaacttgctagagctatgccaggtggaaaccattttagaggtcgtacctacga
atgccactagcttGGAGACGGGGCGGGAAGTAAGAATACGCTAGCCCTGC
>Capsid_Deletion-8_9-380
ACGTAACCTTACCAGAACCCGATTAGTGTCCCGTCTCCaccaatttttaaccactgacga
tggcgtgtcagcacccattctgccaaactttcaccccaccccgtgtatccatatacccgg
tgaagttagaaacttgctagagctatgccaggtggaaaccattttagaggtccctacgaa
tgccactagcttGGAGACGTGGGCGGGAAGTAAGAATACGCTAGCCCTGC
>Capsid_Deletion-8_3-381
ACGTAACCTTACCAGAACCCGATTAGTGCGTCTCCaccaatttttaaccactgacgatgg
cgtgtcagcacccattctgccaaactttcaccccaccccgtgtatccatatacccggtga
agttagaaacttgctagagctatgccaggtggaaaccattttagaggtcaacgtacctac
gaatgccactagcttGGAGACGGCGGGAAGTAAGAATACGCTAGCCCTGC
>Capsid_Deletion-8_6-381
ACGTAACCTTACCAGAACCCGATTAGTGTCGTCTCCaccaatttttaaccactgacgatg
gcgtgtcagcacccattctgccaaactttcaccccaccccgtgtatccatatacccggtg
aagttagaaacttgctagagctatgccaggtggaaaccattttagaggtcaaccctacga
atgccactagcttGGAGACGGGGCGGGAAGTAAGAATACGCTAGCCCTGC
>Capsid_Deletion-8_9-381
ACGTAACCTTACCAGAACCCGATTAGTGTCCCGTCTCCaccaatttttaaccactgacga
tggcgtgtcagcacccattctgccaaactttcaccccaccccgtgtatccatatacccgg
tgaagttagaaacttgctagagctatgccaggtggaaaccattttagaggtcaacacgaa
tgccactagcttGGAGACGTGGGCGGGAAGTAAGAATACGCTAGCCCTGC
>Capsid_Deletion-8_3-382
ACGTAACCTTACCAGAACCCGATTAGTGCGTCTCCaccaatttttaaccactgacgatgg
cgtgtcagcacccattctgccaaactttcaccccaccccgtgtatccatatacccggtga
agttagaaacttgctagagctatgccaggtggaaaccattttagaggtcaacaatcctac
gaatgccactagcttGGAGACGGCGGGAAGTAAGAATACGCTAGCCCTGC
>Capsid_Deletion-8_6-382
ACGTAACCTTACCAGAACCCGATTAGTGTCGTCTCCaccaatttttaaccactgacgatg
gcgtgtcagcacccattctgccaaactttcaccccaccccgtgtatccatatacccggtg
aagttagaaacttgctagagctatgccaggtggaaaccattttagaggtcaacaatacga
atgccactagcttGGAGACGGGGCGGGAAGTAAGAATACGCTAGCCCTGC
>Capsid_Deletion-8_9-382
ACGTAACCTTACCAGAACCCGATTAGTGTCCCGTCTCCaccaatttttaaccactgacga
tggcgtgtcagcacccattctgccaaactttcaccccaccccgtgtatccatatacccgg
tgaagttagaaacttgctagagctatgccaggtggaaaccattttagaggtcaacaataa
tgccactagcttGGAGACGTGGGCGGGAAGTAAGAATACGCTAGCCCTGC
>Capsid_Deletion-8_3-383
ACGTAACCTTACCAGAACCCGATTAGTGCGTCTCCaccaatttttaaccactgacgatgg
cgtgtcagcacccattctgccaaactttcaccccaccccgtgtatccatatacccggtga
agttagaaacttgctagagctatgccaggtggaaaccattttagaggtcaacaatgtaac
gaatgccactagcttGGAGACGGCGGGAAGTAAGAATACGCTAGCCCTGC
>Capsid_Deletion-8_6-383
ACGTAACCTTACCAGAACCCGATTAGTGTCGTCTCCaccaatttttaaccactgacgatg
gcgtgtcagcacccattctgccaaactttcaccccaccccgtgtatccatatacccggtg
aagttagaaacttgctagagctatgccaggtggaaaccattttagaggtcaacaatgtaa
atgccactagcttGGAGACGGGGCGGGAAGTAAGAATACGCTAGCCCTGC
>Capsid_Deletion-8_9-383
ACGTAACCTTACCAGAACCCGATTAGTGTCCCGTCTCCaccaatttttaaccactgacga
tggcgtgtcagcacccattctgccaaactttcaccccaccccgtgtatccatatacccgg
tgaagttagaaacttgctagagctatgccaggtggaaaccattttagaggtcaacaatgt
agccactagcttGGAGACGTGGGCGGGAAGTAAGAATACGCTAGCCCTGC
>Capsid_Deletion-8_3-384
ACGTAACCTTACCAGAACCCGATTAGTGCGTCTCCaccaatttttaaccactgacgatgg
cgtgtcagcacccattctgccaaactttcaccccaccccgtgtatccatatacccggtga
agttagaaacttgctagagctatgccaggtggaaaccattttagaggtcaacaatgtacc
taatgccactagcttGGAGACGGCGGGAAGTAAGAATACGCTAGCCCTGC
>Capsid_Deletion-8_6-384
ACGTAACCTTACCAGAACCCGATTAGTGTCGTCTCCaccaatttttaaccactgacgatg
gcgtgtcagcacccattctgccaaactttcaccccaccccgtgtatccatatacccggtg
aagttagaaacttgctagagctatgccaggtggaaaccattttagaggtcaacaatgtac
ctgccactagcttGGAGACGGGGCGGGAAGTAAGAATACGCTAGCCCTGC
>Capsid_Deletion-8_9-384
ACGTAACCTTACCAGAACCCGATTAGTGTCCCGTCTCCaccaatttttaaccactgacga
tggcgtgtcagcacccattctgccaaactttcaccccaccccgtgtatccatatacccgg
tgaagttagaaacttgctagagctatgccaggtggaaaccattttagaggtcaacaatgt
acctactagcttGGAGACGTGGGCGGGAAGTAAGAATACGCTAGCCCTGC
>Capsid_Deletion-8_3-385
ACGTAACCTTACCAGAACCCGATTAGTGCGTCTCCaccaatttttaaccactgacgatgg
cgtgtcagcacccattctgccaaactttcaccccaccccgtgtatccatatacccggtga
agttagaaacttgctagagctatgccaggtggaaaccattttagaggtcaacaatgtacc
tacggccactagcttGGAGACGGCGGGAAGTAAGAATACGCTAGCCCTGC
>Capsid_Deletion-8_6-385
ACGTAACCTTACCAGAACCCGATTAGTGTCGTCTCCaccaatttttaaccactgacgatg
gcgtgtcagcacccattctgccaaactttcaccccaccccgtgtatccatatacccggtg
aagttagaaacttgctagagctatgccaggtggaaaccattttagaggtcaacaatgtac
ctacgactagcttGGAGACGGGGCGGGAAGTAAGAATACGCTAGCCCTGC
>Capsid_Deletion-8_9-385
ACGTAACCTTACCAGAACCCGATTAGTGTCCCGTCTCCaccaatttttaaccactgacga
tggcgtgtcagcacccattctgccaaactttcaccccaccccgtgtatccatatacccgg
tgaagttagaaacttgctagagctatgccaggtggaaaccattttagaggtcaacaatgt
acctacgagcttGGAGACGTGGGCGGGAAGTAAGAATACGCTAGCCCTGC
>Capsid_Deletion-9_3-386
AGATAAAGCATCCTCGCTCCCAACTTTTCGTCTCCctacgaatactagcttaatggagag
actgcgcttcccggtgtcagctcaagccgggaaaggtgagctatgtgcagtgttcagagc
tgaccctggacgaagtgggccatggcagtccaccttgttgggccagttgtgcgggtacta
cacccaatggtcaggGGAGACGAATAATGGGCCTGCCTATCTAACAAACG
>Capsid_Deletion-9_6-386
AGATAAAGCATCCTCGCTCCCAACTTTTCCGTCTCCctacgaatagcttaatggagagac
tgcgcttcccggtgtcagctcaagccgggaaaggtgagctatgtgcagtgttcagagctg
accctggacgaagtgggccatggcagtccaccttgttgggccagttgtgcgggtactaca
cccaatggtcaggGGAGACGGTAATAATGGGCCTGCCTATCTAACAAACG
>Capsid_Deletion-9_9-386
AGATAAAGCATCCTCGCTCCCAACTTTTCTGCGTCTCCctacgaatttaatggagagact
gcgcttcccggtgtcagctcaagccgggaaaggtgagctatgtgcagtgttcagagctga
ccctggacgaagtgggccatggcagtccaccttgttgggccagttgtgcgggtactacac
ccaatggtcaggGGAGACGCGTAATAATGGGCCTGCCTATCTAACAAACG
>Capsid_Deletion-9_3-387
AGATAAAGCATCCTCGCTCCCAACTTTTCGTCTCCctacgaatgccagcttaatggagag
actgcgcttcccggtgtcagctcaagccgggaaaggtgagctatgtgcagtgttcagagc
tgaccctggacgaagtgggccatggcagtccaccttgttgggccagttgtgcgggtacta
cacccaatggtcaggGGAGACGAATAATGGGCCTGCCTATCTAACAAACG
>Capsid_Deletion-9_6-387
AGATAAAGCATCCTCGCTCCCAACTTTTCCGTCTCCctacgaatgccttaatggagagac
tgcgcttcccggtgtcagctcaagccgggaaaggtgagctatgtgcagtgttcagagctg
accctggacgaagtgggccatggcagtccaccttgttgggccagttgtgcgggtactaca
cccaatggtcaggGGAGACGGTAATAATGGGCCTGCCTATCTAACAAACG
>Capsid_Deletion-9_9-387
AGATAAAGCATCCTCGCTCCCAACTTTTCTGCGTCTCCctacgaatgccatggagagact
gcgcttcccggtgtcagctcaagccgggaaaggtgagctatgtgcagtgttcagagctga
ccctggacgaagtgggccatggcagtccaccttgttgggccagttgtgcgggtactacac
ccaatggtcaggGGAGACGCGTAATAATGGGCCTGCCTATCTAACAAACG
>Capsid_Deletion-9_3-388
AGATAAAGCATCCTCGCTCCCAACTTTTCGTCTCCctacgaatgccactttaatggagag
actgcgcttcccggtgtcagctcaagccgggaaaggtgagctatgtgcagtgttcagagc
tgaccctggacgaagtgggccatggcagtccaccttgttgggccagttgtgcgggtacta
cacccaatggtcaggGGAGACGAATAATGGGCCTGCCTATCTAACAAACG
>Capsid_Deletion-9_6-388
AGATAAAGCATCCTCGCTCCCAACTTTTCCGTCTCCctacgaatgccactatggagagac
tgcgcttcccggtgtcagctcaagccgggaaaggtgagctatgtgcagtgttcagagctg
accctggacgaagtgggccatggcagtccaccttgttgggccagttgtgcgggtactaca
cccaatggtcaggGGAGACGGTAATAATGGGCCTGCCTATCTAACAAACG
>Capsid_Deletion-9_9-388
AGATAAAGCATCCTCGCTCCCAACTTTTCTGCGTCTCCctacgaatgccactgagagact
gcgcttcccggtgtcagctcaagccgggaaaggtgagctatgtgcagtgttcagagctga
ccctggacgaagtgggccatggcagtccaccttgttgggccagttgtgcgggtactacac
ccaatggtcaggGGAGACGCGTAATAATGGGCCTGCCTATCTAACAAACG
>Capsid_Deletion-9_3-389
AGATAAAGCATCCTCGCTCCCAACTTTTCGTCTCCctacgaatgccactagcatggagag
actgcgcttcccggtgtcagctcaagccgggaaaggtgagctatgtgcagtgttcagagc
tgaccctggacgaagtgggccatggcagtccaccttgttgggccagttgtgcgggtacta
cacccaatggtcaggGGAGACGAATAATGGGCCTGCCTATCTAACAAACG
>Capsid_Deletion-9_6-389
AGATAAAGCATCCTCGCTCCCAACTTTTCCGTCTCCctacgaatgccactagcgagagac
tgcgcttcccggtgtcagctcaagccgggaaaggtgagctatgtgcagtgttcagagctg
accctggacgaagtgggccatggcagtccaccttgttgggccagttgtgcgggtactaca
cccaatggtcaggGGAGACGGTAATAATGGGCCTGCCTATCTAACAAACG
>Capsid_Deletion-9_9-389
AGATAAAGCATCCTCGCTCCCAACTTTTCTGCGTCTCCctacgaatgccactagcagact
gcgcttcccggtgtcagctcaagccgggaaaggtgagctatgtgcagtgttcagagctga
ccctggacgaagtgggccatggcagtccaccttgttgggccagttgtgcgggtactacac
ccaatggtcaggGGAGACGCGTAATAATGGGCCTGCCTATCTAACAAACG
>Capsid_Deletion-9_3-390
AGATAAAGCATCCTCGCTCCCAACTTTTCGTCTCCctacgaatgccactagcttagagag
actgcgcttcccggtgtcagctcaagccgggaaaggtgagctatgtgcagtgttcagagc
tgaccctggacgaagtgggccatggcagtccaccttgttgggccagttgtgcgggtacta
cacccaatggtcaggGGAGACGAATAATGGGCCTGCCTATCTAACAAACG
>Capsid_Deletion-9_6-390
AGATAAAGCATCCTCGCTCCCAACTTTTCCGTCTCCctacgaatgccactagcttaagac
tgcgcttcccggtgtcagctcaagccgggaaaggtgagctatgtgcagtgttcagagctg
accctggacgaagtgggccatggcagtccaccttgttgggccagttgtgcgggtactaca
cccaatggtcaggGGAGACGGTAATAATGGGCCTGCCTATCTAACAAACG
>Capsid_Deletion-9_9-390
AGATAAAGCATCCTCGCTCCCAACTTTTCTGCGTCTCCctacgaatgccactagcttact
gcgcttcccggtgtcagctcaagccgggaaaggtgagctatgtgcagtgttcagagctga
ccctggacgaagtgggccatggcagtccaccttgttgggccagttgtgcgggtactacac
ccaatggtcaggGGAGACGCGTAATAATGGGCCTGCCTATCTAACAAACG
>Capsid_Deletion-9_3-391
AGATAAAGCATCCTCGCTCCCAACTTTTCGTCTCCctacgaatgccactagcttaatgag
actgcgcttcccggtgtcagctcaagccgggaaaggtgagctatgtgcagtgttcagagc
tgaccctggacgaagtgggccatggcagtccaccttgttgggccagttgtgcgggtacta
cacccaatggtcaggGGAGACGAATAATGGGCCTGCCTATCTAACAAACG
>Capsid_Deletion-9_6-391
AGATAAAGCATCCTCGCTCCCAACTTTTCCGTCTCCctacgaatgccactagcttaatgc
tgcgcttcccggtgtcagctcaagccgggaaaggtgagctatgtgcagtgttcagagctg
accctggacgaagtgggccatggcagtccaccttgttgggccagttgtgcgggtactaca
cccaatggtcaggGGAGACGGTAATAATGGGCCTGCCTATCTAACAAACG
>Capsid_Deletion-9_9-391
AGATAAAGCATCCTCGCTCCCAACTTTTCTGCGTCTCCctacgaatgccactagcttaat
gcgcttcccggtgtcagctcaagccgggaaaggtgagctatgtgcagtgttcagagctga
ccctggacgaagtgggccatggcagtccaccttgttgggccagttgtgcgggtactacac
ccaatggtcaggGGAGACGCGTAATAATGGGCCTGCCTATCTAACAAACG
>Capsid_Deletion-9_3-392
AGATAAAGCATCCTCGCTCCCAACTTTTCGTCTCCctacgaatgccactagcttaatgga
gctgcgcttcccggtgtcagctcaagccgggaaaggtgagctatgtgcagtgttcagagc
tgaccctggacgaagtgggccatggcagtccaccttgttgggccagttgtgcgggtacta
cacccaatggtcaggGGAGACGAATAATGGGCCTGCCTATCTAACAAACG
>Capsid_Deletion-9_6-392
AGATAAAGCATCCTCGCTCCCAACTTTTCCGTCTCCctacgaatgccactagcttaatgg
agcgcttcccggtgtcagctcaagccgggaaaggtgagctatgtgcagtgttcagagctg
accctggacgaagtgggccatggcagtccaccttgttgggccagttgtgcgggtactaca
cccaatggtcaggGGAGACGGTAATAATGGGCCTGCCTATCTAACAAACG
>Capsid_Deletion-9_9-392
AGATAAAGCATCCTCGCTCCCAACTTTTCTGCGTCTCCctacgaatgccactagcttaat
ggagttcccggtgtcagctcaagccgggaaaggtgagctatgtgcagtgttcagagctga
ccctggacgaagtgggccatggcagtccaccttgttgggccagttgtgcgggtactacac
ccaatggtcaggGGAGACGCGTAATAATGGGCCTGCCTATCTAACAAACG
>Capsid_Deletion-9_3-393
AGATAAAGCATCCTCGCTCCCAACTTTTCGTCTCCctacgaatgccactagcttaatgga
gagacgcttcccggtgtcagctcaagccgggaaaggtgagctatgtgcagtgttcagagc
tgaccctggacgaagtgggccatggcagtccaccttgttgggccagttgtgcgggtacta
cacccaatggtcaggGGAGACGAATAATGGGCCTGCCTATCTAACAAACG
>Capsid_Deletion-9_6-393
AGATAAAGCATCCTCGCTCCCAACTTTTCCGTCTCCctacgaatgccactagcttaatgg
agagattcccggtgtcagctcaagccgggaaaggtgagctatgtgcagtgttcagagctg
accctggacgaagtgggccatggcagtccaccttgttgggccagttgtgcgggtactaca
cccaatggtcaggGGAGACGGTAATAATGGGCCTGCCTATCTAACAAACG
>Capsid_Deletion-9_9-393
AGATAAAGCATCCTCGCTCCCAACTTTTCTGCGTCTCCctacgaatgccactagcttaat
ggagagaccggtgtcagctcaagccgggaaaggtgagctatgtgcagtgttcagagctga
ccctggacgaagtgggccatggcagtccaccttgttgggccagttgtgcgggtactacac
ccaatggtcaggGGAGACGCGTAATAATGGGCCTGCCTATCTAACAAACG
>Capsid_Deletion-9_3-394
AGATAAAGCATCCTCGCTCCCAACTTTTCGTCTCCctacgaatgccactagcttaatgga
gagactgttcccggtgtcagctcaagccgggaaaggtgagctatgtgcagtgttcagagc
tgaccctggacgaagtgggccatggcagtccaccttgttgggccagttgtgcgggtacta
cacccaatggtcaggGGAGACGAATAATGGGCCTGCCTATCTAACAAACG
>Capsid_Deletion-9_6-394
AGATAAAGCATCCTCGCTCCCAACTTTTCCGTCTCCctacgaatgccactagcttaatgg
agagactgccggtgtcagctcaagccgggaaaggtgagctatgtgcagtgttcagagctg
accctggacgaagtgggccatggcagtccaccttgttgggccagttgtgcgggtactaca
cccaatggtcaggGGAGACGGTAATAATGGGCCTGCCTATCTAACAAACG
>Capsid_Deletion-9_9-394
AGATAAAGCATCCTCGCTCCCAACTTTTCTGCGTCTCCctacgaatgccactagcttaat
ggagagactggtgtcagctcaagccgggaaaggtgagctatgtgcagtgttcagagctga
ccctggacgaagtgggccatggcagtccaccttgttgggccagttgtgcgggtactacac
ccaatggtcaggGGAGACGCGTAATAATGGGCCTGCCTATCTAACAAACG
>Capsid_Deletion-9_3-395
AGATAAAGCATCCTCGCTCCCAACTTTTCGTCTCCctacgaatgccactagcttaatgga
gagactgcgcccggtgtcagctcaagccgggaaaggtgagctatgtgcagtgttcagagc
tgaccctggacgaagtgggccatggcagtccaccttgttgggccagttgtgcgggtacta
cacccaatggtcaggGGAGACGAATAATGGGCCTGCCTATCTAACAAACG
>Capsid_Deletion-9_6-395
AGATAAAGCATCCTCGCTCCCAACTTTTCCGTCTCCctacgaatgccactagcttaatgg
agagactgcgcgtgtcagctcaagccgggaaaggtgagctatgtgcagtgttcagagctg
accctggacgaagtgggccatggcagtccaccttgttgggccagttgtgcgggtactaca
cccaatggtcaggGGAGACGGTAATAATGGGCCTGCCTATCTAACAAACG
>Capsid_Deletion-9_9-395
AGATAAAGCATCCTCGCTCCCAACTTTTCTGCGTCTCCctacgaatgccactagcttaat
ggagagactgcgctcagctcaagccgggaaaggtgagctatgtgcagtgttcagagctga
ccctggacgaagtgggccatggcagtccaccttgttgggccagttgtgcgggtactacac
ccaatggtcaggGGAGACGCGTAATAATGGGCCTGCCTATCTAACAAACG
>Capsid_Deletion-9_3-396
AGATAAAGCATCCTCGCTCCCAACTTTTCGTCTCCctacgaatgccactagcttaatgga
gagactgcgcttcgtgtcagctcaagccgggaaaggtgagctatgtgcagtgttcagagc
tgaccctggacgaagtgggccatggcagtccaccttgttgggccagttgtgcgggtacta
cacccaatggtcaggGGAGACGAATAATGGGCCTGCCTATCTAACAAACG
>Capsid_Deletion-9_6-396
AGATAAAGCATCCTCGCTCCCAACTTTTCCGTCTCCctacgaatgccactagcttaatgg
agagactgcgcttctcagctcaagccgggaaaggtgagctatgtgcagtgttcagagctg
accctggacgaagtgggccatggcagtccaccttgttgggccagttgtgcgggtactaca
cccaatggtcaggGGAGACGGTAATAATGGGCCTGCCTATCTAACAAACG
>Capsid_Deletion-9_9-396
AGATAAAGCATCCTCGCTCCCAACTTTTCTGCGTCTCCctacgaatgccactagcttaat
ggagagactgcgcttcgctcaagccgggaaaggtgagctatgtgcagtgttcagagctga
ccctggacgaagtgggccatggcagtccaccttgttgggccagttgtgcgggtactacac
ccaatggtcaggGGAGACGCGTAATAATGGGCCTGCCTATCTAACAAACG
>Capsid_Deletion-9_3-397
AGATAAAGCATCCTCGCTCCCAACTTTTCGTCTCCctacgaatgccactagcttaatgga
gagactgcgcttcccgtcagctcaagccgggaaaggtgagctatgtgcagtgttcagagc
tgaccctggacgaagtgggccatggcagtccaccttgttgggccagttgtgcgggtacta
cacccaatggtcaggGGAGACGAATAATGGGCCTGCCTATCTAACAAACG
>Capsid_Deletion-9_6-397
AGATAAAGCATCCTCGCTCCCAACTTTTCCGTCTCCctacgaatgccactagcttaatgg
agagactgcgcttcccggctcaagccgggaaaggtgagctatgtgcagtgttcagagctg
accctggacgaagtgggccatggcagtccaccttgttgggccagttgtgcgggtactaca
cccaatggtcaggGGAGACGGTAATAATGGGCCTGCCTATCTAACAAACG
>Capsid_Deletion-9_9-397
AGATAAAGCATCCTCGCTCCCAACTTTTCTGCGTCTCCctacgaatgccactagcttaat
ggagagactgcgcttcccgcaagccgggaaaggtgagctatgtgcagtgttcagagctga
ccctggacgaagtgggccatggcagtccaccttgttgggccagttgtgcgggtactacac
ccaatggtcaggGGAGACGCGTAATAATGGGCCTGCCTATCTAACAAACG
>Capsid_Deletion-9_3-398
AGATAAAGCATCCTCGCTCCCAACTTTTCGTCTCCctacgaatgccactagcttaatgga
gagactgcgcttcccggtggctcaagccgggaaaggtgagctatgtgcagtgttcagagc
tgaccctggacgaagtgggccatggcagtccaccttgttgggccagttgtgcgggtacta
cacccaatggtcaggGGAGACGAATAATGGGCCTGCCTATCTAACAAACG
>Capsid_Deletion-9_6-398
AGATAAAGCATCCTCGCTCCCAACTTTTCCGTCTCCctacgaatgccactagcttaatgg
agagactgcgcttcccggtgcaagccgggaaaggtgagctatgtgcagtgttcagagctg
accctggacgaagtgggccatggcagtccaccttgttgggccagttgtgcgggtactaca
cccaatggtcaggGGAGACGGTAATAATGGGCCTGCCTATCTAACAAACG
>Capsid_Deletion-9_9-398
AGATAAAGCATCCTCGCTCCCAACTTTTCTGCGTCTCCctacgaatgccactagcttaat
ggagagactgcgcttcccggtggccgggaaaggtgagctatgtgcagtgttcagagctga
ccctggacgaagtgggccatggcagtccaccttgttgggccagttgtgcgggtactacac
ccaatggtcaggGGAGACGCGTAATAATGGGCCTGCCTATCTAACAAACG
>Capsid_Deletion-9_3-399
AGATAAAGCATCCTCGCTCCCAACTTTTCGTCTCCctacgaatgccactagcttaatgga
gagactgcgcttcccggtgtcacaagccgggaaaggtgagctatgtgcagtgttcagagc
tgaccctggacgaagtgggccatggcagtccaccttgttgggccagttgtgcgggtacta
cacccaatggtcaggGGAGACGAATAATGGGCCTGCCTATCTAACAAACG
>Capsid_Deletion-9_6-399
AGATAAAGCATCCTCGCTCCCAACTTTTCCGTCTCCctacgaatgccactagcttaatgg
agagactgcgcttcccggtgtcagccgggaaaggtgagctatgtgcagtgttcagagctg
accctggacgaagtgggccatggcagtccaccttgttgggccagttgtgcgggtactaca
cccaatggtcaggGGAGACGGTAATAATGGGCCTGCCTATCTAACAAACG
>Capsid_Deletion-9_9-399
AGATAAAGCATCCTCGCTCCCAACTTTTCTGCGTCTCCctacgaatgccactagcttaat
ggagagactgcgcttcccggtgtcagggaaaggtgagctatgtgcagtgttcagagctga
ccctggacgaagtgggccatggcagtccaccttgttgggccagttgtgcgggtactacac
ccaatggtcaggGGAGACGCGTAATAATGGGCCTGCCTATCTAACAAACG
>Capsid_Deletion-9_3-400
AGATAAAGCATCCTCGCTCCCAACTTTTCGTCTCCctacgaatgccactagcttaatgga
gagactgcgcttcccggtgtcagctgccgggaaaggtgagctatgtgcagtgttcagagc
tgaccctggacgaagtgggccatggcagtccaccttgttgggccagttgtgcgggtacta
cacccaatggtcaggGGAGACGAATAATGGGCCTGCCTATCTAACAAACG
>Capsid_Deletion-9_6-400
AGATAAAGCATCCTCGCTCCCAACTTTTCCGTCTCCctacgaatgccactagcttaatgg
agagactgcgcttcccggtgtcagctgggaaaggtgagctatgtgcagtgttcagagctg
accctggacgaagtgggccatggcagtccaccttgttgggccagttgtgcgggtactaca
cccaatggtcaggGGAGACGGTAATAATGGGCCTGCCTATCTAACAAACG
>Capsid_Deletion-9_9-400
AGATAAAGCATCCTCGCTCCCAACTTTTCTGCGTCTCCctacgaatgccactagcttaat
ggagagactgcgcttcccggtgtcagctaaaggtgagctatgtgcagtgttcagagctga
ccctggacgaagtgggccatggcagtccaccttgttgggccagttgtgcgggtactacac
ccaatggtcaggGGAGACGCGTAATAATGGGCCTGCCTATCTAACAAACG
>Capsid_Deletion-9_3-401
AGATAAAGCATCCTCGCTCCCAACTTTTCGTCTCCctacgaatgccactagcttaatgga
gagactgcgcttcccggtgtcagctcaagggaaaggtgagctatgtgcagtgttcagagc
tgaccctggacgaagtgggccatggcagtccaccttgttgggccagttgtgcgggtacta
cacccaatggtcaggGGAGACGAATAATGGGCCTGCCTATCTAACAAACG
>Capsid_Deletion-9_6-401
AGATAAAGCATCCTCGCTCCCAACTTTTCCGTCTCCctacgaatgccactagcttaatgg
agagactgcgcttcccggtgtcagctcaaaaaggtgagctatgtgcagtgttcagagctg
accctggacgaagtgggccatggcagtccaccttgttgggccagttgtgcgggtactaca
cccaatggtcaggGGAGACGGTAATAATGGGCCTGCCTATCTAACAAACG
>Capsid_Deletion-9_9-401
AGATAAAGCATCCTCGCTCCCAACTTTTCTGCGTCTCCctacgaatgccactagcttaat
ggagagactgcgcttcccggtgtcagctcaaggtgagctatgtgcagtgttcagagctga
ccctggacgaagtgggccatggcagtccaccttgttgggccagttgtgcgggtactacac
ccaatggtcaggGGAGACGCGTAATAATGGGCCTGCCTATCTAACAAACG
>Capsid_Deletion-9_3-402
AGATAAAGCATCCTCGCTCCCAACTTTTCGTCTCCctacgaatgccactagcttaatgga
gagactgcgcttcccggtgtcagctcaagccaaaggtgagctatgtgcagtgttcagagc
tgaccctggacgaagtgggccatggcagtccaccttgttgggccagttgtgcgggtacta
cacccaatggtcaggGGAGACGAATAATGGGCCTGCCTATCTAACAAACG
>Capsid_Deletion-9_6-402
AGATAAAGCATCCTCGCTCCCAACTTTTCCGTCTCCctacgaatgccactagcttaatgg
agagactgcgcttcccggtgtcagctcaagccggtgagctatgtgcagtgttcagagctg
accctggacgaagtgggccatggcagtccaccttgttgggccagttgtgcgggtactaca
cccaatggtcaggGGAGACGGTAATAATGGGCCTGCCTATCTAACAAACG
>Capsid_Deletion-9_9-402
AGATAAAGCATCCTCGCTCCCAACTTTTCTGCGTCTCCctacgaatgccactagcttaat
ggagagactgcgcttcccggtgtcagctcaagccgagctatgtgcagtgttcagagctga
ccctggacgaagtgggccatggcagtccaccttgttgggccagttgtgcgggtactacac
ccaatggtcaggGGAGACGCGTAATAATGGGCCTGCCTATCTAACAAACG
>Capsid_Deletion-9_3-403
AGATAAAGCATCCTCGCTCCCAACTTTTCGTCTCCctacgaatgccactagcttaatgga
gagactgcgcttcccggtgtcagctcaagccgggggtgagctatgtgcagtgttcagagc
tgaccctggacgaagtgggccatggcagtccaccttgttgggccagttgtgcgggtacta
cacccaatggtcaggGGAGACGAATAATGGGCCTGCCTATCTAACAAACG
>Capsid_Deletion-9_6-403
AGATAAAGCATCCTCGCTCCCAACTTTTCCGTCTCCctacgaatgccactagcttaatgg
agagactgcgcttcccggtgtcagctcaagccggggagctatgtgcagtgttcagagctg
accctggacgaagtgggccatggcagtccaccttgttgggccagttgtgcgggtactaca
cccaatggtcaggGGAGACGGTAATAATGGGCCTGCCTATCTAACAAACG
>Capsid_Deletion-9_9-403
AGATAAAGCATCCTCGCTCCCAACTTTTCTGCGTCTCCctacgaatgccactagcttaat
ggagagactgcgcttcccggtgtcagctcaagccgggctatgtgcagtgttcagagctga
ccctggacgaagtgggccatggcagtccaccttgttgggccagttgtgcgggtactacac
ccaatggtcaggGGAGACGCGTAATAATGGGCCTGCCTATCTAACAAACG
>Capsid_Deletion-9_3-404
AGATAAAGCATCCTCGCTCCCAACTTTTCGTCTCCctacgaatgccactagcttaatgga
gagactgcgcttcccggtgtcagctcaagccgggaaagagctatgtgcagtgttcagagc
tgaccctggacgaagtgggccatggcagtccaccttgttgggccagttgtgcgggtacta
cacccaatggtcaggGGAGACGAATAATGGGCCTGCCTATCTAACAAACG
>Capsid_Deletion-9_6-404
AGATAAAGCATCCTCGCTCCCAACTTTTCCGTCTCCctacgaatgccactagcttaatgg
agagactgcgcttcccggtgtcagctcaagccgggaaactatgtgcagtgttcagagctg
accctggacgaagtgggccatggcagtccaccttgttgggccagttgtgcgggtactaca
cccaatggtcaggGGAGACGGTAATAATGGGCCTGCCTATCTAACAAACG
>Capsid_Deletion-9_9-404
AGATAAAGCATCCTCGCTCCCAACTTTTCTGCGTCTCCctacgaatgccactagcttaat
ggagagactgcgcttcccggtgtcagctcaagccgggaaatgtgcagtgttcagagctga
ccctggacgaagtgggccatggcagtccaccttgttgggccagttgtgcgggtactacac
ccaatggtcaggGGAGACGCGTAATAATGGGCCTGCCTATCTAACAAACG
>Capsid_Deletion-9_3-405
AGATAAAGCATCCTCGCTCCCAACTTTTCGTCTCCctacgaatgccactagcttaatgga
gagactgcgcttcccggtgtcagctcaagccgggaaaggtctatgtgcagtgttcagagc
tgaccctggacgaagtgggccatggcagtccaccttgttgggccagttgtgcgggtacta
cacccaatggtcaggGGAGACGAATAATGGGCCTGCCTATCTAACAAACG
>Capsid_Deletion-9_6-405
AGATAAAGCATCCTCGCTCCCAACTTTTCCGTCTCCctacgaatgccactagcttaatgg
agagactgcgcttcccggtgtcagctcaagccgggaaaggttgtgcagtgttcagagctg
accctggacgaagtgggccatggcagtccaccttgttgggccagttgtgcgggtactaca
cccaatggtcaggGGAGACGGTAATAATGGGCCTGCCTATCTAACAAACG
>Capsid_Deletion-9_9-405
AGATAAAGCATCCTCGCTCCCAACTTTTCTGCGTCTCCctacgaatgccactagcttaat
ggagagactgcgcttcccggtgtcagctcaagccgggaaaggtgcagtgttcagagctga
ccctggacgaagtgggccatggcagtccaccttgttgggccagttgtgcgggtactacac
ccaatggtcaggGGAGACGCGTAATAATGGGCCTGCCTATCTAACAAACG
>Capsid_Deletion-9_3-406
AGATAAAGCATCCTCGCTCCCAACTTTTCGTCTCCctacgaatgccactagcttaatgga
gagactgcgcttcccggtgtcagctcaagccgggaaaggtgagtgtgcagtgttcagagc
tgaccctggacgaagtgggccatggcagtccaccttgttgggccagttgtgcgggtacta
cacccaatggtcaggGGAGACGAATAATGGGCCTGCCTATCTAACAAACG
>Capsid_Deletion-9_6-406
AGATAAAGCATCCTCGCTCCCAACTTTTCCGTCTCCctacgaatgccactagcttaatgg
agagactgcgcttcccggtgtcagctcaagccgggaaaggtgaggcagtgttcagagctg
accctggacgaagtgggccatggcagtccaccttgttgggccagttgtgcgggtactaca
cccaatggtcaggGGAGACGGTAATAATGGGCCTGCCTATCTAACAAACG
>Capsid_Deletion-9_9-406
AGATAAAGCATCCTCGCTCCCAACTTTTCTGCGTCTCCctacgaatgccactagcttaat
ggagagactgcgcttcccggtgtcagctcaagccgggaaaggtgaggtgttcagagctga
ccctggacgaagtgggccatggcagtccaccttgttgggccagttgtgcgggtactacac
ccaatggtcaggGGAGACGCGTAATAATGGGCCTGCCTATCTAACAAACG
>Capsid_Deletion-9_3-407
AGATAAAGCATCCTCGCTCCCAACTTTTCGTCTCCctacgaatgccactagcttaatgga
gagactgcgcttcccggtgtcagctcaagccgggaaaggtgagctagcagtgttcagagc
tgaccctggacgaagtgggccatggcagtccaccttgttgggccagttgtgcgggtacta
cacccaatggtcaggGGAGACGAATAATGGGCCTGCCTATCTAACAAACG
>Capsid_Deletion-9_6-407
AGATAAAGCATCCTCGCTCCCAACTTTTCCGTCTCCctacgaatgccactagcttaatgg
agagactgcgcttcccggtgtcagctcaagccgggaaaggtgagctagtgttcagagctg
accctggacgaagtgggccatggcagtccaccttgttgggccagttgtgcgggtactaca
cccaatggtcaggGGAGACGGTAATAATGGGCCTGCCTATCTAACAAACG
>Capsid_Deletion-9_9-407
AGATAAAGCATCCTCGCTCCCAACTTTTCTGCGTCTCCctacgaatgccactagcttaat
ggagagactgcgcttcccggtgtcagctcaagccgggaaaggtgagctattcagagctga
ccctggacgaagtgggccatggcagtccaccttgttgggccagttgtgcgggtactacac
ccaatggtcaggGGAGACGCGTAATAATGGGCCTGCCTATCTAACAAACG
>Capsid_Deletion-9_3-408
AGATAAAGCATCCTCGCTCCCAACTTTTCGTCTCCctacgaatgccactagcttaatgga
gagactgcgcttcccggtgtcagctcaagccgggaaaggtgagctatgtgtgttcagagc
tgaccctggacgaagtgggccatggcagtccaccttgttgggccagttgtgcgggtacta
cacccaatggtcaggGGAGACGAATAATGGGCCTGCCTATCTAACAAACG
>Capsid_Deletion-9_6-408
AGATAAAGCATCCTCGCTCCCAACTTTTCCGTCTCCctacgaatgccactagcttaatgg
agagactgcgcttcccggtgtcagctcaagccgggaaaggtgagctatgtttcagagctg
accctggacgaagtgggccatggcagtccaccttgttgggccagttgtgcgggtactaca
cccaatggtcaggGGAGACGGTAATAATGGGCCTGCCTATCTAACAAACG
>Capsid_Deletion-9_9-408
AGATAAAGCATCCTCGCTCCCAACTTTTCTGCGTCTCCctacgaatgccactagcttaat
ggagagactgcgcttcccggtgtcagctcaagccgggaaaggtgagctatgtagagctga
ccctggacgaagtgggccatggcagtccaccttgttgggccagttgtgcgggtactacac
ccaatggtcaggGGAGACGCGTAATAATGGGCCTGCCTATCTAACAAACG
>Capsid_Deletion-9_3-409
AGATAAAGCATCCTCGCTCCCAACTTTTCGTCTCCctacgaatgccactagcttaatgga
gagactgcgcttcccggtgtcagctcaagccgggaaaggtgagctatgtgcattcagagc
tgaccctggacgaagtgggccatggcagtccaccttgttgggccagttgtgcgggtacta
cacccaatggtcaggGGAGACGAATAATGGGCCTGCCTATCTAACAAACG
>Capsid_Deletion-9_6-409
AGATAAAGCATCCTCGCTCCCAACTTTTCCGTCTCCctacgaatgccactagcttaatgg
agagactgcgcttcccggtgtcagctcaagccgggaaaggtgagctatgtgcaagagctg
accctggacgaagtgggccatggcagtccaccttgttgggccagttgtgcgggtactaca
cccaatggtcaggGGAGACGGTAATAATGGGCCTGCCTATCTAACAAACG
>Capsid_Deletion-9_9-409
AGATAAAGCATCCTCGCTCCCAACTTTTCTGCGTCTCCctacgaatgccactagcttaat
ggagagactgcgcttcccggtgtcagctcaagccgggaaaggtgagctatgtgcagctga
ccctggacgaagtgggccatggcagtccaccttgttgggccagttgtgcgggtactacac
ccaatggtcaggGGAGACGCGTAATAATGGGCCTGCCTATCTAACAAACG
>Capsid_Deletion-9_3-410
AGATAAAGCATCCTCGCTCCCAACTTTTCGTCTCCctacgaatgccactagcttaatgga
gagactgcgcttcccggtgtcagctcaagccgggaaaggtgagctatgtgcagtgagagc
tgaccctggacgaagtgggccatggcagtccaccttgttgggccagttgtgcgggtacta
cacccaatggtcaggGGAGACGAATAATGGGCCTGCCTATCTAACAAACG
>Capsid_Deletion-9_6-410
AGATAAAGCATCCTCGCTCCCAACTTTTCCGTCTCCctacgaatgccactagcttaatgg
agagactgcgcttcccggtgtcagctcaagccgggaaaggtgagctatgtgcagtggctg
accctggacgaagtgggccatggcagtccaccttgttgggccagttgtgcgggtactaca
cccaatggtcaggGGAGACGGTAATAATGGGCCTGCCTATCTAACAAACG
>Capsid_Deletion-9_9-410
AGATAAAGCATCCTCGCTCCCAACTTTTCTGCGTCTCCctacgaatgccactagcttaat
ggagagactgcgcttcccggtgtcagctcaagccgggaaaggtgagctatgtgcagtgga
ccctggacgaagtgggccatggcagtccaccttgttgggccagttgtgcgggtactacac
ccaatggtcaggGGAGACGCGTAATAATGGGCCTGCCTATCTAACAAACG
>Capsid_Deletion-9_3-411
AGATAAAGCATCCTCGCTCCCAACTTTTCGTCTCCctacgaatgccactagcttaatgga
gagactgcgcttcccggtgtcagctcaagccgggaaaggtgagctatgtgcagtgttcgc
tgaccctggacgaagtgggccatggcagtccaccttgttgggccagttgtgcgggtacta
cacccaatggtcaggGGAGACGAATAATGGGCCTGCCTATCTAACAAACG
>Capsid_Deletion-9_6-411
AGATAAAGCATCCTCGCTCCCAACTTTTCCGTCTCCctacgaatgccactagcttaatgg
agagactgcgcttcccggtgtcagctcaagccgggaaaggtgagctatgtgcagtgttcg
accctggacgaagtgggccatggcagtccaccttgttgggccagttgtgcgggtactaca
cccaatggtcaggGGAGACGGTAATAATGGGCCTGCCTATCTAACAAACG
>Capsid_Deletion-9_9-411
AGATAAAGCATCCTCGCTCCCAACTTTTCTGCGTCTCCctacgaatgccactagcttaat
ggagagactgcgcttcccggtgtcagctcaagccgggaaaggtgagctatgtgcagtgtt
ccctggacgaagtgggccatggcagtccaccttgttgggccagttgtgcgggtactacac
ccaatggtcaggGGAGACGCGTAATAATGGGCCTGCCTATCTAACAAACG
>Capsid_Deletion-9_3-412
AGATAAAGCATCCTCGCTCCCAACTTTTCGTCTCCctacgaatgccactagcttaatgga
gagactgcgcttcccggtgtcagctcaagccgggaaaggtgagctatgtgcagtgttcag
agaccctggacgaagtgggccatggcagtccaccttgttgggccagttgtgcgggtacta
cacccaatggtcaggGGAGACGAATAATGGGCCTGCCTATCTAACAAACG
>Capsid_Deletion-9_6-412
AGATAAAGCATCCTCGCTCCCAACTTTTCCGTCTCCctacgaatgccactagcttaatgg
agagactgcgcttcccggtgtcagctcaagccgggaaaggtgagctatgtgcagtgttca
gacctggacgaagtgggccatggcagtccaccttgttgggccagttgtgcgggtactaca
cccaatggtcaggGGAGACGGTAATAATGGGCCTGCCTATCTAACAAACG
>Capsid_Deletion-9_9-412
AGATAAAGCATCCTCGCTCCCAACTTTTCTGCGTCTCCctacgaatgccactagcttaat
ggagagactgcgcttcccggtgtcagctcaagccgggaaaggtgagctatgtgcagtgtt
cagaggacgaagtgggccatggcagtccaccttgttgggccagttgtgcgggtactacac
ccaatggtcaggGGAGACGCGTAATAATGGGCCTGCCTATCTAACAAACG
>Capsid_Deletion-9_3-413
AGATAAAGCATCCTCGCTCCCAACTTTTCGTCTCCctacgaatgccactagcttaatgga
gagactgcgcttcccggtgtcagctcaagccgggaaaggtgagctatgtgcagtgttcag
agctcctggacgaagtgggccatggcagtccaccttgttgggccagttgtgcgggtacta
cacccaatggtcaggGGAGACGAATAATGGGCCTGCCTATCTAACAAACG
>Capsid_Deletion-9_6-413
AGATAAAGCATCCTCGCTCCCAACTTTTCCGTCTCCctacgaatgccactagcttaatgg
agagactgcgcttcccggtgtcagctcaagccgggaaaggtgagctatgtgcagtgttca
gagctggacgaagtgggccatggcagtccaccttgttgggccagttgtgcgggtactaca
cccaatggtcaggGGAGACGGTAATAATGGGCCTGCCTATCTAACAAACG
>Capsid_Deletion-9_9-413
AGATAAAGCATCCTCGCTCCCAACTTTTCTGCGTCTCCctacgaatgccactagcttaat
ggagagactgcgcttcccggtgtcagctcaagccgggaaaggtgagctatgtgcagtgtt
cagagctcgaagtgggccatggcagtccaccttgttgggccagttgtgcgggtactacac
ccaatggtcaggGGAGACGCGTAATAATGGGCCTGCCTATCTAACAAACG
>Capsid_Deletion-9_3-414
AGATAAAGCATCCTCGCTCCCAACTTTTCGTCTCCctacgaatgccactagcttaatgga
gagactgcgcttcccggtgtcagctcaagccgggaaaggtgagctatgtgcagtgttcag
agctgacggacgaagtgggccatggcagtccaccttgttgggccagttgtgcgggtacta
cacccaatggtcaggGGAGACGAATAATGGGCCTGCCTATCTAACAAACG
>Capsid_Deletion-9_6-414
AGATAAAGCATCCTCGCTCCCAACTTTTCCGTCTCCctacgaatgccactagcttaatgg
agagactgcgcttcccggtgtcagctcaagccgggaaaggtgagctatgtgcagtgttca
gagctgaccgaagtgggccatggcagtccaccttgttgggccagttgtgcgggtactaca
cccaatggtcaggGGAGACGGTAATAATGGGCCTGCCTATCTAACAAACG
>Capsid_Deletion-9_9-414
AGATAAAGCATCCTCGCTCCCAACTTTTCTGCGTCTCCctacgaatgccactagcttaat
ggagagactgcgcttcccggtgtcagctcaagccgggaaaggtgagctatgtgcagtgtt
cagagctgacagtgggccatggcagtccaccttgttgggccagttgtgcgggtactacac
ccaatggtcaggGGAGACGCGTAATAATGGGCCTGCCTATCTAACAAACG
>Capsid_Deletion-9_3-415
AGATAAAGCATCCTCGCTCCCAACTTTTCGTCTCCctacgaatgccactagcttaatgga
gagactgcgcttcccggtgtcagctcaagccgggaaaggtgagctatgtgcagtgttcag
agctgaccctcgaagtgggccatggcagtccaccttgttgggccagttgtgcgggtacta
cacccaatggtcaggGGAGACGAATAATGGGCCTGCCTATCTAACAAACG
>Capsid_Deletion-9_6-415
AGATAAAGCATCCTCGCTCCCAACTTTTCCGTCTCCctacgaatgccactagcttaatgg
agagactgcgcttcccggtgtcagctcaagccgggaaaggtgagctatgtgcagtgttca
gagctgaccctagtgggccatggcagtccaccttgttgggccagttgtgcgggtactaca
cccaatggtcaggGGAGACGGTAATAATGGGCCTGCCTATCTAACAAACG
>Capsid_Deletion-9_9-415
AGATAAAGCATCCTCGCTCCCAACTTTTCTGCGTCTCCctacgaatgccactagcttaat
ggagagactgcgcttcccggtgtcagctcaagccgggaaaggtgagctatgtgcagtgtt
cagagctgaccctgggccatggcagtccaccttgttgggccagttgtgcgggtactacac
ccaatggtcaggGGAGACGCGTAATAATGGGCCTGCCTATCTAACAAACG
>Capsid_Deletion-9_3-416
AGATAAAGCATCCTCGCTCCCAACTTTTCGTCTCCctacgaatgccactagcttaatgga
gagactgcgcttcccggtgtcagctcaagccgggaaaggtgagctatgtgcagtgttcag
agctgaccctggaagtgggccatggcagtccaccttgttgggccagttgtgcgggtacta
cacccaatggtcaggGGAGACGAATAATGGGCCTGCCTATCTAACAAACG
>Capsid_Deletion-9_6-416
AGATAAAGCATCCTCGCTCCCAACTTTTCCGTCTCCctacgaatgccactagcttaatgg
agagactgcgcttcccggtgtcagctcaagccgggaaaggtgagctatgtgcagtgttca
gagctgaccctggagggccatggcagtccaccttgttgggccagttgtgcgggtactaca
cccaatggtcaggGGAGACGGTAATAATGGGCCTGCCTATCTAACAAACG
>Capsid_Deletion-9_9-416
AGATAAAGCATCCTCGCTCCCAACTTTTCTGCGTCTCCctacgaatgccactagcttaat
ggagagactgcgcttcccggtgtcagctcaagccgggaaaggtgagctatgtgcagtgtt
cagagctgaccctggaccatggcagtccaccttgttgggccagttgtgcgggtactacac
ccaatggtcaggGGAGACGCGTAATAATGGGCCTGCCTATCTAACAAACG
>Capsid_Deletion-9_3-417
AGATAAAGCATCCTCGCTCCCAACTTTTCGTCTCCctacgaatgccactagcttaatgga
gagactgcgcttcccggtgtcagctcaagccgggaaaggtgagctatgtgcagtgttcag
agctgaccctggacgagggccatggcagtccaccttgttgggccagttgtgcgggtacta
cacccaatggtcaggGGAGACGAATAATGGGCCTGCCTATCTAACAAACG
>Capsid_Deletion-9_6-417
AGATAAAGCATCCTCGCTCCCAACTTTTCCGTCTCCctacgaatgccactagcttaatgg
agagactgcgcttcccggtgtcagctcaagccgggaaaggtgagctatgtgcagtgttca
gagctgaccctggacgaccatggcagtccaccttgttgggccagttgtgcgggtactaca
cccaatggtcaggGGAGACGGTAATAATGGGCCTGCCTATCTAACAAACG
>Capsid_Deletion-9_9-417
AGATAAAGCATCCTCGCTCCCAACTTTTCTGCGTCTCCctacgaatgccactagcttaat
ggagagactgcgcttcccggtgtcagctcaagccgggaaaggtgagctatgtgcagtgtt
cagagctgaccctggacgatggcagtccaccttgttgggccagttgtgcgggtactacac
ccaatggtcaggGGAGACGCGTAATAATGGGCCTGCCTATCTAACAAACG
>Capsid_Deletion-9_3-418
AGATAAAGCATCCTCGCTCCCAACTTTTCGTCTCCctacgaatgccactagcttaatgga
gagactgcgcttcccggtgtcagctcaagccgggaaaggtgagctatgtgcagtgttcag
agctgaccctggacgaagtccatggcagtccaccttgttgggccagttgtgcgggtacta
cacccaatggtcaggGGAGACGAATAATGGGCCTGCCTATCTAACAAACG
>Capsid_Deletion-9_6-418
AGATAAAGCATCCTCGCTCCCAACTTTTCCGTCTCCctacgaatgccactagcttaatgg
agagactgcgcttcccggtgtcagctcaagccgggaaaggtgagctatgtgcagtgttca
gagctgaccctggacgaagttggcagtccaccttgttgggccagttgtgcgggtactaca
cccaatggtcaggGGAGACGGTAATAATGGGCCTGCCTATCTAACAAACG
>Capsid_Deletion-9_9-418
AGATAAAGCATCCTCGCTCCCAACTTTTCTGCGTCTCCctacgaatgccactagcttaat
ggagagactgcgcttcccggtgtcagctcaagccgggaaaggtgagctatgtgcagtgtt
cagagctgaccctggacgaagtcagtccaccttgttgggccagttgtgcgggtactacac
ccaatggtcaggGGAGACGCGTAATAATGGGCCTGCCTATCTAACAAACG
>Capsid_Deletion-9_3-419
AGATAAAGCATCCTCGCTCCCAACTTTTCGTCTCCctacgaatgccactagcttaatgga
gagactgcgcttcccggtgtcagctcaagccgggaaaggtgagctatgtgcagtgttcag
agctgaccctggacgaagtgggtggcagtccaccttgttgggccagttgtgcgggtacta
cacccaatggtcaggGGAGACGAATAATGGGCCTGCCTATCTAACAAACG
>Capsid_Deletion-9_6-419
AGATAAAGCATCCTCGCTCCCAACTTTTCCGTCTCCctacgaatgccactagcttaatgg
agagactgcgcttcccggtgtcagctcaagccgggaaaggtgagctatgtgcagtgttca
gagctgaccctggacgaagtgggcagtccaccttgttgggccagttgtgcgggtactaca
cccaatggtcaggGGAGACGGTAATAATGGGCCTGCCTATCTAACAAACG
>Capsid_Deletion-9_9-419
AGATAAAGCATCCTCGCTCCCAACTTTTCTGCGTCTCCctacgaatgccactagcttaat
ggagagactgcgcttcccggtgtcagctcaagccgggaaaggtgagctatgtgcagtgtt
cagagctgaccctggacgaagtgggtccaccttgttgggccagttgtgcgggtactacac
ccaatggtcaggGGAGACGCGTAATAATGGGCCTGCCTATCTAACAAACG
>Capsid_Deletion-9_3-420
AGATAAAGCATCCTCGCTCCCAACTTTTCGTCTCCctacgaatgccactagcttaatgga
gagactgcgcttcccggtgtcagctcaagccgggaaaggtgagctatgtgcagtgttcag
agctgaccctggacgaagtgggccacagtccaccttgttgggccagttgtgcgggtacta
cacccaatggtcaggGGAGACGAATAATGGGCCTGCCTATCTAACAAACG
>Capsid_Deletion-9_6-420
AGATAAAGCATCCTCGCTCCCAACTTTTCCGTCTCCctacgaatgccactagcttaatgg
agagactgcgcttcccggtgtcagctcaagccgggaaaggtgagctatgtgcagtgttca
gagctgaccctggacgaagtgggccatccaccttgttgggccagttgtgcgggtactaca
cccaatggtcaggGGAGACGGTAATAATGGGCCTGCCTATCTAACAAACG
>Capsid_Deletion-9_9-420
AGATAAAGCATCCTCGCTCCCAACTTTTCTGCGTCTCCctacgaatgccactagcttaat
ggagagactgcgcttcccggtgtcagctcaagccgggaaaggtgagctatgtgcagtgtt
cagagctgaccctggacgaagtgggccaaccttgttgggccagttgtgcgggtactacac
ccaatggtcaggGGAGACGCGTAATAATGGGCCTGCCTATCTAACAAACG
>Capsid_Deletion-9_3-421
AGATAAAGCATCCTCGCTCCCAACTTTTCGTCTCCctacgaatgccactagcttaatgga
gagactgcgcttcccggtgtcagctcaagccgggaaaggtgagctatgtgcagtgttcag
agctgaccctggacgaagtgggccatggtccaccttgttgggccagttgtgcgggtacta
cacccaatggtcaggGGAGACGAATAATGGGCCTGCCTATCTAACAAACG
>Capsid_Deletion-9_6-421
AGATAAAGCATCCTCGCTCCCAACTTTTCCGTCTCCctacgaatgccactagcttaatgg
agagactgcgcttcccggtgtcagctcaagccgggaaaggtgagctatgtgcagtgttca
gagctgaccctggacgaagtgggccatggaccttgttgggccagttgtgcgggtactaca
cccaatggtcaggGGAGACGGTAATAATGGGCCTGCCTATCTAACAAACG
>Capsid_Deletion-9_9-421
AGATAAAGCATCCTCGCTCCCAACTTTTCTGCGTCTCCctacgaatgccactagcttaat
ggagagactgcgcttcccggtgtcagctcaagccgggaaaggtgagctatgtgcagtgtt
cagagctgaccctggacgaagtgggccatggttgttgggccagttgtgcgggtactacac
ccaatggtcaggGGAGACGCGTAATAATGGGCCTGCCTATCTAACAAACG
>Capsid_Deletion-9_3-422
AGATAAAGCATCCTCGCTCCCAACTTTTCGTCTCCctacgaatgccactagcttaatgga
gagactgcgcttcccggtgtcagctcaagccgggaaaggtgagctatgtgcagtgttcag
agctgaccctggacgaagtgggccatggcagaccttgttgggccagttgtgcgggtacta
cacccaatggtcaggGGAGACGAATAATGGGCCTGCCTATCTAACAAACG
>Capsid_Deletion-9_6-422
AGATAAAGCATCCTCGCTCCCAACTTTTCCGTCTCCctacgaatgccactagcttaatgg
agagactgcgcttcccggtgtcagctcaagccgggaaaggtgagctatgtgcagtgttca
gagctgaccctggacgaagtgggccatggcagttgttgggccagttgtgcgggtactaca
cccaatggtcaggGGAGACGGTAATAATGGGCCTGCCTATCTAACAAACG
>Capsid_Deletion-9_9-422
AGATAAAGCATCCTCGCTCCCAACTTTTCTGCGTCTCCctacgaatgccactagcttaat
ggagagactgcgcttcccggtgtcagctcaagccgggaaaggtgagctatgtgcagtgtt
cagagctgaccctggacgaagtgggccatggcagttgggccagttgtgcgggtactacac
ccaatggtcaggGGAGACGCGTAATAATGGGCCTGCCTATCTAACAAACG
>Capsid_Deletion-9_3-423
AGATAAAGCATCCTCGCTCCCAACTTTTCGTCTCCctacgaatgccactagcttaatgga
gagactgcgcttcccggtgtcagctcaagccgggaaaggtgagctatgtgcagtgttcag
agctgaccctggacgaagtgggccatggcagtccttgttgggccagttgtgcgggtacta
cacccaatggtcaggGGAGACGAATAATGGGCCTGCCTATCTAACAAACG
>Capsid_Deletion-9_6-423
AGATAAAGCATCCTCGCTCCCAACTTTTCCGTCTCCctacgaatgccactagcttaatgg
agagactgcgcttcccggtgtcagctcaagccgggaaaggtgagctatgtgcagtgttca
gagctgaccctggacgaagtgggccatggcagtccttgggccagttgtgcgggtactaca
cccaatggtcaggGGAGACGGTAATAATGGGCCTGCCTATCTAACAAACG
>Capsid_Deletion-9_9-423
AGATAAAGCATCCTCGCTCCCAACTTTTCTGCGTCTCCctacgaatgccactagcttaat
ggagagactgcgcttcccggtgtcagctcaagccgggaaaggtgagctatgtgcagtgtt
cagagctgaccctggacgaagtgggccatggcagtccggccagttgtgcgggtactacac
ccaatggtcaggGGAGACGCGTAATAATGGGCCTGCCTATCTAACAAACG
>Capsid_Deletion-9_3-424
AGATAAAGCATCCTCGCTCCCAACTTTTCGTCTCCctacgaatgccactagcttaatgga
gagactgcgcttcccggtgtcagctcaagccgggaaaggtgagctatgtgcagtgttcag
agctgaccctggacgaagtgggccatggcagtccaccttgggccagttgtgcgggtacta
cacccaatggtcaggGGAGACGAATAATGGGCCTGCCTATCTAACAAACG
>Capsid_Deletion-9_6-424
AGATAAAGCATCCTCGCTCCCAACTTTTCCGTCTCCctacgaatgccactagcttaatgg
agagactgcgcttcccggtgtcagctcaagccgggaaaggtgagctatgtgcagtgttca
gagctgaccctggacgaagtgggccatggcagtccaccggccagttgtgcgggtactaca
cccaatggtcaggGGAGACGGTAATAATGGGCCTGCCTATCTAACAAACG
>Capsid_Deletion-9_9-424
AGATAAAGCATCCTCGCTCCCAACTTTTCTGCGTCTCCctacgaatgccactagcttaat
ggagagactgcgcttcccggtgtcagctcaagccgggaaaggtgagctatgtgcagtgtt
cagagctgaccctggacgaagtgggccatggcagtccacccagttgtgcgggtactacac
ccaatggtcaggGGAGACGCGTAATAATGGGCCTGCCTATCTAACAAACG
>Capsid_Deletion-9_3-425
AGATAAAGCATCCTCGCTCCCAACTTTTCGTCTCCctacgaatgccactagcttaatgga
gagactgcgcttcccggtgtcagctcaagccgggaaaggtgagctatgtgcagtgttcag
agctgaccctggacgaagtgggccatggcagtccaccttgggccagttgtgcgggtacta
cacccaatggtcaggGGAGACGAATAATGGGCCTGCCTATCTAACAAACG
>Capsid_Deletion-9_6-425
AGATAAAGCATCCTCGCTCCCAACTTTTCCGTCTCCctacgaatgccactagcttaatgg
agagactgcgcttcccggtgtcagctcaagccgggaaaggtgagctatgtgcagtgttca
gagctgaccctggacgaagtgggccatggcagtccaccttgcagttgtgcgggtactaca
cccaatggtcaggGGAGACGGTAATAATGGGCCTGCCTATCTAACAAACG
>Capsid_Deletion-9_9-425
AGATAAAGCATCCTCGCTCCCAACTTTTCTGCGTCTCCctacgaatgccactagcttaat
ggagagactgcgcttcccggtgtcagctcaagccgggaaaggtgagctatgtgcagtgtt
cagagctgaccctggacgaagtgggccatggcagtccaccttgttgtgcgggtactacac
ccaatggtcaggGGAGACGCGTAATAATGGGCCTGCCTATCTAACAAACG
>Capsid_Deletion-9_3-426
AGATAAAGCATCCTCGCTCCCAACTTTTCGTCTCCctacgaatgccactagcttaatgga
gagactgcgcttcccggtgtcagctcaagccgggaaaggtgagctatgtgcagtgttcag
agctgaccctggacgaagtgggccatggcagtccaccttgttgcagttgtgcgggtacta
cacccaatggtcaggGGAGACGAATAATGGGCCTGCCTATCTAACAAACG
>Capsid_Deletion-9_6-426
AGATAAAGCATCCTCGCTCCCAACTTTTCCGTCTCCctacgaatgccactagcttaatgg
agagactgcgcttcccggtgtcagctcaagccgggaaaggtgagctatgtgcagtgttca
gagctgaccctggacgaagtgggccatggcagtccaccttgttgttgtgcgggtactaca
cccaatggtcaggGGAGACGGTAATAATGGGCCTGCCTATCTAACAAACG
>Capsid_Deletion-9_9-426
AGATAAAGCATCCTCGCTCCCAACTTTTCTGCGTCTCCctacgaatgccactagcttaat
ggagagactgcgcttcccggtgtcagctcaagccgggaaaggtgagctatgtgcagtgtt
cagagctgaccctggacgaagtgggccatggcagtccaccttgttgtgcgggtactacac
ccaatggtcaggGGAGACGCGTAATAATGGGCCTGCCTATCTAACAAACG
>Capsid_Deletion-9_3-427
AGATAAAGCATCCTCGCTCCCAACTTTTCGTCTCCctacgaatgccactagcttaatgga
gagactgcgcttcccggtgtcagctcaagccgggaaaggtgagctatgtgcagtgttcag
agctgaccctggacgaagtgggccatggcagtccaccttgttgggcttgtgcgggtacta
cacccaatggtcaggGGAGACGAATAATGGGCCTGCCTATCTAACAAACG
>Capsid_Deletion-9_6-427
AGATAAAGCATCCTCGCTCCCAACTTTTCCGTCTCCctacgaatgccactagcttaatgg
agagactgcgcttcccggtgtcagctcaagccgggaaaggtgagctatgtgcagtgttca
gagctgaccctggacgaagtgggccatggcagtccaccttgttgggctgcgggtactaca
cccaatggtcaggGGAGACGGTAATAATGGGCCTGCCTATCTAACAAACG
>Capsid_Deletion-9_9-427
AGATAAAGCATCCTCGCTCCCAACTTTTCTGCGTCTCCctacgaatgccactagcttaat
ggagagactgcgcttcccggtgtcagctcaagccgggaaaggtgagctatgtgcagtgtt
cagagctgaccctggacgaagtgggccatggcagtccaccttgttgggcgggtactacac
ccaatggtcaggGGAGACGCGTAATAATGGGCCTGCCTATCTAACAAACG
>Capsid_Deletion-9_3-428
AGATAAAGCATCCTCGCTCCCAACTTTTCGTCTCCctacgaatgccactagcttaatgga
gagactgcgcttcccggtgtcagctcaagccgggaaaggtgagctatgtgcagtgttcag
agctgaccctggacgaagtgggccatggcagtccaccttgttgggccagtgcgggtacta
cacccaatggtcaggGGAGACGAATAATGGGCCTGCCTATCTAACAAACG
>Capsid_Deletion-9_6-428
AGATAAAGCATCCTCGCTCCCAACTTTTCCGTCTCCctacgaatgccactagcttaatgg
agagactgcgcttcccggtgtcagctcaagccgggaaaggtgagctatgtgcagtgttca
gagctgaccctggacgaagtgggccatggcagtccaccttgttgggccaggggtactaca
cccaatggtcaggGGAGACGGTAATAATGGGCCTGCCTATCTAACAAACG
>Capsid_Deletion-9_9-428
AGATAAAGCATCCTCGCTCCCAACTTTTCTGCGTCTCCctacgaatgccactagcttaat
ggagagactgcgcttcccggtgtcagctcaagccgggaaaggtgagctatgtgcagtgtt
cagagctgaccctggacgaagtgggccatggcagtccaccttgttgggccagtactacac
ccaatggtcaggGGAGACGCGTAATAATGGGCCTGCCTATCTAACAAACG
>Capsid_Deletion-9_3-429
AGATAAAGCATCCTCGCTCCCAACTTTTCGTCTCCctacgaatgccactagcttaatgga
gagactgcgcttcccggtgtcagctcaagccgggaaaggtgagctatgtgcagtgttcag
agctgaccctggacgaagtgggccatggcagtccaccttgttgggccagttggggtacta
cacccaatggtcaggGGAGACGAATAATGGGCCTGCCTATCTAACAAACG
>Capsid_Deletion-9_6-429
AGATAAAGCATCCTCGCTCCCAACTTTTCCGTCTCCctacgaatgccactagcttaatgg
agagactgcgcttcccggtgtcagctcaagccgggaaaggtgagctatgtgcagtgttca
gagctgaccctggacgaagtgggccatggcagtccaccttgttgggccagttgtactaca
cccaatggtcaggGGAGACGGTAATAATGGGCCTGCCTATCTAACAAACG
>Capsid_Deletion-9_9-429
AGATAAAGCATCCTCGCTCCCAACTTTTCTGCGTCTCCctacgaatgccactagcttaat
ggagagactgcgcttcccggtgtcagctcaagccgggaaaggtgagctatgtgcagtgtt
cagagctgaccctggacgaagtgggccatggcagtccaccttgttgggccagttgtacac
ccaatggtcaggGGAGACGCGTAATAATGGGCCTGCCTATCTAACAAACG
>Capsid_Deletion-9_3-430
AGATAAAGCATCCTCGCTCCCAACTTTTCGTCTCCctacgaatgccactagcttaatgga
gagactgcgcttcccggtgtcagctcaagccgggaaaggtgagctatgtgcagtgttcag
agctgaccctggacgaagtgggccatggcagtccaccttgttgggccagttgtgctacta
cacccaatggtcaggGGAGACGAATAATGGGCCTGCCTATCTAACAAACG
>Capsid_Deletion-9_6-430
AGATAAAGCATCCTCGCTCCCAACTTTTCCGTCTCCctacgaatgccactagcttaatgg
agagactgcgcttcccggtgtcagctcaagccgggaaaggtgagctatgtgcagtgttca
gagctgaccctggacgaagtgggccatggcagtccaccttgttgggccagttgtgctaca
cccaatggtcaggGGAGACGGTAATAATGGGCCTGCCTATCTAACAAACG
>Capsid_Deletion-9_9-430
AGATAAAGCATCCTCGCTCCCAACTTTTCTGCGTCTCCctacgaatgccactagcttaat
ggagagactgcgcttcccggtgtcagctcaagccgggaaaggtgagctatgtgcagtgtt
cagagctgaccctggacgaagtgggccatggcagtccaccttgttgggccagttgtgcac
ccaatggtcaggGGAGACGCGTAATAATGGGCCTGCCTATCTAACAAACG
>Capsid_Deletion-9_3-431
AGATAAAGCATCCTCGCTCCCAACTTTTCGTCTCCctacgaatgccactagcttaatgga
gagactgcgcttcccggtgtcagctcaagccgggaaaggtgagctatgtgcagtgttcag
agctgaccctggacgaagtgggccatggcagtccaccttgttgggccagttgtgcgggta
cacccaatggtcaggGGAGACGAATAATGGGCCTGCCTATCTAACAAACG
>Capsid_Deletion-9_6-431
AGATAAAGCATCCTCGCTCCCAACTTTTCCGTCTCCctacgaatgccactagcttaatgg
agagactgcgcttcccggtgtcagctcaagccgggaaaggtgagctatgtgcagtgttca
gagctgaccctggacgaagtgggccatggcagtccaccttgttgggccagttgtgcggga
cccaatggtcaggGGAGACGGTAATAATGGGCCTGCCTATCTAACAAACG
>Capsid_Deletion-9_9-431
AGATAAAGCATCCTCGCTCCCAACTTTTCTGCGTCTCCctacgaatgccactagcttaat
ggagagactgcgcttcccggtgtcagctcaagccgggaaaggtgagctatgtgcagtgtt
cagagctgaccctggacgaagtgggccatggcagtccaccttgttgggccagttgtgcgg
gcaatggtcaggGGAGACGCGTAATAATGGGCCTGCCTATCTAACAAACG
>Capsid_Deletion-9_3-432
AGATAAAGCATCCTCGCTCCCAACTTTTCGTCTCCctacgaatgccactagcttaatgga
gagactgcgcttcccggtgtcagctcaagccgggaaaggtgagctatgtgcagtgttcag
agctgaccctggacgaagtgggccatggcagtccaccttgttgggccagttgtgcgggta
cacccaatggtcaggGGAGACGAATAATGGGCCTGCCTATCTAACAAACG
>Capsid_Deletion-9_6-432
AGATAAAGCATCCTCGCTCCCAACTTTTCCGTCTCCctacgaatgccactagcttaatgg
agagactgcgcttcccggtgtcagctcaagccgggaaaggtgagctatgtgcagtgttca
gagctgaccctggacgaagtgggccatggcagtccaccttgttgggccagttgtgcgggt
accaatggtcaggGGAGACGGTAATAATGGGCCTGCCTATCTAACAAACG
>Capsid_Deletion-9_9-432
AGATAAAGCATCCTCGCTCCCAACTTTTCTGCGTCTCCctacgaatgccactagcttaat
ggagagactgcgcttcccggtgtcagctcaagccgggaaaggtgagctatgtgcagtgtt
cagagctgaccctggacgaagtgggccatggcagtccaccttgttgggccagttgtgcgg
gtactggtcaggGGAGACGCGTAATAATGGGCCTGCCTATCTAACAAACG
>Capsid_Deletion-9_3-433
AGATAAAGCATCCTCGCTCCCAACTTTTCGTCTCCctacgaatgccactagcttaatgga
gagactgcgcttcccggtgtcagctcaagccgggaaaggtgagctatgtgcagtgttcag
agctgaccctggacgaagtgggccatggcagtccaccttgttgggccagttgtgcgggta
ctaccaatggtcaggGGAGACGAATAATGGGCCTGCCTATCTAACAAACG
>Capsid_Deletion-9_6-433
AGATAAAGCATCCTCGCTCCCAACTTTTCCGTCTCCctacgaatgccactagcttaatgg
agagactgcgcttcccggtgtcagctcaagccgggaaaggtgagctatgtgcagtgttca
gagctgaccctggacgaagtgggccatggcagtccaccttgttgggccagttgtgcgggt
actactggtcaggGGAGACGGTAATAATGGGCCTGCCTATCTAACAAACG
>Capsid_Deletion-9_9-433
AGATAAAGCATCCTCGCTCCCAACTTTTCTGCGTCTCCctacgaatgccactagcttaat
ggagagactgcgcttcccggtgtcagctcaagccgggaaaggtgagctatgtgcagtgtt
cagagctgaccctggacgaagtgggccatggcagtccaccttgttgggccagttgtgcgg
gtactactcaggGGAGACGCGTAATAATGGGCCTGCCTATCTAACAAACG
>Capsid_Deletion-10_3-434
TGCTTACCGGGATACAATCGCTAGCTAACGTCTCCactacacctggtcaggatcactgga
agtcaccttcatgttcaccgggtcctttatggctaccggcaagatgctcatagcatacac
accaccaggaggccccttacccaaggaccgggcgaccgccatgttgggcacgcacgtcat
ctgggactttgggctGGAGACGGCATCTAAGCCAAGTGCCACTACCAAAC
>Capsid_Deletion-10_6-434
TGCTTACCGGGATACAATCGCTAGCTAAGCGTCTCCactacacctcaggatcactggaag
tcaccttcatgttcaccgggtcctttatggctaccggcaagatgctcatagcatacacac
caccaggaggccccttacccaaggaccgggcgaccgccatgttgggcacgcacgtcatct
gggactttgggctGGAGACGTTGCATCTAAGCCAAGTGCCACTACCAAAC
>Capsid_Deletion-10_9-434
TGCTTACCGGGATACAATCGCTAGCTAAGCGCGTCTCCactacaccggatcactggaagt
caccttcatgttcaccgggtcctttatggctaccggcaagatgctcatagcatacacacc
accaggaggccccttacccaaggaccgggcgaccgccatgttgggcacgcacgtcatctg
ggactttgggctGGAGACGGTTGCATCTAAGCCAAGTGCCACTACCAAAC
>Capsid_Deletion-10_3-435
TGCTTACCGGGATACAATCGCTAGCTAACGTCTCCactacacccaatcaggatcactgga
agtcaccttcatgttcaccgggtcctttatggctaccggcaagatgctcatagcatacac
accaccaggaggccccttacccaaggaccgggcgaccgccatgttgggcacgcacgtcat
ctgggactttgggctGGAGACGGCATCTAAGCCAAGTGCCACTACCAAAC
>Capsid_Deletion-10_6-435
TGCTTACCGGGATACAATCGCTAGCTAAGCGTCTCCactacacccaaggatcactggaag
tcaccttcatgttcaccgggtcctttatggctaccggcaagatgctcatagcatacacac
caccaggaggccccttacccaaggaccgggcgaccgccatgttgggcacgcacgtcatct
gggactttgggctGGAGACGTTGCATCTAAGCCAAGTGCCACTACCAAAC
>Capsid_Deletion-10_9-435
TGCTTACCGGGATACAATCGCTAGCTAAGCGCGTCTCCactacacccaatcactggaagt
caccttcatgttcaccgggtcctttatggctaccggcaagatgctcatagcatacacacc
accaggaggccccttacccaaggaccgggcgaccgccatgttgggcacgcacgtcatctg
ggactttgggctGGAGACGGTTGCATCTAAGCCAAGTGCCACTACCAAAC
>Capsid_Deletion-10_3-436
TGCTTACCGGGATACAATCGCTAGCTAACGTCTCCactacacccaatggggatcactgga
agtcaccttcatgttcaccgggtcctttatggctaccggcaagatgctcatagcatacac
accaccaggaggccccttacccaaggaccgggcgaccgccatgttgggcacgcacgtcat
ctgggactttgggctGGAGACGGCATCTAAGCCAAGTGCCACTACCAAAC
>Capsid_Deletion-10_6-436
TGCTTACCGGGATACAATCGCTAGCTAAGCGTCTCCactacacccaatggtcactggaag
tcaccttcatgttcaccgggtcctttatggctaccggcaagatgctcatagcatacacac
caccaggaggccccttacccaaggaccgggcgaccgccatgttgggcacgcacgtcatct
gggactttgggctGGAGACGTTGCATCTAAGCCAAGTGCCACTACCAAAC
>Capsid_Deletion-10_9-436
TGCTTACCGGGATACAATCGCTAGCTAAGCGCGTCTCCactacacccaatggctggaagt
caccttcatgttcaccgggtcctttatggctaccggcaagatgctcatagcatacacacc
accaggaggccccttacccaaggaccgggcgaccgccatgttgggcacgcacgtcatctg
ggactttgggctGGAGACGGTTGCATCTAAGCCAAGTGCCACTACCAAAC
>Capsid_Deletion-10_3-437
TGCTTACCGGGATACAATCGCTAGCTAACGTCTCCactacacccaatggtcatcactgga
agtcaccttcatgttcaccgggtcctttatggctaccggcaagatgctcatagcatacac
accaccaggaggccccttacccaaggaccgggcgaccgccatgttgggcacgcacgtcat
ctgggactttgggctGGAGACGGCATCTAAGCCAAGTGCCACTACCAAAC
>Capsid_Deletion-10_6-437
TGCTTACCGGGATACAATCGCTAGCTAAGCGTCTCCactacacccaatggtcactggaag
tcaccttcatgttcaccgggtcctttatggctaccggcaagatgctcatagcatacacac
caccaggaggccccttacccaaggaccgggcgaccgccatgttgggcacgcacgtcatct
gggactttgggctGGAGACGTTGCATCTAAGCCAAGTGCCACTACCAAAC
>Capsid_Deletion-10_9-437
TGCTTACCGGGATACAATCGCTAGCTAAGCGCGTCTCCactacacccaatggtcagaagt
caccttcatgttcaccgggtcctttatggctaccggcaagatgctcatagcatacacacc
accaggaggccccttacccaaggaccgggcgaccgccatgttgggcacgcacgtcatctg
ggactttgggctGGAGACGGTTGCATCTAAGCCAAGTGCCACTACCAAAC
>Capsid_Deletion-10_3-438
TGCTTACCGGGATACAATCGCTAGCTAACGTCTCCactacacccaatggtcaggactgga
agtcaccttcatgttcaccgggtcctttatggctaccggcaagatgctcatagcatacac
accaccaggaggccccttacccaaggaccgggcgaccgccatgttgggcacgcacgtcat
ctgggactttgggctGGAGACGGCATCTAAGCCAAGTGCCACTACCAAAC
>Capsid_Deletion-10_6-438
TGCTTACCGGGATACAATCGCTAGCTAAGCGTCTCCactacacccaatggtcaggagaag
tcaccttcatgttcaccgggtcctttatggctaccggcaagatgctcatagcatacacac
caccaggaggccccttacccaaggaccgggcgaccgccatgttgggcacgcacgtcatct
gggactttgggctGGAGACGTTGCATCTAAGCCAAGTGCCACTACCAAAC
>Capsid_Deletion-10_9-438
TGCTTACCGGGATACAATCGCTAGCTAAGCGCGTCTCCactacacccaatggtcaggagt
caccttcatgttcaccgggtcctttatggctaccggcaagatgctcatagcatacacacc
accaggaggccccttacccaaggaccgggcgaccgccatgttgggcacgcacgtcatctg
ggactttgggctGGAGACGGTTGCATCTAAGCCAAGTGCCACTACCAAAC
>Capsid_Deletion-10_3-439
TGCTTACCGGGATACAATCGCTAGCTAACGTCTCCactacacccaatggtcaggatcaga
agtcaccttcatgttcaccgggtcctttatggctaccggcaagatgctcatagcatacac
accaccaggaggccccttacccaaggaccgggcgaccgccatgttgggcacgcacgtcat
ctgggactttgggctGGAGACGGCATCTAAGCCAAGTGCCACTACCAAAC
>Capsid_Deletion-10_6-439
TGCTTACCGGGATACAATCGCTAGCTAAGCGTCTCCactacacccaatggtcaggatcag
tcaccttcatgttcaccgggtcctttatggctaccggcaagatgctcatagcatacacac
caccaggaggccccttacccaaggaccgggcgaccgccatgttgggcacgcacgtcatct
gggactttgggctGGAGACGTTGCATCTAAGCCAAGTGCCACTACCAAAC
>Capsid_Deletion-10_9-439
TGCTTACCGGGATACAATCGCTAGCTAAGCGCGTCTCCactacacccaatggtcaggatc
aaccttcatgttcaccgggtcctttatggctaccggcaagatgctcatagcatacacacc
accaggaggccccttacccaaggaccgggcgaccgccatgttgggcacgcacgtcatctg
ggactttgggctGGAGACGGTTGCATCTAAGCCAAGTGCCACTACCAAAC
>Capsid_Deletion-10_3-440
TGCTTACCGGGATACAATCGCTAGCTAACGTCTCCactacacccaatggtcaggatcact
ggtcaccttcatgttcaccgggtcctttatggctaccggcaagatgctcatagcatacac
accaccaggaggccccttacccaaggaccgggcgaccgccatgttgggcacgcacgtcat
ctgggactttgggctGGAGACGGCATCTAAGCCAAGTGCCACTACCAAAC
>Capsid_Deletion-10_6-440
TGCTTACCGGGATACAATCGCTAGCTAAGCGTCTCCactacacccaatggtcaggatcac
tgaccttcatgttcaccgggtcctttatggctaccggcaagatgctcatagcatacacac
caccaggaggccccttacccaaggaccgggcgaccgccatgttgggcacgcacgtcatct
gggactttgggctGGAGACGTTGCATCTAAGCCAAGTGCCACTACCAAAC
>Capsid_Deletion-10_9-440
TGCTTACCGGGATACAATCGCTAGCTAAGCGCGTCTCCactacacccaatggtcaggatc
actgttcatgttcaccgggtcctttatggctaccggcaagatgctcatagcatacacacc
accaggaggccccttacccaaggaccgggcgaccgccatgttgggcacgcacgtcatctg
ggactttgggctGGAGACGGTTGCATCTAAGCCAAGTGCCACTACCAAAC
>Capsid_Deletion-10_3-441
TGCTTACCGGGATACAATCGCTAGCTAACGTCTCCactacacccaatggtcaggatcact
ggaaaccttcatgttcaccgggtcctttatggctaccggcaagatgctcatagcatacac
accaccaggaggccccttacccaaggaccgggcgaccgccatgttgggcacgcacgtcat
ctgggactttgggctGGAGACGGCATCTAAGCCAAGTGCCACTACCAAAC
>Capsid_Deletion-10_6-441
TGCTTACCGGGATACAATCGCTAGCTAAGCGTCTCCactacacccaatggtcaggatcac
tggaattcatgttcaccgggtcctttatggctaccggcaagatgctcatagcatacacac
caccaggaggccccttacccaaggaccgggcgaccgccatgttgggcacgcacgtcatct
gggactttgggctGGAGACGTTGCATCTAAGCCAAGTGCCACTACCAAAC
>Capsid_Deletion-10_9-441
TGCTTACCGGGATACAATCGCTAGCTAAGCGCGTCTCCactacacccaatggtcaggatc
actggaaatgttcaccgggtcctttatggctaccggcaagatgctcatagcatacacacc
accaggaggccccttacccaaggaccgggcgaccgccatgttgggcacgcacgtcatctg
ggactttgggctGGAGACGGTTGCATCTAAGCCAAGTGCCACTACCAAAC
>Capsid_Deletion-10_3-442
TGCTTACCGGGATACAATCGCTAGCTAACGTCTCCactacacccaatggtcaggatcact
ggaagtcttcatgttcaccgggtcctttatggctaccggcaagatgctcatagcatacac
accaccaggaggccccttacccaaggaccgggcgaccgccatgttgggcacgcacgtcat
ctgggactttgggctGGAGACGGCATCTAAGCCAAGTGCCACTACCAAAC
>Capsid_Deletion-10_6-442
TGCTTACCGGGATACAATCGCTAGCTAAGCGTCTCCactacacccaatggtcaggatcac
tggaagtcatgttcaccgggtcctttatggctaccggcaagatgctcatagcatacacac
caccaggaggccccttacccaaggaccgggcgaccgccatgttgggcacgcacgtcatct
gggactttgggctGGAGACGTTGCATCTAAGCCAAGTGCCACTACCAAAC
>Capsid_Deletion-10_9-442
TGCTTACCGGGATACAATCGCTAGCTAAGCGCGTCTCCactacacccaatggtcaggatc
actggaagtcttcaccgggtcctttatggctaccggcaagatgctcatagcatacacacc
accaggaggccccttacccaaggaccgggcgaccgccatgttgggcacgcacgtcatctg
ggactttgggctGGAGACGGTTGCATCTAAGCCAAGTGCCACTACCAAAC
>Capsid_Deletion-10_3-443
TGCTTACCGGGATACAATCGCTAGCTAACGTCTCCactacacccaatggtcaggatcact
ggaagtcaccatgttcaccgggtcctttatggctaccggcaagatgctcatagcatacac
accaccaggaggccccttacccaaggaccgggcgaccgccatgttgggcacgcacgtcat
ctgggactttgggctGGAGACGGCATCTAAGCCAAGTGCCACTACCAAAC
>Capsid_Deletion-10_6-443
TGCTTACCGGGATACAATCGCTAGCTAAGCGTCTCCactacacccaatggtcaggatcac
tggaagtcaccttcaccgggtcctttatggctaccggcaagatgctcatagcatacacac
caccaggaggccccttacccaaggaccgggcgaccgccatgttgggcacgcacgtcatct
gggactttgggctGGAGACGTTGCATCTAAGCCAAGTGCCACTACCAAAC
>Capsid_Deletion-10_9-443
TGCTTACCGGGATACAATCGCTAGCTAAGCGCGTCTCCactacacccaatggtcaggatc
actggaagtcaccaccgggtcctttatggctaccggcaagatgctcatagcatacacacc
accaggaggccccttacccaaggaccgggcgaccgccatgttgggcacgcacgtcatctg
ggactttgggctGGAGACGGTTGCATCTAAGCCAAGTGCCACTACCAAAC
>Capsid_Deletion-10_3-444
TGCTTACCGGGATACAATCGCTAGCTAACGTCTCCactacacccaatggtcaggatcact
ggaagtcaccttcttcaccgggtcctttatggctaccggcaagatgctcatagcatacac
accaccaggaggccccttacccaaggaccgggcgaccgccatgttgggcacgcacgtcat
ctgggactttgggctGGAGACGGCATCTAAGCCAAGTGCCACTACCAAAC
>Capsid_Deletion-10_6-444
TGCTTACCGGGATACAATCGCTAGCTAAGCGTCTCCactacacccaatggtcaggatcac
tggaagtcaccttcaccgggtcctttatggctaccggcaagatgctcatagcatacacac
caccaggaggccccttacccaaggaccgggcgaccgccatgttgggcacgcacgtcatct
gggactttgggctGGAGACGTTGCATCTAAGCCAAGTGCCACTACCAAAC
>Capsid_Deletion-10_9-444
TGCTTACCGGGATACAATCGCTAGCTAAGCGCGTCTCCactacacccaatggtcaggatc
actggaagtcaccttcgggtcctttatggctaccggcaagatgctcatagcatacacacc
accaggaggccccttacccaaggaccgggcgaccgccatgttgggcacgcacgtcatctg
ggactttgggctGGAGACGGTTGCATCTAAGCCAAGTGCCACTACCAAAC
>Capsid_Deletion-10_3-445
TGCTTACCGGGATACAATCGCTAGCTAACGTCTCCactacacccaatggtcaggatcact
ggaagtcaccttcatgaccgggtcctttatggctaccggcaagatgctcatagcatacac
accaccaggaggccccttacccaaggaccgggcgaccgccatgttgggcacgcacgtcat
ctgggactttgggctGGAGACGGCATCTAAGCCAAGTGCCACTACCAAAC
>Capsid_Deletion-10_6-445
TGCTTACCGGGATACAATCGCTAGCTAAGCGTCTCCactacacccaatggtcaggatcac
tggaagtcaccttcatggggtcctttatggctaccggcaagatgctcatagcatacacac
caccaggaggccccttacccaaggaccgggcgaccgccatgttgggcacgcacgtcatct
gggactttgggctGGAGACGTTGCATCTAAGCCAAGTGCCACTACCAAAC
>Capsid_Deletion-10_9-445
TGCTTACCGGGATACAATCGCTAGCTAAGCGCGTCTCCactacacccaatggtcaggatc
actggaagtcaccttcatgtcctttatggctaccggcaagatgctcatagcatacacacc
accaggaggccccttacccaaggaccgggcgaccgccatgttgggcacgcacgtcatctg
ggactttgggctGGAGACGGTTGCATCTAAGCCAAGTGCCACTACCAAAC
>Capsid_Deletion-10_3-446
TGCTTACCGGGATACAATCGCTAGCTAACGTCTCCactacacccaatggtcaggatcact
ggaagtcaccttcatgttcgggtcctttatggctaccggcaagatgctcatagcatacac
accaccaggaggccccttacccaaggaccgggcgaccgccatgttgggcacgcacgtcat
ctgggactttgggctGGAGACGGCATCTAAGCCAAGTGCCACTACCAAAC
>Capsid_Deletion-10_6-446
TGCTTACCGGGATACAATCGCTAGCTAAGCGTCTCCactacacccaatggtcaggatcac
tggaagtcaccttcatgttctcctttatggctaccggcaagatgctcatagcatacacac
caccaggaggccccttacccaaggaccgggcgaccgccatgttgggcacgcacgtcatct
gggactttgggctGGAGACGTTGCATCTAAGCCAAGTGCCACTACCAAAC
>Capsid_Deletion-10_9-446
TGCTTACCGGGATACAATCGCTAGCTAAGCGCGTCTCCactacacccaatggtcaggatc
actggaagtcaccttcatgttctttatggctaccggcaagatgctcatagcatacacacc
accaggaggccccttacccaaggaccgggcgaccgccatgttgggcacgcacgtcatctg
ggactttgggctGGAGACGGTTGCATCTAAGCCAAGTGCCACTACCAAAC
>Capsid_Deletion-10_3-447
TGCTTACCGGGATACAATCGCTAGCTAACGTCTCCactacacccaatggtcaggatcact
ggaagtcaccttcatgttcacctcctttatggctaccggcaagatgctcatagcatacac
accaccaggaggccccttacccaaggaccgggcgaccgccatgttgggcacgcacgtcat
ctgggactttgggctGGAGACGGCATCTAAGCCAAGTGCCACTACCAAAC
>Capsid_Deletion-10_6-447
TGCTTACCGGGATACAATCGCTAGCTAAGCGTCTCCactacacccaatggtcaggatcac
tggaagtcaccttcatgttcacctttatggctaccggcaagatgctcatagcatacacac
caccaggaggccccttacccaaggaccgggcgaccgccatgttgggcacgcacgtcatct
gggactttgggctGGAGACGTTGCATCTAAGCCAAGTGCCACTACCAAAC
>Capsid_Deletion-10_9-447
TGCTTACCGGGATACAATCGCTAGCTAAGCGCGTCTCCactacacccaatggtcaggatc
actggaagtcaccttcatgttcaccatggctaccggcaagatgctcatagcatacacacc
accaggaggccccttacccaaggaccgggcgaccgccatgttgggcacgcacgtcatctg
ggactttgggctGGAGACGGTTGCATCTAAGCCAAGTGCCACTACCAAAC
>Capsid_Deletion-10_3-448
TGCTTACCGGGATACAATCGCTAGCTAACGTCTCCactacacccaatggtcaggatcact
ggaagtcaccttcatgttcaccgggtttatggctaccggcaagatgctcatagcatacac
accaccaggaggccccttacccaaggaccgggcgaccgccatgttgggcacgcacgtcat
ctgggactttgggctGGAGACGGCATCTAAGCCAAGTGCCACTACCAAAC
>Capsid_Deletion-10_6-448
TGCTTACCGGGATACAATCGCTAGCTAAGCGTCTCCactacacccaatggtcaggatcac
tggaagtcaccttcatgttcaccgggatggctaccggcaagatgctcatagcatacacac
caccaggaggccccttacccaaggaccgggcgaccgccatgttgggcacgcacgtcatct
gggactttgggctGGAGACGTTGCATCTAAGCCAAGTGCCACTACCAAAC
>Capsid_Deletion-10_9-448
TGCTTACCGGGATACAATCGCTAGCTAAGCGCGTCTCCactacacccaatggtcaggatc
actggaagtcaccttcatgttcaccggggctaccggcaagatgctcatagcatacacacc
accaggaggccccttacccaaggaccgggcgaccgccatgttgggcacgcacgtcatctg
ggactttgggctGGAGACGGTTGCATCTAAGCCAAGTGCCACTACCAAAC
>Capsid_Deletion-10_3-449
TGCTTACCGGGATACAATCGCTAGCTAACGTCTCCactacacccaatggtcaggatcact
ggaagtcaccttcatgttcaccgggtccatggctaccggcaagatgctcatagcatacac
accaccaggaggccccttacccaaggaccgggcgaccgccatgttgggcacgcacgtcat
ctgggactttgggctGGAGACGGCATCTAAGCCAAGTGCCACTACCAAAC
>Capsid_Deletion-10_6-449
TGCTTACCGGGATACAATCGCTAGCTAAGCGTCTCCactacacccaatggtcaggatcac
tggaagtcaccttcatgttcaccgggtccgctaccggcaagatgctcatagcatacacac
caccaggaggccccttacccaaggaccgggcgaccgccatgttgggcacgcacgtcatct
gggactttgggctGGAGACGTTGCATCTAAGCCAAGTGCCACTACCAAAC
>Capsid_Deletion-10_9-449
TGCTTACCGGGATACAATCGCTAGCTAAGCGCGTCTCCactacacccaatggtcaggatc
actggaagtcaccttcatgttcaccgggtccaccggcaagatgctcatagcatacacacc
accaggaggccccttacccaaggaccgggcgaccgccatgttgggcacgcacgtcatctg
ggactttgggctGGAGACGGTTGCATCTAAGCCAAGTGCCACTACCAAAC
>Capsid_Deletion-10_3-450
TGCTTACCGGGATACAATCGCTAGCTAACGTCTCCactacacccaatggtcaggatcact
ggaagtcaccttcatgttcaccgggtcctttgctaccggcaagatgctcatagcatacac
accaccaggaggccccttacccaaggaccgggcgaccgccatgttgggcacgcacgtcat
ctgggactttgggctGGAGACGGCATCTAAGCCAAGTGCCACTACCAAAC
>Capsid_Deletion-10_6-450
TGCTTACCGGGATACAATCGCTAGCTAAGCGTCTCCactacacccaatggtcaggatcac
tggaagtcaccttcatgttcaccgggtcctttaccggcaagatgctcatagcatacacac
caccaggaggccccttacccaaggaccgggcgaccgccatgttgggcacgcacgtcatct
gggactttgggctGGAGACGTTGCATCTAAGCCAAGTGCCACTACCAAAC
>Capsid_Deletion-10_9-450
TGCTTACCGGGATACAATCGCTAGCTAAGCGCGTCTCCactacacccaatggtcaggatc
actggaagtcaccttcatgttcaccgggtcctttggcaagatgctcatagcatacacacc
accaggaggccccttacccaaggaccgggcgaccgccatgttgggcacgcacgtcatctg
ggactttgggctGGAGACGGTTGCATCTAAGCCAAGTGCCACTACCAAAC
>Capsid_Deletion-10_3-451
TGCTTACCGGGATACAATCGCTAGCTAACGTCTCCactacacccaatggtcaggatcact
ggaagtcaccttcatgttcaccgggtcctttatgaccggcaagatgctcatagcatacac
accaccaggaggccccttacccaaggaccgggcgaccgccatgttgggcacgcacgtcat
ctgggactttgggctGGAGACGGCATCTAAGCCAAGTGCCACTACCAAAC
>Capsid_Deletion-10_6-451
TGCTTACCGGGATACAATCGCTAGCTAAGCGTCTCCactacacccaatggtcaggatcac
tggaagtcaccttcatgttcaccgggtcctttatgggcaagatgctcatagcatacacac
caccaggaggccccttacccaaggaccgggcgaccgccatgttgggcacgcacgtcatct
gggactttgggctGGAGACGTTGCATCTAAGCCAAGTGCCACTACCAAAC
>Capsid_Deletion-10_9-451
TGCTTACCGGGATACAATCGCTAGCTAAGCGCGTCTCCactacacccaatggtcaggatc
actggaagtcaccttcatgttcaccgggtcctttatgaagatgctcatagcatacacacc
accaggaggccccttacccaaggaccgggcgaccgccatgttgggcacgcacgtcatctg
ggactttgggctGGAGACGGTTGCATCTAAGCCAAGTGCCACTACCAAAC
>Capsid_Deletion-10_3-452
TGCTTACCGGGATACAATCGCTAGCTAACGTCTCCactacacccaatggtcaggatcact
ggaagtcaccttcatgttcaccgggtcctttatggctggcaagatgctcatagcatacac
accaccaggaggccccttacccaaggaccgggcgaccgccatgttgggcacgcacgtcat
ctgggactttgggctGGAGACGGCATCTAAGCCAAGTGCCACTACCAAAC
>Capsid_Deletion-10_6-452
TGCTTACCGGGATACAATCGCTAGCTAAGCGTCTCCactacacccaatggtcaggatcac
tggaagtcaccttcatgttcaccgggtcctttatggctaagatgctcatagcatacacac
caccaggaggccccttacccaaggaccgggcgaccgccatgttgggcacgcacgtcatct
gggactttgggctGGAGACGTTGCATCTAAGCCAAGTGCCACTACCAAAC
>Capsid_Deletion-10_9-452
TGCTTACCGGGATACAATCGCTAGCTAAGCGCGTCTCCactacacccaatggtcaggatc
actggaagtcaccttcatgttcaccgggtcctttatggctatgctcatagcatacacacc
accaggaggccccttacccaaggaccgggcgaccgccatgttgggcacgcacgtcatctg
ggactttgggctGGAGACGGTTGCATCTAAGCCAAGTGCCACTACCAAAC
>Capsid_Deletion-10_3-453
TGCTTACCGGGATACAATCGCTAGCTAACGTCTCCactacacccaatggtcaggatcact
ggaagtcaccttcatgttcaccgggtcctttatggctaccaagatgctcatagcatacac
accaccaggaggccccttacccaaggaccgggcgaccgccatgttgggcacgcacgtcat
ctgggactttgggctGGAGACGGCATCTAAGCCAAGTGCCACTACCAAAC
>Capsid_Deletion-10_6-453
TGCTTACCGGGATACAATCGCTAGCTAAGCGTCTCCactacacccaatggtcaggatcac
tggaagtcaccttcatgttcaccgggtcctttatggctaccatgctcatagcatacacac
caccaggaggccccttacccaaggaccgggcgaccgccatgttgggcacgcacgtcatct
gggactttgggctGGAGACGTTGCATCTAAGCCAAGTGCCACTACCAAAC
>Capsid_Deletion-10_9-453
TGCTTACCGGGATACAATCGCTAGCTAAGCGCGTCTCCactacacccaatggtcaggatc
actggaagtcaccttcatgttcaccgggtcctttatggctaccctcatagcatacacacc
accaggaggccccttacccaaggaccgggcgaccgccatgttgggcacgcacgtcatctg
ggactttgggctGGAGACGGTTGCATCTAAGCCAAGTGCCACTACCAAAC
>Capsid_Deletion-10_3-454
TGCTTACCGGGATACAATCGCTAGCTAACGTCTCCactacacccaatggtcaggatcact
ggaagtcaccttcatgttcaccgggtcctttatggctaccggcatgctcatagcatacac
accaccaggaggccccttacccaaggaccgggcgaccgccatgttgggcacgcacgtcat
ctgggactttgggctGGAGACGGCATCTAAGCCAAGTGCCACTACCAAAC
>Capsid_Deletion-10_6-454
TGCTTACCGGGATACAATCGCTAGCTAAGCGTCTCCactacacccaatggtcaggatcac
tggaagtcaccttcatgttcaccgggtcctttatggctaccggcctcatagcatacacac
caccaggaggccccttacccaaggaccgggcgaccgccatgttgggcacgcacgtcatct
gggactttgggctGGAGACGTTGCATCTAAGCCAAGTGCCACTACCAAAC
>Capsid_Deletion-10_9-454
TGCTTACCGGGATACAATCGCTAGCTAAGCGCGTCTCCactacacccaatggtcaggatc
actggaagtcaccttcatgttcaccgggtcctttatggctaccggcatagcatacacacc
accaggaggccccttacccaaggaccgggcgaccgccatgttgggcacgcacgtcatctg
ggactttgggctGGAGACGGTTGCATCTAAGCCAAGTGCCACTACCAAAC
>Capsid_Deletion-10_3-455
TGCTTACCGGGATACAATCGCTAGCTAACGTCTCCactacacccaatggtcaggatcact
ggaagtcaccttcatgttcaccgggtcctttatggctaccggcaagctcatagcatacac
accaccaggaggccccttacccaaggaccgggcgaccgccatgttgggcacgcacgtcat
ctgggactttgggctGGAGACGGCATCTAAGCCAAGTGCCACTACCAAAC
>Capsid_Deletion-10_6-455
TGCTTACCGGGATACAATCGCTAGCTAAGCGTCTCCactacacccaatggtcaggatcac
tggaagtcaccttcatgttcaccgggtcctttatggctaccggcaagatagcatacacac
caccaggaggccccttacccaaggaccgggcgaccgccatgttgggcacgcacgtcatct
gggactttgggctGGAGACGTTGCATCTAAGCCAAGTGCCACTACCAAAC
>Capsid_Deletion-10_9-455
TGCTTACCGGGATACAATCGCTAGCTAAGCGCGTCTCCactacacccaatggtcaggatc
actggaagtcaccttcatgttcaccgggtcctttatggctaccggcaaggcatacacacc
accaggaggccccttacccaaggaccgggcgaccgccatgttgggcacgcacgtcatctg
ggactttgggctGGAGACGGTTGCATCTAAGCCAAGTGCCACTACCAAAC
>Capsid_Deletion-10_3-456
TGCTTACCGGGATACAATCGCTAGCTAACGTCTCCactacacccaatggtcaggatcact
ggaagtcaccttcatgttcaccgggtcctttatggctaccggcaagatgatagcatacac
accaccaggaggccccttacccaaggaccgggcgaccgccatgttgggcacgcacgtcat
ctgggactttgggctGGAGACGGCATCTAAGCCAAGTGCCACTACCAAAC
>Capsid_Deletion-10_6-456
TGCTTACCGGGATACAATCGCTAGCTAAGCGTCTCCactacacccaatggtcaggatcac
tggaagtcaccttcatgttcaccgggtcctttatggctaccggcaagatggcatacacac
caccaggaggccccttacccaaggaccgggcgaccgccatgttgggcacgcacgtcatct
gggactttgggctGGAGACGTTGCATCTAAGCCAAGTGCCACTACCAAAC
>Capsid_Deletion-10_9-456
TGCTTACCGGGATACAATCGCTAGCTAAGCGCGTCTCCactacacccaatggtcaggatc
actggaagtcaccttcatgttcaccgggtcctttatggctaccggcaagatgtacacacc
accaggaggccccttacccaaggaccgggcgaccgccatgttgggcacgcacgtcatctg
ggactttgggctGGAGACGGTTGCATCTAAGCCAAGTGCCACTACCAAAC
>Capsid_Deletion-10_3-457
TGCTTACCGGGATACAATCGCTAGCTAACGTCTCCactacacccaatggtcaggatcact
ggaagtcaccttcatgttcaccgggtcctttatggctaccggcaagatgctcgcatacac
accaccaggaggccccttacccaaggaccgggcgaccgccatgttgggcacgcacgtcat
ctgggactttgggctGGAGACGGCATCTAAGCCAAGTGCCACTACCAAAC
>Capsid_Deletion-10_6-457
TGCTTACCGGGATACAATCGCTAGCTAAGCGTCTCCactacacccaatggtcaggatcac
tggaagtcaccttcatgttcaccgggtcctttatggctaccggcaagatgctctacacac
caccaggaggccccttacccaaggaccgggcgaccgccatgttgggcacgcacgtcatct
gggactttgggctGGAGACGTTGCATCTAAGCCAAGTGCCACTACCAAAC
>Capsid_Deletion-10_9-457
TGCTTACCGGGATACAATCGCTAGCTAAGCGCGTCTCCactacacccaatggtcaggatc
actggaagtcaccttcatgttcaccgggtcctttatggctaccggcaagatgctcacacc
accaggaggccccttacccaaggaccgggcgaccgccatgttgggcacgcacgtcatctg
ggactttgggctGGAGACGGTTGCATCTAAGCCAAGTGCCACTACCAAAC
>Capsid_Deletion-10_3-458
TGCTTACCGGGATACAATCGCTAGCTAACGTCTCCactacacccaatggtcaggatcact
ggaagtcaccttcatgttcaccgggtcctttatggctaccggcaagatgctcatatacac
accaccaggaggccccttacccaaggaccgggcgaccgccatgttgggcacgcacgtcat
ctgggactttgggctGGAGACGGCATCTAAGCCAAGTGCCACTACCAAAC
>Capsid_Deletion-10_6-458
TGCTTACCGGGATACAATCGCTAGCTAAGCGTCTCCactacacccaatggtcaggatcac
tggaagtcaccttcatgttcaccgggtcctttatggctaccggcaagatgctcataacac
caccaggaggccccttacccaaggaccgggcgaccgccatgttgggcacgcacgtcatct
gggactttgggctGGAGACGTTGCATCTAAGCCAAGTGCCACTACCAAAC
>Capsid_Deletion-10_9-458
TGCTTACCGGGATACAATCGCTAGCTAAGCGCGTCTCCactacacccaatggtcaggatc
actggaagtcaccttcatgttcaccgggtcctttatggctaccggcaagatgctcatacc
accaggaggccccttacccaaggaccgggcgaccgccatgttgggcacgcacgtcatctg
ggactttgggctGGAGACGGTTGCATCTAAGCCAAGTGCCACTACCAAAC
>Capsid_Deletion-10_3-459
TGCTTACCGGGATACAATCGCTAGCTAACGTCTCCactacacccaatggtcaggatcact
ggaagtcaccttcatgttcaccgggtcctttatggctaccggcaagatgctcatagcaac
accaccaggaggccccttacccaaggaccgggcgaccgccatgttgggcacgcacgtcat
ctgggactttgggctGGAGACGGCATCTAAGCCAAGTGCCACTACCAAAC
>Capsid_Deletion-10_6-459
TGCTTACCGGGATACAATCGCTAGCTAAGCGTCTCCactacacccaatggtcaggatcac
tggaagtcaccttcatgttcaccgggtcctttatggctaccggcaagatgctcatagcac
caccaggaggccccttacccaaggaccgggcgaccgccatgttgggcacgcacgtcatct
gggactttgggctGGAGACGTTGCATCTAAGCCAAGTGCCACTACCAAAC
>Capsid_Deletion-10_9-459
TGCTTACCGGGATACAATCGCTAGCTAAGCGCGTCTCCactacacccaatggtcaggatc
actggaagtcaccttcatgttcaccgggtcctttatggctaccggcaagatgctcatagc
accaggaggccccttacccaaggaccgggcgaccgccatgttgggcacgcacgtcatctg
ggactttgggctGGAGACGGTTGCATCTAAGCCAAGTGCCACTACCAAAC
>Capsid_Deletion-10_3-460
TGCTTACCGGGATACAATCGCTAGCTAACGTCTCCactacacccaatggtcaggatcact
ggaagtcaccttcatgttcaccgggtcctttatggctaccggcaagatgctcatagcata
cccaccaggaggccccttacccaaggaccgggcgaccgccatgttgggcacgcacgtcat
ctgggactttgggctGGAGACGGCATCTAAGCCAAGTGCCACTACCAAAC
>Capsid_Deletion-10_6-460
TGCTTACCGGGATACAATCGCTAGCTAAGCGTCTCCactacacccaatggtcaggatcac
tggaagtcaccttcatgttcaccgggtcctttatggctaccggcaagatgctcatagcat
acccaggaggccccttacccaaggaccgggcgaccgccatgttgggcacgcacgtcatct
gggactttgggctGGAGACGTTGCATCTAAGCCAAGTGCCACTACCAAAC
>Capsid_Deletion-10_9-460
TGCTTACCGGGATACAATCGCTAGCTAAGCGCGTCTCCactacacccaatggtcaggatc
actggaagtcaccttcatgttcaccgggtcctttatggctaccggcaagatgctcatagc
atacggaggccccttacccaaggaccgggcgaccgccatgttgggcacgcacgtcatctg
ggactttgggctGGAGACGGTTGCATCTAAGCCAAGTGCCACTACCAAAC
>Capsid_Deletion-10_3-461
TGCTTACCGGGATACAATCGCTAGCTAACGTCTCCactacacccaatggtcaggatcact
ggaagtcaccttcatgttcaccgggtcctttatggctaccggcaagatgctcatagcata
cacaccaggaggccccttacccaaggaccgggcgaccgccatgttgggcacgcacgtcat
ctgggactttgggctGGAGACGGCATCTAAGCCAAGTGCCACTACCAAAC
>Capsid_Deletion-10_6-461
TGCTTACCGGGATACAATCGCTAGCTAAGCGTCTCCactacacccaatggtcaggatcac
tggaagtcaccttcatgttcaccgggtcctttatggctaccggcaagatgctcatagcat
acacaggaggccccttacccaaggaccgggcgaccgccatgttgggcacgcacgtcatct
gggactttgggctGGAGACGTTGCATCTAAGCCAAGTGCCACTACCAAAC
>Capsid_Deletion-10_9-461
TGCTTACCGGGATACAATCGCTAGCTAAGCGCGTCTCCactacacccaatggtcaggatc
actggaagtcaccttcatgttcaccgggtcctttatggctaccggcaagatgctcatagc
atacacaggccccttacccaaggaccgggcgaccgccatgttgggcacgcacgtcatctg
ggactttgggctGGAGACGGTTGCATCTAAGCCAAGTGCCACTACCAAAC
>Capsid_Deletion-10_3-462
TGCTTACCGGGATACAATCGCTAGCTAACGTCTCCactacacccaatggtcaggatcact
ggaagtcaccttcatgttcaccgggtcctttatggctaccggcaagatgctcatagcata
cacaccaggaggccccttacccaaggaccgggcgaccgccatgttgggcacgcacgtcat
ctgggactttgggctGGAGACGGCATCTAAGCCAAGTGCCACTACCAAAC
>Capsid_Deletion-10_6-462
TGCTTACCGGGATACAATCGCTAGCTAAGCGTCTCCactacacccaatggtcaggatcac
tggaagtcaccttcatgttcaccgggtcctttatggctaccggcaagatgctcatagcat
acacaccaggccccttacccaaggaccgggcgaccgccatgttgggcacgcacgtcatct
gggactttgggctGGAGACGTTGCATCTAAGCCAAGTGCCACTACCAAAC
>Capsid_Deletion-10_9-462
TGCTTACCGGGATACAATCGCTAGCTAAGCGCGTCTCCactacacccaatggtcaggatc
actggaagtcaccttcatgttcaccgggtcctttatggctaccggcaagatgctcatagc
atacacaccacccttacccaaggaccgggcgaccgccatgttgggcacgcacgtcatctg
ggactttgggctGGAGACGGTTGCATCTAAGCCAAGTGCCACTACCAAAC
>Capsid_Deletion-10_3-463
TGCTTACCGGGATACAATCGCTAGCTAACGTCTCCactacacccaatggtcaggatcact
ggaagtcaccttcatgttcaccgggtcctttatggctaccggcaagatgctcatagcata
cacaccaccaggccccttacccaaggaccgggcgaccgccatgttgggcacgcacgtcat
ctgggactttgggctGGAGACGGCATCTAAGCCAAGTGCCACTACCAAAC
>Capsid_Deletion-10_6-463
TGCTTACCGGGATACAATCGCTAGCTAAGCGTCTCCactacacccaatggtcaggatcac
tggaagtcaccttcatgttcaccgggtcctttatggctaccggcaagatgctcatagcat
acacaccaccacccttacccaaggaccgggcgaccgccatgttgggcacgcacgtcatct
gggactttgggctGGAGACGTTGCATCTAAGCCAAGTGCCACTACCAAAC
>Capsid_Deletion-10_9-463
TGCTTACCGGGATACAATCGCTAGCTAAGCGCGTCTCCactacacccaatggtcaggatc
actggaagtcaccttcatgttcaccgggtcctttatggctaccggcaagatgctcatagc
atacacaccaccattacccaaggaccgggcgaccgccatgttgggcacgcacgtcatctg
ggactttgggctGGAGACGGTTGCATCTAAGCCAAGTGCCACTACCAAAC
>Capsid_Deletion-10_3-464
TGCTTACCGGGATACAATCGCTAGCTAACGTCTCCactacacccaatggtcaggatcact
ggaagtcaccttcatgttcaccgggtcctttatggctaccggcaagatgctcatagcata
cacaccaccaggacccttacccaaggaccgggcgaccgccatgttgggcacgcacgtcat
ctgggactttgggctGGAGACGGCATCTAAGCCAAGTGCCACTACCAAAC
>Capsid_Deletion-10_6-464
TGCTTACCGGGATACAATCGCTAGCTAAGCGTCTCCactacacccaatggtcaggatcac
tggaagtcaccttcatgttcaccgggtcctttatggctaccggcaagatgctcatagcat
acacaccaccaggattacccaaggaccgggcgaccgccatgttgggcacgcacgtcatct
gggactttgggctGGAGACGTTGCATCTAAGCCAAGTGCCACTACCAAAC
>Capsid_Deletion-10_9-464
TGCTTACCGGGATACAATCGCTAGCTAAGCGCGTCTCCactacacccaatggtcaggatc
actggaagtcaccttcatgttcaccgggtcctttatggctaccggcaagatgctcatagc
atacacaccaccaggacccaaggaccgggcgaccgccatgttgggcacgcacgtcatctg
ggactttgggctGGAGACGGTTGCATCTAAGCCAAGTGCCACTACCAAAC
>Capsid_Deletion-10_3-465
TGCTTACCGGGATACAATCGCTAGCTAACGTCTCCactacacccaatggtcaggatcact
ggaagtcaccttcatgttcaccgggtcctttatggctaccggcaagatgctcatagcata
cacaccaccaggaggcttacccaaggaccgggcgaccgccatgttgggcacgcacgtcat
ctgggactttgggctGGAGACGGCATCTAAGCCAAGTGCCACTACCAAAC
>Capsid_Deletion-10_6-465
TGCTTACCGGGATACAATCGCTAGCTAAGCGTCTCCactacacccaatggtcaggatcac
tggaagtcaccttcatgttcaccgggtcctttatggctaccggcaagatgctcatagcat
acacaccaccaggaggccccaaggaccgggcgaccgccatgttgggcacgcacgtcatct
gggactttgggctGGAGACGTTGCATCTAAGCCAAGTGCCACTACCAAAC
>Capsid_Deletion-10_9-465
TGCTTACCGGGATACAATCGCTAGCTAAGCGCGTCTCCactacacccaatggtcaggatc
actggaagtcaccttcatgttcaccgggtcctttatggctaccggcaagatgctcatagc
atacacaccaccaggaggcaaggaccgggcgaccgccatgttgggcacgcacgtcatctg
ggactttgggctGGAGACGGTTGCATCTAAGCCAAGTGCCACTACCAAAC
>Capsid_Deletion-10_3-466
TGCTTACCGGGATACAATCGCTAGCTAACGTCTCCactacacccaatggtcaggatcact
ggaagtcaccttcatgttcaccgggtcctttatggctaccggcaagatgctcatagcata
cacaccaccaggaggcccccccaaggaccgggcgaccgccatgttgggcacgcacgtcat
ctgggactttgggctGGAGACGGCATCTAAGCCAAGTGCCACTACCAAAC
>Capsid_Deletion-10_6-466
TGCTTACCGGGATACAATCGCTAGCTAAGCGTCTCCactacacccaatggtcaggatcac
tggaagtcaccttcatgttcaccgggtcctttatggctaccggcaagatgctcatagcat
acacaccaccaggaggccccaaggaccgggcgaccgccatgttgggcacgcacgtcatct
gggactttgggctGGAGACGTTGCATCTAAGCCAAGTGCCACTACCAAAC
>Capsid_Deletion-10_9-466
TGCTTACCGGGATACAATCGCTAGCTAAGCGCGTCTCCactacacccaatggtcaggatc
actggaagtcaccttcatgttcaccgggtcctttatggctaccggcaagatgctcatagc
atacacaccaccaggaggccccgaccgggcgaccgccatgttgggcacgcacgtcatctg
ggactttgggctGGAGACGGTTGCATCTAAGCCAAGTGCCACTACCAAAC
>Capsid_Deletion-10_3-467
TGCTTACCGGGATACAATCGCTAGCTAACGTCTCCactacacccaatggtcaggatcact
ggaagtcaccttcatgttcaccgggtcctttatggctaccggcaagatgctcatagcata
cacaccaccaggaggccccttaaaggaccgggcgaccgccatgttgggcacgcacgtcat
ctgggactttgggctGGAGACGGCATCTAAGCCAAGTGCCACTACCAAAC
>Capsid_Deletion-10_6-467
TGCTTACCGGGATACAATCGCTAGCTAAGCGTCTCCactacacccaatggtcaggatcac
tggaagtcaccttcatgttcaccgggtcctttatggctaccggcaagatgctcatagcat
acacaccaccaggaggccccttagaccgggcgaccgccatgttgggcacgcacgtcatct
gggactttgggctGGAGACGTTGCATCTAAGCCAAGTGCCACTACCAAAC
>Capsid_Deletion-10_9-467
TGCTTACCGGGATACAATCGCTAGCTAAGCGCGTCTCCactacacccaatggtcaggatc
actggaagtcaccttcatgttcaccgggtcctttatggctaccggcaagatgctcatagc
atacacaccaccaggaggccccttacgggcgaccgccatgttgggcacgcacgtcatctg
ggactttgggctGGAGACGGTTGCATCTAAGCCAAGTGCCACTACCAAAC
>Capsid_Deletion-10_3-468
TGCTTACCGGGATACAATCGCTAGCTAACGTCTCCactacacccaatggtcaggatcact
ggaagtcaccttcatgttcaccgggtcctttatggctaccggcaagatgctcatagcata
cacaccaccaggaggccccttacccgaccgggcgaccgccatgttgggcacgcacgtcat
ctgggactttgggctGGAGACGGCATCTAAGCCAAGTGCCACTACCAAAC
>Capsid_Deletion-10_6-468
TGCTTACCGGGATACAATCGCTAGCTAAGCGTCTCCactacacccaatggtcaggatcac
tggaagtcaccttcatgttcaccgggtcctttatggctaccggcaagatgctcatagcat
acacaccaccaggaggccccttaccccgggcgaccgccatgttgggcacgcacgtcatct
gggactttgggctGGAGACGTTGCATCTAAGCCAAGTGCCACTACCAAAC
>Capsid_Deletion-10_9-468
TGCTTACCGGGATACAATCGCTAGCTAAGCGCGTCTCCactacacccaatggtcaggatc
actggaagtcaccttcatgttcaccgggtcctttatggctaccggcaagatgctcatagc
atacacaccaccaggaggccccttacccgcgaccgccatgttgggcacgcacgtcatctg
ggactttgggctGGAGACGGTTGCATCTAAGCCAAGTGCCACTACCAAAC
>Capsid_Deletion-10_3-469
TGCTTACCGGGATACAATCGCTAGCTAACGTCTCCactacacccaatggtcaggatcact
ggaagtcaccttcatgttcaccgggtcctttatggctaccggcaagatgctcatagcata
cacaccaccaggaggccccttacccaagcgggcgaccgccatgttgggcacgcacgtcat
ctgggactttgggctGGAGACGGCATCTAAGCCAAGTGCCACTACCAAAC
>Capsid_Deletion-10_6-469
TGCTTACCGGGATACAATCGCTAGCTAAGCGTCTCCactacacccaatggtcaggatcac
tggaagtcaccttcatgttcaccgggtcctttatggctaccggcaagatgctcatagcat
acacaccaccaggaggccccttacccaaggcgaccgccatgttgggcacgcacgtcatct
gggactttgggctGGAGACGTTGCATCTAAGCCAAGTGCCACTACCAAAC
>Capsid_Deletion-10_9-469
TGCTTACCGGGATACAATCGCTAGCTAAGCGCGTCTCCactacacccaatggtcaggatc
actggaagtcaccttcatgttcaccgggtcctttatggctaccggcaagatgctcatagc
atacacaccaccaggaggccccttacccaagaccgccatgttgggcacgcacgtcatctg
ggactttgggctGGAGACGGTTGCATCTAAGCCAAGTGCCACTACCAAAC
>Capsid_Deletion-10_3-470
TGCTTACCGGGATACAATCGCTAGCTAACGTCTCCactacacccaatggtcaggatcact
ggaagtcaccttcatgttcaccgggtcctttatggctaccggcaagatgctcatagcata
cacaccaccaggaggccccttacccaaggacgcgaccgccatgttgggcacgcacgtcat
ctgggactttgggctGGAGACGGCATCTAAGCCAAGTGCCACTACCAAAC
>Capsid_Deletion-10_6-470
TGCTTACCGGGATACAATCGCTAGCTAAGCGTCTCCactacacccaatggtcaggatcac
tggaagtcaccttcatgttcaccgggtcctttatggctaccggcaagatgctcatagcat
acacaccaccaggaggccccttacccaaggacaccgccatgttgggcacgcacgtcatct
gggactttgggctGGAGACGTTGCATCTAAGCCAAGTGCCACTACCAAAC
>Capsid_Deletion-10_9-470
TGCTTACCGGGATACAATCGCTAGCTAAGCGCGTCTCCactacacccaatggtcaggatc
actggaagtcaccttcatgttcaccgggtcctttatggctaccggcaagatgctcatagc
atacacaccaccaggaggccccttacccaaggacgccatgttgggcacgcacgtcatctg
ggactttgggctGGAGACGGTTGCATCTAAGCCAAGTGCCACTACCAAAC
>Capsid_Deletion-10_3-471
TGCTTACCGGGATACAATCGCTAGCTAACGTCTCCactacacccaatggtcaggatcact
ggaagtcaccttcatgttcaccgggtcctttatggctaccggcaagatgctcatagcata
cacaccaccaggaggccccttacccaaggaccggaccgccatgttgggcacgcacgtcat
ctgggactttgggctGGAGACGGCATCTAAGCCAAGTGCCACTACCAAAC
>Capsid_Deletion-10_6-471
TGCTTACCGGGATACAATCGCTAGCTAAGCGTCTCCactacacccaatggtcaggatcac
tggaagtcaccttcatgttcaccgggtcctttatggctaccggcaagatgctcatagcat
acacaccaccaggaggccccttacccaaggaccgggccatgttgggcacgcacgtcatct
gggactttgggctGGAGACGTTGCATCTAAGCCAAGTGCCACTACCAAAC
>Capsid_Deletion-10_9-471
TGCTTACCGGGATACAATCGCTAGCTAAGCGCGTCTCCactacacccaatggtcaggatc
actggaagtcaccttcatgttcaccgggtcctttatggctaccggcaagatgctcatagc
atacacaccaccaggaggccccttacccaaggaccggatgttgggcacgcacgtcatctg
ggactttgggctGGAGACGGTTGCATCTAAGCCAAGTGCCACTACCAAAC
>Capsid_Deletion-10_3-472
TGCTTACCGGGATACAATCGCTAGCTAACGTCTCCactacacccaatggtcaggatcact
ggaagtcaccttcatgttcaccgggtcctttatggctaccggcaagatgctcatagcata
cacaccaccaggaggccccttacccaaggaccgggcggccatgttgggcacgcacgtcat
ctgggactttgggctGGAGACGGCATCTAAGCCAAGTGCCACTACCAAAC
>Capsid_Deletion-10_6-472
TGCTTACCGGGATACAATCGCTAGCTAAGCGTCTCCactacacccaatggtcaggatcac
tggaagtcaccttcatgttcaccgggtcctttatggctaccggcaagatgctcatagcat
acacaccaccaggaggccccttacccaaggaccgggcgatgttgggcacgcacgtcatct
gggactttgggctGGAGACGTTGCATCTAAGCCAAGTGCCACTACCAAAC
>Capsid_Deletion-10_9-472
TGCTTACCGGGATACAATCGCTAGCTAAGCGCGTCTCCactacacccaatggtcaggatc
actggaagtcaccttcatgttcaccgggtcctttatggctaccggcaagatgctcatagc
atacacaccaccaggaggccccttacccaaggaccgggcgttgggcacgcacgtcatctg
ggactttgggctGGAGACGGTTGCATCTAAGCCAAGTGCCACTACCAAAC
>Capsid_Deletion-10_3-473
TGCTTACCGGGATACAATCGCTAGCTAACGTCTCCactacacccaatggtcaggatcact
ggaagtcaccttcatgttcaccgggtcctttatggctaccggcaagatgctcatagcata
cacaccaccaggaggccccttacccaaggaccgggcgaccatgttgggcacgcacgtcat
ctgggactttgggctGGAGACGGCATCTAAGCCAAGTGCCACTACCAAAC
>Capsid_Deletion-10_6-473
TGCTTACCGGGATACAATCGCTAGCTAAGCGTCTCCactacacccaatggtcaggatcac
tggaagtcaccttcatgttcaccgggtcctttatggctaccggcaagatgctcatagcat
acacaccaccaggaggccccttacccaaggaccgggcgaccttgggcacgcacgtcatct
gggactttgggctGGAGACGTTGCATCTAAGCCAAGTGCCACTACCAAAC
>Capsid_Deletion-10_9-473
TGCTTACCGGGATACAATCGCTAGCTAAGCGCGTCTCCactacacccaatggtcaggatc
actggaagtcaccttcatgttcaccgggtcctttatggctaccggcaagatgctcatagc
atacacaccaccaggaggccccttacccaaggaccgggcgaccggcacgcacgtcatctg
ggactttgggctGGAGACGGTTGCATCTAAGCCAAGTGCCACTACCAAAC
>Capsid_Deletion-10_3-474
TGCTTACCGGGATACAATCGCTAGCTAACGTCTCCactacacccaatggtcaggatcact
ggaagtcaccttcatgttcaccgggtcctttatggctaccggcaagatgctcatagcata
cacaccaccaggaggccccttacccaaggaccgggcgaccgccttgggcacgcacgtcat
ctgggactttgggctGGAGACGGCATCTAAGCCAAGTGCCACTACCAAAC
>Capsid_Deletion-10_6-474
TGCTTACCGGGATACAATCGCTAGCTAAGCGTCTCCactacacccaatggtcaggatcac
tggaagtcaccttcatgttcaccgggtcctttatggctaccggcaagatgctcatagcat
acacaccaccaggaggccccttacccaaggaccgggcgaccgccggcacgcacgtcatct
gggactttgggctGGAGACGTTGCATCTAAGCCAAGTGCCACTACCAAAC
>Capsid_Deletion-10_9-474
TGCTTACCGGGATACAATCGCTAGCTAAGCGCGTCTCCactacacccaatggtcaggatc
actggaagtcaccttcatgttcaccgggtcctttatggctaccggcaagatgctcatagc
atacacaccaccaggaggccccttacccaaggaccgggcgaccgccacgcacgtcatctg
ggactttgggctGGAGACGGTTGCATCTAAGCCAAGTGCCACTACCAAAC
>Capsid_Deletion-10_3-475
TGCTTACCGGGATACAATCGCTAGCTAACGTCTCCactacacccaatggtcaggatcact
ggaagtcaccttcatgttcaccgggtcctttatggctaccggcaagatgctcatagcata
cacaccaccaggaggccccttacccaaggaccgggcgaccgccatgggcacgcacgtcat
ctgggactttgggctGGAGACGGCATCTAAGCCAAGTGCCACTACCAAAC
>Capsid_Deletion-10_6-475
TGCTTACCGGGATACAATCGCTAGCTAAGCGTCTCCactacacccaatggtcaggatcac
tggaagtcaccttcatgttcaccgggtcctttatggctaccggcaagatgctcatagcat
acacaccaccaggaggccccttacccaaggaccgggcgaccgccatgacgcacgtcatct
gggactttgggctGGAGACGTTGCATCTAAGCCAAGTGCCACTACCAAAC
>Capsid_Deletion-10_9-475
TGCTTACCGGGATACAATCGCTAGCTAAGCGCGTCTCCactacacccaatggtcaggatc
actggaagtcaccttcatgttcaccgggtcctttatggctaccggcaagatgctcatagc
atacacaccaccaggaggccccttacccaaggaccgggcgaccgccatgcacgtcatctg
ggactttgggctGGAGACGGTTGCATCTAAGCCAAGTGCCACTACCAAAC
>Capsid_Deletion-10_3-476
TGCTTACCGGGATACAATCGCTAGCTAACGTCTCCactacacccaatggtcaggatcact
ggaagtcaccttcatgttcaccgggtcctttatggctaccggcaagatgctcatagcata
cacaccaccaggaggccccttacccaaggaccgggcgaccgccatgttgacgcacgtcat
ctgggactttgggctGGAGACGGCATCTAAGCCAAGTGCCACTACCAAAC
>Capsid_Deletion-10_6-476
TGCTTACCGGGATACAATCGCTAGCTAAGCGTCTCCactacacccaatggtcaggatcac
tggaagtcaccttcatgttcaccgggtcctttatggctaccggcaagatgctcatagcat
acacaccaccaggaggccccttacccaaggaccgggcgaccgccatgttgcacgtcatct
gggactttgggctGGAGACGTTGCATCTAAGCCAAGTGCCACTACCAAAC
>Capsid_Deletion-10_9-476
TGCTTACCGGGATACAATCGCTAGCTAAGCGCGTCTCCactacacccaatggtcaggatc
actggaagtcaccttcatgttcaccgggtcctttatggctaccggcaagatgctcatagc
atacacaccaccaggaggccccttacccaaggaccgggcgaccgccatgttggtcatctg
ggactttgggctGGAGACGGTTGCATCTAAGCCAAGTGCCACTACCAAAC
>Capsid_Deletion-10_3-477
TGCTTACCGGGATACAATCGCTAGCTAACGTCTCCactacacccaatggtcaggatcact
ggaagtcaccttcatgttcaccgggtcctttatggctaccggcaagatgctcatagcata
cacaccaccaggaggccccttacccaaggaccgggcgaccgccatgttgggccacgtcat
ctgggactttgggctGGAGACGGCATCTAAGCCAAGTGCCACTACCAAAC
>Capsid_Deletion-10_6-477
TGCTTACCGGGATACAATCGCTAGCTAAGCGTCTCCactacacccaatggtcaggatcac
tggaagtcaccttcatgttcaccgggtcctttatggctaccggcaagatgctcatagcat
acacaccaccaggaggccccttacccaaggaccgggcgaccgccatgttgggcgtcatct
gggactttgggctGGAGACGTTGCATCTAAGCCAAGTGCCACTACCAAAC
>Capsid_Deletion-10_9-477
TGCTTACCGGGATACAATCGCTAGCTAAGCGCGTCTCCactacacccaatggtcaggatc
actggaagtcaccttcatgttcaccgggtcctttatggctaccggcaagatgctcatagc
atacacaccaccaggaggccccttacccaaggaccgggcgaccgccatgttgggcatctg
ggactttgggctGGAGACGGTTGCATCTAAGCCAAGTGCCACTACCAAAC
>Capsid_Deletion-10_3-478
TGCTTACCGGGATACAATCGCTAGCTAACGTCTCCactacacccaatggtcaggatcact
ggaagtcaccttcatgttcaccgggtcctttatggctaccggcaagatgctcatagcata
cacaccaccaggaggccccttacccaaggaccgggcgaccgccatgttgggcacggtcat
ctgggactttgggctGGAGACGGCATCTAAGCCAAGTGCCACTACCAAAC
>Capsid_Deletion-10_6-478
TGCTTACCGGGATACAATCGCTAGCTAAGCGTCTCCactacacccaatggtcaggatcac
tggaagtcaccttcatgttcaccgggtcctttatggctaccggcaagatgctcatagcat
acacaccaccaggaggccccttacccaaggaccgggcgaccgccatgttgggcacgatct
gggactttgggctGGAGACGTTGCATCTAAGCCAAGTGCCACTACCAAAC
>Capsid_Deletion-10_9-478
TGCTTACCGGGATACAATCGCTAGCTAAGCGCGTCTCCactacacccaatggtcaggatc
actggaagtcaccttcatgttcaccgggtcctttatggctaccggcaagatgctcatagc
atacacaccaccaggaggccccttacccaaggaccgggcgaccgccatgttgggcacgtg
ggactttgggctGGAGACGGTTGCATCTAAGCCAAGTGCCACTACCAAAC
>Capsid_Deletion-10_3-479
TGCTTACCGGGATACAATCGCTAGCTAACGTCTCCactacacccaatggtcaggatcact
ggaagtcaccttcatgttcaccgggtcctttatggctaccggcaagatgctcatagcata
cacaccaccaggaggccccttacccaaggaccgggcgaccgccatgttgggcacgcacat
ctgggactttgggctGGAGACGGCATCTAAGCCAAGTGCCACTACCAAAC
>Capsid_Deletion-10_6-479
TGCTTACCGGGATACAATCGCTAGCTAAGCGTCTCCactacacccaatggtcaggatcac
tggaagtcaccttcatgttcaccgggtcctttatggctaccggcaagatgctcatagcat
acacaccaccaggaggccccttacccaaggaccgggcgaccgccatgttgggcacgcact
gggactttgggctGGAGACGTTGCATCTAAGCCAAGTGCCACTACCAAAC
>Capsid_Deletion-10_9-479
TGCTTACCGGGATACAATCGCTAGCTAAGCGCGTCTCCactacacccaatggtcaggatc
actggaagtcaccttcatgttcaccgggtcctttatggctaccggcaagatgctcatagc
atacacaccaccaggaggccccttacccaaggaccgggcgaccgccatgttgggcacgca
cgactttgggctGGAGACGGTTGCATCTAAGCCAAGTGCCACTACCAAAC
>Capsid_Deletion-10_3-480
TGCTTACCGGGATACAATCGCTAGCTAACGTCTCCactacacccaatggtcaggatcact
ggaagtcaccttcatgttcaccgggtcctttatggctaccggcaagatgctcatagcata
cacaccaccaggaggccccttacccaaggaccgggcgaccgccatgttgggcacgcacgt
ctgggactttgggctGGAGACGGCATCTAAGCCAAGTGCCACTACCAAAC
>Capsid_Deletion-10_6-480
TGCTTACCGGGATACAATCGCTAGCTAAGCGTCTCCactacacccaatggtcaggatcac
tggaagtcaccttcatgttcaccgggtcctttatggctaccggcaagatgctcatagcat
acacaccaccaggaggccccttacccaaggaccgggcgaccgccatgttgggcacgcacg
tcgactttgggctGGAGACGTTGCATCTAAGCCAAGTGCCACTACCAAAC
>Capsid_Deletion-10_9-480
TGCTTACCGGGATACAATCGCTAGCTAAGCGCGTCTCCactacacccaatggtcaggatc
actggaagtcaccttcatgttcaccgggtcctttatggctaccggcaagatgctcatagc
atacacaccaccaggaggccccttacccaaggaccgggcgaccgccatgttgggcacgca
cgtctttgggctGGAGACGGTTGCATCTAAGCCAAGTGCCACTACCAAAC
>Capsid_Deletion-10_3-481
TGCTTACCGGGATACAATCGCTAGCTAACGTCTCCactacacccaatggtcaggatcact
ggaagtcaccttcatgttcaccgggtcctttatggctaccggcaagatgctcatagcata
cacaccaccaggaggccccttacccaaggaccgggcgaccgccatgttgggcacgcacgt
catcgactttgggctGGAGACGGCATCTAAGCCAAGTGCCACTACCAAAC
>Capsid_Deletion-10_6-481
TGCTTACCGGGATACAATCGCTAGCTAAGCGTCTCCactacacccaatggtcaggatcac
tggaagtcaccttcatgttcaccgggtcctttatggctaccggcaagatgctcatagcat
acacaccaccaggaggccccttacccaaggaccgggcgaccgccatgttgggcacgcacg
tcatctttgggctGGAGACGTTGCATCTAAGCCAAGTGCCACTACCAAAC
>Capsid_Deletion-10_9-481
TGCTTACCGGGATACAATCGCTAGCTAAGCGCGTCTCCactacacccaatggtcaggatc
actggaagtcaccttcatgttcaccgggtcctttatggctaccggcaagatgctcatagc
atacacaccaccaggaggccccttacccaaggaccgggcgaccgccatgttgggcacgca
cgtcatcgggctGGAGACGGTTGCATCTAAGCCAAGTGCCACTACCAAAC
>Capsid_Deletion-11_3-482
GTACTCAGAGATTGCCGGAGAGAGGGAACGTCTCCtcatctggtttgggctgcaatcgtc
tgtcacccttgtaataccatggatcagcaacactcattacagagcgcacgctcgagatgg
tgtgttcgactactacactacaggtttggttagcatatggtaccagacgaattatgtggt
tccaattggggcaccGGAGACGGGACTTTTACCATCCAGCGAGGGGAAGG
>Capsid_Deletion-11_6-482
GTACTCAGAGATTGCCGGAGAGAGGGAATCGTCTCCtcatctgggggctgcaatcgtctg
tcacccttgtaataccatggatcagcaacactcattacagagcgcacgctcgagatggtg
tgttcgactactacactacaggtttggttagcatatggtaccagacgaattatgtggttc
caattggggcaccGGAGACGGGGGACTTTTACCATCCAGCGAGGGGAAGG
>Capsid_Deletion-11_9-482
GTACTCAGAGATTGCCGGAGAGAGGGAATGACGTCTCCtcatctggctgcaatcgtctgt
cacccttgtaataccatggatcagcaacactcattacagagcgcacgctcgagatggtgt
gttcgactactacactacaggtttggttagcatatggtaccagacgaattatgtggttcc
aattggggcaccGGAGACGTGGGGACTTTTACCATCCAGCGAGGGGAAGG
>Capsid_Deletion-11_3-483
GTACTCAGAGATTGCCGGAGAGAGGGAACGTCTCCtcatctgggacgggctgcaatcgtc
tgtcacccttgtaataccatggatcagcaacactcattacagagcgcacgctcgagatgg
tgtgttcgactactacactacaggtttggttagcatatggtaccagacgaattatgtggt
tccaattggggcaccGGAGACGGGACTTTTACCATCCAGCGAGGGGAAGG
>Capsid_Deletion-11_6-483
GTACTCAGAGATTGCCGGAGAGAGGGAATCGTCTCCtcatctgggacctgcaatcgtctg
tcacccttgtaataccatggatcagcaacactcattacagagcgcacgctcgagatggtg
tgttcgactactacactacaggtttggttagcatatggtaccagacgaattatgtggttc
caattggggcaccGGAGACGGGGGACTTTTACCATCCAGCGAGGGGAAGG
>Capsid_Deletion-11_9-483
GTACTCAGAGATTGCCGGAGAGAGGGAATGACGTCTCCtcatctgggaccaatcgtctgt
cacccttgtaataccatggatcagcaacactcattacagagcgcacgctcgagatggtgt
gttcgactactacactacaggtttggttagcatatggtaccagacgaattatgtggttcc
aattggggcaccGGAGACGTGGGGACTTTTACCATCCAGCGAGGGGAAGG
>Capsid_Deletion-11_3-484
GTACTCAGAGATTGCCGGAGAGAGGGAACGTCTCCtcatctgggactttctgcaatcgtc
tgtcacccttgtaataccatggatcagcaacactcattacagagcgcacgctcgagatgg
tgtgttcgactactacactacaggtttggttagcatatggtaccagacgaattatgtggt
tccaattggggcaccGGAGACGGGACTTTTACCATCCAGCGAGGGGAAGG
>Capsid_Deletion-11_6-484
GTACTCAGAGATTGCCGGAGAGAGGGAATCGTCTCCtcatctgggactttcaatcgtctg
tcacccttgtaataccatggatcagcaacactcattacagagcgcacgctcgagatggtg
tgttcgactactacactacaggtttggttagcatatggtaccagacgaattatgtggttc
caattggggcaccGGAGACGGGGGACTTTTACCATCCAGCGAGGGGAAGG
>Capsid_Deletion-11_9-484
GTACTCAGAGATTGCCGGAGAGAGGGAATGACGTCTCCtcatctgggacttttcgtctgt
cacccttgtaataccatggatcagcaacactcattacagagcgcacgctcgagatggtgt
gttcgactactacactacaggtttggttagcatatggtaccagacgaattatgtggttcc
aattggggcaccGGAGACGTGGGGACTTTTACCATCCAGCGAGGGGAAGG
>Capsid_Deletion-11_3-485
GTACTCAGAGATTGCCGGAGAGAGGGAACGTCTCCtcatctgggactttgggcaatcgtc
tgtcacccttgtaataccatggatcagcaacactcattacagagcgcacgctcgagatgg
tgtgttcgactactacactacaggtttggttagcatatggtaccagacgaattatgtggt
tccaattggggcaccGGAGACGGGACTTTTACCATCCAGCGAGGGGAAGG
>Capsid_Deletion-11_6-485
GTACTCAGAGATTGCCGGAGAGAGGGAATCGTCTCCtcatctgggactttgggtcgtctg
tcacccttgtaataccatggatcagcaacactcattacagagcgcacgctcgagatggtg
tgttcgactactacactacaggtttggttagcatatggtaccagacgaattatgtggttc
caattggggcaccGGAGACGGGGGACTTTTACCATCCAGCGAGGGGAAGG
>Capsid_Deletion-11_9-485
GTACTCAGAGATTGCCGGAGAGAGGGAATGACGTCTCCtcatctgggactttgggtctgt
cacccttgtaataccatggatcagcaacactcattacagagcgcacgctcgagatggtgt
gttcgactactacactacaggtttggttagcatatggtaccagacgaattatgtggttcc
aattggggcaccGGAGACGTGGGGACTTTTACCATCCAGCGAGGGGAAGG
>Capsid_Deletion-11_3-486
GTACTCAGAGATTGCCGGAGAGAGGGAACGTCTCCtcatctgggactttgggctgtcgtc
tgtcacccttgtaataccatggatcagcaacactcattacagagcgcacgctcgagatgg
tgtgttcgactactacactacaggtttggttagcatatggtaccagacgaattatgtggt
tccaattggggcaccGGAGACGGGACTTTTACCATCCAGCGAGGGGAAGG
>Capsid_Deletion-11_6-486
GTACTCAGAGATTGCCGGAGAGAGGGAATCGTCTCCtcatctgggactttgggctgtctg
tcacccttgtaataccatggatcagcaacactcattacagagcgcacgctcgagatggtg
tgttcgactactacactacaggtttggttagcatatggtaccagacgaattatgtggttc
caattggggcaccGGAGACGGGGGACTTTTACCATCCAGCGAGGGGAAGG
>Capsid_Deletion-11_9-486
GTACTCAGAGATTGCCGGAGAGAGGGAATGACGTCTCCtcatctgggactttgggctggt
cacccttgtaataccatggatcagcaacactcattacagagcgcacgctcgagatggtgt
gttcgactactacactacaggtttggttagcatatggtaccagacgaattatgtggttcc
aattggggcaccGGAGACGTGGGGACTTTTACCATCCAGCGAGGGGAAGG
>Capsid_Deletion-11_3-487
GTACTCAGAGATTGCCGGAGAGAGGGAACGTCTCCtcatctgggactttgggctgcaatc
tgtcacccttgtaataccatggatcagcaacactcattacagagcgcacgctcgagatgg
tgtgttcgactactacactacaggtttggttagcatatggtaccagacgaattatgtggt
tccaattggggcaccGGAGACGGGACTTTTACCATCCAGCGAGGGGAAGG
>Capsid_Deletion-11_6-487
GTACTCAGAGATTGCCGGAGAGAGGGAATCGTCTCCtcatctgggactttgggctgcaag
tcacccttgtaataccatggatcagcaacactcattacagagcgcacgctcgagatggtg
tgttcgactactacactacaggtttggttagcatatggtaccagacgaattatgtggttc
caattggggcaccGGAGACGGGGGACTTTTACCATCCAGCGAGGGGAAGG
>Capsid_Deletion-11_9-487
GTACTCAGAGATTGCCGGAGAGAGGGAATGACGTCTCCtcatctgggactttgggctgca
aacccttgtaataccatggatcagcaacactcattacagagcgcacgctcgagatggtgt
gttcgactactacactacaggtttggttagcatatggtaccagacgaattatgtggttcc
aattggggcaccGGAGACGTGGGGACTTTTACCATCCAGCGAGGGGAAGG
>Capsid_Deletion-11_3-488
GTACTCAGAGATTGCCGGAGAGAGGGAACGTCTCCtcatctgggactttgggctgcaatc
ggtcacccttgtaataccatggatcagcaacactcattacagagcgcacgctcgagatgg
tgtgttcgactactacactacaggtttggttagcatatggtaccagacgaattatgtggt
tccaattggggcaccGGAGACGGGACTTTTACCATCCAGCGAGGGGAAGG
>Capsid_Deletion-11_6-488
GTACTCAGAGATTGCCGGAGAGAGGGAATCGTCTCCtcatctgggactttgggctgcaat
cgacccttgtaataccatggatcagcaacactcattacagagcgcacgctcgagatggtg
tgttcgactactacactacaggtttggttagcatatggtaccagacgaattatgtggttc
caattggggcaccGGAGACGGGGGACTTTTACCATCCAGCGAGGGGAAGG
>Capsid_Deletion-11_9-488
GTACTCAGAGATTGCCGGAGAGAGGGAATGACGTCTCCtcatctgggactttgggctgca
atcgcttgtaataccatggatcagcaacactcattacagagcgcacgctcgagatggtgt
gttcgactactacactacaggtttggttagcatatggtaccagacgaattatgtggttcc
aattggggcaccGGAGACGTGGGGACTTTTACCATCCAGCGAGGGGAAGG
>Capsid_Deletion-11_3-489
GTACTCAGAGATTGCCGGAGAGAGGGAACGTCTCCtcatctgggactttgggctgcaatc
gtctacccttgtaataccatggatcagcaacactcattacagagcgcacgctcgagatgg
tgtgttcgactactacactacaggtttggttagcatatggtaccagacgaattatgtggt
tccaattggggcaccGGAGACGGGACTTTTACCATCCAGCGAGGGGAAGG
>Capsid_Deletion-11_6-489
GTACTCAGAGATTGCCGGAGAGAGGGAATCGTCTCCtcatctgggactttgggctgcaat
cgtctcttgtaataccatggatcagcaacactcattacagagcgcacgctcgagatggtg
tgttcgactactacactacaggtttggttagcatatggtaccagacgaattatgtggttc
caattggggcaccGGAGACGGGGGACTTTTACCATCCAGCGAGGGGAAGG
>Capsid_Deletion-11_9-489
GTACTCAGAGATTGCCGGAGAGAGGGAATGACGTCTCCtcatctgggactttgggctgca
atcgtctgtaataccatggatcagcaacactcattacagagcgcacgctcgagatggtgt
gttcgactactacactacaggtttggttagcatatggtaccagacgaattatgtggttcc
aattggggcaccGGAGACGTGGGGACTTTTACCATCCAGCGAGGGGAAGG
>Capsid_Deletion-11_3-490
GTACTCAGAGATTGCCGGAGAGAGGGAACGTCTCCtcatctgggactttgggctgcaatc
gtctgtccttgtaataccatggatcagcaacactcattacagagcgcacgctcgagatgg
tgtgttcgactactacactacaggtttggttagcatatggtaccagacgaattatgtggt
tccaattggggcaccGGAGACGGGACTTTTACCATCCAGCGAGGGGAAGG
>Capsid_Deletion-11_6-490
GTACTCAGAGATTGCCGGAGAGAGGGAATCGTCTCCtcatctgggactttgggctgcaat
cgtctgtcgtaataccatggatcagcaacactcattacagagcgcacgctcgagatggtg
tgttcgactactacactacaggtttggttagcatatggtaccagacgaattatgtggttc
caattggggcaccGGAGACGGGGGACTTTTACCATCCAGCGAGGGGAAGG
>Capsid_Deletion-11_9-490
GTACTCAGAGATTGCCGGAGAGAGGGAATGACGTCTCCtcatctgggactttgggctgca
atcgtctgtcataccatggatcagcaacactcattacagagcgcacgctcgagatggtgt
gttcgactactacactacaggtttggttagcatatggtaccagacgaattatgtggttcc
aattggggcaccGGAGACGTGGGGACTTTTACCATCCAGCGAGGGGAAGG
>Capsid_Deletion-11_3-491
GTACTCAGAGATTGCCGGAGAGAGGGAACGTCTCCtcatctgggactttgggctgcaatc
gtctgtcaccgtaataccatggatcagcaacactcattacagagcgcacgctcgagatgg
tgtgttcgactactacactacaggtttggttagcatatggtaccagacgaattatgtggt
tccaattggggcaccGGAGACGGGACTTTTACCATCCAGCGAGGGGAAGG
>Capsid_Deletion-11_6-491
GTACTCAGAGATTGCCGGAGAGAGGGAATCGTCTCCtcatctgggactttgggctgcaat
cgtctgtcaccataccatggatcagcaacactcattacagagcgcacgctcgagatggtg
tgttcgactactacactacaggtttggttagcatatggtaccagacgaattatgtggttc
caattggggcaccGGAGACGGGGGACTTTTACCATCCAGCGAGGGGAAGG
>Capsid_Deletion-11_9-491
GTACTCAGAGATTGCCGGAGAGAGGGAATGACGTCTCCtcatctgggactttgggctgca
atcgtctgtcaccccatggatcagcaacactcattacagagcgcacgctcgagatggtgt
gttcgactactacactacaggtttggttagcatatggtaccagacgaattatgtggttcc
aattggggcaccGGAGACGTGGGGACTTTTACCATCCAGCGAGGGGAAGG
>Capsid_Deletion-11_3-492
GTACTCAGAGATTGCCGGAGAGAGGGAACGTCTCCtcatctgggactttgggctgcaatc
gtctgtcacccttataccatggatcagcaacactcattacagagcgcacgctcgagatgg
tgtgttcgactactacactacaggtttggttagcatatggtaccagacgaattatgtggt
tccaattggggcaccGGAGACGGGACTTTTACCATCCAGCGAGGGGAAGG
>Capsid_Deletion-11_6-492
GTACTCAGAGATTGCCGGAGAGAGGGAATCGTCTCCtcatctgggactttgggctgcaat
cgtctgtcacccttccatggatcagcaacactcattacagagcgcacgctcgagatggtg
tgttcgactactacactacaggtttggttagcatatggtaccagacgaattatgtggttc
caattggggcaccGGAGACGGGGGACTTTTACCATCCAGCGAGGGGAAGG
>Capsid_Deletion-11_9-492
GTACTCAGAGATTGCCGGAGAGAGGGAATGACGTCTCCtcatctgggactttgggctgca
atcgtctgtcaccctttggatcagcaacactcattacagagcgcacgctcgagatggtgt
gttcgactactacactacaggtttggttagcatatggtaccagacgaattatgtggttcc
aattggggcaccGGAGACGTGGGGACTTTTACCATCCAGCGAGGGGAAGG
>Capsid_Deletion-11_3-493
GTACTCAGAGATTGCCGGAGAGAGGGAACGTCTCCtcatctgggactttgggctgcaatc
gtctgtcacccttgtaccatggatcagcaacactcattacagagcgcacgctcgagatgg
tgtgttcgactactacactacaggtttggttagcatatggtaccagacgaattatgtggt
tccaattggggcaccGGAGACGGGACTTTTACCATCCAGCGAGGGGAAGG
>Capsid_Deletion-11_6-493
GTACTCAGAGATTGCCGGAGAGAGGGAATCGTCTCCtcatctgggactttgggctgcaat
cgtctgtcacccttgtatggatcagcaacactcattacagagcgcacgctcgagatggtg
tgttcgactactacactacaggtttggttagcatatggtaccagacgaattatgtggttc
caattggggcaccGGAGACGGGGGACTTTTACCATCCAGCGAGGGGAAGG
>Capsid_Deletion-11_9-493
GTACTCAGAGATTGCCGGAGAGAGGGAATGACGTCTCCtcatctgggactttgggctgca
atcgtctgtcacccttgtaatcagcaacactcattacagagcgcacgctcgagatggtgt
gttcgactactacactacaggtttggttagcatatggtaccagacgaattatgtggttcc
aattggggcaccGGAGACGTGGGGACTTTTACCATCCAGCGAGGGGAAGG
>Capsid_Deletion-11_3-494
GTACTCAGAGATTGCCGGAGAGAGGGAACGTCTCCtcatctgggactttgggctgcaatc
gtctgtcacccttgtaatatggatcagcaacactcattacagagcgcacgctcgagatgg
tgtgttcgactactacactacaggtttggttagcatatggtaccagacgaattatgtggt
tccaattggggcaccGGAGACGGGACTTTTACCATCCAGCGAGGGGAAGG
>Capsid_Deletion-11_6-494
GTACTCAGAGATTGCCGGAGAGAGGGAATCGTCTCCtcatctgggactttgggctgcaat
cgtctgtcacccttgtaataatcagcaacactcattacagagcgcacgctcgagatggtg
tgttcgactactacactacaggtttggttagcatatggtaccagacgaattatgtggttc
caattggggcaccGGAGACGGGGGACTTTTACCATCCAGCGAGGGGAAGG
>Capsid_Deletion-11_9-494
GTACTCAGAGATTGCCGGAGAGAGGGAATGACGTCTCCtcatctgggactttgggctgca
atcgtctgtcacccttgtaataagcaacactcattacagagcgcacgctcgagatggtgt
gttcgactactacactacaggtttggttagcatatggtaccagacgaattatgtggttcc
aattggggcaccGGAGACGTGGGGACTTTTACCATCCAGCGAGGGGAAGG
>Capsid_Deletion-11_3-495
GTACTCAGAGATTGCCGGAGAGAGGGAACGTCTCCtcatctgggactttgggctgcaatc
gtctgtcacccttgtaataccaatcagcaacactcattacagagcgcacgctcgagatgg
tgtgttcgactactacactacaggtttggttagcatatggtaccagacgaattatgtggt
tccaattggggcaccGGAGACGGGACTTTTACCATCCAGCGAGGGGAAGG
>Capsid_Deletion-11_6-495
GTACTCAGAGATTGCCGGAGAGAGGGAATCGTCTCCtcatctgggactttgggctgcaat
cgtctgtcacccttgtaataccaagcaacactcattacagagcgcacgctcgagatggtg
tgttcgactactacactacaggtttggttagcatatggtaccagacgaattatgtggttc
caattggggcaccGGAGACGGGGGACTTTTACCATCCAGCGAGGGGAAGG
>Capsid_Deletion-11_9-495
GTACTCAGAGATTGCCGGAGAGAGGGAATGACGTCTCCtcatctgggactttgggctgca
atcgtctgtcacccttgtaataccaaacactcattacagagcgcacgctcgagatggtgt
gttcgactactacactacaggtttggttagcatatggtaccagacgaattatgtggttcc
aattggggcaccGGAGACGTGGGGACTTTTACCATCCAGCGAGGGGAAGG
>Capsid_Deletion-11_3-496
GTACTCAGAGATTGCCGGAGAGAGGGAACGTCTCCtcatctgggactttgggctgcaatc
gtctgtcacccttgtaataccatggagcaacactcattacagagcgcacgctcgagatgg
tgtgttcgactactacactacaggtttggttagcatatggtaccagacgaattatgtggt
tccaattggggcaccGGAGACGGGACTTTTACCATCCAGCGAGGGGAAGG
>Capsid_Deletion-11_6-496
GTACTCAGAGATTGCCGGAGAGAGGGAATCGTCTCCtcatctgggactttgggctgcaat
cgtctgtcacccttgtaataccatggaacactcattacagagcgcacgctcgagatggtg
tgttcgactactacactacaggtttggttagcatatggtaccagacgaattatgtggttc
caattggggcaccGGAGACGGGGGACTTTTACCATCCAGCGAGGGGAAGG
>Capsid_Deletion-11_9-496
GTACTCAGAGATTGCCGGAGAGAGGGAATGACGTCTCCtcatctgggactttgggctgca
atcgtctgtcacccttgtaataccatggactcattacagagcgcacgctcgagatggtgt
gttcgactactacactacaggtttggttagcatatggtaccagacgaattatgtggttcc
aattggggcaccGGAGACGTGGGGACTTTTACCATCCAGCGAGGGGAAGG
>Capsid_Deletion-11_3-497
GTACTCAGAGATTGCCGGAGAGAGGGAACGTCTCCtcatctgggactttgggctgcaatc
gtctgtcacccttgtaataccatggatcaacactcattacagagcgcacgctcgagatgg
tgtgttcgactactacactacaggtttggttagcatatggtaccagacgaattatgtggt
tccaattggggcaccGGAGACGGGACTTTTACCATCCAGCGAGGGGAAGG
>Capsid_Deletion-11_6-497
GTACTCAGAGATTGCCGGAGAGAGGGAATCGTCTCCtcatctgggactttgggctgcaat
cgtctgtcacccttgtaataccatggatcactcattacagagcgcacgctcgagatggtg
tgttcgactactacactacaggtttggttagcatatggtaccagacgaattatgtggttc
caattggggcaccGGAGACGGGGGACTTTTACCATCCAGCGAGGGGAAGG
>Capsid_Deletion-11_9-497
GTACTCAGAGATTGCCGGAGAGAGGGAATGACGTCTCCtcatctgggactttgggctgca
atcgtctgtcacccttgtaataccatggatccattacagagcgcacgctcgagatggtgt
gttcgactactacactacaggtttggttagcatatggtaccagacgaattatgtggttcc
aattggggcaccGGAGACGTGGGGACTTTTACCATCCAGCGAGGGGAAGG
>Capsid_Deletion-11_3-498
GTACTCAGAGATTGCCGGAGAGAGGGAACGTCTCCtcatctgggactttgggctgcaatc
gtctgtcacccttgtaataccatggatcagcactcattacagagcgcacgctcgagatgg
tgtgttcgactactacactacaggtttggttagcatatggtaccagacgaattatgtggt
tccaattggggcaccGGAGACGGGACTTTTACCATCCAGCGAGGGGAAGG
>Capsid_Deletion-11_6-498
GTACTCAGAGATTGCCGGAGAGAGGGAATCGTCTCCtcatctgggactttgggctgcaat
cgtctgtcacccttgtaataccatggatcagccattacagagcgcacgctcgagatggtg
tgttcgactactacactacaggtttggttagcatatggtaccagacgaattatgtggttc
caattggggcaccGGAGACGGGGGACTTTTACCATCCAGCGAGGGGAAGG
>Capsid_Deletion-11_9-498
GTACTCAGAGATTGCCGGAGAGAGGGAATGACGTCTCCtcatctgggactttgggctgca
atcgtctgtcacccttgtaataccatggatcagctacagagcgcacgctcgagatggtgt
gttcgactactacactacaggtttggttagcatatggtaccagacgaattatgtggttcc
aattggggcaccGGAGACGTGGGGACTTTTACCATCCAGCGAGGGGAAGG
>Capsid_Deletion-11_3-499
GTACTCAGAGATTGCCGGAGAGAGGGAACGTCTCCtcatctgggactttgggctgcaatc
gtctgtcacccttgtaataccatggatcagcaaccattacagagcgcacgctcgagatgg
tgtgttcgactactacactacaggtttggttagcatatggtaccagacgaattatgtggt
tccaattggggcaccGGAGACGGGACTTTTACCATCCAGCGAGGGGAAGG
>Capsid_Deletion-11_6-499
GTACTCAGAGATTGCCGGAGAGAGGGAATCGTCTCCtcatctgggactttgggctgcaat
cgtctgtcacccttgtaataccatggatcagcaactacagagcgcacgctcgagatggtg
tgttcgactactacactacaggtttggttagcatatggtaccagacgaattatgtggttc
caattggggcaccGGAGACGGGGGACTTTTACCATCCAGCGAGGGGAAGG
>Capsid_Deletion-11_9-499
GTACTCAGAGATTGCCGGAGAGAGGGAATGACGTCTCCtcatctgggactttgggctgca
atcgtctgtcacccttgtaataccatggatcagcaacagagcgcacgctcgagatggtgt
gttcgactactacactacaggtttggttagcatatggtaccagacgaattatgtggttcc
aattggggcaccGGAGACGTGGGGACTTTTACCATCCAGCGAGGGGAAGG
>Capsid_Deletion-11_3-500
GTACTCAGAGATTGCCGGAGAGAGGGAACGTCTCCtcatctgggactttgggctgcaatc
gtctgtcacccttgtaataccatggatcagcaacacttacagagcgcacgctcgagatgg
tgtgttcgactactacactacaggtttggttagcatatggtaccagacgaattatgtggt
tccaattggggcaccGGAGACGGGACTTTTACCATCCAGCGAGGGGAAGG
>Capsid_Deletion-11_6-500
GTACTCAGAGATTGCCGGAGAGAGGGAATCGTCTCCtcatctgggactttgggctgcaat
cgtctgtcacccttgtaataccatggatcagcaacactagagcgcacgctcgagatggtg
tgttcgactactacactacaggtttggttagcatatggtaccagacgaattatgtggttc
caattggggcaccGGAGACGGGGGACTTTTACCATCCAGCGAGGGGAAGG
>Capsid_Deletion-11_9-500
GTACTCAGAGATTGCCGGAGAGAGGGAATGACGTCTCCtcatctgggactttgggctgca
atcgtctgtcacccttgtaataccatggatcagcaacactgcgcacgctcgagatggtgt
gttcgactactacactacaggtttggttagcatatggtaccagacgaattatgtggttcc
aattggggcaccGGAGACGTGGGGACTTTTACCATCCAGCGAGGGGAAGG
>Capsid_Deletion-11_3-501
GTACTCAGAGATTGCCGGAGAGAGGGAACGTCTCCtcatctgggactttgggctgcaatc
gtctgtcacccttgtaataccatggatcagcaacactcatagagcgcacgctcgagatgg
tgtgttcgactactacactacaggtttggttagcatatggtaccagacgaattatgtggt
tccaattggggcaccGGAGACGGGACTTTTACCATCCAGCGAGGGGAAGG
>Capsid_Deletion-11_6-501
GTACTCAGAGATTGCCGGAGAGAGGGAATCGTCTCCtcatctgggactttgggctgcaat
cgtctgtcacccttgtaataccatggatcagcaacactcatgcgcacgctcgagatggtg
tgttcgactactacactacaggtttggttagcatatggtaccagacgaattatgtggttc
caattggggcaccGGAGACGGGGGACTTTTACCATCCAGCGAGGGGAAGG
>Capsid_Deletion-11_9-501
GTACTCAGAGATTGCCGGAGAGAGGGAATGACGTCTCCtcatctgggactttgggctgca
atcgtctgtcacccttgtaataccatggatcagcaacactcatcacgctcgagatggtgt
gttcgactactacactacaggtttggttagcatatggtaccagacgaattatgtggttcc
aattggggcaccGGAGACGTGGGGACTTTTACCATCCAGCGAGGGGAAGG
>Capsid_Deletion-11_3-502
GTACTCAGAGATTGCCGGAGAGAGGGAACGTCTCCtcatctgggactttgggctgcaatc
gtctgtcacccttgtaataccatggatcagcaacactcattacgcgcacgctcgagatgg
tgtgttcgactactacactacaggtttggttagcatatggtaccagacgaattatgtggt
tccaattggggcaccGGAGACGGGACTTTTACCATCCAGCGAGGGGAAGG
>Capsid_Deletion-11_6-502
GTACTCAGAGATTGCCGGAGAGAGGGAATCGTCTCCtcatctgggactttgggctgcaat
cgtctgtcacccttgtaataccatggatcagcaacactcattaccacgctcgagatggtg
tgttcgactactacactacaggtttggttagcatatggtaccagacgaattatgtggttc
caattggggcaccGGAGACGGGGGACTTTTACCATCCAGCGAGGGGAAGG
>Capsid_Deletion-11_9-502
GTACTCAGAGATTGCCGGAGAGAGGGAATGACGTCTCCtcatctgggactttgggctgca
atcgtctgtcacccttgtaataccatggatcagcaacactcattacgctcgagatggtgt
gttcgactactacactacaggtttggttagcatatggtaccagacgaattatgtggttcc
aattggggcaccGGAGACGTGGGGACTTTTACCATCCAGCGAGGGGAAGG
>Capsid_Deletion-11_3-503
GTACTCAGAGATTGCCGGAGAGAGGGAACGTCTCCtcatctgggactttgggctgcaatc
gtctgtcacccttgtaataccatggatcagcaacactcattacagacacgctcgagatgg
tgtgttcgactactacactacaggtttggttagcatatggtaccagacgaattatgtggt
tccaattggggcaccGGAGACGGGACTTTTACCATCCAGCGAGGGGAAGG
>Capsid_Deletion-11_6-503
GTACTCAGAGATTGCCGGAGAGAGGGAATCGTCTCCtcatctgggactttgggctgcaat
cgtctgtcacccttgtaataccatggatcagcaacactcattacagagctcgagatggtg
tgttcgactactacactacaggtttggttagcatatggtaccagacgaattatgtggttc
caattggggcaccGGAGACGGGGGACTTTTACCATCCAGCGAGGGGAAGG
>Capsid_Deletion-11_9-503
GTACTCAGAGATTGCCGGAGAGAGGGAATGACGTCTCCtcatctgggactttgggctgca
atcgtctgtcacccttgtaataccatggatcagcaacactcattacagacgagatggtgt
gttcgactactacactacaggtttggttagcatatggtaccagacgaattatgtggttcc
aattggggcaccGGAGACGTGGGGACTTTTACCATCCAGCGAGGGGAAGG
>Capsid_Deletion-11_3-504
GTACTCAGAGATTGCCGGAGAGAGGGAACGTCTCCtcatctgggactttgggctgcaatc
gtctgtcacccttgtaataccatggatcagcaacactcattacagagcggctcgagatgg
tgtgttcgactactacactacaggtttggttagcatatggtaccagacgaattatgtggt
tccaattggggcaccGGAGACGGGACTTTTACCATCCAGCGAGGGGAAGG
>Capsid_Deletion-11_6-504
GTACTCAGAGATTGCCGGAGAGAGGGAATCGTCTCCtcatctgggactttgggctgcaat
cgtctgtcacccttgtaataccatggatcagcaacactcattacagagcgcgagatggtg
tgttcgactactacactacaggtttggttagcatatggtaccagacgaattatgtggttc
caattggggcaccGGAGACGGGGGACTTTTACCATCCAGCGAGGGGAAGG
>Capsid_Deletion-11_9-504
GTACTCAGAGATTGCCGGAGAGAGGGAATGACGTCTCCtcatctgggactttgggctgca
atcgtctgtcacccttgtaataccatggatcagcaacactcattacagagcggatggtgt
gttcgactactacactacaggtttggttagcatatggtaccagacgaattatgtggttcc
aattggggcaccGGAGACGTGGGGACTTTTACCATCCAGCGAGGGGAAGG
>Capsid_Deletion-11_3-505
GTACTCAGAGATTGCCGGAGAGAGGGAACGTCTCCtcatctgggactttgggctgcaatc
gtctgtcacccttgtaataccatggatcagcaacactcattacagagcgcaccgagatgg
tgtgttcgactactacactacaggtttggttagcatatggtaccagacgaattatgtggt
tccaattggggcaccGGAGACGGGACTTTTACCATCCAGCGAGGGGAAGG
>Capsid_Deletion-11_6-505
GTACTCAGAGATTGCCGGAGAGAGGGAATCGTCTCCtcatctgggactttgggctgcaat
cgtctgtcacccttgtaataccatggatcagcaacactcattacagagcgcacgatggtg
tgttcgactactacactacaggtttggttagcatatggtaccagacgaattatgtggttc
caattggggcaccGGAGACGGGGGACTTTTACCATCCAGCGAGGGGAAGG
>Capsid_Deletion-11_9-505
GTACTCAGAGATTGCCGGAGAGAGGGAATGACGTCTCCtcatctgggactttgggctgca
atcgtctgtcacccttgtaataccatggatcagcaacactcattacagagcgcacggtgt
gttcgactactacactacaggtttggttagcatatggtaccagacgaattatgtggttcc
aattggggcaccGGAGACGTGGGGACTTTTACCATCCAGCGAGGGGAAGG
>Capsid_Deletion-11_3-506
GTACTCAGAGATTGCCGGAGAGAGGGAACGTCTCCtcatctgggactttgggctgcaatc
gtctgtcacccttgtaataccatggatcagcaacactcattacagagcgcacgctgatgg
tgtgttcgactactacactacaggtttggttagcatatggtaccagacgaattatgtggt
tccaattggggcaccGGAGACGGGACTTTTACCATCCAGCGAGGGGAAGG
>Capsid_Deletion-11_6-506
GTACTCAGAGATTGCCGGAGAGAGGGAATCGTCTCCtcatctgggactttgggctgcaat
cgtctgtcacccttgtaataccatggatcagcaacactcattacagagcgcacgctggtg
tgttcgactactacactacaggtttggttagcatatggtaccagacgaattatgtggttc
caattggggcaccGGAGACGGGGGACTTTTACCATCCAGCGAGGGGAAGG
>Capsid_Deletion-11_9-506
GTACTCAGAGATTGCCGGAGAGAGGGAATGACGTCTCCtcatctgggactttgggctgca
atcgtctgtcacccttgtaataccatggatcagcaacactcattacagagcgcacgctgt
gttcgactactacactacaggtttggttagcatatggtaccagacgaattatgtggttcc
aattggggcaccGGAGACGTGGGGACTTTTACCATCCAGCGAGGGGAAGG
>Capsid_Deletion-11_3-507
GTACTCAGAGATTGCCGGAGAGAGGGAACGTCTCCtcatctgggactttgggctgcaatc
gtctgtcacccttgtaataccatggatcagcaacactcattacagagcgcacgctcgagg
tgtgttcgactactacactacaggtttggttagcatatggtaccagacgaattatgtggt
tccaattggggcaccGGAGACGGGACTTTTACCATCCAGCGAGGGGAAGG
>Capsid_Deletion-11_6-507
GTACTCAGAGATTGCCGGAGAGAGGGAATCGTCTCCtcatctgggactttgggctgcaat
cgtctgtcacccttgtaataccatggatcagcaacactcattacagagcgcacgctcgag
tgttcgactactacactacaggtttggttagcatatggtaccagacgaattatgtggttc
caattggggcaccGGAGACGGGGGACTTTTACCATCCAGCGAGGGGAAGG
>Capsid_Deletion-11_9-507
GTACTCAGAGATTGCCGGAGAGAGGGAATGACGTCTCCtcatctgggactttgggctgca
atcgtctgtcacccttgtaataccatggatcagcaacactcattacagagcgcacgctcg
attcgactactacactacaggtttggttagcatatggtaccagacgaattatgtggttcc
aattggggcaccGGAGACGTGGGGACTTTTACCATCCAGCGAGGGGAAGG
>Capsid_Deletion-11_3-508
GTACTCAGAGATTGCCGGAGAGAGGGAACGTCTCCtcatctgggactttgggctgcaatc
gtctgtcacccttgtaataccatggatcagcaacactcattacagagcgcacgctcgaga
tgtgttcgactactacactacaggtttggttagcatatggtaccagacgaattatgtggt
tccaattggggcaccGGAGACGGGACTTTTACCATCCAGCGAGGGGAAGG
>Capsid_Deletion-11_6-508
GTACTCAGAGATTGCCGGAGAGAGGGAATCGTCTCCtcatctgggactttgggctgcaat
cgtctgtcacccttgtaataccatggatcagcaacactcattacagagcgcacgctcgag
atttcgactactacactacaggtttggttagcatatggtaccagacgaattatgtggttc
caattggggcaccGGAGACGGGGGACTTTTACCATCCAGCGAGGGGAAGG
>Capsid_Deletion-11_9-508
GTACTCAGAGATTGCCGGAGAGAGGGAATGACGTCTCCtcatctgggactttgggctgca
atcgtctgtcacccttgtaataccatggatcagcaacactcattacagagcgcacgctcg
agatgactactacactacaggtttggttagcatatggtaccagacgaattatgtggttcc
aattggggcaccGGAGACGTGGGGACTTTTACCATCCAGCGAGGGGAAGG
>Capsid_Deletion-11_3-509
GTACTCAGAGATTGCCGGAGAGAGGGAACGTCTCCtcatctgggactttgggctgcaatc
gtctgtcacccttgtaataccatggatcagcaacactcattacagagcgcacgctcgaga
tggtttcgactactacactacaggtttggttagcatatggtaccagacgaattatgtggt
tccaattggggcaccGGAGACGGGACTTTTACCATCCAGCGAGGGGAAGG
>Capsid_Deletion-11_6-509
GTACTCAGAGATTGCCGGAGAGAGGGAATCGTCTCCtcatctgggactttgggctgcaat
cgtctgtcacccttgtaataccatggatcagcaacactcattacagagcgcacgctcgag
atggtgactactacactacaggtttggttagcatatggtaccagacgaattatgtggttc
caattggggcaccGGAGACGGGGGACTTTTACCATCCAGCGAGGGGAAGG
>Capsid_Deletion-11_9-509
GTACTCAGAGATTGCCGGAGAGAGGGAATGACGTCTCCtcatctgggactttgggctgca
atcgtctgtcacccttgtaataccatggatcagcaacactcattacagagcgcacgctcg
agatggttactacactacaggtttggttagcatatggtaccagacgaattatgtggttcc
aattggggcaccGGAGACGTGGGGACTTTTACCATCCAGCGAGGGGAAGG
>Capsid_Deletion-11_3-510
GTACTCAGAGATTGCCGGAGAGAGGGAACGTCTCCtcatctgggactttgggctgcaatc
gtctgtcacccttgtaataccatggatcagcaacactcattacagagcgcacgctcgaga
tggtgtggactactacactacaggtttggttagcatatggtaccagacgaattatgtggt
tccaattggggcaccGGAGACGGGACTTTTACCATCCAGCGAGGGGAAGG
>Capsid_Deletion-11_6-510
GTACTCAGAGATTGCCGGAGAGAGGGAATCGTCTCCtcatctgggactttgggctgcaat
cgtctgtcacccttgtaataccatggatcagcaacactcattacagagcgcacgctcgag
atggtgtgtactacactacaggtttggttagcatatggtaccagacgaattatgtggttc
caattggggcaccGGAGACGGGGGACTTTTACCATCCAGCGAGGGGAAGG
>Capsid_Deletion-11_9-510
GTACTCAGAGATTGCCGGAGAGAGGGAATGACGTCTCCtcatctgggactttgggctgca
atcgtctgtcacccttgtaataccatggatcagcaacactcattacagagcgcacgctcg
agatggtgtgtacactacaggtttggttagcatatggtaccagacgaattatgtggttcc
aattggggcaccGGAGACGTGGGGACTTTTACCATCCAGCGAGGGGAAGG
>Capsid_Deletion-11_3-511
GTACTCAGAGATTGCCGGAGAGAGGGAACGTCTCCtcatctgggactttgggctgcaatc
gtctgtcacccttgtaataccatggatcagcaacactcattacagagcgcacgctcgaga
tggtgtgttctactacactacaggtttggttagcatatggtaccagacgaattatgtggt
tccaattggggcaccGGAGACGGGACTTTTACCATCCAGCGAGGGGAAGG
>Capsid_Deletion-11_6-511
GTACTCAGAGATTGCCGGAGAGAGGGAATCGTCTCCtcatctgggactttgggctgcaat
cgtctgtcacccttgtaataccatggatcagcaacactcattacagagcgcacgctcgag
atggtgtgttctacactacaggtttggttagcatatggtaccagacgaattatgtggttc
caattggggcaccGGAGACGGGGGACTTTTACCATCCAGCGAGGGGAAGG
>Capsid_Deletion-11_9-511
GTACTCAGAGATTGCCGGAGAGAGGGAATGACGTCTCCtcatctgggactttgggctgca
atcgtctgtcacccttgtaataccatggatcagcaacactcattacagagcgcacgctcg
agatggtgtgttcactacaggtttggttagcatatggtaccagacgaattatgtggttcc
aattggggcaccGGAGACGTGGGGACTTTTACCATCCAGCGAGGGGAAGG
>Capsid_Deletion-11_3-512
GTACTCAGAGATTGCCGGAGAGAGGGAACGTCTCCtcatctgggactttgggctgcaatc
gtctgtcacccttgtaataccatggatcagcaacactcattacagagcgcacgctcgaga
tggtgtgttcgactacactacaggtttggttagcatatggtaccagacgaattatgtggt
tccaattggggcaccGGAGACGGGACTTTTACCATCCAGCGAGGGGAAGG
>Capsid_Deletion-11_6-512
GTACTCAGAGATTGCCGGAGAGAGGGAATCGTCTCCtcatctgggactttgggctgcaat
cgtctgtcacccttgtaataccatggatcagcaacactcattacagagcgcacgctcgag
atggtgtgttcgacactacaggtttggttagcatatggtaccagacgaattatgtggttc
caattggggcaccGGAGACGGGGGACTTTTACCATCCAGCGAGGGGAAGG
>Capsid_Deletion-11_9-512
GTACTCAGAGATTGCCGGAGAGAGGGAATGACGTCTCCtcatctgggactttgggctgca
atcgtctgtcacccttgtaataccatggatcagcaacactcattacagagcgcacgctcg
agatggtgtgttcgacacaggtttggttagcatatggtaccagacgaattatgtggttcc
aattggggcaccGGAGACGTGGGGACTTTTACCATCCAGCGAGGGGAAGG
>Capsid_Deletion-11_3-513
GTACTCAGAGATTGCCGGAGAGAGGGAACGTCTCCtcatctgggactttgggctgcaatc
gtctgtcacccttgtaataccatggatcagcaacactcattacagagcgcacgctcgaga
tggtgtgttcgactacactacaggtttggttagcatatggtaccagacgaattatgtggt
tccaattggggcaccGGAGACGGGACTTTTACCATCCAGCGAGGGGAAGG
>Capsid_Deletion-11_6-513
GTACTCAGAGATTGCCGGAGAGAGGGAATCGTCTCCtcatctgggactttgggctgcaat
cgtctgtcacccttgtaataccatggatcagcaacactcattacagagcgcacgctcgag
atggtgtgttcgactacacaggtttggttagcatatggtaccagacgaattatgtggttc
caattggggcaccGGAGACGGGGGACTTTTACCATCCAGCGAGGGGAAGG
>Capsid_Deletion-11_9-513
GTACTCAGAGATTGCCGGAGAGAGGGAATGACGTCTCCtcatctgggactttgggctgca
atcgtctgtcacccttgtaataccatggatcagcaacactcattacagagcgcacgctcg
agatggtgtgttcgactacggtttggttagcatatggtaccagacgaattatgtggttcc
aattggggcaccGGAGACGTGGGGACTTTTACCATCCAGCGAGGGGAAGG
>Capsid_Deletion-11_3-514
GTACTCAGAGATTGCCGGAGAGAGGGAACGTCTCCtcatctgggactttgggctgcaatc
gtctgtcacccttgtaataccatggatcagcaacactcattacagagcgcacgctcgaga
tggtgtgttcgactactacacaggtttggttagcatatggtaccagacgaattatgtggt
tccaattggggcaccGGAGACGGGACTTTTACCATCCAGCGAGGGGAAGG
>Capsid_Deletion-11_6-514
GTACTCAGAGATTGCCGGAGAGAGGGAATCGTCTCCtcatctgggactttgggctgcaat
cgtctgtcacccttgtaataccatggatcagcaacactcattacagagcgcacgctcgag
atggtgtgttcgactactacggtttggttagcatatggtaccagacgaattatgtggttc
caattggggcaccGGAGACGGGGGACTTTTACCATCCAGCGAGGGGAAGG
>Capsid_Deletion-11_9-514
GTACTCAGAGATTGCCGGAGAGAGGGAATGACGTCTCCtcatctgggactttgggctgca
atcgtctgtcacccttgtaataccatggatcagcaacactcattacagagcgcacgctcg
agatggtgtgttcgactactacttggttagcatatggtaccagacgaattatgtggttcc
aattggggcaccGGAGACGTGGGGACTTTTACCATCCAGCGAGGGGAAGG
>Capsid_Deletion-11_3-515
GTACTCAGAGATTGCCGGAGAGAGGGAACGTCTCCtcatctgggactttgggctgcaatc
gtctgtcacccttgtaataccatggatcagcaacactcattacagagcgcacgctcgaga
tggtgtgttcgactactacactggtttggttagcatatggtaccagacgaattatgtggt
tccaattggggcaccGGAGACGGGACTTTTACCATCCAGCGAGGGGAAGG
>Capsid_Deletion-11_6-515
GTACTCAGAGATTGCCGGAGAGAGGGAATCGTCTCCtcatctgggactttgggctgcaat
cgtctgtcacccttgtaataccatggatcagcaacactcattacagagcgcacgctcgag
atggtgtgttcgactactacactttggttagcatatggtaccagacgaattatgtggttc
caattggggcaccGGAGACGGGGGACTTTTACCATCCAGCGAGGGGAAGG
>Capsid_Deletion-11_9-515
GTACTCAGAGATTGCCGGAGAGAGGGAATGACGTCTCCtcatctgggactttgggctgca
atcgtctgtcacccttgtaataccatggatcagcaacactcattacagagcgcacgctcg
agatggtgtgttcgactactacactgttagcatatggtaccagacgaattatgtggttcc
aattggggcaccGGAGACGTGGGGACTTTTACCATCCAGCGAGGGGAAGG
>Capsid_Deletion-11_3-516
GTACTCAGAGATTGCCGGAGAGAGGGAACGTCTCCtcatctgggactttgggctgcaatc
gtctgtcacccttgtaataccatggatcagcaacactcattacagagcgcacgctcgaga
tggtgtgttcgactactacactacattggttagcatatggtaccagacgaattatgtggt
tccaattggggcaccGGAGACGGGACTTTTACCATCCAGCGAGGGGAAGG
>Capsid_Deletion-11_6-516
GTACTCAGAGATTGCCGGAGAGAGGGAATCGTCTCCtcatctgggactttgggctgcaat
cgtctgtcacccttgtaataccatggatcagcaacactcattacagagcgcacgctcgag
atggtgtgttcgactactacactacagttagcatatggtaccagacgaattatgtggttc
caattggggcaccGGAGACGGGGGACTTTTACCATCCAGCGAGGGGAAGG
>Capsid_Deletion-11_9-516
GTACTCAGAGATTGCCGGAGAGAGGGAATGACGTCTCCtcatctgggactttgggctgca
[truncated: 276,244 more chars]
