# Supplementary material for: Deep mutation, insertion and deletion scanning across the Enterovirus A proteome reveals constraints shaping viral evolution
Source: Nat Microbiol. 2024 Nov 28;10(1):158–68. doi: 10.1038/s41564-024-01871-y (PMC11726453; doi:10.1038/s41564-024-01871-y)
Supplement: Supplementary file 8 — Contains sequences necessary for generation of deletion libraries in the replication proteins of EV-A71. [file 41564_2024_1871_MOESM8_ESM.fasta]

#Oligopool for EV-A71 replication proteins deletion library
>Replication_Deletion-1_3-2
CTTGTCTCCTCTCACGAGTGCCACGACGTCTCCccaccctcaaatttggacagcagtccg
gagctatctacgtgggcaactttagagtggttaaccgccatcttgctactcataatgact
gggcaaaccttgtttgggaagacagctcccgcgacttgctcgtatcatctaccactgctc
aaggttgtgacacgatGGAGACGATTGTAACGAGAGCGGTCGGGCCGTTA
>Replication_Deletion-1_6-2
CTTGTCTCCTCTCACGAGTGCCACGAGACGTCTCCccaccctctttggacagcagtccgg
agctatctacgtgggcaactttagagtggttaaccgccatcttgctactcataatgactg
ggcaaaccttgtttgggaagacagctcccgcgacttgctcgtatcatctaccactgctca
aggttgtgacacgatGGAGACGGATTGTAACGAGAGCGGTCGGGCCGTTA
>Replication_Deletion-1_9-2
CTTGTCTCCTCTCACGAGTGCCACGAGATCGTCTCCccaccctcggacagcagtccggag
ctatctacgtgggcaactttagagtggttaaccgccatcttgctactcataatgactggg
caaaccttgtttgggaagacagctcccgcgacttgctcgtatcatctaccactgctcaag
gttgtgacacgatGGAGACGCAGATTGTAACGAGAGCGGTCGGGCCGTTA
>Replication_Deletion-1_3-3
CTTGTCTCCTCTCACGAGTGCCACGACGTCTCCccaccctcgggtttggacagcagtccg
gagctatctacgtgggcaactttagagtggttaaccgccatcttgctactcataatgact
gggcaaaccttgtttgggaagacagctcccgcgacttgctcgtatcatctaccactgctc
aaggttgtgacacgatGGAGACGATTGTAACGAGAGCGGTCGGGCCGTTA
>Replication_Deletion-1_6-3
CTTGTCTCCTCTCACGAGTGCCACGAGACGTCTCCccaccctcgggggacagcagtccgg
agctatctacgtgggcaactttagagtggttaaccgccatcttgctactcataatgactg
ggcaaaccttgtttgggaagacagctcccgcgacttgctcgtatcatctaccactgctca
aggttgtgacacgatGGAGACGGATTGTAACGAGAGCGGTCGGGCCGTTA
>Replication_Deletion-1_9-3
CTTGTCTCCTCTCACGAGTGCCACGAGATCGTCTCCccaccctcgggcagcagtccggag
ctatctacgtgggcaactttagagtggttaaccgccatcttgctactcataatgactggg
caaaccttgtttgggaagacagctcccgcgacttgctcgtatcatctaccactgctcaag
gttgtgacacgatGGAGACGCAGATTGTAACGAGAGCGGTCGGGCCGTTA
>Replication_Deletion-1_3-4
CTTGTCTCCTCTCACGAGTGCCACGACGTCTCCccaccctcgggaaaggacagcagtccg
gagctatctacgtgggcaactttagagtggttaaccgccatcttgctactcataatgact
gggcaaaccttgtttgggaagacagctcccgcgacttgctcgtatcatctaccactgctc
aaggttgtgacacgatGGAGACGATTGTAACGAGAGCGGTCGGGCCGTTA
>Replication_Deletion-1_6-4
CTTGTCTCCTCTCACGAGTGCCACGAGACGTCTCCccaccctcgggaaacagcagtccgg
agctatctacgtgggcaactttagagtggttaaccgccatcttgctactcataatgactg
ggcaaaccttgtttgggaagacagctcccgcgacttgctcgtatcatctaccactgctca
aggttgtgacacgatGGAGACGGATTGTAACGAGAGCGGTCGGGCCGTTA
>Replication_Deletion-1_9-4
CTTGTCTCCTCTCACGAGTGCCACGAGATCGTCTCCccaccctcgggaaacagtccggag
ctatctacgtgggcaactttagagtggttaaccgccatcttgctactcataatgactggg
caaaccttgtttgggaagacagctcccgcgacttgctcgtatcatctaccactgctcaag
gttgtgacacgatGGAGACGCAGATTGTAACGAGAGCGGTCGGGCCGTTA
>Replication_Deletion-1_3-5
CTTGTCTCCTCTCACGAGTGCCACGACGTCTCCccaccctcgggaaatttcagcagtccg
gagctatctacgtgggcaactttagagtggttaaccgccatcttgctactcataatgact
gggcaaaccttgtttgggaagacagctcccgcgacttgctcgtatcatctaccactgctc
aaggttgtgacacgatGGAGACGATTGTAACGAGAGCGGTCGGGCCGTTA
>Replication_Deletion-1_6-5
CTTGTCTCCTCTCACGAGTGCCACGAGACGTCTCCccaccctcgggaaatttcagtccgg
agctatctacgtgggcaactttagagtggttaaccgccatcttgctactcataatgactg
ggcaaaccttgtttgggaagacagctcccgcgacttgctcgtatcatctaccactgctca
aggttgtgacacgatGGAGACGGATTGTAACGAGAGCGGTCGGGCCGTTA
>Replication_Deletion-1_9-5
CTTGTCTCCTCTCACGAGTGCCACGAGATCGTCTCCccaccctcgggaaattttccggag
ctatctacgtgggcaactttagagtggttaaccgccatcttgctactcataatgactggg
caaaccttgtttgggaagacagctcccgcgacttgctcgtatcatctaccactgctcaag
gttgtgacacgatGGAGACGCAGATTGTAACGAGAGCGGTCGGGCCGTTA
>Replication_Deletion-1_3-6
CTTGTCTCCTCTCACGAGTGCCACGACGTCTCCccaccctcgggaaatttggacagtccg
gagctatctacgtgggcaactttagagtggttaaccgccatcttgctactcataatgact
gggcaaaccttgtttgggaagacagctcccgcgacttgctcgtatcatctaccactgctc
aaggttgtgacacgatGGAGACGATTGTAACGAGAGCGGTCGGGCCGTTA
>Replication_Deletion-1_6-6
CTTGTCTCCTCTCACGAGTGCCACGAGACGTCTCCccaccctcgggaaatttggatccgg
agctatctacgtgggcaactttagagtggttaaccgccatcttgctactcataatgactg
ggcaaaccttgtttgggaagacagctcccgcgacttgctcgtatcatctaccactgctca
aggttgtgacacgatGGAGACGGATTGTAACGAGAGCGGTCGGGCCGTTA
>Replication_Deletion-1_9-6
CTTGTCTCCTCTCACGAGTGCCACGAGATCGTCTCCccaccctcgggaaatttggaggag
ctatctacgtgggcaactttagagtggttaaccgccatcttgctactcataatgactggg
caaaccttgtttgggaagacagctcccgcgacttgctcgtatcatctaccactgctcaag
gttgtgacacgatGGAGACGCAGATTGTAACGAGAGCGGTCGGGCCGTTA
>Replication_Deletion-1_3-7
CTTGTCTCCTCTCACGAGTGCCACGACGTCTCCccaccctcgggaaatttggacagtccg
gagctatctacgtgggcaactttagagtggttaaccgccatcttgctactcataatgact
gggcaaaccttgtttgggaagacagctcccgcgacttgctcgtatcatctaccactgctc
aaggttgtgacacgatGGAGACGATTGTAACGAGAGCGGTCGGGCCGTTA
>Replication_Deletion-1_6-7
CTTGTCTCCTCTCACGAGTGCCACGAGACGTCTCCccaccctcgggaaatttggacaggg
agctatctacgtgggcaactttagagtggttaaccgccatcttgctactcataatgactg
ggcaaaccttgtttgggaagacagctcccgcgacttgctcgtatcatctaccactgctca
aggttgtgacacgatGGAGACGGATTGTAACGAGAGCGGTCGGGCCGTTA
>Replication_Deletion-1_9-7
CTTGTCTCCTCTCACGAGTGCCACGAGATCGTCTCCccaccctcgggaaatttggacagg
ctatctacgtgggcaactttagagtggttaaccgccatcttgctactcataatgactggg
caaaccttgtttgggaagacagctcccgcgacttgctcgtatcatctaccactgctcaag
gttgtgacacgatGGAGACGCAGATTGTAACGAGAGCGGTCGGGCCGTTA
>Replication_Deletion-1_3-8
CTTGTCTCCTCTCACGAGTGCCACGACGTCTCCccaccctcgggaaatttggacagcagg
gagctatctacgtgggcaactttagagtggttaaccgccatcttgctactcataatgact
gggcaaaccttgtttgggaagacagctcccgcgacttgctcgtatcatctaccactgctc
aaggttgtgacacgatGGAGACGATTGTAACGAGAGCGGTCGGGCCGTTA
>Replication_Deletion-1_6-8
CTTGTCTCCTCTCACGAGTGCCACGAGACGTCTCCccaccctcgggaaatttggacagca
ggctatctacgtgggcaactttagagtggttaaccgccatcttgctactcataatgactg
ggcaaaccttgtttgggaagacagctcccgcgacttgctcgtatcatctaccactgctca
aggttgtgacacgatGGAGACGGATTGTAACGAGAGCGGTCGGGCCGTTA
>Replication_Deletion-1_9-8
CTTGTCTCCTCTCACGAGTGCCACGAGATCGTCTCCccaccctcgggaaatttggacagc
agatctacgtgggcaactttagagtggttaaccgccatcttgctactcataatgactggg
caaaccttgtttgggaagacagctcccgcgacttgctcgtatcatctaccactgctcaag
gttgtgacacgatGGAGACGCAGATTGTAACGAGAGCGGTCGGGCCGTTA
>Replication_Deletion-1_3-9
CTTGTCTCCTCTCACGAGTGCCACGACGTCTCCccaccctcgggaaatttggacagcagt
ccgctatctacgtgggcaactttagagtggttaaccgccatcttgctactcataatgact
gggcaaaccttgtttgggaagacagctcccgcgacttgctcgtatcatctaccactgctc
aaggttgtgacacgatGGAGACGATTGTAACGAGAGCGGTCGGGCCGTTA
>Replication_Deletion-1_6-9
CTTGTCTCCTCTCACGAGTGCCACGAGACGTCTCCccaccctcgggaaatttggacagca
gtccatctacgtgggcaactttagagtggttaaccgccatcttgctactcataatgactg
ggcaaaccttgtttgggaagacagctcccgcgacttgctcgtatcatctaccactgctca
aggttgtgacacgatGGAGACGGATTGTAACGAGAGCGGTCGGGCCGTTA
>Replication_Deletion-1_9-9
CTTGTCTCCTCTCACGAGTGCCACGAGATCGTCTCCccaccctcgggaaatttggacagc
agtcctacgtgggcaactttagagtggttaaccgccatcttgctactcataatgactggg
caaaccttgtttgggaagacagctcccgcgacttgctcgtatcatctaccactgctcaag
gttgtgacacgatGGAGACGCAGATTGTAACGAGAGCGGTCGGGCCGTTA
>Replication_Deletion-1_3-10
CTTGTCTCCTCTCACGAGTGCCACGACGTCTCCccaccctcgggaaatttggacagcagt
ccggaatctacgtgggcaactttagagtggttaaccgccatcttgctactcataatgact
gggcaaaccttgtttgggaagacagctcccgcgacttgctcgtatcatctaccactgctc
aaggttgtgacacgatGGAGACGATTGTAACGAGAGCGGTCGGGCCGTTA
>Replication_Deletion-1_6-10
CTTGTCTCCTCTCACGAGTGCCACGAGACGTCTCCccaccctcgggaaatttggacagca
gtccggatacgtgggcaactttagagtggttaaccgccatcttgctactcataatgactg
ggcaaaccttgtttgggaagacagctcccgcgacttgctcgtatcatctaccactgctca
aggttgtgacacgatGGAGACGGATTGTAACGAGAGCGGTCGGGCCGTTA
>Replication_Deletion-1_9-10
CTTGTCTCCTCTCACGAGTGCCACGAGATCGTCTCCccaccctcgggaaatttggacagc
agtccggagtgggcaactttagagtggttaaccgccatcttgctactcataatgactggg
caaaccttgtttgggaagacagctcccgcgacttgctcgtatcatctaccactgctcaag
gttgtgacacgatGGAGACGCAGATTGTAACGAGAGCGGTCGGGCCGTTA
>Replication_Deletion-1_3-11
CTTGTCTCCTCTCACGAGTGCCACGACGTCTCCccaccctcgggaaatttggacagcagt
ccggagcttacgtgggcaactttagagtggttaaccgccatcttgctactcataatgact
gggcaaaccttgtttgggaagacagctcccgcgacttgctcgtatcatctaccactgctc
aaggttgtgacacgatGGAGACGATTGTAACGAGAGCGGTCGGGCCGTTA
>Replication_Deletion-1_6-11
CTTGTCTCCTCTCACGAGTGCCACGAGACGTCTCCccaccctcgggaaatttggacagca
gtccggagctgtgggcaactttagagtggttaaccgccatcttgctactcataatgactg
ggcaaaccttgtttgggaagacagctcccgcgacttgctcgtatcatctaccactgctca
aggttgtgacacgatGGAGACGGATTGTAACGAGAGCGGTCGGGCCGTTA
>Replication_Deletion-1_9-11
CTTGTCTCCTCTCACGAGTGCCACGAGATCGTCTCCccaccctcgggaaatttggacagc
agtccggagctggcaactttagagtggttaaccgccatcttgctactcataatgactggg
caaaccttgtttgggaagacagctcccgcgacttgctcgtatcatctaccactgctcaag
gttgtgacacgatGGAGACGCAGATTGTAACGAGAGCGGTCGGGCCGTTA
>Replication_Deletion-1_3-12
CTTGTCTCCTCTCACGAGTGCCACGACGTCTCCccaccctcgggaaatttggacagcagt
ccggagctatcgtgggcaactttagagtggttaaccgccatcttgctactcataatgact
gggcaaaccttgtttgggaagacagctcccgcgacttgctcgtatcatctaccactgctc
aaggttgtgacacgatGGAGACGATTGTAACGAGAGCGGTCGGGCCGTTA
>Replication_Deletion-1_6-12
CTTGTCTCCTCTCACGAGTGCCACGAGACGTCTCCccaccctcgggaaatttggacagca
gtccggagctatcggcaactttagagtggttaaccgccatcttgctactcataatgactg
ggcaaaccttgtttgggaagacagctcccgcgacttgctcgtatcatctaccactgctca
aggttgtgacacgatGGAGACGGATTGTAACGAGAGCGGTCGGGCCGTTA
>Replication_Deletion-1_9-12
CTTGTCTCCTCTCACGAGTGCCACGAGATCGTCTCCccaccctcgggaaatttggacagc
agtccggagctatcaactttagagtggttaaccgccatcttgctactcataatgactggg
caaaccttgtttgggaagacagctcccgcgacttgctcgtatcatctaccactgctcaag
gttgtgacacgatGGAGACGCAGATTGTAACGAGAGCGGTCGGGCCGTTA
>Replication_Deletion-1_3-13
CTTGTCTCCTCTCACGAGTGCCACGACGTCTCCccaccctcgggaaatttggacagcagt
ccggagctatctacggcaactttagagtggttaaccgccatcttgctactcataatgact
gggcaaaccttgtttgggaagacagctcccgcgacttgctcgtatcatctaccactgctc
aaggttgtgacacgatGGAGACGATTGTAACGAGAGCGGTCGGGCCGTTA
>Replication_Deletion-1_6-13
CTTGTCTCCTCTCACGAGTGCCACGAGACGTCTCCccaccctcgggaaatttggacagca
gtccggagctatctacaactttagagtggttaaccgccatcttgctactcataatgactg
ggcaaaccttgtttgggaagacagctcccgcgacttgctcgtatcatctaccactgctca
aggttgtgacacgatGGAGACGGATTGTAACGAGAGCGGTCGGGCCGTTA
>Replication_Deletion-1_9-13
CTTGTCTCCTCTCACGAGTGCCACGAGATCGTCTCCccaccctcgggaaatttggacagc
agtccggagctatctactttagagtggttaaccgccatcttgctactcataatgactggg
caaaccttgtttgggaagacagctcccgcgacttgctcgtatcatctaccactgctcaag
gttgtgacacgatGGAGACGCAGATTGTAACGAGAGCGGTCGGGCCGTTA
>Replication_Deletion-1_3-14
CTTGTCTCCTCTCACGAGTGCCACGACGTCTCCccaccctcgggaaatttggacagcagt
ccggagctatctacgtgaactttagagtggttaaccgccatcttgctactcataatgact
gggcaaaccttgtttgggaagacagctcccgcgacttgctcgtatcatctaccactgctc
aaggttgtgacacgatGGAGACGATTGTAACGAGAGCGGTCGGGCCGTTA
>Replication_Deletion-1_6-14
CTTGTCTCCTCTCACGAGTGCCACGAGACGTCTCCccaccctcgggaaatttggacagca
gtccggagctatctacgtgtttagagtggttaaccgccatcttgctactcataatgactg
ggcaaaccttgtttgggaagacagctcccgcgacttgctcgtatcatctaccactgctca
aggttgtgacacgatGGAGACGGATTGTAACGAGAGCGGTCGGGCCGTTA
>Replication_Deletion-1_9-14
CTTGTCTCCTCTCACGAGTGCCACGAGATCGTCTCCccaccctcgggaaatttggacagc
agtccggagctatctacgtgagagtggttaaccgccatcttgctactcataatgactggg
caaaccttgtttgggaagacagctcccgcgacttgctcgtatcatctaccactgctcaag
gttgtgacacgatGGAGACGCAGATTGTAACGAGAGCGGTCGGGCCGTTA
>Replication_Deletion-1_3-15
CTTGTCTCCTCTCACGAGTGCCACGACGTCTCCccaccctcgggaaatttggacagcagt
ccggagctatctacgtgggctttagagtggttaaccgccatcttgctactcataatgact
gggcaaaccttgtttgggaagacagctcccgcgacttgctcgtatcatctaccactgctc
aaggttgtgacacgatGGAGACGATTGTAACGAGAGCGGTCGGGCCGTTA
>Replication_Deletion-1_6-15
CTTGTCTCCTCTCACGAGTGCCACGAGACGTCTCCccaccctcgggaaatttggacagca
gtccggagctatctacgtgggcagagtggttaaccgccatcttgctactcataatgactg
ggcaaaccttgtttgggaagacagctcccgcgacttgctcgtatcatctaccactgctca
aggttgtgacacgatGGAGACGGATTGTAACGAGAGCGGTCGGGCCGTTA
>Replication_Deletion-1_9-15
CTTGTCTCCTCTCACGAGTGCCACGAGATCGTCTCCccaccctcgggaaatttggacagc
agtccggagctatctacgtgggcgtggttaaccgccatcttgctactcataatgactggg
caaaccttgtttgggaagacagctcccgcgacttgctcgtatcatctaccactgctcaag
gttgtgacacgatGGAGACGCAGATTGTAACGAGAGCGGTCGGGCCGTTA
>Replication_Deletion-1_3-16
CTTGTCTCCTCTCACGAGTGCCACGACGTCTCCccaccctcgggaaatttggacagcagt
ccggagctatctacgtgggcaacagagtggttaaccgccatcttgctactcataatgact
gggcaaaccttgtttgggaagacagctcccgcgacttgctcgtatcatctaccactgctc
aaggttgtgacacgatGGAGACGATTGTAACGAGAGCGGTCGGGCCGTTA
>Replication_Deletion-1_6-16
CTTGTCTCCTCTCACGAGTGCCACGAGACGTCTCCccaccctcgggaaatttggacagca
gtccggagctatctacgtgggcaacgtggttaaccgccatcttgctactcataatgactg
ggcaaaccttgtttgggaagacagctcccgcgacttgctcgtatcatctaccactgctca
aggttgtgacacgatGGAGACGGATTGTAACGAGAGCGGTCGGGCCGTTA
>Replication_Deletion-1_9-16
CTTGTCTCCTCTCACGAGTGCCACGAGATCGTCTCCccaccctcgggaaatttggacagc
agtccggagctatctacgtgggcaacgttaaccgccatcttgctactcataatgactggg
caaaccttgtttgggaagacagctcccgcgacttgctcgtatcatctaccactgctcaag
gttgtgacacgatGGAGACGCAGATTGTAACGAGAGCGGTCGGGCCGTTA
>Replication_Deletion-1_3-17
CTTGTCTCCTCTCACGAGTGCCACGACGTCTCCccaccctcgggaaatttggacagcagt
ccggagctatctacgtgggcaactttgtggttaaccgccatcttgctactcataatgact
gggcaaaccttgtttgggaagacagctcccgcgacttgctcgtatcatctaccactgctc
aaggttgtgacacgatGGAGACGATTGTAACGAGAGCGGTCGGGCCGTTA
>Replication_Deletion-1_6-17
CTTGTCTCCTCTCACGAGTGCCACGAGACGTCTCCccaccctcgggaaatttggacagca
gtccggagctatctacgtgggcaactttgttaaccgccatcttgctactcataatgactg
ggcaaaccttgtttgggaagacagctcccgcgacttgctcgtatcatctaccactgctca
aggttgtgacacgatGGAGACGGATTGTAACGAGAGCGGTCGGGCCGTTA
>Replication_Deletion-1_9-17
CTTGTCTCCTCTCACGAGTGCCACGAGATCGTCTCCccaccctcgggaaatttggacagc
agtccggagctatctacgtgggcaactttaaccgccatcttgctactcataatgactggg
caaaccttgtttgggaagacagctcccgcgacttgctcgtatcatctaccactgctcaag
gttgtgacacgatGGAGACGCAGATTGTAACGAGAGCGGTCGGGCCGTTA
>Replication_Deletion-1_3-18
CTTGTCTCCTCTCACGAGTGCCACGACGTCTCCccaccctcgggaaatttggacagcagt
ccggagctatctacgtgggcaactttagagttaaccgccatcttgctactcataatgact
gggcaaaccttgtttgggaagacagctcccgcgacttgctcgtatcatctaccactgctc
aaggttgtgacacgatGGAGACGATTGTAACGAGAGCGGTCGGGCCGTTA
>Replication_Deletion-1_6-18
CTTGTCTCCTCTCACGAGTGCCACGAGACGTCTCCccaccctcgggaaatttggacagca
gtccggagctatctacgtgggcaactttagaaaccgccatcttgctactcataatgactg
ggcaaaccttgtttgggaagacagctcccgcgacttgctcgtatcatctaccactgctca
aggttgtgacacgatGGAGACGGATTGTAACGAGAGCGGTCGGGCCGTTA
>Replication_Deletion-1_9-18
CTTGTCTCCTCTCACGAGTGCCACGAGATCGTCTCCccaccctcgggaaatttggacagc
agtccggagctatctacgtgggcaactttagacgccatcttgctactcataatgactggg
caaaccttgtttgggaagacagctcccgcgacttgctcgtatcatctaccactgctcaag
gttgtgacacgatGGAGACGCAGATTGTAACGAGAGCGGTCGGGCCGTTA
>Replication_Deletion-1_3-19
CTTGTCTCCTCTCACGAGTGCCACGACGTCTCCccaccctcgggaaatttggacagcagt
ccggagctatctacgtgggcaactttagagtgaaccgccatcttgctactcataatgact
gggcaaaccttgtttgggaagacagctcccgcgacttgctcgtatcatctaccactgctc
aaggttgtgacacgatGGAGACGATTGTAACGAGAGCGGTCGGGCCGTTA
>Replication_Deletion-1_6-19
CTTGTCTCCTCTCACGAGTGCCACGAGACGTCTCCccaccctcgggaaatttggacagca
gtccggagctatctacgtgggcaactttagagtgcgccatcttgctactcataatgactg
ggcaaaccttgtttgggaagacagctcccgcgacttgctcgtatcatctaccactgctca
aggttgtgacacgatGGAGACGGATTGTAACGAGAGCGGTCGGGCCGTTA
>Replication_Deletion-1_9-19
CTTGTCTCCTCTCACGAGTGCCACGAGATCGTCTCCccaccctcgggaaatttggacagc
agtccggagctatctacgtgggcaactttagagtgcatcttgctactcataatgactggg
caaaccttgtttgggaagacagctcccgcgacttgctcgtatcatctaccactgctcaag
gttgtgacacgatGGAGACGCAGATTGTAACGAGAGCGGTCGGGCCGTTA
>Replication_Deletion-1_3-20
CTTGTCTCCTCTCACGAGTGCCACGACGTCTCCccaccctcgggaaatttggacagcagt
ccggagctatctacgtgggcaactttagagtggttcgccatcttgctactcataatgact
gggcaaaccttgtttgggaagacagctcccgcgacttgctcgtatcatctaccactgctc
aaggttgtgacacgatGGAGACGATTGTAACGAGAGCGGTCGGGCCGTTA
>Replication_Deletion-1_6-20
CTTGTCTCCTCTCACGAGTGCCACGAGACGTCTCCccaccctcgggaaatttggacagca
gtccggagctatctacgtgggcaactttagagtggttcatcttgctactcataatgactg
ggcaaaccttgtttgggaagacagctcccgcgacttgctcgtatcatctaccactgctca
aggttgtgacacgatGGAGACGGATTGTAACGAGAGCGGTCGGGCCGTTA
>Replication_Deletion-1_9-20
CTTGTCTCCTCTCACGAGTGCCACGAGATCGTCTCCccaccctcgggaaatttggacagc
agtccggagctatctacgtgggcaactttagagtggttcttgctactcataatgactggg
caaaccttgtttgggaagacagctcccgcgacttgctcgtatcatctaccactgctcaag
gttgtgacacgatGGAGACGCAGATTGTAACGAGAGCGGTCGGGCCGTTA
>Replication_Deletion-1_3-21
CTTGTCTCCTCTCACGAGTGCCACGACGTCTCCccaccctcgggaaatttggacagcagt
ccggagctatctacgtgggcaactttagagtggttaaccatcttgctactcataatgact
gggcaaaccttgtttgggaagacagctcccgcgacttgctcgtatcatctaccactgctc
aaggttgtgacacgatGGAGACGATTGTAACGAGAGCGGTCGGGCCGTTA
>Replication_Deletion-1_6-21
CTTGTCTCCTCTCACGAGTGCCACGAGACGTCTCCccaccctcgggaaatttggacagca
gtccggagctatctacgtgggcaactttagagtggttaaccttgctactcataatgactg
ggcaaaccttgtttgggaagacagctcccgcgacttgctcgtatcatctaccactgctca
aggttgtgacacgatGGAGACGGATTGTAACGAGAGCGGTCGGGCCGTTA
>Replication_Deletion-1_9-21
CTTGTCTCCTCTCACGAGTGCCACGAGATCGTCTCCccaccctcgggaaatttggacagc
agtccggagctatctacgtgggcaactttagagtggttaacgctactcataatgactggg
caaaccttgtttgggaagacagctcccgcgacttgctcgtatcatctaccactgctcaag
gttgtgacacgatGGAGACGCAGATTGTAACGAGAGCGGTCGGGCCGTTA
>Replication_Deletion-1_3-22
CTTGTCTCCTCTCACGAGTGCCACGACGTCTCCccaccctcgggaaatttggacagcagt
ccggagctatctacgtgggcaactttagagtggttaaccgccttgctactcataatgact
gggcaaaccttgtttgggaagacagctcccgcgacttgctcgtatcatctaccactgctc
aaggttgtgacacgatGGAGACGATTGTAACGAGAGCGGTCGGGCCGTTA
>Replication_Deletion-1_6-22
CTTGTCTCCTCTCACGAGTGCCACGAGACGTCTCCccaccctcgggaaatttggacagca
gtccggagctatctacgtgggcaactttagagtggttaaccgcgctactcataatgactg
ggcaaaccttgtttgggaagacagctcccgcgacttgctcgtatcatctaccactgctca
aggttgtgacacgatGGAGACGGATTGTAACGAGAGCGGTCGGGCCGTTA
>Replication_Deletion-1_9-22
CTTGTCTCCTCTCACGAGTGCCACGAGATCGTCTCCccaccctcgggaaatttggacagc
agtccggagctatctacgtgggcaactttagagtggttaaccgcactcataatgactggg
caaaccttgtttgggaagacagctcccgcgacttgctcgtatcatctaccactgctcaag
gttgtgacacgatGGAGACGCAGATTGTAACGAGAGCGGTCGGGCCGTTA
>Replication_Deletion-1_3-23
CTTGTCTCCTCTCACGAGTGCCACGACGTCTCCccaccctcgggaaatttggacagcagt
ccggagctatctacgtgggcaactttagagtggttaaccgccatgctactcataatgact
gggcaaaccttgtttgggaagacagctcccgcgacttgctcgtatcatctaccactgctc
aaggttgtgacacgatGGAGACGATTGTAACGAGAGCGGTCGGGCCGTTA
>Replication_Deletion-1_6-23
CTTGTCTCCTCTCACGAGTGCCACGAGACGTCTCCccaccctcgggaaatttggacagca
gtccggagctatctacgtgggcaactttagagtggttaaccgccatactcataatgactg
ggcaaaccttgtttgggaagacagctcccgcgacttgctcgtatcatctaccactgctca
aggttgtgacacgatGGAGACGGATTGTAACGAGAGCGGTCGGGCCGTTA
>Replication_Deletion-1_9-23
CTTGTCTCCTCTCACGAGTGCCACGAGATCGTCTCCccaccctcgggaaatttggacagc
agtccggagctatctacgtgggcaactttagagtggttaaccgccatcataatgactggg
caaaccttgtttgggaagacagctcccgcgacttgctcgtatcatctaccactgctcaag
gttgtgacacgatGGAGACGCAGATTGTAACGAGAGCGGTCGGGCCGTTA
>Replication_Deletion-1_3-24
CTTGTCTCCTCTCACGAGTGCCACGACGTCTCCccaccctcgggaaatttggacagcagt
ccggagctatctacgtgggcaactttagagtggttaaccgccatcttactcataatgact
gggcaaaccttgtttgggaagacagctcccgcgacttgctcgtatcatctaccactgctc
aaggttgtgacacgatGGAGACGATTGTAACGAGAGCGGTCGGGCCGTTA
>Replication_Deletion-1_6-24
CTTGTCTCCTCTCACGAGTGCCACGAGACGTCTCCccaccctcgggaaatttggacagca
gtccggagctatctacgtgggcaactttagagtggttaaccgccatcttcataatgactg
ggcaaaccttgtttgggaagacagctcccgcgacttgctcgtatcatctaccactgctca
aggttgtgacacgatGGAGACGGATTGTAACGAGAGCGGTCGGGCCGTTA
>Replication_Deletion-1_9-24
CTTGTCTCCTCTCACGAGTGCCACGAGATCGTCTCCccaccctcgggaaatttggacagc
agtccggagctatctacgtgggcaactttagagtggttaaccgccatcttaatgactggg
caaaccttgtttgggaagacagctcccgcgacttgctcgtatcatctaccactgctcaag
gttgtgacacgatGGAGACGCAGATTGTAACGAGAGCGGTCGGGCCGTTA
>Replication_Deletion-1_3-25
CTTGTCTCCTCTCACGAGTGCCACGACGTCTCCccaccctcgggaaatttggacagcagt
ccggagctatctacgtgggcaactttagagtggttaaccgccatcttgctcataatgact
gggcaaaccttgtttgggaagacagctcccgcgacttgctcgtatcatctaccactgctc
aaggttgtgacacgatGGAGACGATTGTAACGAGAGCGGTCGGGCCGTTA
>Replication_Deletion-1_6-25
CTTGTCTCCTCTCACGAGTGCCACGAGACGTCTCCccaccctcgggaaatttggacagca
gtccggagctatctacgtgggcaactttagagtggttaaccgccatcttgctaatgactg
ggcaaaccttgtttgggaagacagctcccgcgacttgctcgtatcatctaccactgctca
aggttgtgacacgatGGAGACGGATTGTAACGAGAGCGGTCGGGCCGTTA
>Replication_Deletion-1_9-25
CTTGTCTCCTCTCACGAGTGCCACGAGATCGTCTCCccaccctcgggaaatttggacagc
agtccggagctatctacgtgggcaactttagagtggttaaccgccatcttgctgactggg
caaaccttgtttgggaagacagctcccgcgacttgctcgtatcatctaccactgctcaag
gttgtgacacgatGGAGACGCAGATTGTAACGAGAGCGGTCGGGCCGTTA
>Replication_Deletion-1_3-26
CTTGTCTCCTCTCACGAGTGCCACGACGTCTCCccaccctcgggaaatttggacagcagt
ccggagctatctacgtgggcaactttagagtggttaaccgccatcttgctactaatgact
gggcaaaccttgtttgggaagacagctcccgcgacttgctcgtatcatctaccactgctc
aaggttgtgacacgatGGAGACGATTGTAACGAGAGCGGTCGGGCCGTTA
>Replication_Deletion-1_6-26
CTTGTCTCCTCTCACGAGTGCCACGAGACGTCTCCccaccctcgggaaatttggacagca
gtccggagctatctacgtgggcaactttagagtggttaaccgccatcttgctactgactg
ggcaaaccttgtttgggaagacagctcccgcgacttgctcgtatcatctaccactgctca
aggttgtgacacgatGGAGACGGATTGTAACGAGAGCGGTCGGGCCGTTA
>Replication_Deletion-1_9-26
CTTGTCTCCTCTCACGAGTGCCACGAGATCGTCTCCccaccctcgggaaatttggacagc
agtccggagctatctacgtgggcaactttagagtggttaaccgccatcttgctacttggg
caaaccttgtttgggaagacagctcccgcgacttgctcgtatcatctaccactgctcaag
gttgtgacacgatGGAGACGCAGATTGTAACGAGAGCGGTCGGGCCGTTA
>Replication_Deletion-1_3-27
CTTGTCTCCTCTCACGAGTGCCACGACGTCTCCccaccctcgggaaatttggacagcagt
ccggagctatctacgtgggcaactttagagtggttaaccgccatcttgctactcatgact
gggcaaaccttgtttgggaagacagctcccgcgacttgctcgtatcatctaccactgctc
aaggttgtgacacgatGGAGACGATTGTAACGAGAGCGGTCGGGCCGTTA
>Replication_Deletion-1_6-27
CTTGTCTCCTCTCACGAGTGCCACGAGACGTCTCCccaccctcgggaaatttggacagca
gtccggagctatctacgtgggcaactttagagtggttaaccgccatcttgctactcattg
ggcaaaccttgtttgggaagacagctcccgcgacttgctcgtatcatctaccactgctca
aggttgtgacacgatGGAGACGGATTGTAACGAGAGCGGTCGGGCCGTTA
>Replication_Deletion-1_9-27
CTTGTCTCCTCTCACGAGTGCCACGAGATCGTCTCCccaccctcgggaaatttggacagc
agtccggagctatctacgtgggcaactttagagtggttaaccgccatcttgctactcatg
caaaccttgtttgggaagacagctcccgcgacttgctcgtatcatctaccactgctcaag
gttgtgacacgatGGAGACGCAGATTGTAACGAGAGCGGTCGGGCCGTTA
>Replication_Deletion-1_3-28
CTTGTCTCCTCTCACGAGTGCCACGACGTCTCCccaccctcgggaaatttggacagcagt
ccggagctatctacgtgggcaactttagagtggttaaccgccatcttgctactcataatt
gggcaaaccttgtttgggaagacagctcccgcgacttgctcgtatcatctaccactgctc
aaggttgtgacacgatGGAGACGATTGTAACGAGAGCGGTCGGGCCGTTA
>Replication_Deletion-1_6-28
CTTGTCTCCTCTCACGAGTGCCACGAGACGTCTCCccaccctcgggaaatttggacagca
gtccggagctatctacgtgggcaactttagagtggttaaccgccatcttgctactcataa
tgcaaaccttgtttgggaagacagctcccgcgacttgctcgtatcatctaccactgctca
aggttgtgacacgatGGAGACGGATTGTAACGAGAGCGGTCGGGCCGTTA
>Replication_Deletion-1_9-28
CTTGTCTCCTCTCACGAGTGCCACGAGATCGTCTCCccaccctcgggaaatttggacagc
agtccggagctatctacgtgggcaactttagagtggttaaccgccatcttgctactcata
ataaccttgtttgggaagacagctcccgcgacttgctcgtatcatctaccactgctcaag
gttgtgacacgatGGAGACGCAGATTGTAACGAGAGCGGTCGGGCCGTTA
>Replication_Deletion-1_3-29
CTTGTCTCCTCTCACGAGTGCCACGACGTCTCCccaccctcgggaaatttggacagcagt
ccggagctatctacgtgggcaactttagagtggttaaccgccatcttgctactcataatg
acgcaaaccttgtttgggaagacagctcccgcgacttgctcgtatcatctaccactgctc
aaggttgtgacacgatGGAGACGATTGTAACGAGAGCGGTCGGGCCGTTA
>Replication_Deletion-1_6-29
CTTGTCTCCTCTCACGAGTGCCACGAGACGTCTCCccaccctcgggaaatttggacagca
gtccggagctatctacgtgggcaactttagagtggttaaccgccatcttgctactcataa
tgacaaccttgtttgggaagacagctcccgcgacttgctcgtatcatctaccactgctca
aggttgtgacacgatGGAGACGGATTGTAACGAGAGCGGTCGGGCCGTTA
>Replication_Deletion-1_9-29
CTTGTCTCCTCTCACGAGTGCCACGAGATCGTCTCCccaccctcgggaaatttggacagc
agtccggagctatctacgtgggcaactttagagtggttaaccgccatcttgctactcata
atgaccttgtttgggaagacagctcccgcgacttgctcgtatcatctaccactgctcaag
gttgtgacacgatGGAGACGCAGATTGTAACGAGAGCGGTCGGGCCGTTA
>Replication_Deletion-1_3-30
CTTGTCTCCTCTCACGAGTGCCACGACGTCTCCccaccctcgggaaatttggacagcagt
ccggagctatctacgtgggcaactttagagtggttaaccgccatcttgctactcataatg
actggaaccttgtttgggaagacagctcccgcgacttgctcgtatcatctaccactgctc
aaggttgtgacacgatGGAGACGATTGTAACGAGAGCGGTCGGGCCGTTA
>Replication_Deletion-1_6-30
CTTGTCTCCTCTCACGAGTGCCACGAGACGTCTCCccaccctcgggaaatttggacagca
gtccggagctatctacgtgggcaactttagagtggttaaccgccatcttgctactcataa
tgactggcttgtttgggaagacagctcccgcgacttgctcgtatcatctaccactgctca
aggttgtgacacgatGGAGACGGATTGTAACGAGAGCGGTCGGGCCGTTA
>Replication_Deletion-1_9-30
CTTGTCTCCTCTCACGAGTGCCACGAGATCGTCTCCccaccctcgggaaatttggacagc
agtccggagctatctacgtgggcaactttagagtggttaaccgccatcttgctactcata
atgactgggtttgggaagacagctcccgcgacttgctcgtatcatctaccactgctcaag
gttgtgacacgatGGAGACGCAGATTGTAACGAGAGCGGTCGGGCCGTTA
>Replication_Deletion-1_3-31
CTTGTCTCCTCTCACGAGTGCCACGACGTCTCCccaccctcgggaaatttggacagcagt
ccggagctatctacgtgggcaactttagagtggttaaccgccatcttgctactcataatg
actgggcacttgtttgggaagacagctcccgcgacttgctcgtatcatctaccactgctc
aaggttgtgacacgatGGAGACGATTGTAACGAGAGCGGTCGGGCCGTTA
>Replication_Deletion-1_6-31
CTTGTCTCCTCTCACGAGTGCCACGAGACGTCTCCccaccctcgggaaatttggacagca
gtccggagctatctacgtgggcaactttagagtggttaaccgccatcttgctactcataa
tgactgggcagtttgggaagacagctcccgcgacttgctcgtatcatctaccactgctca
aggttgtgacacgatGGAGACGGATTGTAACGAGAGCGGTCGGGCCGTTA
>Replication_Deletion-1_9-31
CTTGTCTCCTCTCACGAGTGCCACGAGATCGTCTCCccaccctcgggaaatttggacagc
agtccggagctatctacgtgggcaactttagagtggttaaccgccatcttgctactcata
atgactgggcatgggaagacagctcccgcgacttgctcgtatcatctaccactgctcaag
gttgtgacacgatGGAGACGCAGATTGTAACGAGAGCGGTCGGGCCGTTA
>Replication_Deletion-1_3-32
CTTGTCTCCTCTCACGAGTGCCACGACGTCTCCccaccctcgggaaatttggacagcagt
ccggagctatctacgtgggcaactttagagtggttaaccgccatcttgctactcataatg
actgggcaaacgtttgggaagacagctcccgcgacttgctcgtatcatctaccactgctc
aaggttgtgacacgatGGAGACGATTGTAACGAGAGCGGTCGGGCCGTTA
>Replication_Deletion-1_6-32
CTTGTCTCCTCTCACGAGTGCCACGAGACGTCTCCccaccctcgggaaatttggacagca
gtccggagctatctacgtgggcaactttagagtggttaaccgccatcttgctactcataa
tgactgggcaaactgggaagacagctcccgcgacttgctcgtatcatctaccactgctca
aggttgtgacacgatGGAGACGGATTGTAACGAGAGCGGTCGGGCCGTTA
>Replication_Deletion-1_9-32
CTTGTCTCCTCTCACGAGTGCCACGAGATCGTCTCCccaccctcgggaaatttggacagc
agtccggagctatctacgtgggcaactttagagtggttaaccgccatcttgctactcata
atgactgggcaaacgaagacagctcccgcgacttgctcgtatcatctaccactgctcaag
gttgtgacacgatGGAGACGCAGATTGTAACGAGAGCGGTCGGGCCGTTA
>Replication_Deletion-1_3-33
CTTGTCTCCTCTCACGAGTGCCACGACGTCTCCccaccctcgggaaatttggacagcagt
ccggagctatctacgtgggcaactttagagtggttaaccgccatcttgctactcataatg
actgggcaaacctttgggaagacagctcccgcgacttgctcgtatcatctaccactgctc
aaggttgtgacacgatGGAGACGATTGTAACGAGAGCGGTCGGGCCGTTA
>Replication_Deletion-1_6-33
CTTGTCTCCTCTCACGAGTGCCACGAGACGTCTCCccaccctcgggaaatttggacagca
gtccggagctatctacgtgggcaactttagagtggttaaccgccatcttgctactcataa
tgactgggcaaaccttgaagacagctcccgcgacttgctcgtatcatctaccactgctca
aggttgtgacacgatGGAGACGGATTGTAACGAGAGCGGTCGGGCCGTTA
>Replication_Deletion-1_9-33
CTTGTCTCCTCTCACGAGTGCCACGAGATCGTCTCCccaccctcgggaaatttggacagc
agtccggagctatctacgtgggcaactttagagtggttaaccgccatcttgctactcata
atgactgggcaaaccttgacagctcccgcgacttgctcgtatcatctaccactgctcaag
gttgtgacacgatGGAGACGCAGATTGTAACGAGAGCGGTCGGGCCGTTA
>Replication_Deletion-1_3-34
CTTGTCTCCTCTCACGAGTGCCACGACGTCTCCccaccctcgggaaatttggacagcagt
ccggagctatctacgtgggcaactttagagtggttaaccgccatcttgctactcataatg
actgggcaaaccttgttgaagacagctcccgcgacttgctcgtatcatctaccactgctc
aaggttgtgacacgatGGAGACGATTGTAACGAGAGCGGTCGGGCCGTTA
>Replication_Deletion-1_6-34
CTTGTCTCCTCTCACGAGTGCCACGAGACGTCTCCccaccctcgggaaatttggacagca
gtccggagctatctacgtgggcaactttagagtggttaaccgccatcttgctactcataa
tgactgggcaaaccttgttgacagctcccgcgacttgctcgtatcatctaccactgctca
aggttgtgacacgatGGAGACGGATTGTAACGAGAGCGGTCGGGCCGTTA
>Replication_Deletion-1_9-34
CTTGTCTCCTCTCACGAGTGCCACGAGATCGTCTCCccaccctcgggaaatttggacagc
agtccggagctatctacgtgggcaactttagagtggttaaccgccatcttgctactcata
atgactgggcaaaccttgttagctcccgcgacttgctcgtatcatctaccactgctcaag
gttgtgacacgatGGAGACGCAGATTGTAACGAGAGCGGTCGGGCCGTTA
>Replication_Deletion-1_3-35
CTTGTCTCCTCTCACGAGTGCCACGACGTCTCCccaccctcgggaaatttggacagcagt
ccggagctatctacgtgggcaactttagagtggttaaccgccatcttgctactcataatg
actgggcaaaccttgtttgggacagctcccgcgacttgctcgtatcatctaccactgctc
aaggttgtgacacgatGGAGACGATTGTAACGAGAGCGGTCGGGCCGTTA
>Replication_Deletion-1_6-35
CTTGTCTCCTCTCACGAGTGCCACGAGACGTCTCCccaccctcgggaaatttggacagca
gtccggagctatctacgtgggcaactttagagtggttaaccgccatcttgctactcataa
tgactgggcaaaccttgtttggagctcccgcgacttgctcgtatcatctaccactgctca
aggttgtgacacgatGGAGACGGATTGTAACGAGAGCGGTCGGGCCGTTA
>Replication_Deletion-1_9-35
CTTGTCTCCTCTCACGAGTGCCACGAGATCGTCTCCccaccctcgggaaatttggacagc
agtccggagctatctacgtgggcaactttagagtggttaaccgccatcttgctactcata
atgactgggcaaaccttgtttggtcccgcgacttgctcgtatcatctaccactgctcaag
gttgtgacacgatGGAGACGCAGATTGTAACGAGAGCGGTCGGGCCGTTA
>Replication_Deletion-1_3-36
CTTGTCTCCTCTCACGAGTGCCACGACGTCTCCccaccctcgggaaatttggacagcagt
ccggagctatctacgtgggcaactttagagtggttaaccgccatcttgctactcataatg
actgggcaaaccttgtttgggaaagctcccgcgacttgctcgtatcatctaccactgctc
aaggttgtgacacgatGGAGACGATTGTAACGAGAGCGGTCGGGCCGTTA
>Replication_Deletion-1_6-36
CTTGTCTCCTCTCACGAGTGCCACGAGACGTCTCCccaccctcgggaaatttggacagca
gtccggagctatctacgtgggcaactttagagtggttaaccgccatcttgctactcataa
tgactgggcaaaccttgtttgggaatcccgcgacttgctcgtatcatctaccactgctca
aggttgtgacacgatGGAGACGGATTGTAACGAGAGCGGTCGGGCCGTTA
>Replication_Deletion-1_9-36
CTTGTCTCCTCTCACGAGTGCCACGAGATCGTCTCCccaccctcgggaaatttggacagc
agtccggagctatctacgtgggcaactttagagtggttaaccgccatcttgctactcata
atgactgggcaaaccttgtttgggaacgcgacttgctcgtatcatctaccactgctcaag
gttgtgacacgatGGAGACGCAGATTGTAACGAGAGCGGTCGGGCCGTTA
>Replication_Deletion-1_3-37
CTTGTCTCCTCTCACGAGTGCCACGACGTCTCCccaccctcgggaaatttggacagcagt
ccggagctatctacgtgggcaactttagagtggttaaccgccatcttgctactcataatg
actgggcaaaccttgtttgggaagactcccgcgacttgctcgtatcatctaccactgctc
aaggttgtgacacgatGGAGACGATTGTAACGAGAGCGGTCGGGCCGTTA
>Replication_Deletion-1_6-37
CTTGTCTCCTCTCACGAGTGCCACGAGACGTCTCCccaccctcgggaaatttggacagca
gtccggagctatctacgtgggcaactttagagtggttaaccgccatcttgctactcataa
tgactgggcaaaccttgtttgggaagaccgcgacttgctcgtatcatctaccactgctca
aggttgtgacacgatGGAGACGGATTGTAACGAGAGCGGTCGGGCCGTTA
>Replication_Deletion-1_9-37
CTTGTCTCCTCTCACGAGTGCCACGAGATCGTCTCCccaccctcgggaaatttggacagc
agtccggagctatctacgtgggcaactttagagtggttaaccgccatcttgctactcata
atgactgggcaaaccttgtttgggaagacgacttgctcgtatcatctaccactgctcaag
gttgtgacacgatGGAGACGCAGATTGTAACGAGAGCGGTCGGGCCGTTA
>Replication_Deletion-1_3-38
CTTGTCTCCTCTCACGAGTGCCACGACGTCTCCccaccctcgggaaatttggacagcagt
ccggagctatctacgtgggcaactttagagtggttaaccgccatcttgctactcataatg
actgggcaaaccttgtttgggaagacagccgcgacttgctcgtatcatctaccactgctc
aaggttgtgacacgatGGAGACGATTGTAACGAGAGCGGTCGGGCCGTTA
>Replication_Deletion-1_6-38
CTTGTCTCCTCTCACGAGTGCCACGAGACGTCTCCccaccctcgggaaatttggacagca
gtccggagctatctacgtgggcaactttagagtggttaaccgccatcttgctactcataa
tgactgggcaaaccttgtttgggaagacagcgacttgctcgtatcatctaccactgctca
aggttgtgacacgatGGAGACGGATTGTAACGAGAGCGGTCGGGCCGTTA
>Replication_Deletion-1_9-38
CTTGTCTCCTCTCACGAGTGCCACGAGATCGTCTCCccaccctcgggaaatttggacagc
agtccggagctatctacgtgggcaactttagagtggttaaccgccatcttgctactcata
atgactgggcaaaccttgtttgggaagacagcttgctcgtatcatctaccactgctcaag
gttgtgacacgatGGAGACGCAGATTGTAACGAGAGCGGTCGGGCCGTTA
>Replication_Deletion-1_3-39
CTTGTCTCCTCTCACGAGTGCCACGACGTCTCCccaccctcgggaaatttggacagcagt
ccggagctatctacgtgggcaactttagagtggttaaccgccatcttgctactcataatg
actgggcaaaccttgtttgggaagacagctccgacttgctcgtatcatctaccactgctc
aaggttgtgacacgatGGAGACGATTGTAACGAGAGCGGTCGGGCCGTTA
>Replication_Deletion-1_6-39
CTTGTCTCCTCTCACGAGTGCCACGAGACGTCTCCccaccctcgggaaatttggacagca
gtccggagctatctacgtgggcaactttagagtggttaaccgccatcttgctactcataa
tgactgggcaaaccttgtttgggaagacagctccttgctcgtatcatctaccactgctca
aggttgtgacacgatGGAGACGGATTGTAACGAGAGCGGTCGGGCCGTTA
>Replication_Deletion-1_9-39
CTTGTCTCCTCTCACGAGTGCCACGAGATCGTCTCCccaccctcgggaaatttggacagc
agtccggagctatctacgtgggcaactttagagtggttaaccgccatcttgctactcata
atgactgggcaaaccttgtttgggaagacagctccctcgtatcatctaccactgctcaag
gttgtgacacgatGGAGACGCAGATTGTAACGAGAGCGGTCGGGCCGTTA
>Replication_Deletion-1_3-40
CTTGTCTCCTCTCACGAGTGCCACGACGTCTCCccaccctcgggaaatttggacagcagt
ccggagctatctacgtgggcaactttagagtggttaaccgccatcttgctactcataatg
actgggcaaaccttgtttgggaagacagctcccgcttgctcgtatcatctaccactgctc
aaggttgtgacacgatGGAGACGATTGTAACGAGAGCGGTCGGGCCGTTA
>Replication_Deletion-1_6-40
CTTGTCTCCTCTCACGAGTGCCACGAGACGTCTCCccaccctcgggaaatttggacagca
gtccggagctatctacgtgggcaactttagagtggttaaccgccatcttgctactcataa
tgactgggcaaaccttgtttgggaagacagctcccgcctcgtatcatctaccactgctca
aggttgtgacacgatGGAGACGGATTGTAACGAGAGCGGTCGGGCCGTTA
>Replication_Deletion-1_9-40
CTTGTCTCCTCTCACGAGTGCCACGAGATCGTCTCCccaccctcgggaaatttggacagc
agtccggagctatctacgtgggcaactttagagtggttaaccgccatcttgctactcata
atgactgggcaaaccttgtttgggaagacagctcccgcgtatcatctaccactgctcaag
gttgtgacacgatGGAGACGCAGATTGTAACGAGAGCGGTCGGGCCGTTA
>Replication_Deletion-1_3-41
CTTGTCTCCTCTCACGAGTGCCACGACGTCTCCccaccctcgggaaatttggacagcagt
ccggagctatctacgtgggcaactttagagtggttaaccgccatcttgctactcataatg
actgggcaaaccttgtttgggaagacagctcccgcgacctcgtatcatctaccactgctc
aaggttgtgacacgatGGAGACGATTGTAACGAGAGCGGTCGGGCCGTTA
>Replication_Deletion-1_6-41
CTTGTCTCCTCTCACGAGTGCCACGAGACGTCTCCccaccctcgggaaatttggacagca
gtccggagctatctacgtgggcaactttagagtggttaaccgccatcttgctactcataa
tgactgggcaaaccttgtttgggaagacagctcccgcgacgtatcatctaccactgctca
aggttgtgacacgatGGAGACGGATTGTAACGAGAGCGGTCGGGCCGTTA
>Replication_Deletion-1_9-41
CTTGTCTCCTCTCACGAGTGCCACGAGATCGTCTCCccaccctcgggaaatttggacagc
agtccggagctatctacgtgggcaactttagagtggttaaccgccatcttgctactcata
atgactgggcaaaccttgtttgggaagacagctcccgcgactcatctaccactgctcaag
gttgtgacacgatGGAGACGCAGATTGTAACGAGAGCGGTCGGGCCGTTA
>Replication_Deletion-1_3-42
CTTGTCTCCTCTCACGAGTGCCACGACGTCTCCccaccctcgggaaatttggacagcagt
ccggagctatctacgtgggcaactttagagtggttaaccgccatcttgctactcataatg
actgggcaaaccttgtttgggaagacagctcccgcgacttggtatcatctaccactgctc
aaggttgtgacacgatGGAGACGATTGTAACGAGAGCGGTCGGGCCGTTA
>Replication_Deletion-1_6-42
CTTGTCTCCTCTCACGAGTGCCACGAGACGTCTCCccaccctcgggaaatttggacagca
gtccggagctatctacgtgggcaactttagagtggttaaccgccatcttgctactcataa
tgactgggcaaaccttgtttgggaagacagctcccgcgacttgtcatctaccactgctca
aggttgtgacacgatGGAGACGGATTGTAACGAGAGCGGTCGGGCCGTTA
>Replication_Deletion-1_9-42
CTTGTCTCCTCTCACGAGTGCCACGAGATCGTCTCCccaccctcgggaaatttggacagc
agtccggagctatctacgtgggcaactttagagtggttaaccgccatcttgctactcata
atgactgggcaaaccttgtttgggaagacagctcccgcgacttgtctaccactgctcaag
gttgtgacacgatGGAGACGCAGATTGTAACGAGAGCGGTCGGGCCGTTA
>Replication_Deletion-1_3-43
CTTGTCTCCTCTCACGAGTGCCACGACGTCTCCccaccctcgggaaatttggacagcagt
ccggagctatctacgtgggcaactttagagtggttaaccgccatcttgctactcataatg
actgggcaaaccttgtttgggaagacagctcccgcgacttgctctcatctaccactgctc
aaggttgtgacacgatGGAGACGATTGTAACGAGAGCGGTCGGGCCGTTA
>Replication_Deletion-1_6-43
CTTGTCTCCTCTCACGAGTGCCACGAGACGTCTCCccaccctcgggaaatttggacagca
gtccggagctatctacgtgggcaactttagagtggttaaccgccatcttgctactcataa
tgactgggcaaaccttgtttgggaagacagctcccgcgacttgctctctaccactgctca
aggttgtgacacgatGGAGACGGATTGTAACGAGAGCGGTCGGGCCGTTA
>Replication_Deletion-1_9-43
CTTGTCTCCTCTCACGAGTGCCACGAGATCGTCTCCccaccctcgggaaatttggacagc
agtccggagctatctacgtgggcaactttagagtggttaaccgccatcttgctactcata
atgactgggcaaaccttgtttgggaagacagctcccgcgacttgctcaccactgctcaag
gttgtgacacgatGGAGACGCAGATTGTAACGAGAGCGGTCGGGCCGTTA
>Replication_Deletion-1_3-44
CTTGTCTCCTCTCACGAGTGCCACGACGTCTCCccaccctcgggaaatttggacagcagt
ccggagctatctacgtgggcaactttagagtggttaaccgccatcttgctactcataatg
actgggcaaaccttgtttgggaagacagctcccgcgacttgctcgtatctaccactgctc
aaggttgtgacacgatGGAGACGATTGTAACGAGAGCGGTCGGGCCGTTA
>Replication_Deletion-1_6-44
CTTGTCTCCTCTCACGAGTGCCACGAGACGTCTCCccaccctcgggaaatttggacagca
gtccggagctatctacgtgggcaactttagagtggttaaccgccatcttgctactcataa
tgactgggcaaaccttgtttgggaagacagctcccgcgacttgctcgtaaccactgctca
aggttgtgacacgatGGAGACGGATTGTAACGAGAGCGGTCGGGCCGTTA
>Replication_Deletion-1_9-44
CTTGTCTCCTCTCACGAGTGCCACGAGATCGTCTCCccaccctcgggaaatttggacagc
agtccggagctatctacgtgggcaactttagagtggttaaccgccatcttgctactcata
atgactgggcaaaccttgtttgggaagacagctcccgcgacttgctcgtaactgctcaag
gttgtgacacgatGGAGACGCAGATTGTAACGAGAGCGGTCGGGCCGTTA
>Replication_Deletion-1_3-45
CTTGTCTCCTCTCACGAGTGCCACGACGTCTCCccaccctcgggaaatttggacagcagt
ccggagctatctacgtgggcaactttagagtggttaaccgccatcttgctactcataatg
actgggcaaaccttgtttgggaagacagctcccgcgacttgctcgtatcaaccactgctc
aaggttgtgacacgatGGAGACGATTGTAACGAGAGCGGTCGGGCCGTTA
>Replication_Deletion-1_6-45
CTTGTCTCCTCTCACGAGTGCCACGAGACGTCTCCccaccctcgggaaatttggacagca
gtccggagctatctacgtgggcaactttagagtggttaaccgccatcttgctactcataa
tgactgggcaaaccttgtttgggaagacagctcccgcgacttgctcgtatcaactgctca
aggttgtgacacgatGGAGACGGATTGTAACGAGAGCGGTCGGGCCGTTA
>Replication_Deletion-1_9-45
CTTGTCTCCTCTCACGAGTGCCACGAGATCGTCTCCccaccctcgggaaatttggacagc
agtccggagctatctacgtgggcaactttagagtggttaaccgccatcttgctactcata
atgactgggcaaaccttgtttgggaagacagctcccgcgacttgctcgtatcagctcaag
gttgtgacacgatGGAGACGCAGATTGTAACGAGAGCGGTCGGGCCGTTA
>Replication_Deletion-1_3-46
CTTGTCTCCTCTCACGAGTGCCACGACGTCTCCccaccctcgggaaatttggacagcagt
ccggagctatctacgtgggcaactttagagtggttaaccgccatcttgctactcataatg
actgggcaaaccttgtttgggaagacagctcccgcgacttgctcgtatcatctactgctc
aaggttgtgacacgatGGAGACGATTGTAACGAGAGCGGTCGGGCCGTTA
>Replication_Deletion-1_6-46
CTTGTCTCCTCTCACGAGTGCCACGAGACGTCTCCccaccctcgggaaatttggacagca
gtccggagctatctacgtgggcaactttagagtggttaaccgccatcttgctactcataa
tgactgggcaaaccttgtttgggaagacagctcccgcgacttgctcgtatcatctgctca
aggttgtgacacgatGGAGACGGATTGTAACGAGAGCGGTCGGGCCGTTA
>Replication_Deletion-1_9-46
CTTGTCTCCTCTCACGAGTGCCACGAGATCGTCTCCccaccctcgggaaatttggacagc
agtccggagctatctacgtgggcaactttagagtggttaaccgccatcttgctactcata
atgactgggcaaaccttgtttgggaagacagctcccgcgacttgctcgtatcatctcaag
gttgtgacacgatGGAGACGCAGATTGTAACGAGAGCGGTCGGGCCGTTA
>Replication_Deletion-1_3-47
CTTGTCTCCTCTCACGAGTGCCACGACGTCTCCccaccctcgggaaatttggacagcagt
ccggagctatctacgtgggcaactttagagtggttaaccgccatcttgctactcataatg
actgggcaaaccttgtttgggaagacagctcccgcgacttgctcgtatcatctaccgctc
aaggttgtgacacgatGGAGACGATTGTAACGAGAGCGGTCGGGCCGTTA
>Replication_Deletion-1_6-47
CTTGTCTCCTCTCACGAGTGCCACGAGACGTCTCCccaccctcgggaaatttggacagca
gtccggagctatctacgtgggcaactttagagtggttaaccgccatcttgctactcataa
tgactgggcaaaccttgtttgggaagacagctcccgcgacttgctcgtatcatctaccca
aggttgtgacacgatGGAGACGGATTGTAACGAGAGCGGTCGGGCCGTTA
>Replication_Deletion-1_9-47
CTTGTCTCCTCTCACGAGTGCCACGAGATCGTCTCCccaccctcgggaaatttggacagc
agtccggagctatctacgtgggcaactttagagtggttaaccgccatcttgctactcata
atgactgggcaaaccttgtttgggaagacagctcccgcgacttgctcgtatcatctaccg
gttgtgacacgatGGAGACGCAGATTGTAACGAGAGCGGTCGGGCCGTTA
>Replication_Deletion-1_3-48
CTTGTCTCCTCTCACGAGTGCCACGACGTCTCCccaccctcgggaaatttggacagcagt
ccggagctatctacgtgggcaactttagagtggttaaccgccatcttgctactcataatg
actgggcaaaccttgtttgggaagacagctcccgcgacttgctcgtatcatctaccactc
aaggttgtgacacgatGGAGACGATTGTAACGAGAGCGGTCGGGCCGTTA
>Replication_Deletion-1_6-48
CTTGTCTCCTCTCACGAGTGCCACGAGACGTCTCCccaccctcgggaaatttggacagca
gtccggagctatctacgtgggcaactttagagtggttaaccgccatcttgctactcataa
tgactgggcaaaccttgtttgggaagacagctcccgcgacttgctcgtatcatctaccac
tggttgtgacacgatGGAGACGGATTGTAACGAGAGCGGTCGGGCCGTTA
>Replication_Deletion-1_9-48
CTTGTCTCCTCTCACGAGTGCCACGAGATCGTCTCCccaccctcgggaaatttggacagc
agtccggagctatctacgtgggcaactttagagtggttaaccgccatcttgctactcata
atgactgggcaaaccttgtttgggaagacagctcccgcgacttgctcgtatcatctacca
cttgtgacacgatGGAGACGCAGATTGTAACGAGAGCGGTCGGGCCGTTA
>Replication_Deletion-1_3-49
CTTGTCTCCTCTCACGAGTGCCACGACGTCTCCccaccctcgggaaatttggacagcagt
ccggagctatctacgtgggcaactttagagtggttaaccgccatcttgctactcataatg
actgggcaaaccttgtttgggaagacagctcccgcgacttgctcgtatcatctaccactg
ctggttgtgacacgatGGAGACGATTGTAACGAGAGCGGTCGGGCCGTTA
>Replication_Deletion-1_6-49
CTTGTCTCCTCTCACGAGTGCCACGAGACGTCTCCccaccctcgggaaatttggacagca
gtccggagctatctacgtgggcaactttagagtggttaaccgccatcttgctactcataa
tgactgggcaaaccttgtttgggaagacagctcccgcgacttgctcgtatcatctaccac
tgcttgtgacacgatGGAGACGGATTGTAACGAGAGCGGTCGGGCCGTTA
>Replication_Deletion-1_9-49
CTTGTCTCCTCTCACGAGTGCCACGAGATCGTCTCCccaccctcgggaaatttggacagc
agtccggagctatctacgtgggcaactttagagtggttaaccgccatcttgctactcata
atgactgggcaaaccttgtttgggaagacagctcccgcgacttgctcgtatcatctacca
ctgctgacacgatGGAGACGCAGATTGTAACGAGAGCGGTCGGGCCGTTA
>Replication_Deletion-1_3-50
CTTGTCTCCTCTCACGAGTGCCACGACGTCTCCccaccctcgggaaatttggacagcagt
ccggagctatctacgtgggcaactttagagtggttaaccgccatcttgctactcataatg
actgggcaaaccttgtttgggaagacagctcccgcgacttgctcgtatcatctaccactg
ctcaatgtgacacgatGGAGACGATTGTAACGAGAGCGGTCGGGCCGTTA
>Replication_Deletion-1_6-50
CTTGTCTCCTCTCACGAGTGCCACGAGACGTCTCCccaccctcgggaaatttggacagca
gtccggagctatctacgtgggcaactttagagtggttaaccgccatcttgctactcataa
tgactgggcaaaccttgtttgggaagacagctcccgcgacttgctcgtatcatctaccac
tgctcaagacacgatGGAGACGGATTGTAACGAGAGCGGTCGGGCCGTTA
>Replication_Deletion-1_9-50
CTTGTCTCCTCTCACGAGTGCCACGAGATCGTCTCCccaccctcgggaaatttggacagc
agtccggagctatctacgtgggcaactttagagtggttaaccgccatcttgctactcata
atgactgggcaaaccttgtttgggaagacagctcccgcgacttgctcgtatcatctacca
ctgctcaaacgatGGAGACGCAGATTGTAACGAGAGCGGTCGGGCCGTTA
>Replication_Deletion-2_3-51
ACTGTATATTCGTCGAGCGGTCGCTCGTCTCCctcaaggtgacacgattgctcgttgcaa
ttgccagacaggagtgtattattgtaactcaatgagaaaacactatccggtcagtttctc
gaaacccagtttgatcttcgtggaggccagcgagtattatccagctagataccagtcaca
tctcatgcttgcagtgggGGAGACGGAGTTCGCTGTGTAGGTGGCACCAG
>Replication_Deletion-2_6-51
ACTGTATATTCGTCGAGCGGTCGCTCCGTCTCCctcaaggtacgattgctcgttgcaatt
gccagacaggagtgtattattgtaactcaatgagaaaacactatccggtcagtttctcga
aacccagtttgatcttcgtggaggccagcgagtattatccagctagataccagtcacatc
tcatgcttgcagtgggGGAGACGTTGAGTTCGCTGTGTAGGTGGCACCAG
>Replication_Deletion-2_9-51
ACTGTATATTCGTCGAGCGGTCGCTCAGCGTCTCCctcaaggtattgctcgttgcaattg
ccagacaggagtgtattattgtaactcaatgagaaaacactatccggtcagtttctcgaa
acccagtttgatcttcgtggaggccagcgagtattatccagctagataccagtcacatct
catgcttgcagtgggGGAGACGCTTGAGTTCGCTGTGTAGGTGGCACCAG
>Replication_Deletion-2_3-52
ACTGTATATTCGTCGAGCGGTCGCTCGTCTCCctcaaggttgtacgattgctcgttgcaa
ttgccagacaggagtgtattattgtaactcaatgagaaaacactatccggtcagtttctc
gaaacccagtttgatcttcgtggaggccagcgagtattatccagctagataccagtcaca
tctcatgcttgcagtgggGGAGACGGAGTTCGCTGTGTAGGTGGCACCAG
>Replication_Deletion-2_6-52
ACTGTATATTCGTCGAGCGGTCGCTCCGTCTCCctcaaggttgtattgctcgttgcaatt
gccagacaggagtgtattattgtaactcaatgagaaaacactatccggtcagtttctcga
aacccagtttgatcttcgtggaggccagcgagtattatccagctagataccagtcacatc
tcatgcttgcagtgggGGAGACGTTGAGTTCGCTGTGTAGGTGGCACCAG
>Replication_Deletion-2_9-52
ACTGTATATTCGTCGAGCGGTCGCTCAGCGTCTCCctcaaggttgtgctcgttgcaattg
ccagacaggagtgtattattgtaactcaatgagaaaacactatccggtcagtttctcgaa
acccagtttgatcttcgtggaggccagcgagtattatccagctagataccagtcacatct
catgcttgcagtgggGGAGACGCTTGAGTTCGCTGTGTAGGTGGCACCAG
>Replication_Deletion-2_3-53
ACTGTATATTCGTCGAGCGGTCGCTCGTCTCCctcaaggttgtgacattgctcgttgcaa
ttgccagacaggagtgtattattgtaactcaatgagaaaacactatccggtcagtttctc
gaaacccagtttgatcttcgtggaggccagcgagtattatccagctagataccagtcaca
tctcatgcttgcagtgggGGAGACGGAGTTCGCTGTGTAGGTGGCACCAG
>Replication_Deletion-2_6-53
ACTGTATATTCGTCGAGCGGTCGCTCCGTCTCCctcaaggttgtgacgctcgttgcaatt
gccagacaggagtgtattattgtaactcaatgagaaaacactatccggtcagtttctcga
aacccagtttgatcttcgtggaggccagcgagtattatccagctagataccagtcacatc
tcatgcttgcagtgggGGAGACGTTGAGTTCGCTGTGTAGGTGGCACCAG
>Replication_Deletion-2_9-53
ACTGTATATTCGTCGAGCGGTCGCTCAGCGTCTCCctcaaggttgtgaccgttgcaattg
ccagacaggagtgtattattgtaactcaatgagaaaacactatccggtcagtttctcgaa
acccagtttgatcttcgtggaggccagcgagtattatccagctagataccagtcacatct
catgcttgcagtgggGGAGACGCTTGAGTTCGCTGTGTAGGTGGCACCAG
>Replication_Deletion-2_3-54
ACTGTATATTCGTCGAGCGGTCGCTCGTCTCCctcaaggttgtgacacggctcgttgcaa
ttgccagacaggagtgtattattgtaactcaatgagaaaacactatccggtcagtttctc
gaaacccagtttgatcttcgtggaggccagcgagtattatccagctagataccagtcaca
tctcatgcttgcagtgggGGAGACGGAGTTCGCTGTGTAGGTGGCACCAG
>Replication_Deletion-2_6-54
ACTGTATATTCGTCGAGCGGTCGCTCCGTCTCCctcaaggttgtgacacgcgttgcaatt
gccagacaggagtgtattattgtaactcaatgagaaaacactatccggtcagtttctcga
aacccagtttgatcttcgtggaggccagcgagtattatccagctagataccagtcacatc
tcatgcttgcagtgggGGAGACGTTGAGTTCGCTGTGTAGGTGGCACCAG
>Replication_Deletion-2_9-54
ACTGTATATTCGTCGAGCGGTCGCTCAGCGTCTCCctcaaggttgtgacacgtgcaattg
ccagacaggagtgtattattgtaactcaatgagaaaacactatccggtcagtttctcgaa
acccagtttgatcttcgtggaggccagcgagtattatccagctagataccagtcacatct
catgcttgcagtgggGGAGACGCTTGAGTTCGCTGTGTAGGTGGCACCAG
>Replication_Deletion-2_3-55
ACTGTATATTCGTCGAGCGGTCGCTCGTCTCCctcaaggttgtgacacgattcgttgcaa
ttgccagacaggagtgtattattgtaactcaatgagaaaacactatccggtcagtttctc
gaaacccagtttgatcttcgtggaggccagcgagtattatccagctagataccagtcaca
tctcatgcttgcagtgggGGAGACGGAGTTCGCTGTGTAGGTGGCACCAG
>Replication_Deletion-2_6-55
ACTGTATATTCGTCGAGCGGTCGCTCCGTCTCCctcaaggttgtgacacgatttgcaatt
gccagacaggagtgtattattgtaactcaatgagaaaacactatccggtcagtttctcga
aacccagtttgatcttcgtggaggccagcgagtattatccagctagataccagtcacatc
tcatgcttgcagtgggGGAGACGTTGAGTTCGCTGTGTAGGTGGCACCAG
>Replication_Deletion-2_9-55
ACTGTATATTCGTCGAGCGGTCGCTCAGCGTCTCCctcaaggttgtgacacgattaattg
ccagacaggagtgtattattgtaactcaatgagaaaacactatccggtcagtttctcgaa
acccagtttgatcttcgtggaggccagcgagtattatccagctagataccagtcacatct
catgcttgcagtgggGGAGACGCTTGAGTTCGCTGTGTAGGTGGCACCAG
>Replication_Deletion-2_3-56
ACTGTATATTCGTCGAGCGGTCGCTCGTCTCCctcaaggttgtgacacgattgcttgcaa
ttgccagacaggagtgtattattgtaactcaatgagaaaacactatccggtcagtttctc
gaaacccagtttgatcttcgtggaggccagcgagtattatccagctagataccagtcaca
tctcatgcttgcagtgggGGAGACGGAGTTCGCTGTGTAGGTGGCACCAG
>Replication_Deletion-2_6-56
ACTGTATATTCGTCGAGCGGTCGCTCCGTCTCCctcaaggttgtgacacgattgctaatt
gccagacaggagtgtattattgtaactcaatgagaaaacactatccggtcagtttctcga
aacccagtttgatcttcgtggaggccagcgagtattatccagctagataccagtcacatc
tcatgcttgcagtgggGGAGACGTTGAGTTCGCTGTGTAGGTGGCACCAG
>Replication_Deletion-2_9-56
ACTGTATATTCGTCGAGCGGTCGCTCAGCGTCTCCctcaaggttgtgacacgattgcttg
ccagacaggagtgtattattgtaactcaatgagaaaacactatccggtcagtttctcgaa
acccagtttgatcttcgtggaggccagcgagtattatccagctagataccagtcacatct
catgcttgcagtgggGGAGACGCTTGAGTTCGCTGTGTAGGTGGCACCAG
>Replication_Deletion-2_3-57
ACTGTATATTCGTCGAGCGGTCGCTCGTCTCCctcaaggttgtgacacgattgctcgtaa
ttgccagacaggagtgtattattgtaactcaatgagaaaacactatccggtcagtttctc
gaaacccagtttgatcttcgtggaggccagcgagtattatccagctagataccagtcaca
tctcatgcttgcagtgggGGAGACGGAGTTCGCTGTGTAGGTGGCACCAG
>Replication_Deletion-2_6-57
ACTGTATATTCGTCGAGCGGTCGCTCCGTCTCCctcaaggttgtgacacgattgctcgtt
gccagacaggagtgtattattgtaactcaatgagaaaacactatccggtcagtttctcga
aacccagtttgatcttcgtggaggccagcgagtattatccagctagataccagtcacatc
tcatgcttgcagtgggGGAGACGTTGAGTTCGCTGTGTAGGTGGCACCAG
>Replication_Deletion-2_9-57
ACTGTATATTCGTCGAGCGGTCGCTCAGCGTCTCCctcaaggttgtgacacgattgctcg
tcagacaggagtgtattattgtaactcaatgagaaaacactatccggtcagtttctcgaa
acccagtttgatcttcgtggaggccagcgagtattatccagctagataccagtcacatct
catgcttgcagtgggGGAGACGCTTGAGTTCGCTGTGTAGGTGGCACCAG
>Replication_Deletion-2_3-58
ACTGTATATTCGTCGAGCGGTCGCTCGTCTCCctcaaggttgtgacacgattgctcgttg
ctgccagacaggagtgtattattgtaactcaatgagaaaacactatccggtcagtttctc
gaaacccagtttgatcttcgtggaggccagcgagtattatccagctagataccagtcaca
tctcatgcttgcagtgggGGAGACGGAGTTCGCTGTGTAGGTGGCACCAG
>Replication_Deletion-2_6-58
ACTGTATATTCGTCGAGCGGTCGCTCCGTCTCCctcaaggttgtgacacgattgctcgtt
gccagacaggagtgtattattgtaactcaatgagaaaacactatccggtcagtttctcga
aacccagtttgatcttcgtggaggccagcgagtattatccagctagataccagtcacatc
tcatgcttgcagtgggGGAGACGTTGAGTTCGCTGTGTAGGTGGCACCAG
>Replication_Deletion-2_9-58
ACTGTATATTCGTCGAGCGGTCGCTCAGCGTCTCCctcaaggttgtgacacgattgctcg
ttgcacaggagtgtattattgtaactcaatgagaaaacactatccggtcagtttctcgaa
acccagtttgatcttcgtggaggccagcgagtattatccagctagataccagtcacatct
catgcttgcagtgggGGAGACGCTTGAGTTCGCTGTGTAGGTGGCACCAG
>Replication_Deletion-2_3-59
ACTGTATATTCGTCGAGCGGTCGCTCGTCTCCctcaaggttgtgacacgattgctcgttg
caatcagacaggagtgtattattgtaactcaatgagaaaacactatccggtcagtttctc
gaaacccagtttgatcttcgtggaggccagcgagtattatccagctagataccagtcaca
tctcatgcttgcagtgggGGAGACGGAGTTCGCTGTGTAGGTGGCACCAG
>Replication_Deletion-2_6-59
ACTGTATATTCGTCGAGCGGTCGCTCCGTCTCCctcaaggttgtgacacgattgctcgtt
gcaatacaggagtgtattattgtaactcaatgagaaaacactatccggtcagtttctcga
aacccagtttgatcttcgtggaggccagcgagtattatccagctagataccagtcacatc
tcatgcttgcagtgggGGAGACGTTGAGTTCGCTGTGTAGGTGGCACCAG
>Replication_Deletion-2_9-59
ACTGTATATTCGTCGAGCGGTCGCTCAGCGTCTCCctcaaggttgtgacacgattgctcg
ttgcaatggagtgtattattgtaactcaatgagaaaacactatccggtcagtttctcgaa
acccagtttgatcttcgtggaggccagcgagtattatccagctagataccagtcacatct
catgcttgcagtgggGGAGACGCTTGAGTTCGCTGTGTAGGTGGCACCAG
>Replication_Deletion-2_3-60
ACTGTATATTCGTCGAGCGGTCGCTCGTCTCCctcaaggttgtgacacgattgctcgttg
caattgcacaggagtgtattattgtaactcaatgagaaaacactatccggtcagtttctc
gaaacccagtttgatcttcgtggaggccagcgagtattatccagctagataccagtcaca
tctcatgcttgcagtgggGGAGACGGAGTTCGCTGTGTAGGTGGCACCAG
>Replication_Deletion-2_6-60
ACTGTATATTCGTCGAGCGGTCGCTCCGTCTCCctcaaggttgtgacacgattgctcgtt
gcaattgcggagtgtattattgtaactcaatgagaaaacactatccggtcagtttctcga
aacccagtttgatcttcgtggaggccagcgagtattatccagctagataccagtcacatc
tcatgcttgcagtgggGGAGACGTTGAGTTCGCTGTGTAGGTGGCACCAG
>Replication_Deletion-2_9-60
ACTGTATATTCGTCGAGCGGTCGCTCAGCGTCTCCctcaaggttgtgacacgattgctcg
ttgcaattgcgtgtattattgtaactcaatgagaaaacactatccggtcagtttctcgaa
acccagtttgatcttcgtggaggccagcgagtattatccagctagataccagtcacatct
catgcttgcagtgggGGAGACGCTTGAGTTCGCTGTGTAGGTGGCACCAG
>Replication_Deletion-2_3-61
ACTGTATATTCGTCGAGCGGTCGCTCGTCTCCctcaaggttgtgacacgattgctcgttg
caattgccagggagtgtattattgtaactcaatgagaaaacactatccggtcagtttctc
gaaacccagtttgatcttcgtggaggccagcgagtattatccagctagataccagtcaca
tctcatgcttgcagtgggGGAGACGGAGTTCGCTGTGTAGGTGGCACCAG
>Replication_Deletion-2_6-61
ACTGTATATTCGTCGAGCGGTCGCTCCGTCTCCctcaaggttgtgacacgattgctcgtt
gcaattgccaggtgtattattgtaactcaatgagaaaacactatccggtcagtttctcga
aacccagtttgatcttcgtggaggccagcgagtattatccagctagataccagtcacatc
tcatgcttgcagtgggGGAGACGTTGAGTTCGCTGTGTAGGTGGCACCAG
>Replication_Deletion-2_9-61
ACTGTATATTCGTCGAGCGGTCGCTCAGCGTCTCCctcaaggttgtgacacgattgctcg
ttgcaattgccagtattattgtaactcaatgagaaaacactatccggtcagtttctcgaa
acccagtttgatcttcgtggaggccagcgagtattatccagctagataccagtcacatct
catgcttgcagtgggGGAGACGCTTGAGTTCGCTGTGTAGGTGGCACCAG
>Replication_Deletion-2_3-62
ACTGTATATTCGTCGAGCGGTCGCTCGTCTCCctcaaggttgtgacacgattgctcgttg
caattgccagacagtgtattattgtaactcaatgagaaaacactatccggtcagtttctc
gaaacccagtttgatcttcgtggaggccagcgagtattatccagctagataccagtcaca
tctcatgcttgcagtgggGGAGACGGAGTTCGCTGTGTAGGTGGCACCAG
>Replication_Deletion-2_6-62
ACTGTATATTCGTCGAGCGGTCGCTCCGTCTCCctcaaggttgtgacacgattgctcgtt
gcaattgccagacatattattgtaactcaatgagaaaacactatccggtcagtttctcga
aacccagtttgatcttcgtggaggccagcgagtattatccagctagataccagtcacatc
tcatgcttgcagtgggGGAGACGTTGAGTTCGCTGTGTAGGTGGCACCAG
>Replication_Deletion-2_9-62
ACTGTATATTCGTCGAGCGGTCGCTCAGCGTCTCCctcaaggttgtgacacgattgctcg
ttgcaattgccagacatattgtaactcaatgagaaaacactatccggtcagtttctcgaa
acccagtttgatcttcgtggaggccagcgagtattatccagctagataccagtcacatct
catgcttgcagtgggGGAGACGCTTGAGTTCGCTGTGTAGGTGGCACCAG
>Replication_Deletion-2_3-63
ACTGTATATTCGTCGAGCGGTCGCTCGTCTCCctcaaggttgtgacacgattgctcgttg
caattgccagacaggatattattgtaactcaatgagaaaacactatccggtcagtttctc
gaaacccagtttgatcttcgtggaggccagcgagtattatccagctagataccagtcaca
tctcatgcttgcagtgggGGAGACGGAGTTCGCTGTGTAGGTGGCACCAG
>Replication_Deletion-2_6-63
ACTGTATATTCGTCGAGCGGTCGCTCCGTCTCCctcaaggttgtgacacgattgctcgtt
gcaattgccagacaggatattgtaactcaatgagaaaacactatccggtcagtttctcga
aacccagtttgatcttcgtggaggccagcgagtattatccagctagataccagtcacatc
tcatgcttgcagtgggGGAGACGTTGAGTTCGCTGTGTAGGTGGCACCAG
>Replication_Deletion-2_9-63
ACTGTATATTCGTCGAGCGGTCGCTCAGCGTCTCCctcaaggttgtgacacgattgctcg
ttgcaattgccagacaggatgtaactcaatgagaaaacactatccggtcagtttctcgaa
acccagtttgatcttcgtggaggccagcgagtattatccagctagataccagtcacatct
catgcttgcagtgggGGAGACGCTTGAGTTCGCTGTGTAGGTGGCACCAG
>Replication_Deletion-2_3-64
ACTGTATATTCGTCGAGCGGTCGCTCGTCTCCctcaaggttgtgacacgattgctcgttg
caattgccagacaggagtgtattgtaactcaatgagaaaacactatccggtcagtttctc
gaaacccagtttgatcttcgtggaggccagcgagtattatccagctagataccagtcaca
tctcatgcttgcagtgggGGAGACGGAGTTCGCTGTGTAGGTGGCACCAG
>Replication_Deletion-2_6-64
ACTGTATATTCGTCGAGCGGTCGCTCCGTCTCCctcaaggttgtgacacgattgctcgtt
gcaattgccagacaggagtgtgtaactcaatgagaaaacactatccggtcagtttctcga
aacccagtttgatcttcgtggaggccagcgagtattatccagctagataccagtcacatc
tcatgcttgcagtgggGGAGACGTTGAGTTCGCTGTGTAGGTGGCACCAG
>Replication_Deletion-2_9-64
ACTGTATATTCGTCGAGCGGTCGCTCAGCGTCTCCctcaaggttgtgacacgattgctcg
ttgcaattgccagacaggagtgaactcaatgagaaaacactatccggtcagtttctcgaa
acccagtttgatcttcgtggaggccagcgagtattatccagctagataccagtcacatct
catgcttgcagtgggGGAGACGCTTGAGTTCGCTGTGTAGGTGGCACCAG
>Replication_Deletion-2_3-65
ACTGTATATTCGTCGAGCGGTCGCTCGTCTCCctcaaggttgtgacacgattgctcgttg
caattgccagacaggagtgtattgtaactcaatgagaaaacactatccggtcagtttctc
gaaacccagtttgatcttcgtggaggccagcgagtattatccagctagataccagtcaca
tctcatgcttgcagtgggGGAGACGGAGTTCGCTGTGTAGGTGGCACCAG
>Replication_Deletion-2_6-65
ACTGTATATTCGTCGAGCGGTCGCTCCGTCTCCctcaaggttgtgacacgattgctcgtt
gcaattgccagacaggagtgtataactcaatgagaaaacactatccggtcagtttctcga
aacccagtttgatcttcgtggaggccagcgagtattatccagctagataccagtcacatc
tcatgcttgcagtgggGGAGACGTTGAGTTCGCTGTGTAGGTGGCACCAG
>Replication_Deletion-2_9-65
ACTGTATATTCGTCGAGCGGTCGCTCAGCGTCTCCctcaaggttgtgacacgattgctcg
ttgcaattgccagacaggagtgtattcaatgagaaaacactatccggtcagtttctcgaa
acccagtttgatcttcgtggaggccagcgagtattatccagctagataccagtcacatct
catgcttgcagtgggGGAGACGCTTGAGTTCGCTGTGTAGGTGGCACCAG
>Replication_Deletion-2_3-66
ACTGTATATTCGTCGAGCGGTCGCTCGTCTCCctcaaggttgtgacacgattgctcgttg
caattgccagacaggagtgtattataactcaatgagaaaacactatccggtcagtttctc
gaaacccagtttgatcttcgtggaggccagcgagtattatccagctagataccagtcaca
tctcatgcttgcagtgggGGAGACGGAGTTCGCTGTGTAGGTGGCACCAG
>Replication_Deletion-2_6-66
ACTGTATATTCGTCGAGCGGTCGCTCCGTCTCCctcaaggttgtgacacgattgctcgtt
gcaattgccagacaggagtgtattattcaatgagaaaacactatccggtcagtttctcga
aacccagtttgatcttcgtggaggccagcgagtattatccagctagataccagtcacatc
tcatgcttgcagtgggGGAGACGTTGAGTTCGCTGTGTAGGTGGCACCAG
>Replication_Deletion-2_9-66
ACTGTATATTCGTCGAGCGGTCGCTCAGCGTCTCCctcaaggttgtgacacgattgctcg
ttgcaattgccagacaggagtgtattatatgagaaaacactatccggtcagtttctcgaa
acccagtttgatcttcgtggaggccagcgagtattatccagctagataccagtcacatct
catgcttgcagtgggGGAGACGCTTGAGTTCGCTGTGTAGGTGGCACCAG
>Replication_Deletion-2_3-67
ACTGTATATTCGTCGAGCGGTCGCTCGTCTCCctcaaggttgtgacacgattgctcgttg
caattgccagacaggagtgtattattgttcaatgagaaaacactatccggtcagtttctc
gaaacccagtttgatcttcgtggaggccagcgagtattatccagctagataccagtcaca
tctcatgcttgcagtgggGGAGACGGAGTTCGCTGTGTAGGTGGCACCAG
>Replication_Deletion-2_6-67
ACTGTATATTCGTCGAGCGGTCGCTCCGTCTCCctcaaggttgtgacacgattgctcgtt
gcaattgccagacaggagtgtattattgtatgagaaaacactatccggtcagtttctcga
aacccagtttgatcttcgtggaggccagcgagtattatccagctagataccagtcacatc
tcatgcttgcagtgggGGAGACGTTGAGTTCGCTGTGTAGGTGGCACCAG
>Replication_Deletion-2_9-67
ACTGTATATTCGTCGAGCGGTCGCTCAGCGTCTCCctcaaggttgtgacacgattgctcg
ttgcaattgccagacaggagtgtattattgtagaaaacactatccggtcagtttctcgaa
acccagtttgatcttcgtggaggccagcgagtattatccagctagataccagtcacatct
catgcttgcagtgggGGAGACGCTTGAGTTCGCTGTGTAGGTGGCACCAG
>Replication_Deletion-2_3-68
ACTGTATATTCGTCGAGCGGTCGCTCGTCTCCctcaaggttgtgacacgattgctcgttg
caattgccagacaggagtgtattattgtaacatgagaaaacactatccggtcagtttctc
gaaacccagtttgatcttcgtggaggccagcgagtattatccagctagataccagtcaca
tctcatgcttgcagtgggGGAGACGGAGTTCGCTGTGTAGGTGGCACCAG
>Replication_Deletion-2_6-68
ACTGTATATTCGTCGAGCGGTCGCTCCGTCTCCctcaaggttgtgacacgattgctcgtt
gcaattgccagacaggagtgtattattgtaacagaaaacactatccggtcagtttctcga
aacccagtttgatcttcgtggaggccagcgagtattatccagctagataccagtcacatc
tcatgcttgcagtgggGGAGACGTTGAGTTCGCTGTGTAGGTGGCACCAG
>Replication_Deletion-2_9-68
ACTGTATATTCGTCGAGCGGTCGCTCAGCGTCTCCctcaaggttgtgacacgattgctcg
ttgcaattgccagacaggagtgtattattgtaacaaacactatccggtcagtttctcgaa
acccagtttgatcttcgtggaggccagcgagtattatccagctagataccagtcacatct
catgcttgcagtgggGGAGACGCTTGAGTTCGCTGTGTAGGTGGCACCAG
>Replication_Deletion-2_3-69
ACTGTATATTCGTCGAGCGGTCGCTCGTCTCCctcaaggttgtgacacgattgctcgttg
caattgccagacaggagtgtattattgtaactcaagaaaacactatccggtcagtttctc
gaaacccagtttgatcttcgtggaggccagcgagtattatccagctagataccagtcaca
tctcatgcttgcagtgggGGAGACGGAGTTCGCTGTGTAGGTGGCACCAG
>Replication_Deletion-2_6-69
ACTGTATATTCGTCGAGCGGTCGCTCCGTCTCCctcaaggttgtgacacgattgctcgtt
gcaattgccagacaggagtgtattattgtaactcaaaacactatccggtcagtttctcga
aacccagtttgatcttcgtggaggccagcgagtattatccagctagataccagtcacatc
tcatgcttgcagtgggGGAGACGTTGAGTTCGCTGTGTAGGTGGCACCAG
>Replication_Deletion-2_9-69
ACTGTATATTCGTCGAGCGGTCGCTCAGCGTCTCCctcaaggttgtgacacgattgctcg
ttgcaattgccagacaggagtgtattattgtaactcacactatccggtcagtttctcgaa
acccagtttgatcttcgtggaggccagcgagtattatccagctagataccagtcacatct
catgcttgcagtgggGGAGACGCTTGAGTTCGCTGTGTAGGTGGCACCAG
>Replication_Deletion-2_3-70
ACTGTATATTCGTCGAGCGGTCGCTCGTCTCCctcaaggttgtgacacgattgctcgttg
caattgccagacaggagtgtattattgtaactcaatgaaacactatccggtcagtttctc
gaaacccagtttgatcttcgtggaggccagcgagtattatccagctagataccagtcaca
tctcatgcttgcagtgggGGAGACGGAGTTCGCTGTGTAGGTGGCACCAG
>Replication_Deletion-2_6-70
ACTGTATATTCGTCGAGCGGTCGCTCCGTCTCCctcaaggttgtgacacgattgctcgtt
gcaattgccagacaggagtgtattattgtaactcaatgcactatccggtcagtttctcga
aacccagtttgatcttcgtggaggccagcgagtattatccagctagataccagtcacatc
tcatgcttgcagtgggGGAGACGTTGAGTTCGCTGTGTAGGTGGCACCAG
>Replication_Deletion-2_9-70
ACTGTATATTCGTCGAGCGGTCGCTCAGCGTCTCCctcaaggttgtgacacgattgctcg
ttgcaattgccagacaggagtgtattattgtaactcaatgtatccggtcagtttctcgaa
acccagtttgatcttcgtggaggccagcgagtattatccagctagataccagtcacatct
catgcttgcagtgggGGAGACGCTTGAGTTCGCTGTGTAGGTGGCACCAG
>Replication_Deletion-2_3-71
ACTGTATATTCGTCGAGCGGTCGCTCGTCTCCctcaaggttgtgacacgattgctcgttg
caattgccagacaggagtgtattattgtaactcaatgagacactatccggtcagtttctc
gaaacccagtttgatcttcgtggaggccagcgagtattatccagctagataccagtcaca
tctcatgcttgcagtgggGGAGACGGAGTTCGCTGTGTAGGTGGCACCAG
>Replication_Deletion-2_6-71
ACTGTATATTCGTCGAGCGGTCGCTCCGTCTCCctcaaggttgtgacacgattgctcgtt
gcaattgccagacaggagtgtattattgtaactcaatgagatatccggtcagtttctcga
aacccagtttgatcttcgtggaggccagcgagtattatccagctagataccagtcacatc
tcatgcttgcagtgggGGAGACGTTGAGTTCGCTGTGTAGGTGGCACCAG
>Replication_Deletion-2_9-71
ACTGTATATTCGTCGAGCGGTCGCTCAGCGTCTCCctcaaggttgtgacacgattgctcg
ttgcaattgccagacaggagtgtattattgtaactcaatgagaccggtcagtttctcgaa
acccagtttgatcttcgtggaggccagcgagtattatccagctagataccagtcacatct
catgcttgcagtgggGGAGACGCTTGAGTTCGCTGTGTAGGTGGCACCAG
>Replication_Deletion-2_3-72
ACTGTATATTCGTCGAGCGGTCGCTCGTCTCCctcaaggttgtgacacgattgctcgttg
caattgccagacaggagtgtattattgtaactcaatgagaaaatatccggtcagtttctc
gaaacccagtttgatcttcgtggaggccagcgagtattatccagctagataccagtcaca
tctcatgcttgcagtgggGGAGACGGAGTTCGCTGTGTAGGTGGCACCAG
>Replication_Deletion-2_6-72
ACTGTATATTCGTCGAGCGGTCGCTCCGTCTCCctcaaggttgtgacacgattgctcgtt
gcaattgccagacaggagtgtattattgtaactcaatgagaaaaccggtcagtttctcga
aacccagtttgatcttcgtggaggccagcgagtattatccagctagataccagtcacatc
tcatgcttgcagtgggGGAGACGTTGAGTTCGCTGTGTAGGTGGCACCAG
>Replication_Deletion-2_9-72
ACTGTATATTCGTCGAGCGGTCGCTCAGCGTCTCCctcaaggttgtgacacgattgctcg
ttgcaattgccagacaggagtgtattattgtaactcaatgagaaaagtcagtttctcgaa
acccagtttgatcttcgtggaggccagcgagtattatccagctagataccagtcacatct
catgcttgcagtgggGGAGACGCTTGAGTTCGCTGTGTAGGTGGCACCAG
>Replication_Deletion-2_3-73
ACTGTATATTCGTCGAGCGGTCGCTCGTCTCCctcaaggttgtgacacgattgctcgttg
caattgccagacaggagtgtattattgtaactcaatgagaaaacacccggtcagtttctc
gaaacccagtttgatcttcgtggaggccagcgagtattatccagctagataccagtcaca
tctcatgcttgcagtgggGGAGACGGAGTTCGCTGTGTAGGTGGCACCAG
>Replication_Deletion-2_6-73
ACTGTATATTCGTCGAGCGGTCGCTCCGTCTCCctcaaggttgtgacacgattgctcgtt
gcaattgccagacaggagtgtattattgtaactcaatgagaaaacacgtcagtttctcga
aacccagtttgatcttcgtggaggccagcgagtattatccagctagataccagtcacatc
tcatgcttgcagtgggGGAGACGTTGAGTTCGCTGTGTAGGTGGCACCAG
>Replication_Deletion-2_9-73
ACTGTATATTCGTCGAGCGGTCGCTCAGCGTCTCCctcaaggttgtgacacgattgctcg
ttgcaattgccagacaggagtgtattattgtaactcaatgagaaaacacagtttctcgaa
acccagtttgatcttcgtggaggccagcgagtattatccagctagataccagtcacatct
catgcttgcagtgggGGAGACGCTTGAGTTCGCTGTGTAGGTGGCACCAG
>Replication_Deletion-2_3-74
ACTGTATATTCGTCGAGCGGTCGCTCGTCTCCctcaaggttgtgacacgattgctcgttg
caattgccagacaggagtgtattattgtaactcaatgagaaaacactatgtcagtttctc
gaaacccagtttgatcttcgtggaggccagcgagtattatccagctagataccagtcaca
tctcatgcttgcagtgggGGAGACGGAGTTCGCTGTGTAGGTGGCACCAG
>Replication_Deletion-2_6-74
ACTGTATATTCGTCGAGCGGTCGCTCCGTCTCCctcaaggttgtgacacgattgctcgtt
gcaattgccagacaggagtgtattattgtaactcaatgagaaaacactatagtttctcga
aacccagtttgatcttcgtggaggccagcgagtattatccagctagataccagtcacatc
tcatgcttgcagtgggGGAGACGTTGAGTTCGCTGTGTAGGTGGCACCAG
>Replication_Deletion-2_9-74
ACTGTATATTCGTCGAGCGGTCGCTCAGCGTCTCCctcaaggttgtgacacgattgctcg
ttgcaattgccagacaggagtgtattattgtaactcaatgagaaaacactatttctcgaa
acccagtttgatcttcgtggaggccagcgagtattatccagctagataccagtcacatct
catgcttgcagtgggGGAGACGCTTGAGTTCGCTGTGTAGGTGGCACCAG
>Replication_Deletion-2_3-75
ACTGTATATTCGTCGAGCGGTCGCTCGTCTCCctcaaggttgtgacacgattgctcgttg
caattgccagacaggagtgtattattgtaactcaatgagaaaacactatccgagtttctc
gaaacccagtttgatcttcgtggaggccagcgagtattatccagctagataccagtcaca
tctcatgcttgcagtgggGGAGACGGAGTTCGCTGTGTAGGTGGCACCAG
>Replication_Deletion-2_6-75
ACTGTATATTCGTCGAGCGGTCGCTCCGTCTCCctcaaggttgtgacacgattgctcgtt
gcaattgccagacaggagtgtattattgtaactcaatgagaaaacactatccgttctcga
aacccagtttgatcttcgtggaggccagcgagtattatccagctagataccagtcacatc
tcatgcttgcagtgggGGAGACGTTGAGTTCGCTGTGTAGGTGGCACCAG
>Replication_Deletion-2_9-75
ACTGTATATTCGTCGAGCGGTCGCTCAGCGTCTCCctcaaggttgtgacacgattgctcg
ttgcaattgccagacaggagtgtattattgtaactcaatgagaaaacactatccgtcgaa
acccagtttgatcttcgtggaggccagcgagtattatccagctagataccagtcacatct
catgcttgcagtgggGGAGACGCTTGAGTTCGCTGTGTAGGTGGCACCAG
>Replication_Deletion-2_3-76
ACTGTATATTCGTCGAGCGGTCGCTCGTCTCCctcaaggttgtgacacgattgctcgttg
caattgccagacaggagtgtattattgtaactcaatgagaaaacactatccggtcttctc
gaaacccagtttgatcttcgtggaggccagcgagtattatccagctagataccagtcaca
tctcatgcttgcagtgggGGAGACGGAGTTCGCTGTGTAGGTGGCACCAG
>Replication_Deletion-2_6-76
ACTGTATATTCGTCGAGCGGTCGCTCCGTCTCCctcaaggttgtgacacgattgctcgtt
gcaattgccagacaggagtgtattattgtaactcaatgagaaaacactatccggtctcga
aacccagtttgatcttcgtggaggccagcgagtattatccagctagataccagtcacatc
tcatgcttgcagtgggGGAGACGTTGAGTTCGCTGTGTAGGTGGCACCAG
>Replication_Deletion-2_9-76
ACTGTATATTCGTCGAGCGGTCGCTCAGCGTCTCCctcaaggttgtgacacgattgctcg
ttgcaattgccagacaggagtgtattattgtaactcaatgagaaaacactatccggtcaa
acccagtttgatcttcgtggaggccagcgagtattatccagctagataccagtcacatct
catgcttgcagtgggGGAGACGCTTGAGTTCGCTGTGTAGGTGGCACCAG
>Replication_Deletion-2_3-77
ACTGTATATTCGTCGAGCGGTCGCTCGTCTCCctcaaggttgtgacacgattgctcgttg
caattgccagacaggagtgtattattgtaactcaatgagaaaacactatccggtcagttc
gaaacccagtttgatcttcgtggaggccagcgagtattatccagctagataccagtcaca
tctcatgcttgcagtgggGGAGACGGAGTTCGCTGTGTAGGTGGCACCAG
>Replication_Deletion-2_6-77
ACTGTATATTCGTCGAGCGGTCGCTCCGTCTCCctcaaggttgtgacacgattgctcgtt
gcaattgccagacaggagtgtattattgtaactcaatgagaaaacactatccggtcagta
aacccagtttgatcttcgtggaggccagcgagtattatccagctagataccagtcacatc
tcatgcttgcagtgggGGAGACGTTGAGTTCGCTGTGTAGGTGGCACCAG
>Replication_Deletion-2_9-77
ACTGTATATTCGTCGAGCGGTCGCTCAGCGTCTCCctcaaggttgtgacacgattgctcg
ttgcaattgccagacaggagtgtattattgtaactcaatgagaaaacactatccggtcag
tcccagtttgatcttcgtggaggccagcgagtattatccagctagataccagtcacatct
catgcttgcagtgggGGAGACGCTTGAGTTCGCTGTGTAGGTGGCACCAG
>Replication_Deletion-2_3-78
ACTGTATATTCGTCGAGCGGTCGCTCGTCTCCctcaaggttgtgacacgattgctcgttg
caattgccagacaggagtgtattattgtaactcaatgagaaaacactatccggtcagttt
caaacccagtttgatcttcgtggaggccagcgagtattatccagctagataccagtcaca
tctcatgcttgcagtgggGGAGACGGAGTTCGCTGTGTAGGTGGCACCAG
>Replication_Deletion-2_6-78
ACTGTATATTCGTCGAGCGGTCGCTCCGTCTCCctcaaggttgtgacacgattgctcgtt
gcaattgccagacaggagtgtattattgtaactcaatgagaaaacactatccggtcagtt
tccccagtttgatcttcgtggaggccagcgagtattatccagctagataccagtcacatc
tcatgcttgcagtgggGGAGACGTTGAGTTCGCTGTGTAGGTGGCACCAG
>Replication_Deletion-2_9-78
ACTGTATATTCGTCGAGCGGTCGCTCAGCGTCTCCctcaaggttgtgacacgattgctcg
ttgcaattgccagacaggagtgtattattgtaactcaatgagaaaacactatccggtcag
tttcagtttgatcttcgtggaggccagcgagtattatccagctagataccagtcacatct
catgcttgcagtgggGGAGACGCTTGAGTTCGCTGTGTAGGTGGCACCAG
>Replication_Deletion-2_3-79
ACTGTATATTCGTCGAGCGGTCGCTCGTCTCCctcaaggttgtgacacgattgctcgttg
caattgccagacaggagtgtattattgtaactcaatgagaaaacactatccggtcagttt
ctcgcccagtttgatcttcgtggaggccagcgagtattatccagctagataccagtcaca
tctcatgcttgcagtgggGGAGACGGAGTTCGCTGTGTAGGTGGCACCAG
>Replication_Deletion-2_6-79
ACTGTATATTCGTCGAGCGGTCGCTCCGTCTCCctcaaggttgtgacacgattgctcgtt
gcaattgccagacaggagtgtattattgtaactcaatgagaaaacactatccggtcagtt
tctcgagtttgatcttcgtggaggccagcgagtattatccagctagataccagtcacatc
tcatgcttgcagtgggGGAGACGTTGAGTTCGCTGTGTAGGTGGCACCAG
>Replication_Deletion-2_9-79
ACTGTATATTCGTCGAGCGGTCGCTCAGCGTCTCCctcaaggttgtgacacgattgctcg
ttgcaattgccagacaggagtgtattattgtaactcaatgagaaaacactatccggtcag
tttctcgttgatcttcgtggaggccagcgagtattatccagctagataccagtcacatct
catgcttgcagtgggGGAGACGCTTGAGTTCGCTGTGTAGGTGGCACCAG
>Replication_Deletion-2_3-80
ACTGTATATTCGTCGAGCGGTCGCTCGTCTCCctcaaggttgtgacacgattgctcgttg
caattgccagacaggagtgtattattgtaactcaatgagaaaacactatccggtcagttt
ctcgaaaagtttgatcttcgtggaggccagcgagtattatccagctagataccagtcaca
tctcatgcttgcagtgggGGAGACGGAGTTCGCTGTGTAGGTGGCACCAG
>Replication_Deletion-2_6-80
ACTGTATATTCGTCGAGCGGTCGCTCCGTCTCCctcaaggttgtgacacgattgctcgtt
gcaattgccagacaggagtgtattattgtaactcaatgagaaaacactatccggtcagtt
tctcgaaattgatcttcgtggaggccagcgagtattatccagctagataccagtcacatc
tcatgcttgcagtgggGGAGACGTTGAGTTCGCTGTGTAGGTGGCACCAG
>Replication_Deletion-2_9-80
ACTGTATATTCGTCGAGCGGTCGCTCAGCGTCTCCctcaaggttgtgacacgattgctcg
ttgcaattgccagacaggagtgtattattgtaactcaatgagaaaacactatccggtcag
tttctcgaaaatcttcgtggaggccagcgagtattatccagctagataccagtcacatct
catgcttgcagtgggGGAGACGCTTGAGTTCGCTGTGTAGGTGGCACCAG
>Replication_Deletion-2_3-81
ACTGTATATTCGTCGAGCGGTCGCTCGTCTCCctcaaggttgtgacacgattgctcgttg
caattgccagacaggagtgtattattgtaactcaatgagaaaacactatccggtcagttt
ctcgaaacccttgatcttcgtggaggccagcgagtattatccagctagataccagtcaca
tctcatgcttgcagtgggGGAGACGGAGTTCGCTGTGTAGGTGGCACCAG
>Replication_Deletion-2_6-81
ACTGTATATTCGTCGAGCGGTCGCTCCGTCTCCctcaaggttgtgacacgattgctcgtt
gcaattgccagacaggagtgtattattgtaactcaatgagaaaacactatccggtcagtt
tctcgaaacccatcttcgtggaggccagcgagtattatccagctagataccagtcacatc
tcatgcttgcagtgggGGAGACGTTGAGTTCGCTGTGTAGGTGGCACCAG
>Replication_Deletion-2_9-81
ACTGTATATTCGTCGAGCGGTCGCTCAGCGTCTCCctcaaggttgtgacacgattgctcg
ttgcaattgccagacaggagtgtattattgtaactcaatgagaaaacactatccggtcag
tttctcgaaacccttcgtggaggccagcgagtattatccagctagataccagtcacatct
catgcttgcagtgggGGAGACGCTTGAGTTCGCTGTGTAGGTGGCACCAG
>Replication_Deletion-2_3-82
ACTGTATATTCGTCGAGCGGTCGCTCGTCTCCctcaaggttgtgacacgattgctcgttg
caattgccagacaggagtgtattattgtaactcaatgagaaaacactatccggtcagttt
ctcgaaacccagtatcttcgtggaggccagcgagtattatccagctagataccagtcaca
tctcatgcttgcagtgggGGAGACGGAGTTCGCTGTGTAGGTGGCACCAG
>Replication_Deletion-2_6-82
ACTGTATATTCGTCGAGCGGTCGCTCCGTCTCCctcaaggttgtgacacgattgctcgtt
gcaattgccagacaggagtgtattattgtaactcaatgagaaaacactatccggtcagtt
tctcgaaacccagtttcgtggaggccagcgagtattatccagctagataccagtcacatc
tcatgcttgcagtgggGGAGACGTTGAGTTCGCTGTGTAGGTGGCACCAG
>Replication_Deletion-2_9-82
ACTGTATATTCGTCGAGCGGTCGCTCAGCGTCTCCctcaaggttgtgacacgattgctcg
ttgcaattgccagacaggagtgtattattgtaactcaatgagaaaacactatccggtcag
tttctcgaaacccagtgtggaggccagcgagtattatccagctagataccagtcacatct
catgcttgcagtgggGGAGACGCTTGAGTTCGCTGTGTAGGTGGCACCAG
>Replication_Deletion-2_3-83
ACTGTATATTCGTCGAGCGGTCGCTCGTCTCCctcaaggttgtgacacgattgctcgttg
caattgccagacaggagtgtattattgtaactcaatgagaaaacactatccggtcagttt
ctcgaaacccagtttgttcgtggaggccagcgagtattatccagctagataccagtcaca
tctcatgcttgcagtgggGGAGACGGAGTTCGCTGTGTAGGTGGCACCAG
>Replication_Deletion-2_6-83
ACTGTATATTCGTCGAGCGGTCGCTCCGTCTCCctcaaggttgtgacacgattgctcgtt
gcaattgccagacaggagtgtattattgtaactcaatgagaaaacactatccggtcagtt
tctcgaaacccagtttggtggaggccagcgagtattatccagctagataccagtcacatc
tcatgcttgcagtgggGGAGACGTTGAGTTCGCTGTGTAGGTGGCACCAG
>Replication_Deletion-2_9-83
ACTGTATATTCGTCGAGCGGTCGCTCAGCGTCTCCctcaaggttgtgacacgattgctcg
ttgcaattgccagacaggagtgtattattgtaactcaatgagaaaacactatccggtcag
tttctcgaaacccagtttggaggccagcgagtattatccagctagataccagtcacatct
catgcttgcagtgggGGAGACGCTTGAGTTCGCTGTGTAGGTGGCACCAG
>Replication_Deletion-2_3-84
ACTGTATATTCGTCGAGCGGTCGCTCGTCTCCctcaaggttgtgacacgattgctcgttg
caattgccagacaggagtgtattattgtaactcaatgagaaaacactatccggtcagttt
ctcgaaacccagtttgatcgtggaggccagcgagtattatccagctagataccagtcaca
tctcatgcttgcagtgggGGAGACGGAGTTCGCTGTGTAGGTGGCACCAG
>Replication_Deletion-2_6-84
ACTGTATATTCGTCGAGCGGTCGCTCCGTCTCCctcaaggttgtgacacgattgctcgtt
gcaattgccagacaggagtgtattattgtaactcaatgagaaaacactatccggtcagtt
tctcgaaacccagtttgatcgaggccagcgagtattatccagctagataccagtcacatc
tcatgcttgcagtgggGGAGACGTTGAGTTCGCTGTGTAGGTGGCACCAG
>Replication_Deletion-2_9-84
ACTGTATATTCGTCGAGCGGTCGCTCAGCGTCTCCctcaaggttgtgacacgattgctcg
ttgcaattgccagacaggagtgtattattgtaactcaatgagaaaacactatccggtcag
tttctcgaaacccagtttgatcgccagcgagtattatccagctagataccagtcacatct
catgcttgcagtgggGGAGACGCTTGAGTTCGCTGTGTAGGTGGCACCAG
>Replication_Deletion-2_3-85
ACTGTATATTCGTCGAGCGGTCGCTCGTCTCCctcaaggttgtgacacgattgctcgttg
caattgccagacaggagtgtattattgtaactcaatgagaaaacactatccggtcagttt
ctcgaaacccagtttgatcttcgaggccagcgagtattatccagctagataccagtcaca
tctcatgcttgcagtgggGGAGACGGAGTTCGCTGTGTAGGTGGCACCAG
>Replication_Deletion-2_6-85
ACTGTATATTCGTCGAGCGGTCGCTCCGTCTCCctcaaggttgtgacacgattgctcgtt
gcaattgccagacaggagtgtattattgtaactcaatgagaaaacactatccggtcagtt
tctcgaaacccagtttgatcttcgccagcgagtattatccagctagataccagtcacatc
tcatgcttgcagtgggGGAGACGTTGAGTTCGCTGTGTAGGTGGCACCAG
>Replication_Deletion-2_9-85
ACTGTATATTCGTCGAGCGGTCGCTCAGCGTCTCCctcaaggttgtgacacgattgctcg
ttgcaattgccagacaggagtgtattattgtaactcaatgagaaaacactatccggtcag
tttctcgaaacccagtttgatcttcagcgagtattatccagctagataccagtcacatct
catgcttgcagtgggGGAGACGCTTGAGTTCGCTGTGTAGGTGGCACCAG
>Replication_Deletion-2_3-86
ACTGTATATTCGTCGAGCGGTCGCTCGTCTCCctcaaggttgtgacacgattgctcgttg
caattgccagacaggagtgtattattgtaactcaatgagaaaacactatccggtcagttt
ctcgaaacccagtttgatcttcgtggccagcgagtattatccagctagataccagtcaca
tctcatgcttgcagtgggGGAGACGGAGTTCGCTGTGTAGGTGGCACCAG
>Replication_Deletion-2_6-86
ACTGTATATTCGTCGAGCGGTCGCTCCGTCTCCctcaaggttgtgacacgattgctcgtt
gcaattgccagacaggagtgtattattgtaactcaatgagaaaacactatccggtcagtt
tctcgaaacccagtttgatcttcgtgagcgagtattatccagctagataccagtcacatc
tcatgcttgcagtgggGGAGACGTTGAGTTCGCTGTGTAGGTGGCACCAG
>Replication_Deletion-2_9-86
ACTGTATATTCGTCGAGCGGTCGCTCAGCGTCTCCctcaaggttgtgacacgattgctcg
ttgcaattgccagacaggagtgtattattgtaactcaatgagaaaacactatccggtcag
tttctcgaaacccagtttgatcttcgtggagtattatccagctagataccagtcacatct
catgcttgcagtgggGGAGACGCTTGAGTTCGCTGTGTAGGTGGCACCAG
>Replication_Deletion-2_3-87
ACTGTATATTCGTCGAGCGGTCGCTCGTCTCCctcaaggttgtgacacgattgctcgttg
caattgccagacaggagtgtattattgtaactcaatgagaaaacactatccggtcagttt
ctcgaaacccagtttgatcttcgtggagagcgagtattatccagctagataccagtcaca
tctcatgcttgcagtgggGGAGACGGAGTTCGCTGTGTAGGTGGCACCAG
>Replication_Deletion-2_6-87
ACTGTATATTCGTCGAGCGGTCGCTCCGTCTCCctcaaggttgtgacacgattgctcgtt
gcaattgccagacaggagtgtattattgtaactcaatgagaaaacactatccggtcagtt
tctcgaaacccagtttgatcttcgtggaggagtattatccagctagataccagtcacatc
tcatgcttgcagtgggGGAGACGTTGAGTTCGCTGTGTAGGTGGCACCAG
>Replication_Deletion-2_9-87
ACTGTATATTCGTCGAGCGGTCGCTCAGCGTCTCCctcaaggttgtgacacgattgctcg
ttgcaattgccagacaggagtgtattattgtaactcaatgagaaaacactatccggtcag
tttctcgaaacccagtttgatcttcgtggagtattatccagctagataccagtcacatct
catgcttgcagtgggGGAGACGCTTGAGTTCGCTGTGTAGGTGGCACCAG
>Replication_Deletion-2_3-88
ACTGTATATTCGTCGAGCGGTCGCTCGTCTCCctcaaggttgtgacacgattgctcgttg
caattgccagacaggagtgtattattgtaactcaatgagaaaacactatccggtcagttt
ctcgaaacccagtttgatcttcgtggaggccgagtattatccagctagataccagtcaca
tctcatgcttgcagtgggGGAGACGGAGTTCGCTGTGTAGGTGGCACCAG
>Replication_Deletion-2_6-88
ACTGTATATTCGTCGAGCGGTCGCTCCGTCTCCctcaaggttgtgacacgattgctcgtt
gcaattgccagacaggagtgtattattgtaactcaatgagaaaacactatccggtcagtt
tctcgaaacccagtttgatcttcgtggaggcctattatccagctagataccagtcacatc
tcatgcttgcagtgggGGAGACGTTGAGTTCGCTGTGTAGGTGGCACCAG
>Replication_Deletion-2_9-88
ACTGTATATTCGTCGAGCGGTCGCTCAGCGTCTCCctcaaggttgtgacacgattgctcg
ttgcaattgccagacaggagtgtattattgtaactcaatgagaaaacactatccggtcag
tttctcgaaacccagtttgatcttcgtggaggcctatccagctagataccagtcacatct
catgcttgcagtgggGGAGACGCTTGAGTTCGCTGTGTAGGTGGCACCAG
>Replication_Deletion-2_3-89
ACTGTATATTCGTCGAGCGGTCGCTCGTCTCCctcaaggttgtgacacgattgctcgttg
caattgccagacaggagtgtattattgtaactcaatgagaaaacactatccggtcagttt
ctcgaaacccagtttgatcttcgtggaggccagctattatccagctagataccagtcaca
tctcatgcttgcagtgggGGAGACGGAGTTCGCTGTGTAGGTGGCACCAG
>Replication_Deletion-2_6-89
ACTGTATATTCGTCGAGCGGTCGCTCCGTCTCCctcaaggttgtgacacgattgctcgtt
gcaattgccagacaggagtgtattattgtaactcaatgagaaaacactatccggtcagtt
tctcgaaacccagtttgatcttcgtggaggccagctatccagctagataccagtcacatc
tcatgcttgcagtgggGGAGACGTTGAGTTCGCTGTGTAGGTGGCACCAG
>Replication_Deletion-2_9-89
ACTGTATATTCGTCGAGCGGTCGCTCAGCGTCTCCctcaaggttgtgacacgattgctcg
ttgcaattgccagacaggagtgtattattgtaactcaatgagaaaacactatccggtcag
tttctcgaaacccagtttgatcttcgtggaggccagcccagctagataccagtcacatct
catgcttgcagtgggGGAGACGCTTGAGTTCGCTGTGTAGGTGGCACCAG
>Replication_Deletion-2_3-90
ACTGTATATTCGTCGAGCGGTCGCTCGTCTCCctcaaggttgtgacacgattgctcgttg
caattgccagacaggagtgtattattgtaactcaatgagaaaacactatccggtcagttt
ctcgaaacccagtttgatcttcgtggaggccagcgagtatccagctagataccagtcaca
tctcatgcttgcagtgggGGAGACGGAGTTCGCTGTGTAGGTGGCACCAG
>Replication_Deletion-2_6-90
ACTGTATATTCGTCGAGCGGTCGCTCCGTCTCCctcaaggttgtgacacgattgctcgtt
gcaattgccagacaggagtgtattattgtaactcaatgagaaaacactatccggtcagtt
tctcgaaacccagtttgatcttcgtggaggccagcgagccagctagataccagtcacatc
tcatgcttgcagtgggGGAGACGTTGAGTTCGCTGTGTAGGTGGCACCAG
>Replication_Deletion-2_9-90
ACTGTATATTCGTCGAGCGGTCGCTCAGCGTCTCCctcaaggttgtgacacgattgctcg
ttgcaattgccagacaggagtgtattattgtaactcaatgagaaaacactatccggtcag
tttctcgaaacccagtttgatcttcgtggaggccagcgaggctagataccagtcacatct
catgcttgcagtgggGGAGACGCTTGAGTTCGCTGTGTAGGTGGCACCAG
>Replication_Deletion-2_3-91
ACTGTATATTCGTCGAGCGGTCGCTCGTCTCCctcaaggttgtgacacgattgctcgttg
caattgccagacaggagtgtattattgtaactcaatgagaaaacactatccggtcagttt
ctcgaaacccagtttgatcttcgtggaggccagcgagtatccagctagataccagtcaca
tctcatgcttgcagtgggGGAGACGGAGTTCGCTGTGTAGGTGGCACCAG
>Replication_Deletion-2_6-91
ACTGTATATTCGTCGAGCGGTCGCTCCGTCTCCctcaaggttgtgacacgattgctcgtt
gcaattgccagacaggagtgtattattgtaactcaatgagaaaacactatccggtcagtt
tctcgaaacccagtttgatcttcgtggaggccagcgagtatgctagataccagtcacatc
tcatgcttgcagtgggGGAGACGTTGAGTTCGCTGTGTAGGTGGCACCAG
>Replication_Deletion-2_9-91
ACTGTATATTCGTCGAGCGGTCGCTCAGCGTCTCCctcaaggttgtgacacgattgctcg
ttgcaattgccagacaggagtgtattattgtaactcaatgagaaaacactatccggtcag
tttctcgaaacccagtttgatcttcgtggaggccagcgagtatagataccagtcacatct
catgcttgcagtgggGGAGACGCTTGAGTTCGCTGTGTAGGTGGCACCAG
>Replication_Deletion-2_3-92
ACTGTATATTCGTCGAGCGGTCGCTCGTCTCCctcaaggttgtgacacgattgctcgttg
caattgccagacaggagtgtattattgtaactcaatgagaaaacactatccggtcagttt
ctcgaaacccagtttgatcttcgtggaggccagcgagtattatgctagataccagtcaca
tctcatgcttgcagtgggGGAGACGGAGTTCGCTGTGTAGGTGGCACCAG
>Replication_Deletion-2_6-92
ACTGTATATTCGTCGAGCGGTCGCTCCGTCTCCctcaaggttgtgacacgattgctcgtt
gcaattgccagacaggagtgtattattgtaactcaatgagaaaacactatccggtcagtt
tctcgaaacccagtttgatcttcgtggaggccagcgagtattatagataccagtcacatc
tcatgcttgcagtgggGGAGACGTTGAGTTCGCTGTGTAGGTGGCACCAG
>Replication_Deletion-2_9-92
ACTGTATATTCGTCGAGCGGTCGCTCAGCGTCTCCctcaaggttgtgacacgattgctcg
ttgcaattgccagacaggagtgtattattgtaactcaatgagaaaacactatccggtcag
tttctcgaaacccagtttgatcttcgtggaggccagcgagtattattaccagtcacatct
catgcttgcagtgggGGAGACGCTTGAGTTCGCTGTGTAGGTGGCACCAG
>Replication_Deletion-2_3-93
ACTGTATATTCGTCGAGCGGTCGCTCGTCTCCctcaaggttgtgacacgattgctcgttg
caattgccagacaggagtgtattattgtaactcaatgagaaaacactatccggtcagttt
ctcgaaacccagtttgatcttcgtggaggccagcgagtattatccaagataccagtcaca
tctcatgcttgcagtgggGGAGACGGAGTTCGCTGTGTAGGTGGCACCAG
>Replication_Deletion-2_6-93
ACTGTATATTCGTCGAGCGGTCGCTCCGTCTCCctcaaggttgtgacacgattgctcgtt
gcaattgccagacaggagtgtattattgtaactcaatgagaaaacactatccggtcagtt
tctcgaaacccagtttgatcttcgtggaggccagcgagtattatccataccagtcacatc
tcatgcttgcagtgggGGAGACGTTGAGTTCGCTGTGTAGGTGGCACCAG
>Replication_Deletion-2_9-93
ACTGTATATTCGTCGAGCGGTCGCTCAGCGTCTCCctcaaggttgtgacacgattgctcg
ttgcaattgccagacaggagtgtattattgtaactcaatgagaaaacactatccggtcag
tttctcgaaacccagtttgatcttcgtggaggccagcgagtattatccacagtcacatct
catgcttgcagtgggGGAGACGCTTGAGTTCGCTGTGTAGGTGGCACCAG
>Replication_Deletion-2_3-94
ACTGTATATTCGTCGAGCGGTCGCTCGTCTCCctcaaggttgtgacacgattgctcgttg
caattgccagacaggagtgtattattgtaactcaatgagaaaacactatccggtcagttt
ctcgaaacccagtttgatcttcgtggaggccagcgagtattatccagcttaccagtcaca
tctcatgcttgcagtgggGGAGACGGAGTTCGCTGTGTAGGTGGCACCAG
>Replication_Deletion-2_6-94
ACTGTATATTCGTCGAGCGGTCGCTCCGTCTCCctcaaggttgtgacacgattgctcgtt
gcaattgccagacaggagtgtattattgtaactcaatgagaaaacactatccggtcagtt
tctcgaaacccagtttgatcttcgtggaggccagcgagtattatccagctcagtcacatc
tcatgcttgcagtgggGGAGACGTTGAGTTCGCTGTGTAGGTGGCACCAG
>Replication_Deletion-2_9-94
ACTGTATATTCGTCGAGCGGTCGCTCAGCGTCTCCctcaaggttgtgacacgattgctcg
ttgcaattgccagacaggagtgtattattgtaactcaatgagaaaacactatccggtcag
tttctcgaaacccagtttgatcttcgtggaggccagcgagtattatccagcttcacatct
catgcttgcagtgggGGAGACGCTTGAGTTCGCTGTGTAGGTGGCACCAG
>Replication_Deletion-2_3-95
ACTGTATATTCGTCGAGCGGTCGCTCGTCTCCctcaaggttgtgacacgattgctcgttg
caattgccagacaggagtgtattattgtaactcaatgagaaaacactatccggtcagttt
ctcgaaacccagtttgatcttcgtggaggccagcgagtattatccagctagacagtcaca
tctcatgcttgcagtgggGGAGACGGAGTTCGCTGTGTAGGTGGCACCAG
>Replication_Deletion-2_6-95
ACTGTATATTCGTCGAGCGGTCGCTCCGTCTCCctcaaggttgtgacacgattgctcgtt
gcaattgccagacaggagtgtattattgtaactcaatgagaaaacactatccggtcagtt
tctcgaaacccagtttgatcttcgtggaggccagcgagtattatccagctagatcacatc
tcatgcttgcagtgggGGAGACGTTGAGTTCGCTGTGTAGGTGGCACCAG
>Replication_Deletion-2_9-95
ACTGTATATTCGTCGAGCGGTCGCTCAGCGTCTCCctcaaggttgtgacacgattgctcg
ttgcaattgccagacaggagtgtattattgtaactcaatgagaaaacactatccggtcag
tttctcgaaacccagtttgatcttcgtggaggccagcgagtattatccagctagacatct
catgcttgcagtgggGGAGACGCTTGAGTTCGCTGTGTAGGTGGCACCAG
>Replication_Deletion-2_3-96
ACTGTATATTCGTCGAGCGGTCGCTCGTCTCCctcaaggttgtgacacgattgctcgttg
caattgccagacaggagtgtattattgtaactcaatgagaaaacactatccggtcagttt
ctcgaaacccagtttgatcttcgtggaggccagcgagtattatccagctagatactcaca
tctcatgcttgcagtgggGGAGACGGAGTTCGCTGTGTAGGTGGCACCAG
>Replication_Deletion-2_6-96
ACTGTATATTCGTCGAGCGGTCGCTCCGTCTCCctcaaggttgtgacacgattgctcgtt
gcaattgccagacaggagtgtattattgtaactcaatgagaaaacactatccggtcagtt
tctcgaaacccagtttgatcttcgtggaggccagcgagtattatccagctagataccatc
tcatgcttgcagtgggGGAGACGTTGAGTTCGCTGTGTAGGTGGCACCAG
>Replication_Deletion-2_9-96
ACTGTATATTCGTCGAGCGGTCGCTCAGCGTCTCCctcaaggttgtgacacgattgctcg
ttgcaattgccagacaggagtgtattattgtaactcaatgagaaaacactatccggtcag
tttctcgaaacccagtttgatcttcgtggaggccagcgagtattatccagctagatacct
catgcttgcagtgggGGAGACGCTTGAGTTCGCTGTGTAGGTGGCACCAG
>Replication_Deletion-2_3-97
ACTGTATATTCGTCGAGCGGTCGCTCGTCTCCctcaaggttgtgacacgattgctcgttg
caattgccagacaggagtgtattattgtaactcaatgagaaaacactatccggtcagttt
ctcgaaacccagtttgatcttcgtggaggccagcgagtattatccagctagataccagca
tctcatgcttgcagtgggGGAGACGGAGTTCGCTGTGTAGGTGGCACCAG
>Replication_Deletion-2_6-97
ACTGTATATTCGTCGAGCGGTCGCTCCGTCTCCctcaaggttgtgacacgattgctcgtt
gcaattgccagacaggagtgtattattgtaactcaatgagaaaacactatccggtcagtt
tctcgaaacccagtttgatcttcgtggaggccagcgagtattatccagctagataccagc
tcatgcttgcagtgggGGAGACGTTGAGTTCGCTGTGTAGGTGGCACCAG
>Replication_Deletion-2_9-97
ACTGTATATTCGTCGAGCGGTCGCTCAGCGTCTCCctcaaggttgtgacacgattgctcg
ttgcaattgccagacaggagtgtattattgtaactcaatgagaaaacactatccggtcag
tttctcgaaacccagtttgatcttcgtggaggccagcgagtattatccagctagatacca
gatgcttgcagtgggGGAGACGCTTGAGTTCGCTGTGTAGGTGGCACCAG
>Replication_Deletion-2_3-98
ACTGTATATTCGTCGAGCGGTCGCTCGTCTCCctcaaggttgtgacacgattgctcgttg
caattgccagacaggagtgtattattgtaactcaatgagaaaacactatccggtcagttt
ctcgaaacccagtttgatcttcgtggaggccagcgagtattatccagctagataccagtc
actcatgcttgcagtgggGGAGACGGAGTTCGCTGTGTAGGTGGCACCAG
>Replication_Deletion-2_6-98
ACTGTATATTCGTCGAGCGGTCGCTCCGTCTCCctcaaggttgtgacacgattgctcgtt
gcaattgccagacaggagtgtattattgtaactcaatgagaaaacactatccggtcagtt
tctcgaaacccagtttgatcttcgtggaggccagcgagtattatccagctagataccagt
caatgcttgcagtgggGGAGACGTTGAGTTCGCTGTGTAGGTGGCACCAG
>Replication_Deletion-2_9-98
ACTGTATATTCGTCGAGCGGTCGCTCAGCGTCTCCctcaaggttgtgacacgattgctcg
ttgcaattgccagacaggagtgtattattgtaactcaatgagaaaacactatccggtcag
tttctcgaaacccagtttgatcttcgtggaggccagcgagtattatccagctagatacca
gtcacttgcagtgggGGAGACGCTTGAGTTCGCTGTGTAGGTGGCACCAG
>Replication_Deletion-2_3-99
ACTGTATATTCGTCGAGCGGTCGCTCGTCTCCctcaaggttgtgacacgattgctcgttg
caattgccagacaggagtgtattattgtaactcaatgagaaaacactatccggtcagttt
ctcgaaacccagtttgatcttcgtggaggccagcgagtattatccagctagataccagtc
acatatgcttgcagtgggGGAGACGGAGTTCGCTGTGTAGGTGGCACCAG
>Replication_Deletion-2_6-99
ACTGTATATTCGTCGAGCGGTCGCTCCGTCTCCctcaaggttgtgacacgattgctcgtt
gcaattgccagacaggagtgtattattgtaactcaatgagaaaacactatccggtcagtt
tctcgaaacccagtttgatcttcgtggaggccagcgagtattatccagctagataccagt
cacatcttgcagtgggGGAGACGTTGAGTTCGCTGTGTAGGTGGCACCAG
>Replication_Deletion-2_9-99
ACTGTATATTCGTCGAGCGGTCGCTCAGCGTCTCCctcaaggttgtgacacgattgctcg
ttgcaattgccagacaggagtgtattattgtaactcaatgagaaaacactatccggtcag
tttctcgaaacccagtttgatcttcgtggaggccagcgagtattatccagctagatacca
gtcacatgcagtgggGGAGACGCTTGAGTTCGCTGTGTAGGTGGCACCAG
>Replication_Deletion-2_3-100
ACTGTATATTCGTCGAGCGGTCGCTCGTCTCCctcaaggttgtgacacgattgctcgttg
caattgccagacaggagtgtattattgtaactcaatgagaaaacactatccggtcagttt
ctcgaaacccagtttgatcttcgtggaggccagcgagtattatccagctagataccagtc
acatctccttgcagtgggGGAGACGGAGTTCGCTGTGTAGGTGGCACCAG
>Replication_Deletion-2_6-100
ACTGTATATTCGTCGAGCGGTCGCTCCGTCTCCctcaaggttgtgacacgattgctcgtt
gcaattgccagacaggagtgtattattgtaactcaatgagaaaacactatccggtcagtt
tctcgaaacccagtttgatcttcgtggaggccagcgagtattatccagctagataccagt
cacatctcgcagtgggGGAGACGTTGAGTTCGCTGTGTAGGTGGCACCAG
>Replication_Deletion-2_9-100
ACTGTATATTCGTCGAGCGGTCGCTCAGCGTCTCCctcaaggttgtgacacgattgctcg
ttgcaattgccagacaggagtgtattattgtaactcaatgagaaaacactatccggtcag
tttctcgaaacccagtttgatcttcgtggaggccagcgagtattatccagctagatacca
gtcacatctcgtgggGGAGACGCTTGAGTTCGCTGTGTAGGTGGCACCAG
>Replication_Deletion-3_3-101
CCGAGTTGCATCGTAATTCGGATCCCGTCTCCatctcatggcagtgggtcattcggaacc
aggggattgcggtggcattcttagatgccaacatggcgtcgtagggatagtttccaccgg
gggaaacggcctggtggggttcgccgatgtgagggatcttctgtggttggatgatgaagc
catggagcagggcgtgtcGGAGACGGATCATGTCGGCAGTCGATTAGGAT
>Replication_Deletion-3_6-101
CCGAGTTGCATCGTAATTCGGATCCCCGTCTCCatctcatggtgggtcattcggaaccag
gggattgcggtggcattcttagatgccaacatggcgtcgtagggatagtttccaccgggg
gaaacggcctggtggggttcgccgatgtgagggatcttctgtggttggatgatgaagcca
tggagcagggcgtgtcGGAGACGTAGATCATGTCGGCAGTCGATTAGGAT
>Replication_Deletion-3_9-101
CCGAGTTGCATCGTAATTCGGATCCCCACGTCTCCatctcatgggtcattcggaaccagg
ggattgcggtggcattcttagatgccaacatggcgtcgtagggatagtttccaccggggg
aaacggcctggtggggttcgccgatgtgagggatcttctgtggttggatgatgaagccat
ggagcagggcgtgtcGGAGACGATAGATCATGTCGGCAGTCGATTAGGAT
>Replication_Deletion-3_3-102
CCGAGTTGCATCGTAATTCGGATCCCGTCTCCatctcatgcttgtgggtcattcggaacc
aggggattgcggtggcattcttagatgccaacatggcgtcgtagggatagtttccaccgg
gggaaacggcctggtggggttcgccgatgtgagggatcttctgtggttggatgatgaagc
catggagcagggcgtgtcGGAGACGGATCATGTCGGCAGTCGATTAGGAT
>Replication_Deletion-3_6-102
CCGAGTTGCATCGTAATTCGGATCCCCGTCTCCatctcatgcttggtcattcggaaccag
gggattgcggtggcattcttagatgccaacatggcgtcgtagggatagtttccaccgggg
gaaacggcctggtggggttcgccgatgtgagggatcttctgtggttggatgatgaagcca
tggagcagggcgtgtcGGAGACGTAGATCATGTCGGCAGTCGATTAGGAT
>Replication_Deletion-3_9-102
CCGAGTTGCATCGTAATTCGGATCCCCACGTCTCCatctcatgcttcattcggaaccagg
ggattgcggtggcattcttagatgccaacatggcgtcgtagggatagtttccaccggggg
aaacggcctggtggggttcgccgatgtgagggatcttctgtggttggatgatgaagccat
ggagcagggcgtgtcGGAGACGATAGATCATGTCGGCAGTCGATTAGGAT
>Replication_Deletion-3_3-103
CCGAGTTGCATCGTAATTCGGATCCCGTCTCCatctcatgcttgcaggtcattcggaacc
aggggattgcggtggcattcttagatgccaacatggcgtcgtagggatagtttccaccgg
gggaaacggcctggtggggttcgccgatgtgagggatcttctgtggttggatgatgaagc
catggagcagggcgtgtcGGAGACGGATCATGTCGGCAGTCGATTAGGAT
>Replication_Deletion-3_6-103
CCGAGTTGCATCGTAATTCGGATCCCCGTCTCCatctcatgcttgcacattcggaaccag
gggattgcggtggcattcttagatgccaacatggcgtcgtagggatagtttccaccgggg
gaaacggcctggtggggttcgccgatgtgagggatcttctgtggttggatgatgaagcca
tggagcagggcgtgtcGGAGACGTAGATCATGTCGGCAGTCGATTAGGAT
>Replication_Deletion-3_9-103
CCGAGTTGCATCGTAATTCGGATCCCCACGTCTCCatctcatgcttgcatcggaaccagg
ggattgcggtggcattcttagatgccaacatggcgtcgtagggatagtttccaccggggg
aaacggcctggtggggttcgccgatgtgagggatcttctgtggttggatgatgaagccat
ggagcagggcgtgtcGGAGACGATAGATCATGTCGGCAGTCGATTAGGAT
>Replication_Deletion-3_3-104
CCGAGTTGCATCGTAATTCGGATCCCGTCTCCatctcatgcttgcagtgcattcggaacc
aggggattgcggtggcattcttagatgccaacatggcgtcgtagggatagtttccaccgg
gggaaacggcctggtggggttcgccgatgtgagggatcttctgtggttggatgatgaagc
catggagcagggcgtgtcGGAGACGGATCATGTCGGCAGTCGATTAGGAT
>Replication_Deletion-3_6-104
CCGAGTTGCATCGTAATTCGGATCCCCGTCTCCatctcatgcttgcagtgtcggaaccag
gggattgcggtggcattcttagatgccaacatggcgtcgtagggatagtttccaccgggg
gaaacggcctggtggggttcgccgatgtgagggatcttctgtggttggatgatgaagcca
tggagcagggcgtgtcGGAGACGTAGATCATGTCGGCAGTCGATTAGGAT
>Replication_Deletion-3_9-104
CCGAGTTGCATCGTAATTCGGATCCCCACGTCTCCatctcatgcttgcagtggaaccagg
ggattgcggtggcattcttagatgccaacatggcgtcgtagggatagtttccaccggggg
aaacggcctggtggggttcgccgatgtgagggatcttctgtggttggatgatgaagccat
ggagcagggcgtgtcGGAGACGATAGATCATGTCGGCAGTCGATTAGGAT
>Replication_Deletion-3_3-105
CCGAGTTGCATCGTAATTCGGATCCCGTCTCCatctcatgcttgcagtgggttcggaacc
aggggattgcggtggcattcttagatgccaacatggcgtcgtagggatagtttccaccgg
gggaaacggcctggtggggttcgccgatgtgagggatcttctgtggttggatgatgaagc
catggagcagggcgtgtcGGAGACGGATCATGTCGGCAGTCGATTAGGAT
>Replication_Deletion-3_6-105
CCGAGTTGCATCGTAATTCGGATCCCCGTCTCCatctcatgcttgcagtgggtgaaccag
gggattgcggtggcattcttagatgccaacatggcgtcgtagggatagtttccaccgggg
gaaacggcctggtggggttcgccgatgtgagggatcttctgtggttggatgatgaagcca
tggagcagggcgtgtcGGAGACGTAGATCATGTCGGCAGTCGATTAGGAT
>Replication_Deletion-3_9-105
CCGAGTTGCATCGTAATTCGGATCCCCACGTCTCCatctcatgcttgcagtgggtccagg
ggattgcggtggcattcttagatgccaacatggcgtcgtagggatagtttccaccggggg
aaacggcctggtggggttcgccgatgtgagggatcttctgtggttggatgatgaagccat
ggagcagggcgtgtcGGAGACGATAGATCATGTCGGCAGTCGATTAGGAT
>Replication_Deletion-3_3-106
CCGAGTTGCATCGTAATTCGGATCCCGTCTCCatctcatgcttgcagtgggtcatgaacc
aggggattgcggtggcattcttagatgccaacatggcgtcgtagggatagtttccaccgg
gggaaacggcctggtggggttcgccgatgtgagggatcttctgtggttggatgatgaagc
catggagcagggcgtgtcGGAGACGGATCATGTCGGCAGTCGATTAGGAT
>Replication_Deletion-3_6-106
CCGAGTTGCATCGTAATTCGGATCCCCGTCTCCatctcatgcttgcagtgggtcatccag
gggattgcggtggcattcttagatgccaacatggcgtcgtagggatagtttccaccgggg
gaaacggcctggtggggttcgccgatgtgagggatcttctgtggttggatgatgaagcca
tggagcagggcgtgtcGGAGACGTAGATCATGTCGGCAGTCGATTAGGAT
>Replication_Deletion-3_9-106
CCGAGTTGCATCGTAATTCGGATCCCCACGTCTCCatctcatgcttgcagtgggtcatgg
ggattgcggtggcattcttagatgccaacatggcgtcgtagggatagtttccaccggggg
aaacggcctggtggggttcgccgatgtgagggatcttctgtggttggatgatgaagccat
ggagcagggcgtgtcGGAGACGATAGATCATGTCGGCAGTCGATTAGGAT
>Replication_Deletion-3_3-107
CCGAGTTGCATCGTAATTCGGATCCCGTCTCCatctcatgcttgcagtgggtcattcgcc
aggggattgcggtggcattcttagatgccaacatggcgtcgtagggatagtttccaccgg
gggaaacggcctggtggggttcgccgatgtgagggatcttctgtggttggatgatgaagc
catggagcagggcgtgtcGGAGACGGATCATGTCGGCAGTCGATTAGGAT
>Replication_Deletion-3_6-107
CCGAGTTGCATCGTAATTCGGATCCCCGTCTCCatctcatgcttgcagtgggtcattcgg
gggattgcggtggcattcttagatgccaacatggcgtcgtagggatagtttccaccgggg
gaaacggcctggtggggttcgccgatgtgagggatcttctgtggttggatgatgaagcca
tggagcagggcgtgtcGGAGACGTAGATCATGTCGGCAGTCGATTAGGAT
>Replication_Deletion-3_9-107
CCGAGTTGCATCGTAATTCGGATCCCCACGTCTCCatctcatgcttgcagtgggtcattc
ggattgcggtggcattcttagatgccaacatggcgtcgtagggatagtttccaccggggg
aaacggcctggtggggttcgccgatgtgagggatcttctgtggttggatgatgaagccat
ggagcagggcgtgtcGGAGACGATAGATCATGTCGGCAGTCGATTAGGAT
>Replication_Deletion-3_3-108
CCGAGTTGCATCGTAATTCGGATCCCGTCTCCatctcatgcttgcagtgggtcattcgga
aggggattgcggtggcattcttagatgccaacatggcgtcgtagggatagtttccaccgg
gggaaacggcctggtggggttcgccgatgtgagggatcttctgtggttggatgatgaagc
catggagcagggcgtgtcGGAGACGGATCATGTCGGCAGTCGATTAGGAT
>Replication_Deletion-3_6-108
CCGAGTTGCATCGTAATTCGGATCCCCGTCTCCatctcatgcttgcagtgggtcattcgg
aagattgcggtggcattcttagatgccaacatggcgtcgtagggatagtttccaccgggg
gaaacggcctggtggggttcgccgatgtgagggatcttctgtggttggatgatgaagcca
tggagcagggcgtgtcGGAGACGTAGATCATGTCGGCAGTCGATTAGGAT
>Replication_Deletion-3_9-108
CCGAGTTGCATCGTAATTCGGATCCCCACGTCTCCatctcatgcttgcagtgggtcattc
ggaatgcggtggcattcttagatgccaacatggcgtcgtagggatagtttccaccggggg
aaacggcctggtggggttcgccgatgtgagggatcttctgtggttggatgatgaagccat
ggagcagggcgtgtcGGAGACGATAGATCATGTCGGCAGTCGATTAGGAT
>Replication_Deletion-3_3-109
CCGAGTTGCATCGTAATTCGGATCCCGTCTCCatctcatgcttgcagtgggtcattcgga
accagattgcggtggcattcttagatgccaacatggcgtcgtagggatagtttccaccgg
gggaaacggcctggtggggttcgccgatgtgagggatcttctgtggttggatgatgaagc
catggagcagggcgtgtcGGAGACGGATCATGTCGGCAGTCGATTAGGAT
>Replication_Deletion-3_6-109
CCGAGTTGCATCGTAATTCGGATCCCCGTCTCCatctcatgcttgcagtgggtcattcgg
aaccatgcggtggcattcttagatgccaacatggcgtcgtagggatagtttccaccgggg
gaaacggcctggtggggttcgccgatgtgagggatcttctgtggttggatgatgaagcca
tggagcagggcgtgtcGGAGACGTAGATCATGTCGGCAGTCGATTAGGAT
>Replication_Deletion-3_9-109
CCGAGTTGCATCGTAATTCGGATCCCCACGTCTCCatctcatgcttgcagtgggtcattc
ggaaccaggtggcattcttagatgccaacatggcgtcgtagggatagtttccaccggggg
aaacggcctggtggggttcgccgatgtgagggatcttctgtggttggatgatgaagccat
ggagcagggcgtgtcGGAGACGATAGATCATGTCGGCAGTCGATTAGGAT
>Replication_Deletion-3_3-110
CCGAGTTGCATCGTAATTCGGATCCCGTCTCCatctcatgcttgcagtgggtcattcgga
accagggtgcggtggcattcttagatgccaacatggcgtcgtagggatagtttccaccgg
gggaaacggcctggtggggttcgccgatgtgagggatcttctgtggttggatgatgaagc
catggagcagggcgtgtcGGAGACGGATCATGTCGGCAGTCGATTAGGAT
>Replication_Deletion-3_6-110
CCGAGTTGCATCGTAATTCGGATCCCCGTCTCCatctcatgcttgcagtgggtcattcgg
aaccagggggtggcattcttagatgccaacatggcgtcgtagggatagtttccaccgggg
gaaacggcctggtggggttcgccgatgtgagggatcttctgtggttggatgatgaagcca
tggagcagggcgtgtcGGAGACGTAGATCATGTCGGCAGTCGATTAGGAT
>Replication_Deletion-3_9-110
CCGAGTTGCATCGTAATTCGGATCCCCACGTCTCCatctcatgcttgcagtgggtcattc
ggaaccagggggcattcttagatgccaacatggcgtcgtagggatagtttccaccggggg
aaacggcctggtggggttcgccgatgtgagggatcttctgtggttggatgatgaagccat
ggagcagggcgtgtcGGAGACGATAGATCATGTCGGCAGTCGATTAGGAT
>Replication_Deletion-3_3-111
CCGAGTTGCATCGTAATTCGGATCCCGTCTCCatctcatgcttgcagtgggtcattcgga
accaggggatggtggcattcttagatgccaacatggcgtcgtagggatagtttccaccgg
gggaaacggcctggtggggttcgccgatgtgagggatcttctgtggttggatgatgaagc
catggagcagggcgtgtcGGAGACGGATCATGTCGGCAGTCGATTAGGAT
>Replication_Deletion-3_6-111
CCGAGTTGCATCGTAATTCGGATCCCCGTCTCCatctcatgcttgcagtgggtcattcgg
aaccaggggatggcattcttagatgccaacatggcgtcgtagggatagtttccaccgggg
gaaacggcctggtggggttcgccgatgtgagggatcttctgtggttggatgatgaagcca
tggagcagggcgtgtcGGAGACGTAGATCATGTCGGCAGTCGATTAGGAT
>Replication_Deletion-3_9-111
CCGAGTTGCATCGTAATTCGGATCCCCACGTCTCCatctcatgcttgcagtgggtcattc
ggaaccaggggatattcttagatgccaacatggcgtcgtagggatagtttccaccggggg
aaacggcctggtggggttcgccgatgtgagggatcttctgtggttggatgatgaagccat
ggagcagggcgtgtcGGAGACGATAGATCATGTCGGCAGTCGATTAGGAT
>Replication_Deletion-3_3-112
CCGAGTTGCATCGTAATTCGGATCCCGTCTCCatctcatgcttgcagtgggtcattcgga
accaggggattgcggcattcttagatgccaacatggcgtcgtagggatagtttccaccgg
gggaaacggcctggtggggttcgccgatgtgagggatcttctgtggttggatgatgaagc
catggagcagggcgtgtcGGAGACGGATCATGTCGGCAGTCGATTAGGAT
>Replication_Deletion-3_6-112
CCGAGTTGCATCGTAATTCGGATCCCCGTCTCCatctcatgcttgcagtgggtcattcgg
aaccaggggattgcattcttagatgccaacatggcgtcgtagggatagtttccaccgggg
gaaacggcctggtggggttcgccgatgtgagggatcttctgtggttggatgatgaagcca
tggagcagggcgtgtcGGAGACGTAGATCATGTCGGCAGTCGATTAGGAT
>Replication_Deletion-3_9-112
CCGAGTTGCATCGTAATTCGGATCCCCACGTCTCCatctcatgcttgcagtgggtcattc
ggaaccaggggattgccttagatgccaacatggcgtcgtagggatagtttccaccggggg
aaacggcctggtggggttcgccgatgtgagggatcttctgtggttggatgatgaagccat
ggagcagggcgtgtcGGAGACGATAGATCATGTCGGCAGTCGATTAGGAT
>Replication_Deletion-3_3-113
CCGAGTTGCATCGTAATTCGGATCCCGTCTCCatctcatgcttgcagtgggtcattcgga
accaggggattgcggtattcttagatgccaacatggcgtcgtagggatagtttccaccgg
gggaaacggcctggtggggttcgccgatgtgagggatcttctgtggttggatgatgaagc
catggagcagggcgtgtcGGAGACGGATCATGTCGGCAGTCGATTAGGAT
>Replication_Deletion-3_6-113
CCGAGTTGCATCGTAATTCGGATCCCCGTCTCCatctcatgcttgcagtgggtcattcgg
aaccaggggattgcggtcttagatgccaacatggcgtcgtagggatagtttccaccgggg
gaaacggcctggtggggttcgccgatgtgagggatcttctgtggttggatgatgaagcca
tggagcagggcgtgtcGGAGACGTAGATCATGTCGGCAGTCGATTAGGAT
>Replication_Deletion-3_9-113
CCGAGTTGCATCGTAATTCGGATCCCCACGTCTCCatctcatgcttgcagtgggtcattc
ggaaccaggggattgcggtagatgccaacatggcgtcgtagggatagtttccaccggggg
aaacggcctggtggggttcgccgatgtgagggatcttctgtggttggatgatgaagccat
ggagcagggcgtgtcGGAGACGATAGATCATGTCGGCAGTCGATTAGGAT
>Replication_Deletion-3_3-114
CCGAGTTGCATCGTAATTCGGATCCCGTCTCCatctcatgcttgcagtgggtcattcgga
accaggggattgcggtggccttagatgccaacatggcgtcgtagggatagtttccaccgg
gggaaacggcctggtggggttcgccgatgtgagggatcttctgtggttggatgatgaagc
catggagcagggcgtgtcGGAGACGGATCATGTCGGCAGTCGATTAGGAT
>Replication_Deletion-3_6-114
CCGAGTTGCATCGTAATTCGGATCCCCGTCTCCatctcatgcttgcagtgggtcattcgg
aaccaggggattgcggtggcagatgccaacatggcgtcgtagggatagtttccaccgggg
gaaacggcctggtggggttcgccgatgtgagggatcttctgtggttggatgatgaagcca
tggagcagggcgtgtcGGAGACGTAGATCATGTCGGCAGTCGATTAGGAT
>Replication_Deletion-3_9-114
CCGAGTTGCATCGTAATTCGGATCCCCACGTCTCCatctcatgcttgcagtgggtcattc
ggaaccaggggattgcggtggctgccaacatggcgtcgtagggatagtttccaccggggg
aaacggcctggtggggttcgccgatgtgagggatcttctgtggttggatgatgaagccat
ggagcagggcgtgtcGGAGACGATAGATCATGTCGGCAGTCGATTAGGAT
>Replication_Deletion-3_3-115
CCGAGTTGCATCGTAATTCGGATCCCGTCTCCatctcatgcttgcagtgggtcattcgga
accaggggattgcggtggcattagatgccaacatggcgtcgtagggatagtttccaccgg
gggaaacggcctggtggggttcgccgatgtgagggatcttctgtggttggatgatgaagc
catggagcagggcgtgtcGGAGACGGATCATGTCGGCAGTCGATTAGGAT
>Replication_Deletion-3_6-115
CCGAGTTGCATCGTAATTCGGATCCCCGTCTCCatctcatgcttgcagtgggtcattcgg
aaccaggggattgcggtggcatttgccaacatggcgtcgtagggatagtttccaccgggg
gaaacggcctggtggggttcgccgatgtgagggatcttctgtggttggatgatgaagcca
tggagcagggcgtgtcGGAGACGTAGATCATGTCGGCAGTCGATTAGGAT
>Replication_Deletion-3_9-115
CCGAGTTGCATCGTAATTCGGATCCCCACGTCTCCatctcatgcttgcagtgggtcattc
ggaaccaggggattgcggtggcattcaacatggcgtcgtagggatagtttccaccggggg
aaacggcctggtggggttcgccgatgtgagggatcttctgtggttggatgatgaagccat
ggagcagggcgtgtcGGAGACGATAGATCATGTCGGCAGTCGATTAGGAT
>Replication_Deletion-3_3-116
CCGAGTTGCATCGTAATTCGGATCCCGTCTCCatctcatgcttgcagtgggtcattcgga
accaggggattgcggtggcattctttgccaacatggcgtcgtagggatagtttccaccgg
gggaaacggcctggtggggttcgccgatgtgagggatcttctgtggttggatgatgaagc
catggagcagggcgtgtcGGAGACGGATCATGTCGGCAGTCGATTAGGAT
>Replication_Deletion-3_6-116
CCGAGTTGCATCGTAATTCGGATCCCCGTCTCCatctcatgcttgcagtgggtcattcgg
aaccaggggattgcggtggcattcttcaacatggcgtcgtagggatagtttccaccgggg
gaaacggcctggtggggttcgccgatgtgagggatcttctgtggttggatgatgaagcca
tggagcagggcgtgtcGGAGACGTAGATCATGTCGGCAGTCGATTAGGAT
>Replication_Deletion-3_9-116
CCGAGTTGCATCGTAATTCGGATCCCCACGTCTCCatctcatgcttgcagtgggtcattc
ggaaccaggggattgcggtggcattcttcatggcgtcgtagggatagtttccaccggggg
aaacggcctggtggggttcgccgatgtgagggatcttctgtggttggatgatgaagccat
ggagcagggcgtgtcGGAGACGATAGATCATGTCGGCAGTCGATTAGGAT
>Replication_Deletion-3_3-117
CCGAGTTGCATCGTAATTCGGATCCCGTCTCCatctcatgcttgcagtgggtcattcgga
accaggggattgcggtggcattcttagacaacatggcgtcgtagggatagtttccaccgg
gggaaacggcctggtggggttcgccgatgtgagggatcttctgtggttggatgatgaagc
catggagcagggcgtgtcGGAGACGGATCATGTCGGCAGTCGATTAGGAT
>Replication_Deletion-3_6-117
CCGAGTTGCATCGTAATTCGGATCCCCGTCTCCatctcatgcttgcagtgggtcattcgg
aaccaggggattgcggtggcattcttagacatggcgtcgtagggatagtttccaccgggg
gaaacggcctggtggggttcgccgatgtgagggatcttctgtggttggatgatgaagcca
tggagcagggcgtgtcGGAGACGTAGATCATGTCGGCAGTCGATTAGGAT
>Replication_Deletion-3_9-117
CCGAGTTGCATCGTAATTCGGATCCCCACGTCTCCatctcatgcttgcagtgggtcattc
ggaaccaggggattgcggtggcattcttagaggcgtcgtagggatagtttccaccggggg
aaacggcctggtggggttcgccgatgtgagggatcttctgtggttggatgatgaagccat
ggagcagggcgtgtcGGAGACGATAGATCATGTCGGCAGTCGATTAGGAT
>Replication_Deletion-3_3-118
CCGAGTTGCATCGTAATTCGGATCCCGTCTCCatctcatgcttgcagtgggtcattcgga
accaggggattgcggtggcattcttagatgccatggcgtcgtagggatagtttccaccgg
gggaaacggcctggtggggttcgccgatgtgagggatcttctgtggttggatgatgaagc
catggagcagggcgtgtcGGAGACGGATCATGTCGGCAGTCGATTAGGAT
>Replication_Deletion-3_6-118
CCGAGTTGCATCGTAATTCGGATCCCCGTCTCCatctcatgcttgcagtgggtcattcgg
aaccaggggattgcggtggcattcttagatgcggcgtcgtagggatagtttccaccgggg
gaaacggcctggtggggttcgccgatgtgagggatcttctgtggttggatgatgaagcca
tggagcagggcgtgtcGGAGACGTAGATCATGTCGGCAGTCGATTAGGAT
>Replication_Deletion-3_9-118
CCGAGTTGCATCGTAATTCGGATCCCCACGTCTCCatctcatgcttgcagtgggtcattc
ggaaccaggggattgcggtggcattcttagatgcgtcgtagggatagtttccaccggggg
aaacggcctggtggggttcgccgatgtgagggatcttctgtggttggatgatgaagccat
ggagcagggcgtgtcGGAGACGATAGATCATGTCGGCAGTCGATTAGGAT
>Replication_Deletion-3_3-119
CCGAGTTGCATCGTAATTCGGATCCCGTCTCCatctcatgcttgcagtgggtcattcgga
accaggggattgcggtggcattcttagatgccaaggcgtcgtagggatagtttccaccgg
gggaaacggcctggtggggttcgccgatgtgagggatcttctgtggttggatgatgaagc
catggagcagggcgtgtcGGAGACGGATCATGTCGGCAGTCGATTAGGAT
>Replication_Deletion-3_6-119
CCGAGTTGCATCGTAATTCGGATCCCCGTCTCCatctcatgcttgcagtgggtcattcgg
aaccaggggattgcggtggcattcttagatgccaagtcgtagggatagtttccaccgggg
gaaacggcctggtggggttcgccgatgtgagggatcttctgtggttggatgatgaagcca
tggagcagggcgtgtcGGAGACGTAGATCATGTCGGCAGTCGATTAGGAT
>Replication_Deletion-3_9-119
CCGAGTTGCATCGTAATTCGGATCCCCACGTCTCCatctcatgcttgcagtgggtcattc
ggaaccaggggattgcggtggcattcttagatgccaagtagggatagtttccaccggggg
aaacggcctggtggggttcgccgatgtgagggatcttctgtggttggatgatgaagccat
ggagcagggcgtgtcGGAGACGATAGATCATGTCGGCAGTCGATTAGGAT
>Replication_Deletion-3_3-120
CCGAGTTGCATCGTAATTCGGATCCCGTCTCCatctcatgcttgcagtgggtcattcgga
accaggggattgcggtggcattcttagatgccaacatgtcgtagggatagtttccaccgg
gggaaacggcctggtggggttcgccgatgtgagggatcttctgtggttggatgatgaagc
catggagcagggcgtgtcGGAGACGGATCATGTCGGCAGTCGATTAGGAT
>Replication_Deletion-3_6-120
CCGAGTTGCATCGTAATTCGGATCCCCGTCTCCatctcatgcttgcagtgggtcattcgg
aaccaggggattgcggtggcattcttagatgccaacatgtagggatagtttccaccgggg
gaaacggcctggtggggttcgccgatgtgagggatcttctgtggttggatgatgaagcca
tggagcagggcgtgtcGGAGACGTAGATCATGTCGGCAGTCGATTAGGAT
>Replication_Deletion-3_9-120
CCGAGTTGCATCGTAATTCGGATCCCCACGTCTCCatctcatgcttgcagtgggtcattc
ggaaccaggggattgcggtggcattcttagatgccaacatgggatagtttccaccggggg
aaacggcctggtggggttcgccgatgtgagggatcttctgtggttggatgatgaagccat
ggagcagggcgtgtcGGAGACGATAGATCATGTCGGCAGTCGATTAGGAT
>Replication_Deletion-3_3-121
CCGAGTTGCATCGTAATTCGGATCCCGTCTCCatctcatgcttgcagtgggtcattcgga
accaggggattgcggtggcattcttagatgccaacatggcgtagggatagtttccaccgg
gggaaacggcctggtggggttcgccgatgtgagggatcttctgtggttggatgatgaagc
catggagcagggcgtgtcGGAGACGGATCATGTCGGCAGTCGATTAGGAT
>Replication_Deletion-3_6-121
CCGAGTTGCATCGTAATTCGGATCCCCGTCTCCatctcatgcttgcagtgggtcattcgg
aaccaggggattgcggtggcattcttagatgccaacatggcgggatagtttccaccgggg
gaaacggcctggtggggttcgccgatgtgagggatcttctgtggttggatgatgaagcca
tggagcagggcgtgtcGGAGACGTAGATCATGTCGGCAGTCGATTAGGAT
>Replication_Deletion-3_9-121
CCGAGTTGCATCGTAATTCGGATCCCCACGTCTCCatctcatgcttgcagtgggtcattc
ggaaccaggggattgcggtggcattcttagatgccaacatggcatagtttccaccggggg
aaacggcctggtggggttcgccgatgtgagggatcttctgtggttggatgatgaagccat
ggagcagggcgtgtcGGAGACGATAGATCATGTCGGCAGTCGATTAGGAT
>Replication_Deletion-3_3-122
CCGAGTTGCATCGTAATTCGGATCCCGTCTCCatctcatgcttgcagtgggtcattcgga
accaggggattgcggtggcattcttagatgccaacatggcgtcgggatagtttccaccgg
gggaaacggcctggtggggttcgccgatgtgagggatcttctgtggttggatgatgaagc
catggagcagggcgtgtcGGAGACGGATCATGTCGGCAGTCGATTAGGAT
>Replication_Deletion-3_6-122
CCGAGTTGCATCGTAATTCGGATCCCCGTCTCCatctcatgcttgcagtgggtcattcgg
aaccaggggattgcggtggcattcttagatgccaacatggcgtcatagtttccaccgggg
gaaacggcctggtggggttcgccgatgtgagggatcttctgtggttggatgatgaagcca
tggagcagggcgtgtcGGAGACGTAGATCATGTCGGCAGTCGATTAGGAT
>Replication_Deletion-3_9-122
CCGAGTTGCATCGTAATTCGGATCCCCACGTCTCCatctcatgcttgcagtgggtcattc
ggaaccaggggattgcggtggcattcttagatgccaacatggcgtcgtttccaccggggg
aaacggcctggtggggttcgccgatgtgagggatcttctgtggttggatgatgaagccat
ggagcagggcgtgtcGGAGACGATAGATCATGTCGGCAGTCGATTAGGAT
>Replication_Deletion-3_3-123
CCGAGTTGCATCGTAATTCGGATCCCGTCTCCatctcatgcttgcagtgggtcattcgga
accaggggattgcggtggcattcttagatgccaacatggcgtcgtaatagtttccaccgg
gggaaacggcctggtggggttcgccgatgtgagggatcttctgtggttggatgatgaagc
catggagcagggcgtgtcGGAGACGGATCATGTCGGCAGTCGATTAGGAT
>Replication_Deletion-3_6-123
CCGAGTTGCATCGTAATTCGGATCCCCGTCTCCatctcatgcttgcagtgggtcattcgg
aaccaggggattgcggtggcattcttagatgccaacatggcgtcgtagtttccaccgggg
gaaacggcctggtggggttcgccgatgtgagggatcttctgtggttggatgatgaagcca
tggagcagggcgtgtcGGAGACGTAGATCATGTCGGCAGTCGATTAGGAT
>Replication_Deletion-3_9-123
CCGAGTTGCATCGTAATTCGGATCCCCACGTCTCCatctcatgcttgcagtgggtcattc
ggaaccaggggattgcggtggcattcttagatgccaacatggcgtcgtatccaccggggg
aaacggcctggtggggttcgccgatgtgagggatcttctgtggttggatgatgaagccat
ggagcagggcgtgtcGGAGACGATAGATCATGTCGGCAGTCGATTAGGAT
>Replication_Deletion-3_3-124
CCGAGTTGCATCGTAATTCGGATCCCGTCTCCatctcatgcttgcagtgggtcattcgga
accaggggattgcggtggcattcttagatgccaacatggcgtcgtaggggtttccaccgg
gggaaacggcctggtggggttcgccgatgtgagggatcttctgtggttggatgatgaagc
catggagcagggcgtgtcGGAGACGGATCATGTCGGCAGTCGATTAGGAT
>Replication_Deletion-3_6-124
CCGAGTTGCATCGTAATTCGGATCCCCGTCTCCatctcatgcttgcagtgggtcattcgg
aaccaggggattgcggtggcattcttagatgccaacatggcgtcgtagggtccaccgggg
gaaacggcctggtggggttcgccgatgtgagggatcttctgtggttggatgatgaagcca
tggagcagggcgtgtcGGAGACGTAGATCATGTCGGCAGTCGATTAGGAT
>Replication_Deletion-3_9-124
CCGAGTTGCATCGTAATTCGGATCCCCACGTCTCCatctcatgcttgcagtgggtcattc
ggaaccaggggattgcggtggcattcttagatgccaacatggcgtcgtagggaccggggg
aaacggcctggtggggttcgccgatgtgagggatcttctgtggttggatgatgaagccat
ggagcagggcgtgtcGGAGACGATAGATCATGTCGGCAGTCGATTAGGAT
>Replication_Deletion-3_3-125
CCGAGTTGCATCGTAATTCGGATCCCGTCTCCatctcatgcttgcagtgggtcattcgga
accaggggattgcggtggcattcttagatgccaacatggcgtcgtagggatatccaccgg
gggaaacggcctggtggggttcgccgatgtgagggatcttctgtggttggatgatgaagc
catggagcagggcgtgtcGGAGACGGATCATGTCGGCAGTCGATTAGGAT
>Replication_Deletion-3_6-125
CCGAGTTGCATCGTAATTCGGATCCCCGTCTCCatctcatgcttgcagtgggtcattcgg
aaccaggggattgcggtggcattcttagatgccaacatggcgtcgtagggataaccgggg
gaaacggcctggtggggttcgccgatgtgagggatcttctgtggttggatgatgaagcca
tggagcagggcgtgtcGGAGACGTAGATCATGTCGGCAGTCGATTAGGAT
>Replication_Deletion-3_9-125
CCGAGTTGCATCGTAATTCGGATCCCCACGTCTCCatctcatgcttgcagtgggtcattc
ggaaccaggggattgcggtggcattcttagatgccaacatggcgtcgtagggataggggg
aaacggcctggtggggttcgccgatgtgagggatcttctgtggttggatgatgaagccat
ggagcagggcgtgtcGGAGACGATAGATCATGTCGGCAGTCGATTAGGAT
>Replication_Deletion-3_3-126
CCGAGTTGCATCGTAATTCGGATCCCGTCTCCatctcatgcttgcagtgggtcattcgga
accaggggattgcggtggcattcttagatgccaacatggcgtcgtagggatagttaccgg
gggaaacggcctggtggggttcgccgatgtgagggatcttctgtggttggatgatgaagc
catggagcagggcgtgtcGGAGACGGATCATGTCGGCAGTCGATTAGGAT
>Replication_Deletion-3_6-126
CCGAGTTGCATCGTAATTCGGATCCCCGTCTCCatctcatgcttgcagtgggtcattcgg
aaccaggggattgcggtggcattcttagatgccaacatggcgtcgtagggatagttgggg
gaaacggcctggtggggttcgccgatgtgagggatcttctgtggttggatgatgaagcca
tggagcagggcgtgtcGGAGACGTAGATCATGTCGGCAGTCGATTAGGAT
>Replication_Deletion-3_9-126
CCGAGTTGCATCGTAATTCGGATCCCCACGTCTCCatctcatgcttgcagtgggtcattc
ggaaccaggggattgcggtggcattcttagatgccaacatggcgtcgtagggatagttgg
aaacggcctggtggggttcgccgatgtgagggatcttctgtggttggatgatgaagccat
ggagcagggcgtgtcGGAGACGATAGATCATGTCGGCAGTCGATTAGGAT
>Replication_Deletion-3_3-127
CCGAGTTGCATCGTAATTCGGATCCCGTCTCCatctcatgcttgcagtgggtcattcgga
accaggggattgcggtggcattcttagatgccaacatggcgtcgtagggatagtttccgg
gggaaacggcctggtggggttcgccgatgtgagggatcttctgtggttggatgatgaagc
catggagcagggcgtgtcGGAGACGGATCATGTCGGCAGTCGATTAGGAT
>Replication_Deletion-3_6-127
CCGAGTTGCATCGTAATTCGGATCCCCGTCTCCatctcatgcttgcagtgggtcattcgg
aaccaggggattgcggtggcattcttagatgccaacatggcgtcgtagggatagtttccg
gaaacggcctggtggggttcgccgatgtgagggatcttctgtggttggatgatgaagcca
tggagcagggcgtgtcGGAGACGTAGATCATGTCGGCAGTCGATTAGGAT
>Replication_Deletion-3_9-127
CCGAGTTGCATCGTAATTCGGATCCCCACGTCTCCatctcatgcttgcagtgggtcattc
ggaaccaggggattgcggtggcattcttagatgccaacatggcgtcgtagggatagtttc
caacggcctggtggggttcgccgatgtgagggatcttctgtggttggatgatgaagccat
ggagcagggcgtgtcGGAGACGATAGATCATGTCGGCAGTCGATTAGGAT
>Replication_Deletion-3_3-128
CCGAGTTGCATCGTAATTCGGATCCCGTCTCCatctcatgcttgcagtgggtcattcgga
accaggggattgcggtggcattcttagatgccaacatggcgtcgtagggatagtttccac
cggaaacggcctggtggggttcgccgatgtgagggatcttctgtggttggatgatgaagc
catggagcagggcgtgtcGGAGACGGATCATGTCGGCAGTCGATTAGGAT
>Replication_Deletion-3_6-128
CCGAGTTGCATCGTAATTCGGATCCCCGTCTCCatctcatgcttgcagtgggtcattcgg
aaccaggggattgcggtggcattcttagatgccaacatggcgtcgtagggatagtttcca
ccaacggcctggtggggttcgccgatgtgagggatcttctgtggttggatgatgaagcca
tggagcagggcgtgtcGGAGACGTAGATCATGTCGGCAGTCGATTAGGAT
>Replication_Deletion-3_9-128
CCGAGTTGCATCGTAATTCGGATCCCCACGTCTCCatctcatgcttgcagtgggtcattc
ggaaccaggggattgcggtggcattcttagatgccaacatggcgtcgtagggatagtttc
caccggcctggtggggttcgccgatgtgagggatcttctgtggttggatgatgaagccat
ggagcagggcgtgtcGGAGACGATAGATCATGTCGGCAGTCGATTAGGAT
>Replication_Deletion-3_3-129
CCGAGTTGCATCGTAATTCGGATCCCGTCTCCatctcatgcttgcagtgggtcattcgga
accaggggattgcggtggcattcttagatgccaacatggcgtcgtagggatagtttccac
cgggaacggcctggtggggttcgccgatgtgagggatcttctgtggttggatgatgaagc
catggagcagggcgtgtcGGAGACGGATCATGTCGGCAGTCGATTAGGAT
>Replication_Deletion-3_6-129
CCGAGTTGCATCGTAATTCGGATCCCCGTCTCCatctcatgcttgcagtgggtcattcgg
aaccaggggattgcggtggcattcttagatgccaacatggcgtcgtagggatagtttcca
ccgggggcctggtggggttcgccgatgtgagggatcttctgtggttggatgatgaagcca
tggagcagggcgtgtcGGAGACGTAGATCATGTCGGCAGTCGATTAGGAT
>Replication_Deletion-3_9-129
CCGAGTTGCATCGTAATTCGGATCCCCACGTCTCCatctcatgcttgcagtgggtcattc
ggaaccaggggattgcggtggcattcttagatgccaacatggcgtcgtagggatagtttc
caccgggctggtggggttcgccgatgtgagggatcttctgtggttggatgatgaagccat
ggagcagggcgtgtcGGAGACGATAGATCATGTCGGCAGTCGATTAGGAT
>Replication_Deletion-3_3-130
CCGAGTTGCATCGTAATTCGGATCCCGTCTCCatctcatgcttgcagtgggtcattcgga
accaggggattgcggtggcattcttagatgccaacatggcgtcgtagggatagtttccac
cgggggaggcctggtggggttcgccgatgtgagggatcttctgtggttggatgatgaagc
catggagcagggcgtgtcGGAGACGGATCATGTCGGCAGTCGATTAGGAT
>Replication_Deletion-3_6-130
CCGAGTTGCATCGTAATTCGGATCCCCGTCTCCatctcatgcttgcagtgggtcattcgg
aaccaggggattgcggtggcattcttagatgccaacatggcgtcgtagggatagtttcca
ccgggggactggtggggttcgccgatgtgagggatcttctgtggttggatgatgaagcca
tggagcagggcgtgtcGGAGACGTAGATCATGTCGGCAGTCGATTAGGAT
>Replication_Deletion-3_9-130
CCGAGTTGCATCGTAATTCGGATCCCCACGTCTCCatctcatgcttgcagtgggtcattc
ggaaccaggggattgcggtggcattcttagatgccaacatggcgtcgtagggatagtttc
caccgggggagtggggttcgccgatgtgagggatcttctgtggttggatgatgaagccat
ggagcagggcgtgtcGGAGACGATAGATCATGTCGGCAGTCGATTAGGAT
>Replication_Deletion-3_3-131
CCGAGTTGCATCGTAATTCGGATCCCGTCTCCatctcatgcttgcagtgggtcattcgga
accaggggattgcggtggcattcttagatgccaacatggcgtcgtagggatagtttccac
cgggggaaacctggtggggttcgccgatgtgagggatcttctgtggttggatgatgaagc
catggagcagggcgtgtcGGAGACGGATCATGTCGGCAGTCGATTAGGAT
>Replication_Deletion-3_6-131
CCGAGTTGCATCGTAATTCGGATCCCCGTCTCCatctcatgcttgcagtgggtcattcgg
aaccaggggattgcggtggcattcttagatgccaacatggcgtcgtagggatagtttcca
ccgggggaaacgtggggttcgccgatgtgagggatcttctgtggttggatgatgaagcca
tggagcagggcgtgtcGGAGACGTAGATCATGTCGGCAGTCGATTAGGAT
>Replication_Deletion-3_9-131
CCGAGTTGCATCGTAATTCGGATCCCCACGTCTCCatctcatgcttgcagtgggtcattc
ggaaccaggggattgcggtggcattcttagatgccaacatggcgtcgtagggatagtttc
caccgggggaaacgggttcgccgatgtgagggatcttctgtggttggatgatgaagccat
ggagcagggcgtgtcGGAGACGATAGATCATGTCGGCAGTCGATTAGGAT
>Replication_Deletion-3_3-132
CCGAGTTGCATCGTAATTCGGATCCCGTCTCCatctcatgcttgcagtgggtcattcgga
accaggggattgcggtggcattcttagatgccaacatggcgtcgtagggatagtttccac
cgggggaaacggcgtggggttcgccgatgtgagggatcttctgtggttggatgatgaagc
catggagcagggcgtgtcGGAGACGGATCATGTCGGCAGTCGATTAGGAT
>Replication_Deletion-3_6-132
CCGAGTTGCATCGTAATTCGGATCCCCGTCTCCatctcatgcttgcagtgggtcattcgg
aaccaggggattgcggtggcattcttagatgccaacatggcgtcgtagggatagtttcca
ccgggggaaacggcgggttcgccgatgtgagggatcttctgtggttggatgatgaagcca
tggagcagggcgtgtcGGAGACGTAGATCATGTCGGCAGTCGATTAGGAT
>Replication_Deletion-3_9-132
CCGAGTTGCATCGTAATTCGGATCCCCACGTCTCCatctcatgcttgcagtgggtcattc
ggaaccaggggattgcggtggcattcttagatgccaacatggcgtcgtagggatagtttc
caccgggggaaacggcttcgccgatgtgagggatcttctgtggttggatgatgaagccat
ggagcagggcgtgtcGGAGACGATAGATCATGTCGGCAGTCGATTAGGAT
>Replication_Deletion-3_3-133
CCGAGTTGCATCGTAATTCGGATCCCGTCTCCatctcatgcttgcagtgggtcattcgga
accaggggattgcggtggcattcttagatgccaacatggcgtcgtagggatagtttccac
cgggggaaacggcctggggttcgccgatgtgagggatcttctgtggttggatgatgaagc
catggagcagggcgtgtcGGAGACGGATCATGTCGGCAGTCGATTAGGAT
>Replication_Deletion-3_6-133
CCGAGTTGCATCGTAATTCGGATCCCCGTCTCCatctcatgcttgcagtgggtcattcgg
aaccaggggattgcggtggcattcttagatgccaacatggcgtcgtagggatagtttcca
ccgggggaaacggcctgttcgccgatgtgagggatcttctgtggttggatgatgaagcca
tggagcagggcgtgtcGGAGACGTAGATCATGTCGGCAGTCGATTAGGAT
>Replication_Deletion-3_9-133
CCGAGTTGCATCGTAATTCGGATCCCCACGTCTCCatctcatgcttgcagtgggtcattc
ggaaccaggggattgcggtggcattcttagatgccaacatggcgtcgtagggatagtttc
caccgggggaaacggcctggccgatgtgagggatcttctgtggttggatgatgaagccat
ggagcagggcgtgtcGGAGACGATAGATCATGTCGGCAGTCGATTAGGAT
>Replication_Deletion-3_3-134
CCGAGTTGCATCGTAATTCGGATCCCGTCTCCatctcatgcttgcagtgggtcattcgga
accaggggattgcggtggcattcttagatgccaacatggcgtcgtagggatagtttccac
cgggggaaacggcctggtgttcgccgatgtgagggatcttctgtggttggatgatgaagc
catggagcagggcgtgtcGGAGACGGATCATGTCGGCAGTCGATTAGGAT
>Replication_Deletion-3_6-134
CCGAGTTGCATCGTAATTCGGATCCCCGTCTCCatctcatgcttgcagtgggtcattcgg
aaccaggggattgcggtggcattcttagatgccaacatggcgtcgtagggatagtttcca
ccgggggaaacggcctggtggccgatgtgagggatcttctgtggttggatgatgaagcca
tggagcagggcgtgtcGGAGACGTAGATCATGTCGGCAGTCGATTAGGAT
>Replication_Deletion-3_9-134
CCGAGTTGCATCGTAATTCGGATCCCCACGTCTCCatctcatgcttgcagtgggtcattc
ggaaccaggggattgcggtggcattcttagatgccaacatggcgtcgtagggatagtttc
caccgggggaaacggcctggtggatgtgagggatcttctgtggttggatgatgaagccat
ggagcagggcgtgtcGGAGACGATAGATCATGTCGGCAGTCGATTAGGAT
>Replication_Deletion-3_3-135
CCGAGTTGCATCGTAATTCGGATCCCGTCTCCatctcatgcttgcagtgggtcattcgga
accaggggattgcggtggcattcttagatgccaacatggcgtcgtagggatagtttccac
cgggggaaacggcctggtgggggccgatgtgagggatcttctgtggttggatgatgaagc
catggagcagggcgtgtcGGAGACGGATCATGTCGGCAGTCGATTAGGAT
>Replication_Deletion-3_6-135
CCGAGTTGCATCGTAATTCGGATCCCCGTCTCCatctcatgcttgcagtgggtcattcgg
aaccaggggattgcggtggcattcttagatgccaacatggcgtcgtagggatagtttcca
ccgggggaaacggcctggtgggggatgtgagggatcttctgtggttggatgatgaagcca
tggagcagggcgtgtcGGAGACGTAGATCATGTCGGCAGTCGATTAGGAT
>Replication_Deletion-3_9-135
CCGAGTTGCATCGTAATTCGGATCCCCACGTCTCCatctcatgcttgcagtgggtcattc
ggaaccaggggattgcggtggcattcttagatgccaacatggcgtcgtagggatagtttc
caccgggggaaacggcctggtgggggtgagggatcttctgtggttggatgatgaagccat
ggagcagggcgtgtcGGAGACGATAGATCATGTCGGCAGTCGATTAGGAT
>Replication_Deletion-3_3-136
CCGAGTTGCATCGTAATTCGGATCCCGTCTCCatctcatgcttgcagtgggtcattcgga
accaggggattgcggtggcattcttagatgccaacatggcgtcgtagggatagtttccac
cgggggaaacggcctggtggggttcgatgtgagggatcttctgtggttggatgatgaagc
catggagcagggcgtgtcGGAGACGGATCATGTCGGCAGTCGATTAGGAT
>Replication_Deletion-3_6-136
CCGAGTTGCATCGTAATTCGGATCCCCGTCTCCatctcatgcttgcagtgggtcattcgg
aaccaggggattgcggtggcattcttagatgccaacatggcgtcgtagggatagtttcca
ccgggggaaacggcctggtggggttcgtgagggatcttctgtggttggatgatgaagcca
tggagcagggcgtgtcGGAGACGTAGATCATGTCGGCAGTCGATTAGGAT
>Replication_Deletion-3_9-136
CCGAGTTGCATCGTAATTCGGATCCCCACGTCTCCatctcatgcttgcagtgggtcattc
ggaaccaggggattgcggtggcattcttagatgccaacatggcgtcgtagggatagtttc
caccgggggaaacggcctggtggggttcagggatcttctgtggttggatgatgaagccat
ggagcagggcgtgtcGGAGACGATAGATCATGTCGGCAGTCGATTAGGAT
>Replication_Deletion-3_3-137
CCGAGTTGCATCGTAATTCGGATCCCGTCTCCatctcatgcttgcagtgggtcattcgga
accaggggattgcggtggcattcttagatgccaacatggcgtcgtagggatagtttccac
cgggggaaacggcctggtggggttcgccgtgagggatcttctgtggttggatgatgaagc
catggagcagggcgtgtcGGAGACGGATCATGTCGGCAGTCGATTAGGAT
>Replication_Deletion-3_6-137
CCGAGTTGCATCGTAATTCGGATCCCCGTCTCCatctcatgcttgcagtgggtcattcgg
aaccaggggattgcggtggcattcttagatgccaacatggcgtcgtagggatagtttcca
ccgggggaaacggcctggtggggttcgccagggatcttctgtggttggatgatgaagcca
tggagcagggcgtgtcGGAGACGTAGATCATGTCGGCAGTCGATTAGGAT
>Replication_Deletion-3_9-137
CCGAGTTGCATCGTAATTCGGATCCCCACGTCTCCatctcatgcttgcagtgggtcattc
ggaaccaggggattgcggtggcattcttagatgccaacatggcgtcgtagggatagtttc
caccgggggaaacggcctggtggggttcgccgatcttctgtggttggatgatgaagccat
ggagcagggcgtgtcGGAGACGATAGATCATGTCGGCAGTCGATTAGGAT
>Replication_Deletion-3_3-138
CCGAGTTGCATCGTAATTCGGATCCCGTCTCCatctcatgcttgcagtgggtcattcgga
accaggggattgcggtggcattcttagatgccaacatggcgtcgtagggatagtttccac
cgggggaaacggcctggtggggttcgccgatagggatcttctgtggttggatgatgaagc
catggagcagggcgtgtcGGAGACGGATCATGTCGGCAGTCGATTAGGAT
>Replication_Deletion-3_6-138
CCGAGTTGCATCGTAATTCGGATCCCCGTCTCCatctcatgcttgcagtgggtcattcgg
aaccaggggattgcggtggcattcttagatgccaacatggcgtcgtagggatagtttcca
ccgggggaaacggcctggtggggttcgccgatgatcttctgtggttggatgatgaagcca
tggagcagggcgtgtcGGAGACGTAGATCATGTCGGCAGTCGATTAGGAT
>Replication_Deletion-3_9-138
CCGAGTTGCATCGTAATTCGGATCCCCACGTCTCCatctcatgcttgcagtgggtcattc
ggaaccaggggattgcggtggcattcttagatgccaacatggcgtcgtagggatagtttc
caccgggggaaacggcctggtggggttcgccgatcttctgtggttggatgatgaagccat
ggagcagggcgtgtcGGAGACGATAGATCATGTCGGCAGTCGATTAGGAT
>Replication_Deletion-3_3-139
CCGAGTTGCATCGTAATTCGGATCCCGTCTCCatctcatgcttgcagtgggtcattcgga
accaggggattgcggtggcattcttagatgccaacatggcgtcgtagggatagtttccac
cgggggaaacggcctggtggggttcgccgatgtggatcttctgtggttggatgatgaagc
catggagcagggcgtgtcGGAGACGGATCATGTCGGCAGTCGATTAGGAT
>Replication_Deletion-3_6-139
CCGAGTTGCATCGTAATTCGGATCCCCGTCTCCatctcatgcttgcagtgggtcattcgg
aaccaggggattgcggtggcattcttagatgccaacatggcgtcgtagggatagtttcca
ccgggggaaacggcctggtggggttcgccgatgtgcttctgtggttggatgatgaagcca
tggagcagggcgtgtcGGAGACGTAGATCATGTCGGCAGTCGATTAGGAT
>Replication_Deletion-3_9-139
CCGAGTTGCATCGTAATTCGGATCCCCACGTCTCCatctcatgcttgcagtgggtcattc
ggaaccaggggattgcggtggcattcttagatgccaacatggcgtcgtagggatagtttc
caccgggggaaacggcctggtggggttcgccgatgtgctgtggttggatgatgaagccat
ggagcagggcgtgtcGGAGACGATAGATCATGTCGGCAGTCGATTAGGAT
>Replication_Deletion-3_3-140
CCGAGTTGCATCGTAATTCGGATCCCGTCTCCatctcatgcttgcagtgggtcattcgga
accaggggattgcggtggcattcttagatgccaacatggcgtcgtagggatagtttccac
cgggggaaacggcctggtggggttcgccgatgtgaggcttctgtggttggatgatgaagc
catggagcagggcgtgtcGGAGACGGATCATGTCGGCAGTCGATTAGGAT
>Replication_Deletion-3_6-140
CCGAGTTGCATCGTAATTCGGATCCCCGTCTCCatctcatgcttgcagtgggtcattcgg
aaccaggggattgcggtggcattcttagatgccaacatggcgtcgtagggatagtttcca
ccgggggaaacggcctggtggggttcgccgatgtgaggctgtggttggatgatgaagcca
tggagcagggcgtgtcGGAGACGTAGATCATGTCGGCAGTCGATTAGGAT
>Replication_Deletion-3_9-140
CCGAGTTGCATCGTAATTCGGATCCCCACGTCTCCatctcatgcttgcagtgggtcattc
ggaaccaggggattgcggtggcattcttagatgccaacatggcgtcgtagggatagtttc
caccgggggaaacggcctggtggggttcgccgatgtgaggtggttggatgatgaagccat
ggagcagggcgtgtcGGAGACGATAGATCATGTCGGCAGTCGATTAGGAT
>Replication_Deletion-3_3-141
CCGAGTTGCATCGTAATTCGGATCCCGTCTCCatctcatgcttgcagtgggtcattcgga
accaggggattgcggtggcattcttagatgccaacatggcgtcgtagggatagtttccac
cgggggaaacggcctggtggggttcgccgatgtgagggatctgtggttggatgatgaagc
catggagcagggcgtgtcGGAGACGGATCATGTCGGCAGTCGATTAGGAT
>Replication_Deletion-3_6-141
CCGAGTTGCATCGTAATTCGGATCCCCGTCTCCatctcatgcttgcagtgggtcattcgg
aaccaggggattgcggtggcattcttagatgccaacatggcgtcgtagggatagtttcca
ccgggggaaacggcctggtggggttcgccgatgtgagggattggttggatgatgaagcca
tggagcagggcgtgtcGGAGACGTAGATCATGTCGGCAGTCGATTAGGAT
>Replication_Deletion-3_9-141
CCGAGTTGCATCGTAATTCGGATCCCCACGTCTCCatctcatgcttgcagtgggtcattc
ggaaccaggggattgcggtggcattcttagatgccaacatggcgtcgtagggatagtttc
caccgggggaaacggcctggtggggttcgccgatgtgagggatttggatgatgaagccat
ggagcagggcgtgtcGGAGACGATAGATCATGTCGGCAGTCGATTAGGAT
>Replication_Deletion-3_3-142
CCGAGTTGCATCGTAATTCGGATCCCGTCTCCatctcatgcttgcagtgggtcattcgga
accaggggattgcggtggcattcttagatgccaacatggcgtcgtagggatagtttccac
cgggggaaacggcctggtggggttcgccgatgtgagggatctttggttggatgatgaagc
catggagcagggcgtgtcGGAGACGGATCATGTCGGCAGTCGATTAGGAT
>Replication_Deletion-3_6-142
CCGAGTTGCATCGTAATTCGGATCCCCGTCTCCatctcatgcttgcagtgggtcattcgg
aaccaggggattgcggtggcattcttagatgccaacatggcgtcgtagggatagtttcca
ccgggggaaacggcctggtggggttcgccgatgtgagggatcttttggatgatgaagcca
tggagcagggcgtgtcGGAGACGTAGATCATGTCGGCAGTCGATTAGGAT
>Replication_Deletion-3_9-142
CCGAGTTGCATCGTAATTCGGATCCCCACGTCTCCatctcatgcttgcagtgggtcattc
ggaaccaggggattgcggtggcattcttagatgccaacatggcgtcgtagggatagtttc
caccgggggaaacggcctggtggggttcgccgatgtgagggatcttgatgatgaagccat
ggagcagggcgtgtcGGAGACGATAGATCATGTCGGCAGTCGATTAGGAT
>Replication_Deletion-3_3-143
CCGAGTTGCATCGTAATTCGGATCCCGTCTCCatctcatgcttgcagtgggtcattcgga
accaggggattgcggtggcattcttagatgccaacatggcgtcgtagggatagtttccac
cgggggaaacggcctggtggggttcgccgatgtgagggatcttctgttggatgatgaagc
catggagcagggcgtgtcGGAGACGGATCATGTCGGCAGTCGATTAGGAT
>Replication_Deletion-3_6-143
CCGAGTTGCATCGTAATTCGGATCCCCGTCTCCatctcatgcttgcagtgggtcattcgg
aaccaggggattgcggtggcattcttagatgccaacatggcgtcgtagggatagtttcca
ccgggggaaacggcctggtggggttcgccgatgtgagggatcttctggatgatgaagcca
tggagcagggcgtgtcGGAGACGTAGATCATGTCGGCAGTCGATTAGGAT
>Replication_Deletion-3_9-143
CCGAGTTGCATCGTAATTCGGATCCCCACGTCTCCatctcatgcttgcagtgggtcattc
ggaaccaggggattgcggtggcattcttagatgccaacatggcgtcgtagggatagtttc
caccgggggaaacggcctggtggggttcgccgatgtgagggatcttctggatgaagccat
ggagcagggcgtgtcGGAGACGATAGATCATGTCGGCAGTCGATTAGGAT
>Replication_Deletion-3_3-144
CCGAGTTGCATCGTAATTCGGATCCCGTCTCCatctcatgcttgcagtgggtcattcgga
accaggggattgcggtggcattcttagatgccaacatggcgtcgtagggatagtttccac
cgggggaaacggcctggtggggttcgccgatgtgagggatcttctgtgggatgatgaagc
catggagcagggcgtgtcGGAGACGGATCATGTCGGCAGTCGATTAGGAT
>Replication_Deletion-3_6-144
CCGAGTTGCATCGTAATTCGGATCCCCGTCTCCatctcatgcttgcagtgggtcattcgg
aaccaggggattgcggtggcattcttagatgccaacatggcgtcgtagggatagtttcca
ccgggggaaacggcctggtggggttcgccgatgtgagggatcttctgtgggatgaagcca
tggagcagggcgtgtcGGAGACGTAGATCATGTCGGCAGTCGATTAGGAT
>Replication_Deletion-3_9-144
CCGAGTTGCATCGTAATTCGGATCCCCACGTCTCCatctcatgcttgcagtgggtcattc
ggaaccaggggattgcggtggcattcttagatgccaacatggcgtcgtagggatagtttc
caccgggggaaacggcctggtggggttcgccgatgtgagggatcttctgtgggaagccat
ggagcagggcgtgtcGGAGACGATAGATCATGTCGGCAGTCGATTAGGAT
>Replication_Deletion-3_3-145
CCGAGTTGCATCGTAATTCGGATCCCGTCTCCatctcatgcttgcagtgggtcattcgga
accaggggattgcggtggcattcttagatgccaacatggcgtcgtagggatagtttccac
cgggggaaacggcctggtggggttcgccgatgtgagggatcttctgtggttggatgaagc
catggagcagggcgtgtcGGAGACGGATCATGTCGGCAGTCGATTAGGAT
>Replication_Deletion-3_6-145
CCGAGTTGCATCGTAATTCGGATCCCCGTCTCCatctcatgcttgcagtgggtcattcgg
aaccaggggattgcggtggcattcttagatgccaacatggcgtcgtagggatagtttcca
ccgggggaaacggcctggtggggttcgccgatgtgagggatcttctgtggttggaagcca
tggagcagggcgtgtcGGAGACGTAGATCATGTCGGCAGTCGATTAGGAT
>Replication_Deletion-3_9-145
CCGAGTTGCATCGTAATTCGGATCCCCACGTCTCCatctcatgcttgcagtgggtcattc
ggaaccaggggattgcggtggcattcttagatgccaacatggcgtcgtagggatagtttc
caccgggggaaacggcctggtggggttcgccgatgtgagggatcttctgtggttggccat
ggagcagggcgtgtcGGAGACGATAGATCATGTCGGCAGTCGATTAGGAT
>Replication_Deletion-3_3-146
CCGAGTTGCATCGTAATTCGGATCCCGTCTCCatctcatgcttgcagtgggtcattcgga
accaggggattgcggtggcattcttagatgccaacatggcgtcgtagggatagtttccac
cgggggaaacggcctggtggggttcgccgatgtgagggatcttctgtggttggatgaagc
catggagcagggcgtgtcGGAGACGGATCATGTCGGCAGTCGATTAGGAT
>Replication_Deletion-3_6-146
CCGAGTTGCATCGTAATTCGGATCCCCGTCTCCatctcatgcttgcagtgggtcattcgg
aaccaggggattgcggtggcattcttagatgccaacatggcgtcgtagggatagtttcca
ccgggggaaacggcctggtggggttcgccgatgtgagggatcttctgtggttggatgcca
tggagcagggcgtgtcGGAGACGTAGATCATGTCGGCAGTCGATTAGGAT
>Replication_Deletion-3_9-146
CCGAGTTGCATCGTAATTCGGATCCCCACGTCTCCatctcatgcttgcagtgggtcattc
ggaaccaggggattgcggtggcattcttagatgccaacatggcgtcgtagggatagtttc
caccgggggaaacggcctggtggggttcgccgatgtgagggatcttctgtggttggatat
ggagcagggcgtgtcGGAGACGATAGATCATGTCGGCAGTCGATTAGGAT
>Replication_Deletion-3_3-147
CCGAGTTGCATCGTAATTCGGATCCCGTCTCCatctcatgcttgcagtgggtcattcgga
accaggggattgcggtggcattcttagatgccaacatggcgtcgtagggatagtttccac
cgggggaaacggcctggtggggttcgccgatgtgagggatcttctgtggttggatgatgc
catggagcagggcgtgtcGGAGACGGATCATGTCGGCAGTCGATTAGGAT
>Replication_Deletion-3_6-147
CCGAGTTGCATCGTAATTCGGATCCCCGTCTCCatctcatgcttgcagtgggtcattcgg
aaccaggggattgcggtggcattcttagatgccaacatggcgtcgtagggatagtttcca
ccgggggaaacggcctggtggggttcgccgatgtgagggatcttctgtggttggatgata
tggagcagggcgtgtcGGAGACGTAGATCATGTCGGCAGTCGATTAGGAT
>Replication_Deletion-3_9-147
CCGAGTTGCATCGTAATTCGGATCCCCACGTCTCCatctcatgcttgcagtgggtcattc
ggaaccaggggattgcggtggcattcttagatgccaacatggcgtcgtagggatagtttc
caccgggggaaacggcctggtggggttcgccgatgtgagggatcttctgtggttggatga
tgagcagggcgtgtcGGAGACGATAGATCATGTCGGCAGTCGATTAGGAT
>Replication_Deletion-3_3-148
CCGAGTTGCATCGTAATTCGGATCCCGTCTCCatctcatgcttgcagtgggtcattcgga
accaggggattgcggtggcattcttagatgccaacatggcgtcgtagggatagtttccac
cgggggaaacggcctggtggggttcgccgatgtgagggatcttctgtggttggatgatga
aatggagcagggcgtgtcGGAGACGGATCATGTCGGCAGTCGATTAGGAT
>Replication_Deletion-3_6-148
CCGAGTTGCATCGTAATTCGGATCCCCGTCTCCatctcatgcttgcagtgggtcattcgg
aaccaggggattgcggtggcattcttagatgccaacatggcgtcgtagggatagtttcca
ccgggggaaacggcctggtggggttcgccgatgtgagggatcttctgtggttggatgatg
aagagcagggcgtgtcGGAGACGTAGATCATGTCGGCAGTCGATTAGGAT
>Replication_Deletion-3_9-148
CCGAGTTGCATCGTAATTCGGATCCCCACGTCTCCatctcatgcttgcagtgggtcattc
ggaaccaggggattgcggtggcattcttagatgccaacatggcgtcgtagggatagtttc
caccgggggaaacggcctggtggggttcgccgatgtgagggatcttctgtggttggatga
tgaacagggcgtgtcGGAGACGATAGATCATGTCGGCAGTCGATTAGGAT
>Replication_Deletion-3_3-149
CCGAGTTGCATCGTAATTCGGATCCCGTCTCCatctcatgcttgcagtgggtcattcgga
accaggggattgcggtggcattcttagatgccaacatggcgtcgtagggatagtttccac
cgggggaaacggcctggtggggttcgccgatgtgagggatcttctgtggttggatgatga
agccgagcagggcgtgtcGGAGACGGATCATGTCGGCAGTCGATTAGGAT
>Replication_Deletion-3_6-149
CCGAGTTGCATCGTAATTCGGATCCCCGTCTCCatctcatgcttgcagtgggtcattcgg
aaccaggggattgcggtggcattcttagatgccaacatggcgtcgtagggatagtttcca
ccgggggaaacggcctggtggggttcgccgatgtgagggatcttctgtggttggatgatg
aagcccagggcgtgtcGGAGACGTAGATCATGTCGGCAGTCGATTAGGAT
>Replication_Deletion-3_9-149
CCGAGTTGCATCGTAATTCGGATCCCCACGTCTCCatctcatgcttgcagtgggtcattc
ggaaccaggggattgcggtggcattcttagatgccaacatggcgtcgtagggatagtttc
caccgggggaaacggcctggtggggttcgccgatgtgagggatcttctgtggttggatga
tgaagccggcgtgtcGGAGACGATAGATCATGTCGGCAGTCGATTAGGAT
>Replication_Deletion-3_3-150
CCGAGTTGCATCGTAATTCGGATCCCGTCTCCatctcatgcttgcagtgggtcattcgga
accaggggattgcggtggcattcttagatgccaacatggcgtcgtagggatagtttccac
cgggggaaacggcctggtggggttcgccgatgtgagggatcttctgtggttggatgatga
agccatgcagggcgtgtcGGAGACGGATCATGTCGGCAGTCGATTAGGAT
>Replication_Deletion-3_6-150
CCGAGTTGCATCGTAATTCGGATCCCCGTCTCCatctcatgcttgcagtgggtcattcgg
aaccaggggattgcggtggcattcttagatgccaacatggcgtcgtagggatagtttcca
ccgggggaaacggcctggtggggttcgccgatgtgagggatcttctgtggttggatgatg
aagccatgggcgtgtcGGAGACGTAGATCATGTCGGCAGTCGATTAGGAT
>Replication_Deletion-3_9-150
CCGAGTTGCATCGTAATTCGGATCCCCACGTCTCCatctcatgcttgcagtgggtcattc
ggaaccaggggattgcggtggcattcttagatgccaacatggcgtcgtagggatagtttc
caccgggggaaacggcctggtggggttcgccgatgtgagggatcttctgtggttggatga
tgaagccatggtgtcGGAGACGATAGATCATGTCGGCAGTCGATTAGGAT
>Replication_Deletion-4_3-151
ATTATCCTAGTCCGGGCTCAGCTATCGTCTCCccatggagggcgtgtctgattacattaa
agggcttggagatgcttttggcatggggtttacagacgcagtgtcaagagaagttgaagc
actgaaaagtcacttgatcggctcagagggtgccgtggagaagattctaaagaacttagt
taaactcatctctgcgctGGAGACGACTAATGCGCAAACCGTCACTCCTC
>Replication_Deletion-4_6-151
ATTATCCTAGTCCGGGCTCAGCTATGCGTCTCCccatggaggtgtctgattacattaaag
ggcttggagatgcttttggcatggggtttacagacgcagtgtcaagagaagttgaagcac
tgaaaagtcacttgatcggctcagagggtgccgtggagaagattctaaagaacttagtta
aactcatctctgcgctGGAGACGGTACTAATGCGCAAACCGTCACTCCTC
>Replication_Deletion-4_9-151
ATTATCCTAGTCCGGGCTCAGCTATGAGCGTCTCCccatggagtctgattacattaaagg
gcttggagatgcttttggcatggggtttacagacgcagtgtcaagagaagttgaagcact
gaaaagtcacttgatcggctcagagggtgccgtggagaagattctaaagaacttagttaa
actcatctctgcgctGGAGACGAGTACTAATGCGCAAACCGTCACTCCTC
>Replication_Deletion-4_3-152
ATTATCCTAGTCCGGGCTCAGCTATCGTCTCCccatggagcaggtgtctgattacattaa
agggcttggagatgcttttggcatggggtttacagacgcagtgtcaagagaagttgaagc
actgaaaagtcacttgatcggctcagagggtgccgtggagaagattctaaagaacttagt
taaactcatctctgcgctGGAGACGACTAATGCGCAAACCGTCACTCCTC
>Replication_Deletion-4_6-152
ATTATCCTAGTCCGGGCTCAGCTATGCGTCTCCccatggagcagtctgattacattaaag
ggcttggagatgcttttggcatggggtttacagacgcagtgtcaagagaagttgaagcac
tgaaaagtcacttgatcggctcagagggtgccgtggagaagattctaaagaacttagtta
aactcatctctgcgctGGAGACGGTACTAATGCGCAAACCGTCACTCCTC
>Replication_Deletion-4_9-152
ATTATCCTAGTCCGGGCTCAGCTATGAGCGTCTCCccatggagcaggattacattaaagg
gcttggagatgcttttggcatggggtttacagacgcagtgtcaagagaagttgaagcact
gaaaagtcacttgatcggctcagagggtgccgtggagaagattctaaagaacttagttaa
actcatctctgcgctGGAGACGAGTACTAATGCGCAAACCGTCACTCCTC
>Replication_Deletion-4_3-153
ATTATCCTAGTCCGGGCTCAGCTATCGTCTCCccatggagcagggctctgattacattaa
agggcttggagatgcttttggcatggggtttacagacgcagtgtcaagagaagttgaagc
actgaaaagtcacttgatcggctcagagggtgccgtggagaagattctaaagaacttagt
taaactcatctctgcgctGGAGACGACTAATGCGCAAACCGTCACTCCTC
>Replication_Deletion-4_6-153
ATTATCCTAGTCCGGGCTCAGCTATGCGTCTCCccatggagcagggcgattacattaaag
ggcttggagatgcttttggcatggggtttacagacgcagtgtcaagagaagttgaagcac
tgaaaagtcacttgatcggctcagagggtgccgtggagaagattctaaagaacttagtta
aactcatctctgcgctGGAGACGGTACTAATGCGCAAACCGTCACTCCTC
>Replication_Deletion-4_9-153
ATTATCCTAGTCCGGGCTCAGCTATGAGCGTCTCCccatggagcagggctacattaaagg
gcttggagatgcttttggcatggggtttacagacgcagtgtcaagagaagttgaagcact
gaaaagtcacttgatcggctcagagggtgccgtggagaagattctaaagaacttagttaa
actcatctctgcgctGGAGACGAGTACTAATGCGCAAACCGTCACTCCTC
>Replication_Deletion-4_3-154
ATTATCCTAGTCCGGGCTCAGCTATCGTCTCCccatggagcagggcgtggattacattaa
agggcttggagatgcttttggcatggggtttacagacgcagtgtcaagagaagttgaagc
actgaaaagtcacttgatcggctcagagggtgccgtggagaagattctaaagaacttagt
taaactcatctctgcgctGGAGACGACTAATGCGCAAACCGTCACTCCTC
>Replication_Deletion-4_6-154
ATTATCCTAGTCCGGGCTCAGCTATGCGTCTCCccatggagcagggcgtgtacattaaag
ggcttggagatgcttttggcatggggtttacagacgcagtgtcaagagaagttgaagcac
tgaaaagtcacttgatcggctcagagggtgccgtggagaagattctaaagaacttagtta
aactcatctctgcgctGGAGACGGTACTAATGCGCAAACCGTCACTCCTC
>Replication_Deletion-4_9-154
ATTATCCTAGTCCGGGCTCAGCTATGAGCGTCTCCccatggagcagggcgtgattaaagg
gcttggagatgcttttggcatggggtttacagacgcagtgtcaagagaagttgaagcact
gaaaagtcacttgatcggctcagagggtgccgtggagaagattctaaagaacttagttaa
actcatctctgcgctGGAGACGAGTACTAATGCGCAAACCGTCACTCCTC
>Replication_Deletion-4_3-155
ATTATCCTAGTCCGGGCTCAGCTATCGTCTCCccatggagcagggcgtgtcttacattaa
agggcttggagatgcttttggcatggggtttacagacgcagtgtcaagagaagttgaagc
actgaaaagtcacttgatcggctcagagggtgccgtggagaagattctaaagaacttagt
taaactcatctctgcgctGGAGACGACTAATGCGCAAACCGTCACTCCTC
>Replication_Deletion-4_6-155
ATTATCCTAGTCCGGGCTCAGCTATGCGTCTCCccatggagcagggcgtgtctattaaag
ggcttggagatgcttttggcatggggtttacagacgcagtgtcaagagaagttgaagcac
tgaaaagtcacttgatcggctcagagggtgccgtggagaagattctaaagaacttagtta
aactcatctctgcgctGGAGACGGTACTAATGCGCAAACCGTCACTCCTC
>Replication_Deletion-4_9-155
ATTATCCTAGTCCGGGCTCAGCTATGAGCGTCTCCccatggagcagggcgtgtctaaagg
gcttggagatgcttttggcatggggtttacagacgcagtgtcaagagaagttgaagcact
gaaaagtcacttgatcggctcagagggtgccgtggagaagattctaaagaacttagttaa
actcatctctgcgctGGAGACGAGTACTAATGCGCAAACCGTCACTCCTC
>Replication_Deletion-4_3-156
ATTATCCTAGTCCGGGCTCAGCTATCGTCTCCccatggagcagggcgtgtctgatattaa
agggcttggagatgcttttggcatggggtttacagacgcagtgtcaagagaagttgaagc
actgaaaagtcacttgatcggctcagagggtgccgtggagaagattctaaagaacttagt
taaactcatctctgcgctGGAGACGACTAATGCGCAAACCGTCACTCCTC
>Replication_Deletion-4_6-156
ATTATCCTAGTCCGGGCTCAGCTATGCGTCTCCccatggagcagggcgtgtctgataaag
ggcttggagatgcttttggcatggggtttacagacgcagtgtcaagagaagttgaagcac
tgaaaagtcacttgatcggctcagagggtgccgtggagaagattctaaagaacttagtta
aactcatctctgcgctGGAGACGGTACTAATGCGCAAACCGTCACTCCTC
>Replication_Deletion-4_9-156
ATTATCCTAGTCCGGGCTCAGCTATGAGCGTCTCCccatggagcagggcgtgtctgatgg
gcttggagatgcttttggcatggggtttacagacgcagtgtcaagagaagttgaagcact
gaaaagtcacttgatcggctcagagggtgccgtggagaagattctaaagaacttagttaa
actcatctctgcgctGGAGACGAGTACTAATGCGCAAACCGTCACTCCTC
>Replication_Deletion-4_3-157
ATTATCCTAGTCCGGGCTCAGCTATCGTCTCCccatggagcagggcgtgtctgattacaa
agggcttggagatgcttttggcatggggtttacagacgcagtgtcaagagaagttgaagc
actgaaaagtcacttgatcggctcagagggtgccgtggagaagattctaaagaacttagt
taaactcatctctgcgctGGAGACGACTAATGCGCAAACCGTCACTCCTC
>Replication_Deletion-4_6-157
ATTATCCTAGTCCGGGCTCAGCTATGCGTCTCCccatggagcagggcgtgtctgattacg
ggcttggagatgcttttggcatggggtttacagacgcagtgtcaagagaagttgaagcac
tgaaaagtcacttgatcggctcagagggtgccgtggagaagattctaaagaacttagtta
aactcatctctgcgctGGAGACGGTACTAATGCGCAAACCGTCACTCCTC
>Replication_Deletion-4_9-157
ATTATCCTAGTCCGGGCTCAGCTATGAGCGTCTCCccatggagcagggcgtgtctgatta
ccttggagatgcttttggcatggggtttacagacgcagtgtcaagagaagttgaagcact
gaaaagtcacttgatcggctcagagggtgccgtggagaagattctaaagaacttagttaa
actcatctctgcgctGGAGACGAGTACTAATGCGCAAACCGTCACTCCTC
>Replication_Deletion-4_3-158
ATTATCCTAGTCCGGGCTCAGCTATCGTCTCCccatggagcagggcgtgtctgattacat
tgggcttggagatgcttttggcatggggtttacagacgcagtgtcaagagaagttgaagc
actgaaaagtcacttgatcggctcagagggtgccgtggagaagattctaaagaacttagt
taaactcatctctgcgctGGAGACGACTAATGCGCAAACCGTCACTCCTC
>Replication_Deletion-4_6-158
ATTATCCTAGTCCGGGCTCAGCTATGCGTCTCCccatggagcagggcgtgtctgattaca
ttcttggagatgcttttggcatggggtttacagacgcagtgtcaagagaagttgaagcac
tgaaaagtcacttgatcggctcagagggtgccgtggagaagattctaaagaacttagtta
aactcatctctgcgctGGAGACGGTACTAATGCGCAAACCGTCACTCCTC
>Replication_Deletion-4_9-158
ATTATCCTAGTCCGGGCTCAGCTATGAGCGTCTCCccatggagcagggcgtgtctgatta
cattggagatgcttttggcatggggtttacagacgcagtgtcaagagaagttgaagcact
gaaaagtcacttgatcggctcagagggtgccgtggagaagattctaaagaacttagttaa
actcatctctgcgctGGAGACGAGTACTAATGCGCAAACCGTCACTCCTC
>Replication_Deletion-4_3-159
ATTATCCTAGTCCGGGCTCAGCTATCGTCTCCccatggagcagggcgtgtctgattacat
taaacttggagatgcttttggcatggggtttacagacgcagtgtcaagagaagttgaagc
actgaaaagtcacttgatcggctcagagggtgccgtggagaagattctaaagaacttagt
taaactcatctctgcgctGGAGACGACTAATGCGCAAACCGTCACTCCTC
>Replication_Deletion-4_6-159
ATTATCCTAGTCCGGGCTCAGCTATGCGTCTCCccatggagcagggcgtgtctgattaca
ttaaaggagatgcttttggcatggggtttacagacgcagtgtcaagagaagttgaagcac
tgaaaagtcacttgatcggctcagagggtgccgtggagaagattctaaagaacttagtta
aactcatctctgcgctGGAGACGGTACTAATGCGCAAACCGTCACTCCTC
>Replication_Deletion-4_9-159
ATTATCCTAGTCCGGGCTCAGCTATGAGCGTCTCCccatggagcagggcgtgtctgatta
cattaaagatgcttttggcatggggtttacagacgcagtgtcaagagaagttgaagcact
gaaaagtcacttgatcggctcagagggtgccgtggagaagattctaaagaacttagttaa
actcatctctgcgctGGAGACGAGTACTAATGCGCAAACCGTCACTCCTC
>Replication_Deletion-4_3-160
ATTATCCTAGTCCGGGCTCAGCTATCGTCTCCccatggagcagggcgtgtctgattacat
taaagggggagatgcttttggcatggggtttacagacgcagtgtcaagagaagttgaagc
actgaaaagtcacttgatcggctcagagggtgccgtggagaagattctaaagaacttagt
taaactcatctctgcgctGGAGACGACTAATGCGCAAACCGTCACTCCTC
>Replication_Deletion-4_6-160
ATTATCCTAGTCCGGGCTCAGCTATGCGTCTCCccatggagcagggcgtgtctgattaca
ttaaaggggatgcttttggcatggggtttacagacgcagtgtcaagagaagttgaagcac
tgaaaagtcacttgatcggctcagagggtgccgtggagaagattctaaagaacttagtta
aactcatctctgcgctGGAGACGGTACTAATGCGCAAACCGTCACTCCTC
>Replication_Deletion-4_9-160
ATTATCCTAGTCCGGGCTCAGCTATGAGCGTCTCCccatggagcagggcgtgtctgatta
cattaaaggggcttttggcatggggtttacagacgcagtgtcaagagaagttgaagcact
gaaaagtcacttgatcggctcagagggtgccgtggagaagattctaaagaacttagttaa
actcatctctgcgctGGAGACGAGTACTAATGCGCAAACCGTCACTCCTC
>Replication_Deletion-4_3-161
ATTATCCTAGTCCGGGCTCAGCTATCGTCTCCccatggagcagggcgtgtctgattacat
taaagggcttgatgcttttggcatggggtttacagacgcagtgtcaagagaagttgaagc
actgaaaagtcacttgatcggctcagagggtgccgtggagaagattctaaagaacttagt
taaactcatctctgcgctGGAGACGACTAATGCGCAAACCGTCACTCCTC
>Replication_Deletion-4_6-161
ATTATCCTAGTCCGGGCTCAGCTATGCGTCTCCccatggagcagggcgtgtctgattaca
ttaaagggcttgcttttggcatggggtttacagacgcagtgtcaagagaagttgaagcac
tgaaaagtcacttgatcggctcagagggtgccgtggagaagattctaaagaacttagtta
aactcatctctgcgctGGAGACGGTACTAATGCGCAAACCGTCACTCCTC
>Replication_Deletion-4_9-161
ATTATCCTAGTCCGGGCTCAGCTATGAGCGTCTCCccatggagcagggcgtgtctgatta
cattaaagggctttttggcatggggtttacagacgcagtgtcaagagaagttgaagcact
gaaaagtcacttgatcggctcagagggtgccgtggagaagattctaaagaacttagttaa
actcatctctgcgctGGAGACGAGTACTAATGCGCAAACCGTCACTCCTC
>Replication_Deletion-4_3-162
ATTATCCTAGTCCGGGCTCAGCTATCGTCTCCccatggagcagggcgtgtctgattacat
taaagggcttggagcttttggcatggggtttacagacgcagtgtcaagagaagttgaagc
actgaaaagtcacttgatcggctcagagggtgccgtggagaagattctaaagaacttagt
taaactcatctctgcgctGGAGACGACTAATGCGCAAACCGTCACTCCTC
>Replication_Deletion-4_6-162
ATTATCCTAGTCCGGGCTCAGCTATGCGTCTCCccatggagcagggcgtgtctgattaca
ttaaagggcttggatttggcatggggtttacagacgcagtgtcaagagaagttgaagcac
tgaaaagtcacttgatcggctcagagggtgccgtggagaagattctaaagaacttagtta
aactcatctctgcgctGGAGACGGTACTAATGCGCAAACCGTCACTCCTC
>Replication_Deletion-4_9-162
ATTATCCTAGTCCGGGCTCAGCTATGAGCGTCTCCccatggagcagggcgtgtctgatta
cattaaagggcttggaggcatggggtttacagacgcagtgtcaagagaagttgaagcact
gaaaagtcacttgatcggctcagagggtgccgtggagaagattctaaagaacttagttaa
actcatctctgcgctGGAGACGAGTACTAATGCGCAAACCGTCACTCCTC
>Replication_Deletion-4_3-163
ATTATCCTAGTCCGGGCTCAGCTATCGTCTCCccatggagcagggcgtgtctgattacat
taaagggcttggagattttggcatggggtttacagacgcagtgtcaagagaagttgaagc
actgaaaagtcacttgatcggctcagagggtgccgtggagaagattctaaagaacttagt
taaactcatctctgcgctGGAGACGACTAATGCGCAAACCGTCACTCCTC
>Replication_Deletion-4_6-163
ATTATCCTAGTCCGGGCTCAGCTATGCGTCTCCccatggagcagggcgtgtctgattaca
ttaaagggcttggagatggcatggggtttacagacgcagtgtcaagagaagttgaagcac
tgaaaagtcacttgatcggctcagagggtgccgtggagaagattctaaagaacttagtta
aactcatctctgcgctGGAGACGGTACTAATGCGCAAACCGTCACTCCTC
>Replication_Deletion-4_9-163
ATTATCCTAGTCCGGGCTCAGCTATGAGCGTCTCCccatggagcagggcgtgtctgatta
cattaaagggcttggagatatggggtttacagacgcagtgtcaagagaagttgaagcact
gaaaagtcacttgatcggctcagagggtgccgtggagaagattctaaagaacttagttaa
actcatctctgcgctGGAGACGAGTACTAATGCGCAAACCGTCACTCCTC
>Replication_Deletion-4_3-164
ATTATCCTAGTCCGGGCTCAGCTATCGTCTCCccatggagcagggcgtgtctgattacat
taaagggcttggagatgctggcatggggtttacagacgcagtgtcaagagaagttgaagc
actgaaaagtcacttgatcggctcagagggtgccgtggagaagattctaaagaacttagt
taaactcatctctgcgctGGAGACGACTAATGCGCAAACCGTCACTCCTC
>Replication_Deletion-4_6-164
ATTATCCTAGTCCGGGCTCAGCTATGCGTCTCCccatggagcagggcgtgtctgattaca
ttaaagggcttggagatgctatggggtttacagacgcagtgtcaagagaagttgaagcac
tgaaaagtcacttgatcggctcagagggtgccgtggagaagattctaaagaacttagtta
aactcatctctgcgctGGAGACGGTACTAATGCGCAAACCGTCACTCCTC
>Replication_Deletion-4_9-164
ATTATCCTAGTCCGGGCTCAGCTATGAGCGTCTCCccatggagcagggcgtgtctgatta
cattaaagggcttggagatgctgggtttacagacgcagtgtcaagagaagttgaagcact
gaaaagtcacttgatcggctcagagggtgccgtggagaagattctaaagaacttagttaa
actcatctctgcgctGGAGACGAGTACTAATGCGCAAACCGTCACTCCTC
>Replication_Deletion-4_3-165
ATTATCCTAGTCCGGGCTCAGCTATCGTCTCCccatggagcagggcgtgtctgattacat
taaagggcttggagatgcttttatggggtttacagacgcagtgtcaagagaagttgaagc
actgaaaagtcacttgatcggctcagagggtgccgtggagaagattctaaagaacttagt
taaactcatctctgcgctGGAGACGACTAATGCGCAAACCGTCACTCCTC
>Replication_Deletion-4_6-165
ATTATCCTAGTCCGGGCTCAGCTATGCGTCTCCccatggagcagggcgtgtctgattaca
ttaaagggcttggagatgcttttgggtttacagacgcagtgtcaagagaagttgaagcac
tgaaaagtcacttgatcggctcagagggtgccgtggagaagattctaaagaacttagtta
aactcatctctgcgctGGAGACGGTACTAATGCGCAAACCGTCACTCCTC
>Replication_Deletion-4_9-165
ATTATCCTAGTCCGGGCTCAGCTATGAGCGTCTCCccatggagcagggcgtgtctgatta
cattaaagggcttggagatgctttttttacagacgcagtgtcaagagaagttgaagcact
gaaaagtcacttgatcggctcagagggtgccgtggagaagattctaaagaacttagttaa
actcatctctgcgctGGAGACGAGTACTAATGCGCAAACCGTCACTCCTC
>Replication_Deletion-4_3-166
ATTATCCTAGTCCGGGCTCAGCTATCGTCTCCccatggagcagggcgtgtctgattacat
taaagggcttggagatgcttttggcgggtttacagacgcagtgtcaagagaagttgaagc
actgaaaagtcacttgatcggctcagagggtgccgtggagaagattctaaagaacttagt
taaactcatctctgcgctGGAGACGACTAATGCGCAAACCGTCACTCCTC
>Replication_Deletion-4_6-166
ATTATCCTAGTCCGGGCTCAGCTATGCGTCTCCccatggagcagggcgtgtctgattaca
ttaaagggcttggagatgcttttggctttacagacgcagtgtcaagagaagttgaagcac
tgaaaagtcacttgatcggctcagagggtgccgtggagaagattctaaagaacttagtta
aactcatctctgcgctGGAGACGGTACTAATGCGCAAACCGTCACTCCTC
>Replication_Deletion-4_9-166
ATTATCCTAGTCCGGGCTCAGCTATGAGCGTCTCCccatggagcagggcgtgtctgatta
cattaaagggcttggagatgcttttggcacagacgcagtgtcaagagaagttgaagcact
gaaaagtcacttgatcggctcagagggtgccgtggagaagattctaaagaacttagttaa
actcatctctgcgctGGAGACGAGTACTAATGCGCAAACCGTCACTCCTC
>Replication_Deletion-4_3-167
ATTATCCTAGTCCGGGCTCAGCTATCGTCTCCccatggagcagggcgtgtctgattacat
taaagggcttggagatgcttttggcatgtttacagacgcagtgtcaagagaagttgaagc
actgaaaagtcacttgatcggctcagagggtgccgtggagaagattctaaagaacttagt
taaactcatctctgcgctGGAGACGACTAATGCGCAAACCGTCACTCCTC
>Replication_Deletion-4_6-167
ATTATCCTAGTCCGGGCTCAGCTATGCGTCTCCccatggagcagggcgtgtctgattaca
ttaaagggcttggagatgcttttggcatgacagacgcagtgtcaagagaagttgaagcac
tgaaaagtcacttgatcggctcagagggtgccgtggagaagattctaaagaacttagtta
aactcatctctgcgctGGAGACGGTACTAATGCGCAAACCGTCACTCCTC
>Replication_Deletion-4_9-167
ATTATCCTAGTCCGGGCTCAGCTATGAGCGTCTCCccatggagcagggcgtgtctgatta
cattaaagggcttggagatgcttttggcatggacgcagtgtcaagagaagttgaagcact
gaaaagtcacttgatcggctcagagggtgccgtggagaagattctaaagaacttagttaa
actcatctctgcgctGGAGACGAGTACTAATGCGCAAACCGTCACTCCTC
>Replication_Deletion-4_3-168
ATTATCCTAGTCCGGGCTCAGCTATCGTCTCCccatggagcagggcgtgtctgattacat
taaagggcttggagatgcttttggcatggggacagacgcagtgtcaagagaagttgaagc
actgaaaagtcacttgatcggctcagagggtgccgtggagaagattctaaagaacttagt
taaactcatctctgcgctGGAGACGACTAATGCGCAAACCGTCACTCCTC
>Replication_Deletion-4_6-168
ATTATCCTAGTCCGGGCTCAGCTATGCGTCTCCccatggagcagggcgtgtctgattaca
ttaaagggcttggagatgcttttggcatgggggacgcagtgtcaagagaagttgaagcac
tgaaaagtcacttgatcggctcagagggtgccgtggagaagattctaaagaacttagtta
aactcatctctgcgctGGAGACGGTACTAATGCGCAAACCGTCACTCCTC
>Replication_Deletion-4_9-168
ATTATCCTAGTCCGGGCTCAGCTATGAGCGTCTCCccatggagcagggcgtgtctgatta
cattaaagggcttggagatgcttttggcatgggggcagtgtcaagagaagttgaagcact
gaaaagtcacttgatcggctcagagggtgccgtggagaagattctaaagaacttagttaa
actcatctctgcgctGGAGACGAGTACTAATGCGCAAACCGTCACTCCTC
>Replication_Deletion-4_3-169
ATTATCCTAGTCCGGGCTCAGCTATCGTCTCCccatggagcagggcgtgtctgattacat
taaagggcttggagatgcttttggcatggggtttgacgcagtgtcaagagaagttgaagc
actgaaaagtcacttgatcggctcagagggtgccgtggagaagattctaaagaacttagt
taaactcatctctgcgctGGAGACGACTAATGCGCAAACCGTCACTCCTC
>Replication_Deletion-4_6-169
ATTATCCTAGTCCGGGCTCAGCTATGCGTCTCCccatggagcagggcgtgtctgattaca
ttaaagggcttggagatgcttttggcatggggtttgcagtgtcaagagaagttgaagcac
tgaaaagtcacttgatcggctcagagggtgccgtggagaagattctaaagaacttagtta
aactcatctctgcgctGGAGACGGTACTAATGCGCAAACCGTCACTCCTC
>Replication_Deletion-4_9-169
ATTATCCTAGTCCGGGCTCAGCTATGAGCGTCTCCccatggagcagggcgtgtctgatta
cattaaagggcttggagatgcttttggcatggggtttgtgtcaagagaagttgaagcact
gaaaagtcacttgatcggctcagagggtgccgtggagaagattctaaagaacttagttaa
actcatctctgcgctGGAGACGAGTACTAATGCGCAAACCGTCACTCCTC
>Replication_Deletion-4_3-170
ATTATCCTAGTCCGGGCTCAGCTATCGTCTCCccatggagcagggcgtgtctgattacat
taaagggcttggagatgcttttggcatggggtttacagcagtgtcaagagaagttgaagc
actgaaaagtcacttgatcggctcagagggtgccgtggagaagattctaaagaacttagt
taaactcatctctgcgctGGAGACGACTAATGCGCAAACCGTCACTCCTC
>Replication_Deletion-4_6-170
ATTATCCTAGTCCGGGCTCAGCTATGCGTCTCCccatggagcagggcgtgtctgattaca
ttaaagggcttggagatgcttttggcatggggtttacagtgtcaagagaagttgaagcac
tgaaaagtcacttgatcggctcagagggtgccgtggagaagattctaaagaacttagtta
aactcatctctgcgctGGAGACGGTACTAATGCGCAAACCGTCACTCCTC
>Replication_Deletion-4_9-170
ATTATCCTAGTCCGGGCTCAGCTATGAGCGTCTCCccatggagcagggcgtgtctgatta
cattaaagggcttggagatgcttttggcatggggtttacatcaagagaagttgaagcact
gaaaagtcacttgatcggctcagagggtgccgtggagaagattctaaagaacttagttaa
actcatctctgcgctGGAGACGAGTACTAATGCGCAAACCGTCACTCCTC
>Replication_Deletion-4_3-171
ATTATCCTAGTCCGGGCTCAGCTATCGTCTCCccatggagcagggcgtgtctgattacat
taaagggcttggagatgcttttggcatggggtttacagacgtgtcaagagaagttgaagc
actgaaaagtcacttgatcggctcagagggtgccgtggagaagattctaaagaacttagt
taaactcatctctgcgctGGAGACGACTAATGCGCAAACCGTCACTCCTC
>Replication_Deletion-4_6-171
ATTATCCTAGTCCGGGCTCAGCTATGCGTCTCCccatggagcagggcgtgtctgattaca
ttaaagggcttggagatgcttttggcatggggtttacagactcaagagaagttgaagcac
tgaaaagtcacttgatcggctcagagggtgccgtggagaagattctaaagaacttagtta
aactcatctctgcgctGGAGACGGTACTAATGCGCAAACCGTCACTCCTC
>Replication_Deletion-4_9-171
ATTATCCTAGTCCGGGCTCAGCTATGAGCGTCTCCccatggagcagggcgtgtctgatta
cattaaagggcttggagatgcttttggcatggggtttacagacagagaagttgaagcact
gaaaagtcacttgatcggctcagagggtgccgtggagaagattctaaagaacttagttaa
actcatctctgcgctGGAGACGAGTACTAATGCGCAAACCGTCACTCCTC
>Replication_Deletion-4_3-172
ATTATCCTAGTCCGGGCTCAGCTATCGTCTCCccatggagcagggcgtgtctgattacat
taaagggcttggagatgcttttggcatggggtttacagacgcatcaagagaagttgaagc
actgaaaagtcacttgatcggctcagagggtgccgtggagaagattctaaagaacttagt
taaactcatctctgcgctGGAGACGACTAATGCGCAAACCGTCACTCCTC
>Replication_Deletion-4_6-172
ATTATCCTAGTCCGGGCTCAGCTATGCGTCTCCccatggagcagggcgtgtctgattaca
ttaaagggcttggagatgcttttggcatggggtttacagacgcaagagaagttgaagcac
tgaaaagtcacttgatcggctcagagggtgccgtggagaagattctaaagaacttagtta
aactcatctctgcgctGGAGACGGTACTAATGCGCAAACCGTCACTCCTC
>Replication_Deletion-4_9-172
ATTATCCTAGTCCGGGCTCAGCTATGAGCGTCTCCccatggagcagggcgtgtctgatta
cattaaagggcttggagatgcttttggcatggggtttacagacgcagaagttgaagcact
gaaaagtcacttgatcggctcagagggtgccgtggagaagattctaaagaacttagttaa
actcatctctgcgctGGAGACGAGTACTAATGCGCAAACCGTCACTCCTC
>Replication_Deletion-4_3-173
ATTATCCTAGTCCGGGCTCAGCTATCGTCTCCccatggagcagggcgtgtctgattacat
taaagggcttggagatgcttttggcatggggtttacagacgcagtgagagaagttgaagc
actgaaaagtcacttgatcggctcagagggtgccgtggagaagattctaaagaacttagt
taaactcatctctgcgctGGAGACGACTAATGCGCAAACCGTCACTCCTC
>Replication_Deletion-4_6-173
ATTATCCTAGTCCGGGCTCAGCTATGCGTCTCCccatggagcagggcgtgtctgattaca
ttaaagggcttggagatgcttttggcatggggtttacagacgcagtggaagttgaagcac
tgaaaagtcacttgatcggctcagagggtgccgtggagaagattctaaagaacttagtta
aactcatctctgcgctGGAGACGGTACTAATGCGCAAACCGTCACTCCTC
>Replication_Deletion-4_9-173
ATTATCCTAGTCCGGGCTCAGCTATGAGCGTCTCCccatggagcagggcgtgtctgatta
cattaaagggcttggagatgcttttggcatggggtttacagacgcagtggttgaagcact
gaaaagtcacttgatcggctcagagggtgccgtggagaagattctaaagaacttagttaa
actcatctctgcgctGGAGACGAGTACTAATGCGCAAACCGTCACTCCTC
>Replication_Deletion-4_3-174
ATTATCCTAGTCCGGGCTCAGCTATCGTCTCCccatggagcagggcgtgtctgattacat
taaagggcttggagatgcttttggcatggggtttacagacgcagtgtcagaagttgaagc
actgaaaagtcacttgatcggctcagagggtgccgtggagaagattctaaagaacttagt
taaactcatctctgcgctGGAGACGACTAATGCGCAAACCGTCACTCCTC
>Replication_Deletion-4_6-174
ATTATCCTAGTCCGGGCTCAGCTATGCGTCTCCccatggagcagggcgtgtctgattaca
ttaaagggcttggagatgcttttggcatggggtttacagacgcagtgtcagttgaagcac
tgaaaagtcacttgatcggctcagagggtgccgtggagaagattctaaagaacttagtta
aactcatctctgcgctGGAGACGGTACTAATGCGCAAACCGTCACTCCTC
>Replication_Deletion-4_9-174
ATTATCCTAGTCCGGGCTCAGCTATGAGCGTCTCCccatggagcagggcgtgtctgatta
cattaaagggcttggagatgcttttggcatggggtttacagacgcagtgtcagaagcact
gaaaagtcacttgatcggctcagagggtgccgtggagaagattctaaagaacttagttaa
actcatctctgcgctGGAGACGAGTACTAATGCGCAAACCGTCACTCCTC
>Replication_Deletion-4_3-175
ATTATCCTAGTCCGGGCTCAGCTATCGTCTCCccatggagcagggcgtgtctgattacat
taaagggcttggagatgcttttggcatggggtttacagacgcagtgtcaagagttgaagc
actgaaaagtcacttgatcggctcagagggtgccgtggagaagattctaaagaacttagt
taaactcatctctgcgctGGAGACGACTAATGCGCAAACCGTCACTCCTC
>Replication_Deletion-4_6-175
ATTATCCTAGTCCGGGCTCAGCTATGCGTCTCCccatggagcagggcgtgtctgattaca
ttaaagggcttggagatgcttttggcatggggtttacagacgcagtgtcaagagaagcac
tgaaaagtcacttgatcggctcagagggtgccgtggagaagattctaaagaacttagtta
aactcatctctgcgctGGAGACGGTACTAATGCGCAAACCGTCACTCCTC
>Replication_Deletion-4_9-175
ATTATCCTAGTCCGGGCTCAGCTATGAGCGTCTCCccatggagcagggcgtgtctgatta
cattaaagggcttggagatgcttttggcatggggtttacagacgcagtgtcaagagcact
gaaaagtcacttgatcggctcagagggtgccgtggagaagattctaaagaacttagttaa
actcatctctgcgctGGAGACGAGTACTAATGCGCAAACCGTCACTCCTC
>Replication_Deletion-4_3-176
ATTATCCTAGTCCGGGCTCAGCTATCGTCTCCccatggagcagggcgtgtctgattacat
taaagggcttggagatgcttttggcatggggtttacagacgcagtgtcaagagaagaagc
actgaaaagtcacttgatcggctcagagggtgccgtggagaagattctaaagaacttagt
taaactcatctctgcgctGGAGACGACTAATGCGCAAACCGTCACTCCTC
>Replication_Deletion-4_6-176
ATTATCCTAGTCCGGGCTCAGCTATGCGTCTCCccatggagcagggcgtgtctgattaca
ttaaagggcttggagatgcttttggcatggggtttacagacgcagtgtcaagagaagcac
tgaaaagtcacttgatcggctcagagggtgccgtggagaagattctaaagaacttagtta
aactcatctctgcgctGGAGACGGTACTAATGCGCAAACCGTCACTCCTC
>Replication_Deletion-4_9-176
ATTATCCTAGTCCGGGCTCAGCTATGAGCGTCTCCccatggagcagggcgtgtctgatta
cattaaagggcttggagatgcttttggcatggggtttacagacgcagtgtcaagagaact
gaaaagtcacttgatcggctcagagggtgccgtggagaagattctaaagaacttagttaa
actcatctctgcgctGGAGACGAGTACTAATGCGCAAACCGTCACTCCTC
>Replication_Deletion-4_3-177
ATTATCCTAGTCCGGGCTCAGCTATCGTCTCCccatggagcagggcgtgtctgattacat
taaagggcttggagatgcttttggcatggggtttacagacgcagtgtcaagagaagttgc
actgaaaagtcacttgatcggctcagagggtgccgtggagaagattctaaagaacttagt
taaactcatctctgcgctGGAGACGACTAATGCGCAAACCGTCACTCCTC
>Replication_Deletion-4_6-177
ATTATCCTAGTCCGGGCTCAGCTATGCGTCTCCccatggagcagggcgtgtctgattaca
ttaaagggcttggagatgcttttggcatggggtttacagacgcagtgtcaagagaagttc
tgaaaagtcacttgatcggctcagagggtgccgtggagaagattctaaagaacttagtta
aactcatctctgcgctGGAGACGGTACTAATGCGCAAACCGTCACTCCTC
>Replication_Deletion-4_9-177
ATTATCCTAGTCCGGGCTCAGCTATGAGCGTCTCCccatggagcagggcgtgtctgatta
cattaaagggcttggagatgcttttggcatggggtttacagacgcagtgtcaagagaagt
taaaagtcacttgatcggctcagagggtgccgtggagaagattctaaagaacttagttaa
actcatctctgcgctGGAGACGAGTACTAATGCGCAAACCGTCACTCCTC
>Replication_Deletion-4_3-178
ATTATCCTAGTCCGGGCTCAGCTATCGTCTCCccatggagcagggcgtgtctgattacat
taaagggcttggagatgcttttggcatggggtttacagacgcagtgtcaagagaagttga
actgaaaagtcacttgatcggctcagagggtgccgtggagaagattctaaagaacttagt
taaactcatctctgcgctGGAGACGACTAATGCGCAAACCGTCACTCCTC
>Replication_Deletion-4_6-178
ATTATCCTAGTCCGGGCTCAGCTATGCGTCTCCccatggagcagggcgtgtctgattaca
ttaaagggcttggagatgcttttggcatggggtttacagacgcagtgtcaagagaagttg
aaaaaagtcacttgatcggctcagagggtgccgtggagaagattctaaagaacttagtta
aactcatctctgcgctGGAGACGGTACTAATGCGCAAACCGTCACTCCTC
>Replication_Deletion-4_9-178
ATTATCCTAGTCCGGGCTCAGCTATGAGCGTCTCCccatggagcagggcgtgtctgatta
cattaaagggcttggagatgcttttggcatggggtttacagacgcagtgtcaagagaagt
tgaaagtcacttgatcggctcagagggtgccgtggagaagattctaaagaacttagttaa
actcatctctgcgctGGAGACGAGTACTAATGCGCAAACCGTCACTCCTC
>Replication_Deletion-4_3-179
ATTATCCTAGTCCGGGCTCAGCTATCGTCTCCccatggagcagggcgtgtctgattacat
taaagggcttggagatgcttttggcatggggtttacagacgcagtgtcaagagaagttga
agcaaaaagtcacttgatcggctcagagggtgccgtggagaagattctaaagaacttagt
taaactcatctctgcgctGGAGACGACTAATGCGCAAACCGTCACTCCTC
>Replication_Deletion-4_6-179
ATTATCCTAGTCCGGGCTCAGCTATGCGTCTCCccatggagcagggcgtgtctgattaca
ttaaagggcttggagatgcttttggcatggggtttacagacgcagtgtcaagagaagttg
aagcaagtcacttgatcggctcagagggtgccgtggagaagattctaaagaacttagtta
aactcatctctgcgctGGAGACGGTACTAATGCGCAAACCGTCACTCCTC
>Replication_Deletion-4_9-179
ATTATCCTAGTCCGGGCTCAGCTATGAGCGTCTCCccatggagcagggcgtgtctgatta
cattaaagggcttggagatgcttttggcatggggtttacagacgcagtgtcaagagaagt
tgaagcacacttgatcggctcagagggtgccgtggagaagattctaaagaacttagttaa
actcatctctgcgctGGAGACGAGTACTAATGCGCAAACCGTCACTCCTC
>Replication_Deletion-4_3-180
ATTATCCTAGTCCGGGCTCAGCTATCGTCTCCccatggagcagggcgtgtctgattacat
taaagggcttggagatgcttttggcatggggtttacagacgcagtgtcaagagaagttga
agcactgagtcacttgatcggctcagagggtgccgtggagaagattctaaagaacttagt
taaactcatctctgcgctGGAGACGACTAATGCGCAAACCGTCACTCCTC
>Replication_Deletion-4_6-180
ATTATCCTAGTCCGGGCTCAGCTATGCGTCTCCccatggagcagggcgtgtctgattaca
ttaaagggcttggagatgcttttggcatggggtttacagacgcagtgtcaagagaagttg
aagcactgcacttgatcggctcagagggtgccgtggagaagattctaaagaacttagtta
aactcatctctgcgctGGAGACGGTACTAATGCGCAAACCGTCACTCCTC
>Replication_Deletion-4_9-180
ATTATCCTAGTCCGGGCTCAGCTATGAGCGTCTCCccatggagcagggcgtgtctgatta
cattaaagggcttggagatgcttttggcatggggtttacagacgcagtgtcaagagaagt
tgaagcactgttgatcggctcagagggtgccgtggagaagattctaaagaacttagttaa
actcatctctgcgctGGAGACGAGTACTAATGCGCAAACCGTCACTCCTC
>Replication_Deletion-4_3-181
ATTATCCTAGTCCGGGCTCAGCTATCGTCTCCccatggagcagggcgtgtctgattacat
taaagggcttggagatgcttttggcatggggtttacagacgcagtgtcaagagaagttga
agcactgaaacacttgatcggctcagagggtgccgtggagaagattctaaagaacttagt
taaactcatctctgcgctGGAGACGACTAATGCGCAAACCGTCACTCCTC
>Replication_Deletion-4_6-181
ATTATCCTAGTCCGGGCTCAGCTATGCGTCTCCccatggagcagggcgtgtctgattaca
ttaaagggcttggagatgcttttggcatggggtttacagacgcagtgtcaagagaagttg
aagcactgaaattgatcggctcagagggtgccgtggagaagattctaaagaacttagtta
aactcatctctgcgctGGAGACGGTACTAATGCGCAAACCGTCACTCCTC
>Replication_Deletion-4_9-181
ATTATCCTAGTCCGGGCTCAGCTATGAGCGTCTCCccatggagcagggcgtgtctgatta
cattaaagggcttggagatgcttttggcatggggtttacagacgcagtgtcaagagaagt
tgaagcactgaaaatcggctcagagggtgccgtggagaagattctaaagaacttagttaa
actcatctctgcgctGGAGACGAGTACTAATGCGCAAACCGTCACTCCTC
>Replication_Deletion-4_3-182
ATTATCCTAGTCCGGGCTCAGCTATCGTCTCCccatggagcagggcgtgtctgattacat
taaagggcttggagatgcttttggcatggggtttacagacgcagtgtcaagagaagttga
agcactgaaaagtttgatcggctcagagggtgccgtggagaagattctaaagaacttagt
taaactcatctctgcgctGGAGACGACTAATGCGCAAACCGTCACTCCTC
>Replication_Deletion-4_6-182
ATTATCCTAGTCCGGGCTCAGCTATGCGTCTCCccatggagcagggcgtgtctgattaca
ttaaagggcttggagatgcttttggcatggggtttacagacgcagtgtcaagagaagttg
aagcactgaaaagtatcggctcagagggtgccgtggagaagattctaaagaacttagtta
aactcatctctgcgctGGAGACGGTACTAATGCGCAAACCGTCACTCCTC
>Replication_Deletion-4_9-182
ATTATCCTAGTCCGGGCTCAGCTATGAGCGTCTCCccatggagcagggcgtgtctgatta
cattaaagggcttggagatgcttttggcatggggtttacagacgcagtgtcaagagaagt
tgaagcactgaaaagtggctcagagggtgccgtggagaagattctaaagaacttagttaa
actcatctctgcgctGGAGACGAGTACTAATGCGCAAACCGTCACTCCTC
>Replication_Deletion-4_3-183
ATTATCCTAGTCCGGGCTCAGCTATCGTCTCCccatggagcagggcgtgtctgattacat
taaagggcttggagatgcttttggcatggggtttacagacgcagtgtcaagagaagttga
agcactgaaaagtcacatcggctcagagggtgccgtggagaagattctaaagaacttagt
taaactcatctctgcgctGGAGACGACTAATGCGCAAACCGTCACTCCTC
>Replication_Deletion-4_6-183
ATTATCCTAGTCCGGGCTCAGCTATGCGTCTCCccatggagcagggcgtgtctgattaca
ttaaagggcttggagatgcttttggcatggggtttacagacgcagtgtcaagagaagttg
aagcactgaaaagtcacggctcagagggtgccgtggagaagattctaaagaacttagtta
aactcatctctgcgctGGAGACGGTACTAATGCGCAAACCGTCACTCCTC
>Replication_Deletion-4_9-183
ATTATCCTAGTCCGGGCTCAGCTATGAGCGTCTCCccatggagcagggcgtgtctgatta
cattaaagggcttggagatgcttttggcatggggtttacagacgcagtgtcaagagaagt
tgaagcactgaaaagtcactcagagggtgccgtggagaagattctaaagaacttagttaa
actcatctctgcgctGGAGACGAGTACTAATGCGCAAACCGTCACTCCTC
>Replication_Deletion-4_3-184
ATTATCCTAGTCCGGGCTCAGCTATCGTCTCCccatggagcagggcgtgtctgattacat
taaagggcttggagatgcttttggcatggggtttacagacgcagtgtcaagagaagttga
agcactgaaaagtcacttgggctcagagggtgccgtggagaagattctaaagaacttagt
taaactcatctctgcgctGGAGACGACTAATGCGCAAACCGTCACTCCTC
>Replication_Deletion-4_6-184
ATTATCCTAGTCCGGGCTCAGCTATGCGTCTCCccatggagcagggcgtgtctgattaca
ttaaagggcttggagatgcttttggcatggggtttacagacgcagtgtcaagagaagttg
aagcactgaaaagtcacttgtcagagggtgccgtggagaagattctaaagaacttagtta
aactcatctctgcgctGGAGACGGTACTAATGCGCAAACCGTCACTCCTC
>Replication_Deletion-4_9-184
ATTATCCTAGTCCGGGCTCAGCTATGAGCGTCTCCccatggagcagggcgtgtctgatta
cattaaagggcttggagatgcttttggcatggggtttacagacgcagtgtcaagagaagt
tgaagcactgaaaagtcacttggagggtgccgtggagaagattctaaagaacttagttaa
actcatctctgcgctGGAGACGAGTACTAATGCGCAAACCGTCACTCCTC
>Replication_Deletion-4_3-185
ATTATCCTAGTCCGGGCTCAGCTATCGTCTCCccatggagcagggcgtgtctgattacat
taaagggcttggagatgcttttggcatggggtttacagacgcagtgtcaagagaagttga
agcactgaaaagtcacttgatctcagagggtgccgtggagaagattctaaagaacttagt
taaactcatctctgcgctGGAGACGACTAATGCGCAAACCGTCACTCCTC
>Replication_Deletion-4_6-185
ATTATCCTAGTCCGGGCTCAGCTATGCGTCTCCccatggagcagggcgtgtctgattaca
ttaaagggcttggagatgcttttggcatggggtttacagacgcagtgtcaagagaagttg
aagcactgaaaagtcacttgatcgagggtgccgtggagaagattctaaagaacttagtta
aactcatctctgcgctGGAGACGGTACTAATGCGCAAACCGTCACTCCTC
>Replication_Deletion-4_9-185
ATTATCCTAGTCCGGGCTCAGCTATGAGCGTCTCCccatggagcagggcgtgtctgatta
cattaaagggcttggagatgcttttggcatggggtttacagacgcagtgtcaagagaagt
tgaagcactgaaaagtcacttgatcggtgccgtggagaagattctaaagaacttagttaa
actcatctctgcgctGGAGACGAGTACTAATGCGCAAACCGTCACTCCTC
>Replication_Deletion-4_3-186
ATTATCCTAGTCCGGGCTCAGCTATCGTCTCCccatggagcagggcgtgtctgattacat
taaagggcttggagatgcttttggcatggggtttacagacgcagtgtcaagagaagttga
agcactgaaaagtcacttgatcggcgagggtgccgtggagaagattctaaagaacttagt
taaactcatctctgcgctGGAGACGACTAATGCGCAAACCGTCACTCCTC
>Replication_Deletion-4_6-186
ATTATCCTAGTCCGGGCTCAGCTATGCGTCTCCccatggagcagggcgtgtctgattaca
ttaaagggcttggagatgcttttggcatggggtttacagacgcagtgtcaagagaagttg
aagcactgaaaagtcacttgatcggcggtgccgtggagaagattctaaagaacttagtta
aactcatctctgcgctGGAGACGGTACTAATGCGCAAACCGTCACTCCTC
>Replication_Deletion-4_9-186
ATTATCCTAGTCCGGGCTCAGCTATGAGCGTCTCCccatggagcagggcgtgtctgatta
cattaaagggcttggagatgcttttggcatggggtttacagacgcagtgtcaagagaagt
tgaagcactgaaaagtcacttgatcggcgccgtggagaagattctaaagaacttagttaa
actcatctctgcgctGGAGACGAGTACTAATGCGCAAACCGTCACTCCTC
>Replication_Deletion-4_3-187
ATTATCCTAGTCCGGGCTCAGCTATCGTCTCCccatggagcagggcgtgtctgattacat
taaagggcttggagatgcttttggcatggggtttacagacgcagtgtcaagagaagttga
agcactgaaaagtcacttgatcggctcaggtgccgtggagaagattctaaagaacttagt
taaactcatctctgcgctGGAGACGACTAATGCGCAAACCGTCACTCCTC
>Replication_Deletion-4_6-187
ATTATCCTAGTCCGGGCTCAGCTATGCGTCTCCccatggagcagggcgtgtctgattaca
ttaaagggcttggagatgcttttggcatggggtttacagacgcagtgtcaagagaagttg
aagcactgaaaagtcacttgatcggctcagccgtggagaagattctaaagaacttagtta
aactcatctctgcgctGGAGACGGTACTAATGCGCAAACCGTCACTCCTC
>Replication_Deletion-4_9-187
ATTATCCTAGTCCGGGCTCAGCTATGAGCGTCTCCccatggagcagggcgtgtctgatta
cattaaagggcttggagatgcttttggcatggggtttacagacgcagtgtcaagagaagt
tgaagcactgaaaagtcacttgatcggctcagtggagaagattctaaagaacttagttaa
actcatctctgcgctGGAGACGAGTACTAATGCGCAAACCGTCACTCCTC
>Replication_Deletion-4_3-188
ATTATCCTAGTCCGGGCTCAGCTATCGTCTCCccatggagcagggcgtgtctgattacat
taaagggcttggagatgcttttggcatggggtttacagacgcagtgtcaagagaagttga
agcactgaaaagtcacttgatcggctcagaggccgtggagaagattctaaagaacttagt
taaactcatctctgcgctGGAGACGACTAATGCGCAAACCGTCACTCCTC
>Replication_Deletion-4_6-188
ATTATCCTAGTCCGGGCTCAGCTATGCGTCTCCccatggagcagggcgtgtctgattaca
ttaaagggcttggagatgcttttggcatggggtttacagacgcagtgtcaagagaagttg
aagcactgaaaagtcacttgatcggctcagaggtggagaagattctaaagaacttagtta
aactcatctctgcgctGGAGACGGTACTAATGCGCAAACCGTCACTCCTC
>Replication_Deletion-4_9-188
ATTATCCTAGTCCGGGCTCAGCTATGAGCGTCTCCccatggagcagggcgtgtctgatta
cattaaagggcttggagatgcttttggcatggggtttacagacgcagtgtcaagagaagt
tgaagcactgaaaagtcacttgatcggctcagaggagaagattctaaagaacttagttaa
actcatctctgcgctGGAGACGAGTACTAATGCGCAAACCGTCACTCCTC
>Replication_Deletion-4_3-189
ATTATCCTAGTCCGGGCTCAGCTATCGTCTCCccatggagcagggcgtgtctgattacat
taaagggcttggagatgcttttggcatggggtttacagacgcagtgtcaagagaagttga
agcactgaaaagtcacttgatcggctcagagggtgtggagaagattctaaagaacttagt
taaactcatctctgcgctGGAGACGACTAATGCGCAAACCGTCACTCCTC
>Replication_Deletion-4_6-189
ATTATCCTAGTCCGGGCTCAGCTATGCGTCTCCccatggagcagggcgtgtctgattaca
ttaaagggcttggagatgcttttggcatggggtttacagacgcagtgtcaagagaagttg
aagcactgaaaagtcacttgatcggctcagagggtgagaagattctaaagaacttagtta
aactcatctctgcgctGGAGACGGTACTAATGCGCAAACCGTCACTCCTC
>Replication_Deletion-4_9-189
ATTATCCTAGTCCGGGCTCAGCTATGAGCGTCTCCccatggagcagggcgtgtctgatta
cattaaagggcttggagatgcttttggcatggggtttacagacgcagtgtcaagagaagt
tgaagcactgaaaagtcacttgatcggctcagagggtaagattctaaagaacttagttaa
actcatctctgcgctGGAGACGAGTACTAATGCGCAAACCGTCACTCCTC
>Replication_Deletion-4_3-190
ATTATCCTAGTCCGGGCTCAGCTATCGTCTCCccatggagcagggcgtgtctgattacat
taaagggcttggagatgcttttggcatggggtttacagacgcagtgtcaagagaagttga
agcactgaaaagtcacttgatcggctcagagggtgccgagaagattctaaagaacttagt
taaactcatctctgcgctGGAGACGACTAATGCGCAAACCGTCACTCCTC
>Replication_Deletion-4_6-190
ATTATCCTAGTCCGGGCTCAGCTATGCGTCTCCccatggagcagggcgtgtctgattaca
ttaaagggcttggagatgcttttggcatggggtttacagacgcagtgtcaagagaagttg
aagcactgaaaagtcacttgatcggctcagagggtgccaagattctaaagaacttagtta
aactcatctctgcgctGGAGACGGTACTAATGCGCAAACCGTCACTCCTC
>Replication_Deletion-4_9-190
ATTATCCTAGTCCGGGCTCAGCTATGAGCGTCTCCccatggagcagggcgtgtctgatta
cattaaagggcttggagatgcttttggcatggggtttacagacgcagtgtcaagagaagt
tgaagcactgaaaagtcacttgatcggctcagagggtgccattctaaagaacttagttaa
actcatctctgcgctGGAGACGAGTACTAATGCGCAAACCGTCACTCCTC
>Replication_Deletion-4_3-191
ATTATCCTAGTCCGGGCTCAGCTATCGTCTCCccatggagcagggcgtgtctgattacat
taaagggcttggagatgcttttggcatggggtttacagacgcagtgtcaagagaagttga
agcactgaaaagtcacttgatcggctcagagggtgccgtgaagattctaaagaacttagt
taaactcatctctgcgctGGAGACGACTAATGCGCAAACCGTCACTCCTC
>Replication_Deletion-4_6-191
ATTATCCTAGTCCGGGCTCAGCTATGCGTCTCCccatggagcagggcgtgtctgattaca
ttaaagggcttggagatgcttttggcatggggtttacagacgcagtgtcaagagaagttg
aagcactgaaaagtcacttgatcggctcagagggtgccgtgattctaaagaacttagtta
aactcatctctgcgctGGAGACGGTACTAATGCGCAAACCGTCACTCCTC
>Replication_Deletion-4_9-191
ATTATCCTAGTCCGGGCTCAGCTATGAGCGTCTCCccatggagcagggcgtgtctgatta
cattaaagggcttggagatgcttttggcatggggtttacagacgcagtgtcaagagaagt
tgaagcactgaaaagtcacttgatcggctcagagggtgccgtgctaaagaacttagttaa
actcatctctgcgctGGAGACGAGTACTAATGCGCAAACCGTCACTCCTC
>Replication_Deletion-4_3-192
ATTATCCTAGTCCGGGCTCAGCTATCGTCTCCccatggagcagggcgtgtctgattacat
taaagggcttggagatgcttttggcatggggtttacagacgcagtgtcaagagaagttga
agcactgaaaagtcacttgatcggctcagagggtgccgtggagattctaaagaacttagt
taaactcatctctgcgctGGAGACGACTAATGCGCAAACCGTCACTCCTC
>Replication_Deletion-4_6-192
ATTATCCTAGTCCGGGCTCAGCTATGCGTCTCCccatggagcagggcgtgtctgattaca
ttaaagggcttggagatgcttttggcatggggtttacagacgcagtgtcaagagaagttg
aagcactgaaaagtcacttgatcggctcagagggtgccgtggagctaaagaacttagtta
aactcatctctgcgctGGAGACGGTACTAATGCGCAAACCGTCACTCCTC
>Replication_Deletion-4_9-192
ATTATCCTAGTCCGGGCTCAGCTATGAGCGTCTCCccatggagcagggcgtgtctgatta
cattaaagggcttggagatgcttttggcatggggtttacagacgcagtgtcaagagaagt
tgaagcactgaaaagtcacttgatcggctcagagggtgccgtggagaagaacttagttaa
actcatctctgcgctGGAGACGAGTACTAATGCGCAAACCGTCACTCCTC
>Replication_Deletion-4_3-193
ATTATCCTAGTCCGGGCTCAGCTATCGTCTCCccatggagcagggcgtgtctgattacat
taaagggcttggagatgcttttggcatggggtttacagacgcagtgtcaagagaagttga
agcactgaaaagtcacttgatcggctcagagggtgccgtggagaagctaaagaacttagt
taaactcatctctgcgctGGAGACGACTAATGCGCAAACCGTCACTCCTC
>Replication_Deletion-4_6-193
ATTATCCTAGTCCGGGCTCAGCTATGCGTCTCCccatggagcagggcgtgtctgattaca
ttaaagggcttggagatgcttttggcatggggtttacagacgcagtgtcaagagaagttg
aagcactgaaaagtcacttgatcggctcagagggtgccgtggagaagaagaacttagtta
aactcatctctgcgctGGAGACGGTACTAATGCGCAAACCGTCACTCCTC
>Replication_Deletion-4_9-193
ATTATCCTAGTCCGGGCTCAGCTATGAGCGTCTCCccatggagcagggcgtgtctgatta
cattaaagggcttggagatgcttttggcatggggtttacagacgcagtgtcaagagaagt
tgaagcactgaaaagtcacttgatcggctcagagggtgccgtggagaagaacttagttaa
actcatctctgcgctGGAGACGAGTACTAATGCGCAAACCGTCACTCCTC
>Replication_Deletion-4_3-194
ATTATCCTAGTCCGGGCTCAGCTATCGTCTCCccatggagcagggcgtgtctgattacat
taaagggcttggagatgcttttggcatggggtttacagacgcagtgtcaagagaagttga
agcactgaaaagtcacttgatcggctcagagggtgccgtggagaagattaagaacttagt
taaactcatctctgcgctGGAGACGACTAATGCGCAAACCGTCACTCCTC
>Replication_Deletion-4_6-194
ATTATCCTAGTCCGGGCTCAGCTATGCGTCTCCccatggagcagggcgtgtctgattaca
ttaaagggcttggagatgcttttggcatggggtttacagacgcagtgtcaagagaagttg
aagcactgaaaagtcacttgatcggctcagagggtgccgtggagaagattaacttagtta
aactcatctctgcgctGGAGACGGTACTAATGCGCAAACCGTCACTCCTC
>Replication_Deletion-4_9-194
ATTATCCTAGTCCGGGCTCAGCTATGAGCGTCTCCccatggagcagggcgtgtctgatta
cattaaagggcttggagatgcttttggcatggggtttacagacgcagtgtcaagagaagt
tgaagcactgaaaagtcacttgatcggctcagagggtgccgtggagaagattttagttaa
actcatctctgcgctGGAGACGAGTACTAATGCGCAAACCGTCACTCCTC
>Replication_Deletion-4_3-195
ATTATCCTAGTCCGGGCTCAGCTATCGTCTCCccatggagcagggcgtgtctgattacat
taaagggcttggagatgcttttggcatggggtttacagacgcagtgtcaagagaagttga
agcactgaaaagtcacttgatcggctcagagggtgccgtggagaagattctaaacttagt
taaactcatctctgcgctGGAGACGACTAATGCGCAAACCGTCACTCCTC
>Replication_Deletion-4_6-195
ATTATCCTAGTCCGGGCTCAGCTATGCGTCTCCccatggagcagggcgtgtctgattaca
ttaaagggcttggagatgcttttggcatggggtttacagacgcagtgtcaagagaagttg
aagcactgaaaagtcacttgatcggctcagagggtgccgtggagaagattctattagtta
aactcatctctgcgctGGAGACGGTACTAATGCGCAAACCGTCACTCCTC
>Replication_Deletion-4_9-195
ATTATCCTAGTCCGGGCTCAGCTATGAGCGTCTCCccatggagcagggcgtgtctgatta
cattaaagggcttggagatgcttttggcatggggtttacagacgcagtgtcaagagaagt
tgaagcactgaaaagtcacttgatcggctcagagggtgccgtggagaagattctagttaa
actcatctctgcgctGGAGACGAGTACTAATGCGCAAACCGTCACTCCTC
>Replication_Deletion-4_3-196
ATTATCCTAGTCCGGGCTCAGCTATCGTCTCCccatggagcagggcgtgtctgattacat
taaagggcttggagatgcttttggcatggggtttacagacgcagtgtcaagagaagttga
agcactgaaaagtcacttgatcggctcagagggtgccgtggagaagattctaaagttagt
taaactcatctctgcgctGGAGACGACTAATGCGCAAACCGTCACTCCTC
>Replication_Deletion-4_6-196
ATTATCCTAGTCCGGGCTCAGCTATGCGTCTCCccatggagcagggcgtgtctgattaca
ttaaagggcttggagatgcttttggcatggggtttacagacgcagtgtcaagagaagttg
aagcactgaaaagtcacttgatcggctcagagggtgccgtggagaagattctaaaggtta
aactcatctctgcgctGGAGACGGTACTAATGCGCAAACCGTCACTCCTC
>Replication_Deletion-4_9-196
ATTATCCTAGTCCGGGCTCAGCTATGAGCGTCTCCccatggagcagggcgtgtctgatta
cattaaagggcttggagatgcttttggcatggggtttacagacgcagtgtcaagagaagt
tgaagcactgaaaagtcacttgatcggctcagagggtgccgtggagaagattctaaagaa
actcatctctgcgctGGAGACGAGTACTAATGCGCAAACCGTCACTCCTC
>Replication_Deletion-4_3-197
ATTATCCTAGTCCGGGCTCAGCTATCGTCTCCccatggagcagggcgtgtctgattacat
taaagggcttggagatgcttttggcatggggtttacagacgcagtgtcaagagaagttga
agcactgaaaagtcacttgatcggctcagagggtgccgtggagaagattctaaagaacgt
taaactcatctctgcgctGGAGACGACTAATGCGCAAACCGTCACTCCTC
>Replication_Deletion-4_6-197
ATTATCCTAGTCCGGGCTCAGCTATGCGTCTCCccatggagcagggcgtgtctgattaca
ttaaagggcttggagatgcttttggcatggggtttacagacgcagtgtcaagagaagttg
aagcactgaaaagtcacttgatcggctcagagggtgccgtggagaagattctaaagaaca
aactcatctctgcgctGGAGACGGTACTAATGCGCAAACCGTCACTCCTC
>Replication_Deletion-4_9-197
ATTATCCTAGTCCGGGCTCAGCTATGAGCGTCTCCccatggagcagggcgtgtctgatta
cattaaagggcttggagatgcttttggcatggggtttacagacgcagtgtcaagagaagt
tgaagcactgaaaagtcacttgatcggctcagagggtgccgtggagaagattctaaagaa
cctcatctctgcgctGGAGACGAGTACTAATGCGCAAACCGTCACTCCTC
>Replication_Deletion-4_3-198
ATTATCCTAGTCCGGGCTCAGCTATCGTCTCCccatggagcagggcgtgtctgattacat
taaagggcttggagatgcttttggcatggggtttacagacgcagtgtcaagagaagttga
agcactgaaaagtcacttgatcggctcagagggtgccgtggagaagattctaaagaactt
aaaactcatctctgcgctGGAGACGACTAATGCGCAAACCGTCACTCCTC
>Replication_Deletion-4_6-198
ATTATCCTAGTCCGGGCTCAGCTATGCGTCTCCccatggagcagggcgtgtctgattaca
ttaaagggcttggagatgcttttggcatggggtttacagacgcagtgtcaagagaagttg
aagcactgaaaagtcacttgatcggctcagagggtgccgtggagaagattctaaagaact
tactcatctctgcgctGGAGACGGTACTAATGCGCAAACCGTCACTCCTC
>Replication_Deletion-4_9-198
ATTATCCTAGTCCGGGCTCAGCTATGAGCGTCTCCccatggagcagggcgtgtctgatta
cattaaagggcttggagatgcttttggcatggggtttacagacgcagtgtcaagagaagt
tgaagcactgaaaagtcacttgatcggctcagagggtgccgtggagaagattctaaagaa
cttaatctctgcgctGGAGACGAGTACTAATGCGCAAACCGTCACTCCTC
>Replication_Deletion-4_3-199
ATTATCCTAGTCCGGGCTCAGCTATCGTCTCCccatggagcagggcgtgtctgattacat
taaagggcttggagatgcttttggcatggggtttacagacgcagtgtcaagagaagttga
agcactgaaaagtcacttgatcggctcagagggtgccgtggagaagattctaaagaactt
agttctcatctctgcgctGGAGACGACTAATGCGCAAACCGTCACTCCTC
>Replication_Deletion-4_6-199
ATTATCCTAGTCCGGGCTCAGCTATGCGTCTCCccatggagcagggcgtgtctgattaca
ttaaagggcttggagatgcttttggcatggggtttacagacgcagtgtcaagagaagttg
aagcactgaaaagtcacttgatcggctcagagggtgccgtggagaagattctaaagaact
tagttatctctgcgctGGAGACGGTACTAATGCGCAAACCGTCACTCCTC
>Replication_Deletion-4_9-199
ATTATCCTAGTCCGGGCTCAGCTATGAGCGTCTCCccatggagcagggcgtgtctgatta
cattaaagggcttggagatgcttttggcatggggtttacagacgcagtgtcaagagaagt
tgaagcactgaaaagtcacttgatcggctcagagggtgccgtggagaagattctaaagaa
cttagtttctgcgctGGAGACGAGTACTAATGCGCAAACCGTCACTCCTC
>Replication_Deletion-4_3-200
ATTATCCTAGTCCGGGCTCAGCTATCGTCTCCccatggagcagggcgtgtctgattacat
taaagggcttggagatgcttttggcatggggtttacagacgcagtgtcaagagaagttga
agcactgaaaagtcacttgatcggctcagagggtgccgtggagaagattctaaagaactt
agttaaaatctctgcgctGGAGACGACTAATGCGCAAACCGTCACTCCTC
>Replication_Deletion-4_6-200
ATTATCCTAGTCCGGGCTCAGCTATGCGTCTCCccatggagcagggcgtgtctgattaca
ttaaagggcttggagatgcttttggcatggggtttacagacgcagtgtcaagagaagttg
aagcactgaaaagtcacttgatcggctcagagggtgccgtggagaagattctaaagaact
tagttaaatctgcgctGGAGACGGTACTAATGCGCAAACCGTCACTCCTC
>Replication_Deletion-4_9-200
ATTATCCTAGTCCGGGCTCAGCTATGAGCGTCTCCccatggagcagggcgtgtctgatta
cattaaagggcttggagatgcttttggcatggggtttacagacgcagtgtcaagagaagt
tgaagcactgaaaagtcacttgatcggctcagagggtgccgtggagaagattctaaagaa
cttagttaaagcgctGGAGACGAGTACTAATGCGCAAACCGTCACTCCTC
>Replication_Deletion-5_3-201
CTAGGGAACCAGGCTTAACGACCCGCGTCTCCttaaactctctgcgctcgtcatcgtcat
caggagtgattatgacatggtcacattgacggcaacacttgccctgatcgggtgccacgg
gagcccttgggcctgggttaagtcgaagacagcatcaatcttgggcataccgatggctca
gaagcagagtgcctcttgGGAGACGGATGTAACAAGCTAAGCGCGGGTAG
>Replication_Deletion-5_6-201
CTAGGGAACCAGGCTTAACGACCCGTCGTCTCCttaaactcgcgctcgtcatcgtcatca
ggagtgattatgacatggtcacattgacggcaacacttgccctgatcgggtgccacggga
gcccttgggcctgggttaagtcgaagacagcatcaatcttgggcataccgatggctcaga
agcagagtgcctcttgGGAGACGGCGATGTAACAAGCTAAGCGCGGGTAG
>Replication_Deletion-5_9-201
CTAGGGAACCAGGCTTAACGACCCGTGCCGTCTCCttaaactcctcgtcatcgtcatcag
gagtgattatgacatggtcacattgacggcaacacttgccctgatcgggtgccacgggag
cccttgggcctgggttaagtcgaagacagcatcaatcttgggcataccgatggctcagaa
gcagagtgcctcttgGGAGACGGGCGATGTAACAAGCTAAGCGCGGGTAG
>Replication_Deletion-5_3-202
CTAGGGAACCAGGCTTAACGACCCGCGTCTCCttaaactcatcgcgctcgtcatcgtcat
caggagtgattatgacatggtcacattgacggcaacacttgccctgatcgggtgccacgg
gagcccttgggcctgggttaagtcgaagacagcatcaatcttgggcataccgatggctca
gaagcagagtgcctcttgGGAGACGGATGTAACAAGCTAAGCGCGGGTAG
>Replication_Deletion-5_6-202
CTAGGGAACCAGGCTTAACGACCCGTCGTCTCCttaaactcatcctcgtcatcgtcatca
ggagtgattatgacatggtcacattgacggcaacacttgccctgatcgggtgccacggga
gcccttgggcctgggttaagtcgaagacagcatcaatcttgggcataccgatggctcaga
agcagagtgcctcttgGGAGACGGCGATGTAACAAGCTAAGCGCGGGTAG
>Replication_Deletion-5_9-202
CTAGGGAACCAGGCTTAACGACCCGTGCCGTCTCCttaaactcatcgtcatcgtcatcag
gagtgattatgacatggtcacattgacggcaacacttgccctgatcgggtgccacgggag
cccttgggcctgggttaagtcgaagacagcatcaatcttgggcataccgatggctcagaa
gcagagtgcctcttgGGAGACGGGCGATGTAACAAGCTAAGCGCGGGTAG
>Replication_Deletion-5_3-203
CTAGGGAACCAGGCTTAACGACCCGCGTCTCCttaaactcatctctctcgtcatcgtcat
caggagtgattatgacatggtcacattgacggcaacacttgccctgatcgggtgccacgg
gagcccttgggcctgggttaagtcgaagacagcatcaatcttgggcataccgatggctca
gaagcagagtgcctcttgGGAGACGGATGTAACAAGCTAAGCGCGGGTAG
>Replication_Deletion-5_6-203
CTAGGGAACCAGGCTTAACGACCCGTCGTCTCCttaaactcatctctgtcatcgtcatca
ggagtgattatgacatggtcacattgacggcaacacttgccctgatcgggtgccacggga
gcccttgggcctgggttaagtcgaagacagcatcaatcttgggcataccgatggctcaga
agcagagtgcctcttgGGAGACGGCGATGTAACAAGCTAAGCGCGGGTAG
>Replication_Deletion-5_9-203
CTAGGGAACCAGGCTTAACGACCCGTGCCGTCTCCttaaactcatctctatcgtcatcag
gagtgattatgacatggtcacattgacggcaacacttgccctgatcgggtgccacgggag
cccttgggcctgggttaagtcgaagacagcatcaatcttgggcataccgatggctcagaa
gcagagtgcctcttgGGAGACGGGCGATGTAACAAGCTAAGCGCGGGTAG
>Replication_Deletion-5_3-204
CTAGGGAACCAGGCTTAACGACCCGCGTCTCCttaaactcatctctgcggtcatcgtcat
caggagtgattatgacatggtcacattgacggcaacacttgccctgatcgggtgccacgg
gagcccttgggcctgggttaagtcgaagacagcatcaatcttgggcataccgatggctca
gaagcagagtgcctcttgGGAGACGGATGTAACAAGCTAAGCGCGGGTAG
>Replication_Deletion-5_6-204
CTAGGGAACCAGGCTTAACGACCCGTCGTCTCCttaaactcatctctgcgatcgtcatca
ggagtgattatgacatggtcacattgacggcaacacttgccctgatcgggtgccacggga
gcccttgggcctgggttaagtcgaagacagcatcaatcttgggcataccgatggctcaga
agcagagtgcctcttgGGAGACGGCGATGTAACAAGCTAAGCGCGGGTAG
>Replication_Deletion-5_9-204
CTAGGGAACCAGGCTTAACGACCCGTGCCGTCTCCttaaactcatctctgcggtcatcag
gagtgattatgacatggtcacattgacggcaacacttgccctgatcgggtgccacgggag
cccttgggcctgggttaagtcgaagacagcatcaatcttgggcataccgatggctcagaa
gcagagtgcctcttgGGAGACGGGCGATGTAACAAGCTAAGCGCGGGTAG
>Replication_Deletion-5_3-205
CTAGGGAACCAGGCTTAACGACCCGCGTCTCCttaaactcatctctgcgctcatcgtcat
caggagtgattatgacatggtcacattgacggcaacacttgccctgatcgggtgccacgg
gagcccttgggcctgggttaagtcgaagacagcatcaatcttgggcataccgatggctca
gaagcagagtgcctcttgGGAGACGGATGTAACAAGCTAAGCGCGGGTAG
>Replication_Deletion-5_6-205
CTAGGGAACCAGGCTTAACGACCCGTCGTCTCCttaaactcatctctgcgctcgtcatca
ggagtgattatgacatggtcacattgacggcaacacttgccctgatcgggtgccacggga
gcccttgggcctgggttaagtcgaagacagcatcaatcttgggcataccgatggctcaga
agcagagtgcctcttgGGAGACGGCGATGTAACAAGCTAAGCGCGGGTAG
>Replication_Deletion-5_9-205
CTAGGGAACCAGGCTTAACGACCCGTGCCGTCTCCttaaactcatctctgcgctcatcag
gagtgattatgacatggtcacattgacggcaacacttgccctgatcgggtgccacgggag
cccttgggcctgggttaagtcgaagacagcatcaatcttgggcataccgatggctcagaa
gcagagtgcctcttgGGAGACGGGCGATGTAACAAGCTAAGCGCGGGTAG
>Replication_Deletion-5_3-206
CTAGGGAACCAGGCTTAACGACCCGCGTCTCCttaaactcatctctgcgctcgtcgtcat
caggagtgattatgacatggtcacattgacggcaacacttgccctgatcgggtgccacgg
gagcccttgggcctgggttaagtcgaagacagcatcaatcttgggcataccgatggctca
gaagcagagtgcctcttgGGAGACGGATGTAACAAGCTAAGCGCGGGTAG
>Replication_Deletion-5_6-206
CTAGGGAACCAGGCTTAACGACCCGTCGTCTCCttaaactcatctctgcgctcgtcatca
ggagtgattatgacatggtcacattgacggcaacacttgccctgatcgggtgccacggga
gcccttgggcctgggttaagtcgaagacagcatcaatcttgggcataccgatggctcaga
agcagagtgcctcttgGGAGACGGCGATGTAACAAGCTAAGCGCGGGTAG
>Replication_Deletion-5_9-206
CTAGGGAACCAGGCTTAACGACCCGTGCCGTCTCCttaaactcatctctgcgctcgtcag
gagtgattatgacatggtcacattgacggcaacacttgccctgatcgggtgccacgggag
cccttgggcctgggttaagtcgaagacagcatcaatcttgggcataccgatggctcagaa
gcagagtgcctcttgGGAGACGGGCGATGTAACAAGCTAAGCGCGGGTAG
>Replication_Deletion-5_3-207
CTAGGGAACCAGGCTTAACGACCCGCGTCTCCttaaactcatctctgcgctcgtcatcat
caggagtgattatgacatggtcacattgacggcaacacttgccctgatcgggtgccacgg
gagcccttgggcctgggttaagtcgaagacagcatcaatcttgggcataccgatggctca
gaagcagagtgcctcttgGGAGACGGATGTAACAAGCTAAGCGCGGGTAG
>Replication_Deletion-5_6-207
CTAGGGAACCAGGCTTAACGACCCGTCGTCTCCttaaactcatctctgcgctcgtcatca
ggagtgattatgacatggtcacattgacggcaacacttgccctgatcgggtgccacggga
gcccttgggcctgggttaagtcgaagacagcatcaatcttgggcataccgatggctcaga
agcagagtgcctcttgGGAGACGGCGATGTAACAAGCTAAGCGCGGGTAG
>Replication_Deletion-5_9-207
CTAGGGAACCAGGCTTAACGACCCGTGCCGTCTCCttaaactcatctctgcgctcgtcat
cagtgattatgacatggtcacattgacggcaacacttgccctgatcgggtgccacgggag
cccttgggcctgggttaagtcgaagacagcatcaatcttgggcataccgatggctcagaa
gcagagtgcctcttgGGAGACGGGCGATGTAACAAGCTAAGCGCGGGTAG
>Replication_Deletion-5_3-208
CTAGGGAACCAGGCTTAACGACCCGCGTCTCCttaaactcatctctgcgctcgtcatcgt
caggagtgattatgacatggtcacattgacggcaacacttgccctgatcgggtgccacgg
gagcccttgggcctgggttaagtcgaagacagcatcaatcttgggcataccgatggctca
gaagcagagtgcctcttgGGAGACGGATGTAACAAGCTAAGCGCGGGTAG
>Replication_Deletion-5_6-208
CTAGGGAACCAGGCTTAACGACCCGTCGTCTCCttaaactcatctctgcgctcgtcatcg
tcagtgattatgacatggtcacattgacggcaacacttgccctgatcgggtgccacggga
gcccttgggcctgggttaagtcgaagacagcatcaatcttgggcataccgatggctcaga
agcagagtgcctcttgGGAGACGGCGATGTAACAAGCTAAGCGCGGGTAG
>Replication_Deletion-5_9-208
CTAGGGAACCAGGCTTAACGACCCGTGCCGTCTCCttaaactcatctctgcgctcgtcat
cgtcgattatgacatggtcacattgacggcaacacttgccctgatcgggtgccacgggag
cccttgggcctgggttaagtcgaagacagcatcaatcttgggcataccgatggctcagaa
gcagagtgcctcttgGGAGACGGGCGATGTAACAAGCTAAGCGCGGGTAG
>Replication_Deletion-5_3-209
CTAGGGAACCAGGCTTAACGACCCGCGTCTCCttaaactcatctctgcgctcgtcatcgt
catcagtgattatgacatggtcacattgacggcaacacttgccctgatcgggtgccacgg
gagcccttgggcctgggttaagtcgaagacagcatcaatcttgggcataccgatggctca
gaagcagagtgcctcttgGGAGACGGATGTAACAAGCTAAGCGCGGGTAG
>Replication_Deletion-5_6-209
CTAGGGAACCAGGCTTAACGACCCGTCGTCTCCttaaactcatctctgcgctcgtcatcg
tcatcgattatgacatggtcacattgacggcaacacttgccctgatcgggtgccacggga
gcccttgggcctgggttaagtcgaagacagcatcaatcttgggcataccgatggctcaga
agcagagtgcctcttgGGAGACGGCGATGTAACAAGCTAAGCGCGGGTAG
>Replication_Deletion-5_9-209
CTAGGGAACCAGGCTTAACGACCCGTGCCGTCTCCttaaactcatctctgcgctcgtcat
cgtcatctatgacatggtcacattgacggcaacacttgccctgatcgggtgccacgggag
cccttgggcctgggttaagtcgaagacagcatcaatcttgggcataccgatggctcagaa
gcagagtgcctcttgGGAGACGGGCGATGTAACAAGCTAAGCGCGGGTAG
>Replication_Deletion-5_3-210
CTAGGGAACCAGGCTTAACGACCCGCGTCTCCttaaactcatctctgcgctcgtcatcgt
catcagggattatgacatggtcacattgacggcaacacttgccctgatcgggtgccacgg
gagcccttgggcctgggttaagtcgaagacagcatcaatcttgggcataccgatggctca
gaagcagagtgcctcttgGGAGACGGATGTAACAAGCTAAGCGCGGGTAG
>Replication_Deletion-5_6-210
CTAGGGAACCAGGCTTAACGACCCGTCGTCTCCttaaactcatctctgcgctcgtcatcg
tcatcaggtatgacatggtcacattgacggcaacacttgccctgatcgggtgccacggga
gcccttgggcctgggttaagtcgaagacagcatcaatcttgggcataccgatggctcaga
agcagagtgcctcttgGGAGACGGCGATGTAACAAGCTAAGCGCGGGTAG
>Replication_Deletion-5_9-210
CTAGGGAACCAGGCTTAACGACCCGTGCCGTCTCCttaaactcatctctgcgctcgtcat
cgtcatcagggacatggtcacattgacggcaacacttgccctgatcgggtgccacgggag
cccttgggcctgggttaagtcgaagacagcatcaatcttgggcataccgatggctcagaa
gcagagtgcctcttgGGAGACGGGCGATGTAACAAGCTAAGCGCGGGTAG
>Replication_Deletion-5_3-211
CTAGGGAACCAGGCTTAACGACCCGCGTCTCCttaaactcatctctgcgctcgtcatcgt
catcaggagttatgacatggtcacattgacggcaacacttgccctgatcgggtgccacgg
gagcccttgggcctgggttaagtcgaagacagcatcaatcttgggcataccgatggctca
gaagcagagtgcctcttgGGAGACGGATGTAACAAGCTAAGCGCGGGTAG
>Replication_Deletion-5_6-211
CTAGGGAACCAGGCTTAACGACCCGTCGTCTCCttaaactcatctctgcgctcgtcatcg
tcatcaggagtgacatggtcacattgacggcaacacttgccctgatcgggtgccacggga
gcccttgggcctgggttaagtcgaagacagcatcaatcttgggcataccgatggctcaga
agcagagtgcctcttgGGAGACGGCGATGTAACAAGCTAAGCGCGGGTAG
>Replication_Deletion-5_9-211
CTAGGGAACCAGGCTTAACGACCCGTGCCGTCTCCttaaactcatctctgcgctcgtcat
cgtcatcaggagtatggtcacattgacggcaacacttgccctgatcgggtgccacgggag
cccttgggcctgggttaagtcgaagacagcatcaatcttgggcataccgatggctcagaa
gcagagtgcctcttgGGAGACGGGCGATGTAACAAGCTAAGCGCGGGTAG
>Replication_Deletion-5_3-212
CTAGGGAACCAGGCTTAACGACCCGCGTCTCCttaaactcatctctgcgctcgtcatcgt
catcaggagtgatgacatggtcacattgacggcaacacttgccctgatcgggtgccacgg
gagcccttgggcctgggttaagtcgaagacagcatcaatcttgggcataccgatggctca
gaagcagagtgcctcttgGGAGACGGATGTAACAAGCTAAGCGCGGGTAG
>Replication_Deletion-5_6-212
CTAGGGAACCAGGCTTAACGACCCGTCGTCTCCttaaactcatctctgcgctcgtcatcg
tcatcaggagtgatatggtcacattgacggcaacacttgccctgatcgggtgccacggga
gcccttgggcctgggttaagtcgaagacagcatcaatcttgggcataccgatggctcaga
agcagagtgcctcttgGGAGACGGCGATGTAACAAGCTAAGCGCGGGTAG
>Replication_Deletion-5_9-212
CTAGGGAACCAGGCTTAACGACCCGTGCCGTCTCCttaaactcatctctgcgctcgtcat
cgtcatcaggagtgatgtcacattgacggcaacacttgccctgatcgggtgccacgggag
cccttgggcctgggttaagtcgaagacagcatcaatcttgggcataccgatggctcagaa
gcagagtgcctcttgGGAGACGGGCGATGTAACAAGCTAAGCGCGGGTAG
>Replication_Deletion-5_3-213
CTAGGGAACCAGGCTTAACGACCCGCGTCTCCttaaactcatctctgcgctcgtcatcgt
catcaggagtgattatatggtcacattgacggcaacacttgccctgatcgggtgccacgg
gagcccttgggcctgggttaagtcgaagacagcatcaatcttgggcataccgatggctca
gaagcagagtgcctcttgGGAGACGGATGTAACAAGCTAAGCGCGGGTAG
>Replication_Deletion-5_6-213
CTAGGGAACCAGGCTTAACGACCCGTCGTCTCCttaaactcatctctgcgctcgtcatcg
tcatcaggagtgattatgtcacattgacggcaacacttgccctgatcgggtgccacggga
gcccttgggcctgggttaagtcgaagacagcatcaatcttgggcataccgatggctcaga
agcagagtgcctcttgGGAGACGGCGATGTAACAAGCTAAGCGCGGGTAG
>Replication_Deletion-5_9-213
CTAGGGAACCAGGCTTAACGACCCGTGCCGTCTCCttaaactcatctctgcgctcgtcat
cgtcatcaggagtgattatacattgacggcaacacttgccctgatcgggtgccacgggag
cccttgggcctgggttaagtcgaagacagcatcaatcttgggcataccgatggctcagaa
gcagagtgcctcttgGGAGACGGGCGATGTAACAAGCTAAGCGCGGGTAG
>Replication_Deletion-5_3-214
CTAGGGAACCAGGCTTAACGACCCGCGTCTCCttaaactcatctctgcgctcgtcatcgt
catcaggagtgattatgacgtcacattgacggcaacacttgccctgatcgggtgccacgg
gagcccttgggcctgggttaagtcgaagacagcatcaatcttgggcataccgatggctca
gaagcagagtgcctcttgGGAGACGGATGTAACAAGCTAAGCGCGGGTAG
>Replication_Deletion-5_6-214
CTAGGGAACCAGGCTTAACGACCCGTCGTCTCCttaaactcatctctgcgctcgtcatcg
tcatcaggagtgattatgacacattgacggcaacacttgccctgatcgggtgccacggga
gcccttgggcctgggttaagtcgaagacagcatcaatcttgggcataccgatggctcaga
agcagagtgcctcttgGGAGACGGCGATGTAACAAGCTAAGCGCGGGTAG
>Replication_Deletion-5_9-214
CTAGGGAACCAGGCTTAACGACCCGTGCCGTCTCCttaaactcatctctgcgctcgtcat
cgtcatcaggagtgattatgacttgacggcaacacttgccctgatcgggtgccacgggag
cccttgggcctgggttaagtcgaagacagcatcaatcttgggcataccgatggctcagaa
gcagagtgcctcttgGGAGACGGGCGATGTAACAAGCTAAGCGCGGGTAG
>Replication_Deletion-5_3-215
CTAGGGAACCAGGCTTAACGACCCGCGTCTCCttaaactcatctctgcgctcgtcatcgt
catcaggagtgattatgacatgacattgacggcaacacttgccctgatcgggtgccacgg
gagcccttgggcctgggttaagtcgaagacagcatcaatcttgggcataccgatggctca
gaagcagagtgcctcttgGGAGACGGATGTAACAAGCTAAGCGCGGGTAG
>Replication_Deletion-5_6-215
CTAGGGAACCAGGCTTAACGACCCGTCGTCTCCttaaactcatctctgcgctcgtcatcg
tcatcaggagtgattatgacatgttgacggcaacacttgccctgatcgggtgccacggga
gcccttgggcctgggttaagtcgaagacagcatcaatcttgggcataccgatggctcaga
agcagagtgcctcttgGGAGACGGCGATGTAACAAGCTAAGCGCGGGTAG
>Replication_Deletion-5_9-215
CTAGGGAACCAGGCTTAACGACCCGTGCCGTCTCCttaaactcatctctgcgctcgtcat
cgtcatcaggagtgattatgacatgacggcaacacttgccctgatcgggtgccacgggag
cccttgggcctgggttaagtcgaagacagcatcaatcttgggcataccgatggctcagaa
gcagagtgcctcttgGGAGACGGGCGATGTAACAAGCTAAGCGCGGGTAG
>Replication_Deletion-5_3-216
CTAGGGAACCAGGCTTAACGACCCGCGTCTCCttaaactcatctctgcgctcgtcatcgt
catcaggagtgattatgacatggtcttgacggcaacacttgccctgatcgggtgccacgg
gagcccttgggcctgggttaagtcgaagacagcatcaatcttgggcataccgatggctca
gaagcagagtgcctcttgGGAGACGGATGTAACAAGCTAAGCGCGGGTAG
>Replication_Deletion-5_6-216
CTAGGGAACCAGGCTTAACGACCCGTCGTCTCCttaaactcatctctgcgctcgtcatcg
tcatcaggagtgattatgacatggtcacggcaacacttgccctgatcgggtgccacggga
gcccttgggcctgggttaagtcgaagacagcatcaatcttgggcataccgatggctcaga
agcagagtgcctcttgGGAGACGGCGATGTAACAAGCTAAGCGCGGGTAG
>Replication_Deletion-5_9-216
CTAGGGAACCAGGCTTAACGACCCGTGCCGTCTCCttaaactcatctctgcgctcgtcat
cgtcatcaggagtgattatgacatggtcgcaacacttgccctgatcgggtgccacgggag
cccttgggcctgggttaagtcgaagacagcatcaatcttgggcataccgatggctcagaa
gcagagtgcctcttgGGAGACGGGCGATGTAACAAGCTAAGCGCGGGTAG
>Replication_Deletion-5_3-217
CTAGGGAACCAGGCTTAACGACCCGCGTCTCCttaaactcatctctgcgctcgtcatcgt
catcaggagtgattatgacatggtcacaacggcaacacttgccctgatcgggtgccacgg
gagcccttgggcctgggttaagtcgaagacagcatcaatcttgggcataccgatggctca
gaagcagagtgcctcttgGGAGACGGATGTAACAAGCTAAGCGCGGGTAG
>Replication_Deletion-5_6-217
CTAGGGAACCAGGCTTAACGACCCGTCGTCTCCttaaactcatctctgcgctcgtcatcg
tcatcaggagtgattatgacatggtcacagcaacacttgccctgatcgggtgccacggga
gcccttgggcctgggttaagtcgaagacagcatcaatcttgggcataccgatggctcaga
agcagagtgcctcttgGGAGACGGCGATGTAACAAGCTAAGCGCGGGTAG
>Replication_Deletion-5_9-217
CTAGGGAACCAGGCTTAACGACCCGTGCCGTCTCCttaaactcatctctgcgctcgtcat
cgtcatcaggagtgattatgacatggtcacaacacttgccctgatcgggtgccacgggag
cccttgggcctgggttaagtcgaagacagcatcaatcttgggcataccgatggctcagaa
gcagagtgcctcttgGGAGACGGGCGATGTAACAAGCTAAGCGCGGGTAG
>Replication_Deletion-5_3-218
CTAGGGAACCAGGCTTAACGACCCGCGTCTCCttaaactcatctctgcgctcgtcatcgt
catcaggagtgattatgacatggtcacattggcaacacttgccctgatcgggtgccacgg
gagcccttgggcctgggttaagtcgaagacagcatcaatcttgggcataccgatggctca
gaagcagagtgcctcttgGGAGACGGATGTAACAAGCTAAGCGCGGGTAG
>Replication_Deletion-5_6-218
CTAGGGAACCAGGCTTAACGACCCGTCGTCTCCttaaactcatctctgcgctcgtcatcg
tcatcaggagtgattatgacatggtcacattgacacttgccctgatcgggtgccacggga
gcccttgggcctgggttaagtcgaagacagcatcaatcttgggcataccgatggctcaga
agcagagtgcctcttgGGAGACGGCGATGTAACAAGCTAAGCGCGGGTAG
>Replication_Deletion-5_9-218
CTAGGGAACCAGGCTTAACGACCCGTGCCGTCTCCttaaactcatctctgcgctcgtcat
cgtcatcaggagtgattatgacatggtcacattgcttgccctgatcgggtgccacgggag
cccttgggcctgggttaagtcgaagacagcatcaatcttgggcataccgatggctcagaa
gcagagtgcctcttgGGAGACGGGCGATGTAACAAGCTAAGCGCGGGTAG
>Replication_Deletion-5_3-219
CTAGGGAACCAGGCTTAACGACCCGCGTCTCCttaaactcatctctgcgctcgtcatcgt
catcaggagtgattatgacatggtcacattgacgacacttgccctgatcgggtgccacgg
gagcccttgggcctgggttaagtcgaagacagcatcaatcttgggcataccgatggctca
gaagcagagtgcctcttgGGAGACGGATGTAACAAGCTAAGCGCGGGTAG
>Replication_Deletion-5_6-219
CTAGGGAACCAGGCTTAACGACCCGTCGTCTCCttaaactcatctctgcgctcgtcatcg
tcatcaggagtgattatgacatggtcacattgacgcttgccctgatcgggtgccacggga
gcccttgggcctgggttaagtcgaagacagcatcaatcttgggcataccgatggctcaga
agcagagtgcctcttgGGAGACGGCGATGTAACAAGCTAAGCGCGGGTAG
>Replication_Deletion-5_9-219
CTAGGGAACCAGGCTTAACGACCCGTGCCGTCTCCttaaactcatctctgcgctcgtcat
cgtcatcaggagtgattatgacatggtcacattgacggccctgatcgggtgccacgggag
cccttgggcctgggttaagtcgaagacagcatcaatcttgggcataccgatggctcagaa
gcagagtgcctcttgGGAGACGGGCGATGTAACAAGCTAAGCGCGGGTAG
>Replication_Deletion-5_3-220
CTAGGGAACCAGGCTTAACGACCCGCGTCTCCttaaactcatctctgcgctcgtcatcgt
catcaggagtgattatgacatggtcacattgacggcacttgccctgatcgggtgccacgg
gagcccttgggcctgggttaagtcgaagacagcatcaatcttgggcataccgatggctca
gaagcagagtgcctcttgGGAGACGGATGTAACAAGCTAAGCGCGGGTAG
>Replication_Deletion-5_6-220
CTAGGGAACCAGGCTTAACGACCCGTCGTCTCCttaaactcatctctgcgctcgtcatcg
tcatcaggagtgattatgacatggtcacattgacggcagccctgatcgggtgccacggga
gcccttgggcctgggttaagtcgaagacagcatcaatcttgggcataccgatggctcaga
agcagagtgcctcttgGGAGACGGCGATGTAACAAGCTAAGCGCGGGTAG
>Replication_Deletion-5_9-220
CTAGGGAACCAGGCTTAACGACCCGTGCCGTCTCCttaaactcatctctgcgctcgtcat
cgtcatcaggagtgattatgacatggtcacattgacggcactgatcgggtgccacgggag
cccttgggcctgggttaagtcgaagacagcatcaatcttgggcataccgatggctcagaa
gcagagtgcctcttgGGAGACGGGCGATGTAACAAGCTAAGCGCGGGTAG
>Replication_Deletion-5_3-221
CTAGGGAACCAGGCTTAACGACCCGCGTCTCCttaaactcatctctgcgctcgtcatcgt
catcaggagtgattatgacatggtcacattgacggcaacagccctgatcgggtgccacgg
gagcccttgggcctgggttaagtcgaagacagcatcaatcttgggcataccgatggctca
gaagcagagtgcctcttgGGAGACGGATGTAACAAGCTAAGCGCGGGTAG
>Replication_Deletion-5_6-221
CTAGGGAACCAGGCTTAACGACCCGTCGTCTCCttaaactcatctctgcgctcgtcatcg
tcatcaggagtgattatgacatggtcacattgacggcaacactgatcgggtgccacggga
gcccttgggcctgggttaagtcgaagacagcatcaatcttgggcataccgatggctcaga
agcagagtgcctcttgGGAGACGGCGATGTAACAAGCTAAGCGCGGGTAG
>Replication_Deletion-5_9-221
CTAGGGAACCAGGCTTAACGACCCGTGCCGTCTCCttaaactcatctctgcgctcgtcat
cgtcatcaggagtgattatgacatggtcacattgacggcaacaatcgggtgccacgggag
cccttgggcctgggttaagtcgaagacagcatcaatcttgggcataccgatggctcagaa
gcagagtgcctcttgGGAGACGGGCGATGTAACAAGCTAAGCGCGGGTAG
>Replication_Deletion-5_3-222
CTAGGGAACCAGGCTTAACGACCCGCGTCTCCttaaactcatctctgcgctcgtcatcgt
catcaggagtgattatgacatggtcacattgacggcaacacttctgatcgggtgccacgg
gagcccttgggcctgggttaagtcgaagacagcatcaatcttgggcataccgatggctca
gaagcagagtgcctcttgGGAGACGGATGTAACAAGCTAAGCGCGGGTAG
>Replication_Deletion-5_6-222
CTAGGGAACCAGGCTTAACGACCCGTCGTCTCCttaaactcatctctgcgctcgtcatcg
tcatcaggagtgattatgacatggtcacattgacggcaacacttatcgggtgccacggga
gcccttgggcctgggttaagtcgaagacagcatcaatcttgggcataccgatggctcaga
agcagagtgcctcttgGGAGACGGCGATGTAACAAGCTAAGCGCGGGTAG
>Replication_Deletion-5_9-222
CTAGGGAACCAGGCTTAACGACCCGTGCCGTCTCCttaaactcatctctgcgctcgtcat
cgtcatcaggagtgattatgacatggtcacattgacggcaacacttgggtgccacgggag
cccttgggcctgggttaagtcgaagacagcatcaatcttgggcataccgatggctcagaa
gcagagtgcctcttgGGAGACGGGCGATGTAACAAGCTAAGCGCGGGTAG
>Replication_Deletion-5_3-223
CTAGGGAACCAGGCTTAACGACCCGCGTCTCCttaaactcatctctgcgctcgtcatcgt
catcaggagtgattatgacatggtcacattgacggcaacacttgccatcgggtgccacgg
gagcccttgggcctgggttaagtcgaagacagcatcaatcttgggcataccgatggctca
gaagcagagtgcctcttgGGAGACGGATGTAACAAGCTAAGCGCGGGTAG
>Replication_Deletion-5_6-223
CTAGGGAACCAGGCTTAACGACCCGTCGTCTCCttaaactcatctctgcgctcgtcatcg
tcatcaggagtgattatgacatggtcacattgacggcaacacttgccgggtgccacggga
gcccttgggcctgggttaagtcgaagacagcatcaatcttgggcataccgatggctcaga
agcagagtgcctcttgGGAGACGGCGATGTAACAAGCTAAGCGCGGGTAG
>Replication_Deletion-5_9-223
CTAGGGAACCAGGCTTAACGACCCGTGCCGTCTCCttaaactcatctctgcgctcgtcat
cgtcatcaggagtgattatgacatggtcacattgacggcaacacttgcctgccacgggag
cccttgggcctgggttaagtcgaagacagcatcaatcttgggcataccgatggctcagaa
gcagagtgcctcttgGGAGACGGGCGATGTAACAAGCTAAGCGCGGGTAG
>Replication_Deletion-5_3-224
CTAGGGAACCAGGCTTAACGACCCGCGTCTCCttaaactcatctctgcgctcgtcatcgt
catcaggagtgattatgacatggtcacattgacggcaacacttgccctggggtgccacgg
gagcccttgggcctgggttaagtcgaagacagcatcaatcttgggcataccgatggctca
gaagcagagtgcctcttgGGAGACGGATGTAACAAGCTAAGCGCGGGTAG
>Replication_Deletion-5_6-224
CTAGGGAACCAGGCTTAACGACCCGTCGTCTCCttaaactcatctctgcgctcgtcatcg
tcatcaggagtgattatgacatggtcacattgacggcaacacttgccctgtgccacggga
gcccttgggcctgggttaagtcgaagacagcatcaatcttgggcataccgatggctcaga
agcagagtgcctcttgGGAGACGGCGATGTAACAAGCTAAGCGCGGGTAG
>Replication_Deletion-5_9-224
CTAGGGAACCAGGCTTAACGACCCGTGCCGTCTCCttaaactcatctctgcgctcgtcat
cgtcatcaggagtgattatgacatggtcacattgacggcaacacttgccctgcacgggag
cccttgggcctgggttaagtcgaagacagcatcaatcttgggcataccgatggctcagaa
gcagagtgcctcttgGGAGACGGGCGATGTAACAAGCTAAGCGCGGGTAG
>Replication_Deletion-5_3-225
CTAGGGAACCAGGCTTAACGACCCGCGTCTCCttaaactcatctctgcgctcgtcatcgt
catcaggagtgattatgacatggtcacattgacggcaacacttgccctgatctgccacgg
gagcccttgggcctgggttaagtcgaagacagcatcaatcttgggcataccgatggctca
gaagcagagtgcctcttgGGAGACGGATGTAACAAGCTAAGCGCGGGTAG
>Replication_Deletion-5_6-225
CTAGGGAACCAGGCTTAACGACCCGTCGTCTCCttaaactcatctctgcgctcgtcatcg
tcatcaggagtgattatgacatggtcacattgacggcaacacttgccctgatccacggga
gcccttgggcctgggttaagtcgaagacagcatcaatcttgggcataccgatggctcaga
agcagagtgcctcttgGGAGACGGCGATGTAACAAGCTAAGCGCGGGTAG
>Replication_Deletion-5_9-225
CTAGGGAACCAGGCTTAACGACCCGTGCCGTCTCCttaaactcatctctgcgctcgtcat
cgtcatcaggagtgattatgacatggtcacattgacggcaacacttgccctgatcgggag
cccttgggcctgggttaagtcgaagacagcatcaatcttgggcataccgatggctcagaa
gcagagtgcctcttgGGAGACGGGCGATGTAACAAGCTAAGCGCGGGTAG
>Replication_Deletion-5_3-226
CTAGGGAACCAGGCTTAACGACCCGCGTCTCCttaaactcatctctgcgctcgtcatcgt
catcaggagtgattatgacatggtcacattgacggcaacacttgccctgatcgggcacgg
gagcccttgggcctgggttaagtcgaagacagcatcaatcttgggcataccgatggctca
gaagcagagtgcctcttgGGAGACGGATGTAACAAGCTAAGCGCGGGTAG
>Replication_Deletion-5_6-226
CTAGGGAACCAGGCTTAACGACCCGTCGTCTCCttaaactcatctctgcgctcgtcatcg
tcatcaggagtgattatgacatggtcacattgacggcaacacttgccctgatcgggggga
gcccttgggcctgggttaagtcgaagacagcatcaatcttgggcataccgatggctcaga
agcagagtgcctcttgGGAGACGGCGATGTAACAAGCTAAGCGCGGGTAG
>Replication_Deletion-5_9-226
CTAGGGAACCAGGCTTAACGACCCGTGCCGTCTCCttaaactcatctctgcgctcgtcat
cgtcatcaggagtgattatgacatggtcacattgacggcaacacttgccctgatcgggag
cccttgggcctgggttaagtcgaagacagcatcaatcttgggcataccgatggctcagaa
gcagagtgcctcttgGGAGACGGGCGATGTAACAAGCTAAGCGCGGGTAG
>Replication_Deletion-5_3-227
CTAGGGAACCAGGCTTAACGACCCGCGTCTCCttaaactcatctctgcgctcgtcatcgt
catcaggagtgattatgacatggtcacattgacggcaacacttgccctgatcgggtgcgg
gagcccttgggcctgggttaagtcgaagacagcatcaatcttgggcataccgatggctca
gaagcagagtgcctcttgGGAGACGGATGTAACAAGCTAAGCGCGGGTAG
>Replication_Deletion-5_6-227
CTAGGGAACCAGGCTTAACGACCCGTCGTCTCCttaaactcatctctgcgctcgtcatcg
tcatcaggagtgattatgacatggtcacattgacggcaacacttgccctgatcgggtgca
gcccttgggcctgggttaagtcgaagacagcatcaatcttgggcataccgatggctcaga
agcagagtgcctcttgGGAGACGGCGATGTAACAAGCTAAGCGCGGGTAG
>Replication_Deletion-5_9-227
CTAGGGAACCAGGCTTAACGACCCGTGCCGTCTCCttaaactcatctctgcgctcgtcat
cgtcatcaggagtgattatgacatggtcacattgacggcaacacttgccctgatcgggtg
cccttgggcctgggttaagtcgaagacagcatcaatcttgggcataccgatggctcagaa
gcagagtgcctcttgGGAGACGGGCGATGTAACAAGCTAAGCGCGGGTAG
>Replication_Deletion-5_3-228
CTAGGGAACCAGGCTTAACGACCCGCGTCTCCttaaactcatctctgcgctcgtcatcgt
catcaggagtgattatgacatggtcacattgacggcaacacttgccctgatcgggtgcca
cagcccttgggcctgggttaagtcgaagacagcatcaatcttgggcataccgatggctca
gaagcagagtgcctcttgGGAGACGGATGTAACAAGCTAAGCGCGGGTAG
>Replication_Deletion-5_6-228
CTAGGGAACCAGGCTTAACGACCCGTCGTCTCCttaaactcatctctgcgctcgtcatcg
tcatcaggagtgattatgacatggtcacattgacggcaacacttgccctgatcgggtgcc
acccttgggcctgggttaagtcgaagacagcatcaatcttgggcataccgatggctcaga
agcagagtgcctcttgGGAGACGGCGATGTAACAAGCTAAGCGCGGGTAG
>Replication_Deletion-5_9-228
CTAGGGAACCAGGCTTAACGACCCGTGCCGTCTCCttaaactcatctctgcgctcgtcat
cgtcatcaggagtgattatgacatggtcacattgacggcaacacttgccctgatcgggtg
ccactgggcctgggttaagtcgaagacagcatcaatcttgggcataccgatggctcagaa
gcagagtgcctcttgGGAGACGGGCGATGTAACAAGCTAAGCGCGGGTAG
>Replication_Deletion-5_3-229
CTAGGGAACCAGGCTTAACGACCCGCGTCTCCttaaactcatctctgcgctcgtcatcgt
catcaggagtgattatgacatggtcacattgacggcaacacttgccctgatcgggtgcca
cgggccttgggcctgggttaagtcgaagacagcatcaatcttgggcataccgatggctca
gaagcagagtgcctcttgGGAGACGGATGTAACAAGCTAAGCGCGGGTAG
>Replication_Deletion-5_6-229
CTAGGGAACCAGGCTTAACGACCCGTCGTCTCCttaaactcatctctgcgctcgtcatcg
tcatcaggagtgattatgacatggtcacattgacggcaacacttgccctgatcgggtgcc
acgggtgggcctgggttaagtcgaagacagcatcaatcttgggcataccgatggctcaga
agcagagtgcctcttgGGAGACGGCGATGTAACAAGCTAAGCGCGGGTAG
>Replication_Deletion-5_9-229
CTAGGGAACCAGGCTTAACGACCCGTGCCGTCTCCttaaactcatctctgcgctcgtcat
cgtcatcaggagtgattatgacatggtcacattgacggcaacacttgccctgatcgggtg
ccacggggcctgggttaagtcgaagacagcatcaatcttgggcataccgatggctcagaa
gcagagtgcctcttgGGAGACGGGCGATGTAACAAGCTAAGCGCGGGTAG
>Replication_Deletion-5_3-230
CTAGGGAACCAGGCTTAACGACCCGCGTCTCCttaaactcatctctgcgctcgtcatcgt
catcaggagtgattatgacatggtcacattgacggcaacacttgccctgatcgggtgcca
cgggagctgggcctgggttaagtcgaagacagcatcaatcttgggcataccgatggctca
gaagcagagtgcctcttgGGAGACGGATGTAACAAGCTAAGCGCGGGTAG
>Replication_Deletion-5_6-230
CTAGGGAACCAGGCTTAACGACCCGTCGTCTCCttaaactcatctctgcgctcgtcatcg
tcatcaggagtgattatgacatggtcacattgacggcaacacttgccctgatcgggtgcc
acgggagcgcctgggttaagtcgaagacagcatcaatcttgggcataccgatggctcaga
agcagagtgcctcttgGGAGACGGCGATGTAACAAGCTAAGCGCGGGTAG
>Replication_Deletion-5_9-230
CTAGGGAACCAGGCTTAACGACCCGTGCCGTCTCCttaaactcatctctgcgctcgtcat
cgtcatcaggagtgattatgacatggtcacattgacggcaacacttgccctgatcgggtg
ccacgggagctgggttaagtcgaagacagcatcaatcttgggcataccgatggctcagaa
gcagagtgcctcttgGGAGACGGGCGATGTAACAAGCTAAGCGCGGGTAG
>Replication_Deletion-5_3-231
CTAGGGAACCAGGCTTAACGACCCGCGTCTCCttaaactcatctctgcgctcgtcatcgt
catcaggagtgattatgacatggtcacattgacggcaacacttgccctgatcgggtgcca
cgggagccctgcctgggttaagtcgaagacagcatcaatcttgggcataccgatggctca
gaagcagagtgcctcttgGGAGACGGATGTAACAAGCTAAGCGCGGGTAG
>Replication_Deletion-5_6-231
CTAGGGAACCAGGCTTAACGACCCGTCGTCTCCttaaactcatctctgcgctcgtcatcg
tcatcaggagtgattatgacatggtcacattgacggcaacacttgccctgatcgggtgcc
acgggagcccttgggttaagtcgaagacagcatcaatcttgggcataccgatggctcaga
agcagagtgcctcttgGGAGACGGCGATGTAACAAGCTAAGCGCGGGTAG
>Replication_Deletion-5_9-231
CTAGGGAACCAGGCTTAACGACCCGTGCCGTCTCCttaaactcatctctgcgctcgtcat
cgtcatcaggagtgattatgacatggtcacattgacggcaacacttgccctgatcgggtg
ccacgggagccctgttaagtcgaagacagcatcaatcttgggcataccgatggctcagaa
gcagagtgcctcttgGGAGACGGGCGATGTAACAAGCTAAGCGCGGGTAG
>Replication_Deletion-5_3-232
CTAGGGAACCAGGCTTAACGACCCGCGTCTCCttaaactcatctctgcgctcgtcatcgt
catcaggagtgattatgacatggtcacattgacggcaacacttgccctgatcgggtgcca
cgggagcccttggtgggttaagtcgaagacagcatcaatcttgggcataccgatggctca
gaagcagagtgcctcttgGGAGACGGATGTAACAAGCTAAGCGCGGGTAG
>Replication_Deletion-5_6-232
CTAGGGAACCAGGCTTAACGACCCGTCGTCTCCttaaactcatctctgcgctcgtcatcg
tcatcaggagtgattatgacatggtcacattgacggcaacacttgccctgatcgggtgcc
acgggagcccttgggttaagtcgaagacagcatcaatcttgggcataccgatggctcaga
agcagagtgcctcttgGGAGACGGCGATGTAACAAGCTAAGCGCGGGTAG
>Replication_Deletion-5_9-232
CTAGGGAACCAGGCTTAACGACCCGTGCCGTCTCCttaaactcatctctgcgctcgtcat
cgtcatcaggagtgattatgacatggtcacattgacggcaacacttgccctgatcgggtg
ccacgggagcccttggaagtcgaagacagcatcaatcttgggcataccgatggctcagaa
gcagagtgcctcttgGGAGACGGGCGATGTAACAAGCTAAGCGCGGGTAG
>Replication_Deletion-5_3-233
CTAGGGAACCAGGCTTAACGACCCGCGTCTCCttaaactcatctctgcgctcgtcatcgt
catcaggagtgattatgacatggtcacattgacggcaacacttgccctgatcgggtgcca
cgggagcccttgggccgttaagtcgaagacagcatcaatcttgggcataccgatggctca
gaagcagagtgcctcttgGGAGACGGATGTAACAAGCTAAGCGCGGGTAG
>Replication_Deletion-5_6-233
CTAGGGAACCAGGCTTAACGACCCGTCGTCTCCttaaactcatctctgcgctcgtcatcg
tcatcaggagtgattatgacatggtcacattgacggcaacacttgccctgatcgggtgcc
acgggagcccttgggccaagtcgaagacagcatcaatcttgggcataccgatggctcaga
agcagagtgcctcttgGGAGACGGCGATGTAACAAGCTAAGCGCGGGTAG
>Replication_Deletion-5_9-233
CTAGGGAACCAGGCTTAACGACCCGTGCCGTCTCCttaaactcatctctgcgctcgtcat
cgtcatcaggagtgattatgacatggtcacattgacggcaacacttgccctgatcgggtg
ccacgggagcccttgggcctcgaagacagcatcaatcttgggcataccgatggctcagaa
gcagagtgcctcttgGGAGACGGGCGATGTAACAAGCTAAGCGCGGGTAG
>Replication_Deletion-5_3-234
CTAGGGAACCAGGCTTAACGACCCGCGTCTCCttaaactcatctctgcgctcgtcatcgt
catcaggagtgattatgacatggtcacattgacggcaacacttgccctgatcgggtgcca
cgggagcccttgggcctggaagtcgaagacagcatcaatcttgggcataccgatggctca
gaagcagagtgcctcttgGGAGACGGATGTAACAAGCTAAGCGCGGGTAG
>Replication_Deletion-5_6-234
CTAGGGAACCAGGCTTAACGACCCGTCGTCTCCttaaactcatctctgcgctcgtcatcg
tcatcaggagtgattatgacatggtcacattgacggcaacacttgccctgatcgggtgcc
acgggagcccttgggcctggtcgaagacagcatcaatcttgggcataccgatggctcaga
agcagagtgcctcttgGGAGACGGCGATGTAACAAGCTAAGCGCGGGTAG
>Replication_Deletion-5_9-234
CTAGGGAACCAGGCTTAACGACCCGTGCCGTCTCCttaaactcatctctgcgctcgtcat
cgtcatcaggagtgattatgacatggtcacattgacggcaacacttgccctgatcgggtg
ccacgggagcccttgggcctggaagacagcatcaatcttgggcataccgatggctcagaa
gcagagtgcctcttgGGAGACGGGCGATGTAACAAGCTAAGCGCGGGTAG
>Replication_Deletion-5_3-235
CTAGGGAACCAGGCTTAACGACCCGCGTCTCCttaaactcatctctgcgctcgtcatcgt
catcaggagtgattatgacatggtcacattgacggcaacacttgccctgatcgggtgcca
cgggagcccttgggcctgggtttcgaagacagcatcaatcttgggcataccgatggctca
gaagcagagtgcctcttgGGAGACGGATGTAACAAGCTAAGCGCGGGTAG
>Replication_Deletion-5_6-235
CTAGGGAACCAGGCTTAACGACCCGTCGTCTCCttaaactcatctctgcgctcgtcatcg
tcatcaggagtgattatgacatggtcacattgacggcaacacttgccctgatcgggtgcc
acgggagcccttgggcctgggttaagacagcatcaatcttgggcataccgatggctcaga
agcagagtgcctcttgGGAGACGGCGATGTAACAAGCTAAGCGCGGGTAG
>Replication_Deletion-5_9-235
CTAGGGAACCAGGCTTAACGACCCGTGCCGTCTCCttaaactcatctctgcgctcgtcat
cgtcatcaggagtgattatgacatggtcacattgacggcaacacttgccctgatcgggtg
ccacgggagcccttgggcctgggttacagcatcaatcttgggcataccgatggctcagaa
gcagagtgcctcttgGGAGACGGGCGATGTAACAAGCTAAGCGCGGGTAG
>Replication_Deletion-5_3-236
CTAGGGAACCAGGCTTAACGACCCGCGTCTCCttaaactcatctctgcgctcgtcatcgt
catcaggagtgattatgacatggtcacattgacggcaacacttgccctgatcgggtgcca
cgggagcccttgggcctgggttaagaagacagcatcaatcttgggcataccgatggctca
gaagcagagtgcctcttgGGAGACGGATGTAACAAGCTAAGCGCGGGTAG
>Replication_Deletion-5_6-236
CTAGGGAACCAGGCTTAACGACCCGTCGTCTCCttaaactcatctctgcgctcgtcatcg
tcatcaggagtgattatgacatggtcacattgacggcaacacttgccctgatcgggtgcc
acgggagcccttgggcctgggttaagacagcatcaatcttgggcataccgatggctcaga
agcagagtgcctcttgGGAGACGGCGATGTAACAAGCTAAGCGCGGGTAG
>Replication_Deletion-5_9-236
CTAGGGAACCAGGCTTAACGACCCGTGCCGTCTCCttaaactcatctctgcgctcgtcat
cgtcatcaggagtgattatgacatggtcacattgacggcaacacttgccctgatcgggtg
ccacgggagcccttgggcctgggttaaggcatcaatcttgggcataccgatggctcagaa
gcagagtgcctcttgGGAGACGGGCGATGTAACAAGCTAAGCGCGGGTAG
>Replication_Deletion-5_3-237
CTAGGGAACCAGGCTTAACGACCCGCGTCTCCttaaactcatctctgcgctcgtcatcgt
catcaggagtgattatgacatggtcacattgacggcaacacttgccctgatcgggtgcca
cgggagcccttgggcctgggttaagtcgacagcatcaatcttgggcataccgatggctca
gaagcagagtgcctcttgGGAGACGGATGTAACAAGCTAAGCGCGGGTAG
>Replication_Deletion-5_6-237
CTAGGGAACCAGGCTTAACGACCCGTCGTCTCCttaaactcatctctgcgctcgtcatcg
tcatcaggagtgattatgacatggtcacattgacggcaacacttgccctgatcgggtgcc
acgggagcccttgggcctgggttaagtcggcatcaatcttgggcataccgatggctcaga
agcagagtgcctcttgGGAGACGGCGATGTAACAAGCTAAGCGCGGGTAG
>Replication_Deletion-5_9-237
CTAGGGAACCAGGCTTAACGACCCGTGCCGTCTCCttaaactcatctctgcgctcgtcat
cgtcatcaggagtgattatgacatggtcacattgacggcaacacttgccctgatcgggtg
ccacgggagcccttgggcctgggttaagtcgtcaatcttgggcataccgatggctcagaa
gcagagtgcctcttgGGAGACGGGCGATGTAACAAGCTAAGCGCGGGTAG
>Replication_Deletion-5_3-238
CTAGGGAACCAGGCTTAACGACCCGCGTCTCCttaaactcatctctgcgctcgtcatcgt
catcaggagtgattatgacatggtcacattgacggcaacacttgccctgatcgggtgcca
cgggagcccttgggcctgggttaagtcgaaggcatcaatcttgggcataccgatggctca
gaagcagagtgcctcttgGGAGACGGATGTAACAAGCTAAGCGCGGGTAG
>Replication_Deletion-5_6-238
CTAGGGAACCAGGCTTAACGACCCGTCGTCTCCttaaactcatctctgcgctcgtcatcg
tcatcaggagtgattatgacatggtcacattgacggcaacacttgccctgatcgggtgcc
acgggagcccttgggcctgggttaagtcgaagtcaatcttgggcataccgatggctcaga
agcagagtgcctcttgGGAGACGGCGATGTAACAAGCTAAGCGCGGGTAG
>Replication_Deletion-5_9-238
CTAGGGAACCAGGCTTAACGACCCGTGCCGTCTCCttaaactcatctctgcgctcgtcat
cgtcatcaggagtgattatgacatggtcacattgacggcaacacttgccctgatcgggtg
ccacgggagcccttgggcctgggttaagtcgaagatcttgggcataccgatggctcagaa
gcagagtgcctcttgGGAGACGGGCGATGTAACAAGCTAAGCGCGGGTAG
>Replication_Deletion-5_3-239
CTAGGGAACCAGGCTTAACGACCCGCGTCTCCttaaactcatctctgcgctcgtcatcgt
catcaggagtgattatgacatggtcacattgacggcaacacttgccctgatcgggtgcca
cgggagcccttgggcctgggttaagtcgaagacatcaatcttgggcataccgatggctca
gaagcagagtgcctcttgGGAGACGGATGTAACAAGCTAAGCGCGGGTAG
>Replication_Deletion-5_6-239
CTAGGGAACCAGGCTTAACGACCCGTCGTCTCCttaaactcatctctgcgctcgtcatcg
tcatcaggagtgattatgacatggtcacattgacggcaacacttgccctgatcgggtgcc
acgggagcccttgggcctgggttaagtcgaagacaatcttgggcataccgatggctcaga
agcagagtgcctcttgGGAGACGGCGATGTAACAAGCTAAGCGCGGGTAG
>Replication_Deletion-5_9-239
CTAGGGAACCAGGCTTAACGACCCGTGCCGTCTCCttaaactcatctctgcgctcgtcat
cgtcatcaggagtgattatgacatggtcacattgacggcaacacttgccctgatcgggtg
ccacgggagcccttgggcctgggttaagtcgaagacattgggcataccgatggctcagaa
gcagagtgcctcttgGGAGACGGGCGATGTAACAAGCTAAGCGCGGGTAG
>Replication_Deletion-5_3-240
CTAGGGAACCAGGCTTAACGACCCGCGTCTCCttaaactcatctctgcgctcgtcatcgt
catcaggagtgattatgacatggtcacattgacggcaacacttgccctgatcgggtgcca
cgggagcccttgggcctgggttaagtcgaagacagcaatcttgggcataccgatggctca
gaagcagagtgcctcttgGGAGACGGATGTAACAAGCTAAGCGCGGGTAG
>Replication_Deletion-5_6-240
CTAGGGAACCAGGCTTAACGACCCGTCGTCTCCttaaactcatctctgcgctcgtcatcg
tcatcaggagtgattatgacatggtcacattgacggcaacacttgccctgatcgggtgcc
acgggagcccttgggcctgggttaagtcgaagacagcattgggcataccgatggctcaga
agcagagtgcctcttgGGAGACGGCGATGTAACAAGCTAAGCGCGGGTAG
>Replication_Deletion-5_9-240
CTAGGGAACCAGGCTTAACGACCCGTGCCGTCTCCttaaactcatctctgcgctcgtcat
cgtcatcaggagtgattatgacatggtcacattgacggcaacacttgccctgatcgggtg
ccacgggagcccttgggcctgggttaagtcgaagacagcaggcataccgatggctcagaa
gcagagtgcctcttgGGAGACGGGCGATGTAACAAGCTAAGCGCGGGTAG
>Replication_Deletion-5_3-241
CTAGGGAACCAGGCTTAACGACCCGCGTCTCCttaaactcatctctgcgctcgtcatcgt
catcaggagtgattatgacatggtcacattgacggcaacacttgccctgatcgggtgcca
cgggagcccttgggcctgggttaagtcgaagacagcatcattgggcataccgatggctca
gaagcagagtgcctcttgGGAGACGGATGTAACAAGCTAAGCGCGGGTAG
>Replication_Deletion-5_6-241
CTAGGGAACCAGGCTTAACGACCCGTCGTCTCCttaaactcatctctgcgctcgtcatcg
tcatcaggagtgattatgacatggtcacattgacggcaacacttgccctgatcgggtgcc
acgggagcccttgggcctgggttaagtcgaagacagcatcaggcataccgatggctcaga
agcagagtgcctcttgGGAGACGGCGATGTAACAAGCTAAGCGCGGGTAG
>Replication_Deletion-5_9-241
CTAGGGAACCAGGCTTAACGACCCGTGCCGTCTCCttaaactcatctctgcgctcgtcat
cgtcatcaggagtgattatgacatggtcacattgacggcaacacttgccctgatcgggtg
ccacgggagcccttgggcctgggttaagtcgaagacagcatcaataccgatggctcagaa
gcagagtgcctcttgGGAGACGGGCGATGTAACAAGCTAAGCGCGGGTAG
>Replication_Deletion-5_3-242
CTAGGGAACCAGGCTTAACGACCCGCGTCTCCttaaactcatctctgcgctcgtcatcgt
catcaggagtgattatgacatggtcacattgacggcaacacttgccctgatcgggtgcca
cgggagcccttgggcctgggttaagtcgaagacagcatcaatcggcataccgatggctca
gaagcagagtgcctcttgGGAGACGGATGTAACAAGCTAAGCGCGGGTAG
>Replication_Deletion-5_6-242
CTAGGGAACCAGGCTTAACGACCCGTCGTCTCCttaaactcatctctgcgctcgtcatcg
tcatcaggagtgattatgacatggtcacattgacggcaacacttgccctgatcgggtgcc
acgggagcccttgggcctgggttaagtcgaagacagcatcaatcataccgatggctcaga
agcagagtgcctcttgGGAGACGGCGATGTAACAAGCTAAGCGCGGGTAG
>Replication_Deletion-5_9-242
CTAGGGAACCAGGCTTAACGACCCGTGCCGTCTCCttaaactcatctctgcgctcgtcat
cgtcatcaggagtgattatgacatggtcacattgacggcaacacttgccctgatcgggtg
ccacgggagcccttgggcctgggttaagtcgaagacagcatcaatcccgatggctcagaa
gcagagtgcctcttgGGAGACGGGCGATGTAACAAGCTAAGCGCGGGTAG
>Replication_Deletion-5_3-243
CTAGGGAACCAGGCTTAACGACCCGCGTCTCCttaaactcatctctgcgctcgtcatcgt
catcaggagtgattatgacatggtcacattgacggcaacacttgccctgatcgggtgcca
cgggagcccttgggcctgggttaagtcgaagacagcatcaatcttgataccgatggctca
gaagcagagtgcctcttgGGAGACGGATGTAACAAGCTAAGCGCGGGTAG
>Replication_Deletion-5_6-243
CTAGGGAACCAGGCTTAACGACCCGTCGTCTCCttaaactcatctctgcgctcgtcatcg
tcatcaggagtgattatgacatggtcacattgacggcaacacttgccctgatcgggtgcc
acgggagcccttgggcctgggttaagtcgaagacagcatcaatcttgccgatggctcaga
agcagagtgcctcttgGGAGACGGCGATGTAACAAGCTAAGCGCGGGTAG
>Replication_Deletion-5_9-243
CTAGGGAACCAGGCTTAACGACCCGTGCCGTCTCCttaaactcatctctgcgctcgtcat
cgtcatcaggagtgattatgacatggtcacattgacggcaacacttgccctgatcgggtg
ccacgggagcccttgggcctgggttaagtcgaagacagcatcaatcttgatggctcagaa
gcagagtgcctcttgGGAGACGGGCGATGTAACAAGCTAAGCGCGGGTAG
>Replication_Deletion-5_3-244
CTAGGGAACCAGGCTTAACGACCCGCGTCTCCttaaactcatctctgcgctcgtcatcgt
catcaggagtgattatgacatggtcacattgacggcaacacttgccctgatcgggtgcca
cgggagcccttgggcctgggttaagtcgaagacagcatcaatcttgggcccgatggctca
gaagcagagtgcctcttgGGAGACGGATGTAACAAGCTAAGCGCGGGTAG
>Replication_Deletion-5_6-244
CTAGGGAACCAGGCTTAACGACCCGTCGTCTCCttaaactcatctctgcgctcgtcatcg
tcatcaggagtgattatgacatggtcacattgacggcaacacttgccctgatcgggtgcc
acgggagcccttgggcctgggttaagtcgaagacagcatcaatcttgggcatggctcaga
agcagagtgcctcttgGGAGACGGCGATGTAACAAGCTAAGCGCGGGTAG
>Replication_Deletion-5_9-244
CTAGGGAACCAGGCTTAACGACCCGTGCCGTCTCCttaaactcatctctgcgctcgtcat
cgtcatcaggagtgattatgacatggtcacattgacggcaacacttgccctgatcgggtg
ccacgggagcccttgggcctgggttaagtcgaagacagcatcaatcttgggcgctcagaa
gcagagtgcctcttgGGAGACGGGCGATGTAACAAGCTAAGCGCGGGTAG
>Replication_Deletion-5_3-245
CTAGGGAACCAGGCTTAACGACCCGCGTCTCCttaaactcatctctgcgctcgtcatcgt
catcaggagtgattatgacatggtcacattgacggcaacacttgccctgatcgggtgcca
cgggagcccttgggcctgggttaagtcgaagacagcatcaatcttgggcataatggctca
gaagcagagtgcctcttgGGAGACGGATGTAACAAGCTAAGCGCGGGTAG
>Replication_Deletion-5_6-245
CTAGGGAACCAGGCTTAACGACCCGTCGTCTCCttaaactcatctctgcgctcgtcatcg
tcatcaggagtgattatgacatggtcacattgacggcaacacttgccctgatcgggtgcc
acgggagcccttgggcctgggttaagtcgaagacagcatcaatcttgggcatagctcaga
agcagagtgcctcttgGGAGACGGCGATGTAACAAGCTAAGCGCGGGTAG
>Replication_Deletion-5_9-245
CTAGGGAACCAGGCTTAACGACCCGTGCCGTCTCCttaaactcatctctgcgctcgtcat
cgtcatcaggagtgattatgacatggtcacattgacggcaacacttgccctgatcgggtg
ccacgggagcccttgggcctgggttaagtcgaagacagcatcaatcttgggcatacagaa
gcagagtgcctcttgGGAGACGGGCGATGTAACAAGCTAAGCGCGGGTAG
>Replication_Deletion-5_3-246
CTAGGGAACCAGGCTTAACGACCCGCGTCTCCttaaactcatctctgcgctcgtcatcgt
catcaggagtgattatgacatggtcacattgacggcaacacttgccctgatcgggtgcca
cgggagcccttgggcctgggttaagtcgaagacagcatcaatcttgggcataccggctca
gaagcagagtgcctcttgGGAGACGGATGTAACAAGCTAAGCGCGGGTAG
>Replication_Deletion-5_6-246
CTAGGGAACCAGGCTTAACGACCCGTCGTCTCCttaaactcatctctgcgctcgtcatcg
tcatcaggagtgattatgacatggtcacattgacggcaacacttgccctgatcgggtgcc
acgggagcccttgggcctgggttaagtcgaagacagcatcaatcttgggcataccgcaga
agcagagtgcctcttgGGAGACGGCGATGTAACAAGCTAAGCGCGGGTAG
>Replication_Deletion-5_9-246
CTAGGGAACCAGGCTTAACGACCCGTGCCGTCTCCttaaactcatctctgcgctcgtcat
cgtcatcaggagtgattatgacatggtcacattgacggcaacacttgccctgatcgggtg
ccacgggagcccttgggcctgggttaagtcgaagacagcatcaatcttgggcataccgaa
gcagagtgcctcttgGGAGACGGGCGATGTAACAAGCTAAGCGCGGGTAG
>Replication_Deletion-5_3-247
CTAGGGAACCAGGCTTAACGACCCGCGTCTCCttaaactcatctctgcgctcgtcatcgt
catcaggagtgattatgacatggtcacattgacggcaacacttgccctgatcgggtgcca
cgggagcccttgggcctgggttaagtcgaagacagcatcaatcttgggcataccgatgca
gaagcagagtgcctcttgGGAGACGGATGTAACAAGCTAAGCGCGGGTAG
>Replication_Deletion-5_6-247
CTAGGGAACCAGGCTTAACGACCCGTCGTCTCCttaaactcatctctgcgctcgtcatcg
tcatcaggagtgattatgacatggtcacattgacggcaacacttgccctgatcgggtgcc
acgggagcccttgggcctgggttaagtcgaagacagcatcaatcttgggcataccgatga
agcagagtgcctcttgGGAGACGGCGATGTAACAAGCTAAGCGCGGGTAG
>Replication_Deletion-5_9-247
CTAGGGAACCAGGCTTAACGACCCGTGCCGTCTCCttaaactcatctctgcgctcgtcat
cgtcatcaggagtgattatgacatggtcacattgacggcaacacttgccctgatcgggtg
ccacgggagcccttgggcctgggttaagtcgaagacagcatcaatcttgggcataccgat
gcagagtgcctcttgGGAGACGGGCGATGTAACAAGCTAAGCGCGGGTAG
>Replication_Deletion-5_3-248
CTAGGGAACCAGGCTTAACGACCCGCGTCTCCttaaactcatctctgcgctcgtcatcgt
catcaggagtgattatgacatggtcacattgacggcaacacttgccctgatcgggtgcca
cgggagcccttgggcctgggttaagtcgaagacagcatcaatcttgggcataccgatggc
taagcagagtgcctcttgGGAGACGGATGTAACAAGCTAAGCGCGGGTAG
>Replication_Deletion-5_6-248
CTAGGGAACCAGGCTTAACGACCCGTCGTCTCCttaaactcatctctgcgctcgtcatcg
tcatcaggagtgattatgacatggtcacattgacggcaacacttgccctgatcgggtgcc
acgggagcccttgggcctgggttaagtcgaagacagcatcaatcttgggcataccgatgg
ctcagagtgcctcttgGGAGACGGCGATGTAACAAGCTAAGCGCGGGTAG
>Replication_Deletion-5_9-248
CTAGGGAACCAGGCTTAACGACCCGTGCCGTCTCCttaaactcatctctgcgctcgtcat
cgtcatcaggagtgattatgacatggtcacattgacggcaacacttgccctgatcgggtg
ccacgggagcccttgggcctgggttaagtcgaagacagcatcaatcttgggcataccgat
ggctagtgcctcttgGGAGACGGGCGATGTAACAAGCTAAGCGCGGGTAG
>Replication_Deletion-5_3-249
CTAGGGAACCAGGCTTAACGACCCGCGTCTCCttaaactcatctctgcgctcgtcatcgt
catcaggagtgattatgacatggtcacattgacggcaacacttgccctgatcgggtgcca
cgggagcccttgggcctgggttaagtcgaagacagcatcaatcttgggcataccgatggc
tcagcagagtgcctcttgGGAGACGGATGTAACAAGCTAAGCGCGGGTAG
>Replication_Deletion-5_6-249
CTAGGGAACCAGGCTTAACGACCCGTCGTCTCCttaaactcatctctgcgctcgtcatcg
tcatcaggagtgattatgacatggtcacattgacggcaacacttgccctgatcgggtgcc
acgggagcccttgggcctgggttaagtcgaagacagcatcaatcttgggcataccgatgg
ctcagagtgcctcttgGGAGACGGCGATGTAACAAGCTAAGCGCGGGTAG
>Replication_Deletion-5_9-249
CTAGGGAACCAGGCTTAACGACCCGTGCCGTCTCCttaaactcatctctgcgctcgtcat
cgtcatcaggagtgattatgacatggtcacattgacggcaacacttgccctgatcgggtg
ccacgggagcccttgggcctgggttaagtcgaagacagcatcaatcttgggcataccgat
ggctcaggcctcttgGGAGACGGGCGATGTAACAAGCTAAGCGCGGGTAG
>Replication_Deletion-5_3-250
CTAGGGAACCAGGCTTAACGACCCGCGTCTCCttaaactcatctctgcgctcgtcatcgt
catcaggagtgattatgacatggtcacattgacggcaacacttgccctgatcgggtgcca
cgggagcccttgggcctgggttaagtcgaagacagcatcaatcttgggcataccgatggc
tcagaagagtgcctcttgGGAGACGGATGTAACAAGCTAAGCGCGGGTAG
>Replication_Deletion-5_6-250
CTAGGGAACCAGGCTTAACGACCCGTCGTCTCCttaaactcatctctgcgctcgtcatcg
tcatcaggagtgattatgacatggtcacattgacggcaacacttgccctgatcgggtgcc
acgggagcccttgggcctgggttaagtcgaagacagcatcaatcttgggcataccgatgg
ctcagaaggcctcttgGGAGACGGCGATGTAACAAGCTAAGCGCGGGTAG
>Replication_Deletion-5_9-250
CTAGGGAACCAGGCTTAACGACCCGTGCCGTCTCCttaaactcatctctgcgctcgtcat
cgtcatcaggagtgattatgacatggtcacattgacggcaacacttgccctgatcgggtg
ccacgggagcccttgggcctgggttaagtcgaagacagcatcaatcttgggcataccgat
ggctcagaagtcttgGGAGACGGGCGATGTAACAAGCTAAGCGCGGGTAG
>Replication_Deletion-6_3-251
TCTTCATAAGCCAGAGTGCCTGGGGCGTCTCCagaagcaggcctcttggttaaagaagtt
caacgatgcggcgagtgccgcgaaggggcttgagtggatctccaacaaaatcagtaaatt
tatcgattggctcaaggagaaaatcataccggctgctaaagagaaagtcgagtttctaaa
caatctaaagcaactcccGGAGACGCGTGTAGGTTGCACATAGCGCCGGA
>Replication_Deletion-6_6-251
TCTTCATAAGCCAGAGTGCCTGGGGACGTCTCCagaagcagtcttggttaaagaagttca
acgatgcggcgagtgccgcgaaggggcttgagtggatctccaacaaaatcagtaaattta
tcgattggctcaaggagaaaatcataccggctgctaaagagaaagtcgagtttctaaaca
atctaaagcaactcccGGAGACGCACGTGTAGGTTGCACATAGCGCCGGA
>Replication_Deletion-6_9-251
TCTTCATAAGCCAGAGTGCCTGGGGACGCGTCTCCagaagcagtggttaaagaagttcaa
cgatgcggcgagtgccgcgaaggggcttgagtggatctccaacaaaatcagtaaatttat
cgattggctcaaggagaaaatcataccggctgctaaagagaaagtcgagtttctaaacaa
tctaaagcaactcccGGAGACGTCACGTGTAGGTTGCACATAGCGCCGGA
>Replication_Deletion-6_3-252
TCTTCATAAGCCAGAGTGCCTGGGGCGTCTCCagaagcagagttcttggttaaagaagtt
caacgatgcggcgagtgccgcgaaggggcttgagtggatctccaacaaaatcagtaaatt
tatcgattggctcaaggagaaaatcataccggctgctaaagagaaagtcgagtttctaaa
caatctaaagcaactcccGGAGACGCGTGTAGGTTGCACATAGCGCCGGA
>Replication_Deletion-6_6-252
TCTTCATAAGCCAGAGTGCCTGGGGACGTCTCCagaagcagagttggttaaagaagttca
acgatgcggcgagtgccgcgaaggggcttgagtggatctccaacaaaatcagtaaattta
tcgattggctcaaggagaaaatcataccggctgctaaagagaaagtcgagtttctaaaca
atctaaagcaactcccGGAGACGCACGTGTAGGTTGCACATAGCGCCGGA
>Replication_Deletion-6_9-252
TCTTCATAAGCCAGAGTGCCTGGGGACGCGTCTCCagaagcagagtttaaagaagttcaa
cgatgcggcgagtgccgcgaaggggcttgagtggatctccaacaaaatcagtaaatttat
cgattggctcaaggagaaaatcataccggctgctaaagagaaagtcgagtttctaaacaa
tctaaagcaactcccGGAGACGTCACGTGTAGGTTGCACATAGCGCCGGA
>Replication_Deletion-6_3-253
TCTTCATAAGCCAGAGTGCCTGGGGCGTCTCCagaagcagagtgcctggttaaagaagtt
caacgatgcggcgagtgccgcgaaggggcttgagtggatctccaacaaaatcagtaaatt
tatcgattggctcaaggagaaaatcataccggctgctaaagagaaagtcgagtttctaaa
caatctaaagcaactcccGGAGACGCGTGTAGGTTGCACATAGCGCCGGA
>Replication_Deletion-6_6-253
TCTTCATAAGCCAGAGTGCCTGGGGACGTCTCCagaagcagagtgccttaaagaagttca
acgatgcggcgagtgccgcgaaggggcttgagtggatctccaacaaaatcagtaaattta
tcgattggctcaaggagaaaatcataccggctgctaaagagaaagtcgagtttctaaaca
atctaaagcaactcccGGAGACGCACGTGTAGGTTGCACATAGCGCCGGA
>Replication_Deletion-6_9-253
TCTTCATAAGCCAGAGTGCCTGGGGACGCGTCTCCagaagcagagtgccaagaagttcaa
cgatgcggcgagtgccgcgaaggggcttgagtggatctccaacaaaatcagtaaatttat
cgattggctcaaggagaaaatcataccggctgctaaagagaaagtcgagtttctaaacaa
tctaaagcaactcccGGAGACGTCACGTGTAGGTTGCACATAGCGCCGGA
>Replication_Deletion-6_3-254
TCTTCATAAGCCAGAGTGCCTGGGGCGTCTCCagaagcagagtgcctctttaaagaagtt
caacgatgcggcgagtgccgcgaaggggcttgagtggatctccaacaaaatcagtaaatt
tatcgattggctcaaggagaaaatcataccggctgctaaagagaaagtcgagtttctaaa
caatctaaagcaactcccGGAGACGCGTGTAGGTTGCACATAGCGCCGGA
>Replication_Deletion-6_6-254
TCTTCATAAGCCAGAGTGCCTGGGGACGTCTCCagaagcagagtgcctctaagaagttca
acgatgcggcgagtgccgcgaaggggcttgagtggatctccaacaaaatcagtaaattta
tcgattggctcaaggagaaaatcataccggctgctaaagagaaagtcgagtttctaaaca
atctaaagcaactcccGGAGACGCACGTGTAGGTTGCACATAGCGCCGGA
>Replication_Deletion-6_9-254
TCTTCATAAGCCAGAGTGCCTGGGGACGCGTCTCCagaagcagagtgcctctaagttcaa
cgatgcggcgagtgccgcgaaggggcttgagtggatctccaacaaaatcagtaaatttat
cgattggctcaaggagaaaatcataccggctgctaaagagaaagtcgagtttctaaacaa
tctaaagcaactcccGGAGACGTCACGTGTAGGTTGCACATAGCGCCGGA
>Replication_Deletion-6_3-255
TCTTCATAAGCCAGAGTGCCTGGGGCGTCTCCagaagcagagtgcctcttggaagaagtt
caacgatgcggcgagtgccgcgaaggggcttgagtggatctccaacaaaatcagtaaatt
tatcgattggctcaaggagaaaatcataccggctgctaaagagaaagtcgagtttctaaa
caatctaaagcaactcccGGAGACGCGTGTAGGTTGCACATAGCGCCGGA
>Replication_Deletion-6_6-255
TCTTCATAAGCCAGAGTGCCTGGGGACGTCTCCagaagcagagtgcctcttggaagttca
acgatgcggcgagtgccgcgaaggggcttgagtggatctccaacaaaatcagtaaattta
tcgattggctcaaggagaaaatcataccggctgctaaagagaaagtcgagtttctaaaca
atctaaagcaactcccGGAGACGCACGTGTAGGTTGCACATAGCGCCGGA
>Replication_Deletion-6_9-255
TCTTCATAAGCCAGAGTGCCTGGGGACGCGTCTCCagaagcagagtgcctcttggttcaa
cgatgcggcgagtgccgcgaaggggcttgagtggatctccaacaaaatcagtaaatttat
cgattggctcaaggagaaaatcataccggctgctaaagagaaagtcgagtttctaaacaa
tctaaagcaactcccGGAGACGTCACGTGTAGGTTGCACATAGCGCCGGA
>Replication_Deletion-6_3-256
TCTTCATAAGCCAGAGTGCCTGGGGCGTCTCCagaagcagagtgcctcttggttaaagtt
caacgatgcggcgagtgccgcgaaggggcttgagtggatctccaacaaaatcagtaaatt
tatcgattggctcaaggagaaaatcataccggctgctaaagagaaagtcgagtttctaaa
caatctaaagcaactcccGGAGACGCGTGTAGGTTGCACATAGCGCCGGA
>Replication_Deletion-6_6-256
TCTTCATAAGCCAGAGTGCCTGGGGACGTCTCCagaagcagagtgcctcttggttattca
acgatgcggcgagtgccgcgaaggggcttgagtggatctccaacaaaatcagtaaattta
tcgattggctcaaggagaaaatcataccggctgctaaagagaaagtcgagtttctaaaca
atctaaagcaactcccGGAGACGCACGTGTAGGTTGCACATAGCGCCGGA
>Replication_Deletion-6_9-256
TCTTCATAAGCCAGAGTGCCTGGGGACGCGTCTCCagaagcagagtgcctcttggttaaa
cgatgcggcgagtgccgcgaaggggcttgagtggatctccaacaaaatcagtaaatttat
cgattggctcaaggagaaaatcataccggctgctaaagagaaagtcgagtttctaaacaa
tctaaagcaactcccGGAGACGTCACGTGTAGGTTGCACATAGCGCCGGA
>Replication_Deletion-6_3-257
TCTTCATAAGCCAGAGTGCCTGGGGCGTCTCCagaagcagagtgcctcttggttaaagtt
caacgatgcggcgagtgccgcgaaggggcttgagtggatctccaacaaaatcagtaaatt
tatcgattggctcaaggagaaaatcataccggctgctaaagagaaagtcgagtttctaaa
caatctaaagcaactcccGGAGACGCGTGTAGGTTGCACATAGCGCCGGA
>Replication_Deletion-6_6-257
TCTTCATAAGCCAGAGTGCCTGGGGACGTCTCCagaagcagagtgcctcttggttaaaga
acgatgcggcgagtgccgcgaaggggcttgagtggatctccaacaaaatcagtaaattta
tcgattggctcaaggagaaaatcataccggctgctaaagagaaagtcgagtttctaaaca
atctaaagcaactcccGGAGACGCACGTGTAGGTTGCACATAGCGCCGGA
>Replication_Deletion-6_9-257
TCTTCATAAGCCAGAGTGCCTGGGGACGCGTCTCCagaagcagagtgcctcttggttaaa
ggatgcggcgagtgccgcgaaggggcttgagtggatctccaacaaaatcagtaaatttat
cgattggctcaaggagaaaatcataccggctgctaaagagaaagtcgagtttctaaacaa
tctaaagcaactcccGGAGACGTCACGTGTAGGTTGCACATAGCGCCGGA
>Replication_Deletion-6_3-258
TCTTCATAAGCCAGAGTGCCTGGGGCGTCTCCagaagcagagtgcctcttggttaaagaa
gaacgatgcggcgagtgccgcgaaggggcttgagtggatctccaacaaaatcagtaaatt
tatcgattggctcaaggagaaaatcataccggctgctaaagagaaagtcgagtttctaaa
caatctaaagcaactcccGGAGACGCGTGTAGGTTGCACATAGCGCCGGA
>Replication_Deletion-6_6-258
TCTTCATAAGCCAGAGTGCCTGGGGACGTCTCCagaagcagagtgcctcttggttaaaga
aggatgcggcgagtgccgcgaaggggcttgagtggatctccaacaaaatcagtaaattta
tcgattggctcaaggagaaaatcataccggctgctaaagagaaagtcgagtttctaaaca
atctaaagcaactcccGGAGACGCACGTGTAGGTTGCACATAGCGCCGGA
>Replication_Deletion-6_9-258
TCTTCATAAGCCAGAGTGCCTGGGGACGCGTCTCCagaagcagagtgcctcttggttaaa
gaaggcggcgagtgccgcgaaggggcttgagtggatctccaacaaaatcagtaaatttat
cgattggctcaaggagaaaatcataccggctgctaaagagaaagtcgagtttctaaacaa
tctaaagcaactcccGGAGACGTCACGTGTAGGTTGCACATAGCGCCGGA
>Replication_Deletion-6_3-259
TCTTCATAAGCCAGAGTGCCTGGGGCGTCTCCagaagcagagtgcctcttggttaaagaa
gttcgatgcggcgagtgccgcgaaggggcttgagtggatctccaacaaaatcagtaaatt
tatcgattggctcaaggagaaaatcataccggctgctaaagagaaagtcgagtttctaaa
caatctaaagcaactcccGGAGACGCGTGTAGGTTGCACATAGCGCCGGA
>Replication_Deletion-6_6-259
TCTTCATAAGCCAGAGTGCCTGGGGACGTCTCCagaagcagagtgcctcttggttaaaga
agttcgcggcgagtgccgcgaaggggcttgagtggatctccaacaaaatcagtaaattta
tcgattggctcaaggagaaaatcataccggctgctaaagagaaagtcgagtttctaaaca
atctaaagcaactcccGGAGACGCACGTGTAGGTTGCACATAGCGCCGGA
>Replication_Deletion-6_9-259
TCTTCATAAGCCAGAGTGCCTGGGGACGCGTCTCCagaagcagagtgcctcttggttaaa
gaagttcgcgagtgccgcgaaggggcttgagtggatctccaacaaaatcagtaaatttat
cgattggctcaaggagaaaatcataccggctgctaaagagaaagtcgagtttctaaacaa
tctaaagcaactcccGGAGACGTCACGTGTAGGTTGCACATAGCGCCGGA
>Replication_Deletion-6_3-260
TCTTCATAAGCCAGAGTGCCTGGGGCGTCTCCagaagcagagtgcctcttggttaaagaa
gttcaacgcggcgagtgccgcgaaggggcttgagtggatctccaacaaaatcagtaaatt
tatcgattggctcaaggagaaaatcataccggctgctaaagagaaagtcgagtttctaaa
caatctaaagcaactcccGGAGACGCGTGTAGGTTGCACATAGCGCCGGA
>Replication_Deletion-6_6-260
TCTTCATAAGCCAGAGTGCCTGGGGACGTCTCCagaagcagagtgcctcttggttaaaga
agttcaacgcgagtgccgcgaaggggcttgagtggatctccaacaaaatcagtaaattta
tcgattggctcaaggagaaaatcataccggctgctaaagagaaagtcgagtttctaaaca
atctaaagcaactcccGGAGACGCACGTGTAGGTTGCACATAGCGCCGGA
>Replication_Deletion-6_9-260
TCTTCATAAGCCAGAGTGCCTGGGGACGCGTCTCCagaagcagagtgcctcttggttaaa
gaagttcaacagtgccgcgaaggggcttgagtggatctccaacaaaatcagtaaatttat
cgattggctcaaggagaaaatcataccggctgctaaagagaaagtcgagtttctaaacaa
tctaaagcaactcccGGAGACGTCACGTGTAGGTTGCACATAGCGCCGGA
>Replication_Deletion-6_3-261
TCTTCATAAGCCAGAGTGCCTGGGGCGTCTCCagaagcagagtgcctcttggttaaagaa
gttcaacgatgcgagtgccgcgaaggggcttgagtggatctccaacaaaatcagtaaatt
tatcgattggctcaaggagaaaatcataccggctgctaaagagaaagtcgagtttctaaa
caatctaaagcaactcccGGAGACGCGTGTAGGTTGCACATAGCGCCGGA
>Replication_Deletion-6_6-261
TCTTCATAAGCCAGAGTGCCTGGGGACGTCTCCagaagcagagtgcctcttggttaaaga
agttcaacgatagtgccgcgaaggggcttgagtggatctccaacaaaatcagtaaattta
tcgattggctcaaggagaaaatcataccggctgctaaagagaaagtcgagtttctaaaca
atctaaagcaactcccGGAGACGCACGTGTAGGTTGCACATAGCGCCGGA
>Replication_Deletion-6_9-261
TCTTCATAAGCCAGAGTGCCTGGGGACGCGTCTCCagaagcagagtgcctcttggttaaa
gaagttcaacgatgccgcgaaggggcttgagtggatctccaacaaaatcagtaaatttat
cgattggctcaaggagaaaatcataccggctgctaaagagaaagtcgagtttctaaacaa
tctaaagcaactcccGGAGACGTCACGTGTAGGTTGCACATAGCGCCGGA
>Replication_Deletion-6_3-262
TCTTCATAAGCCAGAGTGCCTGGGGCGTCTCCagaagcagagtgcctcttggttaaagaa
gttcaacgatgcgagtgccgcgaaggggcttgagtggatctccaacaaaatcagtaaatt
tatcgattggctcaaggagaaaatcataccggctgctaaagagaaagtcgagtttctaaa
caatctaaagcaactcccGGAGACGCGTGTAGGTTGCACATAGCGCCGGA
>Replication_Deletion-6_6-262
TCTTCATAAGCCAGAGTGCCTGGGGACGTCTCCagaagcagagtgcctcttggttaaaga
agttcaacgatgcggccgcgaaggggcttgagtggatctccaacaaaatcagtaaattta
tcgattggctcaaggagaaaatcataccggctgctaaagagaaagtcgagtttctaaaca
atctaaagcaactcccGGAGACGCACGTGTAGGTTGCACATAGCGCCGGA
>Replication_Deletion-6_9-262
TCTTCATAAGCCAGAGTGCCTGGGGACGCGTCTCCagaagcagagtgcctcttggttaaa
gaagttcaacgatgcggcgaaggggcttgagtggatctccaacaaaatcagtaaatttat
cgattggctcaaggagaaaatcataccggctgctaaagagaaagtcgagtttctaaacaa
tctaaagcaactcccGGAGACGTCACGTGTAGGTTGCACATAGCGCCGGA
>Replication_Deletion-6_3-263
TCTTCATAAGCCAGAGTGCCTGGGGCGTCTCCagaagcagagtgcctcttggttaaagaa
gttcaacgatgcggcggccgcgaaggggcttgagtggatctccaacaaaatcagtaaatt
tatcgattggctcaaggagaaaatcataccggctgctaaagagaaagtcgagtttctaaa
caatctaaagcaactcccGGAGACGCGTGTAGGTTGCACATAGCGCCGGA
>Replication_Deletion-6_6-263
TCTTCATAAGCCAGAGTGCCTGGGGACGTCTCCagaagcagagtgcctcttggttaaaga
agttcaacgatgcggcggcgaaggggcttgagtggatctccaacaaaatcagtaaattta
tcgattggctcaaggagaaaatcataccggctgctaaagagaaagtcgagtttctaaaca
atctaaagcaactcccGGAGACGCACGTGTAGGTTGCACATAGCGCCGGA
>Replication_Deletion-6_9-263
TCTTCATAAGCCAGAGTGCCTGGGGACGCGTCTCCagaagcagagtgcctcttggttaaa
gaagttcaacgatgcggcgaaggggcttgagtggatctccaacaaaatcagtaaatttat
cgattggctcaaggagaaaatcataccggctgctaaagagaaagtcgagtttctaaacaa
tctaaagcaactcccGGAGACGTCACGTGTAGGTTGCACATAGCGCCGGA
>Replication_Deletion-6_3-264
TCTTCATAAGCCAGAGTGCCTGGGGCGTCTCCagaagcagagtgcctcttggttaaagaa
gttcaacgatgcggcgagtgcgaaggggcttgagtggatctccaacaaaatcagtaaatt
tatcgattggctcaaggagaaaatcataccggctgctaaagagaaagtcgagtttctaaa
caatctaaagcaactcccGGAGACGCGTGTAGGTTGCACATAGCGCCGGA
>Replication_Deletion-6_6-264
TCTTCATAAGCCAGAGTGCCTGGGGACGTCTCCagaagcagagtgcctcttggttaaaga
agttcaacgatgcggcgagtaaggggcttgagtggatctccaacaaaatcagtaaattta
tcgattggctcaaggagaaaatcataccggctgctaaagagaaagtcgagtttctaaaca
atctaaagcaactcccGGAGACGCACGTGTAGGTTGCACATAGCGCCGGA
>Replication_Deletion-6_9-264
TCTTCATAAGCCAGAGTGCCTGGGGACGCGTCTCCagaagcagagtgcctcttggttaaa
gaagttcaacgatgcggcgagtgggcttgagtggatctccaacaaaatcagtaaatttat
cgattggctcaaggagaaaatcataccggctgctaaagagaaagtcgagtttctaaacaa
tctaaagcaactcccGGAGACGTCACGTGTAGGTTGCACATAGCGCCGGA
>Replication_Deletion-6_3-265
TCTTCATAAGCCAGAGTGCCTGGGGCGTCTCCagaagcagagtgcctcttggttaaagaa
gttcaacgatgcggcgagtgccaaggggcttgagtggatctccaacaaaatcagtaaatt
tatcgattggctcaaggagaaaatcataccggctgctaaagagaaagtcgagtttctaaa
caatctaaagcaactcccGGAGACGCGTGTAGGTTGCACATAGCGCCGGA
>Replication_Deletion-6_6-265
TCTTCATAAGCCAGAGTGCCTGGGGACGTCTCCagaagcagagtgcctcttggttaaaga
agttcaacgatgcggcgagtgccgggcttgagtggatctccaacaaaatcagtaaattta
tcgattggctcaaggagaaaatcataccggctgctaaagagaaagtcgagtttctaaaca
atctaaagcaactcccGGAGACGCACGTGTAGGTTGCACATAGCGCCGGA
>Replication_Deletion-6_9-265
TCTTCATAAGCCAGAGTGCCTGGGGACGCGTCTCCagaagcagagtgcctcttggttaaa
gaagttcaacgatgcggcgagtgcccttgagtggatctccaacaaaatcagtaaatttat
cgattggctcaaggagaaaatcataccggctgctaaagagaaagtcgagtttctaaacaa
tctaaagcaactcccGGAGACGTCACGTGTAGGTTGCACATAGCGCCGGA
>Replication_Deletion-6_3-266
TCTTCATAAGCCAGAGTGCCTGGGGCGTCTCCagaagcagagtgcctcttggttaaagaa
gttcaacgatgcggcgagtgccgcggggcttgagtggatctccaacaaaatcagtaaatt
tatcgattggctcaaggagaaaatcataccggctgctaaagagaaagtcgagtttctaaa
caatctaaagcaactcccGGAGACGCGTGTAGGTTGCACATAGCGCCGGA
>Replication_Deletion-6_6-266
TCTTCATAAGCCAGAGTGCCTGGGGACGTCTCCagaagcagagtgcctcttggttaaaga
agttcaacgatgcggcgagtgccgcgcttgagtggatctccaacaaaatcagtaaattta
tcgattggctcaaggagaaaatcataccggctgctaaagagaaagtcgagtttctaaaca
atctaaagcaactcccGGAGACGCACGTGTAGGTTGCACATAGCGCCGGA
>Replication_Deletion-6_9-266
TCTTCATAAGCCAGAGTGCCTGGGGACGCGTCTCCagaagcagagtgcctcttggttaaa
gaagttcaacgatgcggcgagtgccgcggagtggatctccaacaaaatcagtaaatttat
cgattggctcaaggagaaaatcataccggctgctaaagagaaagtcgagtttctaaacaa
tctaaagcaactcccGGAGACGTCACGTGTAGGTTGCACATAGCGCCGGA
>Replication_Deletion-6_3-267
TCTTCATAAGCCAGAGTGCCTGGGGCGTCTCCagaagcagagtgcctcttggttaaagaa
gttcaacgatgcggcgagtgccgcgaagcttgagtggatctccaacaaaatcagtaaatt
tatcgattggctcaaggagaaaatcataccggctgctaaagagaaagtcgagtttctaaa
caatctaaagcaactcccGGAGACGCGTGTAGGTTGCACATAGCGCCGGA
>Replication_Deletion-6_6-267
TCTTCATAAGCCAGAGTGCCTGGGGACGTCTCCagaagcagagtgcctcttggttaaaga
agttcaacgatgcggcgagtgccgcgaaggagtggatctccaacaaaatcagtaaattta
tcgattggctcaaggagaaaatcataccggctgctaaagagaaagtcgagtttctaaaca
atctaaagcaactcccGGAGACGCACGTGTAGGTTGCACATAGCGCCGGA
>Replication_Deletion-6_9-267
TCTTCATAAGCCAGAGTGCCTGGGGACGCGTCTCCagaagcagagtgcctcttggttaaa
gaagttcaacgatgcggcgagtgccgcgaagtggatctccaacaaaatcagtaaatttat
cgattggctcaaggagaaaatcataccggctgctaaagagaaagtcgagtttctaaacaa
tctaaagcaactcccGGAGACGTCACGTGTAGGTTGCACATAGCGCCGGA
>Replication_Deletion-6_3-268
TCTTCATAAGCCAGAGTGCCTGGGGCGTCTCCagaagcagagtgcctcttggttaaagaa
gttcaacgatgcggcgagtgccgcgaagggggagtggatctccaacaaaatcagtaaatt
tatcgattggctcaaggagaaaatcataccggctgctaaagagaaagtcgagtttctaaa
caatctaaagcaactcccGGAGACGCGTGTAGGTTGCACATAGCGCCGGA
>Replication_Deletion-6_6-268
TCTTCATAAGCCAGAGTGCCTGGGGACGTCTCCagaagcagagtgcctcttggttaaaga
agttcaacgatgcggcgagtgccgcgaaggggtggatctccaacaaaatcagtaaattta
tcgattggctcaaggagaaaatcataccggctgctaaagagaaagtcgagtttctaaaca
atctaaagcaactcccGGAGACGCACGTGTAGGTTGCACATAGCGCCGGA
>Replication_Deletion-6_9-268
TCTTCATAAGCCAGAGTGCCTGGGGACGCGTCTCCagaagcagagtgcctcttggttaaa
gaagttcaacgatgcggcgagtgccgcgaaggggatctccaacaaaatcagtaaatttat
cgattggctcaaggagaaaatcataccggctgctaaagagaaagtcgagtttctaaacaa
tctaaagcaactcccGGAGACGTCACGTGTAGGTTGCACATAGCGCCGGA
>Replication_Deletion-6_3-269
TCTTCATAAGCCAGAGTGCCTGGGGCGTCTCCagaagcagagtgcctcttggttaaagaa
gttcaacgatgcggcgagtgccgcgaaggggctttggatctccaacaaaatcagtaaatt
tatcgattggctcaaggagaaaatcataccggctgctaaagagaaagtcgagtttctaaa
caatctaaagcaactcccGGAGACGCGTGTAGGTTGCACATAGCGCCGGA
>Replication_Deletion-6_6-269
TCTTCATAAGCCAGAGTGCCTGGGGACGTCTCCagaagcagagtgcctcttggttaaaga
agttcaacgatgcggcgagtgccgcgaaggggcttatctccaacaaaatcagtaaattta
tcgattggctcaaggagaaaatcataccggctgctaaagagaaagtcgagtttctaaaca
atctaaagcaactcccGGAGACGCACGTGTAGGTTGCACATAGCGCCGGA
>Replication_Deletion-6_9-269
TCTTCATAAGCCAGAGTGCCTGGGGACGCGTCTCCagaagcagagtgcctcttggttaaa
gaagttcaacgatgcggcgagtgccgcgaaggggctttccaacaaaatcagtaaatttat
cgattggctcaaggagaaaatcataccggctgctaaagagaaagtcgagtttctaaacaa
tctaaagcaactcccGGAGACGTCACGTGTAGGTTGCACATAGCGCCGGA
>Replication_Deletion-6_3-270
TCTTCATAAGCCAGAGTGCCTGGGGCGTCTCCagaagcagagtgcctcttggttaaagaa
gttcaacgatgcggcgagtgccgcgaaggggcttgagatctccaacaaaatcagtaaatt
tatcgattggctcaaggagaaaatcataccggctgctaaagagaaagtcgagtttctaaa
caatctaaagcaactcccGGAGACGCGTGTAGGTTGCACATAGCGCCGGA
>Replication_Deletion-6_6-270
TCTTCATAAGCCAGAGTGCCTGGGGACGTCTCCagaagcagagtgcctcttggttaaaga
agttcaacgatgcggcgagtgccgcgaaggggcttgagtccaacaaaatcagtaaattta
tcgattggctcaaggagaaaatcataccggctgctaaagagaaagtcgagtttctaaaca
atctaaagcaactcccGGAGACGCACGTGTAGGTTGCACATAGCGCCGGA
>Replication_Deletion-6_9-270
TCTTCATAAGCCAGAGTGCCTGGGGACGCGTCTCCagaagcagagtgcctcttggttaaa
gaagttcaacgatgcggcgagtgccgcgaaggggcttgagaacaaaatcagtaaatttat
cgattggctcaaggagaaaatcataccggctgctaaagagaaagtcgagtttctaaacaa
tctaaagcaactcccGGAGACGTCACGTGTAGGTTGCACATAGCGCCGGA
>Replication_Deletion-6_3-271
TCTTCATAAGCCAGAGTGCCTGGGGCGTCTCCagaagcagagtgcctcttggttaaagaa
gttcaacgatgcggcgagtgccgcgaaggggcttgagtggtccaacaaaatcagtaaatt
tatcgattggctcaaggagaaaatcataccggctgctaaagagaaagtcgagtttctaaa
caatctaaagcaactcccGGAGACGCGTGTAGGTTGCACATAGCGCCGGA
>Replication_Deletion-6_6-271
TCTTCATAAGCCAGAGTGCCTGGGGACGTCTCCagaagcagagtgcctcttggttaaaga
agttcaacgatgcggcgagtgccgcgaaggggcttgagtggaacaaaatcagtaaattta
tcgattggctcaaggagaaaatcataccggctgctaaagagaaagtcgagtttctaaaca
atctaaagcaactcccGGAGACGCACGTGTAGGTTGCACATAGCGCCGGA
>Replication_Deletion-6_9-271
TCTTCATAAGCCAGAGTGCCTGGGGACGCGTCTCCagaagcagagtgcctcttggttaaa
gaagttcaacgatgcggcgagtgccgcgaaggggcttgagtggaaaatcagtaaatttat
cgattggctcaaggagaaaatcataccggctgctaaagagaaagtcgagtttctaaacaa
tctaaagcaactcccGGAGACGTCACGTGTAGGTTGCACATAGCGCCGGA
>Replication_Deletion-6_3-272
TCTTCATAAGCCAGAGTGCCTGGGGCGTCTCCagaagcagagtgcctcttggttaaagaa
gttcaacgatgcggcgagtgccgcgaaggggcttgagtggatcaacaaaatcagtaaatt
tatcgattggctcaaggagaaaatcataccggctgctaaagagaaagtcgagtttctaaa
caatctaaagcaactcccGGAGACGCGTGTAGGTTGCACATAGCGCCGGA
>Replication_Deletion-6_6-272
TCTTCATAAGCCAGAGTGCCTGGGGACGTCTCCagaagcagagtgcctcttggttaaaga
agttcaacgatgcggcgagtgccgcgaaggggcttgagtggatcaaaatcagtaaattta
tcgattggctcaaggagaaaatcataccggctgctaaagagaaagtcgagtttctaaaca
atctaaagcaactcccGGAGACGCACGTGTAGGTTGCACATAGCGCCGGA
>Replication_Deletion-6_9-272
TCTTCATAAGCCAGAGTGCCTGGGGACGCGTCTCCagaagcagagtgcctcttggttaaa
gaagttcaacgatgcggcgagtgccgcgaaggggcttgagtggatcatcagtaaatttat
cgattggctcaaggagaaaatcataccggctgctaaagagaaagtcgagtttctaaacaa
tctaaagcaactcccGGAGACGTCACGTGTAGGTTGCACATAGCGCCGGA
>Replication_Deletion-6_3-273
TCTTCATAAGCCAGAGTGCCTGGGGCGTCTCCagaagcagagtgcctcttggttaaagaa
gttcaacgatgcggcgagtgccgcgaaggggcttgagtggatctccaaaatcagtaaatt
tatcgattggctcaaggagaaaatcataccggctgctaaagagaaagtcgagtttctaaa
caatctaaagcaactcccGGAGACGCGTGTAGGTTGCACATAGCGCCGGA
>Replication_Deletion-6_6-273
TCTTCATAAGCCAGAGTGCCTGGGGACGTCTCCagaagcagagtgcctcttggttaaaga
agttcaacgatgcggcgagtgccgcgaaggggcttgagtggatctccatcagtaaattta
tcgattggctcaaggagaaaatcataccggctgctaaagagaaagtcgagtttctaaaca
atctaaagcaactcccGGAGACGCACGTGTAGGTTGCACATAGCGCCGGA
>Replication_Deletion-6_9-273
TCTTCATAAGCCAGAGTGCCTGGGGACGCGTCTCCagaagcagagtgcctcttggttaaa
gaagttcaacgatgcggcgagtgccgcgaaggggcttgagtggatctccagtaaatttat
cgattggctcaaggagaaaatcataccggctgctaaagagaaagtcgagtttctaaacaa
tctaaagcaactcccGGAGACGTCACGTGTAGGTTGCACATAGCGCCGGA
>Replication_Deletion-6_3-274
TCTTCATAAGCCAGAGTGCCTGGGGCGTCTCCagaagcagagtgcctcttggttaaagaa
gttcaacgatgcggcgagtgccgcgaaggggcttgagtggatctccaacatcagtaaatt
tatcgattggctcaaggagaaaatcataccggctgctaaagagaaagtcgagtttctaaa
caatctaaagcaactcccGGAGACGCGTGTAGGTTGCACATAGCGCCGGA
>Replication_Deletion-6_6-274
TCTTCATAAGCCAGAGTGCCTGGGGACGTCTCCagaagcagagtgcctcttggttaaaga
agttcaacgatgcggcgagtgccgcgaaggggcttgagtggatctccaacagtaaattta
tcgattggctcaaggagaaaatcataccggctgctaaagagaaagtcgagtttctaaaca
atctaaagcaactcccGGAGACGCACGTGTAGGTTGCACATAGCGCCGGA
>Replication_Deletion-6_9-274
TCTTCATAAGCCAGAGTGCCTGGGGACGCGTCTCCagaagcagagtgcctcttggttaaa
gaagttcaacgatgcggcgagtgccgcgaaggggcttgagtggatctccaacaaatttat
cgattggctcaaggagaaaatcataccggctgctaaagagaaagtcgagtttctaaacaa
tctaaagcaactcccGGAGACGTCACGTGTAGGTTGCACATAGCGCCGGA
>Replication_Deletion-6_3-275
TCTTCATAAGCCAGAGTGCCTGGGGCGTCTCCagaagcagagtgcctcttggttaaagaa
gttcaacgatgcggcgagtgccgcgaaggggcttgagtggatctccaacaaaagtaaatt
tatcgattggctcaaggagaaaatcataccggctgctaaagagaaagtcgagtttctaaa
caatctaaagcaactcccGGAGACGCGTGTAGGTTGCACATAGCGCCGGA
>Replication_Deletion-6_6-275
TCTTCATAAGCCAGAGTGCCTGGGGACGTCTCCagaagcagagtgcctcttggttaaaga
agttcaacgatgcggcgagtgccgcgaaggggcttgagtggatctccaacaaaaaattta
tcgattggctcaaggagaaaatcataccggctgctaaagagaaagtcgagtttctaaaca
atctaaagcaactcccGGAGACGCACGTGTAGGTTGCACATAGCGCCGGA
>Replication_Deletion-6_9-275
TCTTCATAAGCCAGAGTGCCTGGGGACGCGTCTCCagaagcagagtgcctcttggttaaa
gaagttcaacgatgcggcgagtgccgcgaaggggcttgagtggatctccaacaaatttat
cgattggctcaaggagaaaatcataccggctgctaaagagaaagtcgagtttctaaacaa
tctaaagcaactcccGGAGACGTCACGTGTAGGTTGCACATAGCGCCGGA
>Replication_Deletion-6_3-276
TCTTCATAAGCCAGAGTGCCTGGGGCGTCTCCagaagcagagtgcctcttggttaaagaa
gttcaacgatgcggcgagtgccgcgaaggggcttgagtggatctccaacaaaatcaaatt
tatcgattggctcaaggagaaaatcataccggctgctaaagagaaagtcgagtttctaaa
caatctaaagcaactcccGGAGACGCGTGTAGGTTGCACATAGCGCCGGA
>Replication_Deletion-6_6-276
TCTTCATAAGCCAGAGTGCCTGGGGACGTCTCCagaagcagagtgcctcttggttaaaga
agttcaacgatgcggcgagtgccgcgaaggggcttgagtggatctccaacaaaatcttta
tcgattggctcaaggagaaaatcataccggctgctaaagagaaagtcgagtttctaaaca
atctaaagcaactcccGGAGACGCACGTGTAGGTTGCACATAGCGCCGGA
>Replication_Deletion-6_9-276
TCTTCATAAGCCAGAGTGCCTGGGGACGCGTCTCCagaagcagagtgcctcttggttaaa
gaagttcaacgatgcggcgagtgccgcgaaggggcttgagtggatctccaacaaaatcat
cgattggctcaaggagaaaatcataccggctgctaaagagaaagtcgagtttctaaacaa
tctaaagcaactcccGGAGACGTCACGTGTAGGTTGCACATAGCGCCGGA
>Replication_Deletion-6_3-277
TCTTCATAAGCCAGAGTGCCTGGGGCGTCTCCagaagcagagtgcctcttggttaaagaa
gttcaacgatgcggcgagtgccgcgaaggggcttgagtggatctccaacaaaatcagttt
tatcgattggctcaaggagaaaatcataccggctgctaaagagaaagtcgagtttctaaa
caatctaaagcaactcccGGAGACGCGTGTAGGTTGCACATAGCGCCGGA
>Replication_Deletion-6_6-277
TCTTCATAAGCCAGAGTGCCTGGGGACGTCTCCagaagcagagtgcctcttggttaaaga
agttcaacgatgcggcgagtgccgcgaaggggcttgagtggatctccaacaaaatcagta
tcgattggctcaaggagaaaatcataccggctgctaaagagaaagtcgagtttctaaaca
atctaaagcaactcccGGAGACGCACGTGTAGGTTGCACATAGCGCCGGA
>Replication_Deletion-6_9-277
TCTTCATAAGCCAGAGTGCCTGGGGACGCGTCTCCagaagcagagtgcctcttggttaaa
gaagttcaacgatgcggcgagtgccgcgaaggggcttgagtggatctccaacaaaatcag
tgattggctcaaggagaaaatcataccggctgctaaagagaaagtcgagtttctaaacaa
tctaaagcaactcccGGAGACGTCACGTGTAGGTTGCACATAGCGCCGGA
>Replication_Deletion-6_3-278
TCTTCATAAGCCAGAGTGCCTGGGGCGTCTCCagaagcagagtgcctcttggttaaagaa
gttcaacgatgcggcgagtgccgcgaaggggcttgagtggatctccaacaaaatcagtaa
aatcgattggctcaaggagaaaatcataccggctgctaaagagaaagtcgagtttctaaa
caatctaaagcaactcccGGAGACGCGTGTAGGTTGCACATAGCGCCGGA
>Replication_Deletion-6_6-278
TCTTCATAAGCCAGAGTGCCTGGGGACGTCTCCagaagcagagtgcctcttggttaaaga
agttcaacgatgcggcgagtgccgcgaaggggcttgagtggatctccaacaaaatcagta
aagattggctcaaggagaaaatcataccggctgctaaagagaaagtcgagtttctaaaca
atctaaagcaactcccGGAGACGCACGTGTAGGTTGCACATAGCGCCGGA
>Replication_Deletion-6_9-278
TCTTCATAAGCCAGAGTGCCTGGGGACGCGTCTCCagaagcagagtgcctcttggttaaa
gaagttcaacgatgcggcgagtgccgcgaaggggcttgagtggatctccaacaaaatcag
taaatggctcaaggagaaaatcataccggctgctaaagagaaagtcgagtttctaaacaa
tctaaagcaactcccGGAGACGTCACGTGTAGGTTGCACATAGCGCCGGA
>Replication_Deletion-6_3-279
TCTTCATAAGCCAGAGTGCCTGGGGCGTCTCCagaagcagagtgcctcttggttaaagaa
gttcaacgatgcggcgagtgccgcgaaggggcttgagtggatctccaacaaaatcagtaa
atttgattggctcaaggagaaaatcataccggctgctaaagagaaagtcgagtttctaaa
caatctaaagcaactcccGGAGACGCGTGTAGGTTGCACATAGCGCCGGA
>Replication_Deletion-6_6-279
TCTTCATAAGCCAGAGTGCCTGGGGACGTCTCCagaagcagagtgcctcttggttaaaga
agttcaacgatgcggcgagtgccgcgaaggggcttgagtggatctccaacaaaatcagta
aattttggctcaaggagaaaatcataccggctgctaaagagaaagtcgagtttctaaaca
atctaaagcaactcccGGAGACGCACGTGTAGGTTGCACATAGCGCCGGA
>Replication_Deletion-6_9-279
TCTTCATAAGCCAGAGTGCCTGGGGACGCGTCTCCagaagcagagtgcctcttggttaaa
gaagttcaacgatgcggcgagtgccgcgaaggggcttgagtggatctccaacaaaatcag
taaatttctcaaggagaaaatcataccggctgctaaagagaaagtcgagtttctaaacaa
tctaaagcaactcccGGAGACGTCACGTGTAGGTTGCACATAGCGCCGGA
>Replication_Deletion-6_3-280
TCTTCATAAGCCAGAGTGCCTGGGGCGTCTCCagaagcagagtgcctcttggttaaagaa
gttcaacgatgcggcgagtgccgcgaaggggcttgagtggatctccaacaaaatcagtaa
atttatctggctcaaggagaaaatcataccggctgctaaagagaaagtcgagtttctaaa
caatctaaagcaactcccGGAGACGCGTGTAGGTTGCACATAGCGCCGGA
>Replication_Deletion-6_6-280
TCTTCATAAGCCAGAGTGCCTGGGGACGTCTCCagaagcagagtgcctcttggttaaaga
agttcaacgatgcggcgagtgccgcgaaggggcttgagtggatctccaacaaaatcagta
aatttatcctcaaggagaaaatcataccggctgctaaagagaaagtcgagtttctaaaca
atctaaagcaactcccGGAGACGCACGTGTAGGTTGCACATAGCGCCGGA
>Replication_Deletion-6_9-280
TCTTCATAAGCCAGAGTGCCTGGGGACGCGTCTCCagaagcagagtgcctcttggttaaa
gaagttcaacgatgcggcgagtgccgcgaaggggcttgagtggatctccaacaaaatcag
taaatttatcaaggagaaaatcataccggctgctaaagagaaagtcgagtttctaaacaa
tctaaagcaactcccGGAGACGTCACGTGTAGGTTGCACATAGCGCCGGA
>Replication_Deletion-6_3-281
TCTTCATAAGCCAGAGTGCCTGGGGCGTCTCCagaagcagagtgcctcttggttaaagaa
gttcaacgatgcggcgagtgccgcgaaggggcttgagtggatctccaacaaaatcagtaa
atttatcgatctcaaggagaaaatcataccggctgctaaagagaaagtcgagtttctaaa
caatctaaagcaactcccGGAGACGCGTGTAGGTTGCACATAGCGCCGGA
>Replication_Deletion-6_6-281
TCTTCATAAGCCAGAGTGCCTGGGGACGTCTCCagaagcagagtgcctcttggttaaaga
agttcaacgatgcggcgagtgccgcgaaggggcttgagtggatctccaacaaaatcagta
aatttatcgataaggagaaaatcataccggctgctaaagagaaagtcgagtttctaaaca
atctaaagcaactcccGGAGACGCACGTGTAGGTTGCACATAGCGCCGGA
>Replication_Deletion-6_9-281
TCTTCATAAGCCAGAGTGCCTGGGGACGCGTCTCCagaagcagagtgcctcttggttaaa
gaagttcaacgatgcggcgagtgccgcgaaggggcttgagtggatctccaacaaaatcag
taaatttatcgatgagaaaatcataccggctgctaaagagaaagtcgagtttctaaacaa
tctaaagcaactcccGGAGACGTCACGTGTAGGTTGCACATAGCGCCGGA
>Replication_Deletion-6_3-282
TCTTCATAAGCCAGAGTGCCTGGGGCGTCTCCagaagcagagtgcctcttggttaaagaa
gttcaacgatgcggcgagtgccgcgaaggggcttgagtggatctccaacaaaatcagtaa
atttatcgattggaaggagaaaatcataccggctgctaaagagaaagtcgagtttctaaa
caatctaaagcaactcccGGAGACGCGTGTAGGTTGCACATAGCGCCGGA
>Replication_Deletion-6_6-282
TCTTCATAAGCCAGAGTGCCTGGGGACGTCTCCagaagcagagtgcctcttggttaaaga
agttcaacgatgcggcgagtgccgcgaaggggcttgagtggatctccaacaaaatcagta
aatttatcgattgggagaaaatcataccggctgctaaagagaaagtcgagtttctaaaca
atctaaagcaactcccGGAGACGCACGTGTAGGTTGCACATAGCGCCGGA
>Replication_Deletion-6_9-282
TCTTCATAAGCCAGAGTGCCTGGGGACGCGTCTCCagaagcagagtgcctcttggttaaa
gaagttcaacgatgcggcgagtgccgcgaaggggcttgagtggatctccaacaaaatcag
taaatttatcgattggaaaatcataccggctgctaaagagaaagtcgagtttctaaacaa
tctaaagcaactcccGGAGACGTCACGTGTAGGTTGCACATAGCGCCGGA
>Replication_Deletion-6_3-283
TCTTCATAAGCCAGAGTGCCTGGGGCGTCTCCagaagcagagtgcctcttggttaaagaa
gttcaacgatgcggcgagtgccgcgaaggggcttgagtggatctccaacaaaatcagtaa
atttatcgattggctcgagaaaatcataccggctgctaaagagaaagtcgagtttctaaa
caatctaaagcaactcccGGAGACGCGTGTAGGTTGCACATAGCGCCGGA
>Replication_Deletion-6_6-283
TCTTCATAAGCCAGAGTGCCTGGGGACGTCTCCagaagcagagtgcctcttggttaaaga
agttcaacgatgcggcgagtgccgcgaaggggcttgagtggatctccaacaaaatcagta
aatttatcgattggctcaaaatcataccggctgctaaagagaaagtcgagtttctaaaca
atctaaagcaactcccGGAGACGCACGTGTAGGTTGCACATAGCGCCGGA
>Replication_Deletion-6_9-283
TCTTCATAAGCCAGAGTGCCTGGGGACGCGTCTCCagaagcagagtgcctcttggttaaa
gaagttcaacgatgcggcgagtgccgcgaaggggcttgagtggatctccaacaaaatcag
taaatttatcgattggctcatcataccggctgctaaagagaaagtcgagtttctaaacaa
tctaaagcaactcccGGAGACGTCACGTGTAGGTTGCACATAGCGCCGGA
>Replication_Deletion-6_3-284
TCTTCATAAGCCAGAGTGCCTGGGGCGTCTCCagaagcagagtgcctcttggttaaagaa
gttcaacgatgcggcgagtgccgcgaaggggcttgagtggatctccaacaaaatcagtaa
atttatcgattggctcaagaaaatcataccggctgctaaagagaaagtcgagtttctaaa
caatctaaagcaactcccGGAGACGCGTGTAGGTTGCACATAGCGCCGGA
>Replication_Deletion-6_6-284
TCTTCATAAGCCAGAGTGCCTGGGGACGTCTCCagaagcagagtgcctcttggttaaaga
agttcaacgatgcggcgagtgccgcgaaggggcttgagtggatctccaacaaaatcagta
aatttatcgattggctcaagatcataccggctgctaaagagaaagtcgagtttctaaaca
atctaaagcaactcccGGAGACGCACGTGTAGGTTGCACATAGCGCCGGA
>Replication_Deletion-6_9-284
TCTTCATAAGCCAGAGTGCCTGGGGACGCGTCTCCagaagcagagtgcctcttggttaaa
gaagttcaacgatgcggcgagtgccgcgaaggggcttgagtggatctccaacaaaatcag
taaatttatcgattggctcaagataccggctgctaaagagaaagtcgagtttctaaacaa
tctaaagcaactcccGGAGACGTCACGTGTAGGTTGCACATAGCGCCGGA
>Replication_Deletion-6_3-285
TCTTCATAAGCCAGAGTGCCTGGGGCGTCTCCagaagcagagtgcctcttggttaaagaa
gttcaacgatgcggcgagtgccgcgaaggggcttgagtggatctccaacaaaatcagtaa
atttatcgattggctcaaggagatcataccggctgctaaagagaaagtcgagtttctaaa
caatctaaagcaactcccGGAGACGCGTGTAGGTTGCACATAGCGCCGGA
>Replication_Deletion-6_6-285
TCTTCATAAGCCAGAGTGCCTGGGGACGTCTCCagaagcagagtgcctcttggttaaaga
agttcaacgatgcggcgagtgccgcgaaggggcttgagtggatctccaacaaaatcagta
aatttatcgattggctcaaggagataccggctgctaaagagaaagtcgagtttctaaaca
atctaaagcaactcccGGAGACGCACGTGTAGGTTGCACATAGCGCCGGA
>Replication_Deletion-6_9-285
TCTTCATAAGCCAGAGTGCCTGGGGACGCGTCTCCagaagcagagtgcctcttggttaaa
gaagttcaacgatgcggcgagtgccgcgaaggggcttgagtggatctccaacaaaatcag
taaatttatcgattggctcaaggagccggctgctaaagagaaagtcgagtttctaaacaa
tctaaagcaactcccGGAGACGTCACGTGTAGGTTGCACATAGCGCCGGA
>Replication_Deletion-6_3-286
TCTTCATAAGCCAGAGTGCCTGGGGCGTCTCCagaagcagagtgcctcttggttaaagaa
gttcaacgatgcggcgagtgccgcgaaggggcttgagtggatctccaacaaaatcagtaa
atttatcgattggctcaaggagaaaataccggctgctaaagagaaagtcgagtttctaaa
caatctaaagcaactcccGGAGACGCGTGTAGGTTGCACATAGCGCCGGA
>Replication_Deletion-6_6-286
TCTTCATAAGCCAGAGTGCCTGGGGACGTCTCCagaagcagagtgcctcttggttaaaga
agttcaacgatgcggcgagtgccgcgaaggggcttgagtggatctccaacaaaatcagta
aatttatcgattggctcaaggagaaaccggctgctaaagagaaagtcgagtttctaaaca
atctaaagcaactcccGGAGACGCACGTGTAGGTTGCACATAGCGCCGGA
>Replication_Deletion-6_9-286
TCTTCATAAGCCAGAGTGCCTGGGGACGCGTCTCCagaagcagagtgcctcttggttaaa
gaagttcaacgatgcggcgagtgccgcgaaggggcttgagtggatctccaacaaaatcag
taaatttatcgattggctcaaggagaaagctgctaaagagaaagtcgagtttctaaacaa
tctaaagcaactcccGGAGACGTCACGTGTAGGTTGCACATAGCGCCGGA
>Replication_Deletion-6_3-287
TCTTCATAAGCCAGAGTGCCTGGGGCGTCTCCagaagcagagtgcctcttggttaaagaa
gttcaacgatgcggcgagtgccgcgaaggggcttgagtggatctccaacaaaatcagtaa
atttatcgattggctcaaggagaaaatcccggctgctaaagagaaagtcgagtttctaaa
caatctaaagcaactcccGGAGACGCGTGTAGGTTGCACATAGCGCCGGA
>Replication_Deletion-6_6-287
TCTTCATAAGCCAGAGTGCCTGGGGACGTCTCCagaagcagagtgcctcttggttaaaga
agttcaacgatgcggcgagtgccgcgaaggggcttgagtggatctccaacaaaatcagta
aatttatcgattggctcaaggagaaaatcgctgctaaagagaaagtcgagtttctaaaca
atctaaagcaactcccGGAGACGCACGTGTAGGTTGCACATAGCGCCGGA
>Replication_Deletion-6_9-287
TCTTCATAAGCCAGAGTGCCTGGGGACGCGTCTCCagaagcagagtgcctcttggttaaa
gaagttcaacgatgcggcgagtgccgcgaaggggcttgagtggatctccaacaaaatcag
taaatttatcgattggctcaaggagaaaatcgctaaagagaaagtcgagtttctaaacaa
tctaaagcaactcccGGAGACGTCACGTGTAGGTTGCACATAGCGCCGGA
>Replication_Deletion-6_3-288
TCTTCATAAGCCAGAGTGCCTGGGGCGTCTCCagaagcagagtgcctcttggttaaagaa
gttcaacgatgcggcgagtgccgcgaaggggcttgagtggatctccaacaaaatcagtaa
atttatcgattggctcaaggagaaaatcatagctgctaaagagaaagtcgagtttctaaa
caatctaaagcaactcccGGAGACGCGTGTAGGTTGCACATAGCGCCGGA
>Replication_Deletion-6_6-288
TCTTCATAAGCCAGAGTGCCTGGGGACGTCTCCagaagcagagtgcctcttggttaaaga
agttcaacgatgcggcgagtgccgcgaaggggcttgagtggatctccaacaaaatcagta
aatttatcgattggctcaaggagaaaatcatagctaaagagaaagtcgagtttctaaaca
atctaaagcaactcccGGAGACGCACGTGTAGGTTGCACATAGCGCCGGA
>Replication_Deletion-6_9-288
TCTTCATAAGCCAGAGTGCCTGGGGACGCGTCTCCagaagcagagtgcctcttggttaaa
gaagttcaacgatgcggcgagtgccgcgaaggggcttgagtggatctccaacaaaatcag
taaatttatcgattggctcaaggagaaaatcataaaagagaaagtcgagtttctaaacaa
tctaaagcaactcccGGAGACGTCACGTGTAGGTTGCACATAGCGCCGGA
>Replication_Deletion-6_3-289
TCTTCATAAGCCAGAGTGCCTGGGGCGTCTCCagaagcagagtgcctcttggttaaagaa
gttcaacgatgcggcgagtgccgcgaaggggcttgagtggatctccaacaaaatcagtaa
atttatcgattggctcaaggagaaaatcataccggctaaagagaaagtcgagtttctaaa
caatctaaagcaactcccGGAGACGCGTGTAGGTTGCACATAGCGCCGGA
>Replication_Deletion-6_6-289
TCTTCATAAGCCAGAGTGCCTGGGGACGTCTCCagaagcagagtgcctcttggttaaaga
agttcaacgatgcggcgagtgccgcgaaggggcttgagtggatctccaacaaaatcagta
aatttatcgattggctcaaggagaaaatcataccgaaagagaaagtcgagtttctaaaca
atctaaagcaactcccGGAGACGCACGTGTAGGTTGCACATAGCGCCGGA
>Replication_Deletion-6_9-289
TCTTCATAAGCCAGAGTGCCTGGGGACGCGTCTCCagaagcagagtgcctcttggttaaa
gaagttcaacgatgcggcgagtgccgcgaaggggcttgagtggatctccaacaaaatcag
taaatttatcgattggctcaaggagaaaatcataccggagaaagtcgagtttctaaacaa
tctaaagcaactcccGGAGACGTCACGTGTAGGTTGCACATAGCGCCGGA
>Replication_Deletion-6_3-290
TCTTCATAAGCCAGAGTGCCTGGGGCGTCTCCagaagcagagtgcctcttggttaaagaa
gttcaacgatgcggcgagtgccgcgaaggggcttgagtggatctccaacaaaatcagtaa
atttatcgattggctcaaggagaaaatcataccggctaaagagaaagtcgagtttctaaa
caatctaaagcaactcccGGAGACGCGTGTAGGTTGCACATAGCGCCGGA
>Replication_Deletion-6_6-290
TCTTCATAAGCCAGAGTGCCTGGGGACGTCTCCagaagcagagtgcctcttggttaaaga
agttcaacgatgcggcgagtgccgcgaaggggcttgagtggatctccaacaaaatcagta
aatttatcgattggctcaaggagaaaatcataccggctgagaaagtcgagtttctaaaca
atctaaagcaactcccGGAGACGCACGTGTAGGTTGCACATAGCGCCGGA
>Replication_Deletion-6_9-290
TCTTCATAAGCCAGAGTGCCTGGGGACGCGTCTCCagaagcagagtgcctcttggttaaa
gaagttcaacgatgcggcgagtgccgcgaaggggcttgagtggatctccaacaaaatcag
taaatttatcgattggctcaaggagaaaatcataccggctaaagtcgagtttctaaacaa
tctaaagcaactcccGGAGACGTCACGTGTAGGTTGCACATAGCGCCGGA
>Replication_Deletion-6_3-291
TCTTCATAAGCCAGAGTGCCTGGGGCGTCTCCagaagcagagtgcctcttggttaaagaa
gttcaacgatgcggcgagtgccgcgaaggggcttgagtggatctccaacaaaatcagtaa
atttatcgattggctcaaggagaaaatcataccggctgctgagaaagtcgagtttctaaa
caatctaaagcaactcccGGAGACGCGTGTAGGTTGCACATAGCGCCGGA
>Replication_Deletion-6_6-291
TCTTCATAAGCCAGAGTGCCTGGGGACGTCTCCagaagcagagtgcctcttggttaaaga
agttcaacgatgcggcgagtgccgcgaaggggcttgagtggatctccaacaaaatcagta
aatttatcgattggctcaaggagaaaatcataccggctgctaaagtcgagtttctaaaca
atctaaagcaactcccGGAGACGCACGTGTAGGTTGCACATAGCGCCGGA
>Replication_Deletion-6_9-291
TCTTCATAAGCCAGAGTGCCTGGGGACGCGTCTCCagaagcagagtgcctcttggttaaa
gaagttcaacgatgcggcgagtgccgcgaaggggcttgagtggatctccaacaaaatcag
taaatttatcgattggctcaaggagaaaatcataccggctgctgtcgagtttctaaacaa
tctaaagcaactcccGGAGACGTCACGTGTAGGTTGCACATAGCGCCGGA
>Replication_Deletion-6_3-292
TCTTCATAAGCCAGAGTGCCTGGGGCGTCTCCagaagcagagtgcctcttggttaaagaa
gttcaacgatgcggcgagtgccgcgaaggggcttgagtggatctccaacaaaatcagtaa
atttatcgattggctcaaggagaaaatcataccggctgctaaaaaagtcgagtttctaaa
caatctaaagcaactcccGGAGACGCGTGTAGGTTGCACATAGCGCCGGA
>Replication_Deletion-6_6-292
TCTTCATAAGCCAGAGTGCCTGGGGACGTCTCCagaagcagagtgcctcttggttaaaga
agttcaacgatgcggcgagtgccgcgaaggggcttgagtggatctccaacaaaatcagta
aatttatcgattggctcaaggagaaaatcataccggctgctaaagtcgagtttctaaaca
atctaaagcaactcccGGAGACGCACGTGTAGGTTGCACATAGCGCCGGA
>Replication_Deletion-6_9-292
TCTTCATAAGCCAGAGTGCCTGGGGACGCGTCTCCagaagcagagtgcctcttggttaaa
gaagttcaacgatgcggcgagtgccgcgaaggggcttgagtggatctccaacaaaatcag
taaatttatcgattggctcaaggagaaaatcataccggctgctaaagagtttctaaacaa
tctaaagcaactcccGGAGACGTCACGTGTAGGTTGCACATAGCGCCGGA
>Replication_Deletion-6_3-293
TCTTCATAAGCCAGAGTGCCTGGGGCGTCTCCagaagcagagtgcctcttggttaaagaa
gttcaacgatgcggcgagtgccgcgaaggggcttgagtggatctccaacaaaatcagtaa
atttatcgattggctcaaggagaaaatcataccggctgctaaagaggtcgagtttctaaa
caatctaaagcaactcccGGAGACGCGTGTAGGTTGCACATAGCGCCGGA
>Replication_Deletion-6_6-293
TCTTCATAAGCCAGAGTGCCTGGGGACGTCTCCagaagcagagtgcctcttggttaaaga
agttcaacgatgcggcgagtgccgcgaaggggcttgagtggatctccaacaaaatcagta
aatttatcgattggctcaaggagaaaatcataccggctgctaaagaggagtttctaaaca
atctaaagcaactcccGGAGACGCACGTGTAGGTTGCACATAGCGCCGGA
>Replication_Deletion-6_9-293
TCTTCATAAGCCAGAGTGCCTGGGGACGCGTCTCCagaagcagagtgcctcttggttaaa
gaagttcaacgatgcggcgagtgccgcgaaggggcttgagtggatctccaacaaaatcag
taaatttatcgattggctcaaggagaaaatcataccggctgctaaagagtttctaaacaa
tctaaagcaactcccGGAGACGTCACGTGTAGGTTGCACATAGCGCCGGA
>Replication_Deletion-6_3-294
TCTTCATAAGCCAGAGTGCCTGGGGCGTCTCCagaagcagagtgcctcttggttaaagaa
gttcaacgatgcggcgagtgccgcgaaggggcttgagtggatctccaacaaaatcagtaa
atttatcgattggctcaaggagaaaatcataccggctgctaaagagaaagagtttctaaa
caatctaaagcaactcccGGAGACGCGTGTAGGTTGCACATAGCGCCGGA
>Replication_Deletion-6_6-294
TCTTCATAAGCCAGAGTGCCTGGGGACGTCTCCagaagcagagtgcctcttggttaaaga
agttcaacgatgcggcgagtgccgcgaaggggcttgagtggatctccaacaaaatcagta
aatttatcgattggctcaaggagaaaatcataccggctgctaaagagaaatttctaaaca
atctaaagcaactcccGGAGACGCACGTGTAGGTTGCACATAGCGCCGGA
>Replication_Deletion-6_9-294
TCTTCATAAGCCAGAGTGCCTGGGGACGCGTCTCCagaagcagagtgcctcttggttaaa
gaagttcaacgatgcggcgagtgccgcgaaggggcttgagtggatctccaacaaaatcag
taaatttatcgattggctcaaggagaaaatcataccggctgctaaagagaaactaaacaa
tctaaagcaactcccGGAGACGTCACGTGTAGGTTGCACATAGCGCCGGA
>Replication_Deletion-6_3-295
TCTTCATAAGCCAGAGTGCCTGGGGCGTCTCCagaagcagagtgcctcttggttaaagaa
gttcaacgatgcggcgagtgccgcgaaggggcttgagtggatctccaacaaaatcagtaa
atttatcgattggctcaaggagaaaatcataccggctgctaaagagaaagtctttctaaa
caatctaaagcaactcccGGAGACGCGTGTAGGTTGCACATAGCGCCGGA
>Replication_Deletion-6_6-295
TCTTCATAAGCCAGAGTGCCTGGGGACGTCTCCagaagcagagtgcctcttggttaaaga
agttcaacgatgcggcgagtgccgcgaaggggcttgagtggatctccaacaaaatcagta
aatttatcgattggctcaaggagaaaatcataccggctgctaaagagaaagtcctaaaca
atctaaagcaactcccGGAGACGCACGTGTAGGTTGCACATAGCGCCGGA
>Replication_Deletion-6_9-295
TCTTCATAAGCCAGAGTGCCTGGGGACGCGTCTCCagaagcagagtgcctcttggttaaa
gaagttcaacgatgcggcgagtgccgcgaaggggcttgagtggatctccaacaaaatcag
taaatttatcgattggctcaaggagaaaatcataccggctgctaaagagaaagtcaacaa
tctaaagcaactcccGGAGACGTCACGTGTAGGTTGCACATAGCGCCGGA
>Replication_Deletion-6_3-296
TCTTCATAAGCCAGAGTGCCTGGGGCGTCTCCagaagcagagtgcctcttggttaaagaa
gttcaacgatgcggcgagtgccgcgaaggggcttgagtggatctccaacaaaatcagtaa
atttatcgattggctcaaggagaaaatcataccggctgctaaagagaaagtcgagctaaa
caatctaaagcaactcccGGAGACGCGTGTAGGTTGCACATAGCGCCGGA
>Replication_Deletion-6_6-296
TCTTCATAAGCCAGAGTGCCTGGGGACGTCTCCagaagcagagtgcctcttggttaaaga
agttcaacgatgcggcgagtgccgcgaaggggcttgagtggatctccaacaaaatcagta
aatttatcgattggctcaaggagaaaatcataccggctgctaaagagaaagtcgagaaca
atctaaagcaactcccGGAGACGCACGTGTAGGTTGCACATAGCGCCGGA
>Replication_Deletion-6_9-296
TCTTCATAAGCCAGAGTGCCTGGGGACGCGTCTCCagaagcagagtgcctcttggttaaa
gaagttcaacgatgcggcgagtgccgcgaaggggcttgagtggatctccaacaaaatcag
taaatttatcgattggctcaaggagaaaatcataccggctgctaaagagaaagtcgagaa
tctaaagcaactcccGGAGACGTCACGTGTAGGTTGCACATAGCGCCGGA
>Replication_Deletion-6_3-297
TCTTCATAAGCCAGAGTGCCTGGGGCGTCTCCagaagcagagtgcctcttggttaaagaa
gttcaacgatgcggcgagtgccgcgaaggggcttgagtggatctccaacaaaatcagtaa
atttatcgattggctcaaggagaaaatcataccggctgctaaagagaaagtcgagtttaa
caatctaaagcaactcccGGAGACGCGTGTAGGTTGCACATAGCGCCGGA
>Replication_Deletion-6_6-297
TCTTCATAAGCCAGAGTGCCTGGGGACGTCTCCagaagcagagtgcctcttggttaaaga
agttcaacgatgcggcgagtgccgcgaaggggcttgagtggatctccaacaaaatcagta
aatttatcgattggctcaaggagaaaatcataccggctgctaaagagaaagtcgagttta
atctaaagcaactcccGGAGACGCACGTGTAGGTTGCACATAGCGCCGGA
>Replication_Deletion-6_9-297
TCTTCATAAGCCAGAGTGCCTGGGGACGCGTCTCCagaagcagagtgcctcttggttaaa
gaagttcaacgatgcggcgagtgccgcgaaggggcttgagtggatctccaacaaaatcag
taaatttatcgattggctcaaggagaaaatcataccggctgctaaagagaaagtcgagtt
tctaaagcaactcccGGAGACGTCACGTGTAGGTTGCACATAGCGCCGGA
>Replication_Deletion-6_3-298
TCTTCATAAGCCAGAGTGCCTGGGGCGTCTCCagaagcagagtgcctcttggttaaagaa
gttcaacgatgcggcgagtgccgcgaaggggcttgagtggatctccaacaaaatcagtaa
atttatcgattggctcaaggagaaaatcataccggctgctaaagagaaagtcgagtttct
aaatctaaagcaactcccGGAGACGCGTGTAGGTTGCACATAGCGCCGGA
>Replication_Deletion-6_6-298
TCTTCATAAGCCAGAGTGCCTGGGGACGTCTCCagaagcagagtgcctcttggttaaaga
agttcaacgatgcggcgagtgccgcgaaggggcttgagtggatctccaacaaaatcagta
aatttatcgattggctcaaggagaaaatcataccggctgctaaagagaaagtcgagtttc
tactaaagcaactcccGGAGACGCACGTGTAGGTTGCACATAGCGCCGGA
>Replication_Deletion-6_9-298
TCTTCATAAGCCAGAGTGCCTGGGGACGCGTCTCCagaagcagagtgcctcttggttaaa
gaagttcaacgatgcggcgagtgccgcgaaggggcttgagtggatctccaacaaaatcag
taaatttatcgattggctcaaggagaaaatcataccggctgctaaagagaaagtcgagtt
tctaaagcaactcccGGAGACGTCACGTGTAGGTTGCACATAGCGCCGGA
>Replication_Deletion-6_3-299
TCTTCATAAGCCAGAGTGCCTGGGGCGTCTCCagaagcagagtgcctcttggttaaagaa
gttcaacgatgcggcgagtgccgcgaaggggcttgagtggatctccaacaaaatcagtaa
atttatcgattggctcaaggagaaaatcataccggctgctaaagagaaagtcgagtttct
aaacctaaagcaactcccGGAGACGCGTGTAGGTTGCACATAGCGCCGGA
>Replication_Deletion-6_6-299
TCTTCATAAGCCAGAGTGCCTGGGGACGTCTCCagaagcagagtgcctcttggttaaaga
agttcaacgatgcggcgagtgccgcgaaggggcttgagtggatctccaacaaaatcagta
aatttatcgattggctcaaggagaaaatcataccggctgctaaagagaaagtcgagtttc
taaacaagcaactcccGGAGACGCACGTGTAGGTTGCACATAGCGCCGGA
>Replication_Deletion-6_9-299
TCTTCATAAGCCAGAGTGCCTGGGGACGCGTCTCCagaagcagagtgcctcttggttaaa
gaagttcaacgatgcggcgagtgccgcgaaggggcttgagtggatctccaacaaaatcag
taaatttatcgattggctcaaggagaaaatcataccggctgctaaagagaaagtcgagtt
tctaaaccaactcccGGAGACGTCACGTGTAGGTTGCACATAGCGCCGGA
>Replication_Deletion-6_3-300
TCTTCATAAGCCAGAGTGCCTGGGGCGTCTCCagaagcagagtgcctcttggttaaagaa
gttcaacgatgcggcgagtgccgcgaaggggcttgagtggatctccaacaaaatcagtaa
atttatcgattggctcaaggagaaaatcataccggctgctaaagagaaagtcgagtttct
aaacaataagcaactcccGGAGACGCGTGTAGGTTGCACATAGCGCCGGA
>Replication_Deletion-6_6-300
TCTTCATAAGCCAGAGTGCCTGGGGACGTCTCCagaagcagagtgcctcttggttaaaga
agttcaacgatgcggcgagtgccgcgaaggggcttgagtggatctccaacaaaatcagta
aatttatcgattggctcaaggagaaaatcataccggctgctaaagagaaagtcgagtttc
taaacaatcaactcccGGAGACGCACGTGTAGGTTGCACATAGCGCCGGA
>Replication_Deletion-6_9-300
TCTTCATAAGCCAGAGTGCCTGGGGACGCGTCTCCagaagcagagtgcctcttggttaaa
gaagttcaacgatgcggcgagtgccgcgaaggggcttgagtggatctccaacaaaatcag
taaatttatcgattggctcaaggagaaaatcataccggctgctaaagagaaagtcgagtt
tctaaacaatctcccGGAGACGTCACGTGTAGGTTGCACATAGCGCCGGA
>Replication_Deletion-7_3-301
TTAGAATAGGTTCGCCGTCCCCGAACGTCTCCacaatctacaactccccttattggagaa
ccaaatttctaatctcgaacagtcagcagcttcgcaggaggaccttgaggcgatgtttgg
caacgtgtcttatctggcccacttctgccgcaaattccaacccctctatgccacggaagc
aaagagggtgtacgccctGGAGACGCGACTGCATAACGTAGAACCGGAGA
>Replication_Deletion-7_6-301
TTAGAATAGGTTCGCCGTCCCCGAACCGTCTCCacaatctactccccttattggagaacc
aaatttctaatctcgaacagtcagcagcttcgcaggaggaccttgaggcgatgtttggca
acgtgtcttatctggcccacttctgccgcaaattccaacccctctatgccacggaagcaa
agagggtgtacgccctGGAGACGCTCGACTGCATAACGTAGAACCGGAGA
>Replication_Deletion-7_9-301
TTAGAATAGGTTCGCCGTCCCCGAACCACGTCTCCacaatctacccttattggagaacca
aatttctaatctcgaacagtcagcagcttcgcaggaggaccttgaggcgatgtttggcaa
cgtgtcttatctggcccacttctgccgcaaattccaacccctctatgccacggaagcaaa
gagggtgtacgccctGGAGACGGCTCGACTGCATAACGTAGAACCGGAGA
>Replication_Deletion-7_3-302
TTAGAATAGGTTCGCCGTCCCCGAACGTCTCCacaatctaaagctccccttattggagaa
ccaaatttctaatctcgaacagtcagcagcttcgcaggaggaccttgaggcgatgtttgg
caacgtgtcttatctggcccacttctgccgcaaattccaacccctctatgccacggaagc
aaagagggtgtacgccctGGAGACGCGACTGCATAACGTAGAACCGGAGA
>Replication_Deletion-7_6-302
TTAGAATAGGTTCGCCGTCCCCGAACCGTCTCCacaatctaaagcccttattggagaacc
aaatttctaatctcgaacagtcagcagcttcgcaggaggaccttgaggcgatgtttggca
acgtgtcttatctggcccacttctgccgcaaattccaacccctctatgccacggaagcaa
agagggtgtacgccctGGAGACGCTCGACTGCATAACGTAGAACCGGAGA
>Replication_Deletion-7_9-302
TTAGAATAGGTTCGCCGTCCCCGAACCACGTCTCCacaatctaaagttattggagaacca
aatttctaatctcgaacagtcagcagcttcgcaggaggaccttgaggcgatgtttggcaa
cgtgtcttatctggcccacttctgccgcaaattccaacccctctatgccacggaagcaaa
gagggtgtacgccctGGAGACGGCTCGACTGCATAACGTAGAACCGGAGA
>Replication_Deletion-7_3-303
TTAGAATAGGTTCGCCGTCCCCGAACGTCTCCacaatctaaagcaacccttattggagaa
ccaaatttctaatctcgaacagtcagcagcttcgcaggaggaccttgaggcgatgtttgg
caacgtgtcttatctggcccacttctgccgcaaattccaacccctctatgccacggaagc
aaagagggtgtacgccctGGAGACGCGACTGCATAACGTAGAACCGGAGA
>Replication_Deletion-7_6-303
TTAGAATAGGTTCGCCGTCCCCGAACCGTCTCCacaatctaaagcaattattggagaacc
aaatttctaatctcgaacagtcagcagcttcgcaggaggaccttgaggcgatgtttggca
acgtgtcttatctggcccacttctgccgcaaattccaacccctctatgccacggaagcaa
agagggtgtacgccctGGAGACGCTCGACTGCATAACGTAGAACCGGAGA
>Replication_Deletion-7_9-303
TTAGAATAGGTTCGCCGTCCCCGAACCACGTCTCCacaatctaaagcaattggagaacca
aatttctaatctcgaacagtcagcagcttcgcaggaggaccttgaggcgatgtttggcaa
cgtgtcttatctggcccacttctgccgcaaattccaacccctctatgccacggaagcaaa
gagggtgtacgccctGGAGACGGCTCGACTGCATAACGTAGAACCGGAGA
>Replication_Deletion-7_3-304
TTAGAATAGGTTCGCCGTCCCCGAACGTCTCCacaatctaaagcaactcttattggagaa
ccaaatttctaatctcgaacagtcagcagcttcgcaggaggaccttgaggcgatgtttgg
caacgtgtcttatctggcccacttctgccgcaaattccaacccctctatgccacggaagc
aaagagggtgtacgccctGGAGACGCGACTGCATAACGTAGAACCGGAGA
>Replication_Deletion-7_6-304
TTAGAATAGGTTCGCCGTCCCCGAACCGTCTCCacaatctaaagcaactcttggagaacc
aaatttctaatctcgaacagtcagcagcttcgcaggaggaccttgaggcgatgtttggca
acgtgtcttatctggcccacttctgccgcaaattccaacccctctatgccacggaagcaa
agagggtgtacgccctGGAGACGCTCGACTGCATAACGTAGAACCGGAGA
>Replication_Deletion-7_9-304
TTAGAATAGGTTCGCCGTCCCCGAACCACGTCTCCacaatctaaagcaactcgagaacca
aatttctaatctcgaacagtcagcagcttcgcaggaggaccttgaggcgatgtttggcaa
cgtgtcttatctggcccacttctgccgcaaattccaacccctctatgccacggaagcaaa
gagggtgtacgccctGGAGACGGCTCGACTGCATAACGTAGAACCGGAGA
>Replication_Deletion-7_3-305
TTAGAATAGGTTCGCCGTCCCCGAACGTCTCCacaatctaaagcaactccccttggagaa
ccaaatttctaatctcgaacagtcagcagcttcgcaggaggaccttgaggcgatgtttgg
caacgtgtcttatctggcccacttctgccgcaaattccaacccctctatgccacggaagc
aaagagggtgtacgccctGGAGACGCGACTGCATAACGTAGAACCGGAGA
>Replication_Deletion-7_6-305
TTAGAATAGGTTCGCCGTCCCCGAACCGTCTCCacaatctaaagcaactccccgagaacc
aaatttctaatctcgaacagtcagcagcttcgcaggaggaccttgaggcgatgtttggca
acgtgtcttatctggcccacttctgccgcaaattccaacccctctatgccacggaagcaa
agagggtgtacgccctGGAGACGCTCGACTGCATAACGTAGAACCGGAGA
>Replication_Deletion-7_9-305
TTAGAATAGGTTCGCCGTCCCCGAACCACGTCTCCacaatctaaagcaactccccaacca
aatttctaatctcgaacagtcagcagcttcgcaggaggaccttgaggcgatgtttggcaa
cgtgtcttatctggcccacttctgccgcaaattccaacccctctatgccacggaagcaaa
gagggtgtacgccctGGAGACGGCTCGACTGCATAACGTAGAACCGGAGA
>Replication_Deletion-7_3-306
TTAGAATAGGTTCGCCGTCCCCGAACGTCTCCacaatctaaagcaactccccttagagaa
ccaaatttctaatctcgaacagtcagcagcttcgcaggaggaccttgaggcgatgtttgg
caacgtgtcttatctggcccacttctgccgcaaattccaacccctctatgccacggaagc
aaagagggtgtacgccctGGAGACGCGACTGCATAACGTAGAACCGGAGA
>Replication_Deletion-7_6-306
TTAGAATAGGTTCGCCGTCCCCGAACCGTCTCCacaatctaaagcaactccccttaaacc
aaatttctaatctcgaacagtcagcagcttcgcaggaggaccttgaggcgatgtttggca
acgtgtcttatctggcccacttctgccgcaaattccaacccctctatgccacggaagcaa
agagggtgtacgccctGGAGACGCTCGACTGCATAACGTAGAACCGGAGA
>Replication_Deletion-7_9-306
TTAGAATAGGTTCGCCGTCCCCGAACCACGTCTCCacaatctaaagcaactccccttaca
aatttctaatctcgaacagtcagcagcttcgcaggaggaccttgaggcgatgtttggcaa
cgtgtcttatctggcccacttctgccgcaaattccaacccctctatgccacggaagcaaa
gagggtgtacgccctGGAGACGGCTCGACTGCATAACGTAGAACCGGAGA
>Replication_Deletion-7_3-307
TTAGAATAGGTTCGCCGTCCCCGAACGTCTCCacaatctaaagcaactccccttattgaa
ccaaatttctaatctcgaacagtcagcagcttcgcaggaggaccttgaggcgatgtttgg
caacgtgtcttatctggcccacttctgccgcaaattccaacccctctatgccacggaagc
aaagagggtgtacgccctGGAGACGCGACTGCATAACGTAGAACCGGAGA
>Replication_Deletion-7_6-307
TTAGAATAGGTTCGCCGTCCCCGAACCGTCTCCacaatctaaagcaactccccttattgc
aaatttctaatctcgaacagtcagcagcttcgcaggaggaccttgaggcgatgtttggca
acgtgtcttatctggcccacttctgccgcaaattccaacccctctatgccacggaagcaa
agagggtgtacgccctGGAGACGCTCGACTGCATAACGTAGAACCGGAGA
>Replication_Deletion-7_9-307
TTAGAATAGGTTCGCCGTCCCCGAACCACGTCTCCacaatctaaagcaactccccttatt
gatttctaatctcgaacagtcagcagcttcgcaggaggaccttgaggcgatgtttggcaa
cgtgtcttatctggcccacttctgccgcaaattccaacccctctatgccacggaagcaaa
gagggtgtacgccctGGAGACGGCTCGACTGCATAACGTAGAACCGGAGA
>Replication_Deletion-7_3-308
TTAGAATAGGTTCGCCGTCCCCGAACGTCTCCacaatctaaagcaactccccttattgga
gcaaatttctaatctcgaacagtcagcagcttcgcaggaggaccttgaggcgatgtttgg
caacgtgtcttatctggcccacttctgccgcaaattccaacccctctatgccacggaagc
aaagagggtgtacgccctGGAGACGCGACTGCATAACGTAGAACCGGAGA
>Replication_Deletion-7_6-308
TTAGAATAGGTTCGCCGTCCCCGAACCGTCTCCacaatctaaagcaactccccttattgg
agatttctaatctcgaacagtcagcagcttcgcaggaggaccttgaggcgatgtttggca
acgtgtcttatctggcccacttctgccgcaaattccaacccctctatgccacggaagcaa
agagggtgtacgccctGGAGACGCTCGACTGCATAACGTAGAACCGGAGA
>Replication_Deletion-7_9-308
TTAGAATAGGTTCGCCGTCCCCGAACCACGTCTCCacaatctaaagcaactccccttatt
ggagtctaatctcgaacagtcagcagcttcgcaggaggaccttgaggcgatgtttggcaa
cgtgtcttatctggcccacttctgccgcaaattccaacccctctatgccacggaagcaaa
gagggtgtacgccctGGAGACGGCTCGACTGCATAACGTAGAACCGGAGA
>Replication_Deletion-7_3-309
TTAGAATAGGTTCGCCGTCCCCGAACGTCTCCacaatctaaagcaactccccttattgga
gaacatttctaatctcgaacagtcagcagcttcgcaggaggaccttgaggcgatgtttgg
caacgtgtcttatctggcccacttctgccgcaaattccaacccctctatgccacggaagc
aaagagggtgtacgccctGGAGACGCGACTGCATAACGTAGAACCGGAGA
>Replication_Deletion-7_6-309
TTAGAATAGGTTCGCCGTCCCCGAACCGTCTCCacaatctaaagcaactccccttattgg
agaactctaatctcgaacagtcagcagcttcgcaggaggaccttgaggcgatgtttggca
acgtgtcttatctggcccacttctgccgcaaattccaacccctctatgccacggaagcaa
agagggtgtacgccctGGAGACGCTCGACTGCATAACGTAGAACCGGAGA
>Replication_Deletion-7_9-309
TTAGAATAGGTTCGCCGTCCCCGAACCACGTCTCCacaatctaaagcaactccccttatt
ggagaacaatctcgaacagtcagcagcttcgcaggaggaccttgaggcgatgtttggcaa
cgtgtcttatctggcccacttctgccgcaaattccaacccctctatgccacggaagcaaa
gagggtgtacgccctGGAGACGGCTCGACTGCATAACGTAGAACCGGAGA
>Replication_Deletion-7_3-310
TTAGAATAGGTTCGCCGTCCCCGAACGTCTCCacaatctaaagcaactccccttattgga
gaaccaatctaatctcgaacagtcagcagcttcgcaggaggaccttgaggcgatgtttgg
caacgtgtcttatctggcccacttctgccgcaaattccaacccctctatgccacggaagc
aaagagggtgtacgccctGGAGACGCGACTGCATAACGTAGAACCGGAGA
>Replication_Deletion-7_6-310
TTAGAATAGGTTCGCCGTCCCCGAACCGTCTCCacaatctaaagcaactccccttattgg
agaaccaaaatctcgaacagtcagcagcttcgcaggaggaccttgaggcgatgtttggca
acgtgtcttatctggcccacttctgccgcaaattccaacccctctatgccacggaagcaa
agagggtgtacgccctGGAGACGCTCGACTGCATAACGTAGAACCGGAGA
>Replication_Deletion-7_9-310
TTAGAATAGGTTCGCCGTCCCCGAACCACGTCTCCacaatctaaagcaactccccttatt
ggagaaccaactcgaacagtcagcagcttcgcaggaggaccttgaggcgatgtttggcaa
cgtgtcttatctggcccacttctgccgcaaattccaacccctctatgccacggaagcaaa
gagggtgtacgccctGGAGACGGCTCGACTGCATAACGTAGAACCGGAGA
>Replication_Deletion-7_3-311
TTAGAATAGGTTCGCCGTCCCCGAACGTCTCCacaatctaaagcaactccccttattgga
gaaccaaattaatctcgaacagtcagcagcttcgcaggaggaccttgaggcgatgtttgg
caacgtgtcttatctggcccacttctgccgcaaattccaacccctctatgccacggaagc
aaagagggtgtacgccctGGAGACGCGACTGCATAACGTAGAACCGGAGA
>Replication_Deletion-7_6-311
TTAGAATAGGTTCGCCGTCCCCGAACCGTCTCCacaatctaaagcaactccccttattgg
agaaccaaattctcgaacagtcagcagcttcgcaggaggaccttgaggcgatgtttggca
acgtgtcttatctggcccacttctgccgcaaattccaacccctctatgccacggaagcaa
agagggtgtacgccctGGAGACGCTCGACTGCATAACGTAGAACCGGAGA
>Replication_Deletion-7_9-311
TTAGAATAGGTTCGCCGTCCCCGAACCACGTCTCCacaatctaaagcaactccccttatt
ggagaaccaaattgaacagtcagcagcttcgcaggaggaccttgaggcgatgtttggcaa
cgtgtcttatctggcccacttctgccgcaaattccaacccctctatgccacggaagcaaa
gagggtgtacgccctGGAGACGGCTCGACTGCATAACGTAGAACCGGAGA
>Replication_Deletion-7_3-312
TTAGAATAGGTTCGCCGTCCCCGAACGTCTCCacaatctaaagcaactccccttattgga
gaaccaaatttctctcgaacagtcagcagcttcgcaggaggaccttgaggcgatgtttgg
caacgtgtcttatctggcccacttctgccgcaaattccaacccctctatgccacggaagc
aaagagggtgtacgccctGGAGACGCGACTGCATAACGTAGAACCGGAGA
>Replication_Deletion-7_6-312
TTAGAATAGGTTCGCCGTCCCCGAACCGTCTCCacaatctaaagcaactccccttattgg
agaaccaaatttctgaacagtcagcagcttcgcaggaggaccttgaggcgatgtttggca
acgtgtcttatctggcccacttctgccgcaaattccaacccctctatgccacggaagcaa
agagggtgtacgccctGGAGACGCTCGACTGCATAACGTAGAACCGGAGA
>Replication_Deletion-7_9-312
TTAGAATAGGTTCGCCGTCCCCGAACCACGTCTCCacaatctaaagcaactccccttatt
ggagaaccaaatttctcagtcagcagcttcgcaggaggaccttgaggcgatgtttggcaa
cgtgtcttatctggcccacttctgccgcaaattccaacccctctatgccacggaagcaaa
gagggtgtacgccctGGAGACGGCTCGACTGCATAACGTAGAACCGGAGA
>Replication_Deletion-7_3-313
TTAGAATAGGTTCGCCGTCCCCGAACGTCTCCacaatctaaagcaactccccttattgga
gaaccaaatttctaatgaacagtcagcagcttcgcaggaggaccttgaggcgatgtttgg
caacgtgtcttatctggcccacttctgccgcaaattccaacccctctatgccacggaagc
aaagagggtgtacgccctGGAGACGCGACTGCATAACGTAGAACCGGAGA
>Replication_Deletion-7_6-313
TTAGAATAGGTTCGCCGTCCCCGAACCGTCTCCacaatctaaagcaactccccttattgg
agaaccaaatttctaatcagtcagcagcttcgcaggaggaccttgaggcgatgtttggca
acgtgtcttatctggcccacttctgccgcaaattccaacccctctatgccacggaagcaa
agagggtgtacgccctGGAGACGCTCGACTGCATAACGTAGAACCGGAGA
>Replication_Deletion-7_9-313
TTAGAATAGGTTCGCCGTCCCCGAACCACGTCTCCacaatctaaagcaactccccttatt
ggagaaccaaatttctaattcagcagcttcgcaggaggaccttgaggcgatgtttggcaa
cgtgtcttatctggcccacttctgccgcaaattccaacccctctatgccacggaagcaaa
gagggtgtacgccctGGAGACGGCTCGACTGCATAACGTAGAACCGGAGA
>Replication_Deletion-7_3-314
TTAGAATAGGTTCGCCGTCCCCGAACGTCTCCacaatctaaagcaactccccttattgga
gaaccaaatttctaatctccagtcagcagcttcgcaggaggaccttgaggcgatgtttgg
caacgtgtcttatctggcccacttctgccgcaaattccaacccctctatgccacggaagc
aaagagggtgtacgccctGGAGACGCGACTGCATAACGTAGAACCGGAGA
>Replication_Deletion-7_6-314
TTAGAATAGGTTCGCCGTCCCCGAACCGTCTCCacaatctaaagcaactccccttattgg
agaaccaaatttctaatctctcagcagcttcgcaggaggaccttgaggcgatgtttggca
acgtgtcttatctggcccacttctgccgcaaattccaacccctctatgccacggaagcaa
agagggtgtacgccctGGAGACGCTCGACTGCATAACGTAGAACCGGAGA
>Replication_Deletion-7_9-314
TTAGAATAGGTTCGCCGTCCCCGAACCACGTCTCCacaatctaaagcaactccccttatt
ggagaaccaaatttctaatctcgcagcttcgcaggaggaccttgaggcgatgtttggcaa
cgtgtcttatctggcccacttctgccgcaaattccaacccctctatgccacggaagcaaa
gagggtgtacgccctGGAGACGGCTCGACTGCATAACGTAGAACCGGAGA
>Replication_Deletion-7_3-315
TTAGAATAGGTTCGCCGTCCCCGAACGTCTCCacaatctaaagcaactccccttattgga
gaaccaaatttctaatctcgaatcagcagcttcgcaggaggaccttgaggcgatgtttgg
caacgtgtcttatctggcccacttctgccgcaaattccaacccctctatgccacggaagc
aaagagggtgtacgccctGGAGACGCGACTGCATAACGTAGAACCGGAGA
>Replication_Deletion-7_6-315
TTAGAATAGGTTCGCCGTCCCCGAACCGTCTCCacaatctaaagcaactccccttattgg
agaaccaaatttctaatctcgaagcagcttcgcaggaggaccttgaggcgatgtttggca
acgtgtcttatctggcccacttctgccgcaaattccaacccctctatgccacggaagcaa
agagggtgtacgccctGGAGACGCTCGACTGCATAACGTAGAACCGGAGA
>Replication_Deletion-7_9-315
TTAGAATAGGTTCGCCGTCCCCGAACCACGTCTCCacaatctaaagcaactccccttatt
ggagaaccaaatttctaatctcgaagcttcgcaggaggaccttgaggcgatgtttggcaa
cgtgtcttatctggcccacttctgccgcaaattccaacccctctatgccacggaagcaaa
gagggtgtacgccctGGAGACGGCTCGACTGCATAACGTAGAACCGGAGA
>Replication_Deletion-7_3-316
TTAGAATAGGTTCGCCGTCCCCGAACGTCTCCacaatctaaagcaactccccttattgga
gaaccaaatttctaatctcgaacaggcagcttcgcaggaggaccttgaggcgatgtttgg
caacgtgtcttatctggcccacttctgccgcaaattccaacccctctatgccacggaagc
aaagagggtgtacgccctGGAGACGCGACTGCATAACGTAGAACCGGAGA
>Replication_Deletion-7_6-316
TTAGAATAGGTTCGCCGTCCCCGAACCGTCTCCacaatctaaagcaactccccttattgg
agaaccaaatttctaatctcgaacaggcttcgcaggaggaccttgaggcgatgtttggca
acgtgtcttatctggcccacttctgccgcaaattccaacccctctatgccacggaagcaa
agagggtgtacgccctGGAGACGCTCGACTGCATAACGTAGAACCGGAGA
>Replication_Deletion-7_9-316
TTAGAATAGGTTCGCCGTCCCCGAACCACGTCTCCacaatctaaagcaactccccttatt
ggagaaccaaatttctaatctcgaacagtcgcaggaggaccttgaggcgatgtttggcaa
cgtgtcttatctggcccacttctgccgcaaattccaacccctctatgccacggaagcaaa
gagggtgtacgccctGGAGACGGCTCGACTGCATAACGTAGAACCGGAGA
>Replication_Deletion-7_3-317
TTAGAATAGGTTCGCCGTCCCCGAACGTCTCCacaatctaaagcaactccccttattgga
gaaccaaatttctaatctcgaacagtcagcttcgcaggaggaccttgaggcgatgtttgg
caacgtgtcttatctggcccacttctgccgcaaattccaacccctctatgccacggaagc
aaagagggtgtacgccctGGAGACGCGACTGCATAACGTAGAACCGGAGA
>Replication_Deletion-7_6-317
TTAGAATAGGTTCGCCGTCCCCGAACCGTCTCCacaatctaaagcaactccccttattgg
agaaccaaatttctaatctcgaacagtcatcgcaggaggaccttgaggcgatgtttggca
acgtgtcttatctggcccacttctgccgcaaattccaacccctctatgccacggaagcaa
agagggtgtacgccctGGAGACGCTCGACTGCATAACGTAGAACCGGAGA
>Replication_Deletion-7_9-317
TTAGAATAGGTTCGCCGTCCCCGAACCACGTCTCCacaatctaaagcaactccccttatt
ggagaaccaaatttctaatctcgaacagtcacaggaggaccttgaggcgatgtttggcaa
cgtgtcttatctggcccacttctgccgcaaattccaacccctctatgccacggaagcaaa
gagggtgtacgccctGGAGACGGCTCGACTGCATAACGTAGAACCGGAGA
>Replication_Deletion-7_3-318
TTAGAATAGGTTCGCCGTCCCCGAACGTCTCCacaatctaaagcaactccccttattgga
gaaccaaatttctaatctcgaacagtcagcatcgcaggaggaccttgaggcgatgtttgg
caacgtgtcttatctggcccacttctgccgcaaattccaacccctctatgccacggaagc
aaagagggtgtacgccctGGAGACGCGACTGCATAACGTAGAACCGGAGA
>Replication_Deletion-7_6-318
TTAGAATAGGTTCGCCGTCCCCGAACCGTCTCCacaatctaaagcaactccccttattgg
agaaccaaatttctaatctcgaacagtcagcacaggaggaccttgaggcgatgtttggca
acgtgtcttatctggcccacttctgccgcaaattccaacccctctatgccacggaagcaa
agagggtgtacgccctGGAGACGCTCGACTGCATAACGTAGAACCGGAGA
>Replication_Deletion-7_9-318
TTAGAATAGGTTCGCCGTCCCCGAACCACGTCTCCacaatctaaagcaactccccttatt
ggagaaccaaatttctaatctcgaacagtcagcagaggaccttgaggcgatgtttggcaa
cgtgtcttatctggcccacttctgccgcaaattccaacccctctatgccacggaagcaaa
gagggtgtacgccctGGAGACGGCTCGACTGCATAACGTAGAACCGGAGA
>Replication_Deletion-7_3-319
TTAGAATAGGTTCGCCGTCCCCGAACGTCTCCacaatctaaagcaactccccttattgga
gaaccaaatttctaatctcgaacagtcagcagctcaggaggaccttgaggcgatgtttgg
caacgtgtcttatctggcccacttctgccgcaaattccaacccctctatgccacggaagc
aaagagggtgtacgccctGGAGACGCGACTGCATAACGTAGAACCGGAGA
>Replication_Deletion-7_6-319
TTAGAATAGGTTCGCCGTCCCCGAACCGTCTCCacaatctaaagcaactccccttattgg
agaaccaaatttctaatctcgaacagtcagcagctgaggaccttgaggcgatgtttggca
acgtgtcttatctggcccacttctgccgcaaattccaacccctctatgccacggaagcaa
agagggtgtacgccctGGAGACGCTCGACTGCATAACGTAGAACCGGAGA
>Replication_Deletion-7_9-319
TTAGAATAGGTTCGCCGTCCCCGAACCACGTCTCCacaatctaaagcaactccccttatt
ggagaaccaaatttctaatctcgaacagtcagcagctgaccttgaggcgatgtttggcaa
cgtgtcttatctggcccacttctgccgcaaattccaacccctctatgccacggaagcaaa
gagggtgtacgccctGGAGACGGCTCGACTGCATAACGTAGAACCGGAGA
>Replication_Deletion-7_3-320
TTAGAATAGGTTCGCCGTCCCCGAACGTCTCCacaatctaaagcaactccccttattgga
gaaccaaatttctaatctcgaacagtcagcagcttcggaggaccttgaggcgatgtttgg
caacgtgtcttatctggcccacttctgccgcaaattccaacccctctatgccacggaagc
aaagagggtgtacgccctGGAGACGCGACTGCATAACGTAGAACCGGAGA
>Replication_Deletion-7_6-320
TTAGAATAGGTTCGCCGTCCCCGAACCGTCTCCacaatctaaagcaactccccttattgg
agaaccaaatttctaatctcgaacagtcagcagcttcggaccttgaggcgatgtttggca
acgtgtcttatctggcccacttctgccgcaaattccaacccctctatgccacggaagcaa
agagggtgtacgccctGGAGACGCTCGACTGCATAACGTAGAACCGGAGA
>Replication_Deletion-7_9-320
TTAGAATAGGTTCGCCGTCCCCGAACCACGTCTCCacaatctaaagcaactccccttatt
ggagaaccaaatttctaatctcgaacagtcagcagcttcgcttgaggcgatgtttggcaa
cgtgtcttatctggcccacttctgccgcaaattccaacccctctatgccacggaagcaaa
gagggtgtacgccctGGAGACGGCTCGACTGCATAACGTAGAACCGGAGA
>Replication_Deletion-7_3-321
TTAGAATAGGTTCGCCGTCCCCGAACGTCTCCacaatctaaagcaactccccttattgga
gaaccaaatttctaatctcgaacagtcagcagcttcgcaggaccttgaggcgatgtttgg
caacgtgtcttatctggcccacttctgccgcaaattccaacccctctatgccacggaagc
aaagagggtgtacgccctGGAGACGCGACTGCATAACGTAGAACCGGAGA
>Replication_Deletion-7_6-321
TTAGAATAGGTTCGCCGTCCCCGAACCGTCTCCacaatctaaagcaactccccttattgg
agaaccaaatttctaatctcgaacagtcagcagcttcgcagcttgaggcgatgtttggca
acgtgtcttatctggcccacttctgccgcaaattccaacccctctatgccacggaagcaa
agagggtgtacgccctGGAGACGCTCGACTGCATAACGTAGAACCGGAGA
>Replication_Deletion-7_9-321
TTAGAATAGGTTCGCCGTCCCCGAACCACGTCTCCacaatctaaagcaactccccttatt
ggagaaccaaatttctaatctcgaacagtcagcagcttcgcaggaggcgatgtttggcaa
cgtgtcttatctggcccacttctgccgcaaattccaacccctctatgccacggaagcaaa
gagggtgtacgccctGGAGACGGCTCGACTGCATAACGTAGAACCGGAGA
>Replication_Deletion-7_3-322
TTAGAATAGGTTCGCCGTCCCCGAACGTCTCCacaatctaaagcaactccccttattgga
gaaccaaatttctaatctcgaacagtcagcagcttcgcaggagcttgaggcgatgtttgg
caacgtgtcttatctggcccacttctgccgcaaattccaacccctctatgccacggaagc
aaagagggtgtacgccctGGAGACGCGACTGCATAACGTAGAACCGGAGA
>Replication_Deletion-7_6-322
TTAGAATAGGTTCGCCGTCCCCGAACCGTCTCCacaatctaaagcaactccccttattgg
agaaccaaatttctaatctcgaacagtcagcagcttcgcaggaggaggcgatgtttggca
acgtgtcttatctggcccacttctgccgcaaattccaacccctctatgccacggaagcaa
agagggtgtacgccctGGAGACGCTCGACTGCATAACGTAGAACCGGAGA
>Replication_Deletion-7_9-322
TTAGAATAGGTTCGCCGTCCCCGAACCACGTCTCCacaatctaaagcaactccccttatt
ggagaaccaaatttctaatctcgaacagtcagcagcttcgcaggaggcgatgtttggcaa
cgtgtcttatctggcccacttctgccgcaaattccaacccctctatgccacggaagcaaa
gagggtgtacgccctGGAGACGGCTCGACTGCATAACGTAGAACCGGAGA
>Replication_Deletion-7_3-323
TTAGAATAGGTTCGCCGTCCCCGAACGTCTCCacaatctaaagcaactccccttattgga
gaaccaaatttctaatctcgaacagtcagcagcttcgcaggaggacgaggcgatgtttgg
caacgtgtcttatctggcccacttctgccgcaaattccaacccctctatgccacggaagc
aaagagggtgtacgccctGGAGACGCGACTGCATAACGTAGAACCGGAGA
>Replication_Deletion-7_6-323
TTAGAATAGGTTCGCCGTCCCCGAACCGTCTCCacaatctaaagcaactccccttattgg
agaaccaaatttctaatctcgaacagtcagcagcttcgcaggaggacgcgatgtttggca
acgtgtcttatctggcccacttctgccgcaaattccaacccctctatgccacggaagcaa
agagggtgtacgccctGGAGACGCTCGACTGCATAACGTAGAACCGGAGA
>Replication_Deletion-7_9-323
TTAGAATAGGTTCGCCGTCCCCGAACCACGTCTCCacaatctaaagcaactccccttatt
ggagaaccaaatttctaatctcgaacagtcagcagcttcgcaggaggacatgtttggcaa
cgtgtcttatctggcccacttctgccgcaaattccaacccctctatgccacggaagcaaa
gagggtgtacgccctGGAGACGGCTCGACTGCATAACGTAGAACCGGAGA
>Replication_Deletion-7_3-324
TTAGAATAGGTTCGCCGTCCCCGAACGTCTCCacaatctaaagcaactccccttattgga
gaaccaaatttctaatctcgaacagtcagcagcttcgcaggaggaccttgcgatgtttgg
caacgtgtcttatctggcccacttctgccgcaaattccaacccctctatgccacggaagc
aaagagggtgtacgccctGGAGACGCGACTGCATAACGTAGAACCGGAGA
>Replication_Deletion-7_6-324
TTAGAATAGGTTCGCCGTCCCCGAACCGTCTCCacaatctaaagcaactccccttattgg
agaaccaaatttctaatctcgaacagtcagcagcttcgcaggaggaccttatgtttggca
acgtgtcttatctggcccacttctgccgcaaattccaacccctctatgccacggaagcaa
agagggtgtacgccctGGAGACGCTCGACTGCATAACGTAGAACCGGAGA
>Replication_Deletion-7_9-324
TTAGAATAGGTTCGCCGTCCCCGAACCACGTCTCCacaatctaaagcaactccccttatt
ggagaaccaaatttctaatctcgaacagtcagcagcttcgcaggaggacctttttggcaa
cgtgtcttatctggcccacttctgccgcaaattccaacccctctatgccacggaagcaaa
gagggtgtacgccctGGAGACGGCTCGACTGCATAACGTAGAACCGGAGA
>Replication_Deletion-7_3-325
TTAGAATAGGTTCGCCGTCCCCGAACGTCTCCacaatctaaagcaactccccttattgga
gaaccaaatttctaatctcgaacagtcagcagcttcgcaggaggaccttgagatgtttgg
caacgtgtcttatctggcccacttctgccgcaaattccaacccctctatgccacggaagc
aaagagggtgtacgccctGGAGACGCGACTGCATAACGTAGAACCGGAGA
>Replication_Deletion-7_6-325
TTAGAATAGGTTCGCCGTCCCCGAACCGTCTCCacaatctaaagcaactccccttattgg
agaaccaaatttctaatctcgaacagtcagcagcttcgcaggaggaccttgagtttggca
acgtgtcttatctggcccacttctgccgcaaattccaacccctctatgccacggaagcaa
agagggtgtacgccctGGAGACGCTCGACTGCATAACGTAGAACCGGAGA
>Replication_Deletion-7_9-325
TTAGAATAGGTTCGCCGTCCCCGAACCACGTCTCCacaatctaaagcaactccccttatt
ggagaaccaaatttctaatctcgaacagtcagcagcttcgcaggaggaccttgagggcaa
cgtgtcttatctggcccacttctgccgcaaattccaacccctctatgccacggaagcaaa
gagggtgtacgccctGGAGACGGCTCGACTGCATAACGTAGAACCGGAGA
>Replication_Deletion-7_3-326
TTAGAATAGGTTCGCCGTCCCCGAACGTCTCCacaatctaaagcaactccccttattgga
gaaccaaatttctaatctcgaacagtcagcagcttcgcaggaggaccttgaggcgtttgg
caacgtgtcttatctggcccacttctgccgcaaattccaacccctctatgccacggaagc
aaagagggtgtacgccctGGAGACGCGACTGCATAACGTAGAACCGGAGA
>Replication_Deletion-7_6-326
TTAGAATAGGTTCGCCGTCCCCGAACCGTCTCCacaatctaaagcaactccccttattgg
agaaccaaatttctaatctcgaacagtcagcagcttcgcaggaggaccttgaggcgggca
acgtgtcttatctggcccacttctgccgcaaattccaacccctctatgccacggaagcaa
agagggtgtacgccctGGAGACGCTCGACTGCATAACGTAGAACCGGAGA
>Replication_Deletion-7_9-326
TTAGAATAGGTTCGCCGTCCCCGAACCACGTCTCCacaatctaaagcaactccccttatt
ggagaaccaaatttctaatctcgaacagtcagcagcttcgcaggaggaccttgaggcgaa
cgtgtcttatctggcccacttctgccgcaaattccaacccctctatgccacggaagcaaa
gagggtgtacgccctGGAGACGGCTCGACTGCATAACGTAGAACCGGAGA
>Replication_Deletion-7_3-327
TTAGAATAGGTTCGCCGTCCCCGAACGTCTCCacaatctaaagcaactccccttattgga
gaaccaaatttctaatctcgaacagtcagcagcttcgcaggaggaccttgaggcgatggg
caacgtgtcttatctggcccacttctgccgcaaattccaacccctctatgccacggaagc
aaagagggtgtacgccctGGAGACGCGACTGCATAACGTAGAACCGGAGA
>Replication_Deletion-7_6-327
TTAGAATAGGTTCGCCGTCCCCGAACCGTCTCCacaatctaaagcaactccccttattgg
agaaccaaatttctaatctcgaacagtcagcagcttcgcaggaggaccttgaggcgatga
acgtgtcttatctggcccacttctgccgcaaattccaacccctctatgccacggaagcaa
agagggtgtacgccctGGAGACGCTCGACTGCATAACGTAGAACCGGAGA
>Replication_Deletion-7_9-327
TTAGAATAGGTTCGCCGTCCCCGAACCACGTCTCCacaatctaaagcaactccccttatt
ggagaaccaaatttctaatctcgaacagtcagcagcttcgcaggaggaccttgaggcgat
ggtgtcttatctggcccacttctgccgcaaattccaacccctctatgccacggaagcaaa
gagggtgtacgccctGGAGACGGCTCGACTGCATAACGTAGAACCGGAGA
>Replication_Deletion-7_3-328
TTAGAATAGGTTCGCCGTCCCCGAACGTCTCCacaatctaaagcaactccccttattgga
gaaccaaatttctaatctcgaacagtcagcagcttcgcaggaggaccttgaggcgatgtt
taacgtgtcttatctggcccacttctgccgcaaattccaacccctctatgccacggaagc
aaagagggtgtacgccctGGAGACGCGACTGCATAACGTAGAACCGGAGA
>Replication_Deletion-7_6-328
TTAGAATAGGTTCGCCGTCCCCGAACCGTCTCCacaatctaaagcaactccccttattgg
agaaccaaatttctaatctcgaacagtcagcagcttcgcaggaggaccttgaggcgatgt
ttgtgtcttatctggcccacttctgccgcaaattccaacccctctatgccacggaagcaa
agagggtgtacgccctGGAGACGCTCGACTGCATAACGTAGAACCGGAGA
>Replication_Deletion-7_9-328
TTAGAATAGGTTCGCCGTCCCCGAACCACGTCTCCacaatctaaagcaactccccttatt
ggagaaccaaatttctaatctcgaacagtcagcagcttcgcaggaggaccttgaggcgat
gttttcttatctggcccacttctgccgcaaattccaacccctctatgccacggaagcaaa
gagggtgtacgccctGGAGACGGCTCGACTGCATAACGTAGAACCGGAGA
>Replication_Deletion-7_3-329
TTAGAATAGGTTCGCCGTCCCCGAACGTCTCCacaatctaaagcaactccccttattgga
gaaccaaatttctaatctcgaacagtcagcagcttcgcaggaggaccttgaggcgatgtt
tggcgtgtcttatctggcccacttctgccgcaaattccaacccctctatgccacggaagc
aaagagggtgtacgccctGGAGACGCGACTGCATAACGTAGAACCGGAGA
>Replication_Deletion-7_6-329
TTAGAATAGGTTCGCCGTCCCCGAACCGTCTCCacaatctaaagcaactccccttattgg
agaaccaaatttctaatctcgaacagtcagcagcttcgcaggaggaccttgaggcgatgt
ttggctcttatctggcccacttctgccgcaaattccaacccctctatgccacggaagcaa
agagggtgtacgccctGGAGACGCTCGACTGCATAACGTAGAACCGGAGA
>Replication_Deletion-7_9-329
TTAGAATAGGTTCGCCGTCCCCGAACCACGTCTCCacaatctaaagcaactccccttatt
ggagaaccaaatttctaatctcgaacagtcagcagcttcgcaggaggaccttgaggcgat
gtttggctatctggcccacttctgccgcaaattccaacccctctatgccacggaagcaaa
gagggtgtacgccctGGAGACGGCTCGACTGCATAACGTAGAACCGGAGA
>Replication_Deletion-7_3-330
TTAGAATAGGTTCGCCGTCCCCGAACGTCTCCacaatctaaagcaactccccttattgga
gaaccaaatttctaatctcgaacagtcagcagcttcgcaggaggaccttgaggcgatgtt
tggcaactcttatctggcccacttctgccgcaaattccaacccctctatgccacggaagc
aaagagggtgtacgccctGGAGACGCGACTGCATAACGTAGAACCGGAGA
>Replication_Deletion-7_6-330
TTAGAATAGGTTCGCCGTCCCCGAACCGTCTCCacaatctaaagcaactccccttattgg
agaaccaaatttctaatctcgaacagtcagcagcttcgcaggaggaccttgaggcgatgt
ttggcaactatctggcccacttctgccgcaaattccaacccctctatgccacggaagcaa
agagggtgtacgccctGGAGACGCTCGACTGCATAACGTAGAACCGGAGA
>Replication_Deletion-7_9-330
TTAGAATAGGTTCGCCGTCCCCGAACCACGTCTCCacaatctaaagcaactccccttatt
ggagaaccaaatttctaatctcgaacagtcagcagcttcgcaggaggaccttgaggcgat
gtttggcaacctggcccacttctgccgcaaattccaacccctctatgccacggaagcaaa
gagggtgtacgccctGGAGACGGCTCGACTGCATAACGTAGAACCGGAGA
>Replication_Deletion-7_3-331
TTAGAATAGGTTCGCCGTCCCCGAACGTCTCCacaatctaaagcaactccccttattgga
gaaccaaatttctaatctcgaacagtcagcagcttcgcaggaggaccttgaggcgatgtt
tggcaacgtgtatctggcccacttctgccgcaaattccaacccctctatgccacggaagc
aaagagggtgtacgccctGGAGACGCGACTGCATAACGTAGAACCGGAGA
>Replication_Deletion-7_6-331
TTAGAATAGGTTCGCCGTCCCCGAACCGTCTCCacaatctaaagcaactccccttattgg
agaaccaaatttctaatctcgaacagtcagcagcttcgcaggaggaccttgaggcgatgt
ttggcaacgtgctggcccacttctgccgcaaattccaacccctctatgccacggaagcaa
agagggtgtacgccctGGAGACGCTCGACTGCATAACGTAGAACCGGAGA
>Replication_Deletion-7_9-331
TTAGAATAGGTTCGCCGTCCCCGAACCACGTCTCCacaatctaaagcaactccccttatt
ggagaaccaaatttctaatctcgaacagtcagcagcttcgcaggaggaccttgaggcgat
gtttggcaacgtggcccacttctgccgcaaattccaacccctctatgccacggaagcaaa
gagggtgtacgccctGGAGACGGCTCGACTGCATAACGTAGAACCGGAGA
>Replication_Deletion-7_3-332
TTAGAATAGGTTCGCCGTCCCCGAACGTCTCCacaatctaaagcaactccccttattgga
gaaccaaatttctaatctcgaacagtcagcagcttcgcaggaggaccttgaggcgatgtt
tggcaacgtgtctctggcccacttctgccgcaaattccaacccctctatgccacggaagc
aaagagggtgtacgccctGGAGACGCGACTGCATAACGTAGAACCGGAGA
>Replication_Deletion-7_6-332
TTAGAATAGGTTCGCCGTCCCCGAACCGTCTCCacaatctaaagcaactccccttattgg
agaaccaaatttctaatctcgaacagtcagcagcttcgcaggaggaccttgaggcgatgt
ttggcaacgtgtctgcccacttctgccgcaaattccaacccctctatgccacggaagcaa
agagggtgtacgccctGGAGACGCTCGACTGCATAACGTAGAACCGGAGA
>Replication_Deletion-7_9-332
TTAGAATAGGTTCGCCGTCCCCGAACCACGTCTCCacaatctaaagcaactccccttatt
ggagaaccaaatttctaatctcgaacagtcagcagcttcgcaggaggaccttgaggcgat
gtttggcaacgtgtctcacttctgccgcaaattccaacccctctatgccacggaagcaaa
gagggtgtacgccctGGAGACGGCTCGACTGCATAACGTAGAACCGGAGA
>Replication_Deletion-7_3-333
TTAGAATAGGTTCGCCGTCCCCGAACGTCTCCacaatctaaagcaactccccttattgga
gaaccaaatttctaatctcgaacagtcagcagcttcgcaggaggaccttgaggcgatgtt
tggcaacgtgtcttatgcccacttctgccgcaaattccaacccctctatgccacggaagc
aaagagggtgtacgccctGGAGACGCGACTGCATAACGTAGAACCGGAGA
>Replication_Deletion-7_6-333
TTAGAATAGGTTCGCCGTCCCCGAACCGTCTCCacaatctaaagcaactccccttattgg
agaaccaaatttctaatctcgaacagtcagcagcttcgcaggaggaccttgaggcgatgt
ttggcaacgtgtcttatcacttctgccgcaaattccaacccctctatgccacggaagcaa
agagggtgtacgccctGGAGACGCTCGACTGCATAACGTAGAACCGGAGA
>Replication_Deletion-7_9-333
TTAGAATAGGTTCGCCGTCCCCGAACCACGTCTCCacaatctaaagcaactccccttatt
ggagaaccaaatttctaatctcgaacagtcagcagcttcgcaggaggaccttgaggcgat
gtttggcaacgtgtcttatttctgccgcaaattccaacccctctatgccacggaagcaaa
gagggtgtacgccctGGAGACGGCTCGACTGCATAACGTAGAACCGGAGA
>Replication_Deletion-7_3-334
TTAGAATAGGTTCGCCGTCCCCGAACGTCTCCacaatctaaagcaactccccttattgga
gaaccaaatttctaatctcgaacagtcagcagcttcgcaggaggaccttgaggcgatgtt
tggcaacgtgtcttatctgcacttctgccgcaaattccaacccctctatgccacggaagc
aaagagggtgtacgccctGGAGACGCGACTGCATAACGTAGAACCGGAGA
>Replication_Deletion-7_6-334
TTAGAATAGGTTCGCCGTCCCCGAACCGTCTCCacaatctaaagcaactccccttattgg
agaaccaaatttctaatctcgaacagtcagcagcttcgcaggaggaccttgaggcgatgt
ttggcaacgtgtcttatctgttctgccgcaaattccaacccctctatgccacggaagcaa
agagggtgtacgccctGGAGACGCTCGACTGCATAACGTAGAACCGGAGA
>Replication_Deletion-7_9-334
TTAGAATAGGTTCGCCGTCCCCGAACCACGTCTCCacaatctaaagcaactccccttatt
ggagaaccaaatttctaatctcgaacagtcagcagcttcgcaggaggaccttgaggcgat
gtttggcaacgtgtcttatctgtgccgcaaattccaacccctctatgccacggaagcaaa
gagggtgtacgccctGGAGACGGCTCGACTGCATAACGTAGAACCGGAGA
>Replication_Deletion-7_3-335
TTAGAATAGGTTCGCCGTCCCCGAACGTCTCCacaatctaaagcaactccccttattgga
gaaccaaatttctaatctcgaacagtcagcagcttcgcaggaggaccttgaggcgatgtt
tggcaacgtgtcttatctggccttctgccgcaaattccaacccctctatgccacggaagc
aaagagggtgtacgccctGGAGACGCGACTGCATAACGTAGAACCGGAGA
>Replication_Deletion-7_6-335
TTAGAATAGGTTCGCCGTCCCCGAACCGTCTCCacaatctaaagcaactccccttattgg
agaaccaaatttctaatctcgaacagtcagcagcttcgcaggaggaccttgaggcgatgt
ttggcaacgtgtcttatctggcctgccgcaaattccaacccctctatgccacggaagcaa
agagggtgtacgccctGGAGACGCTCGACTGCATAACGTAGAACCGGAGA
>Replication_Deletion-7_9-335
TTAGAATAGGTTCGCCGTCCCCGAACCACGTCTCCacaatctaaagcaactccccttatt
ggagaaccaaatttctaatctcgaacagtcagcagcttcgcaggaggaccttgaggcgat
gtttggcaacgtgtcttatctggcccgcaaattccaacccctctatgccacggaagcaaa
gagggtgtacgccctGGAGACGGCTCGACTGCATAACGTAGAACCGGAGA
>Replication_Deletion-7_3-336
TTAGAATAGGTTCGCCGTCCCCGAACGTCTCCacaatctaaagcaactccccttattgga
gaaccaaatttctaatctcgaacagtcagcagcttcgcaggaggaccttgaggcgatgtt
tggcaacgtgtcttatctggcccactgccgcaaattccaacccctctatgccacggaagc
aaagagggtgtacgccctGGAGACGCGACTGCATAACGTAGAACCGGAGA
>Replication_Deletion-7_6-336
TTAGAATAGGTTCGCCGTCCCCGAACCGTCTCCacaatctaaagcaactccccttattgg
agaaccaaatttctaatctcgaacagtcagcagcttcgcaggaggaccttgaggcgatgt
ttggcaacgtgtcttatctggcccaccgcaaattccaacccctctatgccacggaagcaa
agagggtgtacgccctGGAGACGCTCGACTGCATAACGTAGAACCGGAGA
>Replication_Deletion-7_9-336
TTAGAATAGGTTCGCCGTCCCCGAACCACGTCTCCacaatctaaagcaactccccttatt
ggagaaccaaatttctaatctcgaacagtcagcagcttcgcaggaggaccttgaggcgat
gtttggcaacgtgtcttatctggcccacaaattccaacccctctatgccacggaagcaaa
gagggtgtacgccctGGAGACGGCTCGACTGCATAACGTAGAACCGGAGA
>Replication_Deletion-7_3-337
TTAGAATAGGTTCGCCGTCCCCGAACGTCTCCacaatctaaagcaactccccttattgga
gaaccaaatttctaatctcgaacagtcagcagcttcgcaggaggaccttgaggcgatgtt
tggcaacgtgtcttatctggcccacttccgcaaattccaacccctctatgccacggaagc
aaagagggtgtacgccctGGAGACGCGACTGCATAACGTAGAACCGGAGA
>Replication_Deletion-7_6-337
TTAGAATAGGTTCGCCGTCCCCGAACCGTCTCCacaatctaaagcaactccccttattgg
agaaccaaatttctaatctcgaacagtcagcagcttcgcaggaggaccttgaggcgatgt
ttggcaacgtgtcttatctggcccacttcaaattccaacccctctatgccacggaagcaa
agagggtgtacgccctGGAGACGCTCGACTGCATAACGTAGAACCGGAGA
>Replication_Deletion-7_9-337
TTAGAATAGGTTCGCCGTCCCCGAACCACGTCTCCacaatctaaagcaactccccttatt
ggagaaccaaatttctaatctcgaacagtcagcagcttcgcaggaggaccttgaggcgat
gtttggcaacgtgtcttatctggcccacttcttccaacccctctatgccacggaagcaaa
gagggtgtacgccctGGAGACGGCTCGACTGCATAACGTAGAACCGGAGA
>Replication_Deletion-7_3-338
TTAGAATAGGTTCGCCGTCCCCGAACGTCTCCacaatctaaagcaactccccttattgga
gaaccaaatttctaatctcgaacagtcagcagcttcgcaggaggaccttgaggcgatgtt
tggcaacgtgtcttatctggcccacttctgcaaattccaacccctctatgccacggaagc
aaagagggtgtacgccctGGAGACGCGACTGCATAACGTAGAACCGGAGA
>Replication_Deletion-7_6-338
TTAGAATAGGTTCGCCGTCCCCGAACCGTCTCCacaatctaaagcaactccccttattgg
agaaccaaatttctaatctcgaacagtcagcagcttcgcaggaggaccttgaggcgatgt
ttggcaacgtgtcttatctggcccacttctgcttccaacccctctatgccacggaagcaa
agagggtgtacgccctGGAGACGCTCGACTGCATAACGTAGAACCGGAGA
>Replication_Deletion-7_9-338
TTAGAATAGGTTCGCCGTCCCCGAACCACGTCTCCacaatctaaagcaactccccttatt
ggagaaccaaatttctaatctcgaacagtcagcagcttcgcaggaggaccttgaggcgat
gtttggcaacgtgtcttatctggcccacttctgccaacccctctatgccacggaagcaaa
gagggtgtacgccctGGAGACGGCTCGACTGCATAACGTAGAACCGGAGA
>Replication_Deletion-7_3-339
TTAGAATAGGTTCGCCGTCCCCGAACGTCTCCacaatctaaagcaactccccttattgga
gaaccaaatttctaatctcgaacagtcagcagcttcgcaggaggaccttgaggcgatgtt
tggcaacgtgtcttatctggcccacttctgccgcttccaacccctctatgccacggaagc
aaagagggtgtacgccctGGAGACGCGACTGCATAACGTAGAACCGGAGA
>Replication_Deletion-7_6-339
TTAGAATAGGTTCGCCGTCCCCGAACCGTCTCCacaatctaaagcaactccccttattgg
agaaccaaatttctaatctcgaacagtcagcagcttcgcaggaggaccttgaggcgatgt
ttggcaacgtgtcttatctggcccacttctgccgccaacccctctatgccacggaagcaa
agagggtgtacgccctGGAGACGCTCGACTGCATAACGTAGAACCGGAGA
>Replication_Deletion-7_9-339
TTAGAATAGGTTCGCCGTCCCCGAACCACGTCTCCacaatctaaagcaactccccttatt
ggagaaccaaatttctaatctcgaacagtcagcagcttcgcaggaggaccttgaggcgat
gtttggcaacgtgtcttatctggcccacttctgccgccccctctatgccacggaagcaaa
gagggtgtacgccctGGAGACGGCTCGACTGCATAACGTAGAACCGGAGA
>Replication_Deletion-7_3-340
TTAGAATAGGTTCGCCGTCCCCGAACGTCTCCacaatctaaagcaactccccttattgga
gaaccaaatttctaatctcgaacagtcagcagcttcgcaggaggaccttgaggcgatgtt
tggcaacgtgtcttatctggcccacttctgccgcaaacaacccctctatgccacggaagc
aaagagggtgtacgccctGGAGACGCGACTGCATAACGTAGAACCGGAGA
>Replication_Deletion-7_6-340
TTAGAATAGGTTCGCCGTCCCCGAACCGTCTCCacaatctaaagcaactccccttattgg
agaaccaaatttctaatctcgaacagtcagcagcttcgcaggaggaccttgaggcgatgt
ttggcaacgtgtcttatctggcccacttctgccgcaaacccctctatgccacggaagcaa
agagggtgtacgccctGGAGACGCTCGACTGCATAACGTAGAACCGGAGA
>Replication_Deletion-7_9-340
TTAGAATAGGTTCGCCGTCCCCGAACCACGTCTCCacaatctaaagcaactccccttatt
ggagaaccaaatttctaatctcgaacagtcagcagcttcgcaggaggaccttgaggcgat
gtttggcaacgtgtcttatctggcccacttctgccgcaaactctatgccacggaagcaaa
gagggtgtacgccctGGAGACGGCTCGACTGCATAACGTAGAACCGGAGA
>Replication_Deletion-7_3-341
TTAGAATAGGTTCGCCGTCCCCGAACGTCTCCacaatctaaagcaactccccttattgga
gaaccaaatttctaatctcgaacagtcagcagcttcgcaggaggaccttgaggcgatgtt
tggcaacgtgtcttatctggcccacttctgccgcaaattccccctctatgccacggaagc
aaagagggtgtacgccctGGAGACGCGACTGCATAACGTAGAACCGGAGA
>Replication_Deletion-7_6-341
TTAGAATAGGTTCGCCGTCCCCGAACCGTCTCCacaatctaaagcaactccccttattgg
agaaccaaatttctaatctcgaacagtcagcagcttcgcaggaggaccttgaggcgatgt
ttggcaacgtgtcttatctggcccacttctgccgcaaattcctctatgccacggaagcaa
agagggtgtacgccctGGAGACGCTCGACTGCATAACGTAGAACCGGAGA
>Replication_Deletion-7_9-341
TTAGAATAGGTTCGCCGTCCCCGAACCACGTCTCCacaatctaaagcaactccccttatt
ggagaaccaaatttctaatctcgaacagtcagcagcttcgcaggaggaccttgaggcgat
gtttggcaacgtgtcttatctggcccacttctgccgcaaattctatgccacggaagcaaa
gagggtgtacgccctGGAGACGGCTCGACTGCATAACGTAGAACCGGAGA
>Replication_Deletion-7_3-342
TTAGAATAGGTTCGCCGTCCCCGAACGTCTCCacaatctaaagcaactccccttattgga
gaaccaaatttctaatctcgaacagtcagcagcttcgcaggaggaccttgaggcgatgtt
tggcaacgtgtcttatctggcccacttctgccgcaaattccaactctatgccacggaagc
aaagagggtgtacgccctGGAGACGCGACTGCATAACGTAGAACCGGAGA
>Replication_Deletion-7_6-342
TTAGAATAGGTTCGCCGTCCCCGAACCGTCTCCacaatctaaagcaactccccttattgg
agaaccaaatttctaatctcgaacagtcagcagcttcgcaggaggaccttgaggcgatgt
ttggcaacgtgtcttatctggcccacttctgccgcaaattccaatatgccacggaagcaa
agagggtgtacgccctGGAGACGCTCGACTGCATAACGTAGAACCGGAGA
>Replication_Deletion-7_9-342
TTAGAATAGGTTCGCCGTCCCCGAACCACGTCTCCacaatctaaagcaactccccttatt
ggagaaccaaatttctaatctcgaacagtcagcagcttcgcaggaggaccttgaggcgat
gtttggcaacgtgtcttatctggcccacttctgccgcaaattccaagccacggaagcaaa
gagggtgtacgccctGGAGACGGCTCGACTGCATAACGTAGAACCGGAGA
>Replication_Deletion-7_3-343
TTAGAATAGGTTCGCCGTCCCCGAACGTCTCCacaatctaaagcaactccccttattgga
gaaccaaatttctaatctcgaacagtcagcagcttcgcaggaggaccttgaggcgatgtt
tggcaacgtgtcttatctggcccacttctgccgcaaattccaaccctatgccacggaagc
aaagagggtgtacgccctGGAGACGCGACTGCATAACGTAGAACCGGAGA
>Replication_Deletion-7_6-343
TTAGAATAGGTTCGCCGTCCCCGAACCGTCTCCacaatctaaagcaactccccttattgg
agaaccaaatttctaatctcgaacagtcagcagcttcgcaggaggaccttgaggcgatgt
ttggcaacgtgtcttatctggcccacttctgccgcaaattccaacccgccacggaagcaa
agagggtgtacgccctGGAGACGCTCGACTGCATAACGTAGAACCGGAGA
>Replication_Deletion-7_9-343
TTAGAATAGGTTCGCCGTCCCCGAACCACGTCTCCacaatctaaagcaactccccttatt
ggagaaccaaatttctaatctcgaacagtcagcagcttcgcaggaggaccttgaggcgat
gtttggcaacgtgtcttatctggcccacttctgccgcaaattccaacccacggaagcaaa
gagggtgtacgccctGGAGACGGCTCGACTGCATAACGTAGAACCGGAGA
>Replication_Deletion-7_3-344
TTAGAATAGGTTCGCCGTCCCCGAACGTCTCCacaatctaaagcaactccccttattgga
gaaccaaatttctaatctcgaacagtcagcagcttcgcaggaggaccttgaggcgatgtt
tggcaacgtgtcttatctggcccacttctgccgcaaattccaacccctcgccacggaagc
aaagagggtgtacgccctGGAGACGCGACTGCATAACGTAGAACCGGAGA
>Replication_Deletion-7_6-344
TTAGAATAGGTTCGCCGTCCCCGAACCGTCTCCacaatctaaagcaactccccttattgg
agaaccaaatttctaatctcgaacagtcagcagcttcgcaggaggaccttgaggcgatgt
ttggcaacgtgtcttatctggcccacttctgccgcaaattccaacccctcacggaagcaa
agagggtgtacgccctGGAGACGCTCGACTGCATAACGTAGAACCGGAGA
>Replication_Deletion-7_9-344
TTAGAATAGGTTCGCCGTCCCCGAACCACGTCTCCacaatctaaagcaactccccttatt
ggagaaccaaatttctaatctcgaacagtcagcagcttcgcaggaggaccttgaggcgat
gtttggcaacgtgtcttatctggcccacttctgccgcaaattccaacccctcgaagcaaa
gagggtgtacgccctGGAGACGGCTCGACTGCATAACGTAGAACCGGAGA
>Replication_Deletion-7_3-345
TTAGAATAGGTTCGCCGTCCCCGAACGTCTCCacaatctaaagcaactccccttattgga
gaaccaaatttctaatctcgaacagtcagcagcttcgcaggaggaccttgaggcgatgtt
tggcaacgtgtcttatctggcccacttctgccgcaaattccaacccctctatacggaagc
aaagagggtgtacgccctGGAGACGCGACTGCATAACGTAGAACCGGAGA
>Replication_Deletion-7_6-345
TTAGAATAGGTTCGCCGTCCCCGAACCGTCTCCacaatctaaagcaactccccttattgg
agaaccaaatttctaatctcgaacagtcagcagcttcgcaggaggaccttgaggcgatgt
ttggcaacgtgtcttatctggcccacttctgccgcaaattccaacccctctatgaagcaa
agagggtgtacgccctGGAGACGCTCGACTGCATAACGTAGAACCGGAGA
>Replication_Deletion-7_9-345
TTAGAATAGGTTCGCCGTCCCCGAACCACGTCTCCacaatctaaagcaactccccttatt
ggagaaccaaatttctaatctcgaacagtcagcagcttcgcaggaggaccttgaggcgat
gtttggcaacgtgtcttatctggcccacttctgccgcaaattccaacccctctatgcaaa
gagggtgtacgccctGGAGACGGCTCGACTGCATAACGTAGAACCGGAGA
>Replication_Deletion-7_3-346
TTAGAATAGGTTCGCCGTCCCCGAACGTCTCCacaatctaaagcaactccccttattgga
gaaccaaatttctaatctcgaacagtcagcagcttcgcaggaggaccttgaggcgatgtt
tggcaacgtgtcttatctggcccacttctgccgcaaattccaacccctctatgccgaagc
aaagagggtgtacgccctGGAGACGCGACTGCATAACGTAGAACCGGAGA
>Replication_Deletion-7_6-346
TTAGAATAGGTTCGCCGTCCCCGAACCGTCTCCacaatctaaagcaactccccttattgg
agaaccaaatttctaatctcgaacagtcagcagcttcgcaggaggaccttgaggcgatgt
ttggcaacgtgtcttatctggcccacttctgccgcaaattccaacccctctatgccgcaa
agagggtgtacgccctGGAGACGCTCGACTGCATAACGTAGAACCGGAGA
>Replication_Deletion-7_9-346
TTAGAATAGGTTCGCCGTCCCCGAACCACGTCTCCacaatctaaagcaactccccttatt
ggagaaccaaatttctaatctcgaacagtcagcagcttcgcaggaggaccttgaggcgat
gtttggcaacgtgtcttatctggcccacttctgccgcaaattccaacccctctatgccaa
gagggtgtacgccctGGAGACGGCTCGACTGCATAACGTAGAACCGGAGA
>Replication_Deletion-7_3-347
TTAGAATAGGTTCGCCGTCCCCGAACGTCTCCacaatctaaagcaactccccttattgga
gaaccaaatttctaatctcgaacagtcagcagcttcgcaggaggaccttgaggcgatgtt
tggcaacgtgtcttatctggcccacttctgccgcaaattccaacccctctatgccacggc
aaagagggtgtacgccctGGAGACGCGACTGCATAACGTAGAACCGGAGA
>Replication_Deletion-7_6-347
TTAGAATAGGTTCGCCGTCCCCGAACCGTCTCCacaatctaaagcaactccccttattgg
agaaccaaatttctaatctcgaacagtcagcagcttcgcaggaggaccttgaggcgatgt
ttggcaacgtgtcttatctggcccacttctgccgcaaattccaacccctctatgccacga
agagggtgtacgccctGGAGACGCTCGACTGCATAACGTAGAACCGGAGA
>Replication_Deletion-7_9-347
TTAGAATAGGTTCGCCGTCCCCGAACCACGTCTCCacaatctaaagcaactccccttatt
ggagaaccaaatttctaatctcgaacagtcagcagcttcgcaggaggaccttgaggcgat
gtttggcaacgtgtcttatctggcccacttctgccgcaaattccaacccctctatgccac
gagggtgtacgccctGGAGACGGCTCGACTGCATAACGTAGAACCGGAGA
>Replication_Deletion-7_3-348
TTAGAATAGGTTCGCCGTCCCCGAACGTCTCCacaatctaaagcaactccccttattgga
gaaccaaatttctaatctcgaacagtcagcagcttcgcaggaggaccttgaggcgatgtt
tggcaacgtgtcttatctggcccacttctgccgcaaattccaacccctctatgccacgga
aaagagggtgtacgccctGGAGACGCGACTGCATAACGTAGAACCGGAGA
>Replication_Deletion-7_6-348
TTAGAATAGGTTCGCCGTCCCCGAACCGTCTCCacaatctaaagcaactccccttattgg
agaaccaaatttctaatctcgaacagtcagcagcttcgcaggaggaccttgaggcgatgt
ttggcaacgtgtcttatctggcccacttctgccgcaaattccaacccctctatgccacgg
aaagggtgtacgccctGGAGACGCTCGACTGCATAACGTAGAACCGGAGA
>Replication_Deletion-7_9-348
TTAGAATAGGTTCGCCGTCCCCGAACCACGTCTCCacaatctaaagcaactccccttatt
ggagaaccaaatttctaatctcgaacagtcagcagcttcgcaggaggaccttgaggcgat
gtttggcaacgtgtcttatctggcccacttctgccgcaaattccaacccctctatgccac
ggaagtgtacgccctGGAGACGGCTCGACTGCATAACGTAGAACCGGAGA
>Replication_Deletion-7_3-349
TTAGAATAGGTTCGCCGTCCCCGAACGTCTCCacaatctaaagcaactccccttattgga
gaaccaaatttctaatctcgaacagtcagcagcttcgcaggaggaccttgaggcgatgtt
tggcaacgtgtcttatctggcccacttctgccgcaaattccaacccctctatgccacgga
agcaagggtgtacgccctGGAGACGCGACTGCATAACGTAGAACCGGAGA
>Replication_Deletion-7_6-349
TTAGAATAGGTTCGCCGTCCCCGAACCGTCTCCacaatctaaagcaactccccttattgg
agaaccaaatttctaatctcgaacagtcagcagcttcgcaggaggaccttgaggcgatgt
ttggcaacgtgtcttatctggcccacttctgccgcaaattccaacccctctatgccacgg
aagcagtgtacgccctGGAGACGCTCGACTGCATAACGTAGAACCGGAGA
>Replication_Deletion-7_9-349
TTAGAATAGGTTCGCCGTCCCCGAACCACGTCTCCacaatctaaagcaactccccttatt
ggagaaccaaatttctaatctcgaacagtcagcagcttcgcaggaggaccttgaggcgat
gtttggcaacgtgtcttatctggcccacttctgccgcaaattccaacccctctatgccac
ggaagcatacgccctGGAGACGGCTCGACTGCATAACGTAGAACCGGAGA
>Replication_Deletion-7_3-350
TTAGAATAGGTTCGCCGTCCCCGAACGTCTCCacaatctaaagcaactccccttattgga
gaaccaaatttctaatctcgaacagtcagcagcttcgcaggaggaccttgaggcgatgtt
tggcaacgtgtcttatctggcccacttctgccgcaaattccaacccctctatgccacgga
agcaaaggtgtacgccctGGAGACGCGACTGCATAACGTAGAACCGGAGA
>Replication_Deletion-7_6-350
TTAGAATAGGTTCGCCGTCCCCGAACCGTCTCCacaatctaaagcaactccccttattgg
agaaccaaatttctaatctcgaacagtcagcagcttcgcaggaggaccttgaggcgatgt
ttggcaacgtgtcttatctggcccacttctgccgcaaattccaacccctctatgccacgg
aagcaaagtacgccctGGAGACGCTCGACTGCATAACGTAGAACCGGAGA
>Replication_Deletion-7_9-350
TTAGAATAGGTTCGCCGTCCCCGAACCACGTCTCCacaatctaaagcaactccccttatt
ggagaaccaaatttctaatctcgaacagtcagcagcttcgcaggaggaccttgaggcgat
gtttggcaacgtgtcttatctggcccacttctgccgcaaattccaacccctctatgccac
ggaagcaaaggccctGGAGACGGCTCGACTGCATAACGTAGAACCGGAGA
>Replication_Deletion-8_3-351
TACCTTTGCTCTAGCTTCGGGCACGCGTCTCCcaaagaggtacgccctagaaaagagaat
gaataattacatgcagttcaagagcaaacaccgtattgaacctgtatgcctaatcatcag
aggctcgcctggtactgggaagtccttggcaacagggattattgctagagccatagcaga
caagtaccactccagtgtGGAGACGGTAGGAGGTAGCAGACGCCGATTAT
>Replication_Deletion-8_6-351
TACCTTTGCTCTAGCTTCGGGCACGCCGTCTCCcaaagagggccctagaaaagagaatga
ataattacatgcagttcaagagcaaacaccgtattgaacctgtatgcctaatcatcagag
gctcgcctggtactgggaagtccttggcaacagggattattgctagagccatagcagaca
agtaccactccagtgtGGAGACGTTGTAGGAGGTAGCAGACGCCGATTAT
>Replication_Deletion-8_9-351
TACCTTTGCTCTAGCTTCGGGCACGCTGCGTCTCCcaaagaggctagaaaagagaatgaa
taattacatgcagttcaagagcaaacaccgtattgaacctgtatgcctaatcatcagagg
ctcgcctggtactgggaagtccttggcaacagggattattgctagagccatagcagacaa
gtaccactccagtgtGGAGACGGTTGTAGGAGGTAGCAGACGCCGATTAT
>Replication_Deletion-8_3-352
TACCTTTGCTCTAGCTTCGGGCACGCGTCTCCcaaagagggtggccctagaaaagagaat
gaataattacatgcagttcaagagcaaacaccgtattgaacctgtatgcctaatcatcag
aggctcgcctggtactgggaagtccttggcaacagggattattgctagagccatagcaga
caagtaccactccagtgtGGAGACGGTAGGAGGTAGCAGACGCCGATTAT
>Replication_Deletion-8_6-352
TACCTTTGCTCTAGCTTCGGGCACGCCGTCTCCcaaagagggtgctagaaaagagaatga
ataattacatgcagttcaagagcaaacaccgtattgaacctgtatgcctaatcatcagag
gctcgcctggtactgggaagtccttggcaacagggattattgctagagccatagcagaca
agtaccactccagtgtGGAGACGTTGTAGGAGGTAGCAGACGCCGATTAT
>Replication_Deletion-8_9-352
TACCTTTGCTCTAGCTTCGGGCACGCTGCGTCTCCcaaagagggtggaaaagagaatgaa
taattacatgcagttcaagagcaaacaccgtattgaacctgtatgcctaatcatcagagg
ctcgcctggtactgggaagtccttggcaacagggattattgctagagccatagcagacaa
gtaccactccagtgtGGAGACGGTTGTAGGAGGTAGCAGACGCCGATTAT
>Replication_Deletion-8_3-353
TACCTTTGCTCTAGCTTCGGGCACGCGTCTCCcaaagagggtgtacctagaaaagagaat
gaataattacatgcagttcaagagcaaacaccgtattgaacctgtatgcctaatcatcag
aggctcgcctggtactgggaagtccttggcaacagggattattgctagagccatagcaga
caagtaccactccagtgtGGAGACGGTAGGAGGTAGCAGACGCCGATTAT
>Replication_Deletion-8_6-353
TACCTTTGCTCTAGCTTCGGGCACGCCGTCTCCcaaagagggtgtacgaaaagagaatga
ataattacatgcagttcaagagcaaacaccgtattgaacctgtatgcctaatcatcagag
gctcgcctggtactgggaagtccttggcaacagggattattgctagagccatagcagaca
agtaccactccagtgtGGAGACGTTGTAGGAGGTAGCAGACGCCGATTAT
>Replication_Deletion-8_9-353
TACCTTTGCTCTAGCTTCGGGCACGCTGCGTCTCCcaaagagggtgtacaagagaatgaa
taattacatgcagttcaagagcaaacaccgtattgaacctgtatgcctaatcatcagagg
ctcgcctggtactgggaagtccttggcaacagggattattgctagagccatagcagacaa
gtaccactccagtgtGGAGACGGTTGTAGGAGGTAGCAGACGCCGATTAT
>Replication_Deletion-8_3-354
TACCTTTGCTCTAGCTTCGGGCACGCGTCTCCcaaagagggtgtacgccgaaaagagaat
gaataattacatgcagttcaagagcaaacaccgtattgaacctgtatgcctaatcatcag
aggctcgcctggtactgggaagtccttggcaacagggattattgctagagccatagcaga
caagtaccactccagtgtGGAGACGGTAGGAGGTAGCAGACGCCGATTAT
>Replication_Deletion-8_6-354
TACCTTTGCTCTAGCTTCGGGCACGCCGTCTCCcaaagagggtgtacgccaagagaatga
ataattacatgcagttcaagagcaaacaccgtattgaacctgtatgcctaatcatcagag
gctcgcctggtactgggaagtccttggcaacagggattattgctagagccatagcagaca
agtaccactccagtgtGGAGACGTTGTAGGAGGTAGCAGACGCCGATTAT
>Replication_Deletion-8_9-354
TACCTTTGCTCTAGCTTCGGGCACGCTGCGTCTCCcaaagagggtgtacgccagaatgaa
taattacatgcagttcaagagcaaacaccgtattgaacctgtatgcctaatcatcagagg
ctcgcctggtactgggaagtccttggcaacagggattattgctagagccatagcagacaa
gtaccactccagtgtGGAGACGGTTGTAGGAGGTAGCAGACGCCGATTAT
>Replication_Deletion-8_3-355
TACCTTTGCTCTAGCTTCGGGCACGCGTCTCCcaaagagggtgtacgccctaaagagaat
gaataattacatgcagttcaagagcaaacaccgtattgaacctgtatgcctaatcatcag
aggctcgcctggtactgggaagtccttggcaacagggattattgctagagccatagcaga
caagtaccactccagtgtGGAGACGGTAGGAGGTAGCAGACGCCGATTAT
>Replication_Deletion-8_6-355
TACCTTTGCTCTAGCTTCGGGCACGCCGTCTCCcaaagagggtgtacgccctaagaatga
ataattacatgcagttcaagagcaaacaccgtattgaacctgtatgcctaatcatcagag
gctcgcctggtactgggaagtccttggcaacagggattattgctagagccatagcagaca
agtaccactccagtgtGGAGACGTTGTAGGAGGTAGCAGACGCCGATTAT
>Replication_Deletion-8_9-355
TACCTTTGCTCTAGCTTCGGGCACGCTGCGTCTCCcaaagagggtgtacgccctaatgaa
taattacatgcagttcaagagcaaacaccgtattgaacctgtatgcctaatcatcagagg
ctcgcctggtactgggaagtccttggcaacagggattattgctagagccatagcagacaa
gtaccactccagtgtGGAGACGGTTGTAGGAGGTAGCAGACGCCGATTAT
>Replication_Deletion-8_3-356
TACCTTTGCTCTAGCTTCGGGCACGCGTCTCCcaaagagggtgtacgccctagaaagaat
gaataattacatgcagttcaagagcaaacaccgtattgaacctgtatgcctaatcatcag
aggctcgcctggtactgggaagtccttggcaacagggattattgctagagccatagcaga
caagtaccactccagtgtGGAGACGGTAGGAGGTAGCAGACGCCGATTAT
>Replication_Deletion-8_6-356
TACCTTTGCTCTAGCTTCGGGCACGCCGTCTCCcaaagagggtgtacgccctagaaatga
ataattacatgcagttcaagagcaaacaccgtattgaacctgtatgcctaatcatcagag
gctcgcctggtactgggaagtccttggcaacagggattattgctagagccatagcagaca
agtaccactccagtgtGGAGACGTTGTAGGAGGTAGCAGACGCCGATTAT
>Replication_Deletion-8_9-356
TACCTTTGCTCTAGCTTCGGGCACGCTGCGTCTCCcaaagagggtgtacgccctagaaaa
taattacatgcagttcaagagcaaacaccgtattgaacctgtatgcctaatcatcagagg
ctcgcctggtactgggaagtccttggcaacagggattattgctagagccatagcagacaa
gtaccactccagtgtGGAGACGGTTGTAGGAGGTAGCAGACGCCGATTAT
>Replication_Deletion-8_3-357
TACCTTTGCTCTAGCTTCGGGCACGCGTCTCCcaaagagggtgtacgccctagaaaagat
gaataattacatgcagttcaagagcaaacaccgtattgaacctgtatgcctaatcatcag
aggctcgcctggtactgggaagtccttggcaacagggattattgctagagccatagcaga
caagtaccactccagtgtGGAGACGGTAGGAGGTAGCAGACGCCGATTAT
>Replication_Deletion-8_6-357
TACCTTTGCTCTAGCTTCGGGCACGCCGTCTCCcaaagagggtgtacgccctagaaaaga
ataattacatgcagttcaagagcaaacaccgtattgaacctgtatgcctaatcatcagag
gctcgcctggtactgggaagtccttggcaacagggattattgctagagccatagcagaca
agtaccactccagtgtGGAGACGTTGTAGGAGGTAGCAGACGCCGATTAT
>Replication_Deletion-8_9-357
TACCTTTGCTCTAGCTTCGGGCACGCTGCGTCTCCcaaagagggtgtacgccctagaaaa
gaattacatgcagttcaagagcaaacaccgtattgaacctgtatgcctaatcatcagagg
ctcgcctggtactgggaagtccttggcaacagggattattgctagagccatagcagacaa
gtaccactccagtgtGGAGACGGTTGTAGGAGGTAGCAGACGCCGATTAT
>Replication_Deletion-8_3-358
TACCTTTGCTCTAGCTTCGGGCACGCGTCTCCcaaagagggtgtacgccctagaaaagag
aaataattacatgcagttcaagagcaaacaccgtattgaacctgtatgcctaatcatcag
aggctcgcctggtactgggaagtccttggcaacagggattattgctagagccatagcaga
caagtaccactccagtgtGGAGACGGTAGGAGGTAGCAGACGCCGATTAT
>Replication_Deletion-8_6-358
TACCTTTGCTCTAGCTTCGGGCACGCCGTCTCCcaaagagggtgtacgccctagaaaaga
gaaattacatgcagttcaagagcaaacaccgtattgaacctgtatgcctaatcatcagag
gctcgcctggtactgggaagtccttggcaacagggattattgctagagccatagcagaca
agtaccactccagtgtGGAGACGTTGTAGGAGGTAGCAGACGCCGATTAT
>Replication_Deletion-8_9-358
TACCTTTGCTCTAGCTTCGGGCACGCTGCGTCTCCcaaagagggtgtacgccctagaaaa
gagatacatgcagttcaagagcaaacaccgtattgaacctgtatgcctaatcatcagagg
ctcgcctggtactgggaagtccttggcaacagggattattgctagagccatagcagacaa
gtaccactccagtgtGGAGACGGTTGTAGGAGGTAGCAGACGCCGATTAT
>Replication_Deletion-8_3-359
TACCTTTGCTCTAGCTTCGGGCACGCGTCTCCcaaagagggtgtacgccctagaaaagag
aatgaattacatgcagttcaagagcaaacaccgtattgaacctgtatgcctaatcatcag
aggctcgcctggtactgggaagtccttggcaacagggattattgctagagccatagcaga
caagtaccactccagtgtGGAGACGGTAGGAGGTAGCAGACGCCGATTAT
>Replication_Deletion-8_6-359
TACCTTTGCTCTAGCTTCGGGCACGCCGTCTCCcaaagagggtgtacgccctagaaaaga
gaatgtacatgcagttcaagagcaaacaccgtattgaacctgtatgcctaatcatcagag
gctcgcctggtactgggaagtccttggcaacagggattattgctagagccatagcagaca
agtaccactccagtgtGGAGACGTTGTAGGAGGTAGCAGACGCCGATTAT
>Replication_Deletion-8_9-359
TACCTTTGCTCTAGCTTCGGGCACGCTGCGTCTCCcaaagagggtgtacgccctagaaaa
gagaatgatgcagttcaagagcaaacaccgtattgaacctgtatgcctaatcatcagagg
ctcgcctggtactgggaagtccttggcaacagggattattgctagagccatagcagacaa
gtaccactccagtgtGGAGACGGTTGTAGGAGGTAGCAGACGCCGATTAT
>Replication_Deletion-8_3-360
TACCTTTGCTCTAGCTTCGGGCACGCGTCTCCcaaagagggtgtacgccctagaaaagag
aatgaattacatgcagttcaagagcaaacaccgtattgaacctgtatgcctaatcatcag
aggctcgcctggtactgggaagtccttggcaacagggattattgctagagccatagcaga
caagtaccactccagtgtGGAGACGGTAGGAGGTAGCAGACGCCGATTAT
>Replication_Deletion-8_6-360
TACCTTTGCTCTAGCTTCGGGCACGCCGTCTCCcaaagagggtgtacgccctagaaaaga
gaatgaatatgcagttcaagagcaaacaccgtattgaacctgtatgcctaatcatcagag
gctcgcctggtactgggaagtccttggcaacagggattattgctagagccatagcagaca
agtaccactccagtgtGGAGACGTTGTAGGAGGTAGCAGACGCCGATTAT
>Replication_Deletion-8_9-360
TACCTTTGCTCTAGCTTCGGGCACGCTGCGTCTCCcaaagagggtgtacgccctagaaaa
gagaatgaatcagttcaagagcaaacaccgtattgaacctgtatgcctaatcatcagagg
ctcgcctggtactgggaagtccttggcaacagggattattgctagagccatagcagacaa
gtaccactccagtgtGGAGACGGTTGTAGGAGGTAGCAGACGCCGATTAT
>Replication_Deletion-8_3-361
TACCTTTGCTCTAGCTTCGGGCACGCGTCTCCcaaagagggtgtacgccctagaaaagag
aatgaataatatgcagttcaagagcaaacaccgtattgaacctgtatgcctaatcatcag
aggctcgcctggtactgggaagtccttggcaacagggattattgctagagccatagcaga
caagtaccactccagtgtGGAGACGGTAGGAGGTAGCAGACGCCGATTAT
>Replication_Deletion-8_6-361
TACCTTTGCTCTAGCTTCGGGCACGCCGTCTCCcaaagagggtgtacgccctagaaaaga
gaatgaataatcagttcaagagcaaacaccgtattgaacctgtatgcctaatcatcagag
gctcgcctggtactgggaagtccttggcaacagggattattgctagagccatagcagaca
agtaccactccagtgtGGAGACGTTGTAGGAGGTAGCAGACGCCGATTAT
>Replication_Deletion-8_9-361
TACCTTTGCTCTAGCTTCGGGCACGCTGCGTCTCCcaaagagggtgtacgccctagaaaa
gagaatgaataatttcaagagcaaacaccgtattgaacctgtatgcctaatcatcagagg
ctcgcctggtactgggaagtccttggcaacagggattattgctagagccatagcagacaa
gtaccactccagtgtGGAGACGGTTGTAGGAGGTAGCAGACGCCGATTAT
>Replication_Deletion-8_3-362
TACCTTTGCTCTAGCTTCGGGCACGCGTCTCCcaaagagggtgtacgccctagaaaagag
aatgaataattaccagttcaagagcaaacaccgtattgaacctgtatgcctaatcatcag
aggctcgcctggtactgggaagtccttggcaacagggattattgctagagccatagcaga
caagtaccactccagtgtGGAGACGGTAGGAGGTAGCAGACGCCGATTAT
>Replication_Deletion-8_6-362
TACCTTTGCTCTAGCTTCGGGCACGCCGTCTCCcaaagagggtgtacgccctagaaaaga
gaatgaataattacttcaagagcaaacaccgtattgaacctgtatgcctaatcatcagag
gctcgcctggtactgggaagtccttggcaacagggattattgctagagccatagcagaca
agtaccactccagtgtGGAGACGTTGTAGGAGGTAGCAGACGCCGATTAT
>Replication_Deletion-8_9-362
TACCTTTGCTCTAGCTTCGGGCACGCTGCGTCTCCcaaagagggtgtacgccctagaaaa
gagaatgaataattacaagagcaaacaccgtattgaacctgtatgcctaatcatcagagg
ctcgcctggtactgggaagtccttggcaacagggattattgctagagccatagcagacaa
gtaccactccagtgtGGAGACGGTTGTAGGAGGTAGCAGACGCCGATTAT
>Replication_Deletion-8_3-363
TACCTTTGCTCTAGCTTCGGGCACGCGTCTCCcaaagagggtgtacgccctagaaaagag
aatgaataattacatgttcaagagcaaacaccgtattgaacctgtatgcctaatcatcag
aggctcgcctggtactgggaagtccttggcaacagggattattgctagagccatagcaga
caagtaccactccagtgtGGAGACGGTAGGAGGTAGCAGACGCCGATTAT
>Replication_Deletion-8_6-363
TACCTTTGCTCTAGCTTCGGGCACGCCGTCTCCcaaagagggtgtacgccctagaaaaga
gaatgaataattacatgaagagcaaacaccgtattgaacctgtatgcctaatcatcagag
gctcgcctggtactgggaagtccttggcaacagggattattgctagagccatagcagaca
agtaccactccagtgtGGAGACGTTGTAGGAGGTAGCAGACGCCGATTAT
>Replication_Deletion-8_9-363
TACCTTTGCTCTAGCTTCGGGCACGCTGCGTCTCCcaaagagggtgtacgccctagaaaa
gagaatgaataattacatgagcaaacaccgtattgaacctgtatgcctaatcatcagagg
ctcgcctggtactgggaagtccttggcaacagggattattgctagagccatagcagacaa
gtaccactccagtgtGGAGACGGTTGTAGGAGGTAGCAGACGCCGATTAT
>Replication_Deletion-8_3-364
TACCTTTGCTCTAGCTTCGGGCACGCGTCTCCcaaagagggtgtacgccctagaaaagag
aatgaataattacatgcagaagagcaaacaccgtattgaacctgtatgcctaatcatcag
aggctcgcctggtactgggaagtccttggcaacagggattattgctagagccatagcaga
caagtaccactccagtgtGGAGACGGTAGGAGGTAGCAGACGCCGATTAT
>Replication_Deletion-8_6-364
TACCTTTGCTCTAGCTTCGGGCACGCCGTCTCCcaaagagggtgtacgccctagaaaaga
gaatgaataattacatgcagagcaaacaccgtattgaacctgtatgcctaatcatcagag
gctcgcctggtactgggaagtccttggcaacagggattattgctagagccatagcagaca
agtaccactccagtgtGGAGACGTTGTAGGAGGTAGCAGACGCCGATTAT
>Replication_Deletion-8_9-364
TACCTTTGCTCTAGCTTCGGGCACGCTGCGTCTCCcaaagagggtgtacgccctagaaaa
gagaatgaataattacatgcagaaacaccgtattgaacctgtatgcctaatcatcagagg
ctcgcctggtactgggaagtccttggcaacagggattattgctagagccatagcagacaa
gtaccactccagtgtGGAGACGGTTGTAGGAGGTAGCAGACGCCGATTAT
>Replication_Deletion-8_3-365
TACCTTTGCTCTAGCTTCGGGCACGCGTCTCCcaaagagggtgtacgccctagaaaagag
aatgaataattacatgcagttcagcaaacaccgtattgaacctgtatgcctaatcatcag
aggctcgcctggtactgggaagtccttggcaacagggattattgctagagccatagcaga
caagtaccactccagtgtGGAGACGGTAGGAGGTAGCAGACGCCGATTAT
>Replication_Deletion-8_6-365
TACCTTTGCTCTAGCTTCGGGCACGCCGTCTCCcaaagagggtgtacgccctagaaaaga
gaatgaataattacatgcagttcaaacaccgtattgaacctgtatgcctaatcatcagag
gctcgcctggtactgggaagtccttggcaacagggattattgctagagccatagcagaca
agtaccactccagtgtGGAGACGTTGTAGGAGGTAGCAGACGCCGATTAT
>Replication_Deletion-8_9-365
TACCTTTGCTCTAGCTTCGGGCACGCTGCGTCTCCcaaagagggtgtacgccctagaaaa
gagaatgaataattacatgcagttccaccgtattgaacctgtatgcctaatcatcagagg
ctcgcctggtactgggaagtccttggcaacagggattattgctagagccatagcagacaa
gtaccactccagtgtGGAGACGGTTGTAGGAGGTAGCAGACGCCGATTAT
>Replication_Deletion-8_3-366
TACCTTTGCTCTAGCTTCGGGCACGCGTCTCCcaaagagggtgtacgccctagaaaagag
aatgaataattacatgcagttcaagaaacaccgtattgaacctgtatgcctaatcatcag
aggctcgcctggtactgggaagtccttggcaacagggattattgctagagccatagcaga
caagtaccactccagtgtGGAGACGGTAGGAGGTAGCAGACGCCGATTAT
>Replication_Deletion-8_6-366
TACCTTTGCTCTAGCTTCGGGCACGCCGTCTCCcaaagagggtgtacgccctagaaaaga
gaatgaataattacatgcagttcaagcaccgtattgaacctgtatgcctaatcatcagag
gctcgcctggtactgggaagtccttggcaacagggattattgctagagccatagcagaca
agtaccactccagtgtGGAGACGTTGTAGGAGGTAGCAGACGCCGATTAT
>Replication_Deletion-8_9-366
TACCTTTGCTCTAGCTTCGGGCACGCTGCGTCTCCcaaagagggtgtacgccctagaaaa
gagaatgaataattacatgcagttcaagcgtattgaacctgtatgcctaatcatcagagg
ctcgcctggtactgggaagtccttggcaacagggattattgctagagccatagcagacaa
gtaccactccagtgtGGAGACGGTTGTAGGAGGTAGCAGACGCCGATTAT
>Replication_Deletion-8_3-367
TACCTTTGCTCTAGCTTCGGGCACGCGTCTCCcaaagagggtgtacgccctagaaaagag
aatgaataattacatgcagttcaagagccaccgtattgaacctgtatgcctaatcatcag
aggctcgcctggtactgggaagtccttggcaacagggattattgctagagccatagcaga
caagtaccactccagtgtGGAGACGGTAGGAGGTAGCAGACGCCGATTAT
>Replication_Deletion-8_6-367
TACCTTTGCTCTAGCTTCGGGCACGCCGTCTCCcaaagagggtgtacgccctagaaaaga
gaatgaataattacatgcagttcaagagccgtattgaacctgtatgcctaatcatcagag
gctcgcctggtactgggaagtccttggcaacagggattattgctagagccatagcagaca
agtaccactccagtgtGGAGACGTTGTAGGAGGTAGCAGACGCCGATTAT
>Replication_Deletion-8_9-367
TACCTTTGCTCTAGCTTCGGGCACGCTGCGTCTCCcaaagagggtgtacgccctagaaaa
gagaatgaataattacatgcagttcaagagcattgaacctgtatgcctaatcatcagagg
ctcgcctggtactgggaagtccttggcaacagggattattgctagagccatagcagacaa
gtaccactccagtgtGGAGACGGTTGTAGGAGGTAGCAGACGCCGATTAT
>Replication_Deletion-8_3-368
TACCTTTGCTCTAGCTTCGGGCACGCGTCTCCcaaagagggtgtacgccctagaaaagag
aatgaataattacatgcagttcaagagcaaacgtattgaacctgtatgcctaatcatcag
aggctcgcctggtactgggaagtccttggcaacagggattattgctagagccatagcaga
caagtaccactccagtgtGGAGACGGTAGGAGGTAGCAGACGCCGATTAT
>Replication_Deletion-8_6-368
TACCTTTGCTCTAGCTTCGGGCACGCCGTCTCCcaaagagggtgtacgccctagaaaaga
gaatgaataattacatgcagttcaagagcaaaattgaacctgtatgcctaatcatcagag
gctcgcctggtactgggaagtccttggcaacagggattattgctagagccatagcagaca
agtaccactccagtgtGGAGACGTTGTAGGAGGTAGCAGACGCCGATTAT
>Replication_Deletion-8_9-368
TACCTTTGCTCTAGCTTCGGGCACGCTGCGTCTCCcaaagagggtgtacgccctagaaaa
gagaatgaataattacatgcagttcaagagcaaagaacctgtatgcctaatcatcagagg
ctcgcctggtactgggaagtccttggcaacagggattattgctagagccatagcagacaa
gtaccactccagtgtGGAGACGGTTGTAGGAGGTAGCAGACGCCGATTAT
>Replication_Deletion-8_3-369
TACCTTTGCTCTAGCTTCGGGCACGCGTCTCCcaaagagggtgtacgccctagaaaagag
aatgaataattacatgcagttcaagagcaaacacattgaacctgtatgcctaatcatcag
aggctcgcctggtactgggaagtccttggcaacagggattattgctagagccatagcaga
caagtaccactccagtgtGGAGACGGTAGGAGGTAGCAGACGCCGATTAT
>Replication_Deletion-8_6-369
TACCTTTGCTCTAGCTTCGGGCACGCCGTCTCCcaaagagggtgtacgccctagaaaaga
gaatgaataattacatgcagttcaagagcaaacacgaacctgtatgcctaatcatcagag
gctcgcctggtactgggaagtccttggcaacagggattattgctagagccatagcagaca
agtaccactccagtgtGGAGACGTTGTAGGAGGTAGCAGACGCCGATTAT
>Replication_Deletion-8_9-369
TACCTTTGCTCTAGCTTCGGGCACGCTGCGTCTCCcaaagagggtgtacgccctagaaaa
gagaatgaataattacatgcagttcaagagcaaacaccctgtatgcctaatcatcagagg
ctcgcctggtactgggaagtccttggcaacagggattattgctagagccatagcagacaa
gtaccactccagtgtGGAGACGGTTGTAGGAGGTAGCAGACGCCGATTAT
>Replication_Deletion-8_3-370
TACCTTTGCTCTAGCTTCGGGCACGCGTCTCCcaaagagggtgtacgccctagaaaagag
aatgaataattacatgcagttcaagagcaaacaccgtgaacctgtatgcctaatcatcag
aggctcgcctggtactgggaagtccttggcaacagggattattgctagagccatagcaga
caagtaccactccagtgtGGAGACGGTAGGAGGTAGCAGACGCCGATTAT
>Replication_Deletion-8_6-370
TACCTTTGCTCTAGCTTCGGGCACGCCGTCTCCcaaagagggtgtacgccctagaaaaga
gaatgaataattacatgcagttcaagagcaaacaccgtcctgtatgcctaatcatcagag
gctcgcctggtactgggaagtccttggcaacagggattattgctagagccatagcagaca
agtaccactccagtgtGGAGACGTTGTAGGAGGTAGCAGACGCCGATTAT
>Replication_Deletion-8_9-370
TACCTTTGCTCTAGCTTCGGGCACGCTGCGTCTCCcaaagagggtgtacgccctagaaaa
gagaatgaataattacatgcagttcaagagcaaacaccgtgtatgcctaatcatcagagg
ctcgcctggtactgggaagtccttggcaacagggattattgctagagccatagcagacaa
gtaccactccagtgtGGAGACGGTTGTAGGAGGTAGCAGACGCCGATTAT
>Replication_Deletion-8_3-371
TACCTTTGCTCTAGCTTCGGGCACGCGTCTCCcaaagagggtgtacgccctagaaaagag
aatgaataattacatgcagttcaagagcaaacaccgtattcctgtatgcctaatcatcag
aggctcgcctggtactgggaagtccttggcaacagggattattgctagagccatagcaga
caagtaccactccagtgtGGAGACGGTAGGAGGTAGCAGACGCCGATTAT
>Replication_Deletion-8_6-371
TACCTTTGCTCTAGCTTCGGGCACGCCGTCTCCcaaagagggtgtacgccctagaaaaga
gaatgaataattacatgcagttcaagagcaaacaccgtattgtatgcctaatcatcagag
gctcgcctggtactgggaagtccttggcaacagggattattgctagagccatagcagaca
agtaccactccagtgtGGAGACGTTGTAGGAGGTAGCAGACGCCGATTAT
>Replication_Deletion-8_9-371
TACCTTTGCTCTAGCTTCGGGCACGCTGCGTCTCCcaaagagggtgtacgccctagaaaa
gagaatgaataattacatgcagttcaagagcaaacaccgtatttgcctaatcatcagagg
ctcgcctggtactgggaagtccttggcaacagggattattgctagagccatagcagacaa
gtaccactccagtgtGGAGACGGTTGTAGGAGGTAGCAGACGCCGATTAT
>Replication_Deletion-8_3-372
TACCTTTGCTCTAGCTTCGGGCACGCGTCTCCcaaagagggtgtacgccctagaaaagag
aatgaataattacatgcagttcaagagcaaacaccgtattgaagtatgcctaatcatcag
aggctcgcctggtactgggaagtccttggcaacagggattattgctagagccatagcaga
caagtaccactccagtgtGGAGACGGTAGGAGGTAGCAGACGCCGATTAT
>Replication_Deletion-8_6-372
TACCTTTGCTCTAGCTTCGGGCACGCCGTCTCCcaaagagggtgtacgccctagaaaaga
gaatgaataattacatgcagttcaagagcaaacaccgtattgaatgcctaatcatcagag
gctcgcctggtactgggaagtccttggcaacagggattattgctagagccatagcagaca
agtaccactccagtgtGGAGACGTTGTAGGAGGTAGCAGACGCCGATTAT
>Replication_Deletion-8_9-372
TACCTTTGCTCTAGCTTCGGGCACGCTGCGTCTCCcaaagagggtgtacgccctagaaaa
gagaatgaataattacatgcagttcaagagcaaacaccgtattgaactaatcatcagagg
ctcgcctggtactgggaagtccttggcaacagggattattgctagagccatagcagacaa
gtaccactccagtgtGGAGACGGTTGTAGGAGGTAGCAGACGCCGATTAT
>Replication_Deletion-8_3-373
TACCTTTGCTCTAGCTTCGGGCACGCGTCTCCcaaagagggtgtacgccctagaaaagag
aatgaataattacatgcagttcaagagcaaacaccgtattgaaccttgcctaatcatcag
aggctcgcctggtactgggaagtccttggcaacagggattattgctagagccatagcaga
caagtaccactccagtgtGGAGACGGTAGGAGGTAGCAGACGCCGATTAT
>Replication_Deletion-8_6-373
TACCTTTGCTCTAGCTTCGGGCACGCCGTCTCCcaaagagggtgtacgccctagaaaaga
gaatgaataattacatgcagttcaagagcaaacaccgtattgaacctctaatcatcagag
gctcgcctggtactgggaagtccttggcaacagggattattgctagagccatagcagaca
agtaccactccagtgtGGAGACGTTGTAGGAGGTAGCAGACGCCGATTAT
>Replication_Deletion-8_9-373
TACCTTTGCTCTAGCTTCGGGCACGCTGCGTCTCCcaaagagggtgtacgccctagaaaa
gagaatgaataattacatgcagttcaagagcaaacaccgtattgaacctatcatcagagg
ctcgcctggtactgggaagtccttggcaacagggattattgctagagccatagcagacaa
gtaccactccagtgtGGAGACGGTTGTAGGAGGTAGCAGACGCCGATTAT
>Replication_Deletion-8_3-374
TACCTTTGCTCTAGCTTCGGGCACGCGTCTCCcaaagagggtgtacgccctagaaaagag
aatgaataattacatgcagttcaagagcaaacaccgtattgaacctgtactaatcatcag
aggctcgcctggtactgggaagtccttggcaacagggattattgctagagccatagcaga
caagtaccactccagtgtGGAGACGGTAGGAGGTAGCAGACGCCGATTAT
>Replication_Deletion-8_6-374
TACCTTTGCTCTAGCTTCGGGCACGCCGTCTCCcaaagagggtgtacgccctagaaaaga
gaatgaataattacatgcagttcaagagcaaacaccgtattgaacctgtaatcatcagag
gctcgcctggtactgggaagtccttggcaacagggattattgctagagccatagcagaca
agtaccactccagtgtGGAGACGTTGTAGGAGGTAGCAGACGCCGATTAT
>Replication_Deletion-8_9-374
TACCTTTGCTCTAGCTTCGGGCACGCTGCGTCTCCcaaagagggtgtacgccctagaaaa
gagaatgaataattacatgcagttcaagagcaaacaccgtattgaacctgtaatcagagg
ctcgcctggtactgggaagtccttggcaacagggattattgctagagccatagcagacaa
gtaccactccagtgtGGAGACGGTTGTAGGAGGTAGCAGACGCCGATTAT
>Replication_Deletion-8_3-375
TACCTTTGCTCTAGCTTCGGGCACGCGTCTCCcaaagagggtgtacgccctagaaaagag
aatgaataattacatgcagttcaagagcaaacaccgtattgaacctgtatgcatcatcag
aggctcgcctggtactgggaagtccttggcaacagggattattgctagagccatagcaga
caagtaccactccagtgtGGAGACGGTAGGAGGTAGCAGACGCCGATTAT
>Replication_Deletion-8_6-375
TACCTTTGCTCTAGCTTCGGGCACGCCGTCTCCcaaagagggtgtacgccctagaaaaga
gaatgaataattacatgcagttcaagagcaaacaccgtattgaacctgtatgcatcagag
gctcgcctggtactgggaagtccttggcaacagggattattgctagagccatagcagaca
agtaccactccagtgtGGAGACGTTGTAGGAGGTAGCAGACGCCGATTAT
>Replication_Deletion-8_9-375
TACCTTTGCTCTAGCTTCGGGCACGCTGCGTCTCCcaaagagggtgtacgccctagaaaa
gagaatgaataattacatgcagttcaagagcaaacaccgtattgaacctgtatgcagagg
ctcgcctggtactgggaagtccttggcaacagggattattgctagagccatagcagacaa
gtaccactccagtgtGGAGACGGTTGTAGGAGGTAGCAGACGCCGATTAT
>Replication_Deletion-8_3-376
TACCTTTGCTCTAGCTTCGGGCACGCGTCTCCcaaagagggtgtacgccctagaaaagag
aatgaataattacatgcagttcaagagcaaacaccgtattgaacctgtatgcctaatcag
aggctcgcctggtactgggaagtccttggcaacagggattattgctagagccatagcaga
caagtaccactccagtgtGGAGACGGTAGGAGGTAGCAGACGCCGATTAT
>Replication_Deletion-8_6-376
TACCTTTGCTCTAGCTTCGGGCACGCCGTCTCCcaaagagggtgtacgccctagaaaaga
gaatgaataattacatgcagttcaagagcaaacaccgtattgaacctgtatgcctaagag
gctcgcctggtactgggaagtccttggcaacagggattattgctagagccatagcagaca
agtaccactccagtgtGGAGACGTTGTAGGAGGTAGCAGACGCCGATTAT
>Replication_Deletion-8_9-376
TACCTTTGCTCTAGCTTCGGGCACGCTGCGTCTCCcaaagagggtgtacgccctagaaaa
gagaatgaataattacatgcagttcaagagcaaacaccgtattgaacctgtatgcctagg
ctcgcctggtactgggaagtccttggcaacagggattattgctagagccatagcagacaa
gtaccactccagtgtGGAGACGGTTGTAGGAGGTAGCAGACGCCGATTAT
>Replication_Deletion-8_3-377
TACCTTTGCTCTAGCTTCGGGCACGCGTCTCCcaaagagggtgtacgccctagaaaagag
aatgaataattacatgcagttcaagagcaaacaccgtattgaacctgtatgcctaatcag
aggctcgcctggtactgggaagtccttggcaacagggattattgctagagccatagcaga
caagtaccactccagtgtGGAGACGGTAGGAGGTAGCAGACGCCGATTAT
>Replication_Deletion-8_6-377
TACCTTTGCTCTAGCTTCGGGCACGCCGTCTCCcaaagagggtgtacgccctagaaaaga
gaatgaataattacatgcagttcaagagcaaacaccgtattgaacctgtatgcctaatcg
gctcgcctggtactgggaagtccttggcaacagggattattgctagagccatagcagaca
agtaccactccagtgtGGAGACGTTGTAGGAGGTAGCAGACGCCGATTAT
>Replication_Deletion-8_9-377
TACCTTTGCTCTAGCTTCGGGCACGCTGCGTCTCCcaaagagggtgtacgccctagaaaa
gagaatgaataattacatgcagttcaagagcaaacaccgtattgaacctgtatgcctaat
ctcgcctggtactgggaagtccttggcaacagggattattgctagagccatagcagacaa
gtaccactccagtgtGGAGACGGTTGTAGGAGGTAGCAGACGCCGATTAT
>Replication_Deletion-8_3-378
TACCTTTGCTCTAGCTTCGGGCACGCGTCTCCcaaagagggtgtacgccctagaaaagag
aatgaataattacatgcagttcaagagcaaacaccgtattgaacctgtatgcctaatcat
cggctcgcctggtactgggaagtccttggcaacagggattattgctagagccatagcaga
caagtaccactccagtgtGGAGACGGTAGGAGGTAGCAGACGCCGATTAT
>Replication_Deletion-8_6-378
TACCTTTGCTCTAGCTTCGGGCACGCCGTCTCCcaaagagggtgtacgccctagaaaaga
gaatgaataattacatgcagttcaagagcaaacaccgtattgaacctgtatgcctaatca
tctcgcctggtactgggaagtccttggcaacagggattattgctagagccatagcagaca
agtaccactccagtgtGGAGACGTTGTAGGAGGTAGCAGACGCCGATTAT
>Replication_Deletion-8_9-378
TACCTTTGCTCTAGCTTCGGGCACGCTGCGTCTCCcaaagagggtgtacgccctagaaaa
gagaatgaataattacatgcagttcaagagcaaacaccgtattgaacctgtatgcctaat
catccctggtactgggaagtccttggcaacagggattattgctagagccatagcagacaa
gtaccactccagtgtGGAGACGGTTGTAGGAGGTAGCAGACGCCGATTAT
>Replication_Deletion-8_3-379
TACCTTTGCTCTAGCTTCGGGCACGCGTCTCCcaaagagggtgtacgccctagaaaagag
aatgaataattacatgcagttcaagagcaaacaccgtattgaacctgtatgcctaatcat
cagatcgcctggtactgggaagtccttggcaacagggattattgctagagccatagcaga
caagtaccactccagtgtGGAGACGGTAGGAGGTAGCAGACGCCGATTAT
>Replication_Deletion-8_6-379
TACCTTTGCTCTAGCTTCGGGCACGCCGTCTCCcaaagagggtgtacgccctagaaaaga
gaatgaataattacatgcagttcaagagcaaacaccgtattgaacctgtatgcctaatca
tcagacctggtactgggaagtccttggcaacagggattattgctagagccatagcagaca
agtaccactccagtgtGGAGACGTTGTAGGAGGTAGCAGACGCCGATTAT
>Replication_Deletion-8_9-379
TACCTTTGCTCTAGCTTCGGGCACGCTGCGTCTCCcaaagagggtgtacgccctagaaaa
gagaatgaataattacatgcagttcaagagcaaacaccgtattgaacctgtatgcctaat
catcagaggtactgggaagtccttggcaacagggattattgctagagccatagcagacaa
gtaccactccagtgtGGAGACGGTTGTAGGAGGTAGCAGACGCCGATTAT
>Replication_Deletion-8_3-380
TACCTTTGCTCTAGCTTCGGGCACGCGTCTCCcaaagagggtgtacgccctagaaaagag
aatgaataattacatgcagttcaagagcaaacaccgtattgaacctgtatgcctaatcat
cagaggccctggtactgggaagtccttggcaacagggattattgctagagccatagcaga
caagtaccactccagtgtGGAGACGGTAGGAGGTAGCAGACGCCGATTAT
>Replication_Deletion-8_6-380
TACCTTTGCTCTAGCTTCGGGCACGCCGTCTCCcaaagagggtgtacgccctagaaaaga
gaatgaataattacatgcagttcaagagcaaacaccgtattgaacctgtatgcctaatca
tcagaggcggtactgggaagtccttggcaacagggattattgctagagccatagcagaca
agtaccactccagtgtGGAGACGTTGTAGGAGGTAGCAGACGCCGATTAT
>Replication_Deletion-8_9-380
TACCTTTGCTCTAGCTTCGGGCACGCTGCGTCTCCcaaagagggtgtacgccctagaaaa
gagaatgaataattacatgcagttcaagagcaaacaccgtattgaacctgtatgcctaat
catcagaggcactgggaagtccttggcaacagggattattgctagagccatagcagacaa
gtaccactccagtgtGGAGACGGTTGTAGGAGGTAGCAGACGCCGATTAT
>Replication_Deletion-8_3-381
TACCTTTGCTCTAGCTTCGGGCACGCGTCTCCcaaagagggtgtacgccctagaaaagag
aatgaataattacatgcagttcaagagcaaacaccgtattgaacctgtatgcctaatcat
cagaggctcgggtactgggaagtccttggcaacagggattattgctagagccatagcaga
caagtaccactccagtgtGGAGACGGTAGGAGGTAGCAGACGCCGATTAT
>Replication_Deletion-8_6-381
TACCTTTGCTCTAGCTTCGGGCACGCCGTCTCCcaaagagggtgtacgccctagaaaaga
gaatgaataattacatgcagttcaagagcaaacaccgtattgaacctgtatgcctaatca
tcagaggctcgactgggaagtccttggcaacagggattattgctagagccatagcagaca
agtaccactccagtgtGGAGACGTTGTAGGAGGTAGCAGACGCCGATTAT
>Replication_Deletion-8_9-381
TACCTTTGCTCTAGCTTCGGGCACGCTGCGTCTCCcaaagagggtgtacgccctagaaaa
gagaatgaataattacatgcagttcaagagcaaacaccgtattgaacctgtatgcctaat
catcagaggctcggggaagtccttggcaacagggattattgctagagccatagcagacaa
gtaccactccagtgtGGAGACGGTTGTAGGAGGTAGCAGACGCCGATTAT
>Replication_Deletion-8_3-382
TACCTTTGCTCTAGCTTCGGGCACGCGTCTCCcaaagagggtgtacgccctagaaaagag
aatgaataattacatgcagttcaagagcaaacaccgtattgaacctgtatgcctaatcat
cagaggctcgcctactgggaagtccttggcaacagggattattgctagagccatagcaga
caagtaccactccagtgtGGAGACGGTAGGAGGTAGCAGACGCCGATTAT
>Replication_Deletion-8_6-382
TACCTTTGCTCTAGCTTCGGGCACGCCGTCTCCcaaagagggtgtacgccctagaaaaga
gaatgaataattacatgcagttcaagagcaaacaccgtattgaacctgtatgcctaatca
tcagaggctcgcctgggaagtccttggcaacagggattattgctagagccatagcagaca
agtaccactccagtgtGGAGACGTTGTAGGAGGTAGCAGACGCCGATTAT
>Replication_Deletion-8_9-382
TACCTTTGCTCTAGCTTCGGGCACGCTGCGTCTCCcaaagagggtgtacgccctagaaaa
gagaatgaataattacatgcagttcaagagcaaacaccgtattgaacctgtatgcctaat
catcagaggctcgcctaagtccttggcaacagggattattgctagagccatagcagacaa
gtaccactccagtgtGGAGACGGTTGTAGGAGGTAGCAGACGCCGATTAT
>Replication_Deletion-8_3-383
TACCTTTGCTCTAGCTTCGGGCACGCGTCTCCcaaagagggtgtacgccctagaaaagag
aatgaataattacatgcagttcaagagcaaacaccgtattgaacctgtatgcctaatcat
cagaggctcgcctggtgggaagtccttggcaacagggattattgctagagccatagcaga
caagtaccactccagtgtGGAGACGGTAGGAGGTAGCAGACGCCGATTAT
>Replication_Deletion-8_6-383
TACCTTTGCTCTAGCTTCGGGCACGCCGTCTCCcaaagagggtgtacgccctagaaaaga
gaatgaataattacatgcagttcaagagcaaacaccgtattgaacctgtatgcctaatca
tcagaggctcgcctggtaagtccttggcaacagggattattgctagagccatagcagaca
agtaccactccagtgtGGAGACGTTGTAGGAGGTAGCAGACGCCGATTAT
>Replication_Deletion-8_9-383
TACCTTTGCTCTAGCTTCGGGCACGCTGCGTCTCCcaaagagggtgtacgccctagaaaa
gagaatgaataattacatgcagttcaagagcaaacaccgtattgaacctgtatgcctaat
catcagaggctcgcctggttccttggcaacagggattattgctagagccatagcagacaa
gtaccactccagtgtGGAGACGGTTGTAGGAGGTAGCAGACGCCGATTAT
>Replication_Deletion-8_3-384
TACCTTTGCTCTAGCTTCGGGCACGCGTCTCCcaaagagggtgtacgccctagaaaagag
aatgaataattacatgcagttcaagagcaaacaccgtattgaacctgtatgcctaatcat
cagaggctcgcctggtactaagtccttggcaacagggattattgctagagccatagcaga
caagtaccactccagtgtGGAGACGGTAGGAGGTAGCAGACGCCGATTAT
>Replication_Deletion-8_6-384
TACCTTTGCTCTAGCTTCGGGCACGCCGTCTCCcaaagagggtgtacgccctagaaaaga
gaatgaataattacatgcagttcaagagcaaacaccgtattgaacctgtatgcctaatca
tcagaggctcgcctggtacttccttggcaacagggattattgctagagccatagcagaca
agtaccactccagtgtGGAGACGTTGTAGGAGGTAGCAGACGCCGATTAT
>Replication_Deletion-8_9-384
TACCTTTGCTCTAGCTTCGGGCACGCTGCGTCTCCcaaagagggtgtacgccctagaaaa
gagaatgaataattacatgcagttcaagagcaaacaccgtattgaacctgtatgcctaat
catcagaggctcgcctggtactttggcaacagggattattgctagagccatagcagacaa
gtaccactccagtgtGGAGACGGTTGTAGGAGGTAGCAGACGCCGATTAT
>Replication_Deletion-8_3-385
TACCTTTGCTCTAGCTTCGGGCACGCGTCTCCcaaagagggtgtacgccctagaaaagag
aatgaataattacatgcagttcaagagcaaacaccgtattgaacctgtatgcctaatcat
cagaggctcgcctggtactgggtccttggcaacagggattattgctagagccatagcaga
caagtaccactccagtgtGGAGACGGTAGGAGGTAGCAGACGCCGATTAT
>Replication_Deletion-8_6-385
TACCTTTGCTCTAGCTTCGGGCACGCCGTCTCCcaaagagggtgtacgccctagaaaaga
gaatgaataattacatgcagttcaagagcaaacaccgtattgaacctgtatgcctaatca
tcagaggctcgcctggtactgggttggcaacagggattattgctagagccatagcagaca
agtaccactccagtgtGGAGACGTTGTAGGAGGTAGCAGACGCCGATTAT
>Replication_Deletion-8_9-385
TACCTTTGCTCTAGCTTCGGGCACGCTGCGTCTCCcaaagagggtgtacgccctagaaaa
gagaatgaataattacatgcagttcaagagcaaacaccgtattgaacctgtatgcctaat
catcagaggctcgcctggtactggggcaacagggattattgctagagccatagcagacaa
gtaccactccagtgtGGAGACGGTTGTAGGAGGTAGCAGACGCCGATTAT
>Replication_Deletion-8_3-386
TACCTTTGCTCTAGCTTCGGGCACGCGTCTCCcaaagagggtgtacgccctagaaaagag
aatgaataattacatgcagttcaagagcaaacaccgtattgaacctgtatgcctaatcat
cagaggctcgcctggtactgggaagttggcaacagggattattgctagagccatagcaga
caagtaccactccagtgtGGAGACGGTAGGAGGTAGCAGACGCCGATTAT
>Replication_Deletion-8_6-386
TACCTTTGCTCTAGCTTCGGGCACGCCGTCTCCcaaagagggtgtacgccctagaaaaga
gaatgaataattacatgcagttcaagagcaaacaccgtattgaacctgtatgcctaatca
tcagaggctcgcctggtactgggaaggcaacagggattattgctagagccatagcagaca
agtaccactccagtgtGGAGACGTTGTAGGAGGTAGCAGACGCCGATTAT
>Replication_Deletion-8_9-386
TACCTTTGCTCTAGCTTCGGGCACGCTGCGTCTCCcaaagagggtgtacgccctagaaaa
gagaatgaataattacatgcagttcaagagcaaacaccgtattgaacctgtatgcctaat
catcagaggctcgcctggtactgggaagacagggattattgctagagccatagcagacaa
gtaccactccagtgtGGAGACGGTTGTAGGAGGTAGCAGACGCCGATTAT
>Replication_Deletion-8_3-387
TACCTTTGCTCTAGCTTCGGGCACGCGTCTCCcaaagagggtgtacgccctagaaaagag
aatgaataattacatgcagttcaagagcaaacaccgtattgaacctgtatgcctaatcat
cagaggctcgcctggtactgggaagtccgcaacagggattattgctagagccatagcaga
caagtaccactccagtgtGGAGACGGTAGGAGGTAGCAGACGCCGATTAT
>Replication_Deletion-8_6-387
TACCTTTGCTCTAGCTTCGGGCACGCCGTCTCCcaaagagggtgtacgccctagaaaaga
gaatgaataattacatgcagttcaagagcaaacaccgtattgaacctgtatgcctaatca
tcagaggctcgcctggtactgggaagtccacagggattattgctagagccatagcagaca
agtaccactccagtgtGGAGACGTTGTAGGAGGTAGCAGACGCCGATTAT
>Replication_Deletion-8_9-387
TACCTTTGCTCTAGCTTCGGGCACGCTGCGTCTCCcaaagagggtgtacgccctagaaaa
gagaatgaataattacatgcagttcaagagcaaacaccgtattgaacctgtatgcctaat
catcagaggctcgcctggtactgggaagtccgggattattgctagagccatagcagacaa
gtaccactccagtgtGGAGACGGTTGTAGGAGGTAGCAGACGCCGATTAT
>Replication_Deletion-8_3-388
TACCTTTGCTCTAGCTTCGGGCACGCGTCTCCcaaagagggtgtacgccctagaaaagag
aatgaataattacatgcagttcaagagcaaacaccgtattgaacctgtatgcctaatcat
cagaggctcgcctggtactgggaagtccttgacagggattattgctagagccatagcaga
caagtaccactccagtgtGGAGACGGTAGGAGGTAGCAGACGCCGATTAT
>Replication_Deletion-8_6-388
TACCTTTGCTCTAGCTTCGGGCACGCCGTCTCCcaaagagggtgtacgccctagaaaaga
gaatgaataattacatgcagttcaagagcaaacaccgtattgaacctgtatgcctaatca
tcagaggctcgcctggtactgggaagtccttggggattattgctagagccatagcagaca
agtaccactccagtgtGGAGACGTTGTAGGAGGTAGCAGACGCCGATTAT
>Replication_Deletion-8_9-388
TACCTTTGCTCTAGCTTCGGGCACGCTGCGTCTCCcaaagagggtgtacgccctagaaaa
gagaatgaataattacatgcagttcaagagcaaacaccgtattgaacctgtatgcctaat
catcagaggctcgcctggtactgggaagtccttgattattgctagagccatagcagacaa
gtaccactccagtgtGGAGACGGTTGTAGGAGGTAGCAGACGCCGATTAT
>Replication_Deletion-8_3-389
TACCTTTGCTCTAGCTTCGGGCACGCGTCTCCcaaagagggtgtacgccctagaaaagag
aatgaataattacatgcagttcaagagcaaacaccgtattgaacctgtatgcctaatcat
cagaggctcgcctggtactgggaagtccttggcagggattattgctagagccatagcaga
caagtaccactccagtgtGGAGACGGTAGGAGGTAGCAGACGCCGATTAT
>Replication_Deletion-8_6-389
TACCTTTGCTCTAGCTTCGGGCACGCCGTCTCCcaaagagggtgtacgccctagaaaaga
gaatgaataattacatgcagttcaagagcaaacaccgtattgaacctgtatgcctaatca
tcagaggctcgcctggtactgggaagtccttggcaattattgctagagccatagcagaca
agtaccactccagtgtGGAGACGTTGTAGGAGGTAGCAGACGCCGATTAT
>Replication_Deletion-8_9-389
TACCTTTGCTCTAGCTTCGGGCACGCTGCGTCTCCcaaagagggtgtacgccctagaaaa
gagaatgaataattacatgcagttcaagagcaaacaccgtattgaacctgtatgcctaat
catcagaggctcgcctggtactgggaagtccttggcaattgctagagccatagcagacaa
gtaccactccagtgtGGAGACGGTTGTAGGAGGTAGCAGACGCCGATTAT
>Replication_Deletion-8_3-390
TACCTTTGCTCTAGCTTCGGGCACGCGTCTCCcaaagagggtgtacgccctagaaaagag
aatgaataattacatgcagttcaagagcaaacaccgtattgaacctgtatgcctaatcat
cagaggctcgcctggtactgggaagtccttggcaacaattattgctagagccatagcaga
caagtaccactccagtgtGGAGACGGTAGGAGGTAGCAGACGCCGATTAT
>Replication_Deletion-8_6-390
TACCTTTGCTCTAGCTTCGGGCACGCCGTCTCCcaaagagggtgtacgccctagaaaaga
gaatgaataattacatgcagttcaagagcaaacaccgtattgaacctgtatgcctaatca
tcagaggctcgcctggtactgggaagtccttggcaacaattgctagagccatagcagaca
agtaccactccagtgtGGAGACGTTGTAGGAGGTAGCAGACGCCGATTAT
>Replication_Deletion-8_9-390
TACCTTTGCTCTAGCTTCGGGCACGCTGCGTCTCCcaaagagggtgtacgccctagaaaa
gagaatgaataattacatgcagttcaagagcaaacaccgtattgaacctgtatgcctaat
catcagaggctcgcctggtactgggaagtccttggcaacagctagagccatagcagacaa
gtaccactccagtgtGGAGACGGTTGTAGGAGGTAGCAGACGCCGATTAT
>Replication_Deletion-8_3-391
TACCTTTGCTCTAGCTTCGGGCACGCGTCTCCcaaagagggtgtacgccctagaaaagag
aatgaataattacatgcagttcaagagcaaacaccgtattgaacctgtatgcctaatcat
cagaggctcgcctggtactgggaagtccttggcaacagggattgctagagccatagcaga
caagtaccactccagtgtGGAGACGGTAGGAGGTAGCAGACGCCGATTAT
>Replication_Deletion-8_6-391
TACCTTTGCTCTAGCTTCGGGCACGCCGTCTCCcaaagagggtgtacgccctagaaaaga
gaatgaataattacatgcagttcaagagcaaacaccgtattgaacctgtatgcctaatca
tcagaggctcgcctggtactgggaagtccttggcaacaggggctagagccatagcagaca
agtaccactccagtgtGGAGACGTTGTAGGAGGTAGCAGACGCCGATTAT
>Replication_Deletion-8_9-391
TACCTTTGCTCTAGCTTCGGGCACGCTGCGTCTCCcaaagagggtgtacgccctagaaaa
gagaatgaataattacatgcagttcaagagcaaacaccgtattgaacctgtatgcctaat
catcagaggctcgcctggtactgggaagtccttggcaacagggagagccatagcagacaa
gtaccactccagtgtGGAGACGGTTGTAGGAGGTAGCAGACGCCGATTAT
>Replication_Deletion-8_3-392
TACCTTTGCTCTAGCTTCGGGCACGCGTCTCCcaaagagggtgtacgccctagaaaagag
aatgaataattacatgcagttcaagagcaaacaccgtattgaacctgtatgcctaatcat
cagaggctcgcctggtactgggaagtccttggcaacagggattgctagagccatagcaga
caagtaccactccagtgtGGAGACGGTAGGAGGTAGCAGACGCCGATTAT
>Replication_Deletion-8_6-392
TACCTTTGCTCTAGCTTCGGGCACGCCGTCTCCcaaagagggtgtacgccctagaaaaga
gaatgaataattacatgcagttcaagagcaaacaccgtattgaacctgtatgcctaatca
tcagaggctcgcctggtactgggaagtccttggcaacagggattagagccatagcagaca
agtaccactccagtgtGGAGACGTTGTAGGAGGTAGCAGACGCCGATTAT
>Replication_Deletion-8_9-392
TACCTTTGCTCTAGCTTCGGGCACGCTGCGTCTCCcaaagagggtgtacgccctagaaaa
gagaatgaataattacatgcagttcaagagcaaacaccgtattgaacctgtatgcctaat
catcagaggctcgcctggtactgggaagtccttggcaacagggattgccatagcagacaa
gtaccactccagtgtGGAGACGGTTGTAGGAGGTAGCAGACGCCGATTAT
>Replication_Deletion-8_3-393
TACCTTTGCTCTAGCTTCGGGCACGCGTCTCCcaaagagggtgtacgccctagaaaagag
aatgaataattacatgcagttcaagagcaaacaccgtattgaacctgtatgcctaatcat
cagaggctcgcctggtactgggaagtccttggcaacagggattattagagccatagcaga
caagtaccactccagtgtGGAGACGGTAGGAGGTAGCAGACGCCGATTAT
>Replication_Deletion-8_6-393
TACCTTTGCTCTAGCTTCGGGCACGCCGTCTCCcaaagagggtgtacgccctagaaaaga
gaatgaataattacatgcagttcaagagcaaacaccgtattgaacctgtatgcctaatca
tcagaggctcgcctggtactgggaagtccttggcaacagggattattgccatagcagaca
agtaccactccagtgtGGAGACGTTGTAGGAGGTAGCAGACGCCGATTAT
>Replication_Deletion-8_9-393
TACCTTTGCTCTAGCTTCGGGCACGCTGCGTCTCCcaaagagggtgtacgccctagaaaa
gagaatgaataattacatgcagttcaagagcaaacaccgtattgaacctgtatgcctaat
catcagaggctcgcctggtactgggaagtccttggcaacagggattattatagcagacaa
gtaccactccagtgtGGAGACGGTTGTAGGAGGTAGCAGACGCCGATTAT
>Replication_Deletion-8_3-394
TACCTTTGCTCTAGCTTCGGGCACGCGTCTCCcaaagagggtgtacgccctagaaaagag
aatgaataattacatgcagttcaagagcaaacaccgtattgaacctgtatgcctaatcat
cagaggctcgcctggtactgggaagtccttggcaacagggattattgctgccatagcaga
caagtaccactccagtgtGGAGACGGTAGGAGGTAGCAGACGCCGATTAT
>Replication_Deletion-8_6-394
TACCTTTGCTCTAGCTTCGGGCACGCCGTCTCCcaaagagggtgtacgccctagaaaaga
gaatgaataattacatgcagttcaagagcaaacaccgtattgaacctgtatgcctaatca
tcagaggctcgcctggtactgggaagtccttggcaacagggattattgctatagcagaca
agtaccactccagtgtGGAGACGTTGTAGGAGGTAGCAGACGCCGATTAT
>Replication_Deletion-8_9-394
TACCTTTGCTCTAGCTTCGGGCACGCTGCGTCTCCcaaagagggtgtacgccctagaaaa
gagaatgaataattacatgcagttcaagagcaaacaccgtattgaacctgtatgcctaat
catcagaggctcgcctggtactgggaagtccttggcaacagggattattgctgcagacaa
gtaccactccagtgtGGAGACGGTTGTAGGAGGTAGCAGACGCCGATTAT
>Replication_Deletion-8_3-395
TACCTTTGCTCTAGCTTCGGGCACGCGTCTCCcaaagagggtgtacgccctagaaaagag
aatgaataattacatgcagttcaagagcaaacaccgtattgaacctgtatgcctaatcat
cagaggctcgcctggtactgggaagtccttggcaacagggattattgctagaatagcaga
caagtaccactccagtgtGGAGACGGTAGGAGGTAGCAGACGCCGATTAT
>Replication_Deletion-8_6-395
TACCTTTGCTCTAGCTTCGGGCACGCCGTCTCCcaaagagggtgtacgccctagaaaaga
gaatgaataattacatgcagttcaagagcaaacaccgtattgaacctgtatgcctaatca
tcagaggctcgcctggtactgggaagtccttggcaacagggattattgctagagcagaca
agtaccactccagtgtGGAGACGTTGTAGGAGGTAGCAGACGCCGATTAT
>Replication_Deletion-8_9-395
TACCTTTGCTCTAGCTTCGGGCACGCTGCGTCTCCcaaagagggtgtacgccctagaaaa
gagaatgaataattacatgcagttcaagagcaaacaccgtattgaacctgtatgcctaat
catcagaggctcgcctggtactgggaagtccttggcaacagggattattgctagagacaa
gtaccactccagtgtGGAGACGGTTGTAGGAGGTAGCAGACGCCGATTAT
>Replication_Deletion-8_3-396
TACCTTTGCTCTAGCTTCGGGCACGCGTCTCCcaaagagggtgtacgccctagaaaagag
aatgaataattacatgcagttcaagagcaaacaccgtattgaacctgtatgcctaatcat
cagaggctcgcctggtactgggaagtccttggcaacagggattattgctagagccgcaga
caagtaccactccagtgtGGAGACGGTAGGAGGTAGCAGACGCCGATTAT
>Replication_Deletion-8_6-396
TACCTTTGCTCTAGCTTCGGGCACGCCGTCTCCcaaagagggtgtacgccctagaaaaga
gaatgaataattacatgcagttcaagagcaaacaccgtattgaacctgtatgcctaatca
tcagaggctcgcctggtactgggaagtccttggcaacagggattattgctagagccgaca
agtaccactccagtgtGGAGACGTTGTAGGAGGTAGCAGACGCCGATTAT
>Replication_Deletion-8_9-396
TACCTTTGCTCTAGCTTCGGGCACGCTGCGTCTCCcaaagagggtgtacgccctagaaaa
gagaatgaataattacatgcagttcaagagcaaacaccgtattgaacctgtatgcctaat
catcagaggctcgcctggtactgggaagtccttggcaacagggattattgctagagccaa
gtaccactccagtgtGGAGACGGTTGTAGGAGGTAGCAGACGCCGATTAT
>Replication_Deletion-8_3-397
TACCTTTGCTCTAGCTTCGGGCACGCGTCTCCcaaagagggtgtacgccctagaaaagag
aatgaataattacatgcagttcaagagcaaacaccgtattgaacctgtatgcctaatcat
cagaggctcgcctggtactgggaagtccttggcaacagggattattgctagagccataga
caagtaccactccagtgtGGAGACGGTAGGAGGTAGCAGACGCCGATTAT
>Replication_Deletion-8_6-397
TACCTTTGCTCTAGCTTCGGGCACGCCGTCTCCcaaagagggtgtacgccctagaaaaga
gaatgaataattacatgcagttcaagagcaaacaccgtattgaacctgtatgcctaatca
tcagaggctcgcctggtactgggaagtccttggcaacagggattattgctagagccataa
agtaccactccagtgtGGAGACGTTGTAGGAGGTAGCAGACGCCGATTAT
>Replication_Deletion-8_9-397
TACCTTTGCTCTAGCTTCGGGCACGCTGCGTCTCCcaaagagggtgtacgccctagaaaa
gagaatgaataattacatgcagttcaagagcaaacaccgtattgaacctgtatgcctaat
catcagaggctcgcctggtactgggaagtccttggcaacagggattattgctagagccat
ataccactccagtgtGGAGACGGTTGTAGGAGGTAGCAGACGCCGATTAT
>Replication_Deletion-8_3-398
TACCTTTGCTCTAGCTTCGGGCACGCGTCTCCcaaagagggtgtacgccctagaaaagag
aatgaataattacatgcagttcaagagcaaacaccgtattgaacctgtatgcctaatcat
cagaggctcgcctggtactgggaagtccttggcaacagggattattgctagagccatagc
aaagtaccactccagtgtGGAGACGGTAGGAGGTAGCAGACGCCGATTAT
>Replication_Deletion-8_6-398
TACCTTTGCTCTAGCTTCGGGCACGCCGTCTCCcaaagagggtgtacgccctagaaaaga
gaatgaataattacatgcagttcaagagcaaacaccgtattgaacctgtatgcctaatca
tcagaggctcgcctggtactgggaagtccttggcaacagggattattgctagagccatag
cataccactccagtgtGGAGACGTTGTAGGAGGTAGCAGACGCCGATTAT
>Replication_Deletion-8_9-398
TACCTTTGCTCTAGCTTCGGGCACGCTGCGTCTCCcaaagagggtgtacgccctagaaaa
gagaatgaataattacatgcagttcaagagcaaacaccgtattgaacctgtatgcctaat
catcagaggctcgcctggtactgggaagtccttggcaacagggattattgctagagccat
agcacactccagtgtGGAGACGGTTGTAGGAGGTAGCAGACGCCGATTAT
>Replication_Deletion-8_3-399
TACCTTTGCTCTAGCTTCGGGCACGCGTCTCCcaaagagggtgtacgccctagaaaagag
aatgaataattacatgcagttcaagagcaaacaccgtattgaacctgtatgcctaatcat
cagaggctcgcctggtactgggaagtccttggcaacagggattattgctagagccatagc
agactaccactccagtgtGGAGACGGTAGGAGGTAGCAGACGCCGATTAT
>Replication_Deletion-8_6-399
TACCTTTGCTCTAGCTTCGGGCACGCCGTCTCCcaaagagggtgtacgccctagaaaaga
gaatgaataattacatgcagttcaagagcaaacaccgtattgaacctgtatgcctaatca
tcagaggctcgcctggtactgggaagtccttggcaacagggattattgctagagccatag
cagaccactccagtgtGGAGACGTTGTAGGAGGTAGCAGACGCCGATTAT
>Replication_Deletion-8_9-399
TACCTTTGCTCTAGCTTCGGGCACGCTGCGTCTCCcaaagagggtgtacgccctagaaaa
gagaatgaataattacatgcagttcaagagcaaacaccgtattgaacctgtatgcctaat
catcagaggctcgcctggtactgggaagtccttggcaacagggattattgctagagccat
agcagactccagtgtGGAGACGGTTGTAGGAGGTAGCAGACGCCGATTAT
>Replication_Deletion-8_3-400
TACCTTTGCTCTAGCTTCGGGCACGCGTCTCCcaaagagggtgtacgccctagaaaagag
aatgaataattacatgcagttcaagagcaaacaccgtattgaacctgtatgcctaatcat
cagaggctcgcctggtactgggaagtccttggcaacagggattattgctagagccatagc
agacaagcactccagtgtGGAGACGGTAGGAGGTAGCAGACGCCGATTAT
>Replication_Deletion-8_6-400
TACCTTTGCTCTAGCTTCGGGCACGCCGTCTCCcaaagagggtgtacgccctagaaaaga
gaatgaataattacatgcagttcaagagcaaacaccgtattgaacctgtatgcctaatca
tcagaggctcgcctggtactgggaagtccttggcaacagggattattgctagagccatag
cagacaagtccagtgtGGAGACGTTGTAGGAGGTAGCAGACGCCGATTAT
>Replication_Deletion-8_9-400
TACCTTTGCTCTAGCTTCGGGCACGCTGCGTCTCCcaaagagggtgtacgccctagaaaa
gagaatgaataattacatgcagttcaagagcaaacaccgtattgaacctgtatgcctaat
catcagaggctcgcctggtactgggaagtccttggcaacagggattattgctagagccat
agcagacaagagtgtGGAGACGGTTGTAGGAGGTAGCAGACGCCGATTAT
>Replication_Deletion-9_3-401
TGTTGTATCGATACCGCTGCGTCATCGTCTCCacaagtactccagtgtgtattccttacc
tccagacccagaccactttgacggatacaaacaacagatcgtcactgttatggacgacct
atgccaaaacccagacgggaaagacatgtcactattttgtcagatggtgtccacagtgga
ttttataccgcctatggcGGAGACGTTTGAGATGATGCTCGACGTGGGAG
>Replication_Deletion-9_6-401
TGTTGTATCGATACCGCTGCGTCATCCGTCTCCacaagtacagtgtgtattccttacctc
cagacccagaccactttgacggatacaaacaacagatcgtcactgttatggacgacctat
gccaaaacccagacgggaaagacatgtcactattttgtcagatggtgtccacagtggatt
ttataccgcctatggcGGAGACGGGTTTGAGATGATGCTCGACGTGGGAG
>Replication_Deletion-9_9-401
TGTTGTATCGATACCGCTGCGTCATCGGCGTCTCCacaagtacgtgtattccttacctcc
agacccagaccactttgacggatacaaacaacagatcgtcactgttatggacgacctatg
ccaaaacccagacgggaaagacatgtcactattttgtcagatggtgtccacagtggattt
tataccgcctatggcGGAGACGGGGTTTGAGATGATGCTCGACGTGGGAG
>Replication_Deletion-9_3-402
TGTTGTATCGATACCGCTGCGTCATCGTCTCCacaagtaccacagtgtgtattccttacc
tccagacccagaccactttgacggatacaaacaacagatcgtcactgttatggacgacct
atgccaaaacccagacgggaaagacatgtcactattttgtcagatggtgtccacagtgga
ttttataccgcctatggcGGAGACGTTTGAGATGATGCTCGACGTGGGAG
>Replication_Deletion-9_6-402
TGTTGTATCGATACCGCTGCGTCATCCGTCTCCacaagtaccacgtgtattccttacctc
cagacccagaccactttgacggatacaaacaacagatcgtcactgttatggacgacctat
gccaaaacccagacgggaaagacatgtcactattttgtcagatggtgtccacagtggatt
ttataccgcctatggcGGAGACGGGTTTGAGATGATGCTCGACGTGGGAG
>Replication_Deletion-9_9-402
TGTTGTATCGATACCGCTGCGTCATCGGCGTCTCCacaagtaccactattccttacctcc
agacccagaccactttgacggatacaaacaacagatcgtcactgttatggacgacctatg
ccaaaacccagacgggaaagacatgtcactattttgtcagatggtgtccacagtggattt
tataccgcctatggcGGAGACGGGGTTTGAGATGATGCTCGACGTGGGAG
>Replication_Deletion-9_3-403
TGTTGTATCGATACCGCTGCGTCATCGTCTCCacaagtaccactccgtgtattccttacc
tccagacccagaccactttgacggatacaaacaacagatcgtcactgttatggacgacct
atgccaaaacccagacgggaaagacatgtcactattttgtcagatggtgtccacagtgga
ttttataccgcctatggcGGAGACGTTTGAGATGATGCTCGACGTGGGAG
>Replication_Deletion-9_6-403
TGTTGTATCGATACCGCTGCGTCATCCGTCTCCacaagtaccactcctattccttacctc
cagacccagaccactttgacggatacaaacaacagatcgtcactgttatggacgacctat
gccaaaacccagacgggaaagacatgtcactattttgtcagatggtgtccacagtggatt
ttataccgcctatggcGGAGACGGGTTTGAGATGATGCTCGACGTGGGAG
>Replication_Deletion-9_9-403
TGTTGTATCGATACCGCTGCGTCATCGGCGTCTCCacaagtaccactcctccttacctcc
agacccagaccactttgacggatacaaacaacagatcgtcactgttatggacgacctatg
ccaaaacccagacgggaaagacatgtcactattttgtcagatggtgtccacagtggattt
tataccgcctatggcGGAGACGGGGTTTGAGATGATGCTCGACGTGGGAG
>Replication_Deletion-9_3-404
TGTTGTATCGATACCGCTGCGTCATCGTCTCCacaagtaccactccagttattccttacc
tccagacccagaccactttgacggatacaaacaacagatcgtcactgttatggacgacct
atgccaaaacccagacgggaaagacatgtcactattttgtcagatggtgtccacagtgga
ttttataccgcctatggcGGAGACGTTTGAGATGATGCTCGACGTGGGAG
>Replication_Deletion-9_6-404
TGTTGTATCGATACCGCTGCGTCATCCGTCTCCacaagtaccactccagttccttacctc
cagacccagaccactttgacggatacaaacaacagatcgtcactgttatggacgacctat
gccaaaacccagacgggaaagacatgtcactattttgtcagatggtgtccacagtggatt
ttataccgcctatggcGGAGACGGGTTTGAGATGATGCTCGACGTGGGAG
>Replication_Deletion-9_9-404
TGTTGTATCGATACCGCTGCGTCATCGGCGTCTCCacaagtaccactccagtttacctcc
agacccagaccactttgacggatacaaacaacagatcgtcactgttatggacgacctatg
ccaaaacccagacgggaaagacatgtcactattttgtcagatggtgtccacagtggattt
tataccgcctatggcGGAGACGGGGTTTGAGATGATGCTCGACGTGGGAG
>Replication_Deletion-9_3-405
TGTTGTATCGATACCGCTGCGTCATCGTCTCCacaagtaccactccagtgtgtccttacc
tccagacccagaccactttgacggatacaaacaacagatcgtcactgttatggacgacct
atgccaaaacccagacgggaaagacatgtcactattttgtcagatggtgtccacagtgga
ttttataccgcctatggcGGAGACGTTTGAGATGATGCTCGACGTGGGAG
>Replication_Deletion-9_6-405
TGTTGTATCGATACCGCTGCGTCATCCGTCTCCacaagtaccactccagtgtgttacctc
cagacccagaccactttgacggatacaaacaacagatcgtcactgttatggacgacctat
gccaaaacccagacgggaaagacatgtcactattttgtcagatggtgtccacagtggatt
ttataccgcctatggcGGAGACGGGTTTGAGATGATGCTCGACGTGGGAG
>Replication_Deletion-9_9-405
TGTTGTATCGATACCGCTGCGTCATCGGCGTCTCCacaagtaccactccagtgtgcctcc
agacccagaccactttgacggatacaaacaacagatcgtcactgttatggacgacctatg
ccaaaacccagacgggaaagacatgtcactattttgtcagatggtgtccacagtggattt
tataccgcctatggcGGAGACGGGGTTTGAGATGATGCTCGACGTGGGAG
>Replication_Deletion-9_3-406
TGTTGTATCGATACCGCTGCGTCATCGTCTCCacaagtaccactccagtgtgtatttacc
tccagacccagaccactttgacggatacaaacaacagatcgtcactgttatggacgacct
atgccaaaacccagacgggaaagacatgtcactattttgtcagatggtgtccacagtgga
ttttataccgcctatggcGGAGACGTTTGAGATGATGCTCGACGTGGGAG
>Replication_Deletion-9_6-406
TGTTGTATCGATACCGCTGCGTCATCCGTCTCCacaagtaccactccagtgtgtatcctc
cagacccagaccactttgacggatacaaacaacagatcgtcactgttatggacgacctat
gccaaaacccagacgggaaagacatgtcactattttgtcagatggtgtccacagtggatt
ttataccgcctatggcGGAGACGGGTTTGAGATGATGCTCGACGTGGGAG
>Replication_Deletion-9_9-406
TGTTGTATCGATACCGCTGCGTCATCGGCGTCTCCacaagtaccactccagtgtgtatcc
agacccagaccactttgacggatacaaacaacagatcgtcactgttatggacgacctatg
ccaaaacccagacgggaaagacatgtcactattttgtcagatggtgtccacagtggattt
tataccgcctatggcGGAGACGGGGTTTGAGATGATGCTCGACGTGGGAG
>Replication_Deletion-9_3-407
TGTTGTATCGATACCGCTGCGTCATCGTCTCCacaagtaccactccagtgtgtattcccc
tccagacccagaccactttgacggatacaaacaacagatcgtcactgttatggacgacct
atgccaaaacccagacgggaaagacatgtcactattttgtcagatggtgtccacagtgga
ttttataccgcctatggcGGAGACGTTTGAGATGATGCTCGACGTGGGAG
>Replication_Deletion-9_6-407
TGTTGTATCGATACCGCTGCGTCATCCGTCTCCacaagtaccactccagtgtgtattccc
cagacccagaccactttgacggatacaaacaacagatcgtcactgttatggacgacctat
gccaaaacccagacgggaaagacatgtcactattttgtcagatggtgtccacagtggatt
ttataccgcctatggcGGAGACGGGTTTGAGATGATGCTCGACGTGGGAG
>Replication_Deletion-9_9-407
TGTTGTATCGATACCGCTGCGTCATCGGCGTCTCCacaagtaccactccagtgtgtattc
cgacccagaccactttgacggatacaaacaacagatcgtcactgttatggacgacctatg
ccaaaacccagacgggaaagacatgtcactattttgtcagatggtgtccacagtggattt
tataccgcctatggcGGAGACGGGGTTTGAGATGATGCTCGACGTGGGAG
>Replication_Deletion-9_3-408
TGTTGTATCGATACCGCTGCGTCATCGTCTCCacaagtaccactccagtgtgtattcctt
accagacccagaccactttgacggatacaaacaacagatcgtcactgttatggacgacct
atgccaaaacccagacgggaaagacatgtcactattttgtcagatggtgtccacagtgga
ttttataccgcctatggcGGAGACGTTTGAGATGATGCTCGACGTGGGAG
>Replication_Deletion-9_6-408
TGTTGTATCGATACCGCTGCGTCATCCGTCTCCacaagtaccactccagtgtgtattcct
tagacccagaccactttgacggatacaaacaacagatcgtcactgttatggacgacctat
gccaaaacccagacgggaaagacatgtcactattttgtcagatggtgtccacagtggatt
ttataccgcctatggcGGAGACGGGTTTGAGATGATGCTCGACGTGGGAG
>Replication_Deletion-9_9-408
TGTTGTATCGATACCGCTGCGTCATCGGCGTCTCCacaagtaccactccagtgtgtattc
cttaccagaccactttgacggatacaaacaacagatcgtcactgttatggacgacctatg
ccaaaacccagacgggaaagacatgtcactattttgtcagatggtgtccacagtggattt
tataccgcctatggcGGAGACGGGGTTTGAGATGATGCTCGACGTGGGAG
>Replication_Deletion-9_3-409
TGTTGTATCGATACCGCTGCGTCATCGTCTCCacaagtaccactccagtgtgtattcctt
acctgacccagaccactttgacggatacaaacaacagatcgtcactgttatggacgacct
atgccaaaacccagacgggaaagacatgtcactattttgtcagatggtgtccacagtgga
ttttataccgcctatggcGGAGACGTTTGAGATGATGCTCGACGTGGGAG
>Replication_Deletion-9_6-409
TGTTGTATCGATACCGCTGCGTCATCCGTCTCCacaagtaccactccagtgtgtattcct
tacctccagaccactttgacggatacaaacaacagatcgtcactgttatggacgacctat
gccaaaacccagacgggaaagacatgtcactattttgtcagatggtgtccacagtggatt
ttataccgcctatggcGGAGACGGGTTTGAGATGATGCTCGACGTGGGAG
>Replication_Deletion-9_9-409
TGTTGTATCGATACCGCTGCGTCATCGGCGTCTCCacaagtaccactccagtgtgtattc
cttacctgaccactttgacggatacaaacaacagatcgtcactgttatggacgacctatg
ccaaaacccagacgggaaagacatgtcactattttgtcagatggtgtccacagtggattt
tataccgcctatggcGGAGACGGGGTTTGAGATGATGCTCGACGTGGGAG
>Replication_Deletion-9_3-410
TGTTGTATCGATACCGCTGCGTCATCGTCTCCacaagtaccactccagtgtgtattcctt
acctccaccagaccactttgacggatacaaacaacagatcgtcactgttatggacgacct
atgccaaaacccagacgggaaagacatgtcactattttgtcagatggtgtccacagtgga
ttttataccgcctatggcGGAGACGTTTGAGATGATGCTCGACGTGGGAG
>Replication_Deletion-9_6-410
TGTTGTATCGATACCGCTGCGTCATCCGTCTCCacaagtaccactccagtgtgtattcct
tacctccagaccactttgacggatacaaacaacagatcgtcactgttatggacgacctat
gccaaaacccagacgggaaagacatgtcactattttgtcagatggtgtccacagtggatt
ttataccgcctatggcGGAGACGGGTTTGAGATGATGCTCGACGTGGGAG
>Replication_Deletion-9_9-410
TGTTGTATCGATACCGCTGCGTCATCGGCGTCTCCacaagtaccactccagtgtgtattc
cttacctccacactttgacggatacaaacaacagatcgtcactgttatggacgacctatg
ccaaaacccagacgggaaagacatgtcactattttgtcagatggtgtccacagtggattt
tataccgcctatggcGGAGACGGGGTTTGAGATGATGCTCGACGTGGGAG
>Replication_Deletion-9_3-411
TGTTGTATCGATACCGCTGCGTCATCGTCTCCacaagtaccactccagtgtgtattcctt
acctccagacgaccactttgacggatacaaacaacagatcgtcactgttatggacgacct
atgccaaaacccagacgggaaagacatgtcactattttgtcagatggtgtccacagtgga
ttttataccgcctatggcGGAGACGTTTGAGATGATGCTCGACGTGGGAG
>Replication_Deletion-9_6-411
TGTTGTATCGATACCGCTGCGTCATCCGTCTCCacaagtaccactccagtgtgtattcct
tacctccagaccactttgacggatacaaacaacagatcgtcactgttatggacgacctat
gccaaaacccagacgggaaagacatgtcactattttgtcagatggtgtccacagtggatt
ttataccgcctatggcGGAGACGGGTTTGAGATGATGCTCGACGTGGGAG
>Replication_Deletion-9_9-411
TGTTGTATCGATACCGCTGCGTCATCGGCGTCTCCacaagtaccactccagtgtgtattc
cttacctccagactttgacggatacaaacaacagatcgtcactgttatggacgacctatg
ccaaaacccagacgggaaagacatgtcactattttgtcagatggtgtccacagtggattt
tataccgcctatggcGGAGACGGGGTTTGAGATGATGCTCGACGTGGGAG
>Replication_Deletion-9_3-412
TGTTGTATCGATACCGCTGCGTCATCGTCTCCacaagtaccactccagtgtgtattcctt
acctccagacccacactttgacggatacaaacaacagatcgtcactgttatggacgacct
atgccaaaacccagacgggaaagacatgtcactattttgtcagatggtgtccacagtgga
ttttataccgcctatggcGGAGACGTTTGAGATGATGCTCGACGTGGGAG
>Replication_Deletion-9_6-412
TGTTGTATCGATACCGCTGCGTCATCCGTCTCCacaagtaccactccagtgtgtattcct
tacctccagacccatttgacggatacaaacaacagatcgtcactgttatggacgacctat
gccaaaacccagacgggaaagacatgtcactattttgtcagatggtgtccacagtggatt
ttataccgcctatggcGGAGACGGGTTTGAGATGATGCTCGACGTGGGAG
>Replication_Deletion-9_9-412
TGTTGTATCGATACCGCTGCGTCATCGGCGTCTCCacaagtaccactccagtgtgtattc
cttacctccagacccagacggatacaaacaacagatcgtcactgttatggacgacctatg
ccaaaacccagacgggaaagacatgtcactattttgtcagatggtgtccacagtggattt
tataccgcctatggcGGAGACGGGGTTTGAGATGATGCTCGACGTGGGAG
>Replication_Deletion-9_3-413
TGTTGTATCGATACCGCTGCGTCATCGTCTCCacaagtaccactccagtgtgtattcctt
acctccagacccagactttgacggatacaaacaacagatcgtcactgttatggacgacct
atgccaaaacccagacgggaaagacatgtcactattttgtcagatggtgtccacagtgga
ttttataccgcctatggcGGAGACGTTTGAGATGATGCTCGACGTGGGAG
>Replication_Deletion-9_6-413
TGTTGTATCGATACCGCTGCGTCATCCGTCTCCacaagtaccactccagtgtgtattcct
tacctccagacccagacgacggatacaaacaacagatcgtcactgttatggacgacctat
gccaaaacccagacgggaaagacatgtcactattttgtcagatggtgtccacagtggatt
ttataccgcctatggcGGAGACGGGTTTGAGATGATGCTCGACGTGGGAG
>Replication_Deletion-9_9-413
TGTTGTATCGATACCGCTGCGTCATCGGCGTCTCCacaagtaccactccagtgtgtattc
cttacctccagacccagacggatacaaacaacagatcgtcactgttatggacgacctatg
ccaaaacccagacgggaaagacatgtcactattttgtcagatggtgtccacagtggattt
tataccgcctatggcGGAGACGGGGTTTGAGATGATGCTCGACGTGGGAG
>Replication_Deletion-9_3-414
TGTTGTATCGATACCGCTGCGTCATCGTCTCCacaagtaccactccagtgtgtattcctt
acctccagacccagaccacgacggatacaaacaacagatcgtcactgttatggacgacct
atgccaaaacccagacgggaaagacatgtcactattttgtcagatggtgtccacagtgga
ttttataccgcctatggcGGAGACGTTTGAGATGATGCTCGACGTGGGAG
>Replication_Deletion-9_6-414
TGTTGTATCGATACCGCTGCGTCATCCGTCTCCacaagtaccactccagtgtgtattcct
tacctccagacccagaccacggatacaaacaacagatcgtcactgttatggacgacctat
gccaaaacccagacgggaaagacatgtcactattttgtcagatggtgtccacagtggatt
ttataccgcctatggcGGAGACGGGTTTGAGATGATGCTCGACGTGGGAG
>Replication_Deletion-9_9-414
TGTTGTATCGATACCGCTGCGTCATCGGCGTCTCCacaagtaccactccagtgtgtattc
cttacctccagacccagaccactacaaacaacagatcgtcactgttatggacgacctatg
ccaaaacccagacgggaaagacatgtcactattttgtcagatggtgtccacagtggattt
tataccgcctatggcGGAGACGGGGTTTGAGATGATGCTCGACGTGGGAG
>Replication_Deletion-9_3-415
TGTTGTATCGATACCGCTGCGTCATCGTCTCCacaagtaccactccagtgtgtattcctt
acctccagacccagaccactttggatacaaacaacagatcgtcactgttatggacgacct
atgccaaaacccagacgggaaagacatgtcactattttgtcagatggtgtccacagtgga
ttttataccgcctatggcGGAGACGTTTGAGATGATGCTCGACGTGGGAG
>Replication_Deletion-9_6-415
TGTTGTATCGATACCGCTGCGTCATCCGTCTCCacaagtaccactccagtgtgtattcct
tacctccagacccagaccacttttacaaacaacagatcgtcactgttatggacgacctat
gccaaaacccagacgggaaagacatgtcactattttgtcagatggtgtccacagtggatt
ttataccgcctatggcGGAGACGGGTTTGAGATGATGCTCGACGTGGGAG
>Replication_Deletion-9_9-415
TGTTGTATCGATACCGCTGCGTCATCGGCGTCTCCacaagtaccactccagtgtgtattc
cttacctccagacccagaccactttaaacaacagatcgtcactgttatggacgacctatg
ccaaaacccagacgggaaagacatgtcactattttgtcagatggtgtccacagtggattt
tataccgcctatggcGGAGACGGGGTTTGAGATGATGCTCGACGTGGGAG
>Replication_Deletion-9_3-416
TGTTGTATCGATACCGCTGCGTCATCGTCTCCacaagtaccactccagtgtgtattcctt
acctccagacccagaccactttgactacaaacaacagatcgtcactgttatggacgacct
atgccaaaacccagacgggaaagacatgtcactattttgtcagatggtgtccacagtgga
ttttataccgcctatggcGGAGACGTTTGAGATGATGCTCGACGTGGGAG
>Replication_Deletion-9_6-416
TGTTGTATCGATACCGCTGCGTCATCCGTCTCCacaagtaccactccagtgtgtattcct
tacctccagacccagaccactttgacaaacaacagatcgtcactgttatggacgacctat
gccaaaacccagacgggaaagacatgtcactattttgtcagatggtgtccacagtggatt
ttataccgcctatggcGGAGACGGGTTTGAGATGATGCTCGACGTGGGAG
>Replication_Deletion-9_9-416
TGTTGTATCGATACCGCTGCGTCATCGGCGTCTCCacaagtaccactccagtgtgtattc
cttacctccagacccagaccactttgaccaacagatcgtcactgttatggacgacctatg
ccaaaacccagacgggaaagacatgtcactattttgtcagatggtgtccacagtggattt
tataccgcctatggcGGAGACGGGGTTTGAGATGATGCTCGACGTGGGAG
>Replication_Deletion-9_3-417
TGTTGTATCGATACCGCTGCGTCATCGTCTCCacaagtaccactccagtgtgtattcctt
acctccagacccagaccactttgacggaaaacaacagatcgtcactgttatggacgacct
atgccaaaacccagacgggaaagacatgtcactattttgtcagatggtgtccacagtgga
ttttataccgcctatggcGGAGACGTTTGAGATGATGCTCGACGTGGGAG
>Replication_Deletion-9_6-417
TGTTGTATCGATACCGCTGCGTCATCCGTCTCCacaagtaccactccagtgtgtattcct
tacctccagacccagaccactttgacggacaacagatcgtcactgttatggacgacctat
gccaaaacccagacgggaaagacatgtcactattttgtcagatggtgtccacagtggatt
ttataccgcctatggcGGAGACGGGTTTGAGATGATGCTCGACGTGGGAG
>Replication_Deletion-9_9-417
TGTTGTATCGATACCGCTGCGTCATCGGCGTCTCCacaagtaccactccagtgtgtattc
cttacctccagacccagaccactttgacggacagatcgtcactgttatggacgacctatg
ccaaaacccagacgggaaagacatgtcactattttgtcagatggtgtccacagtggattt
tataccgcctatggcGGAGACGGGGTTTGAGATGATGCTCGACGTGGGAG
>Replication_Deletion-9_3-418
TGTTGTATCGATACCGCTGCGTCATCGTCTCCacaagtaccactccagtgtgtattcctt
acctccagacccagaccactttgacggataccaacagatcgtcactgttatggacgacct
atgccaaaacccagacgggaaagacatgtcactattttgtcagatggtgtccacagtgga
ttttataccgcctatggcGGAGACGTTTGAGATGATGCTCGACGTGGGAG
>Replication_Deletion-9_6-418
TGTTGTATCGATACCGCTGCGTCATCCGTCTCCacaagtaccactccagtgtgtattcct
tacctccagacccagaccactttgacggataccagatcgtcactgttatggacgacctat
gccaaaacccagacgggaaagacatgtcactattttgtcagatggtgtccacagtggatt
ttataccgcctatggcGGAGACGGGTTTGAGATGATGCTCGACGTGGGAG
>Replication_Deletion-9_9-418
TGTTGTATCGATACCGCTGCGTCATCGGCGTCTCCacaagtaccactccagtgtgtattc
cttacctccagacccagaccactttgacggatacatcgtcactgttatggacgacctatg
ccaaaacccagacgggaaagacatgtcactattttgtcagatggtgtccacagtggattt
tataccgcctatggcGGAGACGGGGTTTGAGATGATGCTCGACGTGGGAG
>Replication_Deletion-9_3-419
TGTTGTATCGATACCGCTGCGTCATCGTCTCCacaagtaccactccagtgtgtattcctt
acctccagacccagaccactttgacggatacaaacagatcgtcactgttatggacgacct
atgccaaaacccagacgggaaagacatgtcactattttgtcagatggtgtccacagtgga
ttttataccgcctatggcGGAGACGTTTGAGATGATGCTCGACGTGGGAG
>Replication_Deletion-9_6-419
TGTTGTATCGATACCGCTGCGTCATCCGTCTCCacaagtaccactccagtgtgtattcct
tacctccagacccagaccactttgacggatacaaaatcgtcactgttatggacgacctat
gccaaaacccagacgggaaagacatgtcactattttgtcagatggtgtccacagtggatt
ttataccgcctatggcGGAGACGGGTTTGAGATGATGCTCGACGTGGGAG
>Replication_Deletion-9_9-419
TGTTGTATCGATACCGCTGCGTCATCGGCGTCTCCacaagtaccactccagtgtgtattc
cttacctccagacccagaccactttgacggatacaaagtcactgttatggacgacctatg
ccaaaacccagacgggaaagacatgtcactattttgtcagatggtgtccacagtggattt
tataccgcctatggcGGAGACGGGGTTTGAGATGATGCTCGACGTGGGAG
>Replication_Deletion-9_3-420
TGTTGTATCGATACCGCTGCGTCATCGTCTCCacaagtaccactccagtgtgtattcctt
acctccagacccagaccactttgacggatacaaacaaatcgtcactgttatggacgacct
atgccaaaacccagacgggaaagacatgtcactattttgtcagatggtgtccacagtgga
ttttataccgcctatggcGGAGACGTTTGAGATGATGCTCGACGTGGGAG
>Replication_Deletion-9_6-420
TGTTGTATCGATACCGCTGCGTCATCCGTCTCCacaagtaccactccagtgtgtattcct
tacctccagacccagaccactttgacggatacaaacaagtcactgttatggacgacctat
gccaaaacccagacgggaaagacatgtcactattttgtcagatggtgtccacagtggatt
ttataccgcctatggcGGAGACGGGTTTGAGATGATGCTCGACGTGGGAG
>Replication_Deletion-9_9-420
TGTTGTATCGATACCGCTGCGTCATCGGCGTCTCCacaagtaccactccagtgtgtattc
cttacctccagacccagaccactttgacggatacaaacaaactgttatggacgacctatg
ccaaaacccagacgggaaagacatgtcactattttgtcagatggtgtccacagtggattt
tataccgcctatggcGGAGACGGGGTTTGAGATGATGCTCGACGTGGGAG
>Replication_Deletion-9_3-421
TGTTGTATCGATACCGCTGCGTCATCGTCTCCacaagtaccactccagtgtgtattcctt
acctccagacccagaccactttgacggatacaaacaacaggtcactgttatggacgacct
atgccaaaacccagacgggaaagacatgtcactattttgtcagatggtgtccacagtgga
ttttataccgcctatggcGGAGACGTTTGAGATGATGCTCGACGTGGGAG
>Replication_Deletion-9_6-421
TGTTGTATCGATACCGCTGCGTCATCCGTCTCCacaagtaccactccagtgtgtattcct
tacctccagacccagaccactttgacggatacaaacaacagactgttatggacgacctat
gccaaaacccagacgggaaagacatgtcactattttgtcagatggtgtccacagtggatt
ttataccgcctatggcGGAGACGGGTTTGAGATGATGCTCGACGTGGGAG
>Replication_Deletion-9_9-421
TGTTGTATCGATACCGCTGCGTCATCGGCGTCTCCacaagtaccactccagtgtgtattc
cttacctccagacccagaccactttgacggatacaaacaacaggttatggacgacctatg
ccaaaacccagacgggaaagacatgtcactattttgtcagatggtgtccacagtggattt
tataccgcctatggcGGAGACGGGGTTTGAGATGATGCTCGACGTGGGAG
>Replication_Deletion-9_3-422
TGTTGTATCGATACCGCTGCGTCATCGTCTCCacaagtaccactccagtgtgtattcctt
acctccagacccagaccactttgacggatacaaacaacagatcactgttatggacgacct
atgccaaaacccagacgggaaagacatgtcactattttgtcagatggtgtccacagtgga
ttttataccgcctatggcGGAGACGTTTGAGATGATGCTCGACGTGGGAG
>Replication_Deletion-9_6-422
TGTTGTATCGATACCGCTGCGTCATCCGTCTCCacaagtaccactccagtgtgtattcct
tacctccagacccagaccactttgacggatacaaacaacagatcgttatggacgacctat
gccaaaacccagacgggaaagacatgtcactattttgtcagatggtgtccacagtggatt
ttataccgcctatggcGGAGACGGGTTTGAGATGATGCTCGACGTGGGAG
>Replication_Deletion-9_9-422
TGTTGTATCGATACCGCTGCGTCATCGGCGTCTCCacaagtaccactccagtgtgtattc
cttacctccagacccagaccactttgacggatacaaacaacagatcatggacgacctatg
ccaaaacccagacgggaaagacatgtcactattttgtcagatggtgtccacagtggattt
tataccgcctatggcGGAGACGGGGTTTGAGATGATGCTCGACGTGGGAG
>Replication_Deletion-9_3-423
TGTTGTATCGATACCGCTGCGTCATCGTCTCCacaagtaccactccagtgtgtattcctt
acctccagacccagaccactttgacggatacaaacaacagatcgtcgttatggacgacct
atgccaaaacccagacgggaaagacatgtcactattttgtcagatggtgtccacagtgga
ttttataccgcctatggcGGAGACGTTTGAGATGATGCTCGACGTGGGAG
>Replication_Deletion-9_6-423
TGTTGTATCGATACCGCTGCGTCATCCGTCTCCacaagtaccactccagtgtgtattcct
tacctccagacccagaccactttgacggatacaaacaacagatcgtcatggacgacctat
gccaaaacccagacgggaaagacatgtcactattttgtcagatggtgtccacagtggatt
ttataccgcctatggcGGAGACGGGTTTGAGATGATGCTCGACGTGGGAG
>Replication_Deletion-9_9-423
TGTTGTATCGATACCGCTGCGTCATCGGCGTCTCCacaagtaccactccagtgtgtattc
cttacctccagacccagaccactttgacggatacaaacaacagatcgtcgacgacctatg
ccaaaacccagacgggaaagacatgtcactattttgtcagatggtgtccacagtggattt
tataccgcctatggcGGAGACGGGGTTTGAGATGATGCTCGACGTGGGAG
>Replication_Deletion-9_3-424
TGTTGTATCGATACCGCTGCGTCATCGTCTCCacaagtaccactccagtgtgtattcctt
acctccagacccagaccactttgacggatacaaacaacagatcgtcactatggacgacct
atgccaaaacccagacgggaaagacatgtcactattttgtcagatggtgtccacagtgga
ttttataccgcctatggcGGAGACGTTTGAGATGATGCTCGACGTGGGAG
>Replication_Deletion-9_6-424
TGTTGTATCGATACCGCTGCGTCATCCGTCTCCacaagtaccactccagtgtgtattcct
tacctccagacccagaccactttgacggatacaaacaacagatcgtcactgacgacctat
gccaaaacccagacgggaaagacatgtcactattttgtcagatggtgtccacagtggatt
ttataccgcctatggcGGAGACGGGTTTGAGATGATGCTCGACGTGGGAG
>Replication_Deletion-9_9-424
TGTTGTATCGATACCGCTGCGTCATCGGCGTCTCCacaagtaccactccagtgtgtattc
cttacctccagacccagaccactttgacggatacaaacaacagatcgtcactgacctatg
ccaaaacccagacgggaaagacatgtcactattttgtcagatggtgtccacagtggattt
tataccgcctatggcGGAGACGGGGTTTGAGATGATGCTCGACGTGGGAG
>Replication_Deletion-9_3-425
TGTTGTATCGATACCGCTGCGTCATCGTCTCCacaagtaccactccagtgtgtattcctt
acctccagacccagaccactttgacggatacaaacaacagatcgtcactgttgacgacct
atgccaaaacccagacgggaaagacatgtcactattttgtcagatggtgtccacagtgga
ttttataccgcctatggcGGAGACGTTTGAGATGATGCTCGACGTGGGAG
>Replication_Deletion-9_6-425
TGTTGTATCGATACCGCTGCGTCATCCGTCTCCacaagtaccactccagtgtgtattcct
tacctccagacccagaccactttgacggatacaaacaacagatcgtcactgttgacctat
gccaaaacccagacgggaaagacatgtcactattttgtcagatggtgtccacagtggatt
ttataccgcctatggcGGAGACGGGTTTGAGATGATGCTCGACGTGGGAG
>Replication_Deletion-9_9-425
TGTTGTATCGATACCGCTGCGTCATCGGCGTCTCCacaagtaccactccagtgtgtattc
cttacctccagacccagaccactttgacggatacaaacaacagatcgtcactgttctatg
ccaaaacccagacgggaaagacatgtcactattttgtcagatggtgtccacagtggattt
tataccgcctatggcGGAGACGGGGTTTGAGATGATGCTCGACGTGGGAG
>Replication_Deletion-9_3-426
TGTTGTATCGATACCGCTGCGTCATCGTCTCCacaagtaccactccagtgtgtattcctt
acctccagacccagaccactttgacggatacaaacaacagatcgtcactgttatggacct
atgccaaaacccagacgggaaagacatgtcactattttgtcagatggtgtccacagtgga
ttttataccgcctatggcGGAGACGTTTGAGATGATGCTCGACGTGGGAG
>Replication_Deletion-9_6-426
TGTTGTATCGATACCGCTGCGTCATCCGTCTCCacaagtaccactccagtgtgtattcct
tacctccagacccagaccactttgacggatacaaacaacagatcgtcactgttatgctat
gccaaaacccagacgggaaagacatgtcactattttgtcagatggtgtccacagtggatt
ttataccgcctatggcGGAGACGGGTTTGAGATGATGCTCGACGTGGGAG
>Replication_Deletion-9_9-426
TGTTGTATCGATACCGCTGCGTCATCGGCGTCTCCacaagtaccactccagtgtgtattc
cttacctccagacccagaccactttgacggatacaaacaacagatcgtcactgttatgtg
ccaaaacccagacgggaaagacatgtcactattttgtcagatggtgtccacagtggattt
tataccgcctatggcGGAGACGGGGTTTGAGATGATGCTCGACGTGGGAG
>Replication_Deletion-9_3-427
TGTTGTATCGATACCGCTGCGTCATCGTCTCCacaagtaccactccagtgtgtattcctt
acctccagacccagaccactttgacggatacaaacaacagatcgtcactgttatggacct
atgccaaaacccagacgggaaagacatgtcactattttgtcagatggtgtccacagtgga
ttttataccgcctatggcGGAGACGTTTGAGATGATGCTCGACGTGGGAG
>Replication_Deletion-9_6-427
TGTTGTATCGATACCGCTGCGTCATCCGTCTCCacaagtaccactccagtgtgtattcct
tacctccagacccagaccactttgacggatacaaacaacagatcgtcactgttatggact
gccaaaacccagacgggaaagacatgtcactattttgtcagatggtgtccacagtggatt
ttataccgcctatggcGGAGACGGGTTTGAGATGATGCTCGACGTGGGAG
>Replication_Deletion-9_9-427
TGTTGTATCGATACCGCTGCGTCATCGGCGTCTCCacaagtaccactccagtgtgtattc
cttacctccagacccagaccactttgacggatacaaacaacagatcgtcactgttatgga
ccaaaacccagacgggaaagacatgtcactattttgtcagatggtgtccacagtggattt
tataccgcctatggcGGAGACGGGGTTTGAGATGATGCTCGACGTGGGAG
>Replication_Deletion-9_3-428
TGTTGTATCGATACCGCTGCGTCATCGTCTCCacaagtaccactccagtgtgtattcctt
acctccagacccagaccactttgacggatacaaacaacagatcgtcactgttatggacga
ctgccaaaacccagacgggaaagacatgtcactattttgtcagatggtgtccacagtgga
ttttataccgcctatggcGGAGACGTTTGAGATGATGCTCGACGTGGGAG
>Replication_Deletion-9_6-428
TGTTGTATCGATACCGCTGCGTCATCCGTCTCCacaagtaccactccagtgtgtattcct
tacctccagacccagaccactttgacggatacaaacaacagatcgtcactgttatggacg
accaaaacccagacgggaaagacatgtcactattttgtcagatggtgtccacagtggatt
ttataccgcctatggcGGAGACGGGTTTGAGATGATGCTCGACGTGGGAG
>Replication_Deletion-9_9-428
TGTTGTATCGATACCGCTGCGTCATCGGCGTCTCCacaagtaccactccagtgtgtattc
cttacctccagacccagaccactttgacggatacaaacaacagatcgtcactgttatgga
cgacaacccagacgggaaagacatgtcactattttgtcagatggtgtccacagtggattt
tataccgcctatggcGGAGACGGGGTTTGAGATGATGCTCGACGTGGGAG
>Replication_Deletion-9_3-429
TGTTGTATCGATACCGCTGCGTCATCGTCTCCacaagtaccactccagtgtgtattcctt
acctccagacccagaccactttgacggatacaaacaacagatcgtcactgttatggacga
cctacaaaacccagacgggaaagacatgtcactattttgtcagatggtgtccacagtgga
ttttataccgcctatggcGGAGACGTTTGAGATGATGCTCGACGTGGGAG
>Replication_Deletion-9_6-429
TGTTGTATCGATACCGCTGCGTCATCCGTCTCCacaagtaccactccagtgtgtattcct
tacctccagacccagaccactttgacggatacaaacaacagatcgtcactgttatggacg
acctaaacccagacgggaaagacatgtcactattttgtcagatggtgtccacagtggatt
ttataccgcctatggcGGAGACGGGTTTGAGATGATGCTCGACGTGGGAG
>Replication_Deletion-9_9-429
TGTTGTATCGATACCGCTGCGTCATCGGCGTCTCCacaagtaccactccagtgtgtattc
cttacctccagacccagaccactttgacggatacaaacaacagatcgtcactgttatgga
cgacctaccagacgggaaagacatgtcactattttgtcagatggtgtccacagtggattt
tataccgcctatggcGGAGACGGGGTTTGAGATGATGCTCGACGTGGGAG
>Replication_Deletion-9_3-430
TGTTGTATCGATACCGCTGCGTCATCGTCTCCacaagtaccactccagtgtgtattcctt
acctccagacccagaccactttgacggatacaaacaacagatcgtcactgttatggacga
cctatgcaacccagacgggaaagacatgtcactattttgtcagatggtgtccacagtgga
ttttataccgcctatggcGGAGACGTTTGAGATGATGCTCGACGTGGGAG
>Replication_Deletion-9_6-430
TGTTGTATCGATACCGCTGCGTCATCCGTCTCCacaagtaccactccagtgtgtattcct
tacctccagacccagaccactttgacggatacaaacaacagatcgtcactgttatggacg
acctatgcccagacgggaaagacatgtcactattttgtcagatggtgtccacagtggatt
ttataccgcctatggcGGAGACGGGTTTGAGATGATGCTCGACGTGGGAG
>Replication_Deletion-9_9-430
TGTTGTATCGATACCGCTGCGTCATCGGCGTCTCCacaagtaccactccagtgtgtattc
cttacctccagacccagaccactttgacggatacaaacaacagatcgtcactgttatgga
cgacctatgcgacgggaaagacatgtcactattttgtcagatggtgtccacagtggattt
tataccgcctatggcGGAGACGGGGTTTGAGATGATGCTCGACGTGGGAG
>Replication_Deletion-9_3-431
TGTTGTATCGATACCGCTGCGTCATCGTCTCCacaagtaccactccagtgtgtattcctt
acctccagacccagaccactttgacggatacaaacaacagatcgtcactgttatggacga
cctatgccaaccagacgggaaagacatgtcactattttgtcagatggtgtccacagtgga
ttttataccgcctatggcGGAGACGTTTGAGATGATGCTCGACGTGGGAG
>Replication_Deletion-9_6-431
TGTTGTATCGATACCGCTGCGTCATCCGTCTCCacaagtaccactccagtgtgtattcct
tacctccagacccagaccactttgacggatacaaacaacagatcgtcactgttatggacg
acctatgccaagacgggaaagacatgtcactattttgtcagatggtgtccacagtggatt
ttataccgcctatggcGGAGACGGGTTTGAGATGATGCTCGACGTGGGAG
>Replication_Deletion-9_9-431
TGTTGTATCGATACCGCTGCGTCATCGGCGTCTCCacaagtaccactccagtgtgtattc
cttacctccagacccagaccactttgacggatacaaacaacagatcgtcactgttatgga
cgacctatgccaagggaaagacatgtcactattttgtcagatggtgtccacagtggattt
tataccgcctatggcGGAGACGGGGTTTGAGATGATGCTCGACGTGGGAG
>Replication_Deletion-9_3-432
TGTTGTATCGATACCGCTGCGTCATCGTCTCCacaagtaccactccagtgtgtattcctt
acctccagacccagaccactttgacggatacaaacaacagatcgtcactgttatggacga
cctatgccaaaacgacgggaaagacatgtcactattttgtcagatggtgtccacagtgga
ttttataccgcctatggcGGAGACGTTTGAGATGATGCTCGACGTGGGAG
>Replication_Deletion-9_6-432
TGTTGTATCGATACCGCTGCGTCATCCGTCTCCacaagtaccactccagtgtgtattcct
tacctccagacccagaccactttgacggatacaaacaacagatcgtcactgttatggacg
acctatgccaaaacgggaaagacatgtcactattttgtcagatggtgtccacagtggatt
ttataccgcctatggcGGAGACGGGTTTGAGATGATGCTCGACGTGGGAG
>Replication_Deletion-9_9-432
TGTTGTATCGATACCGCTGCGTCATCGGCGTCTCCacaagtaccactccagtgtgtattc
cttacctccagacccagaccactttgacggatacaaacaacagatcgtcactgttatgga
cgacctatgccaaaacaaagacatgtcactattttgtcagatggtgtccacagtggattt
tataccgcctatggcGGAGACGGGGTTTGAGATGATGCTCGACGTGGGAG
>Replication_Deletion-9_3-433
TGTTGTATCGATACCGCTGCGTCATCGTCTCCacaagtaccactccagtgtgtattcctt
acctccagacccagaccactttgacggatacaaacaacagatcgtcactgttatggacga
cctatgccaaaacccagggaaagacatgtcactattttgtcagatggtgtccacagtgga
ttttataccgcctatggcGGAGACGTTTGAGATGATGCTCGACGTGGGAG
>Replication_Deletion-9_6-433
TGTTGTATCGATACCGCTGCGTCATCCGTCTCCacaagtaccactccagtgtgtattcct
tacctccagacccagaccactttgacggatacaaacaacagatcgtcactgttatggacg
acctatgccaaaacccaaaagacatgtcactattttgtcagatggtgtccacagtggatt
ttataccgcctatggcGGAGACGGGTTTGAGATGATGCTCGACGTGGGAG
>Replication_Deletion-9_9-433
TGTTGTATCGATACCGCTGCGTCATCGGCGTCTCCacaagtaccactccagtgtgtattc
cttacctccagacccagaccactttgacggatacaaacaacagatcgtcactgttatgga
cgacctatgccaaaacccagacatgtcactattttgtcagatggtgtccacagtggattt
tataccgcctatggcGGAGACGGGGTTTGAGATGATGCTCGACGTGGGAG
>Replication_Deletion-9_3-434
TGTTGTATCGATACCGCTGCGTCATCGTCTCCacaagtaccactccagtgtgtattcctt
acctccagacccagaccactttgacggatacaaacaacagatcgtcactgttatggacga
cctatgccaaaacccagacaaagacatgtcactattttgtcagatggtgtccacagtgga
ttttataccgcctatggcGGAGACGTTTGAGATGATGCTCGACGTGGGAG
>Replication_Deletion-9_6-434
TGTTGTATCGATACCGCTGCGTCATCCGTCTCCacaagtaccactccagtgtgtattcct
tacctccagacccagaccactttgacggatacaaacaacagatcgtcactgttatggacg
acctatgccaaaacccagacgacatgtcactattttgtcagatggtgtccacagtggatt
ttataccgcctatggcGGAGACGGGTTTGAGATGATGCTCGACGTGGGAG
>Replication_Deletion-9_9-434
TGTTGTATCGATACCGCTGCGTCATCGGCGTCTCCacaagtaccactccagtgtgtattc
cttacctccagacccagaccactttgacggatacaaacaacagatcgtcactgttatgga
cgacctatgccaaaacccagacatgtcactattttgtcagatggtgtccacagtggattt
tataccgcctatggcGGAGACGGGGTTTGAGATGATGCTCGACGTGGGAG
>Replication_Deletion-9_3-435
TGTTGTATCGATACCGCTGCGTCATCGTCTCCacaagtaccactccagtgtgtattcctt
acctccagacccagaccactttgacggatacaaacaacagatcgtcactgttatggacga
cctatgccaaaacccagacggggacatgtcactattttgtcagatggtgtccacagtgga
ttttataccgcctatggcGGAGACGTTTGAGATGATGCTCGACGTGGGAG
>Replication_Deletion-9_6-435
TGTTGTATCGATACCGCTGCGTCATCCGTCTCCacaagtaccactccagtgtgtattcct
tacctccagacccagaccactttgacggatacaaacaacagatcgtcactgttatggacg
acctatgccaaaacccagacgggatgtcactattttgtcagatggtgtccacagtggatt
ttataccgcctatggcGGAGACGGGTTTGAGATGATGCTCGACGTGGGAG
>Replication_Deletion-9_9-435
TGTTGTATCGATACCGCTGCGTCATCGGCGTCTCCacaagtaccactccagtgtgtattc
cttacctccagacccagaccactttgacggatacaaacaacagatcgtcactgttatgga
cgacctatgccaaaacccagacgggtcactattttgtcagatggtgtccacagtggattt
tataccgcctatggcGGAGACGGGGTTTGAGATGATGCTCGACGTGGGAG
>Replication_Deletion-9_3-436
TGTTGTATCGATACCGCTGCGTCATCGTCTCCacaagtaccactccagtgtgtattcctt
acctccagacccagaccactttgacggatacaaacaacagatcgtcactgttatggacga
cctatgccaaaacccagacgggaaaatgtcactattttgtcagatggtgtccacagtgga
ttttataccgcctatggcGGAGACGTTTGAGATGATGCTCGACGTGGGAG
>Replication_Deletion-9_6-436
TGTTGTATCGATACCGCTGCGTCATCCGTCTCCacaagtaccactccagtgtgtattcct
tacctccagacccagaccactttgacggatacaaacaacagatcgtcactgttatggacg
acctatgccaaaacccagacgggaaatcactattttgtcagatggtgtccacagtggatt
ttataccgcctatggcGGAGACGGGTTTGAGATGATGCTCGACGTGGGAG
>Replication_Deletion-9_9-436
TGTTGTATCGATACCGCTGCGTCATCGGCGTCTCCacaagtaccactccagtgtgtattc
cttacctccagacccagaccactttgacggatacaaacaacagatcgtcactgttatgga
cgacctatgccaaaacccagacgggaaactattttgtcagatggtgtccacagtggattt
tataccgcctatggcGGAGACGGGGTTTGAGATGATGCTCGACGTGGGAG
>Replication_Deletion-9_3-437
TGTTGTATCGATACCGCTGCGTCATCGTCTCCacaagtaccactccagtgtgtattcctt
acctccagacccagaccactttgacggatacaaacaacagatcgtcactgttatggacga
cctatgccaaaacccagacgggaaagactcactattttgtcagatggtgtccacagtgga
ttttataccgcctatggcGGAGACGTTTGAGATGATGCTCGACGTGGGAG
>Replication_Deletion-9_6-437
TGTTGTATCGATACCGCTGCGTCATCCGTCTCCacaagtaccactccagtgtgtattcct
tacctccagacccagaccactttgacggatacaaacaacagatcgtcactgttatggacg
acctatgccaaaacccagacgggaaagacctattttgtcagatggtgtccacagtggatt
ttataccgcctatggcGGAGACGGGTTTGAGATGATGCTCGACGTGGGAG
>Replication_Deletion-9_9-437
TGTTGTATCGATACCGCTGCGTCATCGGCGTCTCCacaagtaccactccagtgtgtattc
cttacctccagacccagaccactttgacggatacaaacaacagatcgtcactgttatgga
cgacctatgccaaaacccagacgggaaagacttttgtcagatggtgtccacagtggattt
tataccgcctatggcGGAGACGGGGTTTGAGATGATGCTCGACGTGGGAG
>Replication_Deletion-9_3-438
TGTTGTATCGATACCGCTGCGTCATCGTCTCCacaagtaccactccagtgtgtattcctt
acctccagacccagaccactttgacggatacaaacaacagatcgtcactgttatggacga
cctatgccaaaacccagacgggaaagacatgctattttgtcagatggtgtccacagtgga
ttttataccgcctatggcGGAGACGTTTGAGATGATGCTCGACGTGGGAG
>Replication_Deletion-9_6-438
TGTTGTATCGATACCGCTGCGTCATCCGTCTCCacaagtaccactccagtgtgtattcct
tacctccagacccagaccactttgacggatacaaacaacagatcgtcactgttatggacg
acctatgccaaaacccagacgggaaagacatgttttgtcagatggtgtccacagtggatt
ttataccgcctatggcGGAGACGGGTTTGAGATGATGCTCGACGTGGGAG
>Replication_Deletion-9_9-438
TGTTGTATCGATACCGCTGCGTCATCGGCGTCTCCacaagtaccactccagtgtgtattc
cttacctccagacccagaccactttgacggatacaaacaacagatcgtcactgttatgga
cgacctatgccaaaacccagacgggaaagacatgtgtcagatggtgtccacagtggattt
tataccgcctatggcGGAGACGGGGTTTGAGATGATGCTCGACGTGGGAG
>Replication_Deletion-9_3-439
TGTTGTATCGATACCGCTGCGTCATCGTCTCCacaagtaccactccagtgtgtattcctt
acctccagacccagaccactttgacggatacaaacaacagatcgtcactgttatggacga
cctatgccaaaacccagacgggaaagacatgtcattttgtcagatggtgtccacagtgga
ttttataccgcctatggcGGAGACGTTTGAGATGATGCTCGACGTGGGAG
>Replication_Deletion-9_6-439
TGTTGTATCGATACCGCTGCGTCATCCGTCTCCacaagtaccactccagtgtgtattcct
tacctccagacccagaccactttgacggatacaaacaacagatcgtcactgttatggacg
acctatgccaaaacccagacgggaaagacatgtcatgtcagatggtgtccacagtggatt
ttataccgcctatggcGGAGACGGGTTTGAGATGATGCTCGACGTGGGAG
>Replication_Deletion-9_9-439
TGTTGTATCGATACCGCTGCGTCATCGGCGTCTCCacaagtaccactccagtgtgtattc
cttacctccagacccagaccactttgacggatacaaacaacagatcgtcactgttatgga
cgacctatgccaaaacccagacgggaaagacatgtcacagatggtgtccacagtggattt
tataccgcctatggcGGAGACGGGGTTTGAGATGATGCTCGACGTGGGAG
>Replication_Deletion-9_3-440
TGTTGTATCGATACCGCTGCGTCATCGTCTCCacaagtaccactccagtgtgtattcctt
acctccagacccagaccactttgacggatacaaacaacagatcgtcactgttatggacga
cctatgccaaaacccagacgggaaagacatgtcactatgtcagatggtgtccacagtgga
ttttataccgcctatggcGGAGACGTTTGAGATGATGCTCGACGTGGGAG
>Replication_Deletion-9_6-440
TGTTGTATCGATACCGCTGCGTCATCCGTCTCCacaagtaccactccagtgtgtattcct
tacctccagacccagaccactttgacggatacaaacaacagatcgtcactgttatggacg
acctatgccaaaacccagacgggaaagacatgtcactacagatggtgtccacagtggatt
ttataccgcctatggcGGAGACGGGTTTGAGATGATGCTCGACGTGGGAG
>Replication_Deletion-9_9-440
TGTTGTATCGATACCGCTGCGTCATCGGCGTCTCCacaagtaccactccagtgtgtattc
cttacctccagacccagaccactttgacggatacaaacaacagatcgtcactgttatgga
cgacctatgccaaaacccagacgggaaagacatgtcactaatggtgtccacagtggattt
tataccgcctatggcGGAGACGGGGTTTGAGATGATGCTCGACGTGGGAG
>Replication_Deletion-9_3-441
TGTTGTATCGATACCGCTGCGTCATCGTCTCCacaagtaccactccagtgtgtattcctt
acctccagacccagaccactttgacggatacaaacaacagatcgtcactgttatggacga
cctatgccaaaacccagacgggaaagacatgtcactatttcagatggtgtccacagtgga
ttttataccgcctatggcGGAGACGTTTGAGATGATGCTCGACGTGGGAG
>Replication_Deletion-9_6-441
TGTTGTATCGATACCGCTGCGTCATCCGTCTCCacaagtaccactccagtgtgtattcct
tacctccagacccagaccactttgacggatacaaacaacagatcgtcactgttatggacg
acctatgccaaaacccagacgggaaagacatgtcactatttatggtgtccacagtggatt
ttataccgcctatggcGGAGACGGGTTTGAGATGATGCTCGACGTGGGAG
>Replication_Deletion-9_9-441
TGTTGTATCGATACCGCTGCGTCATCGGCGTCTCCacaagtaccactccagtgtgtattc
cttacctccagacccagaccactttgacggatacaaacaacagatcgtcactgttatgga
cgacctatgccaaaacccagacgggaaagacatgtcactatttgtgtccacagtggattt
tataccgcctatggcGGAGACGGGGTTTGAGATGATGCTCGACGTGGGAG
>Replication_Deletion-9_3-442
TGTTGTATCGATACCGCTGCGTCATCGTCTCCacaagtaccactccagtgtgtattcctt
acctccagacccagaccactttgacggatacaaacaacagatcgtcactgttatggacga
cctatgccaaaacccagacgggaaagacatgtcactattttgtatggtgtccacagtgga
ttttataccgcctatggcGGAGACGTTTGAGATGATGCTCGACGTGGGAG
>Replication_Deletion-9_6-442
TGTTGTATCGATACCGCTGCGTCATCCGTCTCCacaagtaccactccagtgtgtattcct
tacctccagacccagaccactttgacggatacaaacaacagatcgtcactgttatggacg
acctatgccaaaacccagacgggaaagacatgtcactattttgtgtgtccacagtggatt
ttataccgcctatggcGGAGACGGGTTTGAGATGATGCTCGACGTGGGAG
>Replication_Deletion-9_9-442
TGTTGTATCGATACCGCTGCGTCATCGGCGTCTCCacaagtaccactccagtgtgtattc
cttacctccagacccagaccactttgacggatacaaacaacagatcgtcactgttatgga
cgacctatgccaaaacccagacgggaaagacatgtcactattttgttccacagtggattt
tataccgcctatggcGGAGACGGGGTTTGAGATGATGCTCGACGTGGGAG
>Replication_Deletion-9_3-443
TGTTGTATCGATACCGCTGCGTCATCGTCTCCacaagtaccactccagtgtgtattcctt
acctccagacccagaccactttgacggatacaaacaacagatcgtcactgttatggacga
cctatgccaaaacccagacgggaaagacatgtcactattttgtcaggtgtccacagtgga
ttttataccgcctatggcGGAGACGTTTGAGATGATGCTCGACGTGGGAG
>Replication_Deletion-9_6-443
TGTTGTATCGATACCGCTGCGTCATCCGTCTCCacaagtaccactccagtgtgtattcct
tacctccagacccagaccactttgacggatacaaacaacagatcgtcactgttatggacg
acctatgccaaaacccagacgggaaagacatgtcactattttgtcagtccacagtggatt
ttataccgcctatggcGGAGACGGGTTTGAGATGATGCTCGACGTGGGAG
>Replication_Deletion-9_9-443
TGTTGTATCGATACCGCTGCGTCATCGGCGTCTCCacaagtaccactccagtgtgtattc
cttacctccagacccagaccactttgacggatacaaacaacagatcgtcactgttatgga
cgacctatgccaaaacccagacgggaaagacatgtcactattttgtcagacagtggattt
tataccgcctatggcGGAGACGGGGTTTGAGATGATGCTCGACGTGGGAG
>Replication_Deletion-9_3-444
TGTTGTATCGATACCGCTGCGTCATCGTCTCCacaagtaccactccagtgtgtattcctt
acctccagacccagaccactttgacggatacaaacaacagatcgtcactgttatggacga
cctatgccaaaacccagacgggaaagacatgtcactattttgtcagatgtccacagtgga
ttttataccgcctatggcGGAGACGTTTGAGATGATGCTCGACGTGGGAG
>Replication_Deletion-9_6-444
TGTTGTATCGATACCGCTGCGTCATCCGTCTCCacaagtaccactccagtgtgtattcct
tacctccagacccagaccactttgacggatacaaacaacagatcgtcactgttatggacg
acctatgccaaaacccagacgggaaagacatgtcactattttgtcagatgacagtggatt
ttataccgcctatggcGGAGACGGGTTTGAGATGATGCTCGACGTGGGAG
>Replication_Deletion-9_9-444
TGTTGTATCGATACCGCTGCGTCATCGGCGTCTCCacaagtaccactccagtgtgtattc
cttacctccagacccagaccactttgacggatacaaacaacagatcgtcactgttatgga
cgacctatgccaaaacccagacgggaaagacatgtcactattttgtcagatggtggattt
tataccgcctatggcGGAGACGGGGTTTGAGATGATGCTCGACGTGGGAG
>Replication_Deletion-9_3-445
TGTTGTATCGATACCGCTGCGTCATCGTCTCCacaagtaccactccagtgtgtattcctt
acctccagacccagaccactttgacggatacaaacaacagatcgtcactgttatggacga
cctatgccaaaacccagacgggaaagacatgtcactattttgtcagatggtgacagtgga
ttttataccgcctatggcGGAGACGTTTGAGATGATGCTCGACGTGGGAG
>Replication_Deletion-9_6-445
TGTTGTATCGATACCGCTGCGTCATCCGTCTCCacaagtaccactccagtgtgtattcct
tacctccagacccagaccactttgacggatacaaacaacagatcgtcactgttatggacg
acctatgccaaaacccagacgggaaagacatgtcactattttgtcagatggtggtggatt
ttataccgcctatggcGGAGACGGGTTTGAGATGATGCTCGACGTGGGAG
>Replication_Deletion-9_9-445
TGTTGTATCGATACCGCTGCGTCATCGGCGTCTCCacaagtaccactccagtgtgtattc
cttacctccagacccagaccactttgacggatacaaacaacagatcgtcactgttatgga
cgacctatgccaaaacccagacgggaaagacatgtcactattttgtcagatggtggattt
tataccgcctatggcGGAGACGGGGTTTGAGATGATGCTCGACGTGGGAG
>Replication_Deletion-9_3-446
TGTTGTATCGATACCGCTGCGTCATCGTCTCCacaagtaccactccagtgtgtattcctt
acctccagacccagaccactttgacggatacaaacaacagatcgtcactgttatggacga
cctatgccaaaacccagacgggaaagacatgtcactattttgtcagatggtgtccgtgga
ttttataccgcctatggcGGAGACGTTTGAGATGATGCTCGACGTGGGAG
>Replication_Deletion-9_6-446
TGTTGTATCGATACCGCTGCGTCATCCGTCTCCacaagtaccactccagtgtgtattcct
tacctccagacccagaccactttgacggatacaaacaacagatcgtcactgttatggacg
acctatgccaaaacccagacgggaaagacatgtcactattttgtcagatggtgtccgatt
ttataccgcctatggcGGAGACGGGTTTGAGATGATGCTCGACGTGGGAG
>Replication_Deletion-9_9-446
TGTTGTATCGATACCGCTGCGTCATCGGCGTCTCCacaagtaccactccagtgtgtattc
cttacctccagacccagaccactttgacggatacaaacaacagatcgtcactgttatgga
cgacctatgccaaaacccagacgggaaagacatgtcactattttgtcagatggtgtcctt
tataccgcctatggcGGAGACGGGGTTTGAGATGATGCTCGACGTGGGAG
>Replication_Deletion-9_3-447
TGTTGTATCGATACCGCTGCGTCATCGTCTCCacaagtaccactccagtgtgtattcctt
acctccagacccagaccactttgacggatacaaacaacagatcgtcactgttatggacga
cctatgccaaaacccagacgggaaagacatgtcactattttgtcagatggtgtccacaga
ttttataccgcctatggcGGAGACGTTTGAGATGATGCTCGACGTGGGAG
>Replication_Deletion-9_6-447
TGTTGTATCGATACCGCTGCGTCATCCGTCTCCacaagtaccactccagtgtgtattcct
tacctccagacccagaccactttgacggatacaaacaacagatcgtcactgttatggacg
acctatgccaaaacccagacgggaaagacatgtcactattttgtcagatggtgtccacat
ttataccgcctatggcGGAGACGGGTTTGAGATGATGCTCGACGTGGGAG
>Replication_Deletion-9_9-447
TGTTGTATCGATACCGCTGCGTCATCGGCGTCTCCacaagtaccactccagtgtgtattc
cttacctccagacccagaccactttgacggatacaaacaacagatcgtcactgttatgga
cgacctatgccaaaacccagacgggaaagacatgtcactattttgtcagatggtgtccac
aataccgcctatggcGGAGACGGGGTTTGAGATGATGCTCGACGTGGGAG
>Replication_Deletion-9_3-448
TGTTGTATCGATACCGCTGCGTCATCGTCTCCacaagtaccactccagtgtgtattcctt
acctccagacccagaccactttgacggatacaaacaacagatcgtcactgttatggacga
cctatgccaaaacccagacgggaaagacatgtcactattttgtcagatggtgtccacagt
gtttataccgcctatggcGGAGACGTTTGAGATGATGCTCGACGTGGGAG
>Replication_Deletion-9_6-448
TGTTGTATCGATACCGCTGCGTCATCCGTCTCCacaagtaccactccagtgtgtattcct
tacctccagacccagaccactttgacggatacaaacaacagatcgtcactgttatggacg
acctatgccaaaacccagacgggaaagacatgtcactattttgtcagatggtgtccacag
tgataccgcctatggcGGAGACGGGTTTGAGATGATGCTCGACGTGGGAG
>Replication_Deletion-9_9-448
TGTTGTATCGATACCGCTGCGTCATCGGCGTCTCCacaagtaccactccagtgtgtattc
cttacctccagacccagaccactttgacggatacaaacaacagatcgtcactgttatgga
cgacctatgccaaaacccagacgggaaagacatgtcactattttgtcagatggtgtccac
agtgccgcctatggcGGAGACGGGGTTTGAGATGATGCTCGACGTGGGAG
>Replication_Deletion-9_3-449
TGTTGTATCGATACCGCTGCGTCATCGTCTCCacaagtaccactccagtgtgtattcctt
acctccagacccagaccactttgacggatacaaacaacagatcgtcactgttatggacga
cctatgccaaaacccagacgggaaagacatgtcactattttgtcagatggtgtccacagt
ggatataccgcctatggcGGAGACGTTTGAGATGATGCTCGACGTGGGAG
>Replication_Deletion-9_6-449
TGTTGTATCGATACCGCTGCGTCATCCGTCTCCacaagtaccactccagtgtgtattcct
tacctccagacccagaccactttgacggatacaaacaacagatcgtcactgttatggacg
acctatgccaaaacccagacgggaaagacatgtcactattttgtcagatggtgtccacag
tggatccgcctatggcGGAGACGGGTTTGAGATGATGCTCGACGTGGGAG
>Replication_Deletion-9_9-449
TGTTGTATCGATACCGCTGCGTCATCGGCGTCTCCacaagtaccactccagtgtgtattc
cttacctccagacccagaccactttgacggatacaaacaacagatcgtcactgttatgga
cgacctatgccaaaacccagacgggaaagacatgtcactattttgtcagatggtgtccac
agtggatcctatggcGGAGACGGGGTTTGAGATGATGCTCGACGTGGGAG
>Replication_Deletion-9_3-450
TGTTGTATCGATACCGCTGCGTCATCGTCTCCacaagtaccactccagtgtgtattcctt
acctccagacccagaccactttgacggatacaaacaacagatcgtcactgttatggacga
cctatgccaaaacccagacgggaaagacatgtcactattttgtcagatggtgtccacagt
ggattttccgcctatggcGGAGACGTTTGAGATGATGCTCGACGTGGGAG
>Replication_Deletion-9_6-450
TGTTGTATCGATACCGCTGCGTCATCCGTCTCCacaagtaccactccagtgtgtattcct
tacctccagacccagaccactttgacggatacaaacaacagatcgtcactgttatggacg
acctatgccaaaacccagacgggaaagacatgtcactattttgtcagatggtgtccacag
tggattttcctatggcGGAGACGGGTTTGAGATGATGCTCGACGTGGGAG
>Replication_Deletion-9_9-450
TGTTGTATCGATACCGCTGCGTCATCGGCGTCTCCacaagtaccactccagtgtgtattc
cttacctccagacccagaccactttgacggatacaaacaacagatcgtcactgttatgga
cgacctatgccaaaacccagacgggaaagacatgtcactattttgtcagatggtgtccac
agtggattttatggcGGAGACGGGGTTTGAGATGATGCTCGACGTGGGAG
>Replication_Deletion-10_3-451
TCATGTTATCCCGTATGCGGCGTATACGTCTCCattttatacctatggcatctctggagg
agaagggagtctcattcacctccaagtttgtgattgcctccactaacgccagtaacatca
tagtgccaacagtctcggattcagatgccattcgtcgccggttctttatggactgcgata
ttgaggtgaccgattcGGAGACGGGAACCCTGCTAGTTATCCACGCATCA
>Replication_Deletion-10_6-451
TCATGTTATCCCGTATGCGGCGTATACTCGTCTCCattttataatggcatctctggagga
gaagggagtctcattcacctccaagtttgtgattgcctccactaacgccagtaacatcat
agtgccaacagtctcggattcagatgccattcgtcgccggttctttatggactgcgatat
tgaggtgaccgattcGGAGACGGGGAACCCTGCTAGTTATCCACGCATCA
>Replication_Deletion-10_9-451
TCATGTTATCCCGTATGCGGCGTATACTACGTCTCCattttatagcatctctggaggaga
agggagtctcattcacctccaagtttgtgattgcctccactaacgccagtaacatcatag
tgccaacagtctcggattcagatgccattcgtcgccggttctttatggactgcgatattg
aggtgaccgattcGGAGACGAGGGGAACCCTGCTAGTTATCCACGCATCA
>Replication_Deletion-10_3-452
TCATGTTATCCCGTATGCGGCGTATACGTCTCCattttataccgatggcatctctggagg
agaagggagtctcattcacctccaagtttgtgattgcctccactaacgccagtaacatca
tagtgccaacagtctcggattcagatgccattcgtcgccggttctttatggactgcgata
ttgaggtgaccgattcGGAGACGGGAACCCTGCTAGTTATCCACGCATCA
>Replication_Deletion-10_6-452
TCATGTTATCCCGTATGCGGCGTATACTCGTCTCCattttataccggcatctctggagga
gaagggagtctcattcacctccaagtttgtgattgcctccactaacgccagtaacatcat
agtgccaacagtctcggattcagatgccattcgtcgccggttctttatggactgcgatat
tgaggtgaccgattcGGAGACGGGGAACCCTGCTAGTTATCCACGCATCA
>Replication_Deletion-10_9-452
TCATGTTATCCCGTATGCGGCGTATACTACGTCTCCattttataccgtctctggaggaga
agggagtctcattcacctccaagtttgtgattgcctccactaacgccagtaacatcatag
tgccaacagtctcggattcagatgccattcgtcgccggttctttatggactgcgatattg
aggtgaccgattcGGAGACGAGGGGAACCCTGCTAGTTATCCACGCATCA
>Replication_Deletion-10_3-453
TCATGTTATCCCGTATGCGGCGTATACGTCTCCattttataccgcctgcatctctggagg
agaagggagtctcattcacctccaagtttgtgattgcctccactaacgccagtaacatca
tagtgccaacagtctcggattcagatgccattcgtcgccggttctttatggactgcgata
ttgaggtgaccgattcGGAGACGGGAACCCTGCTAGTTATCCACGCATCA
>Replication_Deletion-10_6-453
TCATGTTATCCCGTATGCGGCGTATACTCGTCTCCattttataccgccttctctggagga
gaagggagtctcattcacctccaagtttgtgattgcctccactaacgccagtaacatcat
agtgccaacagtctcggattcagatgccattcgtcgccggttctttatggactgcgatat
tgaggtgaccgattcGGAGACGGGGAACCCTGCTAGTTATCCACGCATCA
>Replication_Deletion-10_9-453
TCATGTTATCCCGTATGCGGCGTATACTACGTCTCCattttataccgcctctggaggaga
agggagtctcattcacctccaagtttgtgattgcctccactaacgccagtaacatcatag
tgccaacagtctcggattcagatgccattcgtcgccggttctttatggactgcgatattg
aggtgaccgattcGGAGACGAGGGGAACCCTGCTAGTTATCCACGCATCA
>Replication_Deletion-10_3-454
TCATGTTATCCCGTATGCGGCGTATACGTCTCCattttataccgcctatgtctctggagg
agaagggagtctcattcacctccaagtttgtgattgcctccactaacgccagtaacatca
tagtgccaacagtctcggattcagatgccattcgtcgccggttctttatggactgcgata
ttgaggtgaccgattcGGAGACGGGAACCCTGCTAGTTATCCACGCATCA
>Replication_Deletion-10_6-454
TCATGTTATCCCGTATGCGGCGTATACTCGTCTCCattttataccgcctatgctggagga
gaagggagtctcattcacctccaagtttgtgattgcctccactaacgccagtaacatcat
agtgccaacagtctcggattcagatgccattcgtcgccggttctttatggactgcgatat
tgaggtgaccgattcGGAGACGGGGAACCCTGCTAGTTATCCACGCATCA
>Replication_Deletion-10_9-454
TCATGTTATCCCGTATGCGGCGTATACTACGTCTCCattttataccgcctatggaggaga
agggagtctcattcacctccaagtttgtgattgcctccactaacgccagtaacatcatag
tgccaacagtctcggattcagatgccattcgtcgccggttctttatggactgcgatattg
aggtgaccgattcGGAGACGAGGGGAACCCTGCTAGTTATCCACGCATCA
>Replication_Deletion-10_3-455
TCATGTTATCCCGTATGCGGCGTATACGTCTCCattttataccgcctatggcactggagg
agaagggagtctcattcacctccaagtttgtgattgcctccactaacgccagtaacatca
tagtgccaacagtctcggattcagatgccattcgtcgccggttctttatggactgcgata
ttgaggtgaccgattcGGAGACGGGAACCCTGCTAGTTATCCACGCATCA
>Replication_Deletion-10_6-455
TCATGTTATCCCGTATGCGGCGTATACTCGTCTCCattttataccgcctatggcagagga
gaagggagtctcattcacctccaagtttgtgattgcctccactaacgccagtaacatcat
agtgccaacagtctcggattcagatgccattcgtcgccggttctttatggactgcgatat
tgaggtgaccgattcGGAGACGGGGAACCCTGCTAGTTATCCACGCATCA
>Replication_Deletion-10_9-455
TCATGTTATCCCGTATGCGGCGTATACTACGTCTCCattttataccgcctatggcagaga
agggagtctcattcacctccaagtttgtgattgcctccactaacgccagtaacatcatag
tgccaacagtctcggattcagatgccattcgtcgccggttctttatggactgcgatattg
aggtgaccgattcGGAGACGAGGGGAACCCTGCTAGTTATCCACGCATCA
>Replication_Deletion-10_3-456
TCATGTTATCCCGTATGCGGCGTATACGTCTCCattttataccgcctatggcatctgagg
agaagggagtctcattcacctccaagtttgtgattgcctccactaacgccagtaacatca
tagtgccaacagtctcggattcagatgccattcgtcgccggttctttatggactgcgata
ttgaggtgaccgattcGGAGACGGGAACCCTGCTAGTTATCCACGCATCA
>Replication_Deletion-10_6-456
TCATGTTATCCCGTATGCGGCGTATACTCGTCTCCattttataccgcctatggcatctga
gaagggagtctcattcacctccaagtttgtgattgcctccactaacgccagtaacatcat
agtgccaacagtctcggattcagatgccattcgtcgccggttctttatggactgcgatat
tgaggtgaccgattcGGAGACGGGGAACCCTGCTAGTTATCCACGCATCA
>Replication_Deletion-10_9-456
TCATGTTATCCCGTATGCGGCGTATACTACGTCTCCattttataccgcctatggcatcta
agggagtctcattcacctccaagtttgtgattgcctccactaacgccagtaacatcatag
tgccaacagtctcggattcagatgccattcgtcgccggttctttatggactgcgatattg
aggtgaccgattcGGAGACGAGGGGAACCCTGCTAGTTATCCACGCATCA
>Replication_Deletion-10_3-457
TCATGTTATCCCGTATGCGGCGTATACGTCTCCattttataccgcctatggcatctctgg
agaagggagtctcattcacctccaagtttgtgattgcctccactaacgccagtaacatca
tagtgccaacagtctcggattcagatgccattcgtcgccggttctttatggactgcgata
ttgaggtgaccgattcGGAGACGGGAACCCTGCTAGTTATCCACGCATCA
>Replication_Deletion-10_6-457
TCATGTTATCCCGTATGCGGCGTATACTCGTCTCCattttataccgcctatggcatctct
gaagggagtctcattcacctccaagtttgtgattgcctccactaacgccagtaacatcat
agtgccaacagtctcggattcagatgccattcgtcgccggttctttatggactgcgatat
tgaggtgaccgattcGGAGACGGGGAACCCTGCTAGTTATCCACGCATCA
>Replication_Deletion-10_9-457
TCATGTTATCCCGTATGCGGCGTATACTACGTCTCCattttataccgcctatggcatctc
tgggagtctcattcacctccaagtttgtgattgcctccactaacgccagtaacatcatag
tgccaacagtctcggattcagatgccattcgtcgccggttctttatggactgcgatattg
aggtgaccgattcGGAGACGAGGGGAACCCTGCTAGTTATCCACGCATCA
>Replication_Deletion-10_3-458
TCATGTTATCCCGTATGCGGCGTATACGTCTCCattttataccgcctatggcatctctgg
agaagggagtctcattcacctccaagtttgtgattgcctccactaacgccagtaacatca
tagtgccaacagtctcggattcagatgccattcgtcgccggttctttatggactgcgata
ttgaggtgaccgattcGGAGACGGGAACCCTGCTAGTTATCCACGCATCA
>Replication_Deletion-10_6-458
TCATGTTATCCCGTATGCGGCGTATACTCGTCTCCattttataccgcctatggcatctct
ggagggagtctcattcacctccaagtttgtgattgcctccactaacgccagtaacatcat
agtgccaacagtctcggattcagatgccattcgtcgccggttctttatggactgcgatat
tgaggtgaccgattcGGAGACGGGGAACCCTGCTAGTTATCCACGCATCA
>Replication_Deletion-10_9-458
TCATGTTATCCCGTATGCGGCGTATACTACGTCTCCattttataccgcctatggcatctc
tggaggtctcattcacctccaagtttgtgattgcctccactaacgccagtaacatcatag
tgccaacagtctcggattcagatgccattcgtcgccggttctttatggactgcgatattg
aggtgaccgattcGGAGACGAGGGGAACCCTGCTAGTTATCCACGCATCA
>Replication_Deletion-10_3-459
TCATGTTATCCCGTATGCGGCGTATACGTCTCCattttataccgcctatggcatctctgg
aggagggagtctcattcacctccaagtttgtgattgcctccactaacgccagtaacatca
tagtgccaacagtctcggattcagatgccattcgtcgccggttctttatggactgcgata
ttgaggtgaccgattcGGAGACGGGAACCCTGCTAGTTATCCACGCATCA
>Replication_Deletion-10_6-459
TCATGTTATCCCGTATGCGGCGTATACTCGTCTCCattttataccgcctatggcatctct
ggaggaggtctcattcacctccaagtttgtgattgcctccactaacgccagtaacatcat
agtgccaacagtctcggattcagatgccattcgtcgccggttctttatggactgcgatat
tgaggtgaccgattcGGAGACGGGGAACCCTGCTAGTTATCCACGCATCA
>Replication_Deletion-10_9-459
TCATGTTATCCCGTATGCGGCGTATACTACGTCTCCattttataccgcctatggcatctc
tggaggagtcattcacctccaagtttgtgattgcctccactaacgccagtaacatcatag
tgccaacagtctcggattcagatgccattcgtcgccggttctttatggactgcgatattg
aggtgaccgattcGGAGACGAGGGGAACCCTGCTAGTTATCCACGCATCA
>Replication_Deletion-10_3-460
TCATGTTATCCCGTATGCGGCGTATACGTCTCCattttataccgcctatggcatctctgg
aggagaaggtctcattcacctccaagtttgtgattgcctccactaacgccagtaacatca
tagtgccaacagtctcggattcagatgccattcgtcgccggttctttatggactgcgata
ttgaggtgaccgattcGGAGACGGGAACCCTGCTAGTTATCCACGCATCA
>Replication_Deletion-10_6-460
TCATGTTATCCCGTATGCGGCGTATACTCGTCTCCattttataccgcctatggcatctct
ggaggagaagtcattcacctccaagtttgtgattgcctccactaacgccagtaacatcat
agtgccaacagtctcggattcagatgccattcgtcgccggttctttatggactgcgatat
tgaggtgaccgattcGGAGACGGGGAACCCTGCTAGTTATCCACGCATCA
>Replication_Deletion-10_9-460
TCATGTTATCCCGTATGCGGCGTATACTACGTCTCCattttataccgcctatggcatctc
tggaggagaagttcacctccaagtttgtgattgcctccactaacgccagtaacatcatag
tgccaacagtctcggattcagatgccattcgtcgccggttctttatggactgcgatattg
aggtgaccgattcGGAGACGAGGGGAACCCTGCTAGTTATCCACGCATCA
>Replication_Deletion-10_3-461
TCATGTTATCCCGTATGCGGCGTATACGTCTCCattttataccgcctatggcatctctgg
aggagaagggatcattcacctccaagtttgtgattgcctccactaacgccagtaacatca
tagtgccaacagtctcggattcagatgccattcgtcgccggttctttatggactgcgata
ttgaggtgaccgattcGGAGACGGGAACCCTGCTAGTTATCCACGCATCA
>Replication_Deletion-10_6-461
TCATGTTATCCCGTATGCGGCGTATACTCGTCTCCattttataccgcctatggcatctct
ggaggagaagggattcacctccaagtttgtgattgcctccactaacgccagtaacatcat
agtgccaacagtctcggattcagatgccattcgtcgccggttctttatggactgcgatat
tgaggtgaccgattcGGAGACGGGGAACCCTGCTAGTTATCCACGCATCA
>Replication_Deletion-10_9-461
TCATGTTATCCCGTATGCGGCGTATACTACGTCTCCattttataccgcctatggcatctc
tggaggagaagggaacctccaagtttgtgattgcctccactaacgccagtaacatcatag
tgccaacagtctcggattcagatgccattcgtcgccggttctttatggactgcgatattg
aggtgaccgattcGGAGACGAGGGGAACCCTGCTAGTTATCCACGCATCA
>Replication_Deletion-10_3-462
TCATGTTATCCCGTATGCGGCGTATACGTCTCCattttataccgcctatggcatctctgg
aggagaagggagtcttcacctccaagtttgtgattgcctccactaacgccagtaacatca
tagtgccaacagtctcggattcagatgccattcgtcgccggttctttatggactgcgata
ttgaggtgaccgattcGGAGACGGGAACCCTGCTAGTTATCCACGCATCA
>Replication_Deletion-10_6-462
TCATGTTATCCCGTATGCGGCGTATACTCGTCTCCattttataccgcctatggcatctct
ggaggagaagggagtcacctccaagtttgtgattgcctccactaacgccagtaacatcat
agtgccaacagtctcggattcagatgccattcgtcgccggttctttatggactgcgatat
tgaggtgaccgattcGGAGACGGGGAACCCTGCTAGTTATCCACGCATCA
>Replication_Deletion-10_9-462
TCATGTTATCCCGTATGCGGCGTATACTACGTCTCCattttataccgcctatggcatctc
tggaggagaagggagtctccaagtttgtgattgcctccactaacgccagtaacatcatag
tgccaacagtctcggattcagatgccattcgtcgccggttctttatggactgcgatattg
aggtgaccgattcGGAGACGAGGGGAACCCTGCTAGTTATCCACGCATCA
>Replication_Deletion-10_3-463
TCATGTTATCCCGTATGCGGCGTATACGTCTCCattttataccgcctatggcatctctgg
aggagaagggagtctcaacctccaagtttgtgattgcctccactaacgccagtaacatca
tagtgccaacagtctcggattcagatgccattcgtcgccggttctttatggactgcgata
ttgaggtgaccgattcGGAGACGGGAACCCTGCTAGTTATCCACGCATCA
>Replication_Deletion-10_6-463
TCATGTTATCCCGTATGCGGCGTATACTCGTCTCCattttataccgcctatggcatctct
ggaggagaagggagtctcatccaagtttgtgattgcctccactaacgccagtaacatcat
agtgccaacagtctcggattcagatgccattcgtcgccggttctttatggactgcgatat
tgaggtgaccgattcGGAGACGGGGAACCCTGCTAGTTATCCACGCATCA
>Replication_Deletion-10_9-463
TCATGTTATCCCGTATGCGGCGTATACTACGTCTCCattttataccgcctatggcatctc
tggaggagaagggagtctcaaagtttgtgattgcctccactaacgccagtaacatcatag
tgccaacagtctcggattcagatgccattcgtcgccggttctttatggactgcgatattg
aggtgaccgattcGGAGACGAGGGGAACCCTGCTAGTTATCCACGCATCA
>Replication_Deletion-10_3-464
TCATGTTATCCCGTATGCGGCGTATACGTCTCCattttataccgcctatggcatctctgg
aggagaagggagtctcattctccaagtttgtgattgcctccactaacgccagtaacatca
tagtgccaacagtctcggattcagatgccattcgtcgccggttctttatggactgcgata
ttgaggtgaccgattcGGAGACGGGAACCCTGCTAGTTATCCACGCATCA
>Replication_Deletion-10_6-464
TCATGTTATCCCGTATGCGGCGTATACTCGTCTCCattttataccgcctatggcatctct
ggaggagaagggagtctcattcaagtttgtgattgcctccactaacgccagtaacatcat
agtgccaacagtctcggattcagatgccattcgtcgccggttctttatggactgcgatat
tgaggtgaccgattcGGAGACGGGGAACCCTGCTAGTTATCCACGCATCA
>Replication_Deletion-10_9-464
TCATGTTATCCCGTATGCGGCGTATACTACGTCTCCattttataccgcctatggcatctc
tggaggagaagggagtctcattctttgtgattgcctccactaacgccagtaacatcatag
tgccaacagtctcggattcagatgccattcgtcgccggttctttatggactgcgatattg
aggtgaccgattcGGAGACGAGGGGAACCCTGCTAGTTATCCACGCATCA
>Replication_Deletion-10_3-465
TCATGTTATCCCGTATGCGGCGTATACGTCTCCattttataccgcctatggcatctctgg
aggagaagggagtctcattcaccaagtttgtgattgcctccactaacgccagtaacatca
tagtgccaacagtctcggattcagatgccattcgtcgccggttctttatggactgcgata
ttgaggtgaccgattcGGAGACGGGAACCCTGCTAGTTATCCACGCATCA
>Replication_Deletion-10_6-465
TCATGTTATCCCGTATGCGGCGTATACTCGTCTCCattttataccgcctatggcatctct
ggaggagaagggagtctcattcacctttgtgattgcctccactaacgccagtaacatcat
agtgccaacagtctcggattcagatgccattcgtcgccggttctttatggactgcgatat
tgaggtgaccgattcGGAGACGGGGAACCCTGCTAGTTATCCACGCATCA
>Replication_Deletion-10_9-465
TCATGTTATCCCGTATGCGGCGTATACTACGTCTCCattttataccgcctatggcatctc
tggaggagaagggagtctcattcaccgtgattgcctccactaacgccagtaacatcatag
tgccaacagtctcggattcagatgccattcgtcgccggttctttatggactgcgatattg
aggtgaccgattcGGAGACGAGGGGAACCCTGCTAGTTATCCACGCATCA
>Replication_Deletion-10_3-466
TCATGTTATCCCGTATGCGGCGTATACGTCTCCattttataccgcctatggcatctctgg
aggagaagggagtctcattcacctcctttgtgattgcctccactaacgccagtaacatca
tagtgccaacagtctcggattcagatgccattcgtcgccggttctttatggactgcgata
ttgaggtgaccgattcGGAGACGGGAACCCTGCTAGTTATCCACGCATCA
>Replication_Deletion-10_6-466
TCATGTTATCCCGTATGCGGCGTATACTCGTCTCCattttataccgcctatggcatctct
ggaggagaagggagtctcattcacctccgtgattgcctccactaacgccagtaacatcat
agtgccaacagtctcggattcagatgccattcgtcgccggttctttatggactgcgatat
tgaggtgaccgattcGGAGACGGGGAACCCTGCTAGTTATCCACGCATCA
>Replication_Deletion-10_9-466
TCATGTTATCCCGTATGCGGCGTATACTACGTCTCCattttataccgcctatggcatctc
tggaggagaagggagtctcattcacctccattgcctccactaacgccagtaacatcatag
tgccaacagtctcggattcagatgccattcgtcgccggttctttatggactgcgatattg
aggtgaccgattcGGAGACGAGGGGAACCCTGCTAGTTATCCACGCATCA
>Replication_Deletion-10_3-467
TCATGTTATCCCGTATGCGGCGTATACGTCTCCattttataccgcctatggcatctctgg
aggagaagggagtctcattcacctccaaggtgattgcctccactaacgccagtaacatca
tagtgccaacagtctcggattcagatgccattcgtcgccggttctttatggactgcgata
ttgaggtgaccgattcGGAGACGGGAACCCTGCTAGTTATCCACGCATCA
>Replication_Deletion-10_6-467
TCATGTTATCCCGTATGCGGCGTATACTCGTCTCCattttataccgcctatggcatctct
ggaggagaagggagtctcattcacctccaagattgcctccactaacgccagtaacatcat
agtgccaacagtctcggattcagatgccattcgtcgccggttctttatggactgcgatat
tgaggtgaccgattcGGAGACGGGGAACCCTGCTAGTTATCCACGCATCA
>Replication_Deletion-10_9-467
TCATGTTATCCCGTATGCGGCGTATACTACGTCTCCattttataccgcctatggcatctc
tggaggagaagggagtctcattcacctccaaggcctccactaacgccagtaacatcatag
tgccaacagtctcggattcagatgccattcgtcgccggttctttatggactgcgatattg
aggtgaccgattcGGAGACGAGGGGAACCCTGCTAGTTATCCACGCATCA
>Replication_Deletion-10_3-468
TCATGTTATCCCGTATGCGGCGTATACGTCTCCattttataccgcctatggcatctctgg
aggagaagggagtctcattcacctccaagtttattgcctccactaacgccagtaacatca
tagtgccaacagtctcggattcagatgccattcgtcgccggttctttatggactgcgata
ttgaggtgaccgattcGGAGACGGGAACCCTGCTAGTTATCCACGCATCA
>Replication_Deletion-10_6-468
TCATGTTATCCCGTATGCGGCGTATACTCGTCTCCattttataccgcctatggcatctct
ggaggagaagggagtctcattcacctccaagtttgcctccactaacgccagtaacatcat
agtgccaacagtctcggattcagatgccattcgtcgccggttctttatggactgcgatat
tgaggtgaccgattcGGAGACGGGGAACCCTGCTAGTTATCCACGCATCA
>Replication_Deletion-10_9-468
TCATGTTATCCCGTATGCGGCGTATACTACGTCTCCattttataccgcctatggcatctc
tggaggagaagggagtctcattcacctccaagttttccactaacgccagtaacatcatag
tgccaacagtctcggattcagatgccattcgtcgccggttctttatggactgcgatattg
aggtgaccgattcGGAGACGAGGGGAACCCTGCTAGTTATCCACGCATCA
>Replication_Deletion-10_3-469
TCATGTTATCCCGTATGCGGCGTATACGTCTCCattttataccgcctatggcatctctgg
aggagaagggagtctcattcacctccaagtttgtggcctccactaacgccagtaacatca
tagtgccaacagtctcggattcagatgccattcgtcgccggttctttatggactgcgata
ttgaggtgaccgattcGGAGACGGGAACCCTGCTAGTTATCCACGCATCA
>Replication_Deletion-10_6-469
TCATGTTATCCCGTATGCGGCGTATACTCGTCTCCattttataccgcctatggcatctct
ggaggagaagggagtctcattcacctccaagtttgtgtccactaacgccagtaacatcat
agtgccaacagtctcggattcagatgccattcgtcgccggttctttatggactgcgatat
tgaggtgaccgattcGGAGACGGGGAACCCTGCTAGTTATCCACGCATCA
>Replication_Deletion-10_9-469
TCATGTTATCCCGTATGCGGCGTATACTACGTCTCCattttataccgcctatggcatctc
tggaggagaagggagtctcattcacctccaagtttgtgactaacgccagtaacatcatag
tgccaacagtctcggattcagatgccattcgtcgccggttctttatggactgcgatattg
aggtgaccgattcGGAGACGAGGGGAACCCTGCTAGTTATCCACGCATCA
>Replication_Deletion-10_3-470
TCATGTTATCCCGTATGCGGCGTATACGTCTCCattttataccgcctatggcatctctgg
aggagaagggagtctcattcacctccaagtttgtgatttccactaacgccagtaacatca
tagtgccaacagtctcggattcagatgccattcgtcgccggttctttatggactgcgata
ttgaggtgaccgattcGGAGACGGGAACCCTGCTAGTTATCCACGCATCA
>Replication_Deletion-10_6-470
TCATGTTATCCCGTATGCGGCGTATACTCGTCTCCattttataccgcctatggcatctct
ggaggagaagggagtctcattcacctccaagtttgtgattactaacgccagtaacatcat
agtgccaacagtctcggattcagatgccattcgtcgccggttctttatggactgcgatat
tgaggtgaccgattcGGAGACGGGGAACCCTGCTAGTTATCCACGCATCA
>Replication_Deletion-10_9-470
TCATGTTATCCCGTATGCGGCGTATACTACGTCTCCattttataccgcctatggcatctc
tggaggagaagggagtctcattcacctccaagtttgtgattaacgccagtaacatcatag
tgccaacagtctcggattcagatgccattcgtcgccggttctttatggactgcgatattg
aggtgaccgattcGGAGACGAGGGGAACCCTGCTAGTTATCCACGCATCA
>Replication_Deletion-10_3-471
TCATGTTATCCCGTATGCGGCGTATACGTCTCCattttataccgcctatggcatctctgg
aggagaagggagtctcattcacctccaagtttgtgattgccactaacgccagtaacatca
tagtgccaacagtctcggattcagatgccattcgtcgccggttctttatggactgcgata
ttgaggtgaccgattcGGAGACGGGAACCCTGCTAGTTATCCACGCATCA
>Replication_Deletion-10_6-471
TCATGTTATCCCGTATGCGGCGTATACTCGTCTCCattttataccgcctatggcatctct
ggaggagaagggagtctcattcacctccaagtttgtgattgccaacgccagtaacatcat
agtgccaacagtctcggattcagatgccattcgtcgccggttctttatggactgcgatat
tgaggtgaccgattcGGAGACGGGGAACCCTGCTAGTTATCCACGCATCA
>Replication_Deletion-10_9-471
TCATGTTATCCCGTATGCGGCGTATACTACGTCTCCattttataccgcctatggcatctc
tggaggagaagggagtctcattcacctccaagtttgtgattgccgccagtaacatcatag
tgccaacagtctcggattcagatgccattcgtcgccggttctttatggactgcgatattg
aggtgaccgattcGGAGACGAGGGGAACCCTGCTAGTTATCCACGCATCA
>Replication_Deletion-10_3-472
TCATGTTATCCCGTATGCGGCGTATACGTCTCCattttataccgcctatggcatctctgg
aggagaagggagtctcattcacctccaagtttgtgattgcctccaacgccagtaacatca
tagtgccaacagtctcggattcagatgccattcgtcgccggttctttatggactgcgata
ttgaggtgaccgattcGGAGACGGGAACCCTGCTAGTTATCCACGCATCA
>Replication_Deletion-10_6-472
TCATGTTATCCCGTATGCGGCGTATACTCGTCTCCattttataccgcctatggcatctct
ggaggagaagggagtctcattcacctccaagtttgtgattgcctccgccagtaacatcat
agtgccaacagtctcggattcagatgccattcgtcgccggttctttatggactgcgatat
tgaggtgaccgattcGGAGACGGGGAACCCTGCTAGTTATCCACGCATCA
>Replication_Deletion-10_9-472
TCATGTTATCCCGTATGCGGCGTATACTACGTCTCCattttataccgcctatggcatctc
tggaggagaagggagtctcattcacctccaagtttgtgattgcctccagtaacatcatag
tgccaacagtctcggattcagatgccattcgtcgccggttctttatggactgcgatattg
aggtgaccgattcGGAGACGAGGGGAACCCTGCTAGTTATCCACGCATCA
>Replication_Deletion-10_3-473
TCATGTTATCCCGTATGCGGCGTATACGTCTCCattttataccgcctatggcatctctgg
aggagaagggagtctcattcacctccaagtttgtgattgcctccactgccagtaacatca
tagtgccaacagtctcggattcagatgccattcgtcgccggttctttatggactgcgata
ttgaggtgaccgattcGGAGACGGGAACCCTGCTAGTTATCCACGCATCA
>Replication_Deletion-10_6-473
TCATGTTATCCCGTATGCGGCGTATACTCGTCTCCattttataccgcctatggcatctct
ggaggagaagggagtctcattcacctccaagtttgtgattgcctccactagtaacatcat
agtgccaacagtctcggattcagatgccattcgtcgccggttctttatggactgcgatat
tgaggtgaccgattcGGAGACGGGGAACCCTGCTAGTTATCCACGCATCA
>Replication_Deletion-10_9-473
TCATGTTATCCCGTATGCGGCGTATACTACGTCTCCattttataccgcctatggcatctc
tggaggagaagggagtctcattcacctccaagtttgtgattgcctccactaacatcatag
tgccaacagtctcggattcagatgccattcgtcgccggttctttatggactgcgatattg
aggtgaccgattcGGAGACGAGGGGAACCCTGCTAGTTATCCACGCATCA
>Replication_Deletion-10_3-474
TCATGTTATCCCGTATGCGGCGTATACGTCTCCattttataccgcctatggcatctctgg
aggagaagggagtctcattcacctccaagtttgtgattgcctccactaacagtaacatca
tagtgccaacagtctcggattcagatgccattcgtcgccggttctttatggactgcgata
ttgaggtgaccgattcGGAGACGGGAACCCTGCTAGTTATCCACGCATCA
>Replication_Deletion-10_6-474
TCATGTTATCCCGTATGCGGCGTATACTCGTCTCCattttataccgcctatggcatctct
ggaggagaagggagtctcattcacctccaagtttgtgattgcctccactaacaacatcat
agtgccaacagtctcggattcagatgccattcgtcgccggttctttatggactgcgatat
tgaggtgaccgattcGGAGACGGGGAACCCTGCTAGTTATCCACGCATCA
>Replication_Deletion-10_9-474
TCATGTTATCCCGTATGCGGCGTATACTACGTCTCCattttataccgcctatggcatctc
tggaggagaagggagtctcattcacctccaagtttgtgattgcctccactaacatcatag
tgccaacagtctcggattcagatgccattcgtcgccggttctttatggactgcgatattg
aggtgaccgattcGGAGACGAGGGGAACCCTGCTAGTTATCCACGCATCA
>Replication_Deletion-10_3-475
TCATGTTATCCCGTATGCGGCGTATACGTCTCCattttataccgcctatggcatctctgg
aggagaagggagtctcattcacctccaagtttgtgattgcctccactaacgccaacatca
tagtgccaacagtctcggattcagatgccattcgtcgccggttctttatggactgcgata
ttgaggtgaccgattcGGAGACGGGAACCCTGCTAGTTATCCACGCATCA
>Replication_Deletion-10_6-475
TCATGTTATCCCGTATGCGGCGTATACTCGTCTCCattttataccgcctatggcatctct
ggaggagaagggagtctcattcacctccaagtttgtgattgcctccactaacgccatcat
agtgccaacagtctcggattcagatgccattcgtcgccggttctttatggactgcgatat
tgaggtgaccgattcGGAGACGGGGAACCCTGCTAGTTATCCACGCATCA
>Replication_Deletion-10_9-475
TCATGTTATCCCGTATGCGGCGTATACTACGTCTCCattttataccgcctatggcatctc
tggaggagaagggagtctcattcacctccaagtttgtgattgcctccactaacgccatag
tgccaacagtctcggattcagatgccattcgtcgccggttctttatggactgcgatattg
aggtgaccgattcGGAGACGAGGGGAACCCTGCTAGTTATCCACGCATCA
>Replication_Deletion-10_3-476
TCATGTTATCCCGTATGCGGCGTATACGTCTCCattttataccgcctatggcatctctgg
aggagaagggagtctcattcacctccaagtttgtgattgcctccactaacgccagtatca
tagtgccaacagtctcggattcagatgccattcgtcgccggttctttatggactgcgata
ttgaggtgaccgattcGGAGACGGGAACCCTGCTAGTTATCCACGCATCA
>Replication_Deletion-10_6-476
TCATGTTATCCCGTATGCGGCGTATACTCGTCTCCattttataccgcctatggcatctct
ggaggagaagggagtctcattcacctccaagtttgtgattgcctccactaacgccagtat
agtgccaacagtctcggattcagatgccattcgtcgccggttctttatggactgcgatat
tgaggtgaccgattcGGAGACGGGGAACCCTGCTAGTTATCCACGCATCA
>Replication_Deletion-10_9-476
TCATGTTATCCCGTATGCGGCGTATACTACGTCTCCattttataccgcctatggcatctc
tggaggagaagggagtctcattcacctccaagtttgtgattgcctccactaacgccagtg
tgccaacagtctcggattcagatgccattcgtcgccggttctttatggactgcgatattg
aggtgaccgattcGGAGACGAGGGGAACCCTGCTAGTTATCCACGCATCA
>Replication_Deletion-10_3-477
TCATGTTATCCCGTATGCGGCGTATACGTCTCCattttataccgcctatggcatctctgg
aggagaagggagtctcattcacctccaagtttgtgattgcctccactaacgccagtaaca
tagtgccaacagtctcggattcagatgccattcgtcgccggttctttatggactgcgata
ttgaggtgaccgattcGGAGACGGGAACCCTGCTAGTTATCCACGCATCA
>Replication_Deletion-10_6-477
TCATGTTATCCCGTATGCGGCGTATACTCGTCTCCattttataccgcctatggcatctct
ggaggagaagggagtctcattcacctccaagtttgtgattgcctccactaacgccagtaa
cgtgccaacagtctcggattcagatgccattcgtcgccggttctttatggactgcgatat
tgaggtgaccgattcGGAGACGGGGAACCCTGCTAGTTATCCACGCATCA
>Replication_Deletion-10_9-477
TCATGTTATCCCGTATGCGGCGTATACTACGTCTCCattttataccgcctatggcatctc
tggaggagaagggagtctcattcacctccaagtttgtgattgcctccactaacgccagta
acccaacagtctcggattcagatgccattcgtcgccggttctttatggactgcgatattg
aggtgaccgattcGGAGACGAGGGGAACCCTGCTAGTTATCCACGCATCA
>Replication_Deletion-10_3-478
TCATGTTATCCCGTATGCGGCGTATACGTCTCCattttataccgcctatggcatctctgg
aggagaagggagtctcattcacctccaagtttgtgattgcctccactaacgccagtaaca
tcgtgccaacagtctcggattcagatgccattcgtcgccggttctttatggactgcgata
ttgaggtgaccgattcGGAGACGGGAACCCTGCTAGTTATCCACGCATCA
>Replication_Deletion-10_6-478
TCATGTTATCCCGTATGCGGCGTATACTCGTCTCCattttataccgcctatggcatctct
ggaggagaagggagtctcattcacctccaagtttgtgattgcctccactaacgccagtaa
catcccaacagtctcggattcagatgccattcgtcgccggttctttatggactgcgatat
tgaggtgaccgattcGGAGACGGGGAACCCTGCTAGTTATCCACGCATCA
>Replication_Deletion-10_9-478
TCATGTTATCCCGTATGCGGCGTATACTACGTCTCCattttataccgcctatggcatctc
tggaggagaagggagtctcattcacctccaagtttgtgattgcctccactaacgccagta
acatcacagtctcggattcagatgccattcgtcgccggttctttatggactgcgatattg
aggtgaccgattcGGAGACGAGGGGAACCCTGCTAGTTATCCACGCATCA
>Replication_Deletion-10_3-479
TCATGTTATCCCGTATGCGGCGTATACGTCTCCattttataccgcctatggcatctctgg
aggagaagggagtctcattcacctccaagtttgtgattgcctccactaacgccagtaaca
tcataccaacagtctcggattcagatgccattcgtcgccggttctttatggactgcgata
ttgaggtgaccgattcGGAGACGGGAACCCTGCTAGTTATCCACGCATCA
>Replication_Deletion-10_6-479
TCATGTTATCCCGTATGCGGCGTATACTCGTCTCCattttataccgcctatggcatctct
ggaggagaagggagtctcattcacctccaagtttgtgattgcctccactaacgccagtaa
catcataacagtctcggattcagatgccattcgtcgccggttctttatggactgcgatat
tgaggtgaccgattcGGAGACGGGGAACCCTGCTAGTTATCCACGCATCA
>Replication_Deletion-10_9-479
TCATGTTATCCCGTATGCGGCGTATACTACGTCTCCattttataccgcctatggcatctc
tggaggagaagggagtctcattcacctccaagtttgtgattgcctccactaacgccagta
acatcatagtctcggattcagatgccattcgtcgccggttctttatggactgcgatattg
aggtgaccgattcGGAGACGAGGGGAACCCTGCTAGTTATCCACGCATCA
>Replication_Deletion-10_3-480
TCATGTTATCCCGTATGCGGCGTATACGTCTCCattttataccgcctatggcatctctgg
aggagaagggagtctcattcacctccaagtttgtgattgcctccactaacgccagtaaca
tcatagtgacagtctcggattcagatgccattcgtcgccggttctttatggactgcgata
ttgaggtgaccgattcGGAGACGGGAACCCTGCTAGTTATCCACGCATCA
>Replication_Deletion-10_6-480
TCATGTTATCCCGTATGCGGCGTATACTCGTCTCCattttataccgcctatggcatctct
ggaggagaagggagtctcattcacctccaagtttgtgattgcctccactaacgccagtaa
catcatagtggtctcggattcagatgccattcgtcgccggttctttatggactgcgatat
tgaggtgaccgattcGGAGACGGGGAACCCTGCTAGTTATCCACGCATCA
>Replication_Deletion-10_9-480
TCATGTTATCCCGTATGCGGCGTATACTACGTCTCCattttataccgcctatggcatctc
tggaggagaagggagtctcattcacctccaagtttgtgattgcctccactaacgccagta
acatcatagtgtcggattcagatgccattcgtcgccggttctttatggactgcgatattg
aggtgaccgattcGGAGACGAGGGGAACCCTGCTAGTTATCCACGCATCA
>Replication_Deletion-10_3-481
TCATGTTATCCCGTATGCGGCGTATACGTCTCCattttataccgcctatggcatctctgg
aggagaagggagtctcattcacctccaagtttgtgattgcctccactaacgccagtaaca
tcatagtgccagtctcggattcagatgccattcgtcgccggttctttatggactgcgata
ttgaggtgaccgattcGGAGACGGGAACCCTGCTAGTTATCCACGCATCA
>Replication_Deletion-10_6-481
TCATGTTATCCCGTATGCGGCGTATACTCGTCTCCattttataccgcctatggcatctct
ggaggagaagggagtctcattcacctccaagtttgtgattgcctccactaacgccagtaa
catcatagtgccatcggattcagatgccattcgtcgccggttctttatggactgcgatat
tgaggtgaccgattcGGAGACGGGGAACCCTGCTAGTTATCCACGCATCA
>Replication_Deletion-10_9-481
TCATGTTATCCCGTATGCGGCGTATACTACGTCTCCattttataccgcctatggcatctc
tggaggagaagggagtctcattcacctccaagtttgtgattgcctccactaacgccagta
acatcatagtgccagattcagatgccattcgtcgccggttctttatggactgcgatattg
aggtgaccgattcGGAGACGAGGGGAACCCTGCTAGTTATCCACGCATCA
>Replication_Deletion-10_3-482
TCATGTTATCCCGTATGCGGCGTATACGTCTCCattttataccgcctatggcatctctgg
aggagaagggagtctcattcacctccaagtttgtgattgcctccactaacgccagtaaca
tcatagtgccaacatcggattcagatgccattcgtcgccggttctttatggactgcgata
ttgaggtgaccgattcGGAGACGGGAACCCTGCTAGTTATCCACGCATCA
>Replication_Deletion-10_6-482
TCATGTTATCCCGTATGCGGCGTATACTCGTCTCCattttataccgcctatggcatctct
ggaggagaagggagtctcattcacctccaagtttgtgattgcctccactaacgccagtaa
catcatagtgccaacagattcagatgccattcgtcgccggttctttatggactgcgatat
tgaggtgaccgattcGGAGACGGGGAACCCTGCTAGTTATCCACGCATCA
>Replication_Deletion-10_9-482
TCATGTTATCCCGTATGCGGCGTATACTACGTCTCCattttataccgcctatggcatctc
tggaggagaagggagtctcattcacctccaagtttgtgattgcctccactaacgccagta
acatcatagtgccaacatcagatgccattcgtcgccggttctttatggactgcgatattg
aggtgaccgattcGGAGACGAGGGGAACCCTGCTAGTTATCCACGCATCA
>Replication_Deletion-10_3-483
TCATGTTATCCCGTATGCGGCGTATACGTCTCCattttataccgcctatggcatctctgg
aggagaagggagtctcattcacctccaagtttgtgattgcctccactaacgccagtaaca
tcatagtgccaacagtcgattcagatgccattcgtcgccggttctttatggactgcgata
ttgaggtgaccgattcGGAGACGGGAACCCTGCTAGTTATCCACGCATCA
>Replication_Deletion-10_6-483
TCATGTTATCCCGTATGCGGCGTATACTCGTCTCCattttataccgcctatggcatctct
ggaggagaagggagtctcattcacctccaagtttgtgattgcctccactaacgccagtaa
catcatagtgccaacagtctcagatgccattcgtcgccggttctttatggactgcgatat
tgaggtgaccgattcGGAGACGGGGAACCCTGCTAGTTATCCACGCATCA
>Replication_Deletion-10_9-483
TCATGTTATCCCGTATGCGGCGTATACTACGTCTCCattttataccgcctatggcatctc
tggaggagaagggagtctcattcacctccaagtttgtgattgcctccactaacgccagta
acatcatagtgccaacagtcgatgccattcgtcgccggttctttatggactgcgatattg
aggtgaccgattcGGAGACGAGGGGAACCCTGCTAGTTATCCACGCATCA
>Replication_Deletion-10_3-484
TCATGTTATCCCGTATGCGGCGTATACGTCTCCattttataccgcctatggcatctctgg
aggagaagggagtctcattcacctccaagtttgtgattgcctccactaacgccagtaaca
tcatagtgccaacagtctcgtcagatgccattcgtcgccggttctttatggactgcgata
ttgaggtgaccgattcGGAGACGGGAACCCTGCTAGTTATCCACGCATCA
>Replication_Deletion-10_6-484
TCATGTTATCCCGTATGCGGCGTATACTCGTCTCCattttataccgcctatggcatctct
ggaggagaagggagtctcattcacctccaagtttgtgattgcctccactaacgccagtaa
catcatagtgccaacagtctcggatgccattcgtcgccggttctttatggactgcgatat
tgaggtgaccgattcGGAGACGGGGAACCCTGCTAGTTATCCACGCATCA
>Replication_Deletion-10_9-484
TCATGTTATCCCGTATGCGGCGTATACTACGTCTCCattttataccgcctatggcatctc
tggaggagaagggagtctcattcacctccaagtttgtgattgcctccactaacgccagta
acatcatagtgccaacagtctcggccattcgtcgccggttctttatggactgcgatattg
aggtgaccgattcGGAGACGAGGGGAACCCTGCTAGTTATCCACGCATCA
>Replication_Deletion-10_3-485
TCATGTTATCCCGTATGCGGCGTATACGTCTCCattttataccgcctatggcatctctgg
aggagaagggagtctcattcacctccaagtttgtgattgcctccactaacgccagtaaca
tcatagtgccaacagtctcggatgatgccattcgtcgccggttctttatggactgcgata
ttgaggtgaccgattcGGAGACGGGAACCCTGCTAGTTATCCACGCATCA
>Replication_Deletion-10_6-485
TCATGTTATCCCGTATGCGGCGTATACTCGTCTCCattttataccgcctatggcatctct
ggaggagaagggagtctcattcacctccaagtttgtgattgcctccactaacgccagtaa
catcatagtgccaacagtctcggatgccattcgtcgccggttctttatggactgcgatat
tgaggtgaccgattcGGAGACGGGGAACCCTGCTAGTTATCCACGCATCA
>Replication_Deletion-10_9-485
TCATGTTATCCCGTATGCGGCGTATACTACGTCTCCattttataccgcctatggcatctc
tggaggagaagggagtctcattcacctccaagtttgtgattgcctccactaacgccagta
acatcatagtgccaacagtctcggatattcgtcgccggttctttatggactgcgatattg
aggtgaccgattcGGAGACGAGGGGAACCCTGCTAGTTATCCACGCATCA
>Replication_Deletion-10_3-486
TCATGTTATCCCGTATGCGGCGTATACGTCTCCattttataccgcctatggcatctctgg
aggagaagggagtctcattcacctccaagtttgtgattgcctccactaacgccagtaaca
tcatagtgccaacagtctcggattcagccattcgtcgccggttctttatggactgcgata
ttgaggtgaccgattcGGAGACGGGAACCCTGCTAGTTATCCACGCATCA
>Replication_Deletion-10_6-486
TCATGTTATCCCGTATGCGGCGTATACTCGTCTCCattttataccgcctatggcatctct
ggaggagaagggagtctcattcacctccaagtttgtgattgcctccactaacgccagtaa
catcatagtgccaacagtctcggattcaattcgtcgccggttctttatggactgcgatat
tgaggtgaccgattcGGAGACGGGGAACCCTGCTAGTTATCCACGCATCA
>Replication_Deletion-10_9-486
TCATGTTATCCCGTATGCGGCGTATACTACGTCTCCattttataccgcctatggcatctc
tggaggagaagggagtctcattcacctccaagtttgtgattgcctccactaacgccagta
acatcatagtgccaacagtctcggattcacgtcgccggttctttatggactgcgatattg
aggtgaccgattcGGAGACGAGGGGAACCCTGCTAGTTATCCACGCATCA
>Replication_Deletion-10_3-487
TCATGTTATCCCGTATGCGGCGTATACGTCTCCattttataccgcctatggcatctctgg
aggagaagggagtctcattcacctccaagtttgtgattgcctccactaacgccagtaaca
tcatagtgccaacagtctcggattcagatattcgtcgccggttctttatggactgcgata
ttgaggtgaccgattcGGAGACGGGAACCCTGCTAGTTATCCACGCATCA
>Replication_Deletion-10_6-487
TCATGTTATCCCGTATGCGGCGTATACTCGTCTCCattttataccgcctatggcatctct
ggaggagaagggagtctcattcacctccaagtttgtgattgcctccactaacgccagtaa
catcatagtgccaacagtctcggattcagatcgtcgccggttctttatggactgcgatat
tgaggtgaccgattcGGAGACGGGGAACCCTGCTAGTTATCCACGCATCA
>Replication_Deletion-10_9-487
TCATGTTATCCCGTATGCGGCGTATACTACGTCTCCattttataccgcctatggcatctc
tggaggagaagggagtctcattcacctccaagtttgtgattgcctccactaacgccagta
acatcatagtgccaacagtctcggattcagatcgccggttctttatggactgcgatattg
aggtgaccgattcGGAGACGAGGGGAACCCTGCTAGTTATCCACGCATCA
>Replication_Deletion-10_3-488
TCATGTTATCCCGTATGCGGCGTATACGTCTCCattttataccgcctatggcatctctgg
aggagaagggagtctcattcacctccaagtttgtgattgcctccactaacgccagtaaca
tcatagtgccaacagtctcggattcagatgcccgtcgccggttctttatggactgcgata
ttgaggtgaccgattcGGAGACGGGAACCCTGCTAGTTATCCACGCATCA
>Replication_Deletion-10_6-488
TCATGTTATCCCGTATGCGGCGTATACTCGTCTCCattttataccgcctatggcatctct
ggaggagaagggagtctcattcacctccaagtttgtgattgcctccactaacgccagtaa
catcatagtgccaacagtctcggattcagatgcccgccggttctttatggactgcgatat
tgaggtgaccgattcGGAGACGGGGAACCCTGCTAGTTATCCACGCATCA
>Replication_Deletion-10_9-488
TCATGTTATCCCGTATGCGGCGTATACTACGTCTCCattttataccgcctatggcatctc
tggaggagaagggagtctcattcacctccaagtttgtgattgcctccactaacgccagta
acatcatagtgccaacagtctcggattcagatgcccggttctttatggactgcgatattg
aggtgaccgattcGGAGACGAGGGGAACCCTGCTAGTTATCCACGCATCA
>Replication_Deletion-10_3-489
TCATGTTATCCCGTATGCGGCGTATACGTCTCCattttataccgcctatggcatctctgg
aggagaagggagtctcattcacctccaagtttgtgattgcctccactaacgccagtaaca
tcatagtgccaacagtctcggattcagatgccattcgccggttctttatggactgcgata
ttgaggtgaccgattcGGAGACGGGAACCCTGCTAGTTATCCACGCATCA
>Replication_Deletion-10_6-489
TCATGTTATCCCGTATGCGGCGTATACTCGTCTCCattttataccgcctatggcatctct
ggaggagaagggagtctcattcacctccaagtttgtgattgcctccactaacgccagtaa
catcatagtgccaacagtctcggattcagatgccattcggttctttatggactgcgatat
tgaggtgaccgattcGGAGACGGGGAACCCTGCTAGTTATCCACGCATCA
>Replication_Deletion-10_9-489
TCATGTTATCCCGTATGCGGCGTATACTACGTCTCCattttataccgcctatggcatctc
tggaggagaagggagtctcattcacctccaagtttgtgattgcctccactaacgccagta
acatcatagtgccaacagtctcggattcagatgccattttctttatggactgcgatattg
aggtgaccgattcGGAGACGAGGGGAACCCTGCTAGTTATCCACGCATCA
>Replication_Deletion-10_3-490
TCATGTTATCCCGTATGCGGCGTATACGTCTCCattttataccgcctatggcatctctgg
aggagaagggagtctcattcacctccaagtttgtgattgcctccactaacgccagtaaca
tcatagtgccaacagtctcggattcagatgccattcgtcggttctttatggactgcgata
ttgaggtgaccgattcGGAGACGGGAACCCTGCTAGTTATCCACGCATCA
>Replication_Deletion-10_6-490
TCATGTTATCCCGTATGCGGCGTATACTCGTCTCCattttataccgcctatggcatctct
ggaggagaagggagtctcattcacctccaagtttgtgattgcctccactaacgccagtaa
catcatagtgccaacagtctcggattcagatgccattcgtttctttatggactgcgatat
tgaggtgaccgattcGGAGACGGGGAACCCTGCTAGTTATCCACGCATCA
>Replication_Deletion-10_9-490
TCATGTTATCCCGTATGCGGCGTATACTACGTCTCCattttataccgcctatggcatctc
tggaggagaagggagtctcattcacctccaagtttgtgattgcctccactaacgccagta
acatcatagtgccaacagtctcggattcagatgccattcgttttatggactgcgatattg
aggtgaccgattcGGAGACGAGGGGAACCCTGCTAGTTATCCACGCATCA
>Replication_Deletion-10_3-491
TCATGTTATCCCGTATGCGGCGTATACGTCTCCattttataccgcctatggcatctctgg
aggagaagggagtctcattcacctccaagtttgtgattgcctccactaacgccagtaaca
tcatagtgccaacagtctcggattcagatgccattcgtcgcttctttatggactgcgata
ttgaggtgaccgattcGGAGACGGGAACCCTGCTAGTTATCCACGCATCA
>Replication_Deletion-10_6-491
TCATGTTATCCCGTATGCGGCGTATACTCGTCTCCattttataccgcctatggcatctct
ggaggagaagggagtctcattcacctccaagtttgtgattgcctccactaacgccagtaa
catcatagtgccaacagtctcggattcagatgccattcgtcgctttatggactgcgatat
tgaggtgaccgattcGGAGACGGGGAACCCTGCTAGTTATCCACGCATCA
>Replication_Deletion-10_9-491
TCATGTTATCCCGTATGCGGCGTATACTACGTCTCCattttataccgcctatggcatctc
tggaggagaagggagtctcattcacctccaagtttgtgattgcctccactaacgccagta
acatcatagtgccaacagtctcggattcagatgccattcgtcgcatggactgcgatattg
aggtgaccgattcGGAGACGAGGGGAACCCTGCTAGTTATCCACGCATCA
>Replication_Deletion-10_3-492
TCATGTTATCCCGTATGCGGCGTATACGTCTCCattttataccgcctatggcatctctgg
aggagaagggagtctcattcacctccaagtttgtgattgcctccactaacgccagtaaca
tcatagtgccaacagtctcggattcagatgccattcgtcgccggtttatggactgcgata
ttgaggtgaccgattcGGAGACGGGAACCCTGCTAGTTATCCACGCATCA
>Replication_Deletion-10_6-492
TCATGTTATCCCGTATGCGGCGTATACTCGTCTCCattttataccgcctatggcatctct
ggaggagaagggagtctcattcacctccaagtttgtgattgcctccactaacgccagtaa
catcatagtgccaacagtctcggattcagatgccattcgtcgccggatggactgcgatat
tgaggtgaccgattcGGAGACGGGGAACCCTGCTAGTTATCCACGCATCA
>Replication_Deletion-10_9-492
TCATGTTATCCCGTATGCGGCGTATACTACGTCTCCattttataccgcctatggcatctc
tggaggagaagggagtctcattcacctccaagtttgtgattgcctccactaacgccagta
acatcatagtgccaacagtctcggattcagatgccattcgtcgccgggactgcgatattg
aggtgaccgattcGGAGACGAGGGGAACCCTGCTAGTTATCCACGCATCA
>Replication_Deletion-10_3-493
TCATGTTATCCCGTATGCGGCGTATACGTCTCCattttataccgcctatggcatctctgg
aggagaagggagtctcattcacctccaagtttgtgattgcctccactaacgccagtaaca
tcatagtgccaacagtctcggattcagatgccattcgtcgccggttcatggactgcgata
ttgaggtgaccgattcGGAGACGGGAACCCTGCTAGTTATCCACGCATCA
>Replication_Deletion-10_6-493
TCATGTTATCCCGTATGCGGCGTATACTCGTCTCCattttataccgcctatggcatctct
ggaggagaagggagtctcattcacctccaagtttgtgattgcctccactaacgccagtaa
catcatagtgccaacagtctcggattcagatgccattcgtcgccggttcgactgcgatat
tgaggtgaccgattcGGAGACGGGGAACCCTGCTAGTTATCCACGCATCA
>Replication_Deletion-10_9-493
TCATGTTATCCCGTATGCGGCGTATACTACGTCTCCattttataccgcctatggcatctc
tggaggagaagggagtctcattcacctccaagtttgtgattgcctccactaacgccagta
acatcatagtgccaacagtctcggattcagatgccattcgtcgccggttctgcgatattg
aggtgaccgattcGGAGACGAGGGGAACCCTGCTAGTTATCCACGCATCA
>Replication_Deletion-10_3-494
TCATGTTATCCCGTATGCGGCGTATACGTCTCCattttataccgcctatggcatctctgg
aggagaagggagtctcattcacctccaagtttgtgattgcctccactaacgccagtaaca
tcatagtgccaacagtctcggattcagatgccattcgtcgccggttctttgactgcgata
ttgaggtgaccgattcGGAGACGGGAACCCTGCTAGTTATCCACGCATCA
>Replication_Deletion-10_6-494
TCATGTTATCCCGTATGCGGCGTATACTCGTCTCCattttataccgcctatggcatctct
ggaggagaagggagtctcattcacctccaagtttgtgattgcctccactaacgccagtaa
catcatagtgccaacagtctcggattcagatgccattcgtcgccggttcttttgcgatat
tgaggtgaccgattcGGAGACGGGGAACCCTGCTAGTTATCCACGCATCA
>Replication_Deletion-10_9-494
TCATGTTATCCCGTATGCGGCGTATACTACGTCTCCattttataccgcctatggcatctc
tggaggagaagggagtctcattcacctccaagtttgtgattgcctccactaacgccagta
acatcatagtgccaacagtctcggattcagatgccattcgtcgccggttctttgatattg
aggtgaccgattcGGAGACGAGGGGAACCCTGCTAGTTATCCACGCATCA
>Replication_Deletion-10_3-495
TCATGTTATCCCGTATGCGGCGTATACGTCTCCattttataccgcctatggcatctctgg
aggagaagggagtctcattcacctccaagtttgtgattgcctccactaacgccagtaaca
tcatagtgccaacagtctcggattcagatgccattcgtcgccggttctttatgtgcgata
ttgaggtgaccgattcGGAGACGGGAACCCTGCTAGTTATCCACGCATCA
>Replication_Deletion-10_6-495
TCATGTTATCCCGTATGCGGCGTATACTCGTCTCCattttataccgcctatggcatctct
ggaggagaagggagtctcattcacctccaagtttgtgattgcctccactaacgccagtaa
catcatagtgccaacagtctcggattcagatgccattcgtcgccggttctttatggatat
tgaggtgaccgattcGGAGACGGGGAACCCTGCTAGTTATCCACGCATCA
>Replication_Deletion-10_9-495
TCATGTTATCCCGTATGCGGCGTATACTACGTCTCCattttataccgcctatggcatctc
tggaggagaagggagtctcattcacctccaagtttgtgattgcctccactaacgccagta
acatcatagtgccaacagtctcggattcagatgccattcgtcgccggttctttatgattg
aggtgaccgattcGGAGACGAGGGGAACCCTGCTAGTTATCCACGCATCA
>Replication_Deletion-10_3-496
TCATGTTATCCCGTATGCGGCGTATACGTCTCCattttataccgcctatggcatctctgg
aggagaagggagtctcattcacctccaagtttgtgattgcctccactaacgccagtaaca
tcatagtgccaacagtctcggattcagatgccattcgtcgccggttctttatggacgata
ttgaggtgaccgattcGGAGACGGGAACCCTGCTAGTTATCCACGCATCA
>Replication_Deletion-10_6-496
TCATGTTATCCCGTATGCGGCGTATACTCGTCTCCattttataccgcctatggcatctct
ggaggagaagggagtctcattcacctccaagtttgtgattgcctccactaacgccagtaa
catcatagtgccaacagtctcggattcagatgccattcgtcgccggttctttatggacat
tgaggtgaccgattcGGAGACGGGGAACCCTGCTAGTTATCCACGCATCA
>Replication_Deletion-10_9-496
TCATGTTATCCCGTATGCGGCGTATACTACGTCTCCattttataccgcctatggcatctc
tggaggagaagggagtctcattcacctccaagtttgtgattgcctccactaacgccagta
acatcatagtgccaacagtctcggattcagatgccattcgtcgccggttctttatggacg
aggtgaccgattcGGAGACGAGGGGAACCCTGCTAGTTATCCACGCATCA
>Replication_Deletion-10_3-497
TCATGTTATCCCGTATGCGGCGTATACGTCTCCattttataccgcctatggcatctctgg
aggagaagggagtctcattcacctccaagtttgtgattgcctccactaacgccagtaaca
tcatagtgccaacagtctcggattcagatgccattcgtcgccggttctttatggactgca
ttgaggtgaccgattcGGAGACGGGAACCCTGCTAGTTATCCACGCATCA
>Replication_Deletion-10_6-497
TCATGTTATCCCGTATGCGGCGTATACTCGTCTCCattttataccgcctatggcatctct
ggaggagaagggagtctcattcacctccaagtttgtgattgcctccactaacgccagtaa
catcatagtgccaacagtctcggattcagatgccattcgtcgccggttctttatggactg
cgaggtgaccgattcGGAGACGGGGAACCCTGCTAGTTATCCACGCATCA
>Replication_Deletion-10_9-497
TCATGTTATCCCGTATGCGGCGTATACTACGTCTCCattttataccgcctatggcatctc
tggaggagaagggagtctcattcacctccaagtttgtgattgcctccactaacgccagta
acatcatagtgccaacagtctcggattcagatgccattcgtcgccggttctttatggact
gcgtgaccgattcGGAGACGAGGGGAACCCTGCTAGTTATCCACGCATCA
>Replication_Deletion-10_3-498
TCATGTTATCCCGTATGCGGCGTATACGTCTCCattttataccgcctatggcatctctgg
aggagaagggagtctcattcacctccaagtttgtgattgcctccactaacgccagtaaca
tcatagtgccaacagtctcggattcagatgccattcgtcgccggttctttatggactgcg
atgaggtgaccgattcGGAGACGGGAACCCTGCTAGTTATCCACGCATCA
>Replication_Deletion-10_6-498
TCATGTTATCCCGTATGCGGCGTATACTCGTCTCCattttataccgcctatggcatctct
ggaggagaagggagtctcattcacctccaagtttgtgattgcctccactaacgccagtaa
catcatagtgccaacagtctcggattcagatgccattcgtcgccggttctttatggactg
cgatgtgaccgattcGGAGACGGGGAACCCTGCTAGTTATCCACGCATCA
>Replication_Deletion-10_9-498
TCATGTTATCCCGTATGCGGCGTATACTACGTCTCCattttataccgcctatggcatctc
tggaggagaagggagtctcattcacctccaagtttgtgattgcctccactaacgccagta
acatcatagtgccaacagtctcggattcagatgccattcgtcgccggttctttatggact
gcgataccgattcGGAGACGAGGGGAACCCTGCTAGTTATCCACGCATCA
>Replication_Deletion-10_3-499
TCATGTTATCCCGTATGCGGCGTATACGTCTCCattttataccgcctatggcatctctgg
aggagaagggagtctcattcacctccaagtttgtgattgcctccactaacgccagtaaca
tcatagtgccaacagtctcggattcagatgccattcgtcgccggttctttatggactgcg
atattgtgaccgattcGGAGACGGGAACCCTGCTAGTTATCCACGCATCA
>Replication_Deletion-10_6-499
TCATGTTATCCCGTATGCGGCGTATACTCGTCTCCattttataccgcctatggcatctct
ggaggagaagggagtctcattcacctccaagtttgtgattgcctccactaacgccagtaa
catcatagtgccaacagtctcggattcagatgccattcgtcgccggttctttatggactg
cgatattaccgattcGGAGACGGGGAACCCTGCTAGTTATCCACGCATCA
>Replication_Deletion-10_9-499
TCATGTTATCCCGTATGCGGCGTATACTACGTCTCCattttataccgcctatggcatctc
tggaggagaagggagtctcattcacctccaagtttgtgattgcctccactaacgccagta
acatcatagtgccaacagtctcggattcagatgccattcgtcgccggttctttatggact
gcgatattgattcGGAGACGAGGGGAACCCTGCTAGTTATCCACGCATCA
>Replication_Deletion-11_3-500
CAGACCTACGGATCTTAGCGACCTTACGTCTCCatattgagaccgattcctataagacag
agctgggcagacttgatgcagggagagcagccaggctgtgctctgagaacaacactgcaa
actttaaacggtgcagtccattagtctgtgggaaagcaatccagcttagggataggaagt
ccaaggtgagatacagGGAGACGTGGTTTGGCGTCAGGTCATACGTGGCT
>Replication_Deletion-11_6-500
CAGACCTACGGATCTTAGCGACCTTAGTCGTCTCCatattgaggattcctataagacaga
gctgggcagacttgatgcagggagagcagccaggctgtgctctgagaacaacactgcaaa
ctttaaacggtgcagtccattagtctgtgggaaagcaatccagcttagggataggaagtc
caaggtgagatacagGGAGACGATGGTTTGGCGTCAGGTCATACGTGGCT
>Replication_Deletion-11_9-500
CAGACCTACGGATCTTAGCGACCTTAGTGCGTCTCCatattgagtcctataagacagagc
tgggcagacttgatgcagggagagcagccaggctgtgctctgagaacaacactgcaaact
ttaaacggtgcagtccattagtctgtgggaaagcaatccagcttagggataggaagtcca
aggtgagatacagGGAGACGTAATGGTTTGGCGTCAGGTCATACGTGGCT
>Replication_Deletion-11_3-501
CAGACCTACGGATCTTAGCGACCTTACGTCTCCatattgaggtggattcctataagacag
agctgggcagacttgatgcagggagagcagccaggctgtgctctgagaacaacactgcaa
actttaaacggtgcagtccattagtctgtgggaaagcaatccagcttagggataggaagt
ccaaggtgagatacagGGAGACGTGGTTTGGCGTCAGGTCATACGTGGCT
>Replication_Deletion-11_6-501
CAGACCTACGGATCTTAGCGACCTTAGTCGTCTCCatattgaggtgtcctataagacaga
gctgggcagacttgatgcagggagagcagccaggctgtgctctgagaacaacactgcaaa
ctttaaacggtgcagtccattagtctgtgggaaagcaatccagcttagggataggaagtc
caaggtgagatacagGGAGACGATGGTTTGGCGTCAGGTCATACGTGGCT
>Replication_Deletion-11_9-501
CAGACCTACGGATCTTAGCGACCTTAGTGCGTCTCCatattgaggtgtataagacagagc
tgggcagacttgatgcagggagagcagccaggctgtgctctgagaacaacactgcaaact
ttaaacggtgcagtccattagtctgtgggaaagcaatccagcttagggataggaagtcca
aggtgagatacagGGAGACGTAATGGTTTGGCGTCAGGTCATACGTGGCT
>Replication_Deletion-11_3-502
CAGACCTACGGATCTTAGCGACCTTACGTCTCCatattgaggtgacctcctataagacag
agctgggcagacttgatgcagggagagcagccaggctgtgctctgagaacaacactgcaa
actttaaacggtgcagtccattagtctgtgggaaagcaatccagcttagggataggaagt
ccaaggtgagatacagGGAGACGTGGTTTGGCGTCAGGTCATACGTGGCT
>Replication_Deletion-11_6-502
CAGACCTACGGATCTTAGCGACCTTAGTCGTCTCCatattgaggtgacctataagacaga
gctgggcagacttgatgcagggagagcagccaggctgtgctctgagaacaacactgcaaa
ctttaaacggtgcagtccattagtctgtgggaaagcaatccagcttagggataggaagtc
caaggtgagatacagGGAGACGATGGTTTGGCGTCAGGTCATACGTGGCT
>Replication_Deletion-11_9-502
CAGACCTACGGATCTTAGCGACCTTAGTGCGTCTCCatattgaggtgaccaagacagagc
tgggcagacttgatgcagggagagcagccaggctgtgctctgagaacaacactgcaaact
ttaaacggtgcagtccattagtctgtgggaaagcaatccagcttagggataggaagtcca
aggtgagatacagGGAGACGTAATGGTTTGGCGTCAGGTCATACGTGGCT
>Replication_Deletion-11_3-503
CAGACCTACGGATCTTAGCGACCTTACGTCTCCatattgaggtgaccgattataagacag
agctgggcagacttgatgcagggagagcagccaggctgtgctctgagaacaacactgcaa
actttaaacggtgcagtccattagtctgtgggaaagcaatccagcttagggataggaagt
ccaaggtgagatacagGGAGACGTGGTTTGGCGTCAGGTCATACGTGGCT
>Replication_Deletion-11_6-503
CAGACCTACGGATCTTAGCGACCTTAGTCGTCTCCatattgaggtgaccgataagacaga
gctgggcagacttgatgcagggagagcagccaggctgtgctctgagaacaacactgcaaa
ctttaaacggtgcagtccattagtctgtgggaaagcaatccagcttagggataggaagtc
caaggtgagatacagGGAGACGATGGTTTGGCGTCAGGTCATACGTGGCT
>Replication_Deletion-11_9-503
CAGACCTACGGATCTTAGCGACCTTAGTGCGTCTCCatattgaggtgaccgatacagagc
tgggcagacttgatgcagggagagcagccaggctgtgctctgagaacaacactgcaaact
ttaaacggtgcagtccattagtctgtgggaaagcaatccagcttagggataggaagtcca
aggtgagatacagGGAGACGTAATGGTTTGGCGTCAGGTCATACGTGGCT
>Replication_Deletion-11_3-504
CAGACCTACGGATCTTAGCGACCTTACGTCTCCatattgaggtgaccgattccaagacag
agctgggcagacttgatgcagggagagcagccaggctgtgctctgagaacaacactgcaa
actttaaacggtgcagtccattagtctgtgggaaagcaatccagcttagggataggaagt
ccaaggtgagatacagGGAGACGTGGTTTGGCGTCAGGTCATACGTGGCT
>Replication_Deletion-11_6-504
CAGACCTACGGATCTTAGCGACCTTAGTCGTCTCCatattgaggtgaccgattccacaga
gctgggcagacttgatgcagggagagcagccaggctgtgctctgagaacaacactgcaaa
ctttaaacggtgcagtccattagtctgtgggaaagcaatccagcttagggataggaagtc
caaggtgagatacagGGAGACGATGGTTTGGCGTCAGGTCATACGTGGCT
>Replication_Deletion-11_9-504
CAGACCTACGGATCTTAGCGACCTTAGTGCGTCTCCatattgaggtgaccgattccgagc
tgggcagacttgatgcagggagagcagccaggctgtgctctgagaacaacactgcaaact
ttaaacggtgcagtccattagtctgtgggaaagcaatccagcttagggataggaagtcca
aggtgagatacagGGAGACGTAATGGTTTGGCGTCAGGTCATACGTGGCT
>Replication_Deletion-11_3-505
CAGACCTACGGATCTTAGCGACCTTACGTCTCCatattgaggtgaccgattcctatacag
agctgggcagacttgatgcagggagagcagccaggctgtgctctgagaacaacactgcaa
actttaaacggtgcagtccattagtctgtgggaaagcaatccagcttagggataggaagt
ccaaggtgagatacagGGAGACGTGGTTTGGCGTCAGGTCATACGTGGCT
>Replication_Deletion-11_6-505
CAGACCTACGGATCTTAGCGACCTTAGTCGTCTCCatattgaggtgaccgattcctatga
gctgggcagacttgatgcagggagagcagccaggctgtgctctgagaacaacactgcaaa
ctttaaacggtgcagtccattagtctgtgggaaagcaatccagcttagggataggaagtc
caaggtgagatacagGGAGACGATGGTTTGGCGTCAGGTCATACGTGGCT
>Replication_Deletion-11_9-505
CAGACCTACGGATCTTAGCGACCTTAGTGCGTCTCCatattgaggtgaccgattcctatc
tgggcagacttgatgcagggagagcagccaggctgtgctctgagaacaacactgcaaact
ttaaacggtgcagtccattagtctgtgggaaagcaatccagcttagggataggaagtcca
aggtgagatacagGGAGACGTAATGGTTTGGCGTCAGGTCATACGTGGCT
>Replication_Deletion-11_3-506
CAGACCTACGGATCTTAGCGACCTTACGTCTCCatattgaggtgaccgattcctataagg
agctgggcagacttgatgcagggagagcagccaggctgtgctctgagaacaacactgcaa
actttaaacggtgcagtccattagtctgtgggaaagcaatccagcttagggataggaagt
ccaaggtgagatacagGGAGACGTGGTTTGGCGTCAGGTCATACGTGGCT
>Replication_Deletion-11_6-506
CAGACCTACGGATCTTAGCGACCTTAGTCGTCTCCatattgaggtgaccgattcctataa
gctgggcagacttgatgcagggagagcagccaggctgtgctctgagaacaacactgcaaa
ctttaaacggtgcagtccattagtctgtgggaaagcaatccagcttagggataggaagtc
caaggtgagatacagGGAGACGATGGTTTGGCGTCAGGTCATACGTGGCT
>Replication_Deletion-11_9-506
CAGACCTACGGATCTTAGCGACCTTAGTGCGTCTCCatattgaggtgaccgattcctata
agggcagacttgatgcagggagagcagccaggctgtgctctgagaacaacactgcaaact
ttaaacggtgcagtccattagtctgtgggaaagcaatccagcttagggataggaagtcca
aggtgagatacagGGAGACGTAATGGTTTGGCGTCAGGTCATACGTGGCT
>Replication_Deletion-11_3-507
CAGACCTACGGATCTTAGCGACCTTACGTCTCCatattgaggtgaccgattcctataaga
[truncated: 666,403 more chars]
