# Supplementary material for: Deep mutation, insertion and deletion scanning across the Enterovirus A proteome reveals constraints shaping viral evolution
Source: Nat Microbiol. 2024 Nov 28;10(1):158–68. doi: 10.1038/s41564-024-01871-y (PMC11726453; doi:10.1038/s41564-024-01871-y)
Supplement: Supplementary file 9 — Contains sequences necessary for generation of AA change libraries in the capsid proteins of EV-A71. [file 41564_2024_1871_MOESM9_ESM.fasta]

#Oligopool for EV-A71 Capsid DMS library
>Capsid_DMS-1_Met2Cys
TCATTCACCTATTCGTGCCGAAGCTCGTCTCCaatcaaacTGCggctcacaagtgtccac
acaacgctccggttcacacgaaaactctaactcagctaccgagggttccactataaacta
tactaccattaattactataaagattcctatgccgccacagcaggtaagcagagccttaa
gcaggacccagacaagttGGAGACGATCATGAGGCCCTACAGAGTGCAAC
>Capsid_DMS-1_Met2Asp
TCATTCACCTATTCGTGCCGAAGCTCGTCTCCaatcaaacGACggctcacaagtgtccac
acaacgctccggttcacacgaaaactctaactcagctaccgagggttccactataaacta
tactaccattaattactataaagattcctatgccgccacagcaggtaagcagagccttaa
gcaggacccagacaagttGGAGACGATCATGAGGCCCTACAGAGTGCAAC
>Capsid_DMS-1_Met2Ser
TCATTCACCTATTCGTGCCGAAGCTCGTCTCCaatcaaacTCTggctcacaagtgtccac
acaacgctccggttcacacgaaaactctaactcagctaccgagggttccactataaacta
tactaccattaattactataaagattcctatgccgccacagcaggtaagcagagccttaa
gcaggacccagacaagttGGAGACGATCATGAGGCCCTACAGAGTGCAAC
>Capsid_DMS-1_Met2Gln
TCATTCACCTATTCGTGCCGAAGCTCGTCTCCaatcaaacCAAggctcacaagtgtccac
acaacgctccggttcacacgaaaactctaactcagctaccgagggttccactataaacta
tactaccattaattactataaagattcctatgccgccacagcaggtaagcagagccttaa
gcaggacccagacaagttGGAGACGATCATGAGGCCCTACAGAGTGCAAC
>Capsid_DMS-1_Met2Asn
TCATTCACCTATTCGTGCCGAAGCTCGTCTCCaatcaaacAACggctcacaagtgtccac
acaacgctccggttcacacgaaaactctaactcagctaccgagggttccactataaacta
tactaccattaattactataaagattcctatgccgccacagcaggtaagcagagccttaa
gcaggacccagacaagttGGAGACGATCATGAGGCCCTACAGAGTGCAAC
>Capsid_DMS-1_Met2Pro
TCATTCACCTATTCGTGCCGAAGCTCGTCTCCaatcaaacCCTggctcacaagtgtccac
acaacgctccggttcacacgaaaactctaactcagctaccgagggttccactataaacta
tactaccattaattactataaagattcctatgccgccacagcaggtaagcagagccttaa
gcaggacccagacaagttGGAGACGATCATGAGGCCCTACAGAGTGCAAC
>Capsid_DMS-1_Met2Lys
TCATTCACCTATTCGTGCCGAAGCTCGTCTCCaatcaaacAAGggctcacaagtgtccac
acaacgctccggttcacacgaaaactctaactcagctaccgagggttccactataaacta
tactaccattaattactataaagattcctatgccgccacagcaggtaagcagagccttaa
gcaggacccagacaagttGGAGACGATCATGAGGCCCTACAGAGTGCAAC
>Capsid_DMS-1_Met2Thr
TCATTCACCTATTCGTGCCGAAGCTCGTCTCCaatcaaacACCggctcacaagtgtccac
acaacgctccggttcacacgaaaactctaactcagctaccgagggttccactataaacta
tactaccattaattactataaagattcctatgccgccacagcaggtaagcagagccttaa
gcaggacccagacaagttGGAGACGATCATGAGGCCCTACAGAGTGCAAC
>Capsid_DMS-1_Met2Phe
TCATTCACCTATTCGTGCCGAAGCTCGTCTCCaatcaaacTTCggctcacaagtgtccac
acaacgctccggttcacacgaaaactctaactcagctaccgagggttccactataaacta
tactaccattaattactataaagattcctatgccgccacagcaggtaagcagagccttaa
gcaggacccagacaagttGGAGACGATCATGAGGCCCTACAGAGTGCAAC
>Capsid_DMS-1_Met2Ala
TCATTCACCTATTCGTGCCGAAGCTCGTCTCCaatcaaacGCGggctcacaagtgtccac
acaacgctccggttcacacgaaaactctaactcagctaccgagggttccactataaacta
tactaccattaattactataaagattcctatgccgccacagcaggtaagcagagccttaa
gcaggacccagacaagttGGAGACGATCATGAGGCCCTACAGAGTGCAAC
>Capsid_DMS-1_Met2Gly
TCATTCACCTATTCGTGCCGAAGCTCGTCTCCaatcaaacGGGggctcacaagtgtccac
acaacgctccggttcacacgaaaactctaactcagctaccgagggttccactataaacta
tactaccattaattactataaagattcctatgccgccacagcaggtaagcagagccttaa
gcaggacccagacaagttGGAGACGATCATGAGGCCCTACAGAGTGCAAC
>Capsid_DMS-1_Met2Ile
TCATTCACCTATTCGTGCCGAAGCTCGTCTCCaatcaaacATTggctcacaagtgtccac
acaacgctccggttcacacgaaaactctaactcagctaccgagggttccactataaacta
tactaccattaattactataaagattcctatgccgccacagcaggtaagcagagccttaa
gcaggacccagacaagttGGAGACGATCATGAGGCCCTACAGAGTGCAAC
>Capsid_DMS-1_Met2Leu
TCATTCACCTATTCGTGCCGAAGCTCGTCTCCaatcaaacCTTggctcacaagtgtccac
acaacgctccggttcacacgaaaactctaactcagctaccgagggttccactataaacta
tactaccattaattactataaagattcctatgccgccacagcaggtaagcagagccttaa
gcaggacccagacaagttGGAGACGATCATGAGGCCCTACAGAGTGCAAC
>Capsid_DMS-1_Met2His
TCATTCACCTATTCGTGCCGAAGCTCGTCTCCaatcaaacCATggctcacaagtgtccac
acaacgctccggttcacacgaaaactctaactcagctaccgagggttccactataaacta
tactaccattaattactataaagattcctatgccgccacagcaggtaagcagagccttaa
gcaggacccagacaagttGGAGACGATCATGAGGCCCTACAGAGTGCAAC
>Capsid_DMS-1_Met2Arg
TCATTCACCTATTCGTGCCGAAGCTCGTCTCCaatcaaacAGGggctcacaagtgtccac
acaacgctccggttcacacgaaaactctaactcagctaccgagggttccactataaacta
tactaccattaattactataaagattcctatgccgccacagcaggtaagcagagccttaa
gcaggacccagacaagttGGAGACGATCATGAGGCCCTACAGAGTGCAAC
>Capsid_DMS-1_Met2Trp
TCATTCACCTATTCGTGCCGAAGCTCGTCTCCaatcaaacTGGggctcacaagtgtccac
acaacgctccggttcacacgaaaactctaactcagctaccgagggttccactataaacta
tactaccattaattactataaagattcctatgccgccacagcaggtaagcagagccttaa
gcaggacccagacaagttGGAGACGATCATGAGGCCCTACAGAGTGCAAC
>Capsid_DMS-1_Met2Val
TCATTCACCTATTCGTGCCGAAGCTCGTCTCCaatcaaacGTGggctcacaagtgtccac
acaacgctccggttcacacgaaaactctaactcagctaccgagggttccactataaacta
tactaccattaattactataaagattcctatgccgccacagcaggtaagcagagccttaa
gcaggacccagacaagttGGAGACGATCATGAGGCCCTACAGAGTGCAAC
>Capsid_DMS-1_Met2Glu
TCATTCACCTATTCGTGCCGAAGCTCGTCTCCaatcaaacGAGggctcacaagtgtccac
acaacgctccggttcacacgaaaactctaactcagctaccgagggttccactataaacta
tactaccattaattactataaagattcctatgccgccacagcaggtaagcagagccttaa
gcaggacccagacaagttGGAGACGATCATGAGGCCCTACAGAGTGCAAC
>Capsid_DMS-1_Met2Tyr
TCATTCACCTATTCGTGCCGAAGCTCGTCTCCaatcaaacTATggctcacaagtgtccac
acaacgctccggttcacacgaaaactctaactcagctaccgagggttccactataaacta
tactaccattaattactataaagattcctatgccgccacagcaggtaagcagagccttaa
gcaggacccagacaagttGGAGACGATCATGAGGCCCTACAGAGTGCAAC
>Capsid_DMS-1_Gly3Cys
TCATTCACCTATTCGTGCCGAAGCTCGTCTCCaatcaaacatgTGCtcacaagtgtccac
acaacgctccggttcacacgaaaactctaactcagctaccgagggttccactataaacta
tactaccattaattactataaagattcctatgccgccacagcaggtaagcagagccttaa
gcaggacccagacaagttGGAGACGATCATGAGGCCCTACAGAGTGCAAC
>Capsid_DMS-1_Gly3Asp
TCATTCACCTATTCGTGCCGAAGCTCGTCTCCaatcaaacatgGACtcacaagtgtccac
acaacgctccggttcacacgaaaactctaactcagctaccgagggttccactataaacta
tactaccattaattactataaagattcctatgccgccacagcaggtaagcagagccttaa
gcaggacccagacaagttGGAGACGATCATGAGGCCCTACAGAGTGCAAC
>Capsid_DMS-1_Gly3Ser
TCATTCACCTATTCGTGCCGAAGCTCGTCTCCaatcaaacatgTCTtcacaagtgtccac
acaacgctccggttcacacgaaaactctaactcagctaccgagggttccactataaacta
tactaccattaattactataaagattcctatgccgccacagcaggtaagcagagccttaa
gcaggacccagacaagttGGAGACGATCATGAGGCCCTACAGAGTGCAAC
>Capsid_DMS-1_Gly3Gln
TCATTCACCTATTCGTGCCGAAGCTCGTCTCCaatcaaacatgCAGtcacaagtgtccac
acaacgctccggttcacacgaaaactctaactcagctaccgagggttccactataaacta
tactaccattaattactataaagattcctatgccgccacagcaggtaagcagagccttaa
gcaggacccagacaagttGGAGACGATCATGAGGCCCTACAGAGTGCAAC
>Capsid_DMS-1_Gly3Met
TCATTCACCTATTCGTGCCGAAGCTCGTCTCCaatcaaacatgATGtcacaagtgtccac
acaacgctccggttcacacgaaaactctaactcagctaccgagggttccactataaacta
tactaccattaattactataaagattcctatgccgccacagcaggtaagcagagccttaa
gcaggacccagacaagttGGAGACGATCATGAGGCCCTACAGAGTGCAAC
>Capsid_DMS-1_Gly3Asn
TCATTCACCTATTCGTGCCGAAGCTCGTCTCCaatcaaacatgAATtcacaagtgtccac
acaacgctccggttcacacgaaaactctaactcagctaccgagggttccactataaacta
tactaccattaattactataaagattcctatgccgccacagcaggtaagcagagccttaa
gcaggacccagacaagttGGAGACGATCATGAGGCCCTACAGAGTGCAAC
>Capsid_DMS-1_Gly3Pro
TCATTCACCTATTCGTGCCGAAGCTCGTCTCCaatcaaacatgCCCtcacaagtgtccac
acaacgctccggttcacacgaaaactctaactcagctaccgagggttccactataaacta
tactaccattaattactataaagattcctatgccgccacagcaggtaagcagagccttaa
gcaggacccagacaagttGGAGACGATCATGAGGCCCTACAGAGTGCAAC
>Capsid_DMS-1_Gly3Lys
TCATTCACCTATTCGTGCCGAAGCTCGTCTCCaatcaaacatgAAAtcacaagtgtccac
acaacgctccggttcacacgaaaactctaactcagctaccgagggttccactataaacta
tactaccattaattactataaagattcctatgccgccacagcaggtaagcagagccttaa
gcaggacccagacaagttGGAGACGATCATGAGGCCCTACAGAGTGCAAC
>Capsid_DMS-1_Gly3Thr
TCATTCACCTATTCGTGCCGAAGCTCGTCTCCaatcaaacatgACCtcacaagtgtccac
acaacgctccggttcacacgaaaactctaactcagctaccgagggttccactataaacta
tactaccattaattactataaagattcctatgccgccacagcaggtaagcagagccttaa
gcaggacccagacaagttGGAGACGATCATGAGGCCCTACAGAGTGCAAC
>Capsid_DMS-1_Gly3Phe
TCATTCACCTATTCGTGCCGAAGCTCGTCTCCaatcaaacatgTTCtcacaagtgtccac
acaacgctccggttcacacgaaaactctaactcagctaccgagggttccactataaacta
tactaccattaattactataaagattcctatgccgccacagcaggtaagcagagccttaa
gcaggacccagacaagttGGAGACGATCATGAGGCCCTACAGAGTGCAAC
>Capsid_DMS-1_Gly3Ala
TCATTCACCTATTCGTGCCGAAGCTCGTCTCCaatcaaacatgGCCtcacaagtgtccac
acaacgctccggttcacacgaaaactctaactcagctaccgagggttccactataaacta
tactaccattaattactataaagattcctatgccgccacagcaggtaagcagagccttaa
gcaggacccagacaagttGGAGACGATCATGAGGCCCTACAGAGTGCAAC
>Capsid_DMS-1_Gly3Ile
TCATTCACCTATTCGTGCCGAAGCTCGTCTCCaatcaaacatgATAtcacaagtgtccac
acaacgctccggttcacacgaaaactctaactcagctaccgagggttccactataaacta
tactaccattaattactataaagattcctatgccgccacagcaggtaagcagagccttaa
gcaggacccagacaagttGGAGACGATCATGAGGCCCTACAGAGTGCAAC
>Capsid_DMS-1_Gly3Leu
TCATTCACCTATTCGTGCCGAAGCTCGTCTCCaatcaaacatgTTAtcacaagtgtccac
acaacgctccggttcacacgaaaactctaactcagctaccgagggttccactataaacta
tactaccattaattactataaagattcctatgccgccacagcaggtaagcagagccttaa
gcaggacccagacaagttGGAGACGATCATGAGGCCCTACAGAGTGCAAC
>Capsid_DMS-1_Gly3His
TCATTCACCTATTCGTGCCGAAGCTCGTCTCCaatcaaacatgCATtcacaagtgtccac
acaacgctccggttcacacgaaaactctaactcagctaccgagggttccactataaacta
tactaccattaattactataaagattcctatgccgccacagcaggtaagcagagccttaa
gcaggacccagacaagttGGAGACGATCATGAGGCCCTACAGAGTGCAAC
>Capsid_DMS-1_Gly3Arg
TCATTCACCTATTCGTGCCGAAGCTCGTCTCCaatcaaacatgAGAtcacaagtgtccac
acaacgctccggttcacacgaaaactctaactcagctaccgagggttccactataaacta
tactaccattaattactataaagattcctatgccgccacagcaggtaagcagagccttaa
gcaggacccagacaagttGGAGACGATCATGAGGCCCTACAGAGTGCAAC
>Capsid_DMS-1_Gly3Trp
TCATTCACCTATTCGTGCCGAAGCTCGTCTCCaatcaaacatgTGGtcacaagtgtccac
acaacgctccggttcacacgaaaactctaactcagctaccgagggttccactataaacta
tactaccattaattactataaagattcctatgccgccacagcaggtaagcagagccttaa
gcaggacccagacaagttGGAGACGATCATGAGGCCCTACAGAGTGCAAC
>Capsid_DMS-1_Gly3Val
TCATTCACCTATTCGTGCCGAAGCTCGTCTCCaatcaaacatgGTGtcacaagtgtccac
acaacgctccggttcacacgaaaactctaactcagctaccgagggttccactataaacta
tactaccattaattactataaagattcctatgccgccacagcaggtaagcagagccttaa
gcaggacccagacaagttGGAGACGATCATGAGGCCCTACAGAGTGCAAC
>Capsid_DMS-1_Gly3Glu
TCATTCACCTATTCGTGCCGAAGCTCGTCTCCaatcaaacatgGAAtcacaagtgtccac
acaacgctccggttcacacgaaaactctaactcagctaccgagggttccactataaacta
tactaccattaattactataaagattcctatgccgccacagcaggtaagcagagccttaa
gcaggacccagacaagttGGAGACGATCATGAGGCCCTACAGAGTGCAAC
>Capsid_DMS-1_Gly3Tyr
TCATTCACCTATTCGTGCCGAAGCTCGTCTCCaatcaaacatgTACtcacaagtgtccac
acaacgctccggttcacacgaaaactctaactcagctaccgagggttccactataaacta
tactaccattaattactataaagattcctatgccgccacagcaggtaagcagagccttaa
gcaggacccagacaagttGGAGACGATCATGAGGCCCTACAGAGTGCAAC
>Capsid_DMS-1_Ser4Cys
TCATTCACCTATTCGTGCCGAAGCTCGTCTCCaatcaaacatgggcTGTcaagtgtccac
acaacgctccggttcacacgaaaactctaactcagctaccgagggttccactataaacta
tactaccattaattactataaagattcctatgccgccacagcaggtaagcagagccttaa
gcaggacccagacaagttGGAGACGATCATGAGGCCCTACAGAGTGCAAC
>Capsid_DMS-1_Ser4Asp
TCATTCACCTATTCGTGCCGAAGCTCGTCTCCaatcaaacatgggcGATcaagtgtccac
acaacgctccggttcacacgaaaactctaactcagctaccgagggttccactataaacta
tactaccattaattactataaagattcctatgccgccacagcaggtaagcagagccttaa
gcaggacccagacaagttGGAGACGATCATGAGGCCCTACAGAGTGCAAC
>Capsid_DMS-1_Ser4Gln
TCATTCACCTATTCGTGCCGAAGCTCGTCTCCaatcaaacatgggcCAGcaagtgtccac
acaacgctccggttcacacgaaaactctaactcagctaccgagggttccactataaacta
tactaccattaattactataaagattcctatgccgccacagcaggtaagcagagccttaa
gcaggacccagacaagttGGAGACGATCATGAGGCCCTACAGAGTGCAAC
>Capsid_DMS-1_Ser4Met
TCATTCACCTATTCGTGCCGAAGCTCGTCTCCaatcaaacatgggcATGcaagtgtccac
acaacgctccggttcacacgaaaactctaactcagctaccgagggttccactataaacta
tactaccattaattactataaagattcctatgccgccacagcaggtaagcagagccttaa
gcaggacccagacaagttGGAGACGATCATGAGGCCCTACAGAGTGCAAC
>Capsid_DMS-1_Ser4Asn
TCATTCACCTATTCGTGCCGAAGCTCGTCTCCaatcaaacatgggcAACcaagtgtccac
acaacgctccggttcacacgaaaactctaactcagctaccgagggttccactataaacta
tactaccattaattactataaagattcctatgccgccacagcaggtaagcagagccttaa
gcaggacccagacaagttGGAGACGATCATGAGGCCCTACAGAGTGCAAC
>Capsid_DMS-1_Ser4Pro
TCATTCACCTATTCGTGCCGAAGCTCGTCTCCaatcaaacatgggcCCCcaagtgtccac
acaacgctccggttcacacgaaaactctaactcagctaccgagggttccactataaacta
tactaccattaattactataaagattcctatgccgccacagcaggtaagcagagccttaa
gcaggacccagacaagttGGAGACGATCATGAGGCCCTACAGAGTGCAAC
>Capsid_DMS-1_Ser4Lys
TCATTCACCTATTCGTGCCGAAGCTCGTCTCCaatcaaacatgggcAAGcaagtgtccac
acaacgctccggttcacacgaaaactctaactcagctaccgagggttccactataaacta
tactaccattaattactataaagattcctatgccgccacagcaggtaagcagagccttaa
gcaggacccagacaagttGGAGACGATCATGAGGCCCTACAGAGTGCAAC
>Capsid_DMS-1_Ser4Thr
TCATTCACCTATTCGTGCCGAAGCTCGTCTCCaatcaaacatgggcACGcaagtgtccac
acaacgctccggttcacacgaaaactctaactcagctaccgagggttccactataaacta
tactaccattaattactataaagattcctatgccgccacagcaggtaagcagagccttaa
gcaggacccagacaagttGGAGACGATCATGAGGCCCTACAGAGTGCAAC
>Capsid_DMS-1_Ser4Phe
TCATTCACCTATTCGTGCCGAAGCTCGTCTCCaatcaaacatgggcTTTcaagtgtccac
acaacgctccggttcacacgaaaactctaactcagctaccgagggttccactataaacta
tactaccattaattactataaagattcctatgccgccacagcaggtaagcagagccttaa
gcaggacccagacaagttGGAGACGATCATGAGGCCCTACAGAGTGCAAC
>Capsid_DMS-1_Ser4Ala
TCATTCACCTATTCGTGCCGAAGCTCGTCTCCaatcaaacatgggcGCTcaagtgtccac
acaacgctccggttcacacgaaaactctaactcagctaccgagggttccactataaacta
tactaccattaattactataaagattcctatgccgccacagcaggtaagcagagccttaa
gcaggacccagacaagttGGAGACGATCATGAGGCCCTACAGAGTGCAAC
>Capsid_DMS-1_Ser4Gly
TCATTCACCTATTCGTGCCGAAGCTCGTCTCCaatcaaacatgggcGGAcaagtgtccac
acaacgctccggttcacacgaaaactctaactcagctaccgagggttccactataaacta
tactaccattaattactataaagattcctatgccgccacagcaggtaagcagagccttaa
gcaggacccagacaagttGGAGACGATCATGAGGCCCTACAGAGTGCAAC
>Capsid_DMS-1_Ser4Ile
TCATTCACCTATTCGTGCCGAAGCTCGTCTCCaatcaaacatgggcATAcaagtgtccac
acaacgctccggttcacacgaaaactctaactcagctaccgagggttccactataaacta
tactaccattaattactataaagattcctatgccgccacagcaggtaagcagagccttaa
gcaggacccagacaagttGGAGACGATCATGAGGCCCTACAGAGTGCAAC
>Capsid_DMS-1_Ser4Leu
TCATTCACCTATTCGTGCCGAAGCTCGTCTCCaatcaaacatgggcCTAcaagtgtccac
acaacgctccggttcacacgaaaactctaactcagctaccgagggttccactataaacta
tactaccattaattactataaagattcctatgccgccacagcaggtaagcagagccttaa
gcaggacccagacaagttGGAGACGATCATGAGGCCCTACAGAGTGCAAC
>Capsid_DMS-1_Ser4His
TCATTCACCTATTCGTGCCGAAGCTCGTCTCCaatcaaacatgggcCACcaagtgtccac
acaacgctccggttcacacgaaaactctaactcagctaccgagggttccactataaacta
tactaccattaattactataaagattcctatgccgccacagcaggtaagcagagccttaa
gcaggacccagacaagttGGAGACGATCATGAGGCCCTACAGAGTGCAAC
>Capsid_DMS-1_Ser4Arg
TCATTCACCTATTCGTGCCGAAGCTCGTCTCCaatcaaacatgggcCGCcaagtgtccac
acaacgctccggttcacacgaaaactctaactcagctaccgagggttccactataaacta
tactaccattaattactataaagattcctatgccgccacagcaggtaagcagagccttaa
gcaggacccagacaagttGGAGACGATCATGAGGCCCTACAGAGTGCAAC
>Capsid_DMS-1_Ser4Trp
TCATTCACCTATTCGTGCCGAAGCTCGTCTCCaatcaaacatgggcTGGcaagtgtccac
acaacgctccggttcacacgaaaactctaactcagctaccgagggttccactataaacta
tactaccattaattactataaagattcctatgccgccacagcaggtaagcagagccttaa
gcaggacccagacaagttGGAGACGATCATGAGGCCCTACAGAGTGCAAC
>Capsid_DMS-1_Ser4Val
TCATTCACCTATTCGTGCCGAAGCTCGTCTCCaatcaaacatgggcGTGcaagtgtccac
acaacgctccggttcacacgaaaactctaactcagctaccgagggttccactataaacta
tactaccattaattactataaagattcctatgccgccacagcaggtaagcagagccttaa
gcaggacccagacaagttGGAGACGATCATGAGGCCCTACAGAGTGCAAC
>Capsid_DMS-1_Ser4Glu
TCATTCACCTATTCGTGCCGAAGCTCGTCTCCaatcaaacatgggcGAGcaagtgtccac
acaacgctccggttcacacgaaaactctaactcagctaccgagggttccactataaacta
tactaccattaattactataaagattcctatgccgccacagcaggtaagcagagccttaa
gcaggacccagacaagttGGAGACGATCATGAGGCCCTACAGAGTGCAAC
>Capsid_DMS-1_Ser4Tyr
TCATTCACCTATTCGTGCCGAAGCTCGTCTCCaatcaaacatgggcTATcaagtgtccac
acaacgctccggttcacacgaaaactctaactcagctaccgagggttccactataaacta
tactaccattaattactataaagattcctatgccgccacagcaggtaagcagagccttaa
gcaggacccagacaagttGGAGACGATCATGAGGCCCTACAGAGTGCAAC
>Capsid_DMS-1_Gln5Cys
TCATTCACCTATTCGTGCCGAAGCTCGTCTCCaatcaaacatgggctcaTGTgtgtccac
acaacgctccggttcacacgaaaactctaactcagctaccgagggttccactataaacta
tactaccattaattactataaagattcctatgccgccacagcaggtaagcagagccttaa
gcaggacccagacaagttGGAGACGATCATGAGGCCCTACAGAGTGCAAC
>Capsid_DMS-1_Gln5Asp
TCATTCACCTATTCGTGCCGAAGCTCGTCTCCaatcaaacatgggctcaGATgtgtccac
acaacgctccggttcacacgaaaactctaactcagctaccgagggttccactataaacta
tactaccattaattactataaagattcctatgccgccacagcaggtaagcagagccttaa
gcaggacccagacaagttGGAGACGATCATGAGGCCCTACAGAGTGCAAC
>Capsid_DMS-1_Gln5Ser
TCATTCACCTATTCGTGCCGAAGCTCGTCTCCaatcaaacatgggctcaAGTgtgtccac
acaacgctccggttcacacgaaaactctaactcagctaccgagggttccactataaacta
tactaccattaattactataaagattcctatgccgccacagcaggtaagcagagccttaa
gcaggacccagacaagttGGAGACGATCATGAGGCCCTACAGAGTGCAAC
>Capsid_DMS-1_Gln5Met
TCATTCACCTATTCGTGCCGAAGCTCGTCTCCaatcaaacatgggctcaATGgtgtccac
acaacgctccggttcacacgaaaactctaactcagctaccgagggttccactataaacta
tactaccattaattactataaagattcctatgccgccacagcaggtaagcagagccttaa
gcaggacccagacaagttGGAGACGATCATGAGGCCCTACAGAGTGCAAC
>Capsid_DMS-1_Gln5Asn
TCATTCACCTATTCGTGCCGAAGCTCGTCTCCaatcaaacatgggctcaAACgtgtccac
acaacgctccggttcacacgaaaactctaactcagctaccgagggttccactataaacta
tactaccattaattactataaagattcctatgccgccacagcaggtaagcagagccttaa
gcaggacccagacaagttGGAGACGATCATGAGGCCCTACAGAGTGCAAC
>Capsid_DMS-1_Gln5Pro
TCATTCACCTATTCGTGCCGAAGCTCGTCTCCaatcaaacatgggctcaCCAgtgtccac
acaacgctccggttcacacgaaaactctaactcagctaccgagggttccactataaacta
tactaccattaattactataaagattcctatgccgccacagcaggtaagcagagccttaa
gcaggacccagacaagttGGAGACGATCATGAGGCCCTACAGAGTGCAAC
>Capsid_DMS-1_Gln5Lys
TCATTCACCTATTCGTGCCGAAGCTCGTCTCCaatcaaacatgggctcaAAGgtgtccac
acaacgctccggttcacacgaaaactctaactcagctaccgagggttccactataaacta
tactaccattaattactataaagattcctatgccgccacagcaggtaagcagagccttaa
gcaggacccagacaagttGGAGACGATCATGAGGCCCTACAGAGTGCAAC
>Capsid_DMS-1_Gln5Thr
TCATTCACCTATTCGTGCCGAAGCTCGTCTCCaatcaaacatgggctcaACGgtgtccac
acaacgctccggttcacacgaaaactctaactcagctaccgagggttccactataaacta
tactaccattaattactataaagattcctatgccgccacagcaggtaagcagagccttaa
gcaggacccagacaagttGGAGACGATCATGAGGCCCTACAGAGTGCAAC
>Capsid_DMS-1_Gln5Phe
TCATTCACCTATTCGTGCCGAAGCTCGTCTCCaatcaaacatgggctcaTTTgtgtccac
acaacgctccggttcacacgaaaactctaactcagctaccgagggttccactataaacta
tactaccattaattactataaagattcctatgccgccacagcaggtaagcagagccttaa
gcaggacccagacaagttGGAGACGATCATGAGGCCCTACAGAGTGCAAC
>Capsid_DMS-1_Gln5Ala
TCATTCACCTATTCGTGCCGAAGCTCGTCTCCaatcaaacatgggctcaGCCgtgtccac
acaacgctccggttcacacgaaaactctaactcagctaccgagggttccactataaacta
tactaccattaattactataaagattcctatgccgccacagcaggtaagcagagccttaa
gcaggacccagacaagttGGAGACGATCATGAGGCCCTACAGAGTGCAAC
>Capsid_DMS-1_Gln5Gly
TCATTCACCTATTCGTGCCGAAGCTCGTCTCCaatcaaacatgggctcaGGAgtgtccac
acaacgctccggttcacacgaaaactctaactcagctaccgagggttccactataaacta
tactaccattaattactataaagattcctatgccgccacagcaggtaagcagagccttaa
gcaggacccagacaagttGGAGACGATCATGAGGCCCTACAGAGTGCAAC
>Capsid_DMS-1_Gln5Ile
TCATTCACCTATTCGTGCCGAAGCTCGTCTCCaatcaaacatgggctcaATCgtgtccac
acaacgctccggttcacacgaaaactctaactcagctaccgagggttccactataaacta
tactaccattaattactataaagattcctatgccgccacagcaggtaagcagagccttaa
gcaggacccagacaagttGGAGACGATCATGAGGCCCTACAGAGTGCAAC
>Capsid_DMS-1_Gln5Leu
TCATTCACCTATTCGTGCCGAAGCTCGTCTCCaatcaaacatgggctcaTTAgtgtccac
acaacgctccggttcacacgaaaactctaactcagctaccgagggttccactataaacta
tactaccattaattactataaagattcctatgccgccacagcaggtaagcagagccttaa
gcaggacccagacaagttGGAGACGATCATGAGGCCCTACAGAGTGCAAC
>Capsid_DMS-1_Gln5His
TCATTCACCTATTCGTGCCGAAGCTCGTCTCCaatcaaacatgggctcaCATgtgtccac
acaacgctccggttcacacgaaaactctaactcagctaccgagggttccactataaacta
tactaccattaattactataaagattcctatgccgccacagcaggtaagcagagccttaa
gcaggacccagacaagttGGAGACGATCATGAGGCCCTACAGAGTGCAAC
>Capsid_DMS-1_Gln5Arg
TCATTCACCTATTCGTGCCGAAGCTCGTCTCCaatcaaacatgggctcaCGTgtgtccac
acaacgctccggttcacacgaaaactctaactcagctaccgagggttccactataaacta
tactaccattaattactataaagattcctatgccgccacagcaggtaagcagagccttaa
gcaggacccagacaagttGGAGACGATCATGAGGCCCTACAGAGTGCAAC
>Capsid_DMS-1_Gln5Trp
TCATTCACCTATTCGTGCCGAAGCTCGTCTCCaatcaaacatgggctcaTGGgtgtccac
acaacgctccggttcacacgaaaactctaactcagctaccgagggttccactataaacta
tactaccattaattactataaagattcctatgccgccacagcaggtaagcagagccttaa
gcaggacccagacaagttGGAGACGATCATGAGGCCCTACAGAGTGCAAC
>Capsid_DMS-1_Gln5Val
TCATTCACCTATTCGTGCCGAAGCTCGTCTCCaatcaaacatgggctcaGTTgtgtccac
acaacgctccggttcacacgaaaactctaactcagctaccgagggttccactataaacta
tactaccattaattactataaagattcctatgccgccacagcaggtaagcagagccttaa
gcaggacccagacaagttGGAGACGATCATGAGGCCCTACAGAGTGCAAC
>Capsid_DMS-1_Gln5Glu
TCATTCACCTATTCGTGCCGAAGCTCGTCTCCaatcaaacatgggctcaGAGgtgtccac
acaacgctccggttcacacgaaaactctaactcagctaccgagggttccactataaacta
tactaccattaattactataaagattcctatgccgccacagcaggtaagcagagccttaa
gcaggacccagacaagttGGAGACGATCATGAGGCCCTACAGAGTGCAAC
>Capsid_DMS-1_Gln5Tyr
TCATTCACCTATTCGTGCCGAAGCTCGTCTCCaatcaaacatgggctcaTATgtgtccac
acaacgctccggttcacacgaaaactctaactcagctaccgagggttccactataaacta
tactaccattaattactataaagattcctatgccgccacagcaggtaagcagagccttaa
gcaggacccagacaagttGGAGACGATCATGAGGCCCTACAGAGTGCAAC
>Capsid_DMS-1_Val6Cys
TCATTCACCTATTCGTGCCGAAGCTCGTCTCCaatcaaacatgggctcacaaTGCtccac
acaacgctccggttcacacgaaaactctaactcagctaccgagggttccactataaacta
tactaccattaattactataaagattcctatgccgccacagcaggtaagcagagccttaa
gcaggacccagacaagttGGAGACGATCATGAGGCCCTACAGAGTGCAAC
>Capsid_DMS-1_Val6Asp
TCATTCACCTATTCGTGCCGAAGCTCGTCTCCaatcaaacatgggctcacaaGATtccac
acaacgctccggttcacacgaaaactctaactcagctaccgagggttccactataaacta
tactaccattaattactataaagattcctatgccgccacagcaggtaagcagagccttaa
gcaggacccagacaagttGGAGACGATCATGAGGCCCTACAGAGTGCAAC
>Capsid_DMS-1_Val6Ser
TCATTCACCTATTCGTGCCGAAGCTCGTCTCCaatcaaacatgggctcacaaAGTtccac
acaacgctccggttcacacgaaaactctaactcagctaccgagggttccactataaacta
tactaccattaattactataaagattcctatgccgccacagcaggtaagcagagccttaa
gcaggacccagacaagttGGAGACGATCATGAGGCCCTACAGAGTGCAAC
>Capsid_DMS-1_Val6Gln
TCATTCACCTATTCGTGCCGAAGCTCGTCTCCaatcaaacatgggctcacaaCAAtccac
acaacgctccggttcacacgaaaactctaactcagctaccgagggttccactataaacta
tactaccattaattactataaagattcctatgccgccacagcaggtaagcagagccttaa
gcaggacccagacaagttGGAGACGATCATGAGGCCCTACAGAGTGCAAC
>Capsid_DMS-1_Val6Met
TCATTCACCTATTCGTGCCGAAGCTCGTCTCCaatcaaacatgggctcacaaATGtccac
acaacgctccggttcacacgaaaactctaactcagctaccgagggttccactataaacta
tactaccattaattactataaagattcctatgccgccacagcaggtaagcagagccttaa
gcaggacccagacaagttGGAGACGATCATGAGGCCCTACAGAGTGCAAC
>Capsid_DMS-1_Val6Asn
TCATTCACCTATTCGTGCCGAAGCTCGTCTCCaatcaaacatgggctcacaaAATtccac
acaacgctccggttcacacgaaaactctaactcagctaccgagggttccactataaacta
tactaccattaattactataaagattcctatgccgccacagcaggtaagcagagccttaa
gcaggacccagacaagttGGAGACGATCATGAGGCCCTACAGAGTGCAAC
>Capsid_DMS-1_Val6Pro
TCATTCACCTATTCGTGCCGAAGCTCGTCTCCaatcaaacatgggctcacaaCCCtccac
acaacgctccggttcacacgaaaactctaactcagctaccgagggttccactataaacta
tactaccattaattactataaagattcctatgccgccacagcaggtaagcagagccttaa
gcaggacccagacaagttGGAGACGATCATGAGGCCCTACAGAGTGCAAC
>Capsid_DMS-1_Val6Lys
TCATTCACCTATTCGTGCCGAAGCTCGTCTCCaatcaaacatgggctcacaaAAAtccac
acaacgctccggttcacacgaaaactctaactcagctaccgagggttccactataaacta
tactaccattaattactataaagattcctatgccgccacagcaggtaagcagagccttaa
gcaggacccagacaagttGGAGACGATCATGAGGCCCTACAGAGTGCAAC
>Capsid_DMS-1_Val6Thr
TCATTCACCTATTCGTGCCGAAGCTCGTCTCCaatcaaacatgggctcacaaACTtccac
acaacgctccggttcacacgaaaactctaactcagctaccgagggttccactataaacta
tactaccattaattactataaagattcctatgccgccacagcaggtaagcagagccttaa
gcaggacccagacaagttGGAGACGATCATGAGGCCCTACAGAGTGCAAC
>Capsid_DMS-1_Val6Phe
TCATTCACCTATTCGTGCCGAAGCTCGTCTCCaatcaaacatgggctcacaaTTTtccac
acaacgctccggttcacacgaaaactctaactcagctaccgagggttccactataaacta
tactaccattaattactataaagattcctatgccgccacagcaggtaagcagagccttaa
gcaggacccagacaagttGGAGACGATCATGAGGCCCTACAGAGTGCAAC
>Capsid_DMS-1_Val6Ala
TCATTCACCTATTCGTGCCGAAGCTCGTCTCCaatcaaacatgggctcacaaGCAtccac
acaacgctccggttcacacgaaaactctaactcagctaccgagggttccactataaacta
tactaccattaattactataaagattcctatgccgccacagcaggtaagcagagccttaa
gcaggacccagacaagttGGAGACGATCATGAGGCCCTACAGAGTGCAAC
>Capsid_DMS-1_Val6Gly
TCATTCACCTATTCGTGCCGAAGCTCGTCTCCaatcaaacatgggctcacaaGGTtccac
acaacgctccggttcacacgaaaactctaactcagctaccgagggttccactataaacta
tactaccattaattactataaagattcctatgccgccacagcaggtaagcagagccttaa
gcaggacccagacaagttGGAGACGATCATGAGGCCCTACAGAGTGCAAC
>Capsid_DMS-1_Val6Ile
TCATTCACCTATTCGTGCCGAAGCTCGTCTCCaatcaaacatgggctcacaaATCtccac
acaacgctccggttcacacgaaaactctaactcagctaccgagggttccactataaacta
tactaccattaattactataaagattcctatgccgccacagcaggtaagcagagccttaa
gcaggacccagacaagttGGAGACGATCATGAGGCCCTACAGAGTGCAAC
>Capsid_DMS-1_Val6Leu
TCATTCACCTATTCGTGCCGAAGCTCGTCTCCaatcaaacatgggctcacaaCTAtccac
acaacgctccggttcacacgaaaactctaactcagctaccgagggttccactataaacta
tactaccattaattactataaagattcctatgccgccacagcaggtaagcagagccttaa
gcaggacccagacaagttGGAGACGATCATGAGGCCCTACAGAGTGCAAC
>Capsid_DMS-1_Val6His
TCATTCACCTATTCGTGCCGAAGCTCGTCTCCaatcaaacatgggctcacaaCATtccac
acaacgctccggttcacacgaaaactctaactcagctaccgagggttccactataaacta
tactaccattaattactataaagattcctatgccgccacagcaggtaagcagagccttaa
gcaggacccagacaagttGGAGACGATCATGAGGCCCTACAGAGTGCAAC
>Capsid_DMS-1_Val6Arg
TCATTCACCTATTCGTGCCGAAGCTCGTCTCCaatcaaacatgggctcacaaCGGtccac
acaacgctccggttcacacgaaaactctaactcagctaccgagggttccactataaacta
tactaccattaattactataaagattcctatgccgccacagcaggtaagcagagccttaa
gcaggacccagacaagttGGAGACGATCATGAGGCCCTACAGAGTGCAAC
>Capsid_DMS-1_Val6Trp
TCATTCACCTATTCGTGCCGAAGCTCGTCTCCaatcaaacatgggctcacaaTGGtccac
acaacgctccggttcacacgaaaactctaactcagctaccgagggttccactataaacta
tactaccattaattactataaagattcctatgccgccacagcaggtaagcagagccttaa
gcaggacccagacaagttGGAGACGATCATGAGGCCCTACAGAGTGCAAC
>Capsid_DMS-1_Val6Glu
TCATTCACCTATTCGTGCCGAAGCTCGTCTCCaatcaaacatgggctcacaaGAAtccac
acaacgctccggttcacacgaaaactctaactcagctaccgagggttccactataaacta
tactaccattaattactataaagattcctatgccgccacagcaggtaagcagagccttaa
gcaggacccagacaagttGGAGACGATCATGAGGCCCTACAGAGTGCAAC
>Capsid_DMS-1_Val6Tyr
TCATTCACCTATTCGTGCCGAAGCTCGTCTCCaatcaaacatgggctcacaaTATtccac
acaacgctccggttcacacgaaaactctaactcagctaccgagggttccactataaacta
tactaccattaattactataaagattcctatgccgccacagcaggtaagcagagccttaa
gcaggacccagacaagttGGAGACGATCATGAGGCCCTACAGAGTGCAAC
>Capsid_DMS-1_Ser7Cys
TCATTCACCTATTCGTGCCGAAGCTCGTCTCCaatcaaacatgggctcacaagtgTGTac
acaacgctccggttcacacgaaaactctaactcagctaccgagggttccactataaacta
tactaccattaattactataaagattcctatgccgccacagcaggtaagcagagccttaa
gcaggacccagacaagttGGAGACGATCATGAGGCCCTACAGAGTGCAAC
>Capsid_DMS-1_Ser7Asp
TCATTCACCTATTCGTGCCGAAGCTCGTCTCCaatcaaacatgggctcacaagtgGACac
acaacgctccggttcacacgaaaactctaactcagctaccgagggttccactataaacta
tactaccattaattactataaagattcctatgccgccacagcaggtaagcagagccttaa
gcaggacccagacaagttGGAGACGATCATGAGGCCCTACAGAGTGCAAC
>Capsid_DMS-1_Ser7Gln
TCATTCACCTATTCGTGCCGAAGCTCGTCTCCaatcaaacatgggctcacaagtgCAAac
acaacgctccggttcacacgaaaactctaactcagctaccgagggttccactataaacta
tactaccattaattactataaagattcctatgccgccacagcaggtaagcagagccttaa
gcaggacccagacaagttGGAGACGATCATGAGGCCCTACAGAGTGCAAC
>Capsid_DMS-1_Ser7Met
TCATTCACCTATTCGTGCCGAAGCTCGTCTCCaatcaaacatgggctcacaagtgATGac
acaacgctccggttcacacgaaaactctaactcagctaccgagggttccactataaacta
tactaccattaattactataaagattcctatgccgccacagcaggtaagcagagccttaa
gcaggacccagacaagttGGAGACGATCATGAGGCCCTACAGAGTGCAAC
>Capsid_DMS-1_Ser7Asn
TCATTCACCTATTCGTGCCGAAGCTCGTCTCCaatcaaacatgggctcacaagtgAACac
acaacgctccggttcacacgaaaactctaactcagctaccgagggttccactataaacta
tactaccattaattactataaagattcctatgccgccacagcaggtaagcagagccttaa
gcaggacccagacaagttGGAGACGATCATGAGGCCCTACAGAGTGCAAC
>Capsid_DMS-1_Ser7Pro
TCATTCACCTATTCGTGCCGAAGCTCGTCTCCaatcaaacatgggctcacaagtgCCTac
acaacgctccggttcacacgaaaactctaactcagctaccgagggttccactataaacta
tactaccattaattactataaagattcctatgccgccacagcaggtaagcagagccttaa
gcaggacccagacaagttGGAGACGATCATGAGGCCCTACAGAGTGCAAC
>Capsid_DMS-1_Ser7Lys
TCATTCACCTATTCGTGCCGAAGCTCGTCTCCaatcaaacatgggctcacaagtgAAAac
acaacgctccggttcacacgaaaactctaactcagctaccgagggttccactataaacta
tactaccattaattactataaagattcctatgccgccacagcaggtaagcagagccttaa
gcaggacccagacaagttGGAGACGATCATGAGGCCCTACAGAGTGCAAC
>Capsid_DMS-1_Ser7Thr
TCATTCACCTATTCGTGCCGAAGCTCGTCTCCaatcaaacatgggctcacaagtgACGac
acaacgctccggttcacacgaaaactctaactcagctaccgagggttccactataaacta
tactaccattaattactataaagattcctatgccgccacagcaggtaagcagagccttaa
gcaggacccagacaagttGGAGACGATCATGAGGCCCTACAGAGTGCAAC
>Capsid_DMS-1_Ser7Phe
TCATTCACCTATTCGTGCCGAAGCTCGTCTCCaatcaaacatgggctcacaagtgTTCac
acaacgctccggttcacacgaaaactctaactcagctaccgagggttccactataaacta
tactaccattaattactataaagattcctatgccgccacagcaggtaagcagagccttaa
gcaggacccagacaagttGGAGACGATCATGAGGCCCTACAGAGTGCAAC
>Capsid_DMS-1_Ser7Ala
TCATTCACCTATTCGTGCCGAAGCTCGTCTCCaatcaaacatgggctcacaagtgGCCac
acaacgctccggttcacacgaaaactctaactcagctaccgagggttccactataaacta
tactaccattaattactataaagattcctatgccgccacagcaggtaagcagagccttaa
gcaggacccagacaagttGGAGACGATCATGAGGCCCTACAGAGTGCAAC
>Capsid_DMS-1_Ser7Gly
TCATTCACCTATTCGTGCCGAAGCTCGTCTCCaatcaaacatgggctcacaagtgGGTac
acaacgctccggttcacacgaaaactctaactcagctaccgagggttccactataaacta
tactaccattaattactataaagattcctatgccgccacagcaggtaagcagagccttaa
gcaggacccagacaagttGGAGACGATCATGAGGCCCTACAGAGTGCAAC
>Capsid_DMS-1_Ser7Ile
TCATTCACCTATTCGTGCCGAAGCTCGTCTCCaatcaaacatgggctcacaagtgATAac
acaacgctccggttcacacgaaaactctaactcagctaccgagggttccactataaacta
tactaccattaattactataaagattcctatgccgccacagcaggtaagcagagccttaa
gcaggacccagacaagttGGAGACGATCATGAGGCCCTACAGAGTGCAAC
>Capsid_DMS-1_Ser7Leu
TCATTCACCTATTCGTGCCGAAGCTCGTCTCCaatcaaacatgggctcacaagtgCTAac
acaacgctccggttcacacgaaaactctaactcagctaccgagggttccactataaacta
tactaccattaattactataaagattcctatgccgccacagcaggtaagcagagccttaa
gcaggacccagacaagttGGAGACGATCATGAGGCCCTACAGAGTGCAAC
>Capsid_DMS-1_Ser7His
TCATTCACCTATTCGTGCCGAAGCTCGTCTCCaatcaaacatgggctcacaagtgCACac
acaacgctccggttcacacgaaaactctaactcagctaccgagggttccactataaacta
tactaccattaattactataaagattcctatgccgccacagcaggtaagcagagccttaa
gcaggacccagacaagttGGAGACGATCATGAGGCCCTACAGAGTGCAAC
>Capsid_DMS-1_Ser7Arg
TCATTCACCTATTCGTGCCGAAGCTCGTCTCCaatcaaacatgggctcacaagtgCGGac
acaacgctccggttcacacgaaaactctaactcagctaccgagggttccactataaacta
tactaccattaattactataaagattcctatgccgccacagcaggtaagcagagccttaa
gcaggacccagacaagttGGAGACGATCATGAGGCCCTACAGAGTGCAAC
>Capsid_DMS-1_Ser7Trp
TCATTCACCTATTCGTGCCGAAGCTCGTCTCCaatcaaacatgggctcacaagtgTGGac
acaacgctccggttcacacgaaaactctaactcagctaccgagggttccactataaacta
tactaccattaattactataaagattcctatgccgccacagcaggtaagcagagccttaa
gcaggacccagacaagttGGAGACGATCATGAGGCCCTACAGAGTGCAAC
>Capsid_DMS-1_Ser7Val
TCATTCACCTATTCGTGCCGAAGCTCGTCTCCaatcaaacatgggctcacaagtgGTTac
acaacgctccggttcacacgaaaactctaactcagctaccgagggttccactataaacta
tactaccattaattactataaagattcctatgccgccacagcaggtaagcagagccttaa
gcaggacccagacaagttGGAGACGATCATGAGGCCCTACAGAGTGCAAC
>Capsid_DMS-1_Ser7Glu
TCATTCACCTATTCGTGCCGAAGCTCGTCTCCaatcaaacatgggctcacaagtgGAAac
acaacgctccggttcacacgaaaactctaactcagctaccgagggttccactataaacta
tactaccattaattactataaagattcctatgccgccacagcaggtaagcagagccttaa
gcaggacccagacaagttGGAGACGATCATGAGGCCCTACAGAGTGCAAC
>Capsid_DMS-1_Ser7Tyr
TCATTCACCTATTCGTGCCGAAGCTCGTCTCCaatcaaacatgggctcacaagtgTATac
acaacgctccggttcacacgaaaactctaactcagctaccgagggttccactataaacta
tactaccattaattactataaagattcctatgccgccacagcaggtaagcagagccttaa
gcaggacccagacaagttGGAGACGATCATGAGGCCCTACAGAGTGCAAC
>Capsid_DMS-1_Thr8Cys
TCATTCACCTATTCGTGCCGAAGCTCGTCTCCaatcaaacatgggctcacaagtgtccTG
Tcaacgctccggttcacacgaaaactctaactcagctaccgagggttccactataaacta
tactaccattaattactataaagattcctatgccgccacagcaggtaagcagagccttaa
gcaggacccagacaagttGGAGACGATCATGAGGCCCTACAGAGTGCAAC
>Capsid_DMS-1_Thr8Asp
TCATTCACCTATTCGTGCCGAAGCTCGTCTCCaatcaaacatgggctcacaagtgtccGA
Tcaacgctccggttcacacgaaaactctaactcagctaccgagggttccactataaacta
tactaccattaattactataaagattcctatgccgccacagcaggtaagcagagccttaa
gcaggacccagacaagttGGAGACGATCATGAGGCCCTACAGAGTGCAAC
>Capsid_DMS-1_Thr8Ser
TCATTCACCTATTCGTGCCGAAGCTCGTCTCCaatcaaacatgggctcacaagtgtccTC
Acaacgctccggttcacacgaaaactctaactcagctaccgagggttccactataaacta
tactaccattaattactataaagattcctatgccgccacagcaggtaagcagagccttaa
gcaggacccagacaagttGGAGACGATCATGAGGCCCTACAGAGTGCAAC
>Capsid_DMS-1_Thr8Gln
TCATTCACCTATTCGTGCCGAAGCTCGTCTCCaatcaaacatgggctcacaagtgtccCA
Acaacgctccggttcacacgaaaactctaactcagctaccgagggttccactataaacta
tactaccattaattactataaagattcctatgccgccacagcaggtaagcagagccttaa
gcaggacccagacaagttGGAGACGATCATGAGGCCCTACAGAGTGCAAC
>Capsid_DMS-1_Thr8Met
TCATTCACCTATTCGTGCCGAAGCTCGTCTCCaatcaaacatgggctcacaagtgtccAT
Gcaacgctccggttcacacgaaaactctaactcagctaccgagggttccactataaacta
tactaccattaattactataaagattcctatgccgccacagcaggtaagcagagccttaa
gcaggacccagacaagttGGAGACGATCATGAGGCCCTACAGAGTGCAAC
>Capsid_DMS-1_Thr8Asn
TCATTCACCTATTCGTGCCGAAGCTCGTCTCCaatcaaacatgggctcacaagtgtccAA
Tcaacgctccggttcacacgaaaactctaactcagctaccgagggttccactataaacta
tactaccattaattactataaagattcctatgccgccacagcaggtaagcagagccttaa
gcaggacccagacaagttGGAGACGATCATGAGGCCCTACAGAGTGCAAC
>Capsid_DMS-1_Thr8Pro
TCATTCACCTATTCGTGCCGAAGCTCGTCTCCaatcaaacatgggctcacaagtgtccCC
Acaacgctccggttcacacgaaaactctaactcagctaccgagggttccactataaacta
tactaccattaattactataaagattcctatgccgccacagcaggtaagcagagccttaa
gcaggacccagacaagttGGAGACGATCATGAGGCCCTACAGAGTGCAAC
>Capsid_DMS-1_Thr8Lys
TCATTCACCTATTCGTGCCGAAGCTCGTCTCCaatcaaacatgggctcacaagtgtccAA
Acaacgctccggttcacacgaaaactctaactcagctaccgagggttccactataaacta
tactaccattaattactataaagattcctatgccgccacagcaggtaagcagagccttaa
gcaggacccagacaagttGGAGACGATCATGAGGCCCTACAGAGTGCAAC
>Capsid_DMS-1_Thr8Phe
TCATTCACCTATTCGTGCCGAAGCTCGTCTCCaatcaaacatgggctcacaagtgtccTT
Tcaacgctccggttcacacgaaaactctaactcagctaccgagggttccactataaacta
tactaccattaattactataaagattcctatgccgccacagcaggtaagcagagccttaa
gcaggacccagacaagttGGAGACGATCATGAGGCCCTACAGAGTGCAAC
>Capsid_DMS-1_Thr8Ala
TCATTCACCTATTCGTGCCGAAGCTCGTCTCCaatcaaacatgggctcacaagtgtccGC
Gcaacgctccggttcacacgaaaactctaactcagctaccgagggttccactataaacta
tactaccattaattactataaagattcctatgccgccacagcaggtaagcagagccttaa
gcaggacccagacaagttGGAGACGATCATGAGGCCCTACAGAGTGCAAC
>Capsid_DMS-1_Thr8Gly
TCATTCACCTATTCGTGCCGAAGCTCGTCTCCaatcaaacatgggctcacaagtgtccGG
Gcaacgctccggttcacacgaaaactctaactcagctaccgagggttccactataaacta
tactaccattaattactataaagattcctatgccgccacagcaggtaagcagagccttaa
gcaggacccagacaagttGGAGACGATCATGAGGCCCTACAGAGTGCAAC
>Capsid_DMS-1_Thr8Ile
TCATTCACCTATTCGTGCCGAAGCTCGTCTCCaatcaaacatgggctcacaagtgtccAT
Tcaacgctccggttcacacgaaaactctaactcagctaccgagggttccactataaacta
tactaccattaattactataaagattcctatgccgccacagcaggtaagcagagccttaa
gcaggacccagacaagttGGAGACGATCATGAGGCCCTACAGAGTGCAAC
>Capsid_DMS-1_Thr8Leu
TCATTCACCTATTCGTGCCGAAGCTCGTCTCCaatcaaacatgggctcacaagtgtccTT
Acaacgctccggttcacacgaaaactctaactcagctaccgagggttccactataaacta
tactaccattaattactataaagattcctatgccgccacagcaggtaagcagagccttaa
gcaggacccagacaagttGGAGACGATCATGAGGCCCTACAGAGTGCAAC
>Capsid_DMS-1_Thr8His
TCATTCACCTATTCGTGCCGAAGCTCGTCTCCaatcaaacatgggctcacaagtgtccCA
Ccaacgctccggttcacacgaaaactctaactcagctaccgagggttccactataaacta
tactaccattaattactataaagattcctatgccgccacagcaggtaagcagagccttaa
gcaggacccagacaagttGGAGACGATCATGAGGCCCTACAGAGTGCAAC
>Capsid_DMS-1_Thr8Arg
TCATTCACCTATTCGTGCCGAAGCTCGTCTCCaatcaaacatgggctcacaagtgtccAG
Acaacgctccggttcacacgaaaactctaactcagctaccgagggttccactataaacta
tactaccattaattactataaagattcctatgccgccacagcaggtaagcagagccttaa
gcaggacccagacaagttGGAGACGATCATGAGGCCCTACAGAGTGCAAC
>Capsid_DMS-1_Thr8Trp
TCATTCACCTATTCGTGCCGAAGCTCGTCTCCaatcaaacatgggctcacaagtgtccTG
Gcaacgctccggttcacacgaaaactctaactcagctaccgagggttccactataaacta
tactaccattaattactataaagattcctatgccgccacagcaggtaagcagagccttaa
gcaggacccagacaagttGGAGACGATCATGAGGCCCTACAGAGTGCAAC
>Capsid_DMS-1_Thr8Val
TCATTCACCTATTCGTGCCGAAGCTCGTCTCCaatcaaacatgggctcacaagtgtccGT
Ccaacgctccggttcacacgaaaactctaactcagctaccgagggttccactataaacta
tactaccattaattactataaagattcctatgccgccacagcaggtaagcagagccttaa
gcaggacccagacaagttGGAGACGATCATGAGGCCCTACAGAGTGCAAC
>Capsid_DMS-1_Thr8Glu
TCATTCACCTATTCGTGCCGAAGCTCGTCTCCaatcaaacatgggctcacaagtgtccGA
Gcaacgctccggttcacacgaaaactctaactcagctaccgagggttccactataaacta
tactaccattaattactataaagattcctatgccgccacagcaggtaagcagagccttaa
gcaggacccagacaagttGGAGACGATCATGAGGCCCTACAGAGTGCAAC
>Capsid_DMS-1_Thr8Tyr
TCATTCACCTATTCGTGCCGAAGCTCGTCTCCaatcaaacatgggctcacaagtgtccTA
Ccaacgctccggttcacacgaaaactctaactcagctaccgagggttccactataaacta
tactaccattaattactataaagattcctatgccgccacagcaggtaagcagagccttaa
gcaggacccagacaagttGGAGACGATCATGAGGCCCTACAGAGTGCAAC
>Capsid_DMS-1_Gln9Cys
TCATTCACCTATTCGTGCCGAAGCTCGTCTCCaatcaaacatgggctcacaagtgtccac
aTGTcgctccggttcacacgaaaactctaactcagctaccgagggttccactataaacta
tactaccattaattactataaagattcctatgccgccacagcaggtaagcagagccttaa
gcaggacccagacaagttGGAGACGATCATGAGGCCCTACAGAGTGCAAC
>Capsid_DMS-1_Gln9Asp
TCATTCACCTATTCGTGCCGAAGCTCGTCTCCaatcaaacatgggctcacaagtgtccac
aGATcgctccggttcacacgaaaactctaactcagctaccgagggttccactataaacta
tactaccattaattactataaagattcctatgccgccacagcaggtaagcagagccttaa
gcaggacccagacaagttGGAGACGATCATGAGGCCCTACAGAGTGCAAC
>Capsid_DMS-1_Gln9Ser
TCATTCACCTATTCGTGCCGAAGCTCGTCTCCaatcaaacatgggctcacaagtgtccac
aTCCcgctccggttcacacgaaaactctaactcagctaccgagggttccactataaacta
tactaccattaattactataaagattcctatgccgccacagcaggtaagcagagccttaa
gcaggacccagacaagttGGAGACGATCATGAGGCCCTACAGAGTGCAAC
>Capsid_DMS-1_Gln9Met
TCATTCACCTATTCGTGCCGAAGCTCGTCTCCaatcaaacatgggctcacaagtgtccac
aATGcgctccggttcacacgaaaactctaactcagctaccgagggttccactataaacta
tactaccattaattactataaagattcctatgccgccacagcaggtaagcagagccttaa
gcaggacccagacaagttGGAGACGATCATGAGGCCCTACAGAGTGCAAC
>Capsid_DMS-1_Gln9Asn
TCATTCACCTATTCGTGCCGAAGCTCGTCTCCaatcaaacatgggctcacaagtgtccac
aAATcgctccggttcacacgaaaactctaactcagctaccgagggttccactataaacta
tactaccattaattactataaagattcctatgccgccacagcaggtaagcagagccttaa
gcaggacccagacaagttGGAGACGATCATGAGGCCCTACAGAGTGCAAC
>Capsid_DMS-1_Gln9Pro
TCATTCACCTATTCGTGCCGAAGCTCGTCTCCaatcaaacatgggctcacaagtgtccac
aCCAcgctccggttcacacgaaaactctaactcagctaccgagggttccactataaacta
tactaccattaattactataaagattcctatgccgccacagcaggtaagcagagccttaa
gcaggacccagacaagttGGAGACGATCATGAGGCCCTACAGAGTGCAAC
>Capsid_DMS-1_Gln9Lys
TCATTCACCTATTCGTGCCGAAGCTCGTCTCCaatcaaacatgggctcacaagtgtccac
aAAAcgctccggttcacacgaaaactctaactcagctaccgagggttccactataaacta
tactaccattaattactataaagattcctatgccgccacagcaggtaagcagagccttaa
gcaggacccagacaagttGGAGACGATCATGAGGCCCTACAGAGTGCAAC
>Capsid_DMS-1_Gln9Thr
TCATTCACCTATTCGTGCCGAAGCTCGTCTCCaatcaaacatgggctcacaagtgtccac
aACGcgctccggttcacacgaaaactctaactcagctaccgagggttccactataaacta
tactaccattaattactataaagattcctatgccgccacagcaggtaagcagagccttaa
gcaggacccagacaagttGGAGACGATCATGAGGCCCTACAGAGTGCAAC
>Capsid_DMS-1_Gln9Phe
TCATTCACCTATTCGTGCCGAAGCTCGTCTCCaatcaaacatgggctcacaagtgtccac
aTTTcgctccggttcacacgaaaactctaactcagctaccgagggttccactataaacta
tactaccattaattactataaagattcctatgccgccacagcaggtaagcagagccttaa
gcaggacccagacaagttGGAGACGATCATGAGGCCCTACAGAGTGCAAC
>Capsid_DMS-1_Gln9Ala
TCATTCACCTATTCGTGCCGAAGCTCGTCTCCaatcaaacatgggctcacaagtgtccac
aGCCcgctccggttcacacgaaaactctaactcagctaccgagggttccactataaacta
tactaccattaattactataaagattcctatgccgccacagcaggtaagcagagccttaa
gcaggacccagacaagttGGAGACGATCATGAGGCCCTACAGAGTGCAAC
>Capsid_DMS-1_Gln9Gly
TCATTCACCTATTCGTGCCGAAGCTCGTCTCCaatcaaacatgggctcacaagtgtccac
aGGTcgctccggttcacacgaaaactctaactcagctaccgagggttccactataaacta
tactaccattaattactataaagattcctatgccgccacagcaggtaagcagagccttaa
gcaggacccagacaagttGGAGACGATCATGAGGCCCTACAGAGTGCAAC
>Capsid_DMS-1_Gln9Ile
TCATTCACCTATTCGTGCCGAAGCTCGTCTCCaatcaaacatgggctcacaagtgtccac
aATAcgctccggttcacacgaaaactctaactcagctaccgagggttccactataaacta
tactaccattaattactataaagattcctatgccgccacagcaggtaagcagagccttaa
gcaggacccagacaagttGGAGACGATCATGAGGCCCTACAGAGTGCAAC
>Capsid_DMS-1_Gln9Leu
TCATTCACCTATTCGTGCCGAAGCTCGTCTCCaatcaaacatgggctcacaagtgtccac
aCTGcgctccggttcacacgaaaactctaactcagctaccgagggttccactataaacta
tactaccattaattactataaagattcctatgccgccacagcaggtaagcagagccttaa
gcaggacccagacaagttGGAGACGATCATGAGGCCCTACAGAGTGCAAC
>Capsid_DMS-1_Gln9His
TCATTCACCTATTCGTGCCGAAGCTCGTCTCCaatcaaacatgggctcacaagtgtccac
aCATcgctccggttcacacgaaaactctaactcagctaccgagggttccactataaacta
tactaccattaattactataaagattcctatgccgccacagcaggtaagcagagccttaa
gcaggacccagacaagttGGAGACGATCATGAGGCCCTACAGAGTGCAAC
>Capsid_DMS-1_Gln9Arg
TCATTCACCTATTCGTGCCGAAGCTCGTCTCCaatcaaacatgggctcacaagtgtccac
aAGAcgctccggttcacacgaaaactctaactcagctaccgagggttccactataaacta
tactaccattaattactataaagattcctatgccgccacagcaggtaagcagagccttaa
gcaggacccagacaagttGGAGACGATCATGAGGCCCTACAGAGTGCAAC
>Capsid_DMS-1_Gln9Trp
TCATTCACCTATTCGTGCCGAAGCTCGTCTCCaatcaaacatgggctcacaagtgtccac
aTGGcgctccggttcacacgaaaactctaactcagctaccgagggttccactataaacta
tactaccattaattactataaagattcctatgccgccacagcaggtaagcagagccttaa
gcaggacccagacaagttGGAGACGATCATGAGGCCCTACAGAGTGCAAC
>Capsid_DMS-1_Gln9Val
TCATTCACCTATTCGTGCCGAAGCTCGTCTCCaatcaaacatgggctcacaagtgtccac
aGTAcgctccggttcacacgaaaactctaactcagctaccgagggttccactataaacta
tactaccattaattactataaagattcctatgccgccacagcaggtaagcagagccttaa
gcaggacccagacaagttGGAGACGATCATGAGGCCCTACAGAGTGCAAC
>Capsid_DMS-1_Gln9Glu
TCATTCACCTATTCGTGCCGAAGCTCGTCTCCaatcaaacatgggctcacaagtgtccac
aGAGcgctccggttcacacgaaaactctaactcagctaccgagggttccactataaacta
tactaccattaattactataaagattcctatgccgccacagcaggtaagcagagccttaa
gcaggacccagacaagttGGAGACGATCATGAGGCCCTACAGAGTGCAAC
>Capsid_DMS-1_Gln9Tyr
TCATTCACCTATTCGTGCCGAAGCTCGTCTCCaatcaaacatgggctcacaagtgtccac
aTACcgctccggttcacacgaaaactctaactcagctaccgagggttccactataaacta
tactaccattaattactataaagattcctatgccgccacagcaggtaagcagagccttaa
gcaggacccagacaagttGGAGACGATCATGAGGCCCTACAGAGTGCAAC
>Capsid_DMS-1_Arg10Cys
TCATTCACCTATTCGTGCCGAAGCTCGTCTCCaatcaaacatgggctcacaagtgtccac
acaaTGCtccggttcacacgaaaactctaactcagctaccgagggttccactataaacta
tactaccattaattactataaagattcctatgccgccacagcaggtaagcagagccttaa
gcaggacccagacaagttGGAGACGATCATGAGGCCCTACAGAGTGCAAC
>Capsid_DMS-1_Arg10Asp
TCATTCACCTATTCGTGCCGAAGCTCGTCTCCaatcaaacatgggctcacaagtgtccac
acaaGACtccggttcacacgaaaactctaactcagctaccgagggttccactataaacta
tactaccattaattactataaagattcctatgccgccacagcaggtaagcagagccttaa
gcaggacccagacaagttGGAGACGATCATGAGGCCCTACAGAGTGCAAC
>Capsid_DMS-1_Arg10Ser
TCATTCACCTATTCGTGCCGAAGCTCGTCTCCaatcaaacatgggctcacaagtgtccac
acaaAGCtccggttcacacgaaaactctaactcagctaccgagggttccactataaacta
tactaccattaattactataaagattcctatgccgccacagcaggtaagcagagccttaa
gcaggacccagacaagttGGAGACGATCATGAGGCCCTACAGAGTGCAAC
>Capsid_DMS-1_Arg10Gln
TCATTCACCTATTCGTGCCGAAGCTCGTCTCCaatcaaacatgggctcacaagtgtccac
acaaCAGtccggttcacacgaaaactctaactcagctaccgagggttccactataaacta
tactaccattaattactataaagattcctatgccgccacagcaggtaagcagagccttaa
gcaggacccagacaagttGGAGACGATCATGAGGCCCTACAGAGTGCAAC
>Capsid_DMS-1_Arg10Met
TCATTCACCTATTCGTGCCGAAGCTCGTCTCCaatcaaacatgggctcacaagtgtccac
acaaATGtccggttcacacgaaaactctaactcagctaccgagggttccactataaacta
tactaccattaattactataaagattcctatgccgccacagcaggtaagcagagccttaa
gcaggacccagacaagttGGAGACGATCATGAGGCCCTACAGAGTGCAAC
>Capsid_DMS-1_Arg10Asn
TCATTCACCTATTCGTGCCGAAGCTCGTCTCCaatcaaacatgggctcacaagtgtccac
acaaAACtccggttcacacgaaaactctaactcagctaccgagggttccactataaacta
tactaccattaattactataaagattcctatgccgccacagcaggtaagcagagccttaa
gcaggacccagacaagttGGAGACGATCATGAGGCCCTACAGAGTGCAAC
>Capsid_DMS-1_Arg10Pro
TCATTCACCTATTCGTGCCGAAGCTCGTCTCCaatcaaacatgggctcacaagtgtccac
acaaCCCtccggttcacacgaaaactctaactcagctaccgagggttccactataaacta
tactaccattaattactataaagattcctatgccgccacagcaggtaagcagagccttaa
gcaggacccagacaagttGGAGACGATCATGAGGCCCTACAGAGTGCAAC
>Capsid_DMS-1_Arg10Lys
TCATTCACCTATTCGTGCCGAAGCTCGTCTCCaatcaaacatgggctcacaagtgtccac
acaaAAAtccggttcacacgaaaactctaactcagctaccgagggttccactataaacta
tactaccattaattactataaagattcctatgccgccacagcaggtaagcagagccttaa
gcaggacccagacaagttGGAGACGATCATGAGGCCCTACAGAGTGCAAC
>Capsid_DMS-1_Arg10Thr
TCATTCACCTATTCGTGCCGAAGCTCGTCTCCaatcaaacatgggctcacaagtgtccac
acaaACTtccggttcacacgaaaactctaactcagctaccgagggttccactataaacta
tactaccattaattactataaagattcctatgccgccacagcaggtaagcagagccttaa
gcaggacccagacaagttGGAGACGATCATGAGGCCCTACAGAGTGCAAC
>Capsid_DMS-1_Arg10Phe
TCATTCACCTATTCGTGCCGAAGCTCGTCTCCaatcaaacatgggctcacaagtgtccac
acaaTTCtccggttcacacgaaaactctaactcagctaccgagggttccactataaacta
tactaccattaattactataaagattcctatgccgccacagcaggtaagcagagccttaa
gcaggacccagacaagttGGAGACGATCATGAGGCCCTACAGAGTGCAAC
>Capsid_DMS-1_Arg10Ala
TCATTCACCTATTCGTGCCGAAGCTCGTCTCCaatcaaacatgggctcacaagtgtccac
acaaGCTtccggttcacacgaaaactctaactcagctaccgagggttccactataaacta
tactaccattaattactataaagattcctatgccgccacagcaggtaagcagagccttaa
gcaggacccagacaagttGGAGACGATCATGAGGCCCTACAGAGTGCAAC
>Capsid_DMS-1_Arg10Gly
TCATTCACCTATTCGTGCCGAAGCTCGTCTCCaatcaaacatgggctcacaagtgtccac
acaaGGGtccggttcacacgaaaactctaactcagctaccgagggttccactataaacta
tactaccattaattactataaagattcctatgccgccacagcaggtaagcagagccttaa
gcaggacccagacaagttGGAGACGATCATGAGGCCCTACAGAGTGCAAC
>Capsid_DMS-1_Arg10Ile
TCATTCACCTATTCGTGCCGAAGCTCGTCTCCaatcaaacatgggctcacaagtgtccac
acaaATCtccggttcacacgaaaactctaactcagctaccgagggttccactataaacta
tactaccattaattactataaagattcctatgccgccacagcaggtaagcagagccttaa
gcaggacccagacaagttGGAGACGATCATGAGGCCCTACAGAGTGCAAC
>Capsid_DMS-1_Arg10Leu
TCATTCACCTATTCGTGCCGAAGCTCGTCTCCaatcaaacatgggctcacaagtgtccac
acaaTTGtccggttcacacgaaaactctaactcagctaccgagggttccactataaacta
tactaccattaattactataaagattcctatgccgccacagcaggtaagcagagccttaa
gcaggacccagacaagttGGAGACGATCATGAGGCCCTACAGAGTGCAAC
>Capsid_DMS-1_Arg10His
TCATTCACCTATTCGTGCCGAAGCTCGTCTCCaatcaaacatgggctcacaagtgtccac
acaaCACtccggttcacacgaaaactctaactcagctaccgagggttccactataaacta
tactaccattaattactataaagattcctatgccgccacagcaggtaagcagagccttaa
gcaggacccagacaagttGGAGACGATCATGAGGCCCTACAGAGTGCAAC
>Capsid_DMS-1_Arg10Trp
TCATTCACCTATTCGTGCCGAAGCTCGTCTCCaatcaaacatgggctcacaagtgtccac
acaaTGGtccggttcacacgaaaactctaactcagctaccgagggttccactataaacta
tactaccattaattactataaagattcctatgccgccacagcaggtaagcagagccttaa
gcaggacccagacaagttGGAGACGATCATGAGGCCCTACAGAGTGCAAC
>Capsid_DMS-1_Arg10Val
TCATTCACCTATTCGTGCCGAAGCTCGTCTCCaatcaaacatgggctcacaagtgtccac
acaaGTTtccggttcacacgaaaactctaactcagctaccgagggttccactataaacta
tactaccattaattactataaagattcctatgccgccacagcaggtaagcagagccttaa
gcaggacccagacaagttGGAGACGATCATGAGGCCCTACAGAGTGCAAC
>Capsid_DMS-1_Arg10Glu
TCATTCACCTATTCGTGCCGAAGCTCGTCTCCaatcaaacatgggctcacaagtgtccac
acaaGAGtccggttcacacgaaaactctaactcagctaccgagggttccactataaacta
tactaccattaattactataaagattcctatgccgccacagcaggtaagcagagccttaa
gcaggacccagacaagttGGAGACGATCATGAGGCCCTACAGAGTGCAAC
>Capsid_DMS-1_Arg10Tyr
TCATTCACCTATTCGTGCCGAAGCTCGTCTCCaatcaaacatgggctcacaagtgtccac
acaaTACtccggttcacacgaaaactctaactcagctaccgagggttccactataaacta
tactaccattaattactataaagattcctatgccgccacagcaggtaagcagagccttaa
gcaggacccagacaagttGGAGACGATCATGAGGCCCTACAGAGTGCAAC
>Capsid_DMS-1_Ser11Cys
TCATTCACCTATTCGTGCCGAAGCTCGTCTCCaatcaaacatgggctcacaagtgtccac
acaacgcTGCggttcacacgaaaactctaactcagctaccgagggttccactataaacta
tactaccattaattactataaagattcctatgccgccacagcaggtaagcagagccttaa
gcaggacccagacaagttGGAGACGATCATGAGGCCCTACAGAGTGCAAC
>Capsid_DMS-1_Ser11Asp
TCATTCACCTATTCGTGCCGAAGCTCGTCTCCaatcaaacatgggctcacaagtgtccac
acaacgcGACggttcacacgaaaactctaactcagctaccgagggttccactataaacta
tactaccattaattactataaagattcctatgccgccacagcaggtaagcagagccttaa
gcaggacccagacaagttGGAGACGATCATGAGGCCCTACAGAGTGCAAC
>Capsid_DMS-1_Ser11Gln
TCATTCACCTATTCGTGCCGAAGCTCGTCTCCaatcaaacatgggctcacaagtgtccac
acaacgcCAAggttcacacgaaaactctaactcagctaccgagggttccactataaacta
tactaccattaattactataaagattcctatgccgccacagcaggtaagcagagccttaa
gcaggacccagacaagttGGAGACGATCATGAGGCCCTACAGAGTGCAAC
>Capsid_DMS-1_Ser11Met
TCATTCACCTATTCGTGCCGAAGCTCGTCTCCaatcaaacatgggctcacaagtgtccac
acaacgcATGggttcacacgaaaactctaactcagctaccgagggttccactataaacta
tactaccattaattactataaagattcctatgccgccacagcaggtaagcagagccttaa
gcaggacccagacaagttGGAGACGATCATGAGGCCCTACAGAGTGCAAC
>Capsid_DMS-1_Ser11Asn
TCATTCACCTATTCGTGCCGAAGCTCGTCTCCaatcaaacatgggctcacaagtgtccac
acaacgcAACggttcacacgaaaactctaactcagctaccgagggttccactataaacta
tactaccattaattactataaagattcctatgccgccacagcaggtaagcagagccttaa
gcaggacccagacaagttGGAGACGATCATGAGGCCCTACAGAGTGCAAC
>Capsid_DMS-1_Ser11Pro
TCATTCACCTATTCGTGCCGAAGCTCGTCTCCaatcaaacatgggctcacaagtgtccac
acaacgcCCTggttcacacgaaaactctaactcagctaccgagggttccactataaacta
tactaccattaattactataaagattcctatgccgccacagcaggtaagcagagccttaa
gcaggacccagacaagttGGAGACGATCATGAGGCCCTACAGAGTGCAAC
>Capsid_DMS-1_Ser11Lys
TCATTCACCTATTCGTGCCGAAGCTCGTCTCCaatcaaacatgggctcacaagtgtccac
acaacgcAAAggttcacacgaaaactctaactcagctaccgagggttccactataaacta
tactaccattaattactataaagattcctatgccgccacagcaggtaagcagagccttaa
gcaggacccagacaagttGGAGACGATCATGAGGCCCTACAGAGTGCAAC
>Capsid_DMS-1_Ser11Thr
TCATTCACCTATTCGTGCCGAAGCTCGTCTCCaatcaaacatgggctcacaagtgtccac
acaacgcACCggttcacacgaaaactctaactcagctaccgagggttccactataaacta
tactaccattaattactataaagattcctatgccgccacagcaggtaagcagagccttaa
gcaggacccagacaagttGGAGACGATCATGAGGCCCTACAGAGTGCAAC
>Capsid_DMS-1_Ser11Phe
TCATTCACCTATTCGTGCCGAAGCTCGTCTCCaatcaaacatgggctcacaagtgtccac
acaacgcTTCggttcacacgaaaactctaactcagctaccgagggttccactataaacta
tactaccattaattactataaagattcctatgccgccacagcaggtaagcagagccttaa
gcaggacccagacaagttGGAGACGATCATGAGGCCCTACAGAGTGCAAC
>Capsid_DMS-1_Ser11Ala
TCATTCACCTATTCGTGCCGAAGCTCGTCTCCaatcaaacatgggctcacaagtgtccac
acaacgcGCGggttcacacgaaaactctaactcagctaccgagggttccactataaacta
tactaccattaattactataaagattcctatgccgccacagcaggtaagcagagccttaa
gcaggacccagacaagttGGAGACGATCATGAGGCCCTACAGAGTGCAAC
>Capsid_DMS-1_Ser11Gly
TCATTCACCTATTCGTGCCGAAGCTCGTCTCCaatcaaacatgggctcacaagtgtccac
acaacgcGGAggttcacacgaaaactctaactcagctaccgagggttccactataaacta
tactaccattaattactataaagattcctatgccgccacagcaggtaagcagagccttaa
gcaggacccagacaagttGGAGACGATCATGAGGCCCTACAGAGTGCAAC
>Capsid_DMS-1_Ser11Ile
TCATTCACCTATTCGTGCCGAAGCTCGTCTCCaatcaaacatgggctcacaagtgtccac
acaacgcATTggttcacacgaaaactctaactcagctaccgagggttccactataaacta
tactaccattaattactataaagattcctatgccgccacagcaggtaagcagagccttaa
gcaggacccagacaagttGGAGACGATCATGAGGCCCTACAGAGTGCAAC
>Capsid_DMS-1_Ser11Leu
TCATTCACCTATTCGTGCCGAAGCTCGTCTCCaatcaaacatgggctcacaagtgtccac
acaacgcCTAggttcacacgaaaactctaactcagctaccgagggttccactataaacta
tactaccattaattactataaagattcctatgccgccacagcaggtaagcagagccttaa
gcaggacccagacaagttGGAGACGATCATGAGGCCCTACAGAGTGCAAC
>Capsid_DMS-1_Ser11His
TCATTCACCTATTCGTGCCGAAGCTCGTCTCCaatcaaacatgggctcacaagtgtccac
acaacgcCACggttcacacgaaaactctaactcagctaccgagggttccactataaacta
tactaccattaattactataaagattcctatgccgccacagcaggtaagcagagccttaa
gcaggacccagacaagttGGAGACGATCATGAGGCCCTACAGAGTGCAAC
>Capsid_DMS-1_Ser11Arg
TCATTCACCTATTCGTGCCGAAGCTCGTCTCCaatcaaacatgggctcacaagtgtccac
acaacgcCGCggttcacacgaaaactctaactcagctaccgagggttccactataaacta
tactaccattaattactataaagattcctatgccgccacagcaggtaagcagagccttaa
gcaggacccagacaagttGGAGACGATCATGAGGCCCTACAGAGTGCAAC
>Capsid_DMS-1_Ser11Trp
TCATTCACCTATTCGTGCCGAAGCTCGTCTCCaatcaaacatgggctcacaagtgtccac
acaacgcTGGggttcacacgaaaactctaactcagctaccgagggttccactataaacta
tactaccattaattactataaagattcctatgccgccacagcaggtaagcagagccttaa
gcaggacccagacaagttGGAGACGATCATGAGGCCCTACAGAGTGCAAC
>Capsid_DMS-1_Ser11Val
TCATTCACCTATTCGTGCCGAAGCTCGTCTCCaatcaaacatgggctcacaagtgtccac
acaacgcGTTggttcacacgaaaactctaactcagctaccgagggttccactataaacta
tactaccattaattactataaagattcctatgccgccacagcaggtaagcagagccttaa
gcaggacccagacaagttGGAGACGATCATGAGGCCCTACAGAGTGCAAC
>Capsid_DMS-1_Ser11Glu
TCATTCACCTATTCGTGCCGAAGCTCGTCTCCaatcaaacatgggctcacaagtgtccac
acaacgcGAGggttcacacgaaaactctaactcagctaccgagggttccactataaacta
tactaccattaattactataaagattcctatgccgccacagcaggtaagcagagccttaa
gcaggacccagacaagttGGAGACGATCATGAGGCCCTACAGAGTGCAAC
>Capsid_DMS-1_Ser11Tyr
TCATTCACCTATTCGTGCCGAAGCTCGTCTCCaatcaaacatgggctcacaagtgtccac
acaacgcTACggttcacacgaaaactctaactcagctaccgagggttccactataaacta
tactaccattaattactataaagattcctatgccgccacagcaggtaagcagagccttaa
gcaggacccagacaagttGGAGACGATCATGAGGCCCTACAGAGTGCAAC
>Capsid_DMS-1_Gly12Cys
TCATTCACCTATTCGTGCCGAAGCTCGTCTCCaatcaaacatgggctcacaagtgtccac
acaacgctccTGCtcacacgaaaactctaactcagctaccgagggttccactataaacta
tactaccattaattactataaagattcctatgccgccacagcaggtaagcagagccttaa
gcaggacccagacaagttGGAGACGATCATGAGGCCCTACAGAGTGCAAC
>Capsid_DMS-1_Gly12Asp
TCATTCACCTATTCGTGCCGAAGCTCGTCTCCaatcaaacatgggctcacaagtgtccac
acaacgctccGACtcacacgaaaactctaactcagctaccgagggttccactataaacta
tactaccattaattactataaagattcctatgccgccacagcaggtaagcagagccttaa
gcaggacccagacaagttGGAGACGATCATGAGGCCCTACAGAGTGCAAC
>Capsid_DMS-1_Gly12Ser
TCATTCACCTATTCGTGCCGAAGCTCGTCTCCaatcaaacatgggctcacaagtgtccac
acaacgctccTCGtcacacgaaaactctaactcagctaccgagggttccactataaacta
tactaccattaattactataaagattcctatgccgccacagcaggtaagcagagccttaa
gcaggacccagacaagttGGAGACGATCATGAGGCCCTACAGAGTGCAAC
>Capsid_DMS-1_Gly12Gln
TCATTCACCTATTCGTGCCGAAGCTCGTCTCCaatcaaacatgggctcacaagtgtccac
acaacgctccCAGtcacacgaaaactctaactcagctaccgagggttccactataaacta
tactaccattaattactataaagattcctatgccgccacagcaggtaagcagagccttaa
gcaggacccagacaagttGGAGACGATCATGAGGCCCTACAGAGTGCAAC
>Capsid_DMS-1_Gly12Met
TCATTCACCTATTCGTGCCGAAGCTCGTCTCCaatcaaacatgggctcacaagtgtccac
acaacgctccATGtcacacgaaaactctaactcagctaccgagggttccactataaacta
tactaccattaattactataaagattcctatgccgccacagcaggtaagcagagccttaa
gcaggacccagacaagttGGAGACGATCATGAGGCCCTACAGAGTGCAAC
>Capsid_DMS-1_Gly12Asn
TCATTCACCTATTCGTGCCGAAGCTCGTCTCCaatcaaacatgggctcacaagtgtccac
acaacgctccAACtcacacgaaaactctaactcagctaccgagggttccactataaacta
tactaccattaattactataaagattcctatgccgccacagcaggtaagcagagccttaa
gcaggacccagacaagttGGAGACGATCATGAGGCCCTACAGAGTGCAAC
>Capsid_DMS-1_Gly12Pro
TCATTCACCTATTCGTGCCGAAGCTCGTCTCCaatcaaacatgggctcacaagtgtccac
acaacgctccCCTtcacacgaaaactctaactcagctaccgagggttccactataaacta
tactaccattaattactataaagattcctatgccgccacagcaggtaagcagagccttaa
gcaggacccagacaagttGGAGACGATCATGAGGCCCTACAGAGTGCAAC
>Capsid_DMS-1_Gly12Lys
TCATTCACCTATTCGTGCCGAAGCTCGTCTCCaatcaaacatgggctcacaagtgtccac
acaacgctccAAGtcacacgaaaactctaactcagctaccgagggttccactataaacta
tactaccattaattactataaagattcctatgccgccacagcaggtaagcagagccttaa
gcaggacccagacaagttGGAGACGATCATGAGGCCCTACAGAGTGCAAC
>Capsid_DMS-1_Gly12Thr
TCATTCACCTATTCGTGCCGAAGCTCGTCTCCaatcaaacatgggctcacaagtgtccac
acaacgctccACTtcacacgaaaactctaactcagctaccgagggttccactataaacta
tactaccattaattactataaagattcctatgccgccacagcaggtaagcagagccttaa
gcaggacccagacaagttGGAGACGATCATGAGGCCCTACAGAGTGCAAC
>Capsid_DMS-1_Gly12Phe
TCATTCACCTATTCGTGCCGAAGCTCGTCTCCaatcaaacatgggctcacaagtgtccac
acaacgctccTTCtcacacgaaaactctaactcagctaccgagggttccactataaacta
tactaccattaattactataaagattcctatgccgccacagcaggtaagcagagccttaa
gcaggacccagacaagttGGAGACGATCATGAGGCCCTACAGAGTGCAAC
>Capsid_DMS-1_Gly12Ala
TCATTCACCTATTCGTGCCGAAGCTCGTCTCCaatcaaacatgggctcacaagtgtccac
acaacgctccGCAtcacacgaaaactctaactcagctaccgagggttccactataaacta
tactaccattaattactataaagattcctatgccgccacagcaggtaagcagagccttaa
gcaggacccagacaagttGGAGACGATCATGAGGCCCTACAGAGTGCAAC
>Capsid_DMS-1_Gly12Ile
TCATTCACCTATTCGTGCCGAAGCTCGTCTCCaatcaaacatgggctcacaagtgtccac
acaacgctccATTtcacacgaaaactctaactcagctaccgagggttccactataaacta
tactaccattaattactataaagattcctatgccgccacagcaggtaagcagagccttaa
gcaggacccagacaagttGGAGACGATCATGAGGCCCTACAGAGTGCAAC
>Capsid_DMS-1_Gly12Leu
TCATTCACCTATTCGTGCCGAAGCTCGTCTCCaatcaaacatgggctcacaagtgtccac
acaacgctccCTCtcacacgaaaactctaactcagctaccgagggttccactataaacta
tactaccattaattactataaagattcctatgccgccacagcaggtaagcagagccttaa
gcaggacccagacaagttGGAGACGATCATGAGGCCCTACAGAGTGCAAC
>Capsid_DMS-1_Gly12His
TCATTCACCTATTCGTGCCGAAGCTCGTCTCCaatcaaacatgggctcacaagtgtccac
acaacgctccCACtcacacgaaaactctaactcagctaccgagggttccactataaacta
tactaccattaattactataaagattcctatgccgccacagcaggtaagcagagccttaa
gcaggacccagacaagttGGAGACGATCATGAGGCCCTACAGAGTGCAAC
>Capsid_DMS-1_Gly12Arg
TCATTCACCTATTCGTGCCGAAGCTCGTCTCCaatcaaacatgggctcacaagtgtccac
acaacgctccCGAtcacacgaaaactctaactcagctaccgagggttccactataaacta
tactaccattaattactataaagattcctatgccgccacagcaggtaagcagagccttaa
gcaggacccagacaagttGGAGACGATCATGAGGCCCTACAGAGTGCAAC
>Capsid_DMS-1_Gly12Trp
TCATTCACCTATTCGTGCCGAAGCTCGTCTCCaatcaaacatgggctcacaagtgtccac
acaacgctccTGGtcacacgaaaactctaactcagctaccgagggttccactataaacta
tactaccattaattactataaagattcctatgccgccacagcaggtaagcagagccttaa
gcaggacccagacaagttGGAGACGATCATGAGGCCCTACAGAGTGCAAC
>Capsid_DMS-1_Gly12Val
TCATTCACCTATTCGTGCCGAAGCTCGTCTCCaatcaaacatgggctcacaagtgtccac
acaacgctccGTCtcacacgaaaactctaactcagctaccgagggttccactataaacta
tactaccattaattactataaagattcctatgccgccacagcaggtaagcagagccttaa
gcaggacccagacaagttGGAGACGATCATGAGGCCCTACAGAGTGCAAC
>Capsid_DMS-1_Gly12Glu
TCATTCACCTATTCGTGCCGAAGCTCGTCTCCaatcaaacatgggctcacaagtgtccac
acaacgctccGAAtcacacgaaaactctaactcagctaccgagggttccactataaacta
tactaccattaattactataaagattcctatgccgccacagcaggtaagcagagccttaa
gcaggacccagacaagttGGAGACGATCATGAGGCCCTACAGAGTGCAAC
>Capsid_DMS-1_Gly12Tyr
TCATTCACCTATTCGTGCCGAAGCTCGTCTCCaatcaaacatgggctcacaagtgtccac
acaacgctccTACtcacacgaaaactctaactcagctaccgagggttccactataaacta
tactaccattaattactataaagattcctatgccgccacagcaggtaagcagagccttaa
gcaggacccagacaagttGGAGACGATCATGAGGCCCTACAGAGTGCAAC
>Capsid_DMS-1_Ser13Cys
TCATTCACCTATTCGTGCCGAAGCTCGTCTCCaatcaaacatgggctcacaagtgtccac
acaacgctccggtTGCcacgaaaactctaactcagctaccgagggttccactataaacta
tactaccattaattactataaagattcctatgccgccacagcaggtaagcagagccttaa
gcaggacccagacaagttGGAGACGATCATGAGGCCCTACAGAGTGCAAC
>Capsid_DMS-1_Ser13Asp
TCATTCACCTATTCGTGCCGAAGCTCGTCTCCaatcaaacatgggctcacaagtgtccac
acaacgctccggtGATcacgaaaactctaactcagctaccgagggttccactataaacta
tactaccattaattactataaagattcctatgccgccacagcaggtaagcagagccttaa
gcaggacccagacaagttGGAGACGATCATGAGGCCCTACAGAGTGCAAC
>Capsid_DMS-1_Ser13Gln
TCATTCACCTATTCGTGCCGAAGCTCGTCTCCaatcaaacatgggctcacaagtgtccac
acaacgctccggtCAAcacgaaaactctaactcagctaccgagggttccactataaacta
tactaccattaattactataaagattcctatgccgccacagcaggtaagcagagccttaa
gcaggacccagacaagttGGAGACGATCATGAGGCCCTACAGAGTGCAAC
>Capsid_DMS-1_Ser13Met
TCATTCACCTATTCGTGCCGAAGCTCGTCTCCaatcaaacatgggctcacaagtgtccac
acaacgctccggtATGcacgaaaactctaactcagctaccgagggttccactataaacta
tactaccattaattactataaagattcctatgccgccacagcaggtaagcagagccttaa
gcaggacccagacaagttGGAGACGATCATGAGGCCCTACAGAGTGCAAC
>Capsid_DMS-1_Ser13Asn
TCATTCACCTATTCGTGCCGAAGCTCGTCTCCaatcaaacatgggctcacaagtgtccac
acaacgctccggtAATcacgaaaactctaactcagctaccgagggttccactataaacta
tactaccattaattactataaagattcctatgccgccacagcaggtaagcagagccttaa
gcaggacccagacaagttGGAGACGATCATGAGGCCCTACAGAGTGCAAC
>Capsid_DMS-1_Ser13Pro
TCATTCACCTATTCGTGCCGAAGCTCGTCTCCaatcaaacatgggctcacaagtgtccac
acaacgctccggtCCCcacgaaaactctaactcagctaccgagggttccactataaacta
tactaccattaattactataaagattcctatgccgccacagcaggtaagcagagccttaa
gcaggacccagacaagttGGAGACGATCATGAGGCCCTACAGAGTGCAAC
>Capsid_DMS-1_Ser13Lys
TCATTCACCTATTCGTGCCGAAGCTCGTCTCCaatcaaacatgggctcacaagtgtccac
acaacgctccggtAAGcacgaaaactctaactcagctaccgagggttccactataaacta
tactaccattaattactataaagattcctatgccgccacagcaggtaagcagagccttaa
gcaggacccagacaagttGGAGACGATCATGAGGCCCTACAGAGTGCAAC
>Capsid_DMS-1_Ser13Thr
TCATTCACCTATTCGTGCCGAAGCTCGTCTCCaatcaaacatgggctcacaagtgtccac
acaacgctccggtACAcacgaaaactctaactcagctaccgagggttccactataaacta
tactaccattaattactataaagattcctatgccgccacagcaggtaagcagagccttaa
gcaggacccagacaagttGGAGACGATCATGAGGCCCTACAGAGTGCAAC
>Capsid_DMS-1_Ser13Phe
TCATTCACCTATTCGTGCCGAAGCTCGTCTCCaatcaaacatgggctcacaagtgtccac
acaacgctccggtTTTcacgaaaactctaactcagctaccgagggttccactataaacta
tactaccattaattactataaagattcctatgccgccacagcaggtaagcagagccttaa
gcaggacccagacaagttGGAGACGATCATGAGGCCCTACAGAGTGCAAC
>Capsid_DMS-1_Ser13Ala
TCATTCACCTATTCGTGCCGAAGCTCGTCTCCaatcaaacatgggctcacaagtgtccac
acaacgctccggtGCAcacgaaaactctaactcagctaccgagggttccactataaacta
tactaccattaattactataaagattcctatgccgccacagcaggtaagcagagccttaa
gcaggacccagacaagttGGAGACGATCATGAGGCCCTACAGAGTGCAAC
>Capsid_DMS-1_Ser13Gly
TCATTCACCTATTCGTGCCGAAGCTCGTCTCCaatcaaacatgggctcacaagtgtccac
acaacgctccggtGGAcacgaaaactctaactcagctaccgagggttccactataaacta
tactaccattaattactataaagattcctatgccgccacagcaggtaagcagagccttaa
gcaggacccagacaagttGGAGACGATCATGAGGCCCTACAGAGTGCAAC
>Capsid_DMS-1_Ser13Ile
TCATTCACCTATTCGTGCCGAAGCTCGTCTCCaatcaaacatgggctcacaagtgtccac
acaacgctccggtATAcacgaaaactctaactcagctaccgagggttccactataaacta
tactaccattaattactataaagattcctatgccgccacagcaggtaagcagagccttaa
gcaggacccagacaagttGGAGACGATCATGAGGCCCTACAGAGTGCAAC
>Capsid_DMS-1_Ser13Leu
TCATTCACCTATTCGTGCCGAAGCTCGTCTCCaatcaaacatgggctcacaagtgtccac
acaacgctccggtTTAcacgaaaactctaactcagctaccgagggttccactataaacta
tactaccattaattactataaagattcctatgccgccacagcaggtaagcagagccttaa
gcaggacccagacaagttGGAGACGATCATGAGGCCCTACAGAGTGCAAC
>Capsid_DMS-1_Ser13His
TCATTCACCTATTCGTGCCGAAGCTCGTCTCCaatcaaacatgggctcacaagtgtccac
acaacgctccggtCACcacgaaaactctaactcagctaccgagggttccactataaacta
tactaccattaattactataaagattcctatgccgccacagcaggtaagcagagccttaa
gcaggacccagacaagttGGAGACGATCATGAGGCCCTACAGAGTGCAAC
>Capsid_DMS-1_Ser13Arg
TCATTCACCTATTCGTGCCGAAGCTCGTCTCCaatcaaacatgggctcacaagtgtccac
acaacgctccggtAGGcacgaaaactctaactcagctaccgagggttccactataaacta
tactaccattaattactataaagattcctatgccgccacagcaggtaagcagagccttaa
gcaggacccagacaagttGGAGACGATCATGAGGCCCTACAGAGTGCAAC
>Capsid_DMS-1_Ser13Trp
TCATTCACCTATTCGTGCCGAAGCTCGTCTCCaatcaaacatgggctcacaagtgtccac
acaacgctccggtTGGcacgaaaactctaactcagctaccgagggttccactataaacta
tactaccattaattactataaagattcctatgccgccacagcaggtaagcagagccttaa
gcaggacccagacaagttGGAGACGATCATGAGGCCCTACAGAGTGCAAC
>Capsid_DMS-1_Ser13Val
TCATTCACCTATTCGTGCCGAAGCTCGTCTCCaatcaaacatgggctcacaagtgtccac
acaacgctccggtGTCcacgaaaactctaactcagctaccgagggttccactataaacta
tactaccattaattactataaagattcctatgccgccacagcaggtaagcagagccttaa
gcaggacccagacaagttGGAGACGATCATGAGGCCCTACAGAGTGCAAC
>Capsid_DMS-1_Ser13Glu
TCATTCACCTATTCGTGCCGAAGCTCGTCTCCaatcaaacatgggctcacaagtgtccac
acaacgctccggtGAGcacgaaaactctaactcagctaccgagggttccactataaacta
tactaccattaattactataaagattcctatgccgccacagcaggtaagcagagccttaa
gcaggacccagacaagttGGAGACGATCATGAGGCCCTACAGAGTGCAAC
>Capsid_DMS-1_Ser13Tyr
TCATTCACCTATTCGTGCCGAAGCTCGTCTCCaatcaaacatgggctcacaagtgtccac
acaacgctccggtTATcacgaaaactctaactcagctaccgagggttccactataaacta
tactaccattaattactataaagattcctatgccgccacagcaggtaagcagagccttaa
gcaggacccagacaagttGGAGACGATCATGAGGCCCTACAGAGTGCAAC
>Capsid_DMS-1_His14Cys
TCATTCACCTATTCGTGCCGAAGCTCGTCTCCaatcaaacatgggctcacaagtgtccac
acaacgctccggttcaTGCgaaaactctaactcagctaccgagggttccactataaacta
tactaccattaattactataaagattcctatgccgccacagcaggtaagcagagccttaa
gcaggacccagacaagttGGAGACGATCATGAGGCCCTACAGAGTGCAAC
>Capsid_DMS-1_His14Asp
TCATTCACCTATTCGTGCCGAAGCTCGTCTCCaatcaaacatgggctcacaagtgtccac
acaacgctccggttcaGACgaaaactctaactcagctaccgagggttccactataaacta
tactaccattaattactataaagattcctatgccgccacagcaggtaagcagagccttaa
gcaggacccagacaagttGGAGACGATCATGAGGCCCTACAGAGTGCAAC
>Capsid_DMS-1_His14Ser
TCATTCACCTATTCGTGCCGAAGCTCGTCTCCaatcaaacatgggctcacaagtgtccac
acaacgctccggttcaTCTgaaaactctaactcagctaccgagggttccactataaacta
tactaccattaattactataaagattcctatgccgccacagcaggtaagcagagccttaa
gcaggacccagacaagttGGAGACGATCATGAGGCCCTACAGAGTGCAAC
>Capsid_DMS-1_His14Gln
TCATTCACCTATTCGTGCCGAAGCTCGTCTCCaatcaaacatgggctcacaagtgtccac
acaacgctccggttcaCAAgaaaactctaactcagctaccgagggttccactataaacta
tactaccattaattactataaagattcctatgccgccacagcaggtaagcagagccttaa
gcaggacccagacaagttGGAGACGATCATGAGGCCCTACAGAGTGCAAC
>Capsid_DMS-1_His14Met
TCATTCACCTATTCGTGCCGAAGCTCGTCTCCaatcaaacatgggctcacaagtgtccac
acaacgctccggttcaATGgaaaactctaactcagctaccgagggttccactataaacta
tactaccattaattactataaagattcctatgccgccacagcaggtaagcagagccttaa
gcaggacccagacaagttGGAGACGATCATGAGGCCCTACAGAGTGCAAC
>Capsid_DMS-1_His14Asn
TCATTCACCTATTCGTGCCGAAGCTCGTCTCCaatcaaacatgggctcacaagtgtccac
acaacgctccggttcaAACgaaaactctaactcagctaccgagggttccactataaacta
tactaccattaattactataaagattcctatgccgccacagcaggtaagcagagccttaa
gcaggacccagacaagttGGAGACGATCATGAGGCCCTACAGAGTGCAAC
>Capsid_DMS-1_His14Pro
TCATTCACCTATTCGTGCCGAAGCTCGTCTCCaatcaaacatgggctcacaagtgtccac
acaacgctccggttcaCCTgaaaactctaactcagctaccgagggttccactataaacta
tactaccattaattactataaagattcctatgccgccacagcaggtaagcagagccttaa
gcaggacccagacaagttGGAGACGATCATGAGGCCCTACAGAGTGCAAC
>Capsid_DMS-1_His14Lys
TCATTCACCTATTCGTGCCGAAGCTCGTCTCCaatcaaacatgggctcacaagtgtccac
acaacgctccggttcaAAAgaaaactctaactcagctaccgagggttccactataaacta
tactaccattaattactataaagattcctatgccgccacagcaggtaagcagagccttaa
gcaggacccagacaagttGGAGACGATCATGAGGCCCTACAGAGTGCAAC
>Capsid_DMS-1_His14Thr
TCATTCACCTATTCGTGCCGAAGCTCGTCTCCaatcaaacatgggctcacaagtgtccac
acaacgctccggttcaACCgaaaactctaactcagctaccgagggttccactataaacta
tactaccattaattactataaagattcctatgccgccacagcaggtaagcagagccttaa
gcaggacccagacaagttGGAGACGATCATGAGGCCCTACAGAGTGCAAC
>Capsid_DMS-1_His14Phe
TCATTCACCTATTCGTGCCGAAGCTCGTCTCCaatcaaacatgggctcacaagtgtccac
acaacgctccggttcaTTTgaaaactctaactcagctaccgagggttccactataaacta
tactaccattaattactataaagattcctatgccgccacagcaggtaagcagagccttaa
gcaggacccagacaagttGGAGACGATCATGAGGCCCTACAGAGTGCAAC
>Capsid_DMS-1_His14Ala
TCATTCACCTATTCGTGCCGAAGCTCGTCTCCaatcaaacatgggctcacaagtgtccac
acaacgctccggttcaGCTgaaaactctaactcagctaccgagggttccactataaacta
tactaccattaattactataaagattcctatgccgccacagcaggtaagcagagccttaa
gcaggacccagacaagttGGAGACGATCATGAGGCCCTACAGAGTGCAAC
>Capsid_DMS-1_His14Gly
TCATTCACCTATTCGTGCCGAAGCTCGTCTCCaatcaaacatgggctcacaagtgtccac
acaacgctccggttcaGGCgaaaactctaactcagctaccgagggttccactataaacta
tactaccattaattactataaagattcctatgccgccacagcaggtaagcagagccttaa
gcaggacccagacaagttGGAGACGATCATGAGGCCCTACAGAGTGCAAC
>Capsid_DMS-1_His14Ile
TCATTCACCTATTCGTGCCGAAGCTCGTCTCCaatcaaacatgggctcacaagtgtccac
acaacgctccggttcaATCgaaaactctaactcagctaccgagggttccactataaacta
tactaccattaattactataaagattcctatgccgccacagcaggtaagcagagccttaa
gcaggacccagacaagttGGAGACGATCATGAGGCCCTACAGAGTGCAAC
>Capsid_DMS-1_His14Leu
TCATTCACCTATTCGTGCCGAAGCTCGTCTCCaatcaaacatgggctcacaagtgtccac
acaacgctccggttcaCTAgaaaactctaactcagctaccgagggttccactataaacta
tactaccattaattactataaagattcctatgccgccacagcaggtaagcagagccttaa
gcaggacccagacaagttGGAGACGATCATGAGGCCCTACAGAGTGCAAC
>Capsid_DMS-1_His14Arg
TCATTCACCTATTCGTGCCGAAGCTCGTCTCCaatcaaacatgggctcacaagtgtccac
acaacgctccggttcaCGTgaaaactctaactcagctaccgagggttccactataaacta
tactaccattaattactataaagattcctatgccgccacagcaggtaagcagagccttaa
gcaggacccagacaagttGGAGACGATCATGAGGCCCTACAGAGTGCAAC
>Capsid_DMS-1_His14Trp
TCATTCACCTATTCGTGCCGAAGCTCGTCTCCaatcaaacatgggctcacaagtgtccac
acaacgctccggttcaTGGgaaaactctaactcagctaccgagggttccactataaacta
tactaccattaattactataaagattcctatgccgccacagcaggtaagcagagccttaa
gcaggacccagacaagttGGAGACGATCATGAGGCCCTACAGAGTGCAAC
>Capsid_DMS-1_His14Val
TCATTCACCTATTCGTGCCGAAGCTCGTCTCCaatcaaacatgggctcacaagtgtccac
acaacgctccggttcaGTCgaaaactctaactcagctaccgagggttccactataaacta
tactaccattaattactataaagattcctatgccgccacagcaggtaagcagagccttaa
gcaggacccagacaagttGGAGACGATCATGAGGCCCTACAGAGTGCAAC
>Capsid_DMS-1_His14Glu
TCATTCACCTATTCGTGCCGAAGCTCGTCTCCaatcaaacatgggctcacaagtgtccac
acaacgctccggttcaGAGgaaaactctaactcagctaccgagggttccactataaacta
tactaccattaattactataaagattcctatgccgccacagcaggtaagcagagccttaa
gcaggacccagacaagttGGAGACGATCATGAGGCCCTACAGAGTGCAAC
>Capsid_DMS-1_His14Tyr
TCATTCACCTATTCGTGCCGAAGCTCGTCTCCaatcaaacatgggctcacaagtgtccac
acaacgctccggttcaTACgaaaactctaactcagctaccgagggttccactataaacta
tactaccattaattactataaagattcctatgccgccacagcaggtaagcagagccttaa
gcaggacccagacaagttGGAGACGATCATGAGGCCCTACAGAGTGCAAC
>Capsid_DMS-1_Glu15Cys
TCATTCACCTATTCGTGCCGAAGCTCGTCTCCaatcaaacatgggctcacaagtgtccac
acaacgctccggttcacacTGCaactctaactcagctaccgagggttccactataaacta
tactaccattaattactataaagattcctatgccgccacagcaggtaagcagagccttaa
gcaggacccagacaagttGGAGACGATCATGAGGCCCTACAGAGTGCAAC
>Capsid_DMS-1_Glu15Asp
TCATTCACCTATTCGTGCCGAAGCTCGTCTCCaatcaaacatgggctcacaagtgtccac
acaacgctccggttcacacGACaactctaactcagctaccgagggttccactataaacta
tactaccattaattactataaagattcctatgccgccacagcaggtaagcagagccttaa
gcaggacccagacaagttGGAGACGATCATGAGGCCCTACAGAGTGCAAC
>Capsid_DMS-1_Glu15Ser
TCATTCACCTATTCGTGCCGAAGCTCGTCTCCaatcaaacatgggctcacaagtgtccac
acaacgctccggttcacacAGTaactctaactcagctaccgagggttccactataaacta
tactaccattaattactataaagattcctatgccgccacagcaggtaagcagagccttaa
gcaggacccagacaagttGGAGACGATCATGAGGCCCTACAGAGTGCAAC
>Capsid_DMS-1_Glu15Gln
TCATTCACCTATTCGTGCCGAAGCTCGTCTCCaatcaaacatgggctcacaagtgtccac
acaacgctccggttcacacCAGaactctaactcagctaccgagggttccactataaacta
tactaccattaattactataaagattcctatgccgccacagcaggtaagcagagccttaa
gcaggacccagacaagttGGAGACGATCATGAGGCCCTACAGAGTGCAAC
>Capsid_DMS-1_Glu15Met
TCATTCACCTATTCGTGCCGAAGCTCGTCTCCaatcaaacatgggctcacaagtgtccac
acaacgctccggttcacacATGaactctaactcagctaccgagggttccactataaacta
tactaccattaattactataaagattcctatgccgccacagcaggtaagcagagccttaa
gcaggacccagacaagttGGAGACGATCATGAGGCCCTACAGAGTGCAAC
>Capsid_DMS-1_Glu15Asn
TCATTCACCTATTCGTGCCGAAGCTCGTCTCCaatcaaacatgggctcacaagtgtccac
acaacgctccggttcacacAATaactctaactcagctaccgagggttccactataaacta
tactaccattaattactataaagattcctatgccgccacagcaggtaagcagagccttaa
gcaggacccagacaagttGGAGACGATCATGAGGCCCTACAGAGTGCAAC
>Capsid_DMS-1_Glu15Pro
TCATTCACCTATTCGTGCCGAAGCTCGTCTCCaatcaaacatgggctcacaagtgtccac
acaacgctccggttcacacCCTaactctaactcagctaccgagggttccactataaacta
tactaccattaattactataaagattcctatgccgccacagcaggtaagcagagccttaa
gcaggacccagacaagttGGAGACGATCATGAGGCCCTACAGAGTGCAAC
>Capsid_DMS-1_Glu15Lys
TCATTCACCTATTCGTGCCGAAGCTCGTCTCCaatcaaacatgggctcacaagtgtccac
acaacgctccggttcacacAAAaactctaactcagctaccgagggttccactataaacta
tactaccattaattactataaagattcctatgccgccacagcaggtaagcagagccttaa
gcaggacccagacaagttGGAGACGATCATGAGGCCCTACAGAGTGCAAC
>Capsid_DMS-1_Glu15Thr
TCATTCACCTATTCGTGCCGAAGCTCGTCTCCaatcaaacatgggctcacaagtgtccac
acaacgctccggttcacacACGaactctaactcagctaccgagggttccactataaacta
tactaccattaattactataaagattcctatgccgccacagcaggtaagcagagccttaa
gcaggacccagacaagttGGAGACGATCATGAGGCCCTACAGAGTGCAAC
>Capsid_DMS-1_Glu15Phe
TCATTCACCTATTCGTGCCGAAGCTCGTCTCCaatcaaacatgggctcacaagtgtccac
acaacgctccggttcacacTTTaactctaactcagctaccgagggttccactataaacta
tactaccattaattactataaagattcctatgccgccacagcaggtaagcagagccttaa
gcaggacccagacaagttGGAGACGATCATGAGGCCCTACAGAGTGCAAC
>Capsid_DMS-1_Glu15Ala
TCATTCACCTATTCGTGCCGAAGCTCGTCTCCaatcaaacatgggctcacaagtgtccac
acaacgctccggttcacacGCAaactctaactcagctaccgagggttccactataaacta
tactaccattaattactataaagattcctatgccgccacagcaggtaagcagagccttaa
gcaggacccagacaagttGGAGACGATCATGAGGCCCTACAGAGTGCAAC
>Capsid_DMS-1_Glu15Gly
TCATTCACCTATTCGTGCCGAAGCTCGTCTCCaatcaaacatgggctcacaagtgtccac
acaacgctccggttcacacGGTaactctaactcagctaccgagggttccactataaacta
tactaccattaattactataaagattcctatgccgccacagcaggtaagcagagccttaa
gcaggacccagacaagttGGAGACGATCATGAGGCCCTACAGAGTGCAAC
>Capsid_DMS-1_Glu15Ile
TCATTCACCTATTCGTGCCGAAGCTCGTCTCCaatcaaacatgggctcacaagtgtccac
acaacgctccggttcacacATTaactctaactcagctaccgagggttccactataaacta
tactaccattaattactataaagattcctatgccgccacagcaggtaagcagagccttaa
gcaggacccagacaagttGGAGACGATCATGAGGCCCTACAGAGTGCAAC
>Capsid_DMS-1_Glu15Leu
TCATTCACCTATTCGTGCCGAAGCTCGTCTCCaatcaaacatgggctcacaagtgtccac
acaacgctccggttcacacCTTaactctaactcagctaccgagggttccactataaacta
tactaccattaattactataaagattcctatgccgccacagcaggtaagcagagccttaa
gcaggacccagacaagttGGAGACGATCATGAGGCCCTACAGAGTGCAAC
>Capsid_DMS-1_Glu15His
TCATTCACCTATTCGTGCCGAAGCTCGTCTCCaatcaaacatgggctcacaagtgtccac
acaacgctccggttcacacCATaactctaactcagctaccgagggttccactataaacta
tactaccattaattactataaagattcctatgccgccacagcaggtaagcagagccttaa
gcaggacccagacaagttGGAGACGATCATGAGGCCCTACAGAGTGCAAC
>Capsid_DMS-1_Glu15Arg
TCATTCACCTATTCGTGCCGAAGCTCGTCTCCaatcaaacatgggctcacaagtgtccac
acaacgctccggttcacacAGAaactctaactcagctaccgagggttccactataaacta
tactaccattaattactataaagattcctatgccgccacagcaggtaagcagagccttaa
gcaggacccagacaagttGGAGACGATCATGAGGCCCTACAGAGTGCAAC
>Capsid_DMS-1_Glu15Trp
TCATTCACCTATTCGTGCCGAAGCTCGTCTCCaatcaaacatgggctcacaagtgtccac
acaacgctccggttcacacTGGaactctaactcagctaccgagggttccactataaacta
tactaccattaattactataaagattcctatgccgccacagcaggtaagcagagccttaa
gcaggacccagacaagttGGAGACGATCATGAGGCCCTACAGAGTGCAAC
>Capsid_DMS-1_Glu15Val
TCATTCACCTATTCGTGCCGAAGCTCGTCTCCaatcaaacatgggctcacaagtgtccac
acaacgctccggttcacacGTTaactctaactcagctaccgagggttccactataaacta
tactaccattaattactataaagattcctatgccgccacagcaggtaagcagagccttaa
gcaggacccagacaagttGGAGACGATCATGAGGCCCTACAGAGTGCAAC
>Capsid_DMS-1_Glu15Tyr
TCATTCACCTATTCGTGCCGAAGCTCGTCTCCaatcaaacatgggctcacaagtgtccac
acaacgctccggttcacacTATaactctaactcagctaccgagggttccactataaacta
tactaccattaattactataaagattcctatgccgccacagcaggtaagcagagccttaa
gcaggacccagacaagttGGAGACGATCATGAGGCCCTACAGAGTGCAAC
>Capsid_DMS-1_Asn16Cys
TCATTCACCTATTCGTGCCGAAGCTCGTCTCCaatcaaacatgggctcacaagtgtccac
acaacgctccggttcacacgaaTGCtctaactcagctaccgagggttccactataaacta
tactaccattaattactataaagattcctatgccgccacagcaggtaagcagagccttaa
gcaggacccagacaagttGGAGACGATCATGAGGCCCTACAGAGTGCAAC
>Capsid_DMS-1_Asn16Asp
TCATTCACCTATTCGTGCCGAAGCTCGTCTCCaatcaaacatgggctcacaagtgtccac
acaacgctccggttcacacgaaGACtctaactcagctaccgagggttccactataaacta
tactaccattaattactataaagattcctatgccgccacagcaggtaagcagagccttaa
gcaggacccagacaagttGGAGACGATCATGAGGCCCTACAGAGTGCAAC
>Capsid_DMS-1_Asn16Ser
TCATTCACCTATTCGTGCCGAAGCTCGTCTCCaatcaaacatgggctcacaagtgtccac
acaacgctccggttcacacgaaTCGtctaactcagctaccgagggttccactataaacta
tactaccattaattactataaagattcctatgccgccacagcaggtaagcagagccttaa
gcaggacccagacaagttGGAGACGATCATGAGGCCCTACAGAGTGCAAC
>Capsid_DMS-1_Asn16Gln
TCATTCACCTATTCGTGCCGAAGCTCGTCTCCaatcaaacatgggctcacaagtgtccac
acaacgctccggttcacacgaaCAAtctaactcagctaccgagggttccactataaacta
tactaccattaattactataaagattcctatgccgccacagcaggtaagcagagccttaa
gcaggacccagacaagttGGAGACGATCATGAGGCCCTACAGAGTGCAAC
>Capsid_DMS-1_Asn16Met
TCATTCACCTATTCGTGCCGAAGCTCGTCTCCaatcaaacatgggctcacaagtgtccac
acaacgctccggttcacacgaaATGtctaactcagctaccgagggttccactataaacta
tactaccattaattactataaagattcctatgccgccacagcaggtaagcagagccttaa
gcaggacccagacaagttGGAGACGATCATGAGGCCCTACAGAGTGCAAC
>Capsid_DMS-1_Asn16Pro
TCATTCACCTATTCGTGCCGAAGCTCGTCTCCaatcaaacatgggctcacaagtgtccac
acaacgctccggttcacacgaaCCCtctaactcagctaccgagggttccactataaacta
tactaccattaattactataaagattcctatgccgccacagcaggtaagcagagccttaa
gcaggacccagacaagttGGAGACGATCATGAGGCCCTACAGAGTGCAAC
>Capsid_DMS-1_Asn16Lys
TCATTCACCTATTCGTGCCGAAGCTCGTCTCCaatcaaacatgggctcacaagtgtccac
acaacgctccggttcacacgaaAAAtctaactcagctaccgagggttccactataaacta
tactaccattaattactataaagattcctatgccgccacagcaggtaagcagagccttaa
gcaggacccagacaagttGGAGACGATCATGAGGCCCTACAGAGTGCAAC
>Capsid_DMS-1_Asn16Thr
TCATTCACCTATTCGTGCCGAAGCTCGTCTCCaatcaaacatgggctcacaagtgtccac
acaacgctccggttcacacgaaACCtctaactcagctaccgagggttccactataaacta
tactaccattaattactataaagattcctatgccgccacagcaggtaagcagagccttaa
gcaggacccagacaagttGGAGACGATCATGAGGCCCTACAGAGTGCAAC
>Capsid_DMS-1_Asn16Phe
TCATTCACCTATTCGTGCCGAAGCTCGTCTCCaatcaaacatgggctcacaagtgtccac
acaacgctccggttcacacgaaTTTtctaactcagctaccgagggttccactataaacta
tactaccattaattactataaagattcctatgccgccacagcaggtaagcagagccttaa
gcaggacccagacaagttGGAGACGATCATGAGGCCCTACAGAGTGCAAC
>Capsid_DMS-1_Asn16Ala
TCATTCACCTATTCGTGCCGAAGCTCGTCTCCaatcaaacatgggctcacaagtgtccac
acaacgctccggttcacacgaaGCCtctaactcagctaccgagggttccactataaacta
tactaccattaattactataaagattcctatgccgccacagcaggtaagcagagccttaa
gcaggacccagacaagttGGAGACGATCATGAGGCCCTACAGAGTGCAAC
>Capsid_DMS-1_Asn16Gly
TCATTCACCTATTCGTGCCGAAGCTCGTCTCCaatcaaacatgggctcacaagtgtccac
acaacgctccggttcacacgaaGGAtctaactcagctaccgagggttccactataaacta
tactaccattaattactataaagattcctatgccgccacagcaggtaagcagagccttaa
gcaggacccagacaagttGGAGACGATCATGAGGCCCTACAGAGTGCAAC
>Capsid_DMS-1_Asn16Ile
TCATTCACCTATTCGTGCCGAAGCTCGTCTCCaatcaaacatgggctcacaagtgtccac
acaacgctccggttcacacgaaATCtctaactcagctaccgagggttccactataaacta
tactaccattaattactataaagattcctatgccgccacagcaggtaagcagagccttaa
gcaggacccagacaagttGGAGACGATCATGAGGCCCTACAGAGTGCAAC
>Capsid_DMS-1_Asn16Leu
TCATTCACCTATTCGTGCCGAAGCTCGTCTCCaatcaaacatgggctcacaagtgtccac
acaacgctccggttcacacgaaTTGtctaactcagctaccgagggttccactataaacta
tactaccattaattactataaagattcctatgccgccacagcaggtaagcagagccttaa
gcaggacccagacaagttGGAGACGATCATGAGGCCCTACAGAGTGCAAC
>Capsid_DMS-1_Asn16His
TCATTCACCTATTCGTGCCGAAGCTCGTCTCCaatcaaacatgggctcacaagtgtccac
acaacgctccggttcacacgaaCACtctaactcagctaccgagggttccactataaacta
tactaccattaattactataaagattcctatgccgccacagcaggtaagcagagccttaa
gcaggacccagacaagttGGAGACGATCATGAGGCCCTACAGAGTGCAAC
>Capsid_DMS-1_Asn16Arg
TCATTCACCTATTCGTGCCGAAGCTCGTCTCCaatcaaacatgggctcacaagtgtccac
acaacgctccggttcacacgaaCGTtctaactcagctaccgagggttccactataaacta
tactaccattaattactataaagattcctatgccgccacagcaggtaagcagagccttaa
gcaggacccagacaagttGGAGACGATCATGAGGCCCTACAGAGTGCAAC
>Capsid_DMS-1_Asn16Trp
TCATTCACCTATTCGTGCCGAAGCTCGTCTCCaatcaaacatgggctcacaagtgtccac
acaacgctccggttcacacgaaTGGtctaactcagctaccgagggttccactataaacta
tactaccattaattactataaagattcctatgccgccacagcaggtaagcagagccttaa
gcaggacccagacaagttGGAGACGATCATGAGGCCCTACAGAGTGCAAC
>Capsid_DMS-1_Asn16Val
TCATTCACCTATTCGTGCCGAAGCTCGTCTCCaatcaaacatgggctcacaagtgtccac
acaacgctccggttcacacgaaGTAtctaactcagctaccgagggttccactataaacta
tactaccattaattactataaagattcctatgccgccacagcaggtaagcagagccttaa
gcaggacccagacaagttGGAGACGATCATGAGGCCCTACAGAGTGCAAC
>Capsid_DMS-1_Asn16Glu
TCATTCACCTATTCGTGCCGAAGCTCGTCTCCaatcaaacatgggctcacaagtgtccac
acaacgctccggttcacacgaaGAGtctaactcagctaccgagggttccactataaacta
tactaccattaattactataaagattcctatgccgccacagcaggtaagcagagccttaa
gcaggacccagacaagttGGAGACGATCATGAGGCCCTACAGAGTGCAAC
>Capsid_DMS-1_Asn16Tyr
TCATTCACCTATTCGTGCCGAAGCTCGTCTCCaatcaaacatgggctcacaagtgtccac
acaacgctccggttcacacgaaTACtctaactcagctaccgagggttccactataaacta
tactaccattaattactataaagattcctatgccgccacagcaggtaagcagagccttaa
gcaggacccagacaagttGGAGACGATCATGAGGCCCTACAGAGTGCAAC
>Capsid_DMS-1_Ser17Cys
TCATTCACCTATTCGTGCCGAAGCTCGTCTCCaatcaaacatgggctcacaagtgtccac
acaacgctccggttcacacgaaaacTGTaactcagctaccgagggttccactataaacta
tactaccattaattactataaagattcctatgccgccacagcaggtaagcagagccttaa
gcaggacccagacaagttGGAGACGATCATGAGGCCCTACAGAGTGCAAC
>Capsid_DMS-1_Ser17Asp
TCATTCACCTATTCGTGCCGAAGCTCGTCTCCaatcaaacatgggctcacaagtgtccac
acaacgctccggttcacacgaaaacGACaactcagctaccgagggttccactataaacta
tactaccattaattactataaagattcctatgccgccacagcaggtaagcagagccttaa
gcaggacccagacaagttGGAGACGATCATGAGGCCCTACAGAGTGCAAC
>Capsid_DMS-1_Ser17Gln
TCATTCACCTATTCGTGCCGAAGCTCGTCTCCaatcaaacatgggctcacaagtgtccac
acaacgctccggttcacacgaaaacCAGaactcagctaccgagggttccactataaacta
tactaccattaattactataaagattcctatgccgccacagcaggtaagcagagccttaa
gcaggacccagacaagttGGAGACGATCATGAGGCCCTACAGAGTGCAAC
>Capsid_DMS-1_Ser17Met
TCATTCACCTATTCGTGCCGAAGCTCGTCTCCaatcaaacatgggctcacaagtgtccac
acaacgctccggttcacacgaaaacATGaactcagctaccgagggttccactataaacta
tactaccattaattactataaagattcctatgccgccacagcaggtaagcagagccttaa
gcaggacccagacaagttGGAGACGATCATGAGGCCCTACAGAGTGCAAC
>Capsid_DMS-1_Ser17Asn
TCATTCACCTATTCGTGCCGAAGCTCGTCTCCaatcaaacatgggctcacaagtgtccac
acaacgctccggttcacacgaaaacAACaactcagctaccgagggttccactataaacta
tactaccattaattactataaagattcctatgccgccacagcaggtaagcagagccttaa
gcaggacccagacaagttGGAGACGATCATGAGGCCCTACAGAGTGCAAC
>Capsid_DMS-1_Ser17Pro
TCATTCACCTATTCGTGCCGAAGCTCGTCTCCaatcaaacatgggctcacaagtgtccac
acaacgctccggttcacacgaaaacCCTaactcagctaccgagggttccactataaacta
tactaccattaattactataaagattcctatgccgccacagcaggtaagcagagccttaa
gcaggacccagacaagttGGAGACGATCATGAGGCCCTACAGAGTGCAAC
>Capsid_DMS-1_Ser17Lys
TCATTCACCTATTCGTGCCGAAGCTCGTCTCCaatcaaacatgggctcacaagtgtccac
acaacgctccggttcacacgaaaacAAGaactcagctaccgagggttccactataaacta
tactaccattaattactataaagattcctatgccgccacagcaggtaagcagagccttaa
gcaggacccagacaagttGGAGACGATCATGAGGCCCTACAGAGTGCAAC
>Capsid_DMS-1_Ser17Thr
TCATTCACCTATTCGTGCCGAAGCTCGTCTCCaatcaaacatgggctcacaagtgtccac
acaacgctccggttcacacgaaaacACTaactcagctaccgagggttccactataaacta
tactaccattaattactataaagattcctatgccgccacagcaggtaagcagagccttaa
gcaggacccagacaagttGGAGACGATCATGAGGCCCTACAGAGTGCAAC
>Capsid_DMS-1_Ser17Phe
TCATTCACCTATTCGTGCCGAAGCTCGTCTCCaatcaaacatgggctcacaagtgtccac
acaacgctccggttcacacgaaaacTTTaactcagctaccgagggttccactataaacta
tactaccattaattactataaagattcctatgccgccacagcaggtaagcagagccttaa
gcaggacccagacaagttGGAGACGATCATGAGGCCCTACAGAGTGCAAC
>Capsid_DMS-1_Ser17Ala
TCATTCACCTATTCGTGCCGAAGCTCGTCTCCaatcaaacatgggctcacaagtgtccac
acaacgctccggttcacacgaaaacGCGaactcagctaccgagggttccactataaacta
tactaccattaattactataaagattcctatgccgccacagcaggtaagcagagccttaa
gcaggacccagacaagttGGAGACGATCATGAGGCCCTACAGAGTGCAAC
>Capsid_DMS-1_Ser17Gly
TCATTCACCTATTCGTGCCGAAGCTCGTCTCCaatcaaacatgggctcacaagtgtccac
acaacgctccggttcacacgaaaacGGGaactcagctaccgagggttccactataaacta
tactaccattaattactataaagattcctatgccgccacagcaggtaagcagagccttaa
gcaggacccagacaagttGGAGACGATCATGAGGCCCTACAGAGTGCAAC
>Capsid_DMS-1_Ser17Ile
TCATTCACCTATTCGTGCCGAAGCTCGTCTCCaatcaaacatgggctcacaagtgtccac
acaacgctccggttcacacgaaaacATAaactcagctaccgagggttccactataaacta
tactaccattaattactataaagattcctatgccgccacagcaggtaagcagagccttaa
gcaggacccagacaagttGGAGACGATCATGAGGCCCTACAGAGTGCAAC
>Capsid_DMS-1_Ser17Leu
TCATTCACCTATTCGTGCCGAAGCTCGTCTCCaatcaaacatgggctcacaagtgtccac
acaacgctccggttcacacgaaaacCTTaactcagctaccgagggttccactataaacta
tactaccattaattactataaagattcctatgccgccacagcaggtaagcagagccttaa
gcaggacccagacaagttGGAGACGATCATGAGGCCCTACAGAGTGCAAC
>Capsid_DMS-1_Ser17His
TCATTCACCTATTCGTGCCGAAGCTCGTCTCCaatcaaacatgggctcacaagtgtccac
acaacgctccggttcacacgaaaacCACaactcagctaccgagggttccactataaacta
tactaccattaattactataaagattcctatgccgccacagcaggtaagcagagccttaa
gcaggacccagacaagttGGAGACGATCATGAGGCCCTACAGAGTGCAAC
>Capsid_DMS-1_Ser17Arg
TCATTCACCTATTCGTGCCGAAGCTCGTCTCCaatcaaacatgggctcacaagtgtccac
acaacgctccggttcacacgaaaacCGGaactcagctaccgagggttccactataaacta
tactaccattaattactataaagattcctatgccgccacagcaggtaagcagagccttaa
gcaggacccagacaagttGGAGACGATCATGAGGCCCTACAGAGTGCAAC
>Capsid_DMS-1_Ser17Trp
TCATTCACCTATTCGTGCCGAAGCTCGTCTCCaatcaaacatgggctcacaagtgtccac
acaacgctccggttcacacgaaaacTGGaactcagctaccgagggttccactataaacta
tactaccattaattactataaagattcctatgccgccacagcaggtaagcagagccttaa
gcaggacccagacaagttGGAGACGATCATGAGGCCCTACAGAGTGCAAC
>Capsid_DMS-1_Ser17Val
TCATTCACCTATTCGTGCCGAAGCTCGTCTCCaatcaaacatgggctcacaagtgtccac
acaacgctccggttcacacgaaaacGTGaactcagctaccgagggttccactataaacta
tactaccattaattactataaagattcctatgccgccacagcaggtaagcagagccttaa
gcaggacccagacaagttGGAGACGATCATGAGGCCCTACAGAGTGCAAC
>Capsid_DMS-1_Ser17Glu
TCATTCACCTATTCGTGCCGAAGCTCGTCTCCaatcaaacatgggctcacaagtgtccac
acaacgctccggttcacacgaaaacGAGaactcagctaccgagggttccactataaacta
tactaccattaattactataaagattcctatgccgccacagcaggtaagcagagccttaa
gcaggacccagacaagttGGAGACGATCATGAGGCCCTACAGAGTGCAAC
>Capsid_DMS-1_Ser17Tyr
TCATTCACCTATTCGTGCCGAAGCTCGTCTCCaatcaaacatgggctcacaagtgtccac
acaacgctccggttcacacgaaaacTATaactcagctaccgagggttccactataaacta
tactaccattaattactataaagattcctatgccgccacagcaggtaagcagagccttaa
gcaggacccagacaagttGGAGACGATCATGAGGCCCTACAGAGTGCAAC
>Capsid_DMS-1_Asn18Cys
TCATTCACCTATTCGTGCCGAAGCTCGTCTCCaatcaaacatgggctcacaagtgtccac
acaacgctccggttcacacgaaaactctTGCtcagctaccgagggttccactataaacta
tactaccattaattactataaagattcctatgccgccacagcaggtaagcagagccttaa
gcaggacccagacaagttGGAGACGATCATGAGGCCCTACAGAGTGCAAC
>Capsid_DMS-1_Asn18Asp
TCATTCACCTATTCGTGCCGAAGCTCGTCTCCaatcaaacatgggctcacaagtgtccac
acaacgctccggttcacacgaaaactctGATtcagctaccgagggttccactataaacta
tactaccattaattactataaagattcctatgccgccacagcaggtaagcagagccttaa
gcaggacccagacaagttGGAGACGATCATGAGGCCCTACAGAGTGCAAC
>Capsid_DMS-1_Asn18Ser
TCATTCACCTATTCGTGCCGAAGCTCGTCTCCaatcaaacatgggctcacaagtgtccac
acaacgctccggttcacacgaaaactctAGTtcagctaccgagggttccactataaacta
tactaccattaattactataaagattcctatgccgccacagcaggtaagcagagccttaa
gcaggacccagacaagttGGAGACGATCATGAGGCCCTACAGAGTGCAAC
>Capsid_DMS-1_Asn18Gln
TCATTCACCTATTCGTGCCGAAGCTCGTCTCCaatcaaacatgggctcacaagtgtccac
acaacgctccggttcacacgaaaactctCAGtcagctaccgagggttccactataaacta
tactaccattaattactataaagattcctatgccgccacagcaggtaagcagagccttaa
gcaggacccagacaagttGGAGACGATCATGAGGCCCTACAGAGTGCAAC
>Capsid_DMS-1_Asn18Met
TCATTCACCTATTCGTGCCGAAGCTCGTCTCCaatcaaacatgggctcacaagtgtccac
acaacgctccggttcacacgaaaactctATGtcagctaccgagggttccactataaacta
tactaccattaattactataaagattcctatgccgccacagcaggtaagcagagccttaa
gcaggacccagacaagttGGAGACGATCATGAGGCCCTACAGAGTGCAAC
>Capsid_DMS-1_Asn18Pro
TCATTCACCTATTCGTGCCGAAGCTCGTCTCCaatcaaacatgggctcacaagtgtccac
acaacgctccggttcacacgaaaactctCCCtcagctaccgagggttccactataaacta
tactaccattaattactataaagattcctatgccgccacagcaggtaagcagagccttaa
gcaggacccagacaagttGGAGACGATCATGAGGCCCTACAGAGTGCAAC
>Capsid_DMS-1_Asn18Lys
TCATTCACCTATTCGTGCCGAAGCTCGTCTCCaatcaaacatgggctcacaagtgtccac
acaacgctccggttcacacgaaaactctAAAtcagctaccgagggttccactataaacta
tactaccattaattactataaagattcctatgccgccacagcaggtaagcagagccttaa
gcaggacccagacaagttGGAGACGATCATGAGGCCCTACAGAGTGCAAC
>Capsid_DMS-1_Asn18Thr
TCATTCACCTATTCGTGCCGAAGCTCGTCTCCaatcaaacatgggctcacaagtgtccac
acaacgctccggttcacacgaaaactctACCtcagctaccgagggttccactataaacta
tactaccattaattactataaagattcctatgccgccacagcaggtaagcagagccttaa
gcaggacccagacaagttGGAGACGATCATGAGGCCCTACAGAGTGCAAC
>Capsid_DMS-1_Asn18Phe
TCATTCACCTATTCGTGCCGAAGCTCGTCTCCaatcaaacatgggctcacaagtgtccac
acaacgctccggttcacacgaaaactctTTTtcagctaccgagggttccactataaacta
tactaccattaattactataaagattcctatgccgccacagcaggtaagcagagccttaa
gcaggacccagacaagttGGAGACGATCATGAGGCCCTACAGAGTGCAAC
>Capsid_DMS-1_Asn18Ala
TCATTCACCTATTCGTGCCGAAGCTCGTCTCCaatcaaacatgggctcacaagtgtccac
acaacgctccggttcacacgaaaactctGCCtcagctaccgagggttccactataaacta
tactaccattaattactataaagattcctatgccgccacagcaggtaagcagagccttaa
gcaggacccagacaagttGGAGACGATCATGAGGCCCTACAGAGTGCAAC
>Capsid_DMS-1_Asn18Gly
TCATTCACCTATTCGTGCCGAAGCTCGTCTCCaatcaaacatgggctcacaagtgtccac
acaacgctccggttcacacgaaaactctGGTtcagctaccgagggttccactataaacta
tactaccattaattactataaagattcctatgccgccacagcaggtaagcagagccttaa
gcaggacccagacaagttGGAGACGATCATGAGGCCCTACAGAGTGCAAC
>Capsid_DMS-1_Asn18Ile
TCATTCACCTATTCGTGCCGAAGCTCGTCTCCaatcaaacatgggctcacaagtgtccac
acaacgctccggttcacacgaaaactctATCtcagctaccgagggttccactataaacta
tactaccattaattactataaagattcctatgccgccacagcaggtaagcagagccttaa
gcaggacccagacaagttGGAGACGATCATGAGGCCCTACAGAGTGCAAC
>Capsid_DMS-1_Asn18Leu
TCATTCACCTATTCGTGCCGAAGCTCGTCTCCaatcaaacatgggctcacaagtgtccac
acaacgctccggttcacacgaaaactctCTGtcagctaccgagggttccactataaacta
tactaccattaattactataaagattcctatgccgccacagcaggtaagcagagccttaa
gcaggacccagacaagttGGAGACGATCATGAGGCCCTACAGAGTGCAAC
>Capsid_DMS-1_Asn18His
TCATTCACCTATTCGTGCCGAAGCTCGTCTCCaatcaaacatgggctcacaagtgtccac
acaacgctccggttcacacgaaaactctCATtcagctaccgagggttccactataaacta
tactaccattaattactataaagattcctatgccgccacagcaggtaagcagagccttaa
gcaggacccagacaagttGGAGACGATCATGAGGCCCTACAGAGTGCAAC
>Capsid_DMS-1_Asn18Arg
TCATTCACCTATTCGTGCCGAAGCTCGTCTCCaatcaaacatgggctcacaagtgtccac
acaacgctccggttcacacgaaaactctCGGtcagctaccgagggttccactataaacta
tactaccattaattactataaagattcctatgccgccacagcaggtaagcagagccttaa
gcaggacccagacaagttGGAGACGATCATGAGGCCCTACAGAGTGCAAC
>Capsid_DMS-1_Asn18Trp
TCATTCACCTATTCGTGCCGAAGCTCGTCTCCaatcaaacatgggctcacaagtgtccac
acaacgctccggttcacacgaaaactctTGGtcagctaccgagggttccactataaacta
tactaccattaattactataaagattcctatgccgccacagcaggtaagcagagccttaa
gcaggacccagacaagttGGAGACGATCATGAGGCCCTACAGAGTGCAAC
>Capsid_DMS-1_Asn18Val
TCATTCACCTATTCGTGCCGAAGCTCGTCTCCaatcaaacatgggctcacaagtgtccac
acaacgctccggttcacacgaaaactctGTGtcagctaccgagggttccactataaacta
tactaccattaattactataaagattcctatgccgccacagcaggtaagcagagccttaa
gcaggacccagacaagttGGAGACGATCATGAGGCCCTACAGAGTGCAAC
>Capsid_DMS-1_Asn18Glu
TCATTCACCTATTCGTGCCGAAGCTCGTCTCCaatcaaacatgggctcacaagtgtccac
acaacgctccggttcacacgaaaactctGAAtcagctaccgagggttccactataaacta
tactaccattaattactataaagattcctatgccgccacagcaggtaagcagagccttaa
gcaggacccagacaagttGGAGACGATCATGAGGCCCTACAGAGTGCAAC
>Capsid_DMS-1_Asn18Tyr
TCATTCACCTATTCGTGCCGAAGCTCGTCTCCaatcaaacatgggctcacaagtgtccac
acaacgctccggttcacacgaaaactctTATtcagctaccgagggttccactataaacta
tactaccattaattactataaagattcctatgccgccacagcaggtaagcagagccttaa
gcaggacccagacaagttGGAGACGATCATGAGGCCCTACAGAGTGCAAC
>Capsid_DMS-1_Ser19Cys
TCATTCACCTATTCGTGCCGAAGCTCGTCTCCaatcaaacatgggctcacaagtgtccac
acaacgctccggttcacacgaaaactctaacTGCgctaccgagggttccactataaacta
tactaccattaattactataaagattcctatgccgccacagcaggtaagcagagccttaa
gcaggacccagacaagttGGAGACGATCATGAGGCCCTACAGAGTGCAAC
>Capsid_DMS-1_Ser19Asp
TCATTCACCTATTCGTGCCGAAGCTCGTCTCCaatcaaacatgggctcacaagtgtccac
acaacgctccggttcacacgaaaactctaacGACgctaccgagggttccactataaacta
tactaccattaattactataaagattcctatgccgccacagcaggtaagcagagccttaa
gcaggacccagacaagttGGAGACGATCATGAGGCCCTACAGAGTGCAAC
>Capsid_DMS-1_Ser19Gln
TCATTCACCTATTCGTGCCGAAGCTCGTCTCCaatcaaacatgggctcacaagtgtccac
acaacgctccggttcacacgaaaactctaacCAGgctaccgagggttccactataaacta
tactaccattaattactataaagattcctatgccgccacagcaggtaagcagagccttaa
gcaggacccagacaagttGGAGACGATCATGAGGCCCTACAGAGTGCAAC
>Capsid_DMS-1_Ser19Met
TCATTCACCTATTCGTGCCGAAGCTCGTCTCCaatcaaacatgggctcacaagtgtccac
acaacgctccggttcacacgaaaactctaacATGgctaccgagggttccactataaacta
tactaccattaattactataaagattcctatgccgccacagcaggtaagcagagccttaa
gcaggacccagacaagttGGAGACGATCATGAGGCCCTACAGAGTGCAAC
>Capsid_DMS-1_Ser19Asn
TCATTCACCTATTCGTGCCGAAGCTCGTCTCCaatcaaacatgggctcacaagtgtccac
acaacgctccggttcacacgaaaactctaacAATgctaccgagggttccactataaacta
tactaccattaattactataaagattcctatgccgccacagcaggtaagcagagccttaa
gcaggacccagacaagttGGAGACGATCATGAGGCCCTACAGAGTGCAAC
>Capsid_DMS-1_Ser19Pro
TCATTCACCTATTCGTGCCGAAGCTCGTCTCCaatcaaacatgggctcacaagtgtccac
acaacgctccggttcacacgaaaactctaacCCGgctaccgagggttccactataaacta
tactaccattaattactataaagattcctatgccgccacagcaggtaagcagagccttaa
gcaggacccagacaagttGGAGACGATCATGAGGCCCTACAGAGTGCAAC
>Capsid_DMS-1_Ser19Lys
TCATTCACCTATTCGTGCCGAAGCTCGTCTCCaatcaaacatgggctcacaagtgtccac
acaacgctccggttcacacgaaaactctaacAAGgctaccgagggttccactataaacta
tactaccattaattactataaagattcctatgccgccacagcaggtaagcagagccttaa
gcaggacccagacaagttGGAGACGATCATGAGGCCCTACAGAGTGCAAC
>Capsid_DMS-1_Ser19Thr
TCATTCACCTATTCGTGCCGAAGCTCGTCTCCaatcaaacatgggctcacaagtgtccac
acaacgctccggttcacacgaaaactctaacACAgctaccgagggttccactataaacta
tactaccattaattactataaagattcctatgccgccacagcaggtaagcagagccttaa
gcaggacccagacaagttGGAGACGATCATGAGGCCCTACAGAGTGCAAC
>Capsid_DMS-1_Ser19Phe
TCATTCACCTATTCGTGCCGAAGCTCGTCTCCaatcaaacatgggctcacaagtgtccac
acaacgctccggttcacacgaaaactctaacTTTgctaccgagggttccactataaacta
tactaccattaattactataaagattcctatgccgccacagcaggtaagcagagccttaa
gcaggacccagacaagttGGAGACGATCATGAGGCCCTACAGAGTGCAAC
>Capsid_DMS-1_Ser19Ala
TCATTCACCTATTCGTGCCGAAGCTCGTCTCCaatcaaacatgggctcacaagtgtccac
acaacgctccggttcacacgaaaactctaacGCGgctaccgagggttccactataaacta
tactaccattaattactataaagattcctatgccgccacagcaggtaagcagagccttaa
gcaggacccagacaagttGGAGACGATCATGAGGCCCTACAGAGTGCAAC
>Capsid_DMS-1_Ser19Gly
TCATTCACCTATTCGTGCCGAAGCTCGTCTCCaatcaaacatgggctcacaagtgtccac
acaacgctccggttcacacgaaaactctaacGGCgctaccgagggttccactataaacta
tactaccattaattactataaagattcctatgccgccacagcaggtaagcagagccttaa
gcaggacccagacaagttGGAGACGATCATGAGGCCCTACAGAGTGCAAC
>Capsid_DMS-1_Ser19Ile
TCATTCACCTATTCGTGCCGAAGCTCGTCTCCaatcaaacatgggctcacaagtgtccac
acaacgctccggttcacacgaaaactctaacATCgctaccgagggttccactataaacta
tactaccattaattactataaagattcctatgccgccacagcaggtaagcagagccttaa
gcaggacccagacaagttGGAGACGATCATGAGGCCCTACAGAGTGCAAC
>Capsid_DMS-1_Ser19Leu
TCATTCACCTATTCGTGCCGAAGCTCGTCTCCaatcaaacatgggctcacaagtgtccac
acaacgctccggttcacacgaaaactctaacCTAgctaccgagggttccactataaacta
tactaccattaattactataaagattcctatgccgccacagcaggtaagcagagccttaa
gcaggacccagacaagttGGAGACGATCATGAGGCCCTACAGAGTGCAAC
>Capsid_DMS-1_Ser19His
TCATTCACCTATTCGTGCCGAAGCTCGTCTCCaatcaaacatgggctcacaagtgtccac
acaacgctccggttcacacgaaaactctaacCACgctaccgagggttccactataaacta
tactaccattaattactataaagattcctatgccgccacagcaggtaagcagagccttaa
gcaggacccagacaagttGGAGACGATCATGAGGCCCTACAGAGTGCAAC
>Capsid_DMS-1_Ser19Arg
TCATTCACCTATTCGTGCCGAAGCTCGTCTCCaatcaaacatgggctcacaagtgtccac
acaacgctccggttcacacgaaaactctaacCGGgctaccgagggttccactataaacta
tactaccattaattactataaagattcctatgccgccacagcaggtaagcagagccttaa
gcaggacccagacaagttGGAGACGATCATGAGGCCCTACAGAGTGCAAC
>Capsid_DMS-1_Ser19Trp
TCATTCACCTATTCGTGCCGAAGCTCGTCTCCaatcaaacatgggctcacaagtgtccac
acaacgctccggttcacacgaaaactctaacTGGgctaccgagggttccactataaacta
tactaccattaattactataaagattcctatgccgccacagcaggtaagcagagccttaa
gcaggacccagacaagttGGAGACGATCATGAGGCCCTACAGAGTGCAAC
>Capsid_DMS-1_Ser19Val
TCATTCACCTATTCGTGCCGAAGCTCGTCTCCaatcaaacatgggctcacaagtgtccac
acaacgctccggttcacacgaaaactctaacGTCgctaccgagggttccactataaacta
tactaccattaattactataaagattcctatgccgccacagcaggtaagcagagccttaa
gcaggacccagacaagttGGAGACGATCATGAGGCCCTACAGAGTGCAAC
>Capsid_DMS-1_Ser19Glu
TCATTCACCTATTCGTGCCGAAGCTCGTCTCCaatcaaacatgggctcacaagtgtccac
acaacgctccggttcacacgaaaactctaacGAGgctaccgagggttccactataaacta
tactaccattaattactataaagattcctatgccgccacagcaggtaagcagagccttaa
gcaggacccagacaagttGGAGACGATCATGAGGCCCTACAGAGTGCAAC
>Capsid_DMS-1_Ser19Tyr
TCATTCACCTATTCGTGCCGAAGCTCGTCTCCaatcaaacatgggctcacaagtgtccac
acaacgctccggttcacacgaaaactctaacTACgctaccgagggttccactataaacta
tactaccattaattactataaagattcctatgccgccacagcaggtaagcagagccttaa
gcaggacccagacaagttGGAGACGATCATGAGGCCCTACAGAGTGCAAC
>Capsid_DMS-1_Ala20Cys
TCATTCACCTATTCGTGCCGAAGCTCGTCTCCaatcaaacatgggctcacaagtgtccac
acaacgctccggttcacacgaaaactctaactcaTGCaccgagggttccactataaacta
tactaccattaattactataaagattcctatgccgccacagcaggtaagcagagccttaa
gcaggacccagacaagttGGAGACGATCATGAGGCCCTACAGAGTGCAAC
>Capsid_DMS-1_Ala20Asp
TCATTCACCTATTCGTGCCGAAGCTCGTCTCCaatcaaacatgggctcacaagtgtccac
acaacgctccggttcacacgaaaactctaactcaGACaccgagggttccactataaacta
tactaccattaattactataaagattcctatgccgccacagcaggtaagcagagccttaa
gcaggacccagacaagttGGAGACGATCATGAGGCCCTACAGAGTGCAAC
>Capsid_DMS-1_Ala20Ser
TCATTCACCTATTCGTGCCGAAGCTCGTCTCCaatcaaacatgggctcacaagtgtccac
acaacgctccggttcacacgaaaactctaactcaTCCaccgagggttccactataaacta
tactaccattaattactataaagattcctatgccgccacagcaggtaagcagagccttaa
gcaggacccagacaagttGGAGACGATCATGAGGCCCTACAGAGTGCAAC
>Capsid_DMS-1_Ala20Gln
TCATTCACCTATTCGTGCCGAAGCTCGTCTCCaatcaaacatgggctcacaagtgtccac
acaacgctccggttcacacgaaaactctaactcaCAGaccgagggttccactataaacta
tactaccattaattactataaagattcctatgccgccacagcaggtaagcagagccttaa
gcaggacccagacaagttGGAGACGATCATGAGGCCCTACAGAGTGCAAC
>Capsid_DMS-1_Ala20Met
TCATTCACCTATTCGTGCCGAAGCTCGTCTCCaatcaaacatgggctcacaagtgtccac
acaacgctccggttcacacgaaaactctaactcaATGaccgagggttccactataaacta
tactaccattaattactataaagattcctatgccgccacagcaggtaagcagagccttaa
gcaggacccagacaagttGGAGACGATCATGAGGCCCTACAGAGTGCAAC
>Capsid_DMS-1_Ala20Asn
TCATTCACCTATTCGTGCCGAAGCTCGTCTCCaatcaaacatgggctcacaagtgtccac
acaacgctccggttcacacgaaaactctaactcaAATaccgagggttccactataaacta
tactaccattaattactataaagattcctatgccgccacagcaggtaagcagagccttaa
gcaggacccagacaagttGGAGACGATCATGAGGCCCTACAGAGTGCAAC
>Capsid_DMS-1_Ala20Pro
TCATTCACCTATTCGTGCCGAAGCTCGTCTCCaatcaaacatgggctcacaagtgtccac
acaacgctccggttcacacgaaaactctaactcaCCGaccgagggttccactataaacta
tactaccattaattactataaagattcctatgccgccacagcaggtaagcagagccttaa
gcaggacccagacaagttGGAGACGATCATGAGGCCCTACAGAGTGCAAC
>Capsid_DMS-1_Ala20Lys
TCATTCACCTATTCGTGCCGAAGCTCGTCTCCaatcaaacatgggctcacaagtgtccac
acaacgctccggttcacacgaaaactctaactcaAAGaccgagggttccactataaacta
tactaccattaattactataaagattcctatgccgccacagcaggtaagcagagccttaa
gcaggacccagacaagttGGAGACGATCATGAGGCCCTACAGAGTGCAAC
>Capsid_DMS-1_Ala20Thr
TCATTCACCTATTCGTGCCGAAGCTCGTCTCCaatcaaacatgggctcacaagtgtccac
acaacgctccggttcacacgaaaactctaactcaACAaccgagggttccactataaacta
tactaccattaattactataaagattcctatgccgccacagcaggtaagcagagccttaa
gcaggacccagacaagttGGAGACGATCATGAGGCCCTACAGAGTGCAAC
>Capsid_DMS-1_Ala20Phe
TCATTCACCTATTCGTGCCGAAGCTCGTCTCCaatcaaacatgggctcacaagtgtccac
acaacgctccggttcacacgaaaactctaactcaTTCaccgagggttccactataaacta
tactaccattaattactataaagattcctatgccgccacagcaggtaagcagagccttaa
gcaggacccagacaagttGGAGACGATCATGAGGCCCTACAGAGTGCAAC
>Capsid_DMS-1_Ala20Gly
TCATTCACCTATTCGTGCCGAAGCTCGTCTCCaatcaaacatgggctcacaagtgtccac
acaacgctccggttcacacgaaaactctaactcaGGGaccgagggttccactataaacta
tactaccattaattactataaagattcctatgccgccacagcaggtaagcagagccttaa
gcaggacccagacaagttGGAGACGATCATGAGGCCCTACAGAGTGCAAC
>Capsid_DMS-1_Ala20Ile
TCATTCACCTATTCGTGCCGAAGCTCGTCTCCaatcaaacatgggctcacaagtgtccac
acaacgctccggttcacacgaaaactctaactcaATTaccgagggttccactataaacta
tactaccattaattactataaagattcctatgccgccacagcaggtaagcagagccttaa
gcaggacccagacaagttGGAGACGATCATGAGGCCCTACAGAGTGCAAC
>Capsid_DMS-1_Ala20Leu
TCATTCACCTATTCGTGCCGAAGCTCGTCTCCaatcaaacatgggctcacaagtgtccac
acaacgctccggttcacacgaaaactctaactcaCTTaccgagggttccactataaacta
tactaccattaattactataaagattcctatgccgccacagcaggtaagcagagccttaa
gcaggacccagacaagttGGAGACGATCATGAGGCCCTACAGAGTGCAAC
>Capsid_DMS-1_Ala20His
TCATTCACCTATTCGTGCCGAAGCTCGTCTCCaatcaaacatgggctcacaagtgtccac
acaacgctccggttcacacgaaaactctaactcaCATaccgagggttccactataaacta
tactaccattaattactataaagattcctatgccgccacagcaggtaagcagagccttaa
gcaggacccagacaagttGGAGACGATCATGAGGCCCTACAGAGTGCAAC
>Capsid_DMS-1_Ala20Arg
TCATTCACCTATTCGTGCCGAAGCTCGTCTCCaatcaaacatgggctcacaagtgtccac
acaacgctccggttcacacgaaaactctaactcaAGAaccgagggttccactataaacta
tactaccattaattactataaagattcctatgccgccacagcaggtaagcagagccttaa
gcaggacccagacaagttGGAGACGATCATGAGGCCCTACAGAGTGCAAC
>Capsid_DMS-1_Ala20Trp
TCATTCACCTATTCGTGCCGAAGCTCGTCTCCaatcaaacatgggctcacaagtgtccac
acaacgctccggttcacacgaaaactctaactcaTGGaccgagggttccactataaacta
tactaccattaattactataaagattcctatgccgccacagcaggtaagcagagccttaa
gcaggacccagacaagttGGAGACGATCATGAGGCCCTACAGAGTGCAAC
>Capsid_DMS-1_Ala20Val
TCATTCACCTATTCGTGCCGAAGCTCGTCTCCaatcaaacatgggctcacaagtgtccac
acaacgctccggttcacacgaaaactctaactcaGTGaccgagggttccactataaacta
tactaccattaattactataaagattcctatgccgccacagcaggtaagcagagccttaa
gcaggacccagacaagttGGAGACGATCATGAGGCCCTACAGAGTGCAAC
>Capsid_DMS-1_Ala20Glu
TCATTCACCTATTCGTGCCGAAGCTCGTCTCCaatcaaacatgggctcacaagtgtccac
acaacgctccggttcacacgaaaactctaactcaGAAaccgagggttccactataaacta
tactaccattaattactataaagattcctatgccgccacagcaggtaagcagagccttaa
gcaggacccagacaagttGGAGACGATCATGAGGCCCTACAGAGTGCAAC
>Capsid_DMS-1_Ala20Tyr
TCATTCACCTATTCGTGCCGAAGCTCGTCTCCaatcaaacatgggctcacaagtgtccac
acaacgctccggttcacacgaaaactctaactcaTACaccgagggttccactataaacta
tactaccattaattactataaagattcctatgccgccacagcaggtaagcagagccttaa
gcaggacccagacaagttGGAGACGATCATGAGGCCCTACAGAGTGCAAC
>Capsid_DMS-1_Thr21Cys
TCATTCACCTATTCGTGCCGAAGCTCGTCTCCaatcaaacatgggctcacaagtgtccac
acaacgctccggttcacacgaaaactctaactcagctTGTgagggttccactataaacta
tactaccattaattactataaagattcctatgccgccacagcaggtaagcagagccttaa
gcaggacccagacaagttGGAGACGATCATGAGGCCCTACAGAGTGCAAC
>Capsid_DMS-1_Thr21Asp
TCATTCACCTATTCGTGCCGAAGCTCGTCTCCaatcaaacatgggctcacaagtgtccac
acaacgctccggttcacacgaaaactctaactcagctGACgagggttccactataaacta
tactaccattaattactataaagattcctatgccgccacagcaggtaagcagagccttaa
gcaggacccagacaagttGGAGACGATCATGAGGCCCTACAGAGTGCAAC
>Capsid_DMS-1_Thr21Ser
TCATTCACCTATTCGTGCCGAAGCTCGTCTCCaatcaaacatgggctcacaagtgtccac
acaacgctccggttcacacgaaaactctaactcagctTCAgagggttccactataaacta
tactaccattaattactataaagattcctatgccgccacagcaggtaagcagagccttaa
gcaggacccagacaagttGGAGACGATCATGAGGCCCTACAGAGTGCAAC
>Capsid_DMS-1_Thr21Gln
TCATTCACCTATTCGTGCCGAAGCTCGTCTCCaatcaaacatgggctcacaagtgtccac
acaacgctccggttcacacgaaaactctaactcagctCAGgagggttccactataaacta
tactaccattaattactataaagattcctatgccgccacagcaggtaagcagagccttaa
gcaggacccagacaagttGGAGACGATCATGAGGCCCTACAGAGTGCAAC
>Capsid_DMS-1_Thr21Met
TCATTCACCTATTCGTGCCGAAGCTCGTCTCCaatcaaacatgggctcacaagtgtccac
acaacgctccggttcacacgaaaactctaactcagctATGgagggttccactataaacta
tactaccattaattactataaagattcctatgccgccacagcaggtaagcagagccttaa
gcaggacccagacaagttGGAGACGATCATGAGGCCCTACAGAGTGCAAC
>Capsid_DMS-1_Thr21Asn
TCATTCACCTATTCGTGCCGAAGCTCGTCTCCaatcaaacatgggctcacaagtgtccac
acaacgctccggttcacacgaaaactctaactcagctAATgagggttccactataaacta
tactaccattaattactataaagattcctatgccgccacagcaggtaagcagagccttaa
gcaggacccagacaagttGGAGACGATCATGAGGCCCTACAGAGTGCAAC
>Capsid_DMS-1_Thr21Pro
TCATTCACCTATTCGTGCCGAAGCTCGTCTCCaatcaaacatgggctcacaagtgtccac
acaacgctccggttcacacgaaaactctaactcagctCCCgagggttccactataaacta
tactaccattaattactataaagattcctatgccgccacagcaggtaagcagagccttaa
gcaggacccagacaagttGGAGACGATCATGAGGCCCTACAGAGTGCAAC
>Capsid_DMS-1_Thr21Lys
TCATTCACCTATTCGTGCCGAAGCTCGTCTCCaatcaaacatgggctcacaagtgtccac
acaacgctccggttcacacgaaaactctaactcagctAAAgagggttccactataaacta
tactaccattaattactataaagattcctatgccgccacagcaggtaagcagagccttaa
gcaggacccagacaagttGGAGACGATCATGAGGCCCTACAGAGTGCAAC
>Capsid_DMS-1_Thr21Phe
TCATTCACCTATTCGTGCCGAAGCTCGTCTCCaatcaaacatgggctcacaagtgtccac
acaacgctccggttcacacgaaaactctaactcagctTTTgagggttccactataaacta
tactaccattaattactataaagattcctatgccgccacagcaggtaagcagagccttaa
gcaggacccagacaagttGGAGACGATCATGAGGCCCTACAGAGTGCAAC
>Capsid_DMS-1_Thr21Ala
TCATTCACCTATTCGTGCCGAAGCTCGTCTCCaatcaaacatgggctcacaagtgtccac
acaacgctccggttcacacgaaaactctaactcagctGCCgagggttccactataaacta
tactaccattaattactataaagattcctatgccgccacagcaggtaagcagagccttaa
gcaggacccagacaagttGGAGACGATCATGAGGCCCTACAGAGTGCAAC
>Capsid_DMS-1_Thr21Gly
TCATTCACCTATTCGTGCCGAAGCTCGTCTCCaatcaaacatgggctcacaagtgtccac
acaacgctccggttcacacgaaaactctaactcagctGGTgagggttccactataaacta
tactaccattaattactataaagattcctatgccgccacagcaggtaagcagagccttaa
gcaggacccagacaagttGGAGACGATCATGAGGCCCTACAGAGTGCAAC
>Capsid_DMS-1_Thr21Ile
TCATTCACCTATTCGTGCCGAAGCTCGTCTCCaatcaaacatgggctcacaagtgtccac
acaacgctccggttcacacgaaaactctaactcagctATCgagggttccactataaacta
tactaccattaattactataaagattcctatgccgccacagcaggtaagcagagccttaa
gcaggacccagacaagttGGAGACGATCATGAGGCCCTACAGAGTGCAAC
>Capsid_DMS-1_Thr21Leu
TCATTCACCTATTCGTGCCGAAGCTCGTCTCCaatcaaacatgggctcacaagtgtccac
acaacgctccggttcacacgaaaactctaactcagctTTAgagggttccactataaacta
tactaccattaattactataaagattcctatgccgccacagcaggtaagcagagccttaa
gcaggacccagacaagttGGAGACGATCATGAGGCCCTACAGAGTGCAAC
>Capsid_DMS-1_Thr21His
TCATTCACCTATTCGTGCCGAAGCTCGTCTCCaatcaaacatgggctcacaagtgtccac
acaacgctccggttcacacgaaaactctaactcagctCACgagggttccactataaacta
tactaccattaattactataaagattcctatgccgccacagcaggtaagcagagccttaa
gcaggacccagacaagttGGAGACGATCATGAGGCCCTACAGAGTGCAAC
>Capsid_DMS-1_Thr21Arg
TCATTCACCTATTCGTGCCGAAGCTCGTCTCCaatcaaacatgggctcacaagtgtccac
acaacgctccggttcacacgaaaactctaactcagctCGGgagggttccactataaacta
tactaccattaattactataaagattcctatgccgccacagcaggtaagcagagccttaa
gcaggacccagacaagttGGAGACGATCATGAGGCCCTACAGAGTGCAAC
>Capsid_DMS-1_Thr21Trp
TCATTCACCTATTCGTGCCGAAGCTCGTCTCCaatcaaacatgggctcacaagtgtccac
acaacgctccggttcacacgaaaactctaactcagctTGGgagggttccactataaacta
tactaccattaattactataaagattcctatgccgccacagcaggtaagcagagccttaa
gcaggacccagacaagttGGAGACGATCATGAGGCCCTACAGAGTGCAAC
>Capsid_DMS-1_Thr21Val
TCATTCACCTATTCGTGCCGAAGCTCGTCTCCaatcaaacatgggctcacaagtgtccac
acaacgctccggttcacacgaaaactctaactcagctGTAgagggttccactataaacta
tactaccattaattactataaagattcctatgccgccacagcaggtaagcagagccttaa
gcaggacccagacaagttGGAGACGATCATGAGGCCCTACAGAGTGCAAC
>Capsid_DMS-1_Thr21Glu
TCATTCACCTATTCGTGCCGAAGCTCGTCTCCaatcaaacatgggctcacaagtgtccac
acaacgctccggttcacacgaaaactctaactcagctGAGgagggttccactataaacta
tactaccattaattactataaagattcctatgccgccacagcaggtaagcagagccttaa
gcaggacccagacaagttGGAGACGATCATGAGGCCCTACAGAGTGCAAC
>Capsid_DMS-1_Thr21Tyr
TCATTCACCTATTCGTGCCGAAGCTCGTCTCCaatcaaacatgggctcacaagtgtccac
acaacgctccggttcacacgaaaactctaactcagctTATgagggttccactataaacta
tactaccattaattactataaagattcctatgccgccacagcaggtaagcagagccttaa
gcaggacccagacaagttGGAGACGATCATGAGGCCCTACAGAGTGCAAC
>Capsid_DMS-1_Glu22Cys
TCATTCACCTATTCGTGCCGAAGCTCGTCTCCaatcaaacatgggctcacaagtgtccac
acaacgctccggttcacacgaaaactctaactcagctaccTGCggttccactataaacta
tactaccattaattactataaagattcctatgccgccacagcaggtaagcagagccttaa
gcaggacccagacaagttGGAGACGATCATGAGGCCCTACAGAGTGCAAC
>Capsid_DMS-1_Glu22Asp
TCATTCACCTATTCGTGCCGAAGCTCGTCTCCaatcaaacatgggctcacaagtgtccac
acaacgctccggttcacacgaaaactctaactcagctaccGACggttccactataaacta
tactaccattaattactataaagattcctatgccgccacagcaggtaagcagagccttaa
gcaggacccagacaagttGGAGACGATCATGAGGCCCTACAGAGTGCAAC
>Capsid_DMS-1_Glu22Ser
TCATTCACCTATTCGTGCCGAAGCTCGTCTCCaatcaaacatgggctcacaagtgtccac
acaacgctccggttcacacgaaaactctaactcagctaccTCGggttccactataaacta
tactaccattaattactataaagattcctatgccgccacagcaggtaagcagagccttaa
gcaggacccagacaagttGGAGACGATCATGAGGCCCTACAGAGTGCAAC
>Capsid_DMS-1_Glu22Gln
TCATTCACCTATTCGTGCCGAAGCTCGTCTCCaatcaaacatgggctcacaagtgtccac
acaacgctccggttcacacgaaaactctaactcagctaccCAAggttccactataaacta
tactaccattaattactataaagattcctatgccgccacagcaggtaagcagagccttaa
gcaggacccagacaagttGGAGACGATCATGAGGCCCTACAGAGTGCAAC
>Capsid_DMS-1_Glu22Met
TCATTCACCTATTCGTGCCGAAGCTCGTCTCCaatcaaacatgggctcacaagtgtccac
acaacgctccggttcacacgaaaactctaactcagctaccATGggttccactataaacta
tactaccattaattactataaagattcctatgccgccacagcaggtaagcagagccttaa
gcaggacccagacaagttGGAGACGATCATGAGGCCCTACAGAGTGCAAC
>Capsid_DMS-1_Glu22Asn
TCATTCACCTATTCGTGCCGAAGCTCGTCTCCaatcaaacatgggctcacaagtgtccac
acaacgctccggttcacacgaaaactctaactcagctaccAATggttccactataaacta
tactaccattaattactataaagattcctatgccgccacagcaggtaagcagagccttaa
gcaggacccagacaagttGGAGACGATCATGAGGCCCTACAGAGTGCAAC
>Capsid_DMS-1_Glu22Pro
TCATTCACCTATTCGTGCCGAAGCTCGTCTCCaatcaaacatgggctcacaagtgtccac
acaacgctccggttcacacgaaaactctaactcagctaccCCAggttccactataaacta
tactaccattaattactataaagattcctatgccgccacagcaggtaagcagagccttaa
gcaggacccagacaagttGGAGACGATCATGAGGCCCTACAGAGTGCAAC
>Capsid_DMS-1_Glu22Lys
TCATTCACCTATTCGTGCCGAAGCTCGTCTCCaatcaaacatgggctcacaagtgtccac
acaacgctccggttcacacgaaaactctaactcagctaccAAGggttccactataaacta
tactaccattaattactataaagattcctatgccgccacagcaggtaagcagagccttaa
gcaggacccagacaagttGGAGACGATCATGAGGCCCTACAGAGTGCAAC
>Capsid_DMS-1_Glu22Thr
TCATTCACCTATTCGTGCCGAAGCTCGTCTCCaatcaaacatgggctcacaagtgtccac
acaacgctccggttcacacgaaaactctaactcagctaccACAggttccactataaacta
tactaccattaattactataaagattcctatgccgccacagcaggtaagcagagccttaa
gcaggacccagacaagttGGAGACGATCATGAGGCCCTACAGAGTGCAAC
>Capsid_DMS-1_Glu22Phe
TCATTCACCTATTCGTGCCGAAGCTCGTCTCCaatcaaacatgggctcacaagtgtccac
acaacgctccggttcacacgaaaactctaactcagctaccTTCggttccactataaacta
tactaccattaattactataaagattcctatgccgccacagcaggtaagcagagccttaa
gcaggacccagacaagttGGAGACGATCATGAGGCCCTACAGAGTGCAAC
>Capsid_DMS-1_Glu22Ala
TCATTCACCTATTCGTGCCGAAGCTCGTCTCCaatcaaacatgggctcacaagtgtccac
acaacgctccggttcacacgaaaactctaactcagctaccGCAggttccactataaacta
tactaccattaattactataaagattcctatgccgccacagcaggtaagcagagccttaa
gcaggacccagacaagttGGAGACGATCATGAGGCCCTACAGAGTGCAAC
>Capsid_DMS-1_Glu22Gly
TCATTCACCTATTCGTGCCGAAGCTCGTCTCCaatcaaacatgggctcacaagtgtccac
acaacgctccggttcacacgaaaactctaactcagctaccGGGggttccactataaacta
tactaccattaattactataaagattcctatgccgccacagcaggtaagcagagccttaa
gcaggacccagacaagttGGAGACGATCATGAGGCCCTACAGAGTGCAAC
>Capsid_DMS-1_Glu22Ile
TCATTCACCTATTCGTGCCGAAGCTCGTCTCCaatcaaacatgggctcacaagtgtccac
acaacgctccggttcacacgaaaactctaactcagctaccATAggttccactataaacta
tactaccattaattactataaagattcctatgccgccacagcaggtaagcagagccttaa
gcaggacccagacaagttGGAGACGATCATGAGGCCCTACAGAGTGCAAC
>Capsid_DMS-1_Glu22Leu
TCATTCACCTATTCGTGCCGAAGCTCGTCTCCaatcaaacatgggctcacaagtgtccac
acaacgctccggttcacacgaaaactctaactcagctaccTTGggttccactataaacta
tactaccattaattactataaagattcctatgccgccacagcaggtaagcagagccttaa
gcaggacccagacaagttGGAGACGATCATGAGGCCCTACAGAGTGCAAC
>Capsid_DMS-1_Glu22His
TCATTCACCTATTCGTGCCGAAGCTCGTCTCCaatcaaacatgggctcacaagtgtccac
acaacgctccggttcacacgaaaactctaactcagctaccCATggttccactataaacta
tactaccattaattactataaagattcctatgccgccacagcaggtaagcagagccttaa
gcaggacccagacaagttGGAGACGATCATGAGGCCCTACAGAGTGCAAC
>Capsid_DMS-1_Glu22Arg
TCATTCACCTATTCGTGCCGAAGCTCGTCTCCaatcaaacatgggctcacaagtgtccac
acaacgctccggttcacacgaaaactctaactcagctaccCGCggttccactataaacta
tactaccattaattactataaagattcctatgccgccacagcaggtaagcagagccttaa
gcaggacccagacaagttGGAGACGATCATGAGGCCCTACAGAGTGCAAC
>Capsid_DMS-1_Glu22Trp
TCATTCACCTATTCGTGCCGAAGCTCGTCTCCaatcaaacatgggctcacaagtgtccac
acaacgctccggttcacacgaaaactctaactcagctaccTGGggttccactataaacta
tactaccattaattactataaagattcctatgccgccacagcaggtaagcagagccttaa
gcaggacccagacaagttGGAGACGATCATGAGGCCCTACAGAGTGCAAC
>Capsid_DMS-1_Glu22Val
TCATTCACCTATTCGTGCCGAAGCTCGTCTCCaatcaaacatgggctcacaagtgtccac
acaacgctccggttcacacgaaaactctaactcagctaccGTCggttccactataaacta
tactaccattaattactataaagattcctatgccgccacagcaggtaagcagagccttaa
gcaggacccagacaagttGGAGACGATCATGAGGCCCTACAGAGTGCAAC
>Capsid_DMS-1_Glu22Tyr
TCATTCACCTATTCGTGCCGAAGCTCGTCTCCaatcaaacatgggctcacaagtgtccac
acaacgctccggttcacacgaaaactctaactcagctaccTACggttccactataaacta
tactaccattaattactataaagattcctatgccgccacagcaggtaagcagagccttaa
gcaggacccagacaagttGGAGACGATCATGAGGCCCTACAGAGTGCAAC
>Capsid_DMS-1_Gly23Cys
TCATTCACCTATTCGTGCCGAAGCTCGTCTCCaatcaaacatgggctcacaagtgtccac
acaacgctccggttcacacgaaaactctaactcagctaccgagTGTtccactataaacta
tactaccattaattactataaagattcctatgccgccacagcaggtaagcagagccttaa
gcaggacccagacaagttGGAGACGATCATGAGGCCCTACAGAGTGCAAC
>Capsid_DMS-1_Gly23Asp
TCATTCACCTATTCGTGCCGAAGCTCGTCTCCaatcaaacatgggctcacaagtgtccac
acaacgctccggttcacacgaaaactctaactcagctaccgagGACtccactataaacta
tactaccattaattactataaagattcctatgccgccacagcaggtaagcagagccttaa
gcaggacccagacaagttGGAGACGATCATGAGGCCCTACAGAGTGCAAC
>Capsid_DMS-1_Gly23Ser
TCATTCACCTATTCGTGCCGAAGCTCGTCTCCaatcaaacatgggctcacaagtgtccac
acaacgctccggttcacacgaaaactctaactcagctaccgagTCCtccactataaacta
tactaccattaattactataaagattcctatgccgccacagcaggtaagcagagccttaa
gcaggacccagacaagttGGAGACGATCATGAGGCCCTACAGAGTGCAAC
>Capsid_DMS-1_Gly23Gln
TCATTCACCTATTCGTGCCGAAGCTCGTCTCCaatcaaacatgggctcacaagtgtccac
acaacgctccggttcacacgaaaactctaactcagctaccgagCAGtccactataaacta
tactaccattaattactataaagattcctatgccgccacagcaggtaagcagagccttaa
gcaggacccagacaagttGGAGACGATCATGAGGCCCTACAGAGTGCAAC
>Capsid_DMS-1_Gly23Met
TCATTCACCTATTCGTGCCGAAGCTCGTCTCCaatcaaacatgggctcacaagtgtccac
acaacgctccggttcacacgaaaactctaactcagctaccgagATGtccactataaacta
tactaccattaattactataaagattcctatgccgccacagcaggtaagcagagccttaa
gcaggacccagacaagttGGAGACGATCATGAGGCCCTACAGAGTGCAAC
>Capsid_DMS-1_Gly23Asn
TCATTCACCTATTCGTGCCGAAGCTCGTCTCCaatcaaacatgggctcacaagtgtccac
acaacgctccggttcacacgaaaactctaactcagctaccgagAACtccactataaacta
tactaccattaattactataaagattcctatgccgccacagcaggtaagcagagccttaa
gcaggacccagacaagttGGAGACGATCATGAGGCCCTACAGAGTGCAAC
>Capsid_DMS-1_Gly23Pro
TCATTCACCTATTCGTGCCGAAGCTCGTCTCCaatcaaacatgggctcacaagtgtccac
acaacgctccggttcacacgaaaactctaactcagctaccgagCCGtccactataaacta
tactaccattaattactataaagattcctatgccgccacagcaggtaagcagagccttaa
gcaggacccagacaagttGGAGACGATCATGAGGCCCTACAGAGTGCAAC
>Capsid_DMS-1_Gly23Lys
TCATTCACCTATTCGTGCCGAAGCTCGTCTCCaatcaaacatgggctcacaagtgtccac
acaacgctccggttcacacgaaaactctaactcagctaccgagAAAtccactataaacta
tactaccattaattactataaagattcctatgccgccacagcaggtaagcagagccttaa
gcaggacccagacaagttGGAGACGATCATGAGGCCCTACAGAGTGCAAC
>Capsid_DMS-1_Gly23Thr
TCATTCACCTATTCGTGCCGAAGCTCGTCTCCaatcaaacatgggctcacaagtgtccac
acaacgctccggttcacacgaaaactctaactcagctaccgagACTtccactataaacta
tactaccattaattactataaagattcctatgccgccacagcaggtaagcagagccttaa
gcaggacccagacaagttGGAGACGATCATGAGGCCCTACAGAGTGCAAC
>Capsid_DMS-1_Gly23Phe
TCATTCACCTATTCGTGCCGAAGCTCGTCTCCaatcaaacatgggctcacaagtgtccac
acaacgctccggttcacacgaaaactctaactcagctaccgagTTCtccactataaacta
tactaccattaattactataaagattcctatgccgccacagcaggtaagcagagccttaa
gcaggacccagacaagttGGAGACGATCATGAGGCCCTACAGAGTGCAAC
>Capsid_DMS-1_Gly23Ala
TCATTCACCTATTCGTGCCGAAGCTCGTCTCCaatcaaacatgggctcacaagtgtccac
acaacgctccggttcacacgaaaactctaactcagctaccgagGCCtccactataaacta
tactaccattaattactataaagattcctatgccgccacagcaggtaagcagagccttaa
gcaggacccagacaagttGGAGACGATCATGAGGCCCTACAGAGTGCAAC
>Capsid_DMS-1_Gly23Ile
TCATTCACCTATTCGTGCCGAAGCTCGTCTCCaatcaaacatgggctcacaagtgtccac
acaacgctccggttcacacgaaaactctaactcagctaccgagATAtccactataaacta
tactaccattaattactataaagattcctatgccgccacagcaggtaagcagagccttaa
gcaggacccagacaagttGGAGACGATCATGAGGCCCTACAGAGTGCAAC
>Capsid_DMS-1_Gly23Leu
TCATTCACCTATTCGTGCCGAAGCTCGTCTCCaatcaaacatgggctcacaagtgtccac
acaacgctccggttcacacgaaaactctaactcagctaccgagTTGtccactataaacta
tactaccattaattactataaagattcctatgccgccacagcaggtaagcagagccttaa
gcaggacccagacaagttGGAGACGATCATGAGGCCCTACAGAGTGCAAC
>Capsid_DMS-1_Gly23His
TCATTCACCTATTCGTGCCGAAGCTCGTCTCCaatcaaacatgggctcacaagtgtccac
acaacgctccggttcacacgaaaactctaactcagctaccgagCATtccactataaacta
tactaccattaattactataaagattcctatgccgccacagcaggtaagcagagccttaa
gcaggacccagacaagttGGAGACGATCATGAGGCCCTACAGAGTGCAAC
>Capsid_DMS-1_Gly23Arg
TCATTCACCTATTCGTGCCGAAGCTCGTCTCCaatcaaacatgggctcacaagtgtccac
acaacgctccggttcacacgaaaactctaactcagctaccgagCGAtccactataaacta
tactaccattaattactataaagattcctatgccgccacagcaggtaagcagagccttaa
gcaggacccagacaagttGGAGACGATCATGAGGCCCTACAGAGTGCAAC
>Capsid_DMS-1_Gly23Trp
TCATTCACCTATTCGTGCCGAAGCTCGTCTCCaatcaaacatgggctcacaagtgtccac
acaacgctccggttcacacgaaaactctaactcagctaccgagTGGtccactataaacta
tactaccattaattactataaagattcctatgccgccacagcaggtaagcagagccttaa
gcaggacccagacaagttGGAGACGATCATGAGGCCCTACAGAGTGCAAC
>Capsid_DMS-1_Gly23Val
TCATTCACCTATTCGTGCCGAAGCTCGTCTCCaatcaaacatgggctcacaagtgtccac
acaacgctccggttcacacgaaaactctaactcagctaccgagGTTtccactataaacta
tactaccattaattactataaagattcctatgccgccacagcaggtaagcagagccttaa
gcaggacccagacaagttGGAGACGATCATGAGGCCCTACAGAGTGCAAC
>Capsid_DMS-1_Gly23Glu
TCATTCACCTATTCGTGCCGAAGCTCGTCTCCaatcaaacatgggctcacaagtgtccac
acaacgctccggttcacacgaaaactctaactcagctaccgagGAGtccactataaacta
tactaccattaattactataaagattcctatgccgccacagcaggtaagcagagccttaa
gcaggacccagacaagttGGAGACGATCATGAGGCCCTACAGAGTGCAAC
>Capsid_DMS-1_Gly23Tyr
TCATTCACCTATTCGTGCCGAAGCTCGTCTCCaatcaaacatgggctcacaagtgtccac
acaacgctccggttcacacgaaaactctaactcagctaccgagTATtccactataaacta
tactaccattaattactataaagattcctatgccgccacagcaggtaagcagagccttaa
gcaggacccagacaagttGGAGACGATCATGAGGCCCTACAGAGTGCAAC
>Capsid_DMS-1_Ser24Cys
TCATTCACCTATTCGTGCCGAAGCTCGTCTCCaatcaaacatgggctcacaagtgtccac
acaacgctccggttcacacgaaaactctaactcagctaccgagggtTGTactataaacta
tactaccattaattactataaagattcctatgccgccacagcaggtaagcagagccttaa
gcaggacccagacaagttGGAGACGATCATGAGGCCCTACAGAGTGCAAC
>Capsid_DMS-1_Ser24Asp
TCATTCACCTATTCGTGCCGAAGCTCGTCTCCaatcaaacatgggctcacaagtgtccac
acaacgctccggttcacacgaaaactctaactcagctaccgagggtGATactataaacta
tactaccattaattactataaagattcctatgccgccacagcaggtaagcagagccttaa
gcaggacccagacaagttGGAGACGATCATGAGGCCCTACAGAGTGCAAC
>Capsid_DMS-1_Ser24Gln
TCATTCACCTATTCGTGCCGAAGCTCGTCTCCaatcaaacatgggctcacaagtgtccac
acaacgctccggttcacacgaaaactctaactcagctaccgagggtCAGactataaacta
tactaccattaattactataaagattcctatgccgccacagcaggtaagcagagccttaa
gcaggacccagacaagttGGAGACGATCATGAGGCCCTACAGAGTGCAAC
>Capsid_DMS-1_Ser24Met
TCATTCACCTATTCGTGCCGAAGCTCGTCTCCaatcaaacatgggctcacaagtgtccac
acaacgctccggttcacacgaaaactctaactcagctaccgagggtATGactataaacta
tactaccattaattactataaagattcctatgccgccacagcaggtaagcagagccttaa
gcaggacccagacaagttGGAGACGATCATGAGGCCCTACAGAGTGCAAC
>Capsid_DMS-1_Ser24Asn
TCATTCACCTATTCGTGCCGAAGCTCGTCTCCaatcaaacatgggctcacaagtgtccac
acaacgctccggttcacacgaaaactctaactcagctaccgagggtAACactataaacta
tactaccattaattactataaagattcctatgccgccacagcaggtaagcagagccttaa
gcaggacccagacaagttGGAGACGATCATGAGGCCCTACAGAGTGCAAC
>Capsid_DMS-1_Ser24Pro
TCATTCACCTATTCGTGCCGAAGCTCGTCTCCaatcaaacatgggctcacaagtgtccac
acaacgctccggttcacacgaaaactctaactcagctaccgagggtCCTactataaacta
tactaccattaattactataaagattcctatgccgccacagcaggtaagcagagccttaa
gcaggacccagacaagttGGAGACGATCATGAGGCCCTACAGAGTGCAAC
>Capsid_DMS-1_Ser24Lys
TCATTCACCTATTCGTGCCGAAGCTCGTCTCCaatcaaacatgggctcacaagtgtccac
acaacgctccggttcacacgaaaactctaactcagctaccgagggtAAGactataaacta
tactaccattaattactataaagattcctatgccgccacagcaggtaagcagagccttaa
gcaggacccagacaagttGGAGACGATCATGAGGCCCTACAGAGTGCAAC
>Capsid_DMS-1_Ser24Thr
TCATTCACCTATTCGTGCCGAAGCTCGTCTCCaatcaaacatgggctcacaagtgtccac
acaacgctccggttcacacgaaaactctaactcagctaccgagggtACTactataaacta
tactaccattaattactataaagattcctatgccgccacagcaggtaagcagagccttaa
gcaggacccagacaagttGGAGACGATCATGAGGCCCTACAGAGTGCAAC
>Capsid_DMS-1_Ser24Phe
TCATTCACCTATTCGTGCCGAAGCTCGTCTCCaatcaaacatgggctcacaagtgtccac
acaacgctccggttcacacgaaaactctaactcagctaccgagggtTTTactataaacta
tactaccattaattactataaagattcctatgccgccacagcaggtaagcagagccttaa
gcaggacccagacaagttGGAGACGATCATGAGGCCCTACAGAGTGCAAC
>Capsid_DMS-1_Ser24Ala
TCATTCACCTATTCGTGCCGAAGCTCGTCTCCaatcaaacatgggctcacaagtgtccac
acaacgctccggttcacacgaaaactctaactcagctaccgagggtGCCactataaacta
tactaccattaattactataaagattcctatgccgccacagcaggtaagcagagccttaa
gcaggacccagacaagttGGAGACGATCATGAGGCCCTACAGAGTGCAAC
>Capsid_DMS-1_Ser24Gly
TCATTCACCTATTCGTGCCGAAGCTCGTCTCCaatcaaacatgggctcacaagtgtccac
acaacgctccggttcacacgaaaactctaactcagctaccgagggtGGTactataaacta
tactaccattaattactataaagattcctatgccgccacagcaggtaagcagagccttaa
gcaggacccagacaagttGGAGACGATCATGAGGCCCTACAGAGTGCAAC
>Capsid_DMS-1_Ser24Ile
TCATTCACCTATTCGTGCCGAAGCTCGTCTCCaatcaaacatgggctcacaagtgtccac
acaacgctccggttcacacgaaaactctaactcagctaccgagggtATCactataaacta
tactaccattaattactataaagattcctatgccgccacagcaggtaagcagagccttaa
gcaggacccagacaagttGGAGACGATCATGAGGCCCTACAGAGTGCAAC
>Capsid_DMS-1_Ser24Leu
TCATTCACCTATTCGTGCCGAAGCTCGTCTCCaatcaaacatgggctcacaagtgtccac
acaacgctccggttcacacgaaaactctaactcagctaccgagggtCTAactataaacta
tactaccattaattactataaagattcctatgccgccacagcaggtaagcagagccttaa
gcaggacccagacaagttGGAGACGATCATGAGGCCCTACAGAGTGCAAC
>Capsid_DMS-1_Ser24His
TCATTCACCTATTCGTGCCGAAGCTCGTCTCCaatcaaacatgggctcacaagtgtccac
acaacgctccggttcacacgaaaactctaactcagctaccgagggtCACactataaacta
tactaccattaattactataaagattcctatgccgccacagcaggtaagcagagccttaa
gcaggacccagacaagttGGAGACGATCATGAGGCCCTACAGAGTGCAAC
>Capsid_DMS-1_Ser24Arg
TCATTCACCTATTCGTGCCGAAGCTCGTCTCCaatcaaacatgggctcacaagtgtccac
acaacgctccggttcacacgaaaactctaactcagctaccgagggtCGTactataaacta
tactaccattaattactataaagattcctatgccgccacagcaggtaagcagagccttaa
gcaggacccagacaagttGGAGACGATCATGAGGCCCTACAGAGTGCAAC
>Capsid_DMS-1_Ser24Trp
TCATTCACCTATTCGTGCCGAAGCTCGTCTCCaatcaaacatgggctcacaagtgtccac
acaacgctccggttcacacgaaaactctaactcagctaccgagggtTGGactataaacta
tactaccattaattactataaagattcctatgccgccacagcaggtaagcagagccttaa
gcaggacccagacaagttGGAGACGATCATGAGGCCCTACAGAGTGCAAC
>Capsid_DMS-1_Ser24Val
TCATTCACCTATTCGTGCCGAAGCTCGTCTCCaatcaaacatgggctcacaagtgtccac
acaacgctccggttcacacgaaaactctaactcagctaccgagggtGTAactataaacta
tactaccattaattactataaagattcctatgccgccacagcaggtaagcagagccttaa
gcaggacccagacaagttGGAGACGATCATGAGGCCCTACAGAGTGCAAC
>Capsid_DMS-1_Ser24Glu
TCATTCACCTATTCGTGCCGAAGCTCGTCTCCaatcaaacatgggctcacaagtgtccac
acaacgctccggttcacacgaaaactctaactcagctaccgagggtGAAactataaacta
tactaccattaattactataaagattcctatgccgccacagcaggtaagcagagccttaa
gcaggacccagacaagttGGAGACGATCATGAGGCCCTACAGAGTGCAAC
>Capsid_DMS-1_Ser24Tyr
TCATTCACCTATTCGTGCCGAAGCTCGTCTCCaatcaaacatgggctcacaagtgtccac
acaacgctccggttcacacgaaaactctaactcagctaccgagggtTACactataaacta
tactaccattaattactataaagattcctatgccgccacagcaggtaagcagagccttaa
gcaggacccagacaagttGGAGACGATCATGAGGCCCTACAGAGTGCAAC
>Capsid_DMS-1_Thr25Cys
TCATTCACCTATTCGTGCCGAAGCTCGTCTCCaatcaaacatgggctcacaagtgtccac
acaacgctccggttcacacgaaaactctaactcagctaccgagggttccTGTataaacta
tactaccattaattactataaagattcctatgccgccacagcaggtaagcagagccttaa
gcaggacccagacaagttGGAGACGATCATGAGGCCCTACAGAGTGCAAC
>Capsid_DMS-1_Thr25Asp
TCATTCACCTATTCGTGCCGAAGCTCGTCTCCaatcaaacatgggctcacaagtgtccac
acaacgctccggttcacacgaaaactctaactcagctaccgagggttccGACataaacta
tactaccattaattactataaagattcctatgccgccacagcaggtaagcagagccttaa
gcaggacccagacaagttGGAGACGATCATGAGGCCCTACAGAGTGCAAC
>Capsid_DMS-1_Thr25Ser
TCATTCACCTATTCGTGCCGAAGCTCGTCTCCaatcaaacatgggctcacaagtgtccac
acaacgctccggttcacacgaaaactctaactcagctaccgagggttccAGTataaacta
tactaccattaattactataaagattcctatgccgccacagcaggtaagcagagccttaa
gcaggacccagacaagttGGAGACGATCATGAGGCCCTACAGAGTGCAAC
>Capsid_DMS-1_Thr25Gln
TCATTCACCTATTCGTGCCGAAGCTCGTCTCCaatcaaacatgggctcacaagtgtccac
acaacgctccggttcacacgaaaactctaactcagctaccgagggttccCAGataaacta
tactaccattaattactataaagattcctatgccgccacagcaggtaagcagagccttaa
gcaggacccagacaagttGGAGACGATCATGAGGCCCTACAGAGTGCAAC
>Capsid_DMS-1_Thr25Met
TCATTCACCTATTCGTGCCGAAGCTCGTCTCCaatcaaacatgggctcacaagtgtccac
acaacgctccggttcacacgaaaactctaactcagctaccgagggttccATGataaacta
tactaccattaattactataaagattcctatgccgccacagcaggtaagcagagccttaa
gcaggacccagacaagttGGAGACGATCATGAGGCCCTACAGAGTGCAAC
>Capsid_DMS-1_Thr25Asn
TCATTCACCTATTCGTGCCGAAGCTCGTCTCCaatcaaacatgggctcacaagtgtccac
acaacgctccggttcacacgaaaactctaactcagctaccgagggttccAATataaacta
tactaccattaattactataaagattcctatgccgccacagcaggtaagcagagccttaa
gcaggacccagacaagttGGAGACGATCATGAGGCCCTACAGAGTGCAAC
>Capsid_DMS-1_Thr25Pro
TCATTCACCTATTCGTGCCGAAGCTCGTCTCCaatcaaacatgggctcacaagtgtccac
acaacgctccggttcacacgaaaactctaactcagctaccgagggttccCCCataaacta
tactaccattaattactataaagattcctatgccgccacagcaggtaagcagagccttaa
gcaggacccagacaagttGGAGACGATCATGAGGCCCTACAGAGTGCAAC
>Capsid_DMS-1_Thr25Lys
TCATTCACCTATTCGTGCCGAAGCTCGTCTCCaatcaaacatgggctcacaagtgtccac
acaacgctccggttcacacgaaaactctaactcagctaccgagggttccAAAataaacta
tactaccattaattactataaagattcctatgccgccacagcaggtaagcagagccttaa
gcaggacccagacaagttGGAGACGATCATGAGGCCCTACAGAGTGCAAC
>Capsid_DMS-1_Thr25Phe
TCATTCACCTATTCGTGCCGAAGCTCGTCTCCaatcaaacatgggctcacaagtgtccac
acaacgctccggttcacacgaaaactctaactcagctaccgagggttccTTTataaacta
tactaccattaattactataaagattcctatgccgccacagcaggtaagcagagccttaa
gcaggacccagacaagttGGAGACGATCATGAGGCCCTACAGAGTGCAAC
>Capsid_DMS-1_Thr25Ala
TCATTCACCTATTCGTGCCGAAGCTCGTCTCCaatcaaacatgggctcacaagtgtccac
acaacgctccggttcacacgaaaactctaactcagctaccgagggttccGCGataaacta
tactaccattaattactataaagattcctatgccgccacagcaggtaagcagagccttaa
gcaggacccagacaagttGGAGACGATCATGAGGCCCTACAGAGTGCAAC
>Capsid_DMS-1_Thr25Gly
TCATTCACCTATTCGTGCCGAAGCTCGTCTCCaatcaaacatgggctcacaagtgtccac
acaacgctccggttcacacgaaaactctaactcagctaccgagggttccGGTataaacta
tactaccattaattactataaagattcctatgccgccacagcaggtaagcagagccttaa
gcaggacccagacaagttGGAGACGATCATGAGGCCCTACAGAGTGCAAC
>Capsid_DMS-1_Thr25Ile
TCATTCACCTATTCGTGCCGAAGCTCGTCTCCaatcaaacatgggctcacaagtgtccac
acaacgctccggttcacacgaaaactctaactcagctaccgagggttccATCataaacta
tactaccattaattactataaagattcctatgccgccacagcaggtaagcagagccttaa
gcaggacccagacaagttGGAGACGATCATGAGGCCCTACAGAGTGCAAC
>Capsid_DMS-1_Thr25Leu
TCATTCACCTATTCGTGCCGAAGCTCGTCTCCaatcaaacatgggctcacaagtgtccac
acaacgctccggttcacacgaaaactctaactcagctaccgagggttccTTGataaacta
tactaccattaattactataaagattcctatgccgccacagcaggtaagcagagccttaa
gcaggacccagacaagttGGAGACGATCATGAGGCCCTACAGAGTGCAAC
>Capsid_DMS-1_Thr25His
TCATTCACCTATTCGTGCCGAAGCTCGTCTCCaatcaaacatgggctcacaagtgtccac
acaacgctccggttcacacgaaaactctaactcagctaccgagggttccCACataaacta
tactaccattaattactataaagattcctatgccgccacagcaggtaagcagagccttaa
gcaggacccagacaagttGGAGACGATCATGAGGCCCTACAGAGTGCAAC
>Capsid_DMS-1_Thr25Arg
TCATTCACCTATTCGTGCCGAAGCTCGTCTCCaatcaaacatgggctcacaagtgtccac
acaacgctccggttcacacgaaaactctaactcagctaccgagggttccCGGataaacta
tactaccattaattactataaagattcctatgccgccacagcaggtaagcagagccttaa
gcaggacccagacaagttGGAGACGATCATGAGGCCCTACAGAGTGCAAC
>Capsid_DMS-1_Thr25Trp
TCATTCACCTATTCGTGCCGAAGCTCGTCTCCaatcaaacatgggctcacaagtgtccac
acaacgctccggttcacacgaaaactctaactcagctaccgagggttccTGGataaacta
tactaccattaattactataaagattcctatgccgccacagcaggtaagcagagccttaa
gcaggacccagacaagttGGAGACGATCATGAGGCCCTACAGAGTGCAAC
>Capsid_DMS-1_Thr25Val
TCATTCACCTATTCGTGCCGAAGCTCGTCTCCaatcaaacatgggctcacaagtgtccac
acaacgctccggttcacacgaaaactctaactcagctaccgagggttccGTTataaacta
tactaccattaattactataaagattcctatgccgccacagcaggtaagcagagccttaa
gcaggacccagacaagttGGAGACGATCATGAGGCCCTACAGAGTGCAAC
>Capsid_DMS-1_Thr25Glu
TCATTCACCTATTCGTGCCGAAGCTCGTCTCCaatcaaacatgggctcacaagtgtccac
acaacgctccggttcacacgaaaactctaactcagctaccgagggttccGAGataaacta
tactaccattaattactataaagattcctatgccgccacagcaggtaagcagagccttaa
gcaggacccagacaagttGGAGACGATCATGAGGCCCTACAGAGTGCAAC
>Capsid_DMS-1_Thr25Tyr
TCATTCACCTATTCGTGCCGAAGCTCGTCTCCaatcaaacatgggctcacaagtgtccac
acaacgctccggttcacacgaaaactctaactcagctaccgagggttccTACataaacta
tactaccattaattactataaagattcctatgccgccacagcaggtaagcagagccttaa
gcaggacccagacaagttGGAGACGATCATGAGGCCCTACAGAGTGCAAC
>Capsid_DMS-1_Ile26Cys
TCATTCACCTATTCGTGCCGAAGCTCGTCTCCaatcaaacatgggctcacaagtgtccac
acaacgctccggttcacacgaaaactctaactcagctaccgagggttccactTGTaacta
tactaccattaattactataaagattcctatgccgccacagcaggtaagcagagccttaa
gcaggacccagacaagttGGAGACGATCATGAGGCCCTACAGAGTGCAAC
>Capsid_DMS-1_Ile26Asp
TCATTCACCTATTCGTGCCGAAGCTCGTCTCCaatcaaacatgggctcacaagtgtccac
acaacgctccggttcacacgaaaactctaactcagctaccgagggttccactGATaacta
tactaccattaattactataaagattcctatgccgccacagcaggtaagcagagccttaa
gcaggacccagacaagttGGAGACGATCATGAGGCCCTACAGAGTGCAAC
>Capsid_DMS-1_Ile26Ser
TCATTCACCTATTCGTGCCGAAGCTCGTCTCCaatcaaacatgggctcacaagtgtccac
acaacgctccggttcacacgaaaactctaactcagctaccgagggttccactTCCaacta
tactaccattaattactataaagattcctatgccgccacagcaggtaagcagagccttaa
gcaggacccagacaagttGGAGACGATCATGAGGCCCTACAGAGTGCAAC
>Capsid_DMS-1_Ile26Gln
TCATTCACCTATTCGTGCCGAAGCTCGTCTCCaatcaaacatgggctcacaagtgtccac
acaacgctccggttcacacgaaaactctaactcagctaccgagggttccactCAAaacta
tactaccattaattactataaagattcctatgccgccacagcaggtaagcagagccttaa
gcaggacccagacaagttGGAGACGATCATGAGGCCCTACAGAGTGCAAC
>Capsid_DMS-1_Ile26Met
TCATTCACCTATTCGTGCCGAAGCTCGTCTCCaatcaaacatgggctcacaagtgtccac
acaacgctccggttcacacgaaaactctaactcagctaccgagggttccactATGaacta
tactaccattaattactataaagattcctatgccgccacagcaggtaagcagagccttaa
gcaggacccagacaagttGGAGACGATCATGAGGCCCTACAGAGTGCAAC
>Capsid_DMS-1_Ile26Asn
TCATTCACCTATTCGTGCCGAAGCTCGTCTCCaatcaaacatgggctcacaagtgtccac
acaacgctccggttcacacgaaaactctaactcagctaccgagggttccactAATaacta
tactaccattaattactataaagattcctatgccgccacagcaggtaagcagagccttaa
gcaggacccagacaagttGGAGACGATCATGAGGCCCTACAGAGTGCAAC
>Capsid_DMS-1_Ile26Pro
TCATTCACCTATTCGTGCCGAAGCTCGTCTCCaatcaaacatgggctcacaagtgtccac
acaacgctccggttcacacgaaaactctaactcagctaccgagggttccactCCTaacta
tactaccattaattactataaagattcctatgccgccacagcaggtaagcagagccttaa
gcaggacccagacaagttGGAGACGATCATGAGGCCCTACAGAGTGCAAC
>Capsid_DMS-1_Ile26Lys
TCATTCACCTATTCGTGCCGAAGCTCGTCTCCaatcaaacatgggctcacaagtgtccac
acaacgctccggttcacacgaaaactctaactcagctaccgagggttccactAAAaacta
tactaccattaattactataaagattcctatgccgccacagcaggtaagcagagccttaa
gcaggacccagacaagttGGAGACGATCATGAGGCCCTACAGAGTGCAAC
>Capsid_DMS-1_Ile26Thr
TCATTCACCTATTCGTGCCGAAGCTCGTCTCCaatcaaacatgggctcacaagtgtccac
acaacgctccggttcacacgaaaactctaactcagctaccgagggttccactACAaacta
tactaccattaattactataaagattcctatgccgccacagcaggtaagcagagccttaa
gcaggacccagacaagttGGAGACGATCATGAGGCCCTACAGAGTGCAAC
>Capsid_DMS-1_Ile26Phe
TCATTCACCTATTCGTGCCGAAGCTCGTCTCCaatcaaacatgggctcacaagtgtccac
acaacgctccggttcacacgaaaactctaactcagctaccgagggttccactTTTaacta
tactaccattaattactataaagattcctatgccgccacagcaggtaagcagagccttaa
gcaggacccagacaagttGGAGACGATCATGAGGCCCTACAGAGTGCAAC
>Capsid_DMS-1_Ile26Ala
TCATTCACCTATTCGTGCCGAAGCTCGTCTCCaatcaaacatgggctcacaagtgtccac
acaacgctccggttcacacgaaaactctaactcagctaccgagggttccactGCGaacta
tactaccattaattactataaagattcctatgccgccacagcaggtaagcagagccttaa
gcaggacccagacaagttGGAGACGATCATGAGGCCCTACAGAGTGCAAC
>Capsid_DMS-1_Ile26Gly
TCATTCACCTATTCGTGCCGAAGCTCGTCTCCaatcaaacatgggctcacaagtgtccac
acaacgctccggttcacacgaaaactctaactcagctaccgagggttccactGGCaacta
tactaccattaattactataaagattcctatgccgccacagcaggtaagcagagccttaa
gcaggacccagacaagttGGAGACGATCATGAGGCCCTACAGAGTGCAAC
>Capsid_DMS-1_Ile26Leu
TCATTCACCTATTCGTGCCGAAGCTCGTCTCCaatcaaacatgggctcacaagtgtccac
acaacgctccggttcacacgaaaactctaactcagctaccgagggttccactCTTaacta
tactaccattaattactataaagattcctatgccgccacagcaggtaagcagagccttaa
gcaggacccagacaagttGGAGACGATCATGAGGCCCTACAGAGTGCAAC
>Capsid_DMS-1_Ile26His
TCATTCACCTATTCGTGCCGAAGCTCGTCTCCaatcaaacatgggctcacaagtgtccac
acaacgctccggttcacacgaaaactctaactcagctaccgagggttccactCACaacta
tactaccattaattactataaagattcctatgccgccacagcaggtaagcagagccttaa
gcaggacccagacaagttGGAGACGATCATGAGGCCCTACAGAGTGCAAC
>Capsid_DMS-1_Ile26Arg
TCATTCACCTATTCGTGCCGAAGCTCGTCTCCaatcaaacatgggctcacaagtgtccac
acaacgctccggttcacacgaaaactctaactcagctaccgagggttccactCGTaacta
tactaccattaattactataaagattcctatgccgccacagcaggtaagcagagccttaa
gcaggacccagacaagttGGAGACGATCATGAGGCCCTACAGAGTGCAAC
>Capsid_DMS-1_Ile26Trp
TCATTCACCTATTCGTGCCGAAGCTCGTCTCCaatcaaacatgggctcacaagtgtccac
acaacgctccggttcacacgaaaactctaactcagctaccgagggttccactTGGaacta
tactaccattaattactataaagattcctatgccgccacagcaggtaagcagagccttaa
gcaggacccagacaagttGGAGACGATCATGAGGCCCTACAGAGTGCAAC
>Capsid_DMS-1_Ile26Val
TCATTCACCTATTCGTGCCGAAGCTCGTCTCCaatcaaacatgggctcacaagtgtccac
acaacgctccggttcacacgaaaactctaactcagctaccgagggttccactGTTaacta
tactaccattaattactataaagattcctatgccgccacagcaggtaagcagagccttaa
gcaggacccagacaagttGGAGACGATCATGAGGCCCTACAGAGTGCAAC
>Capsid_DMS-1_Ile26Glu
TCATTCACCTATTCGTGCCGAAGCTCGTCTCCaatcaaacatgggctcacaagtgtccac
acaacgctccggttcacacgaaaactctaactcagctaccgagggttccactGAGaacta
tactaccattaattactataaagattcctatgccgccacagcaggtaagcagagccttaa
gcaggacccagacaagttGGAGACGATCATGAGGCCCTACAGAGTGCAAC
>Capsid_DMS-1_Ile26Tyr
TCATTCACCTATTCGTGCCGAAGCTCGTCTCCaatcaaacatgggctcacaagtgtccac
acaacgctccggttcacacgaaaactctaactcagctaccgagggttccactTATaacta
tactaccattaattactataaagattcctatgccgccacagcaggtaagcagagccttaa
gcaggacccagacaagttGGAGACGATCATGAGGCCCTACAGAGTGCAAC
>Capsid_DMS-1_Asn27Cys
TCATTCACCTATTCGTGCCGAAGCTCGTCTCCaatcaaacatgggctcacaagtgtccac
acaacgctccggttcacacgaaaactctaactcagctaccgagggttccactataTGTta
tactaccattaattactataaagattcctatgccgccacagcaggtaagcagagccttaa
gcaggacccagacaagttGGAGACGATCATGAGGCCCTACAGAGTGCAAC
>Capsid_DMS-1_Asn27Asp
TCATTCACCTATTCGTGCCGAAGCTCGTCTCCaatcaaacatgggctcacaagtgtccac
acaacgctccggttcacacgaaaactctaactcagctaccgagggttccactataGACta
tactaccattaattactataaagattcctatgccgccacagcaggtaagcagagccttaa
gcaggacccagacaagttGGAGACGATCATGAGGCCCTACAGAGTGCAAC
>Capsid_DMS-1_Asn27Ser
TCATTCACCTATTCGTGCCGAAGCTCGTCTCCaatcaaacatgggctcacaagtgtccac
acaacgctccggttcacacgaaaactctaactcagctaccgagggttccactataAGCta
tactaccattaattactataaagattcctatgccgccacagcaggtaagcagagccttaa
gcaggacccagacaagttGGAGACGATCATGAGGCCCTACAGAGTGCAAC
>Capsid_DMS-1_Asn27Gln
TCATTCACCTATTCGTGCCGAAGCTCGTCTCCaatcaaacatgggctcacaagtgtccac
acaacgctccggttcacacgaaaactctaactcagctaccgagggttccactataCAAta
tactaccattaattactataaagattcctatgccgccacagcaggtaagcagagccttaa
gcaggacccagacaagttGGAGACGATCATGAGGCCCTACAGAGTGCAAC
>Capsid_DMS-1_Asn27Met
TCATTCACCTATTCGTGCCGAAGCTCGTCTCCaatcaaacatgggctcacaagtgtccac
acaacgctccggttcacacgaaaactctaactcagctaccgagggttccactataATGta
tactaccattaattactataaagattcctatgccgccacagcaggtaagcagagccttaa
gcaggacccagacaagttGGAGACGATCATGAGGCCCTACAGAGTGCAAC
>Capsid_DMS-1_Asn27Pro
TCATTCACCTATTCGTGCCGAAGCTCGTCTCCaatcaaacatgggctcacaagtgtccac
acaacgctccggttcacacgaaaactctaactcagctaccgagggttccactataCCGta
tactaccattaattactataaagattcctatgccgccacagcaggtaagcagagccttaa
gcaggacccagacaagttGGAGACGATCATGAGGCCCTACAGAGTGCAAC
>Capsid_DMS-1_Asn27Lys
TCATTCACCTATTCGTGCCGAAGCTCGTCTCCaatcaaacatgggctcacaagtgtccac
acaacgctccggttcacacgaaaactctaactcagctaccgagggttccactataAAAta
tactaccattaattactataaagattcctatgccgccacagcaggtaagcagagccttaa
gcaggacccagacaagttGGAGACGATCATGAGGCCCTACAGAGTGCAAC
>Capsid_DMS-1_Asn27Thr
TCATTCACCTATTCGTGCCGAAGCTCGTCTCCaatcaaacatgggctcacaagtgtccac
acaacgctccggttcacacgaaaactctaactcagctaccgagggttccactataACTta
tactaccattaattactataaagattcctatgccgccacagcaggtaagcagagccttaa
gcaggacccagacaagttGGAGACGATCATGAGGCCCTACAGAGTGCAAC
>Capsid_DMS-1_Asn27Phe
TCATTCACCTATTCGTGCCGAAGCTCGTCTCCaatcaaacatgggctcacaagtgtccac
acaacgctccggttcacacgaaaactctaactcagctaccgagggttccactataTTTta
tactaccattaattactataaagattcctatgccgccacagcaggtaagcagagccttaa
gcaggacccagacaagttGGAGACGATCATGAGGCCCTACAGAGTGCAAC
>Capsid_DMS-1_Asn27Ala
TCATTCACCTATTCGTGCCGAAGCTCGTCTCCaatcaaacatgggctcacaagtgtccac
acaacgctccggttcacacgaaaactctaactcagctaccgagggttccactataGCGta
tactaccattaattactataaagattcctatgccgccacagcaggtaagcagagccttaa
gcaggacccagacaagttGGAGACGATCATGAGGCCCTACAGAGTGCAAC
>Capsid_DMS-1_Asn27Gly
TCATTCACCTATTCGTGCCGAAGCTCGTCTCCaatcaaacatgggctcacaagtgtccac
acaacgctccggttcacacgaaaactctaactcagctaccgagggttccactataGGTta
tactaccattaattactataaagattcctatgccgccacagcaggtaagcagagccttaa
gcaggacccagacaagttGGAGACGATCATGAGGCCCTACAGAGTGCAAC
>Capsid_DMS-1_Asn27Ile
TCATTCACCTATTCGTGCCGAAGCTCGTCTCCaatcaaacatgggctcacaagtgtccac
acaacgctccggttcacacgaaaactctaactcagctaccgagggttccactataATCta
tactaccattaattactataaagattcctatgccgccacagcaggtaagcagagccttaa
gcaggacccagacaagttGGAGACGATCATGAGGCCCTACAGAGTGCAAC
>Capsid_DMS-1_Asn27Leu
TCATTCACCTATTCGTGCCGAAGCTCGTCTCCaatcaaacatgggctcacaagtgtccac
acaacgctccggttcacacgaaaactctaactcagctaccgagggttccactataCTTta
tactaccattaattactataaagattcctatgccgccacagcaggtaagcagagccttaa
gcaggacccagacaagttGGAGACGATCATGAGGCCCTACAGAGTGCAAC
>Capsid_DMS-1_Asn27His
TCATTCACCTATTCGTGCCGAAGCTCGTCTCCaatcaaacatgggctcacaagtgtccac
acaacgctccggttcacacgaaaactctaactcagctaccgagggttccactataCATta
tactaccattaattactataaagattcctatgccgccacagcaggtaagcagagccttaa
gcaggacccagacaagttGGAGACGATCATGAGGCCCTACAGAGTGCAAC
>Capsid_DMS-1_Asn27Arg
TCATTCACCTATTCGTGCCGAAGCTCGTCTCCaatcaaacatgggctcacaagtgtccac
acaacgctccggttcacacgaaaactctaactcagctaccgagggttccactataAGGta
tactaccattaattactataaagattcctatgccgccacagcaggtaagcagagccttaa
gcaggacccagacaagttGGAGACGATCATGAGGCCCTACAGAGTGCAAC
>Capsid_DMS-1_Asn27Trp
TCATTCACCTATTCGTGCCGAAGCTCGTCTCCaatcaaacatgggctcacaagtgtccac
acaacgctccggttcacacgaaaactctaactcagctaccgagggttccactataTGGta
tactaccattaattactataaagattcctatgccgccacagcaggtaagcagagccttaa
gcaggacccagacaagttGGAGACGATCATGAGGCCCTACAGAGTGCAAC
>Capsid_DMS-1_Asn27Val
TCATTCACCTATTCGTGCCGAAGCTCGTCTCCaatcaaacatgggctcacaagtgtccac
acaacgctccggttcacacgaaaactctaactcagctaccgagggttccactataGTTta
tactaccattaattactataaagattcctatgccgccacagcaggtaagcagagccttaa
gcaggacccagacaagttGGAGACGATCATGAGGCCCTACAGAGTGCAAC
>Capsid_DMS-1_Asn27Glu
TCATTCACCTATTCGTGCCGAAGCTCGTCTCCaatcaaacatgggctcacaagtgtccac
acaacgctccggttcacacgaaaactctaactcagctaccgagggttccactataGAAta
tactaccattaattactataaagattcctatgccgccacagcaggtaagcagagccttaa
gcaggacccagacaagttGGAGACGATCATGAGGCCCTACAGAGTGCAAC
>Capsid_DMS-1_Asn27Tyr
TCATTCACCTATTCGTGCCGAAGCTCGTCTCCaatcaaacatgggctcacaagtgtccac
acaacgctccggttcacacgaaaactctaactcagctaccgagggttccactataTACta
tactaccattaattactataaagattcctatgccgccacagcaggtaagcagagccttaa
gcaggacccagacaagttGGAGACGATCATGAGGCCCTACAGAGTGCAAC
>Capsid_DMS-1_Tyr28Cys
TCATTCACCTATTCGTGCCGAAGCTCGTCTCCaatcaaacatgggctcacaagtgtccac
acaacgctccggttcacacgaaaactctaactcagctaccgagggttccactataaacTG
Tactaccattaattactataaagattcctatgccgccacagcaggtaagcagagccttaa
gcaggacccagacaagttGGAGACGATCATGAGGCCCTACAGAGTGCAAC
>Capsid_DMS-1_Tyr28Asp
TCATTCACCTATTCGTGCCGAAGCTCGTCTCCaatcaaacatgggctcacaagtgtccac
acaacgctccggttcacacgaaaactctaactcagctaccgagggttccactataaacGA
Cactaccattaattactataaagattcctatgccgccacagcaggtaagcagagccttaa
gcaggacccagacaagttGGAGACGATCATGAGGCCCTACAGAGTGCAAC
>Capsid_DMS-1_Tyr28Ser
TCATTCACCTATTCGTGCCGAAGCTCGTCTCCaatcaaacatgggctcacaagtgtccac
acaacgctccggttcacacgaaaactctaactcagctaccgagggttccactataaacTC
Gactaccattaattactataaagattcctatgccgccacagcaggtaagcagagccttaa
gcaggacccagacaagttGGAGACGATCATGAGGCCCTACAGAGTGCAAC
>Capsid_DMS-1_Tyr28Gln
TCATTCACCTATTCGTGCCGAAGCTCGTCTCCaatcaaacatgggctcacaagtgtccac
acaacgctccggttcacacgaaaactctaactcagctaccgagggttccactataaacCA
Aactaccattaattactataaagattcctatgccgccacagcaggtaagcagagccttaa
gcaggacccagacaagttGGAGACGATCATGAGGCCCTACAGAGTGCAAC
>Capsid_DMS-1_Tyr28Met
TCATTCACCTATTCGTGCCGAAGCTCGTCTCCaatcaaacatgggctcacaagtgtccac
acaacgctccggttcacacgaaaactctaactcagctaccgagggttccactataaacAT
Gactaccattaattactataaagattcctatgccgccacagcaggtaagcagagccttaa
gcaggacccagacaagttGGAGACGATCATGAGGCCCTACAGAGTGCAAC
>Capsid_DMS-1_Tyr28Asn
TCATTCACCTATTCGTGCCGAAGCTCGTCTCCaatcaaacatgggctcacaagtgtccac
acaacgctccggttcacacgaaaactctaactcagctaccgagggttccactataaacAA
Tactaccattaattactataaagattcctatgccgccacagcaggtaagcagagccttaa
gcaggacccagacaagttGGAGACGATCATGAGGCCCTACAGAGTGCAAC
>Capsid_DMS-1_Tyr28Pro
TCATTCACCTATTCGTGCCGAAGCTCGTCTCCaatcaaacatgggctcacaagtgtccac
acaacgctccggttcacacgaaaactctaactcagctaccgagggttccactataaacCC
Aactaccattaattactataaagattcctatgccgccacagcaggtaagcagagccttaa
gcaggacccagacaagttGGAGACGATCATGAGGCCCTACAGAGTGCAAC
>Capsid_DMS-1_Tyr28Lys
TCATTCACCTATTCGTGCCGAAGCTCGTCTCCaatcaaacatgggctcacaagtgtccac
acaacgctccggttcacacgaaaactctaactcagctaccgagggttccactataaacAA
Gactaccattaattactataaagattcctatgccgccacagcaggtaagcagagccttaa
gcaggacccagacaagttGGAGACGATCATGAGGCCCTACAGAGTGCAAC
>Capsid_DMS-1_Tyr28Thr
TCATTCACCTATTCGTGCCGAAGCTCGTCTCCaatcaaacatgggctcacaagtgtccac
acaacgctccggttcacacgaaaactctaactcagctaccgagggttccactataaacAC
Aactaccattaattactataaagattcctatgccgccacagcaggtaagcagagccttaa
gcaggacccagacaagttGGAGACGATCATGAGGCCCTACAGAGTGCAAC
>Capsid_DMS-1_Tyr28Phe
TCATTCACCTATTCGTGCCGAAGCTCGTCTCCaatcaaacatgggctcacaagtgtccac
acaacgctccggttcacacgaaaactctaactcagctaccgagggttccactataaacTT
Tactaccattaattactataaagattcctatgccgccacagcaggtaagcagagccttaa
gcaggacccagacaagttGGAGACGATCATGAGGCCCTACAGAGTGCAAC
>Capsid_DMS-1_Tyr28Ala
TCATTCACCTATTCGTGCCGAAGCTCGTCTCCaatcaaacatgggctcacaagtgtccac
acaacgctccggttcacacgaaaactctaactcagctaccgagggttccactataaacGC
Aactaccattaattactataaagattcctatgccgccacagcaggtaagcagagccttaa
gcaggacccagacaagttGGAGACGATCATGAGGCCCTACAGAGTGCAAC
>Capsid_DMS-1_Tyr28Gly
TCATTCACCTATTCGTGCCGAAGCTCGTCTCCaatcaaacatgggctcacaagtgtccac
acaacgctccggttcacacgaaaactctaactcagctaccgagggttccactataaacGG
Cactaccattaattactataaagattcctatgccgccacagcaggtaagcagagccttaa
gcaggacccagacaagttGGAGACGATCATGAGGCCCTACAGAGTGCAAC
>Capsid_DMS-1_Tyr28Ile
TCATTCACCTATTCGTGCCGAAGCTCGTCTCCaatcaaacatgggctcacaagtgtccac
acaacgctccggttcacacgaaaactctaactcagctaccgagggttccactataaacAT
Aactaccattaattactataaagattcctatgccgccacagcaggtaagcagagccttaa
gcaggacccagacaagttGGAGACGATCATGAGGCCCTACAGAGTGCAAC
>Capsid_DMS-1_Tyr28Leu
TCATTCACCTATTCGTGCCGAAGCTCGTCTCCaatcaaacatgggctcacaagtgtccac
acaacgctccggttcacacgaaaactctaactcagctaccgagggttccactataaacTT
Gactaccattaattactataaagattcctatgccgccacagcaggtaagcagagccttaa
gcaggacccagacaagttGGAGACGATCATGAGGCCCTACAGAGTGCAAC
>Capsid_DMS-1_Tyr28His
TCATTCACCTATTCGTGCCGAAGCTCGTCTCCaatcaaacatgggctcacaagtgtccac
acaacgctccggttcacacgaaaactctaactcagctaccgagggttccactataaacCA
Cactaccattaattactataaagattcctatgccgccacagcaggtaagcagagccttaa
gcaggacccagacaagttGGAGACGATCATGAGGCCCTACAGAGTGCAAC
>Capsid_DMS-1_Tyr28Arg
TCATTCACCTATTCGTGCCGAAGCTCGTCTCCaatcaaacatgggctcacaagtgtccac
acaacgctccggttcacacgaaaactctaactcagctaccgagggttccactataaacCG
Cactaccattaattactataaagattcctatgccgccacagcaggtaagcagagccttaa
gcaggacccagacaagttGGAGACGATCATGAGGCCCTACAGAGTGCAAC
>Capsid_DMS-1_Tyr28Trp
TCATTCACCTATTCGTGCCGAAGCTCGTCTCCaatcaaacatgggctcacaagtgtccac
acaacgctccggttcacacgaaaactctaactcagctaccgagggttccactataaacTG
Gactaccattaattactataaagattcctatgccgccacagcaggtaagcagagccttaa
gcaggacccagacaagttGGAGACGATCATGAGGCCCTACAGAGTGCAAC
>Capsid_DMS-1_Tyr28Val
TCATTCACCTATTCGTGCCGAAGCTCGTCTCCaatcaaacatgggctcacaagtgtccac
acaacgctccggttcacacgaaaactctaactcagctaccgagggttccactataaacGT
Cactaccattaattactataaagattcctatgccgccacagcaggtaagcagagccttaa
gcaggacccagacaagttGGAGACGATCATGAGGCCCTACAGAGTGCAAC
>Capsid_DMS-1_Tyr28Glu
TCATTCACCTATTCGTGCCGAAGCTCGTCTCCaatcaaacatgggctcacaagtgtccac
acaacgctccggttcacacgaaaactctaactcagctaccgagggttccactataaacGA
Gactaccattaattactataaagattcctatgccgccacagcaggtaagcagagccttaa
gcaggacccagacaagttGGAGACGATCATGAGGCCCTACAGAGTGCAAC
>Capsid_DMS-1_Thr29Cys
TCATTCACCTATTCGTGCCGAAGCTCGTCTCCaatcaaacatgggctcacaagtgtccac
acaacgctccggttcacacgaaaactctaactcagctaccgagggttccactataaacta
tTGCaccattaattactataaagattcctatgccgccacagcaggtaagcagagccttaa
gcaggacccagacaagttGGAGACGATCATGAGGCCCTACAGAGTGCAAC
>Capsid_DMS-1_Thr29Asp
TCATTCACCTATTCGTGCCGAAGCTCGTCTCCaatcaaacatgggctcacaagtgtccac
acaacgctccggttcacacgaaaactctaactcagctaccgagggttccactataaacta
tGATaccattaattactataaagattcctatgccgccacagcaggtaagcagagccttaa
gcaggacccagacaagttGGAGACGATCATGAGGCCCTACAGAGTGCAAC
>Capsid_DMS-1_Thr29Ser
TCATTCACCTATTCGTGCCGAAGCTCGTCTCCaatcaaacatgggctcacaagtgtccac
acaacgctccggttcacacgaaaactctaactcagctaccgagggttccactataaacta
tTCCaccattaattactataaagattcctatgccgccacagcaggtaagcagagccttaa
gcaggacccagacaagttGGAGACGATCATGAGGCCCTACAGAGTGCAAC
>Capsid_DMS-1_Thr29Gln
TCATTCACCTATTCGTGCCGAAGCTCGTCTCCaatcaaacatgggctcacaagtgtccac
acaacgctccggttcacacgaaaactctaactcagctaccgagggttccactataaacta
tCAGaccattaattactataaagattcctatgccgccacagcaggtaagcagagccttaa
gcaggacccagacaagttGGAGACGATCATGAGGCCCTACAGAGTGCAAC
>Capsid_DMS-1_Thr29Met
TCATTCACCTATTCGTGCCGAAGCTCGTCTCCaatcaaacatgggctcacaagtgtccac
acaacgctccggttcacacgaaaactctaactcagctaccgagggttccactataaacta
tATGaccattaattactataaagattcctatgccgccacagcaggtaagcagagccttaa
gcaggacccagacaagttGGAGACGATCATGAGGCCCTACAGAGTGCAAC
>Capsid_DMS-1_Thr29Asn
TCATTCACCTATTCGTGCCGAAGCTCGTCTCCaatcaaacatgggctcacaagtgtccac
acaacgctccggttcacacgaaaactctaactcagctaccgagggttccactataaacta
tAATaccattaattactataaagattcctatgccgccacagcaggtaagcagagccttaa
gcaggacccagacaagttGGAGACGATCATGAGGCCCTACAGAGTGCAAC
>Capsid_DMS-1_Thr29Pro
TCATTCACCTATTCGTGCCGAAGCTCGTCTCCaatcaaacatgggctcacaagtgtccac
acaacgctccggttcacacgaaaactctaactcagctaccgagggttccactataaacta
tCCTaccattaattactataaagattcctatgccgccacagcaggtaagcagagccttaa
gcaggacccagacaagttGGAGACGATCATGAGGCCCTACAGAGTGCAAC
>Capsid_DMS-1_Thr29Lys
TCATTCACCTATTCGTGCCGAAGCTCGTCTCCaatcaaacatgggctcacaagtgtccac
acaacgctccggttcacacgaaaactctaactcagctaccgagggttccactataaacta
tAAAaccattaattactataaagattcctatgccgccacagcaggtaagcagagccttaa
gcaggacccagacaagttGGAGACGATCATGAGGCCCTACAGAGTGCAAC
>Capsid_DMS-1_Thr29Phe
TCATTCACCTATTCGTGCCGAAGCTCGTCTCCaatcaaacatgggctcacaagtgtccac
acaacgctccggttcacacgaaaactctaactcagctaccgagggttccactataaacta
tTTTaccattaattactataaagattcctatgccgccacagcaggtaagcagagccttaa
gcaggacccagacaagttGGAGACGATCATGAGGCCCTACAGAGTGCAAC
>Capsid_DMS-1_Thr29Ala
TCATTCACCTATTCGTGCCGAAGCTCGTCTCCaatcaaacatgggctcacaagtgtccac
acaacgctccggttcacacgaaaactctaactcagctaccgagggttccactataaacta
tGCTaccattaattactataaagattcctatgccgccacagcaggtaagcagagccttaa
gcaggacccagacaagttGGAGACGATCATGAGGCCCTACAGAGTGCAAC
>Capsid_DMS-1_Thr29Gly
TCATTCACCTATTCGTGCCGAAGCTCGTCTCCaatcaaacatgggctcacaagtgtccac
acaacgctccggttcacacgaaaactctaactcagctaccgagggttccactataaacta
tGGCaccattaattactataaagattcctatgccgccacagcaggtaagcagagccttaa
gcaggacccagacaagttGGAGACGATCATGAGGCCCTACAGAGTGCAAC
>Capsid_DMS-1_Thr29Ile
TCATTCACCTATTCGTGCCGAAGCTCGTCTCCaatcaaacatgggctcacaagtgtccac
acaacgctccggttcacacgaaaactctaactcagctaccgagggttccactataaacta
tATAaccattaattactataaagattcctatgccgccacagcaggtaagcagagccttaa
gcaggacccagacaagttGGAGACGATCATGAGGCCCTACAGAGTGCAAC
>Capsid_DMS-1_Thr29Leu
TCATTCACCTATTCGTGCCGAAGCTCGTCTCCaatcaaacatgggctcacaagtgtccac
acaacgctccggttcacacgaaaactctaactcagctaccgagggttccactataaacta
tCTTaccattaattactataaagattcctatgccgccacagcaggtaagcagagccttaa
gcaggacccagacaagttGGAGACGATCATGAGGCCCTACAGAGTGCAAC
>Capsid_DMS-1_Thr29His
TCATTCACCTATTCGTGCCGAAGCTCGTCTCCaatcaaacatgggctcacaagtgtccac
acaacgctccggttcacacgaaaactctaactcagctaccgagggttccactataaacta
tCACaccattaattactataaagattcctatgccgccacagcaggtaagcagagccttaa
gcaggacccagacaagttGGAGACGATCATGAGGCCCTACAGAGTGCAAC
>Capsid_DMS-1_Thr29Arg
TCATTCACCTATTCGTGCCGAAGCTCGTCTCCaatcaaacatgggctcacaagtgtccac
acaacgctccggttcacacgaaaactctaactcagctaccgagggttccactataaacta
tCGTaccattaattactataaagattcctatgccgccacagcaggtaagcagagccttaa
gcaggacccagacaagttGGAGACGATCATGAGGCCCTACAGAGTGCAAC
>Capsid_DMS-1_Thr29Trp
TCATTCACCTATTCGTGCCGAAGCTCGTCTCCaatcaaacatgggctcacaagtgtccac
acaacgctccggttcacacgaaaactctaactcagctaccgagggttccactataaacta
tTGGaccattaattactataaagattcctatgccgccacagcaggtaagcagagccttaa
gcaggacccagacaagttGGAGACGATCATGAGGCCCTACAGAGTGCAAC
>Capsid_DMS-1_Thr29Val
TCATTCACCTATTCGTGCCGAAGCTCGTCTCCaatcaaacatgggctcacaagtgtccac
acaacgctccggttcacacgaaaactctaactcagctaccgagggttccactataaacta
tGTCaccattaattactataaagattcctatgccgccacagcaggtaagcagagccttaa
gcaggacccagacaagttGGAGACGATCATGAGGCCCTACAGAGTGCAAC
>Capsid_DMS-1_Thr29Glu
TCATTCACCTATTCGTGCCGAAGCTCGTCTCCaatcaaacatgggctcacaagtgtccac
acaacgctccggttcacacgaaaactctaactcagctaccgagggttccactataaacta
tGAGaccattaattactataaagattcctatgccgccacagcaggtaagcagagccttaa
gcaggacccagacaagttGGAGACGATCATGAGGCCCTACAGAGTGCAAC
>Capsid_DMS-1_Thr29Tyr
TCATTCACCTATTCGTGCCGAAGCTCGTCTCCaatcaaacatgggctcacaagtgtccac
acaacgctccggttcacacgaaaactctaactcagctaccgagggttccactataaacta
tTACaccattaattactataaagattcctatgccgccacagcaggtaagcagagccttaa
gcaggacccagacaagttGGAGACGATCATGAGGCCCTACAGAGTGCAAC
>Capsid_DMS-1_Thr30Cys
TCATTCACCTATTCGTGCCGAAGCTCGTCTCCaatcaaacatgggctcacaagtgtccac
acaacgctccggttcacacgaaaactctaactcagctaccgagggttccactataaacta
tactTGCattaattactataaagattcctatgccgccacagcaggtaagcagagccttaa
gcaggacccagacaagttGGAGACGATCATGAGGCCCTACAGAGTGCAAC
>Capsid_DMS-1_Thr30Asp
TCATTCACCTATTCGTGCCGAAGCTCGTCTCCaatcaaacatgggctcacaagtgtccac
acaacgctccggttcacacgaaaactctaactcagctaccgagggttccactataaacta
tactGACattaattactataaagattcctatgccgccacagcaggtaagcagagccttaa
gcaggacccagacaagttGGAGACGATCATGAGGCCCTACAGAGTGCAAC
>Capsid_DMS-1_Thr30Ser
TCATTCACCTATTCGTGCCGAAGCTCGTCTCCaatcaaacatgggctcacaagtgtccac
acaacgctccggttcacacgaaaactctaactcagctaccgagggttccactataaacta
tactAGCattaattactataaagattcctatgccgccacagcaggtaagcagagccttaa
gcaggacccagacaagttGGAGACGATCATGAGGCCCTACAGAGTGCAAC
>Capsid_DMS-1_Thr30Gln
TCATTCACCTATTCGTGCCGAAGCTCGTCTCCaatcaaacatgggctcacaagtgtccac
acaacgctccggttcacacgaaaactctaactcagctaccgagggttccactataaacta
tactCAAattaattactataaagattcctatgccgccacagcaggtaagcagagccttaa
gcaggacccagacaagttGGAGACGATCATGAGGCCCTACAGAGTGCAAC
>Capsid_DMS-1_Thr30Met
TCATTCACCTATTCGTGCCGAAGCTCGTCTCCaatcaaacatgggctcacaagtgtccac
acaacgctccggttcacacgaaaactctaactcagctaccgagggttccactataaacta
tactATGattaattactataaagattcctatgccgccacagcaggtaagcagagccttaa
gcaggacccagacaagttGGAGACGATCATGAGGCCCTACAGAGTGCAAC
>Capsid_DMS-1_Thr30Asn
TCATTCACCTATTCGTGCCGAAGCTCGTCTCCaatcaaacatgggctcacaagtgtccac
acaacgctccggttcacacgaaaactctaactcagctaccgagggttccactataaacta
tactAACattaattactataaagattcctatgccgccacagcaggtaagcagagccttaa
gcaggacccagacaagttGGAGACGATCATGAGGCCCTACAGAGTGCAAC
>Capsid_DMS-1_Thr30Pro
TCATTCACCTATTCGTGCCGAAGCTCGTCTCCaatcaaacatgggctcacaagtgtccac
acaacgctccggttcacacgaaaactctaactcagctaccgagggttccactataaacta
tactCCCattaattactataaagattcctatgccgccacagcaggtaagcagagccttaa
gcaggacccagacaagttGGAGACGATCATGAGGCCCTACAGAGTGCAAC
>Capsid_DMS-1_Thr30Lys
TCATTCACCTATTCGTGCCGAAGCTCGTCTCCaatcaaacatgggctcacaagtgtccac
acaacgctccggttcacacgaaaactctaactcagctaccgagggttccactataaacta
tactAAGattaattactataaagattcctatgccgccacagcaggtaagcagagccttaa
gcaggacccagacaagttGGAGACGATCATGAGGCCCTACAGAGTGCAAC
>Capsid_DMS-1_Thr30Phe
TCATTCACCTATTCGTGCCGAAGCTCGTCTCCaatcaaacatgggctcacaagtgtccac
acaacgctccggttcacacgaaaactctaactcagctaccgagggttccactataaacta
tactTTTattaattactataaagattcctatgccgccacagcaggtaagcagagccttaa
gcaggacccagacaagttGGAGACGATCATGAGGCCCTACAGAGTGCAAC
>Capsid_DMS-1_Thr30Ala
TCATTCACCTATTCGTGCCGAAGCTCGTCTCCaatcaaacatgggctcacaagtgtccac
acaacgctccggttcacacgaaaactctaactcagctaccgagggttccactataaacta
tactGCTattaattactataaagattcctatgccgccacagcaggtaagcagagccttaa
gcaggacccagacaagttGGAGACGATCATGAGGCCCTACAGAGTGCAAC
>Capsid_DMS-1_Thr30Gly
TCATTCACCTATTCGTGCCGAAGCTCGTCTCCaatcaaacatgggctcacaagtgtccac
acaacgctccggttcacacgaaaactctaactcagctaccgagggttccactataaacta
tactGGAattaattactataaagattcctatgccgccacagcaggtaagcagagccttaa
gcaggacccagacaagttGGAGACGATCATGAGGCCCTACAGAGTGCAAC
>Capsid_DMS-1_Thr30Ile
TCATTCACCTATTCGTGCCGAAGCTCGTCTCCaatcaaacatgggctcacaagtgtccac
acaacgctccggttcacacgaaaactctaactcagctaccgagggttccactataaacta
tactATAattaattactataaagattcctatgccgccacagcaggtaagcagagccttaa
gcaggacccagacaagttGGAGACGATCATGAGGCCCTACAGAGTGCAAC
>Capsid_DMS-1_Thr30Leu
TCATTCACCTATTCGTGCCGAAGCTCGTCTCCaatcaaacatgggctcacaagtgtccac
acaacgctccggttcacacgaaaactctaactcagctaccgagggttccactataaacta
tactCTTattaattactataaagattcctatgccgccacagcaggtaagcagagccttaa
gcaggacccagacaagttGGAGACGATCATGAGGCCCTACAGAGTGCAAC
>Capsid_DMS-1_Thr30His
TCATTCACCTATTCGTGCCGAAGCTCGTCTCCaatcaaacatgggctcacaagtgtccac
acaacgctccggttcacacgaaaactctaactcagctaccgagggttccactataaacta
tactCACattaattactataaagattcctatgccgccacagcaggtaagcagagccttaa
gcaggacccagacaagttGGAGACGATCATGAGGCCCTACAGAGTGCAAC
>Capsid_DMS-1_Thr30Arg
TCATTCACCTATTCGTGCCGAAGCTCGTCTCCaatcaaacatgggctcacaagtgtccac
acaacgctccggttcacacgaaaactctaactcagctaccgagggttccactataaacta
tactCGCattaattactataaagattcctatgccgccacagcaggtaagcagagccttaa
gcaggacccagacaagttGGAGACGATCATGAGGCCCTACAGAGTGCAAC
>Capsid_DMS-1_Thr30Trp
TCATTCACCTATTCGTGCCGAAGCTCGTCTCCaatcaaacatgggctcacaagtgtccac
acaacgctccggttcacacgaaaactctaactcagctaccgagggttccactataaacta
tactTGGattaattactataaagattcctatgccgccacagcaggtaagcagagccttaa
gcaggacccagacaagttGGAGACGATCATGAGGCCCTACAGAGTGCAAC
>Capsid_DMS-1_Thr30Val
TCATTCACCTATTCGTGCCGAAGCTCGTCTCCaatcaaacatgggctcacaagtgtccac
acaacgctccggttcacacgaaaactctaactcagctaccgagggttccactataaacta
tactGTAattaattactataaagattcctatgccgccacagcaggtaagcagagccttaa
gcaggacccagacaagttGGAGACGATCATGAGGCCCTACAGAGTGCAAC
>Capsid_DMS-1_Thr30Glu
TCATTCACCTATTCGTGCCGAAGCTCGTCTCCaatcaaacatgggctcacaagtgtccac
acaacgctccggttcacacgaaaactctaactcagctaccgagggttccactataaacta
tactGAGattaattactataaagattcctatgccgccacagcaggtaagcagagccttaa
gcaggacccagacaagttGGAGACGATCATGAGGCCCTACAGAGTGCAAC
>Capsid_DMS-1_Thr30Tyr
TCATTCACCTATTCGTGCCGAAGCTCGTCTCCaatcaaacatgggctcacaagtgtccac
acaacgctccggttcacacgaaaactctaactcagctaccgagggttccactataaacta
tactTACattaattactataaagattcctatgccgccacagcaggtaagcagagccttaa
gcaggacccagacaagttGGAGACGATCATGAGGCCCTACAGAGTGCAAC
>Capsid_DMS-1_Ile31Cys
TCATTCACCTATTCGTGCCGAAGCTCGTCTCCaatcaaacatgggctcacaagtgtccac
acaacgctccggttcacacgaaaactctaactcagctaccgagggttccactataaacta
tactaccTGTaattactataaagattcctatgccgccacagcaggtaagcagagccttaa
gcaggacccagacaagttGGAGACGATCATGAGGCCCTACAGAGTGCAAC
>Capsid_DMS-1_Ile31Asp
TCATTCACCTATTCGTGCCGAAGCTCGTCTCCaatcaaacatgggctcacaagtgtccac
acaacgctccggttcacacgaaaactctaactcagctaccgagggttccactataaacta
tactaccGACaattactataaagattcctatgccgccacagcaggtaagcagagccttaa
gcaggacccagacaagttGGAGACGATCATGAGGCCCTACAGAGTGCAAC
>Capsid_DMS-1_Ile31Ser
TCATTCACCTATTCGTGCCGAAGCTCGTCTCCaatcaaacatgggctcacaagtgtccac
acaacgctccggttcacacgaaaactctaactcagctaccgagggttccactataaacta
tactaccTCTaattactataaagattcctatgccgccacagcaggtaagcagagccttaa
gcaggacccagacaagttGGAGACGATCATGAGGCCCTACAGAGTGCAAC
>Capsid_DMS-1_Ile31Gln
TCATTCACCTATTCGTGCCGAAGCTCGTCTCCaatcaaacatgggctcacaagtgtccac
acaacgctccggttcacacgaaaactctaactcagctaccgagggttccactataaacta
tactaccCAGaattactataaagattcctatgccgccacagcaggtaagcagagccttaa
gcaggacccagacaagttGGAGACGATCATGAGGCCCTACAGAGTGCAAC
>Capsid_DMS-1_Ile31Met
TCATTCACCTATTCGTGCCGAAGCTCGTCTCCaatcaaacatgggctcacaagtgtccac
acaacgctccggttcacacgaaaactctaactcagctaccgagggttccactataaacta
tactaccATGaattactataaagattcctatgccgccacagcaggtaagcagagccttaa
gcaggacccagacaagttGGAGACGATCATGAGGCCCTACAGAGTGCAAC
>Capsid_DMS-1_Ile31Asn
TCATTCACCTATTCGTGCCGAAGCTCGTCTCCaatcaaacatgggctcacaagtgtccac
acaacgctccggttcacacgaaaactctaactcagctaccgagggttccactataaacta
tactaccAACaattactataaagattcctatgccgccacagcaggtaagcagagccttaa
gcaggacccagacaagttGGAGACGATCATGAGGCCCTACAGAGTGCAAC
>Capsid_DMS-1_Ile31Pro
TCATTCACCTATTCGTGCCGAAGCTCGTCTCCaatcaaacatgggctcacaagtgtccac
acaacgctccggttcacacgaaaactctaactcagctaccgagggttccactataaacta
tactaccCCTaattactataaagattcctatgccgccacagcaggtaagcagagccttaa
gcaggacccagacaagttGGAGACGATCATGAGGCCCTACAGAGTGCAAC
>Capsid_DMS-1_Ile31Lys
TCATTCACCTATTCGTGCCGAAGCTCGTCTCCaatcaaacatgggctcacaagtgtccac
acaacgctccggttcacacgaaaactctaactcagctaccgagggttccactataaacta
tactaccAAAaattactataaagattcctatgccgccacagcaggtaagcagagccttaa
gcaggacccagacaagttGGAGACGATCATGAGGCCCTACAGAGTGCAAC
>Capsid_DMS-1_Ile31Thr
TCATTCACCTATTCGTGCCGAAGCTCGTCTCCaatcaaacatgggctcacaagtgtccac
acaacgctccggttcacacgaaaactctaactcagctaccgagggttccactataaacta
tactaccACGaattactataaagattcctatgccgccacagcaggtaagcagagccttaa
gcaggacccagacaagttGGAGACGATCATGAGGCCCTACAGAGTGCAAC
>Capsid_DMS-1_Ile31Phe
TCATTCACCTATTCGTGCCGAAGCTCGTCTCCaatcaaacatgggctcacaagtgtccac
acaacgctccggttcacacgaaaactctaactcagctaccgagggttccactataaacta
tactaccTTTaattactataaagattcctatgccgccacagcaggtaagcagagccttaa
gcaggacccagacaagttGGAGACGATCATGAGGCCCTACAGAGTGCAAC
>Capsid_DMS-1_Ile31Ala
TCATTCACCTATTCGTGCCGAAGCTCGTCTCCaatcaaacatgggctcacaagtgtccac
acaacgctccggttcacacgaaaactctaactcagctaccgagggttccactataaacta
tactaccGCGaattactataaagattcctatgccgccacagcaggtaagcagagccttaa
gcaggacccagacaagttGGAGACGATCATGAGGCCCTACAGAGTGCAAC
>Capsid_DMS-1_Ile31Gly
TCATTCACCTATTCGTGCCGAAGCTCGTCTCCaatcaaacatgggctcacaagtgtccac
acaacgctccggttcacacgaaaactctaactcagctaccgagggttccactataaacta
tactaccGGAaattactataaagattcctatgccgccacagcaggtaagcagagccttaa
gcaggacccagacaagttGGAGACGATCATGAGGCCCTACAGAGTGCAAC
>Capsid_DMS-1_Ile31Leu
TCATTCACCTATTCGTGCCGAAGCTCGTCTCCaatcaaacatgggctcacaagtgtccac
acaacgctccggttcacacgaaaactctaactcagctaccgagggttccactataaacta
tactaccTTGaattactataaagattcctatgccgccacagcaggtaagcagagccttaa
gcaggacccagacaagttGGAGACGATCATGAGGCCCTACAGAGTGCAAC
>Capsid_DMS-1_Ile31His
TCATTCACCTATTCGTGCCGAAGCTCGTCTCCaatcaaacatgggctcacaagtgtccac
acaacgctccggttcacacgaaaactctaactcagctaccgagggttccactataaacta
tactaccCATaattactataaagattcctatgccgccacagcaggtaagcagagccttaa
gcaggacccagacaagttGGAGACGATCATGAGGCCCTACAGAGTGCAAC
>Capsid_DMS-1_Ile31Arg
TCATTCACCTATTCGTGCCGAAGCTCGTCTCCaatcaaacatgggctcacaagtgtccac
acaacgctccggttcacacgaaaactctaactcagctaccgagggttccactataaacta
tactaccCGAaattactataaagattcctatgccgccacagcaggtaagcagagccttaa
gcaggacccagacaagttGGAGACGATCATGAGGCCCTACAGAGTGCAAC
>Capsid_DMS-1_Ile31Trp
TCATTCACCTATTCGTGCCGAAGCTCGTCTCCaatcaaacatgggctcacaagtgtccac
acaacgctccggttcacacgaaaactctaactcagctaccgagggttccactataaacta
tactaccTGGaattactataaagattcctatgccgccacagcaggtaagcagagccttaa
gcaggacccagacaagttGGAGACGATCATGAGGCCCTACAGAGTGCAAC
>Capsid_DMS-1_Ile31Val
TCATTCACCTATTCGTGCCGAAGCTCGTCTCCaatcaaacatgggctcacaagtgtccac
acaacgctccggttcacacgaaaactctaactcagctaccgagggttccactataaacta
tactaccGTGaattactataaagattcctatgccgccacagcaggtaagcagagccttaa
gcaggacccagacaagttGGAGACGATCATGAGGCCCTACAGAGTGCAAC
>Capsid_DMS-1_Ile31Glu
TCATTCACCTATTCGTGCCGAAGCTCGTCTCCaatcaaacatgggctcacaagtgtccac
acaacgctccggttcacacgaaaactctaactcagctaccgagggttccactataaacta
tactaccGAGaattactataaagattcctatgccgccacagcaggtaagcagagccttaa
gcaggacccagacaagttGGAGACGATCATGAGGCCCTACAGAGTGCAAC
>Capsid_DMS-1_Ile31Tyr
TCATTCACCTATTCGTGCCGAAGCTCGTCTCCaatcaaacatgggctcacaagtgtccac
acaacgctccggttcacacgaaaactctaactcagctaccgagggttccactataaacta
tactaccTACaattactataaagattcctatgccgccacagcaggtaagcagagccttaa
gcaggacccagacaagttGGAGACGATCATGAGGCCCTACAGAGTGCAAC
>Capsid_DMS-1_Asn32Cys
TCATTCACCTATTCGTGCCGAAGCTCGTCTCCaatcaaacatgggctcacaagtgtccac
acaacgctccggttcacacgaaaactctaactcagctaccgagggttccactataaacta
tactaccattTGTtactataaagattcctatgccgccacagcaggtaagcagagccttaa
gcaggacccagacaagttGGAGACGATCATGAGGCCCTACAGAGTGCAAC
>Capsid_DMS-1_Asn32Asp
TCATTCACCTATTCGTGCCGAAGCTCGTCTCCaatcaaacatgggctcacaagtgtccac
acaacgctccggttcacacgaaaactctaactcagctaccgagggttccactataaacta
tactaccattGATtactataaagattcctatgccgccacagcaggtaagcagagccttaa
gcaggacccagacaagttGGAGACGATCATGAGGCCCTACAGAGTGCAAC
>Capsid_DMS-1_Asn32Ser
TCATTCACCTATTCGTGCCGAAGCTCGTCTCCaatcaaacatgggctcacaagtgtccac
acaacgctccggttcacacgaaaactctaactcagctaccgagggttccactataaacta
tactaccattTCTtactataaagattcctatgccgccacagcaggtaagcagagccttaa
gcaggacccagacaagttGGAGACGATCATGAGGCCCTACAGAGTGCAAC
>Capsid_DMS-1_Asn32Gln
TCATTCACCTATTCGTGCCGAAGCTCGTCTCCaatcaaacatgggctcacaagtgtccac
acaacgctccggttcacacgaaaactctaactcagctaccgagggttccactataaacta
tactaccattCAAtactataaagattcctatgccgccacagcaggtaagcagagccttaa
gcaggacccagacaagttGGAGACGATCATGAGGCCCTACAGAGTGCAAC
>Capsid_DMS-1_Asn32Met
TCATTCACCTATTCGTGCCGAAGCTCGTCTCCaatcaaacatgggctcacaagtgtccac
acaacgctccggttcacacgaaaactctaactcagctaccgagggttccactataaacta
tactaccattATGtactataaagattcctatgccgccacagcaggtaagcagagccttaa
gcaggacccagacaagttGGAGACGATCATGAGGCCCTACAGAGTGCAAC
>Capsid_DMS-1_Asn32Pro
TCATTCACCTATTCGTGCCGAAGCTCGTCTCCaatcaaacatgggctcacaagtgtccac
acaacgctccggttcacacgaaaactctaactcagctaccgagggttccactataaacta
tactaccattCCCtactataaagattcctatgccgccacagcaggtaagcagagccttaa
gcaggacccagacaagttGGAGACGATCATGAGGCCCTACAGAGTGCAAC
>Capsid_DMS-1_Asn32Lys
TCATTCACCTATTCGTGCCGAAGCTCGTCTCCaatcaaacatgggctcacaagtgtccac
acaacgctccggttcacacgaaaactctaactcagctaccgagggttccactataaacta
tactaccattAAGtactataaagattcctatgccgccacagcaggtaagcagagccttaa
gcaggacccagacaagttGGAGACGATCATGAGGCCCTACAGAGTGCAAC
>Capsid_DMS-1_Asn32Thr
TCATTCACCTATTCGTGCCGAAGCTCGTCTCCaatcaaacatgggctcacaagtgtccac
acaacgctccggttcacacgaaaactctaactcagctaccgagggttccactataaacta
tactaccattACGtactataaagattcctatgccgccacagcaggtaagcagagccttaa
gcaggacccagacaagttGGAGACGATCATGAGGCCCTACAGAGTGCAAC
>Capsid_DMS-1_Asn32Phe
TCATTCACCTATTCGTGCCGAAGCTCGTCTCCaatcaaacatgggctcacaagtgtccac
acaacgctccggttcacacgaaaactctaactcagctaccgagggttccactataaacta
tactaccattTTTtactataaagattcctatgccgccacagcaggtaagcagagccttaa
gcaggacccagacaagttGGAGACGATCATGAGGCCCTACAGAGTGCAAC
>Capsid_DMS-1_Asn32Ala
TCATTCACCTATTCGTGCCGAAGCTCGTCTCCaatcaaacatgggctcacaagtgtccac
acaacgctccggttcacacgaaaactctaactcagctaccgagggttccactataaacta
tactaccattGCAtactataaagattcctatgccgccacagcaggtaagcagagccttaa
gcaggacccagacaagttGGAGACGATCATGAGGCCCTACAGAGTGCAAC
>Capsid_DMS-1_Asn32Gly
TCATTCACCTATTCGTGCCGAAGCTCGTCTCCaatcaaacatgggctcacaagtgtccac
acaacgctccggttcacacgaaaactctaactcagctaccgagggttccactataaacta
tactaccattGGCtactataaagattcctatgccgccacagcaggtaagcagagccttaa
gcaggacccagacaagttGGAGACGATCATGAGGCCCTACAGAGTGCAAC
>Capsid_DMS-1_Asn32Ile
TCATTCACCTATTCGTGCCGAAGCTCGTCTCCaatcaaacatgggctcacaagtgtccac
acaacgctccggttcacacgaaaactctaactcagctaccgagggttccactataaacta
tactaccattATTtactataaagattcctatgccgccacagcaggtaagcagagccttaa
gcaggacccagacaagttGGAGACGATCATGAGGCCCTACAGAGTGCAAC
>Capsid_DMS-1_Asn32Leu
TCATTCACCTATTCGTGCCGAAGCTCGTCTCCaatcaaacatgggctcacaagtgtccac
acaacgctccggttcacacgaaaactctaactcagctaccgagggttccactataaacta
tactaccattCTAtactataaagattcctatgccgccacagcaggtaagcagagccttaa
gcaggacccagacaagttGGAGACGATCATGAGGCCCTACAGAGTGCAAC
>Capsid_DMS-1_Asn32His
TCATTCACCTATTCGTGCCGAAGCTCGTCTCCaatcaaacatgggctcacaagtgtccac
acaacgctccggttcacacgaaaactctaactcagctaccgagggttccactataaacta
tactaccattCACtactataaagattcctatgccgccacagcaggtaagcagagccttaa
gcaggacccagacaagttGGAGACGATCATGAGGCCCTACAGAGTGCAAC
>Capsid_DMS-1_Asn32Arg
TCATTCACCTATTCGTGCCGAAGCTCGTCTCCaatcaaacatgggctcacaagtgtccac
acaacgctccggttcacacgaaaactctaactcagctaccgagggttccactataaacta
tactaccattCGCtactataaagattcctatgccgccacagcaggtaagcagagccttaa
gcaggacccagacaagttGGAGACGATCATGAGGCCCTACAGAGTGCAAC
>Capsid_DMS-1_Asn32Trp
TCATTCACCTATTCGTGCCGAAGCTCGTCTCCaatcaaacatgggctcacaagtgtccac
acaacgctccggttcacacgaaaactctaactcagctaccgagggttccactataaacta
tactaccattTGGtactataaagattcctatgccgccacagcaggtaagcagagccttaa
gcaggacccagacaagttGGAGACGATCATGAGGCCCTACAGAGTGCAAC
>Capsid_DMS-1_Asn32Val
TCATTCACCTATTCGTGCCGAAGCTCGTCTCCaatcaaacatgggctcacaagtgtccac
acaacgctccggttcacacgaaaactctaactcagctaccgagggttccactataaacta
tactaccattGTAtactataaagattcctatgccgccacagcaggtaagcagagccttaa
gcaggacccagacaagttGGAGACGATCATGAGGCCCTACAGAGTGCAAC
>Capsid_DMS-1_Asn32Glu
TCATTCACCTATTCGTGCCGAAGCTCGTCTCCaatcaaacatgggctcacaagtgtccac
acaacgctccggttcacacgaaaactctaactcagctaccgagggttccactataaacta
tactaccattGAGtactataaagattcctatgccgccacagcaggtaagcagagccttaa
gcaggacccagacaagttGGAGACGATCATGAGGCCCTACAGAGTGCAAC
>Capsid_DMS-1_Asn32Tyr
TCATTCACCTATTCGTGCCGAAGCTCGTCTCCaatcaaacatgggctcacaagtgtccac
acaacgctccggttcacacgaaaactctaactcagctaccgagggttccactataaacta
tactaccattTACtactataaagattcctatgccgccacagcaggtaagcagagccttaa
gcaggacccagacaagttGGAGACGATCATGAGGCCCTACAGAGTGCAAC
>Capsid_DMS-1_Tyr33Cys
TCATTCACCTATTCGTGCCGAAGCTCGTCTCCaatcaaacatgggctcacaagtgtccac
acaacgctccggttcacacgaaaactctaactcagctaccgagggttccactataaacta
tactaccattaatTGCtataaagattcctatgccgccacagcaggtaagcagagccttaa
gcaggacccagacaagttGGAGACGATCATGAGGCCCTACAGAGTGCAAC
>Capsid_DMS-1_Tyr33Asp
TCATTCACCTATTCGTGCCGAAGCTCGTCTCCaatcaaacatgggctcacaagtgtccac
acaacgctccggttcacacgaaaactctaactcagctaccgagggttccactataaacta
tactaccattaatGACtataaagattcctatgccgccacagcaggtaagcagagccttaa
gcaggacccagacaagttGGAGACGATCATGAGGCCCTACAGAGTGCAAC
>Capsid_DMS-1_Tyr33Ser
TCATTCACCTATTCGTGCCGAAGCTCGTCTCCaatcaaacatgggctcacaagtgtccac
acaacgctccggttcacacgaaaactctaactcagctaccgagggttccactataaacta
tactaccattaatTCCtataaagattcctatgccgccacagcaggtaagcagagccttaa
gcaggacccagacaagttGGAGACGATCATGAGGCCCTACAGAGTGCAAC
>Capsid_DMS-1_Tyr33Gln
TCATTCACCTATTCGTGCCGAAGCTCGTCTCCaatcaaacatgggctcacaagtgtccac
acaacgctccggttcacacgaaaactctaactcagctaccgagggttccactataaacta
tactaccattaatCAGtataaagattcctatgccgccacagcaggtaagcagagccttaa
gcaggacccagacaagttGGAGACGATCATGAGGCCCTACAGAGTGCAAC
>Capsid_DMS-1_Tyr33Met
TCATTCACCTATTCGTGCCGAAGCTCGTCTCCaatcaaacatgggctcacaagtgtccac
acaacgctccggttcacacgaaaactctaactcagctaccgagggttccactataaacta
tactaccattaatATGtataaagattcctatgccgccacagcaggtaagcagagccttaa
gcaggacccagacaagttGGAGACGATCATGAGGCCCTACAGAGTGCAAC
>Capsid_DMS-1_Tyr33Asn
TCATTCACCTATTCGTGCCGAAGCTCGTCTCCaatcaaacatgggctcacaagtgtccac
acaacgctccggttcacacgaaaactctaactcagctaccgagggttccactataaacta
tactaccattaatAATtataaagattcctatgccgccacagcaggtaagcagagccttaa
gcaggacccagacaagttGGAGACGATCATGAGGCCCTACAGAGTGCAAC
>Capsid_DMS-1_Tyr33Pro
TCATTCACCTATTCGTGCCGAAGCTCGTCTCCaatcaaacatgggctcacaagtgtccac
acaacgctccggttcacacgaaaactctaactcagctaccgagggttccactataaacta
tactaccattaatCCTtataaagattcctatgccgccacagcaggtaagcagagccttaa
gcaggacccagacaagttGGAGACGATCATGAGGCCCTACAGAGTGCAAC
>Capsid_DMS-1_Tyr33Lys
TCATTCACCTATTCGTGCCGAAGCTCGTCTCCaatcaaacatgggctcacaagtgtccac
acaacgctccggttcacacgaaaactctaactcagctaccgagggttccactataaacta
tactaccattaatAAAtataaagattcctatgccgccacagcaggtaagcagagccttaa
gcaggacccagacaagttGGAGACGATCATGAGGCCCTACAGAGTGCAAC
>Capsid_DMS-1_Tyr33Thr
TCATTCACCTATTCGTGCCGAAGCTCGTCTCCaatcaaacatgggctcacaagtgtccac
acaacgctccggttcacacgaaaactctaactcagctaccgagggttccactataaacta
tactaccattaatACCtataaagattcctatgccgccacagcaggtaagcagagccttaa
gcaggacccagacaagttGGAGACGATCATGAGGCCCTACAGAGTGCAAC
>Capsid_DMS-1_Tyr33Phe
TCATTCACCTATTCGTGCCGAAGCTCGTCTCCaatcaaacatgggctcacaagtgtccac
acaacgctccggttcacacgaaaactctaactcagctaccgagggttccactataaacta
tactaccattaatTTTtataaagattcctatgccgccacagcaggtaagcagagccttaa
gcaggacccagacaagttGGAGACGATCATGAGGCCCTACAGAGTGCAAC
>Capsid_DMS-1_Tyr33Ala
TCATTCACCTATTCGTGCCGAAGCTCGTCTCCaatcaaacatgggctcacaagtgtccac
acaacgctccggttcacacgaaaactctaactcagctaccgagggttccactataaacta
tactaccattaatGCCtataaagattcctatgccgccacagcaggtaagcagagccttaa
gcaggacccagacaagttGGAGACGATCATGAGGCCCTACAGAGTGCAAC
>Capsid_DMS-1_Tyr33Gly
TCATTCACCTATTCGTGCCGAAGCTCGTCTCCaatcaaacatgggctcacaagtgtccac
acaacgctccggttcacacgaaaactctaactcagctaccgagggttccactataaacta
tactaccattaatGGTtataaagattcctatgccgccacagcaggtaagcagagccttaa
gcaggacccagacaagttGGAGACGATCATGAGGCCCTACAGAGTGCAAC
>Capsid_DMS-1_Tyr33Ile
TCATTCACCTATTCGTGCCGAAGCTCGTCTCCaatcaaacatgggctcacaagtgtccac
acaacgctccggttcacacgaaaactctaactcagctaccgagggttccactataaacta
tactaccattaatATTtataaagattcctatgccgccacagcaggtaagcagagccttaa
gcaggacccagacaagttGGAGACGATCATGAGGCCCTACAGAGTGCAAC
>Capsid_DMS-1_Tyr33Leu
TCATTCACCTATTCGTGCCGAAGCTCGTCTCCaatcaaacatgggctcacaagtgtccac
acaacgctccggttcacacgaaaactctaactcagctaccgagggttccactataaacta
tactaccattaatTTAtataaagattcctatgccgccacagcaggtaagcagagccttaa
gcaggacccagacaagttGGAGACGATCATGAGGCCCTACAGAGTGCAAC
>Capsid_DMS-1_Tyr33His
TCATTCACCTATTCGTGCCGAAGCTCGTCTCCaatcaaacatgggctcacaagtgtccac
acaacgctccggttcacacgaaaactctaactcagctaccgagggttccactataaacta
tactaccattaatCACtataaagattcctatgccgccacagcaggtaagcagagccttaa
gcaggacccagacaagttGGAGACGATCATGAGGCCCTACAGAGTGCAAC
>Capsid_DMS-1_Tyr33Arg
TCATTCACCTATTCGTGCCGAAGCTCGTCTCCaatcaaacatgggctcacaagtgtccac
acaacgctccggttcacacgaaaactctaactcagctaccgagggttccactataaacta
tactaccattaatCGTtataaagattcctatgccgccacagcaggtaagcagagccttaa
gcaggacccagacaagttGGAGACGATCATGAGGCCCTACAGAGTGCAAC
>Capsid_DMS-1_Tyr33Trp
TCATTCACCTATTCGTGCCGAAGCTCGTCTCCaatcaaacatgggctcacaagtgtccac
acaacgctccggttcacacgaaaactctaactcagctaccgagggttccactataaacta
tactaccattaatTGGtataaagattcctatgccgccacagcaggtaagcagagccttaa
gcaggacccagacaagttGGAGACGATCATGAGGCCCTACAGAGTGCAAC
>Capsid_DMS-1_Tyr33Val
TCATTCACCTATTCGTGCCGAAGCTCGTCTCCaatcaaacatgggctcacaagtgtccac
acaacgctccggttcacacgaaaactctaactcagctaccgagggttccactataaacta
tactaccattaatGTCtataaagattcctatgccgccacagcaggtaagcagagccttaa
gcaggacccagacaagttGGAGACGATCATGAGGCCCTACAGAGTGCAAC
>Capsid_DMS-1_Tyr33Glu
TCATTCACCTATTCGTGCCGAAGCTCGTCTCCaatcaaacatgggctcacaagtgtccac
acaacgctccggttcacacgaaaactctaactcagctaccgagggttccactataaacta
tactaccattaatGAGtataaagattcctatgccgccacagcaggtaagcagagccttaa
gcaggacccagacaagttGGAGACGATCATGAGGCCCTACAGAGTGCAAC
>Capsid_DMS-1_Tyr34Cys
TCATTCACCTATTCGTGCCGAAGCTCGTCTCCaatcaaacatgggctcacaagtgtccac
acaacgctccggttcacacgaaaactctaactcagctaccgagggttccactataaacta
tactaccattaattacTGTaaagattcctatgccgccacagcaggtaagcagagccttaa
gcaggacccagacaagttGGAGACGATCATGAGGCCCTACAGAGTGCAAC
>Capsid_DMS-1_Tyr34Asp
TCATTCACCTATTCGTGCCGAAGCTCGTCTCCaatcaaacatgggctcacaagtgtccac
acaacgctccggttcacacgaaaactctaactcagctaccgagggttccactataaacta
tactaccattaattacGACaaagattcctatgccgccacagcaggtaagcagagccttaa
gcaggacccagacaagttGGAGACGATCATGAGGCCCTACAGAGTGCAAC
>Capsid_DMS-1_Tyr34Ser
TCATTCACCTATTCGTGCCGAAGCTCGTCTCCaatcaaacatgggctcacaagtgtccac
acaacgctccggttcacacgaaaactctaactcagctaccgagggttccactataaacta
tactaccattaattacAGCaaagattcctatgccgccacagcaggtaagcagagccttaa
gcaggacccagacaagttGGAGACGATCATGAGGCCCTACAGAGTGCAAC
>Capsid_DMS-1_Tyr34Gln
TCATTCACCTATTCGTGCCGAAGCTCGTCTCCaatcaaacatgggctcacaagtgtccac
acaacgctccggttcacacgaaaactctaactcagctaccgagggttccactataaacta
tactaccattaattacCAAaaagattcctatgccgccacagcaggtaagcagagccttaa
gcaggacccagacaagttGGAGACGATCATGAGGCCCTACAGAGTGCAAC
>Capsid_DMS-1_Tyr34Met
TCATTCACCTATTCGTGCCGAAGCTCGTCTCCaatcaaacatgggctcacaagtgtccac
acaacgctccggttcacacgaaaactctaactcagctaccgagggttccactataaacta
tactaccattaattacATGaaagattcctatgccgccacagcaggtaagcagagccttaa
gcaggacccagacaagttGGAGACGATCATGAGGCCCTACAGAGTGCAAC
>Capsid_DMS-1_Tyr34Asn
TCATTCACCTATTCGTGCCGAAGCTCGTCTCCaatcaaacatgggctcacaagtgtccac
acaacgctccggttcacacgaaaactctaactcagctaccgagggttccactataaacta
tactaccattaattacAATaaagattcctatgccgccacagcaggtaagcagagccttaa
gcaggacccagacaagttGGAGACGATCATGAGGCCCTACAGAGTGCAAC
>Capsid_DMS-1_Tyr34Pro
TCATTCACCTATTCGTGCCGAAGCTCGTCTCCaatcaaacatgggctcacaagtgtccac
acaacgctccggttcacacgaaaactctaactcagctaccgagggttccactataaacta
tactaccattaattacCCCaaagattcctatgccgccacagcaggtaagcagagccttaa
gcaggacccagacaagttGGAGACGATCATGAGGCCCTACAGAGTGCAAC
>Capsid_DMS-1_Tyr34Lys
TCATTCACCTATTCGTGCCGAAGCTCGTCTCCaatcaaacatgggctcacaagtgtccac
acaacgctccggttcacacgaaaactctaactcagctaccgagggttccactataaacta
tactaccattaattacAAGaaagattcctatgccgccacagcaggtaagcagagccttaa
gcaggacccagacaagttGGAGACGATCATGAGGCCCTACAGAGTGCAAC
>Capsid_DMS-1_Tyr34Thr
TCATTCACCTATTCGTGCCGAAGCTCGTCTCCaatcaaacatgggctcacaagtgtccac
acaacgctccggttcacacgaaaactctaactcagctaccgagggttccactataaacta
tactaccattaattacACCaaagattcctatgccgccacagcaggtaagcagagccttaa
gcaggacccagacaagttGGAGACGATCATGAGGCCCTACAGAGTGCAAC
>Capsid_DMS-1_Tyr34Phe
TCATTCACCTATTCGTGCCGAAGCTCGTCTCCaatcaaacatgggctcacaagtgtccac
acaacgctccggttcacacgaaaactctaactcagctaccgagggttccactataaacta
tactaccattaattacTTCaaagattcctatgccgccacagcaggtaagcagagccttaa
gcaggacccagacaagttGGAGACGATCATGAGGCCCTACAGAGTGCAAC
>Capsid_DMS-1_Tyr34Ala
TCATTCACCTATTCGTGCCGAAGCTCGTCTCCaatcaaacatgggctcacaagtgtccac
acaacgctccggttcacacgaaaactctaactcagctaccgagggttccactataaacta
tactaccattaattacGCCaaagattcctatgccgccacagcaggtaagcagagccttaa
gcaggacccagacaagttGGAGACGATCATGAGGCCCTACAGAGTGCAAC
>Capsid_DMS-1_Tyr34Gly
TCATTCACCTATTCGTGCCGAAGCTCGTCTCCaatcaaacatgggctcacaagtgtccac
acaacgctccggttcacacgaaaactctaactcagctaccgagggttccactataaacta
tactaccattaattacGGTaaagattcctatgccgccacagcaggtaagcagagccttaa
gcaggacccagacaagttGGAGACGATCATGAGGCCCTACAGAGTGCAAC
>Capsid_DMS-1_Tyr34Ile
TCATTCACCTATTCGTGCCGAAGCTCGTCTCCaatcaaacatgggctcacaagtgtccac
acaacgctccggttcacacgaaaactctaactcagctaccgagggttccactataaacta
tactaccattaattacATCaaagattcctatgccgccacagcaggtaagcagagccttaa
gcaggacccagacaagttGGAGACGATCATGAGGCCCTACAGAGTGCAAC
>Capsid_DMS-1_Tyr34Leu
TCATTCACCTATTCGTGCCGAAGCTCGTCTCCaatcaaacatgggctcacaagtgtccac
acaacgctccggttcacacgaaaactctaactcagctaccgagggttccactataaacta
tactaccattaattacCTTaaagattcctatgccgccacagcaggtaagcagagccttaa
gcaggacccagacaagttGGAGACGATCATGAGGCCCTACAGAGTGCAAC
>Capsid_DMS-1_Tyr34His
TCATTCACCTATTCGTGCCGAAGCTCGTCTCCaatcaaacatgggctcacaagtgtccac
acaacgctccggttcacacgaaaactctaactcagctaccgagggttccactataaacta
tactaccattaattacCATaaagattcctatgccgccacagcaggtaagcagagccttaa
gcaggacccagacaagttGGAGACGATCATGAGGCCCTACAGAGTGCAAC
>Capsid_DMS-1_Tyr34Arg
TCATTCACCTATTCGTGCCGAAGCTCGTCTCCaatcaaacatgggctcacaagtgtccac
acaacgctccggttcacacgaaaactctaactcagctaccgagggttccactataaacta
tactaccattaattacCGGaaagattcctatgccgccacagcaggtaagcagagccttaa
gcaggacccagacaagttGGAGACGATCATGAGGCCCTACAGAGTGCAAC
>Capsid_DMS-1_Tyr34Trp
TCATTCACCTATTCGTGCCGAAGCTCGTCTCCaatcaaacatgggctcacaagtgtccac
acaacgctccggttcacacgaaaactctaactcagctaccgagggttccactataaacta
tactaccattaattacTGGaaagattcctatgccgccacagcaggtaagcagagccttaa
gcaggacccagacaagttGGAGACGATCATGAGGCCCTACAGAGTGCAAC
>Capsid_DMS-1_Tyr34Val
TCATTCACCTATTCGTGCCGAAGCTCGTCTCCaatcaaacatgggctcacaagtgtccac
acaacgctccggttcacacgaaaactctaactcagctaccgagggttccactataaacta
tactaccattaattacGTCaaagattcctatgccgccacagcaggtaagcagagccttaa
gcaggacccagacaagttGGAGACGATCATGAGGCCCTACAGAGTGCAAC
>Capsid_DMS-1_Tyr34Glu
TCATTCACCTATTCGTGCCGAAGCTCGTCTCCaatcaaacatgggctcacaagtgtccac
acaacgctccggttcacacgaaaactctaactcagctaccgagggttccactataaacta
tactaccattaattacGAGaaagattcctatgccgccacagcaggtaagcagagccttaa
gcaggacccagacaagttGGAGACGATCATGAGGCCCTACAGAGTGCAAC
>Capsid_DMS-1_Lys35Cys
TCATTCACCTATTCGTGCCGAAGCTCGTCTCCaatcaaacatgggctcacaagtgtccac
acaacgctccggttcacacgaaaactctaactcagctaccgagggttccactataaacta
tactaccattaattactatTGCgattcctatgccgccacagcaggtaagcagagccttaa
gcaggacccagacaagttGGAGACGATCATGAGGCCCTACAGAGTGCAAC
>Capsid_DMS-1_Lys35Asp
TCATTCACCTATTCGTGCCGAAGCTCGTCTCCaatcaaacatgggctcacaagtgtccac
acaacgctccggttcacacgaaaactctaactcagctaccgagggttccactataaacta
tactaccattaattactatGACgattcctatgccgccacagcaggtaagcagagccttaa
gcaggacccagacaagttGGAGACGATCATGAGGCCCTACAGAGTGCAAC
>Capsid_DMS-1_Lys35Ser
TCATTCACCTATTCGTGCCGAAGCTCGTCTCCaatcaaacatgggctcacaagtgtccac
acaacgctccggttcacacgaaaactctaactcagctaccgagggttccactataaacta
tactaccattaattactatTCAgattcctatgccgccacagcaggtaagcagagccttaa
gcaggacccagacaagttGGAGACGATCATGAGGCCCTACAGAGTGCAAC
>Capsid_DMS-1_Lys35Gln
TCATTCACCTATTCGTGCCGAAGCTCGTCTCCaatcaaacatgggctcacaagtgtccac
acaacgctccggttcacacgaaaactctaactcagctaccgagggttccactataaacta
tactaccattaattactatCAAgattcctatgccgccacagcaggtaagcagagccttaa
gcaggacccagacaagttGGAGACGATCATGAGGCCCTACAGAGTGCAAC
>Capsid_DMS-1_Lys35Met
TCATTCACCTATTCGTGCCGAAGCTCGTCTCCaatcaaacatgggctcacaagtgtccac
acaacgctccggttcacacgaaaactctaactcagctaccgagggttccactataaacta
tactaccattaattactatATGgattcctatgccgccacagcaggtaagcagagccttaa
gcaggacccagacaagttGGAGACGATCATGAGGCCCTACAGAGTGCAAC
>Capsid_DMS-1_Lys35Asn
TCATTCACCTATTCGTGCCGAAGCTCGTCTCCaatcaaacatgggctcacaagtgtccac
acaacgctccggttcacacgaaaactctaactcagctaccgagggttccactataaacta
tactaccattaattactatAACgattcctatgccgccacagcaggtaagcagagccttaa
gcaggacccagacaagttGGAGACGATCATGAGGCCCTACAGAGTGCAAC
>Capsid_DMS-1_Lys35Pro
TCATTCACCTATTCGTGCCGAAGCTCGTCTCCaatcaaacatgggctcacaagtgtccac
acaacgctccggttcacacgaaaactctaactcagctaccgagggttccactataaacta
tactaccattaattactatCCTgattcctatgccgccacagcaggtaagcagagccttaa
gcaggacccagacaagttGGAGACGATCATGAGGCCCTACAGAGTGCAAC
>Capsid_DMS-1_Lys35Thr
TCATTCACCTATTCGTGCCGAAGCTCGTCTCCaatcaaacatgggctcacaagtgtccac
acaacgctccggttcacacgaaaactctaactcagctaccgagggttccactataaacta
tactaccattaattactatACGgattcctatgccgccacagcaggtaagcagagccttaa
gcaggacccagacaagttGGAGACGATCATGAGGCCCTACAGAGTGCAAC
>Capsid_DMS-1_Lys35Phe
TCATTCACCTATTCGTGCCGAAGCTCGTCTCCaatcaaacatgggctcacaagtgtccac
acaacgctccggttcacacgaaaactctaactcagctaccgagggttccactataaacta
tactaccattaattactatTTTgattcctatgccgccacagcaggtaagcagagccttaa
gcaggacccagacaagttGGAGACGATCATGAGGCCCTACAGAGTGCAAC
>Capsid_DMS-1_Lys35Ala
TCATTCACCTATTCGTGCCGAAGCTCGTCTCCaatcaaacatgggctcacaagtgtccac
acaacgctccggttcacacgaaaactctaactcagctaccgagggttccactataaacta
tactaccattaattactatGCCgattcctatgccgccacagcaggtaagcagagccttaa
gcaggacccagacaagttGGAGACGATCATGAGGCCCTACAGAGTGCAAC
>Capsid_DMS-1_Lys35Gly
TCATTCACCTATTCGTGCCGAAGCTCGTCTCCaatcaaacatgggctcacaagtgtccac
acaacgctccggttcacacgaaaactctaactcagctaccgagggttccactataaacta
tactaccattaattactatGGGgattcctatgccgccacagcaggtaagcagagccttaa
gcaggacccagacaagttGGAGACGATCATGAGGCCCTACAGAGTGCAAC
>Capsid_DMS-1_Lys35Ile
TCATTCACCTATTCGTGCCGAAGCTCGTCTCCaatcaaacatgggctcacaagtgtccac
acaacgctccggttcacacgaaaactctaactcagctaccgagggttccactataaacta
tactaccattaattactatATAgattcctatgccgccacagcaggtaagcagagccttaa
gcaggacccagacaagttGGAGACGATCATGAGGCCCTACAGAGTGCAAC
>Capsid_DMS-1_Lys35Leu
TCATTCACCTATTCGTGCCGAAGCTCGTCTCCaatcaaacatgggctcacaagtgtccac
acaacgctccggttcacacgaaaactctaactcagctaccgagggttccactataaacta
tactaccattaattactatTTGgattcctatgccgccacagcaggtaagcagagccttaa
gcaggacccagacaagttGGAGACGATCATGAGGCCCTACAGAGTGCAAC
>Capsid_DMS-1_Lys35His
TCATTCACCTATTCGTGCCGAAGCTCGTCTCCaatcaaacatgggctcacaagtgtccac
acaacgctccggttcacacgaaaactctaactcagctaccgagggttccactataaacta
tactaccattaattactatCATgattcctatgccgccacagcaggtaagcagagccttaa
gcaggacccagacaagttGGAGACGATCATGAGGCCCTACAGAGTGCAAC
>Capsid_DMS-1_Lys35Arg
TCATTCACCTATTCGTGCCGAAGCTCGTCTCCaatcaaacatgggctcacaagtgtccac
acaacgctccggttcacacgaaaactctaactcagctaccgagggttccactataaacta
tactaccattaattactatCGCgattcctatgccgccacagcaggtaagcagagccttaa
gcaggacccagacaagttGGAGACGATCATGAGGCCCTACAGAGTGCAAC
>Capsid_DMS-1_Lys35Trp
TCATTCACCTATTCGTGCCGAAGCTCGTCTCCaatcaaacatgggctcacaagtgtccac
acaacgctccggttcacacgaaaactctaactcagctaccgagggttccactataaacta
tactaccattaattactatTGGgattcctatgccgccacagcaggtaagcagagccttaa
gcaggacccagacaagttGGAGACGATCATGAGGCCCTACAGAGTGCAAC
>Capsid_DMS-1_Lys35Val
TCATTCACCTATTCGTGCCGAAGCTCGTCTCCaatcaaacatgggctcacaagtgtccac
acaacgctccggttcacacgaaaactctaactcagctaccgagggttccactataaacta
tactaccattaattactatGTGgattcctatgccgccacagcaggtaagcagagccttaa
gcaggacccagacaagttGGAGACGATCATGAGGCCCTACAGAGTGCAAC
>Capsid_DMS-1_Lys35Glu
TCATTCACCTATTCGTGCCGAAGCTCGTCTCCaatcaaacatgggctcacaagtgtccac
acaacgctccggttcacacgaaaactctaactcagctaccgagggttccactataaacta
tactaccattaattactatGAAgattcctatgccgccacagcaggtaagcagagccttaa
gcaggacccagacaagttGGAGACGATCATGAGGCCCTACAGAGTGCAAC
>Capsid_DMS-1_Lys35Tyr
TCATTCACCTATTCGTGCCGAAGCTCGTCTCCaatcaaacatgggctcacaagtgtccac
acaacgctccggttcacacgaaaactctaactcagctaccgagggttccactataaacta
tactaccattaattactatTATgattcctatgccgccacagcaggtaagcagagccttaa
gcaggacccagacaagttGGAGACGATCATGAGGCCCTACAGAGTGCAAC
>Capsid_DMS-1_Asp36Cys
TCATTCACCTATTCGTGCCGAAGCTCGTCTCCaatcaaacatgggctcacaagtgtccac
acaacgctccggttcacacgaaaactctaactcagctaccgagggttccactataaacta
tactaccattaattactataaaTGTtcctatgccgccacagcaggtaagcagagccttaa
gcaggacccagacaagttGGAGACGATCATGAGGCCCTACAGAGTGCAAC
>Capsid_DMS-1_Asp36Ser
TCATTCACCTATTCGTGCCGAAGCTCGTCTCCaatcaaacatgggctcacaagtgtccac
acaacgctccggttcacacgaaaactctaactcagctaccgagggttccactataaacta
tactaccattaattactataaaTCAtcctatgccgccacagcaggtaagcagagccttaa
gcaggacccagacaagttGGAGACGATCATGAGGCCCTACAGAGTGCAAC
>Capsid_DMS-1_Asp36Gln
TCATTCACCTATTCGTGCCGAAGCTCGTCTCCaatcaaacatgggctcacaagtgtccac
acaacgctccggttcacacgaaaactctaactcagctaccgagggttccactataaacta
tactaccattaattactataaaCAGtcctatgccgccacagcaggtaagcagagccttaa
gcaggacccagacaagttGGAGACGATCATGAGGCCCTACAGAGTGCAAC
>Capsid_DMS-1_Asp36Met
TCATTCACCTATTCGTGCCGAAGCTCGTCTCCaatcaaacatgggctcacaagtgtccac
acaacgctccggttcacacgaaaactctaactcagctaccgagggttccactataaacta
tactaccattaattactataaaATGtcctatgccgccacagcaggtaagcagagccttaa
gcaggacccagacaagttGGAGACGATCATGAGGCCCTACAGAGTGCAAC
>Capsid_DMS-1_Asp36Asn
TCATTCACCTATTCGTGCCGAAGCTCGTCTCCaatcaaacatgggctcacaagtgtccac
acaacgctccggttcacacgaaaactctaactcagctaccgagggttccactataaacta
tactaccattaattactataaaAATtcctatgccgccacagcaggtaagcagagccttaa
gcaggacccagacaagttGGAGACGATCATGAGGCCCTACAGAGTGCAAC
>Capsid_DMS-1_Asp36Pro
TCATTCACCTATTCGTGCCGAAGCTCGTCTCCaatcaaacatgggctcacaagtgtccac
acaacgctccggttcacacgaaaactctaactcagctaccgagggttccactataaacta
tactaccattaattactataaaCCCtcctatgccgccacagcaggtaagcagagccttaa
gcaggacccagacaagttGGAGACGATCATGAGGCCCTACAGAGTGCAAC
>Capsid_DMS-1_Asp36Lys
TCATTCACCTATTCGTGCCGAAGCTCGTCTCCaatcaaacatgggctcacaagtgtccac
acaacgctccggttcacacgaaaactctaactcagctaccgagggttccactataaacta
tactaccattaattactataaaAAGtcctatgccgccacagcaggtaagcagagccttaa
gcaggacccagacaagttGGAGACGATCATGAGGCCCTACAGAGTGCAAC
>Capsid_DMS-1_Asp36Thr
TCATTCACCTATTCGTGCCGAAGCTCGTCTCCaatcaaacatgggctcacaagtgtccac
acaacgctccggttcacacgaaaactctaactcagctaccgagggttccactataaacta
tactaccattaattactataaaACAtcctatgccgccacagcaggtaagcagagccttaa
gcaggacccagacaagttGGAGACGATCATGAGGCCCTACAGAGTGCAAC
>Capsid_DMS-1_Asp36Phe
TCATTCACCTATTCGTGCCGAAGCTCGTCTCCaatcaaacatgggctcacaagtgtccac
acaacgctccggttcacacgaaaactctaactcagctaccgagggttccactataaacta
tactaccattaattactataaaTTCtcctatgccgccacagcaggtaagcagagccttaa
gcaggacccagacaagttGGAGACGATCATGAGGCCCTACAGAGTGCAAC
>Capsid_DMS-1_Asp36Ala
TCATTCACCTATTCGTGCCGAAGCTCGTCTCCaatcaaacatgggctcacaagtgtccac
acaacgctccggttcacacgaaaactctaactcagctaccgagggttccactataaacta
tactaccattaattactataaaGCGtcctatgccgccacagcaggtaagcagagccttaa
gcaggacccagacaagttGGAGACGATCATGAGGCCCTACAGAGTGCAAC
>Capsid_DMS-1_Asp36Gly
TCATTCACCTATTCGTGCCGAAGCTCGTCTCCaatcaaacatgggctcacaagtgtccac
acaacgctccggttcacacgaaaactctaactcagctaccgagggttccactataaacta
tactaccattaattactataaaGGGtcctatgccgccacagcaggtaagcagagccttaa
gcaggacccagacaagttGGAGACGATCATGAGGCCCTACAGAGTGCAAC
>Capsid_DMS-1_Asp36Ile
TCATTCACCTATTCGTGCCGAAGCTCGTCTCCaatcaaacatgggctcacaagtgtccac
acaacgctccggttcacacgaaaactctaactcagctaccgagggttccactataaacta
tactaccattaattactataaaATAtcctatgccgccacagcaggtaagcagagccttaa
gcaggacccagacaagttGGAGACGATCATGAGGCCCTACAGAGTGCAAC
>Capsid_DMS-1_Asp36Leu
TCATTCACCTATTCGTGCCGAAGCTCGTCTCCaatcaaacatgggctcacaagtgtccac
acaacgctccggttcacacgaaaactctaactcagctaccgagggttccactataaacta
tactaccattaattactataaaCTGtcctatgccgccacagcaggtaagcagagccttaa
gcaggacccagacaagttGGAGACGATCATGAGGCCCTACAGAGTGCAAC
>Capsid_DMS-1_Asp36His
TCATTCACCTATTCGTGCCGAAGCTCGTCTCCaatcaaacatgggctcacaagtgtccac
acaacgctccggttcacacgaaaactctaactcagctaccgagggttccactataaacta
tactaccattaattactataaaCATtcctatgccgccacagcaggtaagcagagccttaa
gcaggacccagacaagttGGAGACGATCATGAGGCCCTACAGAGTGCAAC
>Capsid_DMS-1_Asp36Arg
TCATTCACCTATTCGTGCCGAAGCTCGTCTCCaatcaaacatgggctcacaagtgtccac
acaacgctccggttcacacgaaaactctaactcagctaccgagggttccactataaacta
tactaccattaattactataaaCGAtcctatgccgccacagcaggtaagcagagccttaa
gcaggacccagacaagttGGAGACGATCATGAGGCCCTACAGAGTGCAAC
>Capsid_DMS-1_Asp36Trp
TCATTCACCTATTCGTGCCGAAGCTCGTCTCCaatcaaacatgggctcacaagtgtccac
acaacgctccggttcacacgaaaactctaactcagctaccgagggttccactataaacta
tactaccattaattactataaaTGGtcctatgccgccacagcaggtaagcagagccttaa
gcaggacccagacaagttGGAGACGATCATGAGGCCCTACAGAGTGCAAC
>Capsid_DMS-1_Asp36Val
TCATTCACCTATTCGTGCCGAAGCTCGTCTCCaatcaaacatgggctcacaagtgtccac
acaacgctccggttcacacgaaaactctaactcagctaccgagggttccactataaacta
tactaccattaattactataaaGTTtcctatgccgccacagcaggtaagcagagccttaa
gcaggacccagacaagttGGAGACGATCATGAGGCCCTACAGAGTGCAAC
>Capsid_DMS-1_Asp36Glu
TCATTCACCTATTCGTGCCGAAGCTCGTCTCCaatcaaacatgggctcacaagtgtccac
acaacgctccggttcacacgaaaactctaactcagctaccgagggttccactataaacta
tactaccattaattactataaaGAAtcctatgccgccacagcaggtaagcagagccttaa
gcaggacccagacaagttGGAGACGATCATGAGGCCCTACAGAGTGCAAC
>Capsid_DMS-1_Asp36Tyr
TCATTCACCTATTCGTGCCGAAGCTCGTCTCCaatcaaacatgggctcacaagtgtccac
acaacgctccggttcacacgaaaactctaactcagctaccgagggttccactataaacta
tactaccattaattactataaaTATtcctatgccgccacagcaggtaagcagagccttaa
gcaggacccagacaagttGGAGACGATCATGAGGCCCTACAGAGTGCAAC
>Capsid_DMS-1_Ser37Cys
TCATTCACCTATTCGTGCCGAAGCTCGTCTCCaatcaaacatgggctcacaagtgtccac
acaacgctccggttcacacgaaaactctaactcagctaccgagggttccactataaacta
tactaccattaattactataaagatTGTtatgccgccacagcaggtaagcagagccttaa
gcaggacccagacaagttGGAGACGATCATGAGGCCCTACAGAGTGCAAC
>Capsid_DMS-1_Ser37Asp
TCATTCACCTATTCGTGCCGAAGCTCGTCTCCaatcaaacatgggctcacaagtgtccac
acaacgctccggttcacacgaaaactctaactcagctaccgagggttccactataaacta
tactaccattaattactataaagatGATtatgccgccacagcaggtaagcagagccttaa
gcaggacccagacaagttGGAGACGATCATGAGGCCCTACAGAGTGCAAC
>Capsid_DMS-1_Ser37Gln
TCATTCACCTATTCGTGCCGAAGCTCGTCTCCaatcaaacatgggctcacaagtgtccac
acaacgctccggttcacacgaaaactctaactcagctaccgagggttccactataaacta
tactaccattaattactataaagatCAGtatgccgccacagcaggtaagcagagccttaa
gcaggacccagacaagttGGAGACGATCATGAGGCCCTACAGAGTGCAAC
>Capsid_DMS-1_Ser37Met
TCATTCACCTATTCGTGCCGAAGCTCGTCTCCaatcaaacatgggctcacaagtgtccac
acaacgctccggttcacacgaaaactctaactcagctaccgagggttccactataaacta
tactaccattaattactataaagatATGtatgccgccacagcaggtaagcagagccttaa
gcaggacccagacaagttGGAGACGATCATGAGGCCCTACAGAGTGCAAC
>Capsid_DMS-1_Ser37Asn
TCATTCACCTATTCGTGCCGAAGCTCGTCTCCaatcaaacatgggctcacaagtgtccac
acaacgctccggttcacacgaaaactctaactcagctaccgagggttccactataaacta
tactaccattaattactataaagatAATtatgccgccacagcaggtaagcagagccttaa
gcaggacccagacaagttGGAGACGATCATGAGGCCCTACAGAGTGCAAC
>Capsid_DMS-1_Ser37Pro
TCATTCACCTATTCGTGCCGAAGCTCGTCTCCaatcaaacatgggctcacaagtgtccac
acaacgctccggttcacacgaaaactctaactcagctaccgagggttccactataaacta
tactaccattaattactataaagatCCGtatgccgccacagcaggtaagcagagccttaa
gcaggacccagacaagttGGAGACGATCATGAGGCCCTACAGAGTGCAAC
>Capsid_DMS-1_Ser37Lys
TCATTCACCTATTCGTGCCGAAGCTCGTCTCCaatcaaacatgggctcacaagtgtccac
acaacgctccggttcacacgaaaactctaactcagctaccgagggttccactataaacta
tactaccattaattactataaagatAAGtatgccgccacagcaggtaagcagagccttaa
gcaggacccagacaagttGGAGACGATCATGAGGCCCTACAGAGTGCAAC
>Capsid_DMS-1_Ser37Thr
TCATTCACCTATTCGTGCCGAAGCTCGTCTCCaatcaaacatgggctcacaagtgtccac
acaacgctccggttcacacgaaaactctaactcagctaccgagggttccactataaacta
tactaccattaattactataaagatACGtatgccgccacagcaggtaagcagagccttaa
gcaggacccagacaagttGGAGACGATCATGAGGCCCTACAGAGTGCAAC
>Capsid_DMS-1_Ser37Phe
TCATTCACCTATTCGTGCCGAAGCTCGTCTCCaatcaaacatgggctcacaagtgtccac
acaacgctccggttcacacgaaaactctaactcagctaccgagggttccactataaacta
tactaccattaattactataaagatTTTtatgccgccacagcaggtaagcagagccttaa
gcaggacccagacaagttGGAGACGATCATGAGGCCCTACAGAGTGCAAC
>Capsid_DMS-1_Ser37Ala
TCATTCACCTATTCGTGCCGAAGCTCGTCTCCaatcaaacatgggctcacaagtgtccac
acaacgctccggttcacacgaaaactctaactcagctaccgagggttccactataaacta
tactaccattaattactataaagatGCCtatgccgccacagcaggtaagcagagccttaa
gcaggacccagacaagttGGAGACGATCATGAGGCCCTACAGAGTGCAAC
>Capsid_DMS-1_Ser37Gly
TCATTCACCTATTCGTGCCGAAGCTCGTCTCCaatcaaacatgggctcacaagtgtccac
acaacgctccggttcacacgaaaactctaactcagctaccgagggttccactataaacta
tactaccattaattactataaagatGGTtatgccgccacagcaggtaagcagagccttaa
gcaggacccagacaagttGGAGACGATCATGAGGCCCTACAGAGTGCAAC
>Capsid_DMS-1_Ser37Ile
TCATTCACCTATTCGTGCCGAAGCTCGTCTCCaatcaaacatgggctcacaagtgtccac
acaacgctccggttcacacgaaaactctaactcagctaccgagggttccactataaacta
tactaccattaattactataaagatATCtatgccgccacagcaggtaagcagagccttaa
gcaggacccagacaagttGGAGACGATCATGAGGCCCTACAGAGTGCAAC
>Capsid_DMS-1_Ser37Leu
TCATTCACCTATTCGTGCCGAAGCTCGTCTCCaatcaaacatgggctcacaagtgtccac
acaacgctccggttcacacgaaaactctaactcagctaccgagggttccactataaacta
tactaccattaattactataaagatCTAtatgccgccacagcaggtaagcagagccttaa
gcaggacccagacaagttGGAGACGATCATGAGGCCCTACAGAGTGCAAC
>Capsid_DMS-1_Ser37His
TCATTCACCTATTCGTGCCGAAGCTCGTCTCCaatcaaacatgggctcacaagtgtccac
acaacgctccggttcacacgaaaactctaactcagctaccgagggttccactataaacta
tactaccattaattactataaagatCACtatgccgccacagcaggtaagcagagccttaa
gcaggacccagacaagttGGAGACGATCATGAGGCCCTACAGAGTGCAAC
>Capsid_DMS-1_Ser37Arg
TCATTCACCTATTCGTGCCGAAGCTCGTCTCCaatcaaacatgggctcacaagtgtccac
acaacgctccggttcacacgaaaactctaactcagctaccgagggttccactataaacta
tactaccattaattactataaagatAGGtatgccgccacagcaggtaagcagagccttaa
gcaggacccagacaagttGGAGACGATCATGAGGCCCTACAGAGTGCAAC
>Capsid_DMS-1_Ser37Trp
TCATTCACCTATTCGTGCCGAAGCTCGTCTCCaatcaaacatgggctcacaagtgtccac
acaacgctccggttcacacgaaaactctaactcagctaccgagggttccactataaacta
tactaccattaattactataaagatTGGtatgccgccacagcaggtaagcagagccttaa
gcaggacccagacaagttGGAGACGATCATGAGGCCCTACAGAGTGCAAC
>Capsid_DMS-1_Ser37Val
TCATTCACCTATTCGTGCCGAAGCTCGTCTCCaatcaaacatgggctcacaagtgtccac
acaacgctccggttcacacgaaaactctaactcagctaccgagggttccactataaacta
tactaccattaattactataaagatGTGtatgccgccacagcaggtaagcagagccttaa
gcaggacccagacaagttGGAGACGATCATGAGGCCCTACAGAGTGCAAC
>Capsid_DMS-1_Ser37Glu
TCATTCACCTATTCGTGCCGAAGCTCGTCTCCaatcaaacatgggctcacaagtgtccac
acaacgctccggttcacacgaaaactctaactcagctaccgagggttccactataaacta
tactaccattaattactataaagatGAGtatgccgccacagcaggtaagcagagccttaa
gcaggacccagacaagttGGAGACGATCATGAGGCCCTACAGAGTGCAAC
>Capsid_DMS-1_Ser37Tyr
TCATTCACCTATTCGTGCCGAAGCTCGTCTCCaatcaaacatgggctcacaagtgtccac
acaacgctccggttcacacgaaaactctaactcagctaccgagggttccactataaacta
tactaccattaattactataaagatTATtatgccgccacagcaggtaagcagagccttaa
gcaggacccagacaagttGGAGACGATCATGAGGCCCTACAGAGTGCAAC
>Capsid_DMS-1_Tyr38Cys
TCATTCACCTATTCGTGCCGAAGCTCGTCTCCaatcaaacatgggctcacaagtgtccac
acaacgctccggttcacacgaaaactctaactcagctaccgagggttccactataaacta
tactaccattaattactataaagattccTGTgccgccacagcaggtaagcagagccttaa
gcaggacccagacaagttGGAGACGATCATGAGGCCCTACAGAGTGCAAC
>Capsid_DMS-1_Tyr38Asp
TCATTCACCTATTCGTGCCGAAGCTCGTCTCCaatcaaacatgggctcacaagtgtccac
acaacgctccggttcacacgaaaactctaactcagctaccgagggttccactataaacta
tactaccattaattactataaagattccGATgccgccacagcaggtaagcagagccttaa
gcaggacccagacaagttGGAGACGATCATGAGGCCCTACAGAGTGCAAC
>Capsid_DMS-1_Tyr38Ser
TCATTCACCTATTCGTGCCGAAGCTCGTCTCCaatcaaacatgggctcacaagtgtccac
acaacgctccggttcacacgaaaactctaactcagctaccgagggttccactataaacta
tactaccattaattactataaagattccTCTgccgccacagcaggtaagcagagccttaa
gcaggacccagacaagttGGAGACGATCATGAGGCCCTACAGAGTGCAAC
>Capsid_DMS-1_Tyr38Gln
TCATTCACCTATTCGTGCCGAAGCTCGTCTCCaatcaaacatgggctcacaagtgtccac
acaacgctccggttcacacgaaaactctaactcagctaccgagggttccactataaacta
tactaccattaattactataaagattccCAAgccgccacagcaggtaagcagagccttaa
gcaggacccagacaagttGGAGACGATCATGAGGCCCTACAGAGTGCAAC
>Capsid_DMS-1_Tyr38Met
TCATTCACCTATTCGTGCCGAAGCTCGTCTCCaatcaaacatgggctcacaagtgtccac
acaacgctccggttcacacgaaaactctaactcagctaccgagggttccactataaacta
tactaccattaattactataaagattccATGgccgccacagcaggtaagcagagccttaa
gcaggacccagacaagttGGAGACGATCATGAGGCCCTACAGAGTGCAAC
>Capsid_DMS-1_Tyr38Asn
TCATTCACCTATTCGTGCCGAAGCTCGTCTCCaatcaaacatgggctcacaagtgtccac
acaacgctccggttcacacgaaaactctaactcagctaccgagggttccactataaacta
tactaccattaattactataaagattccAACgccgccacagcaggtaagcagagccttaa
gcaggacccagacaagttGGAGACGATCATGAGGCCCTACAGAGTGCAAC
>Capsid_DMS-1_Tyr38Pro
TCATTCACCTATTCGTGCCGAAGCTCGTCTCCaatcaaacatgggctcacaagtgtccac
acaacgctccggttcacacgaaaactctaactcagctaccgagggttccactataaacta
tactaccattaattactataaagattccCCAgccgccacagcaggtaagcagagccttaa
gcaggacccagacaagttGGAGACGATCATGAGGCCCTACAGAGTGCAAC
>Capsid_DMS-1_Tyr38Lys
TCATTCACCTATTCGTGCCGAAGCTCGTCTCCaatcaaacatgggctcacaagtgtccac
acaacgctccggttcacacgaaaactctaactcagctaccgagggttccactataaacta
tactaccattaattactataaagattccAAAgccgccacagcaggtaagcagagccttaa
gcaggacccagacaagttGGAGACGATCATGAGGCCCTACAGAGTGCAAC
>Capsid_DMS-1_Tyr38Thr
TCATTCACCTATTCGTGCCGAAGCTCGTCTCCaatcaaacatgggctcacaagtgtccac
acaacgctccggttcacacgaaaactctaactcagctaccgagggttccactataaacta
tactaccattaattactataaagattccACGgccgccacagcaggtaagcagagccttaa
gcaggacccagacaagttGGAGACGATCATGAGGCCCTACAGAGTGCAAC
>Capsid_DMS-1_Tyr38Phe
TCATTCACCTATTCGTGCCGAAGCTCGTCTCCaatcaaacatgggctcacaagtgtccac
acaacgctccggttcacacgaaaactctaactcagctaccgagggttccactataaacta
tactaccattaattactataaagattccTTCgccgccacagcaggtaagcagagccttaa
gcaggacccagacaagttGGAGACGATCATGAGGCCCTACAGAGTGCAAC
>Capsid_DMS-1_Tyr38Ala
TCATTCACCTATTCGTGCCGAAGCTCGTCTCCaatcaaacatgggctcacaagtgtccac
acaacgctccggttcacacgaaaactctaactcagctaccgagggttccactataaacta
tactaccattaattactataaagattccGCAgccgccacagcaggtaagcagagccttaa
gcaggacccagacaagttGGAGACGATCATGAGGCCCTACAGAGTGCAAC
>Capsid_DMS-1_Tyr38Gly
TCATTCACCTATTCGTGCCGAAGCTCGTCTCCaatcaaacatgggctcacaagtgtccac
acaacgctccggttcacacgaaaactctaactcagctaccgagggttccactataaacta
tactaccattaattactataaagattccGGTgccgccacagcaggtaagcagagccttaa
gcaggacccagacaagttGGAGACGATCATGAGGCCCTACAGAGTGCAAC
>Capsid_DMS-1_Tyr38Ile
TCATTCACCTATTCGTGCCGAAGCTCGTCTCCaatcaaacatgggctcacaagtgtccac
acaacgctccggttcacacgaaaactctaactcagctaccgagggttccactataaacta
tactaccattaattactataaagattccATTgccgccacagcaggtaagcagagccttaa
gcaggacccagacaagttGGAGACGATCATGAGGCCCTACAGAGTGCAAC
>Capsid_DMS-1_Tyr38Leu
TCATTCACCTATTCGTGCCGAAGCTCGTCTCCaatcaaacatgggctcacaagtgtccac
acaacgctccggttcacacgaaaactctaactcagctaccgagggttccactataaacta
tactaccattaattactataaagattccCTCgccgccacagcaggtaagcagagccttaa
gcaggacccagacaagttGGAGACGATCATGAGGCCCTACAGAGTGCAAC
>Capsid_DMS-1_Tyr38His
TCATTCACCTATTCGTGCCGAAGCTCGTCTCCaatcaaacatgggctcacaagtgtccac
acaacgctccggttcacacgaaaactctaactcagctaccgagggttccactataaacta
tactaccattaattactataaagattccCATgccgccacagcaggtaagcagagccttaa
gcaggacccagacaagttGGAGACGATCATGAGGCCCTACAGAGTGCAAC
>Capsid_DMS-1_Tyr38Arg
TCATTCACCTATTCGTGCCGAAGCTCGTCTCCaatcaaacatgggctcacaagtgtccac
acaacgctccggttcacacgaaaactctaactcagctaccgagggttccactataaacta
tactaccattaattactataaagattccCGAgccgccacagcaggtaagcagagccttaa
gcaggacccagacaagttGGAGACGATCATGAGGCCCTACAGAGTGCAAC
>Capsid_DMS-1_Tyr38Trp
TCATTCACCTATTCGTGCCGAAGCTCGTCTCCaatcaaacatgggctcacaagtgtccac
acaacgctccggttcacacgaaaactctaactcagctaccgagggttccactataaacta
tactaccattaattactataaagattccTGGgccgccacagcaggtaagcagagccttaa
gcaggacccagacaagttGGAGACGATCATGAGGCCCTACAGAGTGCAAC
>Capsid_DMS-1_Tyr38Val
TCATTCACCTATTCGTGCCGAAGCTCGTCTCCaatcaaacatgggctcacaagtgtccac
acaacgctccggttcacacgaaaactctaactcagctaccgagggttccactataaacta
tactaccattaattactataaagattccGTTgccgccacagcaggtaagcagagccttaa
gcaggacccagacaagttGGAGACGATCATGAGGCCCTACAGAGTGCAAC
>Capsid_DMS-1_Tyr38Glu
TCATTCACCTATTCGTGCCGAAGCTCGTCTCCaatcaaacatgggctcacaagtgtccac
acaacgctccggttcacacgaaaactctaactcagctaccgagggttccactataaacta
tactaccattaattactataaagattccGAGgccgccacagcaggtaagcagagccttaa
gcaggacccagacaagttGGAGACGATCATGAGGCCCTACAGAGTGCAAC
>Capsid_DMS-1_Ala39Cys
TCATTCACCTATTCGTGCCGAAGCTCGTCTCCaatcaaacatgggctcacaagtgtccac
acaacgctccggttcacacgaaaactctaactcagctaccgagggttccactataaacta
tactaccattaattactataaagattcctatTGTgccacagcaggtaagcagagccttaa
gcaggacccagacaagttGGAGACGATCATGAGGCCCTACAGAGTGCAAC
>Capsid_DMS-1_Ala39Asp
TCATTCACCTATTCGTGCCGAAGCTCGTCTCCaatcaaacatgggctcacaagtgtccac
acaacgctccggttcacacgaaaactctaactcagctaccgagggttccactataaacta
tactaccattaattactataaagattcctatGACgccacagcaggtaagcagagccttaa
gcaggacccagacaagttGGAGACGATCATGAGGCCCTACAGAGTGCAAC
>Capsid_DMS-1_Ala39Ser
TCATTCACCTATTCGTGCCGAAGCTCGTCTCCaatcaaacatgggctcacaagtgtccac
acaacgctccggttcacacgaaaactctaactcagctaccgagggttccactataaacta
tactaccattaattactataaagattcctatTCTgccacagcaggtaagcagagccttaa
gcaggacccagacaagttGGAGACGATCATGAGGCCCTACAGAGTGCAAC
>Capsid_DMS-1_Ala39Gln
TCATTCACCTATTCGTGCCGAAGCTCGTCTCCaatcaaacatgggctcacaagtgtccac
acaacgctccggttcacacgaaaactctaactcagctaccgagggttccactataaacta
tactaccattaattactataaagattcctatCAGgccacagcaggtaagcagagccttaa
gcaggacccagacaagttGGAGACGATCATGAGGCCCTACAGAGTGCAAC
>Capsid_DMS-1_Ala39Met
TCATTCACCTATTCGTGCCGAAGCTCGTCTCCaatcaaacatgggctcacaagtgtccac
acaacgctccggttcacacgaaaactctaactcagctaccgagggttccactataaacta
tactaccattaattactataaagattcctatATGgccacagcaggtaagcagagccttaa
gcaggacccagacaagttGGAGACGATCATGAGGCCCTACAGAGTGCAAC
>Capsid_DMS-1_Ala39Asn
TCATTCACCTATTCGTGCCGAAGCTCGTCTCCaatcaaacatgggctcacaagtgtccac
acaacgctccggttcacacgaaaactctaactcagctaccgagggttccactataaacta
tactaccattaattactataaagattcctatAACgccacagcaggtaagcagagccttaa
gcaggacccagacaagttGGAGACGATCATGAGGCCCTACAGAGTGCAAC
>Capsid_DMS-1_Ala39Pro
TCATTCACCTATTCGTGCCGAAGCTCGTCTCCaatcaaacatgggctcacaagtgtccac
acaacgctccggttcacacgaaaactctaactcagctaccgagggttccactataaacta
tactaccattaattactataaagattcctatCCCgccacagcaggtaagcagagccttaa
gcaggacccagacaagttGGAGACGATCATGAGGCCCTACAGAGTGCAAC
>Capsid_DMS-1_Ala39Lys
TCATTCACCTATTCGTGCCGAAGCTCGTCTCCaatcaaacatgggctcacaagtgtccac
acaacgctccggttcacacgaaaactctaactcagctaccgagggttccactataaacta
tactaccattaattactataaagattcctatAAAgccacagcaggtaagcagagccttaa
gcaggacccagacaagttGGAGACGATCATGAGGCCCTACAGAGTGCAAC
>Capsid_DMS-1_Ala39Thr
TCATTCACCTATTCGTGCCGAAGCTCGTCTCCaatcaaacatgggctcacaagtgtccac
acaacgctccggttcacacgaaaactctaactcagctaccgagggttccactataaacta
tactaccattaattactataaagattcctatACCgccacagcaggtaagcagagccttaa
gcaggacccagacaagttGGAGACGATCATGAGGCCCTACAGAGTGCAAC
>Capsid_DMS-1_Ala39Phe
TCATTCACCTATTCGTGCCGAAGCTCGTCTCCaatcaaacatgggctcacaagtgtccac
acaacgctccggttcacacgaaaactctaactcagctaccgagggttccactataaacta
tactaccattaattactataaagattcctatTTCgccacagcaggtaagcagagccttaa
gcaggacccagacaagttGGAGACGATCATGAGGCCCTACAGAGTGCAAC
>Capsid_DMS-1_Ala39Gly
TCATTCACCTATTCGTGCCGAAGCTCGTCTCCaatcaaacatgggctcacaagtgtccac
acaacgctccggttcacacgaaaactctaactcagctaccgagggttccactataaacta
tactaccattaattactataaagattcctatGGAgccacagcaggtaagcagagccttaa
gcaggacccagacaagttGGAGACGATCATGAGGCCCTACAGAGTGCAAC
>Capsid_DMS-1_Ala39Ile
TCATTCACCTATTCGTGCCGAAGCTCGTCTCCaatcaaacatgggctcacaagtgtccac
acaacgctccggttcacacgaaaactctaactcagctaccgagggttccactataaacta
tactaccattaattactataaagattcctatATCgccacagcaggtaagcagagccttaa
gcaggacccagacaagttGGAGACGATCATGAGGCCCTACAGAGTGCAAC
>Capsid_DMS-1_Ala39Leu
TCATTCACCTATTCGTGCCGAAGCTCGTCTCCaatcaaacatgggctcacaagtgtccac
acaacgctccggttcacacgaaaactctaactcagctaccgagggttccactataaacta
tactaccattaattactataaagattcctatCTAgccacagcaggtaagcagagccttaa
gcaggacccagacaagttGGAGACGATCATGAGGCCCTACAGAGTGCAAC
>Capsid_DMS-1_Ala39His
TCATTCACCTATTCGTGCCGAAGCTCGTCTCCaatcaaacatgggctcacaagtgtccac
acaacgctccggttcacacgaaaactctaactcagctaccgagggttccactataaacta
tactaccattaattactataaagattcctatCATgccacagcaggtaagcagagccttaa
gcaggacccagacaagttGGAGACGATCATGAGGCCCTACAGAGTGCAAC
>Capsid_DMS-1_Ala39Arg
TCATTCACCTATTCGTGCCGAAGCTCGTCTCCaatcaaacatgggctcacaagtgtccac
acaacgctccggttcacacgaaaactctaactcagctaccgagggttccactataaacta
tactaccattaattactataaagattcctatAGGgccacagcaggtaagcagagccttaa
gcaggacccagacaagttGGAGACGATCATGAGGCCCTACAGAGTGCAAC
>Capsid_DMS-1_Ala39Trp
TCATTCACCTATTCGTGCCGAAGCTCGTCTCCaatcaaacatgggctcacaagtgtccac
acaacgctccggttcacacgaaaactctaactcagctaccgagggttccactataaacta
tactaccattaattactataaagattcctatTGGgccacagcaggtaagcagagccttaa
gcaggacccagacaagttGGAGACGATCATGAGGCCCTACAGAGTGCAAC
>Capsid_DMS-1_Ala39Val
TCATTCACCTATTCGTGCCGAAGCTCGTCTCCaatcaaacatgggctcacaagtgtccac
acaacgctccggttcacacgaaaactctaactcagctaccgagggttccactataaacta
tactaccattaattactataaagattcctatGTTgccacagcaggtaagcagagccttaa
gcaggacccagacaagttGGAGACGATCATGAGGCCCTACAGAGTGCAAC
>Capsid_DMS-1_Ala39Glu
TCATTCACCTATTCGTGCCGAAGCTCGTCTCCaatcaaacatgggctcacaagtgtccac
acaacgctccggttcacacgaaaactctaactcagctaccgagggttccactataaacta
tactaccattaattactataaagattcctatGAGgccacagcaggtaagcagagccttaa
gcaggacccagacaagttGGAGACGATCATGAGGCCCTACAGAGTGCAAC
>Capsid_DMS-1_Ala39Tyr
TCATTCACCTATTCGTGCCGAAGCTCGTCTCCaatcaaacatgggctcacaagtgtccac
acaacgctccggttcacacgaaaactctaactcagctaccgagggttccactataaacta
tactaccattaattactataaagattcctatTACgccacagcaggtaagcagagccttaa
gcaggacccagacaagttGGAGACGATCATGAGGCCCTACAGAGTGCAAC
>Capsid_DMS-1_Ala40Cys
TCATTCACCTATTCGTGCCGAAGCTCGTCTCCaatcaaacatgggctcacaagtgtccac
acaacgctccggttcacacgaaaactctaactcagctaccgagggttccactataaacta
tactaccattaattactataaagattcctatgccTGTacagcaggtaagcagagccttaa
gcaggacccagacaagttGGAGACGATCATGAGGCCCTACAGAGTGCAAC
>Capsid_DMS-1_Ala40Asp
TCATTCACCTATTCGTGCCGAAGCTCGTCTCCaatcaaacatgggctcacaagtgtccac
acaacgctccggttcacacgaaaactctaactcagctaccgagggttccactataaacta
tactaccattaattactataaagattcctatgccGATacagcaggtaagcagagccttaa
gcaggacccagacaagttGGAGACGATCATGAGGCCCTACAGAGTGCAAC
>Capsid_DMS-1_Ala40Ser
TCATTCACCTATTCGTGCCGAAGCTCGTCTCCaatcaaacatgggctcacaagtgtccac
acaacgctccggttcacacgaaaactctaactcagctaccgagggttccactataaacta
tactaccattaattactataaagattcctatgccTCGacagcaggtaagcagagccttaa
gcaggacccagacaagttGGAGACGATCATGAGGCCCTACAGAGTGCAAC
>Capsid_DMS-1_Ala40Gln
TCATTCACCTATTCGTGCCGAAGCTCGTCTCCaatcaaacatgggctcacaagtgtccac
acaacgctccggttcacacgaaaactctaactcagctaccgagggttccactataaacta
tactaccattaattactataaagattcctatgccCAGacagcaggtaagcagagccttaa
gcaggacccagacaagttGGAGACGATCATGAGGCCCTACAGAGTGCAAC
>Capsid_DMS-1_Ala40Met
TCATTCACCTATTCGTGCCGAAGCTCGTCTCCaatcaaacatgggctcacaagtgtccac
acaacgctccggttcacacgaaaactctaactcagctaccgagggttccactataaacta
tactaccattaattactataaagattcctatgccATGacagcaggtaagcagagccttaa
gcaggacccagacaagttGGAGACGATCATGAGGCCCTACAGAGTGCAAC
>Capsid_DMS-1_Ala40Asn
TCATTCACCTATTCGTGCCGAAGCTCGTCTCCaatcaaacatgggctcacaagtgtccac
acaacgctccggttcacacgaaaactctaactcagctaccgagggttccactataaacta
tactaccattaattactataaagattcctatgccAATacagcaggtaagcagagccttaa
gcaggacccagacaagttGGAGACGATCATGAGGCCCTACAGAGTGCAAC
>Capsid_DMS-1_Ala40Pro
TCATTCACCTATTCGTGCCGAAGCTCGTCTCCaatcaaacatgggctcacaagtgtccac
acaacgctccggttcacacgaaaactctaactcagctaccgagggttccactataaacta
tactaccattaattactataaagattcctatgccCCTacagcaggtaagcagagccttaa
gcaggacccagacaagttGGAGACGATCATGAGGCCCTACAGAGTGCAAC
>Capsid_DMS-1_Ala40Lys
TCATTCACCTATTCGTGCCGAAGCTCGTCTCCaatcaaacatgggctcacaagtgtccac
acaacgctccggttcacacgaaaactctaactcagctaccgagggttccactataaacta
tactaccattaattactataaagattcctatgccAAAacagcaggtaagcagagccttaa
gcaggacccagacaagttGGAGACGATCATGAGGCCCTACAGAGTGCAAC
>Capsid_DMS-1_Ala40Thr
TCATTCACCTATTCGTGCCGAAGCTCGTCTCCaatcaaacatgggctcacaagtgtccac
acaacgctccggttcacacgaaaactctaactcagctaccgagggttccactataaacta
tactaccattaattactataaagattcctatgccACGacagcaggtaagcagagccttaa
gcaggacccagacaagttGGAGACGATCATGAGGCCCTACAGAGTGCAAC
>Capsid_DMS-1_Ala40Phe
TCATTCACCTATTCGTGCCGAAGCTCGTCTCCaatcaaacatgggctcacaagtgtccac
acaacgctccggttcacacgaaaactctaactcagctaccgagggttccactataaacta
tactaccattaattactataaagattcctatgccTTCacagcaggtaagcagagccttaa
gcaggacccagacaagttGGAGACGATCATGAGGCCCTACAGAGTGCAAC
>Capsid_DMS-1_Ala40Gly
TCATTCACCTATTCGTGCCGAAGCTCGTCTCCaatcaaacatgggctcacaagtgtccac
acaacgctccggttcacacgaaaactctaactcagctaccgagggttccactataaacta
tactaccattaattactataaagattcctatgccGGCacagcaggtaagcagagccttaa
gcaggacccagacaagttGGAGACGATCATGAGGCCCTACAGAGTGCAAC
>Capsid_DMS-1_Ala40Ile
TCATTCACCTATTCGTGCCGAAGCTCGTCTCCaatcaaacatgggctcacaagtgtccac
acaacgctccggttcacacgaaaactctaactcagctaccgagggttccactataaacta
tactaccattaattactataaagattcctatgccATTacagcaggtaagcagagccttaa
gcaggacccagacaagttGGAGACGATCATGAGGCCCTACAGAGTGCAAC
>Capsid_DMS-1_Ala40Leu
TCATTCACCTATTCGTGCCGAAGCTCGTCTCCaatcaaacatgggctcacaagtgtccac
acaacgctccggttcacacgaaaactctaactcagctaccgagggttccactataaacta
tactaccattaattactataaagattcctatgccCTCacagcaggtaagcagagccttaa
gcaggacccagacaagttGGAGACGATCATGAGGCCCTACAGAGTGCAAC
>Capsid_DMS-1_Ala40His
TCATTCACCTATTCGTGCCGAAGCTCGTCTCCaatcaaacatgggctcacaagtgtccac
acaacgctccggttcacacgaaaactctaactcagctaccgagggttccactataaacta
tactaccattaattactataaagattcctatgccCATacagcaggtaagcagagccttaa
gcaggacccagacaagttGGAGACGATCATGAGGCCCTACAGAGTGCAAC
>Capsid_DMS-1_Ala40Arg
TCATTCACCTATTCGTGCCGAAGCTCGTCTCCaatcaaacatgggctcacaagtgtccac
acaacgctccggttcacacgaaaactctaactcagctaccgagggttccactataaacta
tactaccattaattactataaagattcctatgccCGCacagcaggtaagcagagccttaa
gcaggacccagacaagttGGAGACGATCATGAGGCCCTACAGAGTGCAAC
>Capsid_DMS-1_Ala40Trp
TCATTCACCTATTCGTGCCGAAGCTCGTCTCCaatcaaacatgggctcacaagtgtccac
acaacgctccggttcacacgaaaactctaactcagctaccgagggttccactataaacta
tactaccattaattactataaagattcctatgccTGGacagcaggtaagcagagccttaa
gcaggacccagacaagttGGAGACGATCATGAGGCCCTACAGAGTGCAAC
>Capsid_DMS-1_Ala40Val
TCATTCACCTATTCGTGCCGAAGCTCGTCTCCaatcaaacatgggctcacaagtgtccac
acaacgctccggttcacacgaaaactctaactcagctaccgagggttccactataaacta
tactaccattaattactataaagattcctatgccGTAacagcaggtaagcagagccttaa
gcaggacccagacaagttGGAGACGATCATGAGGCCCTACAGAGTGCAAC
>Capsid_DMS-1_Ala40Glu
TCATTCACCTATTCGTGCCGAAGCTCGTCTCCaatcaaacatgggctcacaagtgtccac
acaacgctccggttcacacgaaaactctaactcagctaccgagggttccactataaacta
tactaccattaattactataaagattcctatgccGAGacagcaggtaagcagagccttaa
gcaggacccagacaagttGGAGACGATCATGAGGCCCTACAGAGTGCAAC
>Capsid_DMS-1_Ala40Tyr
TCATTCACCTATTCGTGCCGAAGCTCGTCTCCaatcaaacatgggctcacaagtgtccac
acaacgctccggttcacacgaaaactctaactcagctaccgagggttccactataaacta
tactaccattaattactataaagattcctatgccTACacagcaggtaagcagagccttaa
gcaggacccagacaagttGGAGACGATCATGAGGCCCTACAGAGTGCAAC
>Capsid_DMS-1_Thr41Cys
TCATTCACCTATTCGTGCCGAAGCTCGTCTCCaatcaaacatgggctcacaagtgtccac
acaacgctccggttcacacgaaaactctaactcagctaccgagggttccactataaacta
tactaccattaattactataaagattcctatgccgccTGTgcaggtaagcagagccttaa
gcaggacccagacaagttGGAGACGATCATGAGGCCCTACAGAGTGCAAC
>Capsid_DMS-1_Thr41Asp
TCATTCACCTATTCGTGCCGAAGCTCGTCTCCaatcaaacatgggctcacaagtgtccac
acaacgctccggttcacacgaaaactctaactcagctaccgagggttccactataaacta
tactaccattaattactataaagattcctatgccgccGACgcaggtaagcagagccttaa
gcaggacccagacaagttGGAGACGATCATGAGGCCCTACAGAGTGCAAC
>Capsid_DMS-1_Thr41Ser
TCATTCACCTATTCGTGCCGAAGCTCGTCTCCaatcaaacatgggctcacaagtgtccac
acaacgctccggttcacacgaaaactctaactcagctaccgagggttccactataaacta
tactaccattaattactataaagattcctatgccgccTCGgcaggtaagcagagccttaa
gcaggacccagacaagttGGAGACGATCATGAGGCCCTACAGAGTGCAAC
>Capsid_DMS-1_Thr41Gln
TCATTCACCTATTCGTGCCGAAGCTCGTCTCCaatcaaacatgggctcacaagtgtccac
acaacgctccggttcacacgaaaactctaactcagctaccgagggttccactataaacta
tactaccattaattactataaagattcctatgccgccCAGgcaggtaagcagagccttaa
gcaggacccagacaagttGGAGACGATCATGAGGCCCTACAGAGTGCAAC
>Capsid_DMS-1_Thr41Met
TCATTCACCTATTCGTGCCGAAGCTCGTCTCCaatcaaacatgggctcacaagtgtccac
acaacgctccggttcacacgaaaactctaactcagctaccgagggttccactataaacta
tactaccattaattactataaagattcctatgccgccATGgcaggtaagcagagccttaa
gcaggacccagacaagttGGAGACGATCATGAGGCCCTACAGAGTGCAAC
>Capsid_DMS-1_Thr41Asn
TCATTCACCTATTCGTGCCGAAGCTCGTCTCCaatcaaacatgggctcacaagtgtccac
acaacgctccggttcacacgaaaactctaactcagctaccgagggttccactataaacta
tactaccattaattactataaagattcctatgccgccAATgcaggtaagcagagccttaa
gcaggacccagacaagttGGAGACGATCATGAGGCCCTACAGAGTGCAAC
>Capsid_DMS-1_Thr41Pro
TCATTCACCTATTCGTGCCGAAGCTCGTCTCCaatcaaacatgggctcacaagtgtccac
acaacgctccggttcacacgaaaactctaactcagctaccgagggttccactataaacta
tactaccattaattactataaagattcctatgccgccCCCgcaggtaagcagagccttaa
gcaggacccagacaagttGGAGACGATCATGAGGCCCTACAGAGTGCAAC
>Capsid_DMS-1_Thr41Lys
TCATTCACCTATTCGTGCCGAAGCTCGTCTCCaatcaaacatgggctcacaagtgtccac
acaacgctccggttcacacgaaaactctaactcagctaccgagggttccactataaacta
tactaccattaattactataaagattcctatgccgccAAAgcaggtaagcagagccttaa
gcaggacccagacaagttGGAGACGATCATGAGGCCCTACAGAGTGCAAC
>Capsid_DMS-1_Thr41Phe
TCATTCACCTATTCGTGCCGAAGCTCGTCTCCaatcaaacatgggctcacaagtgtccac
acaacgctccggttcacacgaaaactctaactcagctaccgagggttccactataaacta
tactaccattaattactataaagattcctatgccgccTTTgcaggtaagcagagccttaa
gcaggacccagacaagttGGAGACGATCATGAGGCCCTACAGAGTGCAAC
>Capsid_DMS-1_Thr41Ala
TCATTCACCTATTCGTGCCGAAGCTCGTCTCCaatcaaacatgggctcacaagtgtccac
acaacgctccggttcacacgaaaactctaactcagctaccgagggttccactataaacta
tactaccattaattactataaagattcctatgccgccGCTgcaggtaagcagagccttaa
gcaggacccagacaagttGGAGACGATCATGAGGCCCTACAGAGTGCAAC
>Capsid_DMS-1_Thr41Gly
TCATTCACCTATTCGTGCCGAAGCTCGTCTCCaatcaaacatgggctcacaagtgtccac
acaacgctccggttcacacgaaaactctaactcagctaccgagggttccactataaacta
tactaccattaattactataaagattcctatgccgccGGAgcaggtaagcagagccttaa
gcaggacccagacaagttGGAGACGATCATGAGGCCCTACAGAGTGCAAC
>Capsid_DMS-1_Thr41Ile
TCATTCACCTATTCGTGCCGAAGCTCGTCTCCaatcaaacatgggctcacaagtgtccac
acaacgctccggttcacacgaaaactctaactcagctaccgagggttccactataaacta
tactaccattaattactataaagattcctatgccgccATCgcaggtaagcagagccttaa
gcaggacccagacaagttGGAGACGATCATGAGGCCCTACAGAGTGCAAC
>Capsid_DMS-1_Thr41Leu
TCATTCACCTATTCGTGCCGAAGCTCGTCTCCaatcaaacatgggctcacaagtgtccac
acaacgctccggttcacacgaaaactctaactcagctaccgagggttccactataaacta
tactaccattaattactataaagattcctatgccgccCTTgcaggtaagcagagccttaa
gcaggacccagacaagttGGAGACGATCATGAGGCCCTACAGAGTGCAAC
>Capsid_DMS-1_Thr41His
TCATTCACCTATTCGTGCCGAAGCTCGTCTCCaatcaaacatgggctcacaagtgtccac
acaacgctccggttcacacgaaaactctaactcagctaccgagggttccactataaacta
tactaccattaattactataaagattcctatgccgccCATgcaggtaagcagagccttaa
gcaggacccagacaagttGGAGACGATCATGAGGCCCTACAGAGTGCAAC
>Capsid_DMS-1_Thr41Arg
TCATTCACCTATTCGTGCCGAAGCTCGTCTCCaatcaaacatgggctcacaagtgtccac
acaacgctccggttcacacgaaaactctaactcagctaccgagggttccactataaacta
tactaccattaattactataaagattcctatgccgccCGTgcaggtaagcagagccttaa
gcaggacccagacaagttGGAGACGATCATGAGGCCCTACAGAGTGCAAC
>Capsid_DMS-1_Thr41Trp
TCATTCACCTATTCGTGCCGAAGCTCGTCTCCaatcaaacatgggctcacaagtgtccac
acaacgctccggttcacacgaaaactctaactcagctaccgagggttccactataaacta
tactaccattaattactataaagattcctatgccgccTGGgcaggtaagcagagccttaa
gcaggacccagacaagttGGAGACGATCATGAGGCCCTACAGAGTGCAAC
>Capsid_DMS-1_Thr41Val
TCATTCACCTATTCGTGCCGAAGCTCGTCTCCaatcaaacatgggctcacaagtgtccac
acaacgctccggttcacacgaaaactctaactcagctaccgagggttccactataaacta
tactaccattaattactataaagattcctatgccgccGTAgcaggtaagcagagccttaa
gcaggacccagacaagttGGAGACGATCATGAGGCCCTACAGAGTGCAAC
>Capsid_DMS-1_Thr41Glu
TCATTCACCTATTCGTGCCGAAGCTCGTCTCCaatcaaacatgggctcacaagtgtccac
acaacgctccggttcacacgaaaactctaactcagctaccgagggttccactataaacta
tactaccattaattactataaagattcctatgccgccGAAgcaggtaagcagagccttaa
gcaggacccagacaagttGGAGACGATCATGAGGCCCTACAGAGTGCAAC
>Capsid_DMS-1_Thr41Tyr
TCATTCACCTATTCGTGCCGAAGCTCGTCTCCaatcaaacatgggctcacaagtgtccac
acaacgctccggttcacacgaaaactctaactcagctaccgagggttccactataaacta
tactaccattaattactataaagattcctatgccgccTACgcaggtaagcagagccttaa
gcaggacccagacaagttGGAGACGATCATGAGGCCCTACAGAGTGCAAC
>Capsid_DMS-1_Ala42Cys
TCATTCACCTATTCGTGCCGAAGCTCGTCTCCaatcaaacatgggctcacaagtgtccac
acaacgctccggttcacacgaaaactctaactcagctaccgagggttccactataaacta
tactaccattaattactataaagattcctatgccgccacaTGCggtaagcagagccttaa
gcaggacccagacaagttGGAGACGATCATGAGGCCCTACAGAGTGCAAC
>Capsid_DMS-1_Ala42Asp
TCATTCACCTATTCGTGCCGAAGCTCGTCTCCaatcaaacatgggctcacaagtgtccac
acaacgctccggttcacacgaaaactctaactcagctaccgagggttccactataaacta
tactaccattaattactataaagattcctatgccgccacaGATggtaagcagagccttaa
gcaggacccagacaagttGGAGACGATCATGAGGCCCTACAGAGTGCAAC
>Capsid_DMS-1_Ala42Ser
TCATTCACCTATTCGTGCCGAAGCTCGTCTCCaatcaaacatgggctcacaagtgtccac
acaacgctccggttcacacgaaaactctaactcagctaccgagggttccactataaacta
tactaccattaattactataaagattcctatgccgccacaTCGggtaagcagagccttaa
gcaggacccagacaagttGGAGACGATCATGAGGCCCTACAGAGTGCAAC
>Capsid_DMS-1_Ala42Gln
TCATTCACCTATTCGTGCCGAAGCTCGTCTCCaatcaaacatgggctcacaagtgtccac
acaacgctccggttcacacgaaaactctaactcagctaccgagggttccactataaacta
tactaccattaattactataaagattcctatgccgccacaCAGggtaagcagagccttaa
gcaggacccagacaagttGGAGACGATCATGAGGCCCTACAGAGTGCAAC
>Capsid_DMS-1_Ala42Met
TCATTCACCTATTCGTGCCGAAGCTCGTCTCCaatcaaacatgggctcacaagtgtccac
acaacgctccggttcacacgaaaactctaactcagctaccgagggttccactataaacta
tactaccattaattactataaagattcctatgccgccacaATGggtaagcagagccttaa
gcaggacccagacaagttGGAGACGATCATGAGGCCCTACAGAGTGCAAC
>Capsid_DMS-1_Ala42Asn
TCATTCACCTATTCGTGCCGAAGCTCGTCTCCaatcaaacatgggctcacaagtgtccac
acaacgctccggttcacacgaaaactctaactcagctaccgagggttccactataaacta
tactaccattaattactataaagattcctatgccgccacaAATggtaagcagagccttaa
gcaggacccagacaagttGGAGACGATCATGAGGCCCTACAGAGTGCAAC
>Capsid_DMS-1_Ala42Pro
TCATTCACCTATTCGTGCCGAAGCTCGTCTCCaatcaaacatgggctcacaagtgtccac
acaacgctccggttcacacgaaaactctaactcagctaccgagggttccactataaacta
tactaccattaattactataaagattcctatgccgccacaCCGggtaagcagagccttaa
gcaggacccagacaagttGGAGACGATCATGAGGCCCTACAGAGTGCAAC
>Capsid_DMS-1_Ala42Lys
TCATTCACCTATTCGTGCCGAAGCTCGTCTCCaatcaaacatgggctcacaagtgtccac
acaacgctccggttcacacgaaaactctaactcagctaccgagggttccactataaacta
tactaccattaattactataaagattcctatgccgccacaAAAggtaagcagagccttaa
gcaggacccagacaagttGGAGACGATCATGAGGCCCTACAGAGTGCAAC
>Capsid_DMS-1_Ala42Thr
TCATTCACCTATTCGTGCCGAAGCTCGTCTCCaatcaaacatgggctcacaagtgtccac
acaacgctccggttcacacgaaaactctaactcagctaccgagggttccactataaacta
tactaccattaattactataaagattcctatgccgccacaACGggtaagcagagccttaa
gcaggacccagacaagttGGAGACGATCATGAGGCCCTACAGAGTGCAAC
>Capsid_DMS-1_Ala42Phe
TCATTCACCTATTCGTGCCGAAGCTCGTCTCCaatcaaacatgggctcacaagtgtccac
acaacgctccggttcacacgaaaactctaactcagctaccgagggttccactataaacta
tactaccattaattactataaagattcctatgccgccacaTTTggtaagcagagccttaa
gcaggacccagacaagttGGAGACGATCATGAGGCCCTACAGAGTGCAAC
>Capsid_DMS-1_Ala42Gly
TCATTCACCTATTCGTGCCGAAGCTCGTCTCCaatcaaacatgggctcacaagtgtccac
acaacgctccggttcacacgaaaactctaactcagctaccgagggttccactataaacta
tactaccattaattactataaagattcctatgccgccacaGGAggtaagcagagccttaa
gcaggacccagacaagttGGAGACGATCATGAGGCCCTACAGAGTGCAAC
>Capsid_DMS-1_Ala42Ile
TCATTCACCTATTCGTGCCGAAGCTCGTCTCCaatcaaacatgggctcacaagtgtccac
acaacgctccggttcacacgaaaactctaactcagctaccgagggttccactataaacta
tactaccattaattactataaagattcctatgccgccacaATTggtaagcagagccttaa
gcaggacccagacaagttGGAGACGATCATGAGGCCCTACAGAGTGCAAC
>Capsid_DMS-1_Ala42Leu
TCATTCACCTATTCGTGCCGAAGCTCGTCTCCaatcaaacatgggctcacaagtgtccac
acaacgctccggttcacacgaaaactctaactcagctaccgagggttccactataaacta
tactaccattaattactataaagattcctatgccgccacaCTTggtaagcagagccttaa
gcaggacccagacaagttGGAGACGATCATGAGGCCCTACAGAGTGCAAC
>Capsid_DMS-1_Ala42His
TCATTCACCTATTCGTGCCGAAGCTCGTCTCCaatcaaacatgggctcacaagtgtccac
acaacgctccggttcacacgaaaactctaactcagctaccgagggttccactataaacta
tactaccattaattactataaagattcctatgccgccacaCACggtaagcagagccttaa
gcaggacccagacaagttGGAGACGATCATGAGGCCCTACAGAGTGCAAC
>Capsid_DMS-1_Ala42Arg
TCATTCACCTATTCGTGCCGAAGCTCGTCTCCaatcaaacatgggctcacaagtgtccac
acaacgctccggttcacacgaaaactctaactcagctaccgagggttccactataaacta
tactaccattaattactataaagattcctatgccgccacaAGAggtaagcagagccttaa
gcaggacccagacaagttGGAGACGATCATGAGGCCCTACAGAGTGCAAC
>Capsid_DMS-1_Ala42Trp
TCATTCACCTATTCGTGCCGAAGCTCGTCTCCaatcaaacatgggctcacaagtgtccac
acaacgctccggttcacacgaaaactctaactcagctaccgagggttccactataaacta
tactaccattaattactataaagattcctatgccgccacaTGGggtaagcagagccttaa
gcaggacccagacaagttGGAGACGATCATGAGGCCCTACAGAGTGCAAC
>Capsid_DMS-1_Ala42Val
TCATTCACCTATTCGTGCCGAAGCTCGTCTCCaatcaaacatgggctcacaagtgtccac
acaacgctccggttcacacgaaaactctaactcagctaccgagggttccactataaacta
tactaccattaattactataaagattcctatgccgccacaGTGggtaagcagagccttaa
gcaggacccagacaagttGGAGACGATCATGAGGCCCTACAGAGTGCAAC
>Capsid_DMS-1_Ala42Glu
TCATTCACCTATTCGTGCCGAAGCTCGTCTCCaatcaaacatgggctcacaagtgtccac
acaacgctccggttcacacgaaaactctaactcagctaccgagggttccactataaacta
tactaccattaattactataaagattcctatgccgccacaGAGggtaagcagagccttaa
gcaggacccagacaagttGGAGACGATCATGAGGCCCTACAGAGTGCAAC
>Capsid_DMS-1_Ala42Tyr
TCATTCACCTATTCGTGCCGAAGCTCGTCTCCaatcaaacatgggctcacaagtgtccac
acaacgctccggttcacacgaaaactctaactcagctaccgagggttccactataaacta
tactaccattaattactataaagattcctatgccgccacaTATggtaagcagagccttaa
gcaggacccagacaagttGGAGACGATCATGAGGCCCTACAGAGTGCAAC
>Capsid_DMS-1_Gly43Cys
TCATTCACCTATTCGTGCCGAAGCTCGTCTCCaatcaaacatgggctcacaagtgtccac
acaacgctccggttcacacgaaaactctaactcagctaccgagggttccactataaacta
tactaccattaattactataaagattcctatgccgccacagcaTGTaagcagagccttaa
gcaggacccagacaagttGGAGACGATCATGAGGCCCTACAGAGTGCAAC
>Capsid_DMS-1_Gly43Asp
TCATTCACCTATTCGTGCCGAAGCTCGTCTCCaatcaaacatgggctcacaagtgtccac
acaacgctccggttcacacgaaaactctaactcagctaccgagggttccactataaacta
tactaccattaattactataaagattcctatgccgccacagcaGATaagcagagccttaa
gcaggacccagacaagttGGAGACGATCATGAGGCCCTACAGAGTGCAAC
>Capsid_DMS-1_Gly43Ser
TCATTCACCTATTCGTGCCGAAGCTCGTCTCCaatcaaacatgggctcacaagtgtccac
acaacgctccggttcacacgaaaactctaactcagctaccgagggttccactataaacta
tactaccattaattactataaagattcctatgccgccacagcaTCGaagcagagccttaa
gcaggacccagacaagttGGAGACGATCATGAGGCCCTACAGAGTGCAAC
>Capsid_DMS-1_Gly43Gln
TCATTCACCTATTCGTGCCGAAGCTCGTCTCCaatcaaacatgggctcacaagtgtccac
acaacgctccggttcacacgaaaactctaactcagctaccgagggttccactataaacta
tactaccattaattactataaagattcctatgccgccacagcaCAGaagcagagccttaa
gcaggacccagacaagttGGAGACGATCATGAGGCCCTACAGAGTGCAAC
>Capsid_DMS-1_Gly43Met
TCATTCACCTATTCGTGCCGAAGCTCGTCTCCaatcaaacatgggctcacaagtgtccac
acaacgctccggttcacacgaaaactctaactcagctaccgagggttccactataaacta
tactaccattaattactataaagattcctatgccgccacagcaATGaagcagagccttaa
gcaggacccagacaagttGGAGACGATCATGAGGCCCTACAGAGTGCAAC
>Capsid_DMS-1_Gly43Asn
TCATTCACCTATTCGTGCCGAAGCTCGTCTCCaatcaaacatgggctcacaagtgtccac
acaacgctccggttcacacgaaaactctaactcagctaccgagggttccactataaacta
tactaccattaattactataaagattcctatgccgccacagcaAACaagcagagccttaa
gcaggacccagacaagttGGAGACGATCATGAGGCCCTACAGAGTGCAAC
>Capsid_DMS-1_Gly43Pro
TCATTCACCTATTCGTGCCGAAGCTCGTCTCCaatcaaacatgggctcacaagtgtccac
acaacgctccggttcacacgaaaactctaactcagctaccgagggttccactataaacta
tactaccattaattactataaagattcctatgccgccacagcaCCAaagcagagccttaa
gcaggacccagacaagttGGAGACGATCATGAGGCCCTACAGAGTGCAAC
>Capsid_DMS-1_Gly43Lys
TCATTCACCTATTCGTGCCGAAGCTCGTCTCCaatcaaacatgggctcacaagtgtccac
acaacgctccggttcacacgaaaactctaactcagctaccgagggttccactataaacta
tactaccattaattactataaagattcctatgccgccacagcaAAAaagcagagccttaa
gcaggacccagacaagttGGAGACGATCATGAGGCCCTACAGAGTGCAAC
>Capsid_DMS-1_Gly43Thr
TCATTCACCTATTCGTGCCGAAGCTCGTCTCCaatcaaacatgggctcacaagtgtccac
acaacgctccggttcacacgaaaactctaactcagctaccgagggttccactataaacta
tactaccattaattactataaagattcctatgccgccacagcaACAaagcagagccttaa
gcaggacccagacaagttGGAGACGATCATGAGGCCCTACAGAGTGCAAC
>Capsid_DMS-1_Gly43Phe
TCATTCACCTATTCGTGCCGAAGCTCGTCTCCaatcaaacatgggctcacaagtgtccac
acaacgctccggttcacacgaaaactctaactcagctaccgagggttccactataaacta
tactaccattaattactataaagattcctatgccgccacagcaTTCaagcagagccttaa
gcaggacccagacaagttGGAGACGATCATGAGGCCCTACAGAGTGCAAC
>Capsid_DMS-1_Gly43Ala
TCATTCACCTATTCGTGCCGAAGCTCGTCTCCaatcaaacatgggctcacaagtgtccac
acaacgctccggttcacacgaaaactctaactcagctaccgagggttccactataaacta
tactaccattaattactataaagattcctatgccgccacagcaGCGaagcagagccttaa
gcaggacccagacaagttGGAGACGATCATGAGGCCCTACAGAGTGCAAC
>Capsid_DMS-1_Gly43Ile
TCATTCACCTATTCGTGCCGAAGCTCGTCTCCaatcaaacatgggctcacaagtgtccac
acaacgctccggttcacacgaaaactctaactcagctaccgagggttccactataaacta
tactaccattaattactataaagattcctatgccgccacagcaATCaagcagagccttaa
gcaggacccagacaagttGGAGACGATCATGAGGCCCTACAGAGTGCAAC
>Capsid_DMS-1_Gly43Leu
TCATTCACCTATTCGTGCCGAAGCTCGTCTCCaatcaaacatgggctcacaagtgtccac
acaacgctccggttcacacgaaaactctaactcagctaccgagggttccactataaacta
tactaccattaattactataaagattcctatgccgccacagcaCTTaagcagagccttaa
gcaggacccagacaagttGGAGACGATCATGAGGCCCTACAGAGTGCAAC
>Capsid_DMS-1_Gly43His
TCATTCACCTATTCGTGCCGAAGCTCGTCTCCaatcaaacatgggctcacaagtgtccac
acaacgctccggttcacacgaaaactctaactcagctaccgagggttccactataaacta
tactaccattaattactataaagattcctatgccgccacagcaCATaagcagagccttaa
gcaggacccagacaagttGGAGACGATCATGAGGCCCTACAGAGTGCAAC
>Capsid_DMS-1_Gly43Arg
TCATTCACCTATTCGTGCCGAAGCTCGTCTCCaatcaaacatgggctcacaagtgtccac
acaacgctccggttcacacgaaaactctaactcagctaccgagggttccactataaacta
tactaccattaattactataaagattcctatgccgccacagcaAGAaagcagagccttaa
gcaggacccagacaagttGGAGACGATCATGAGGCCCTACAGAGTGCAAC
>Capsid_DMS-1_Gly43Trp
TCATTCACCTATTCGTGCCGAAGCTCGTCTCCaatcaaacatgggctcacaagtgtccac
acaacgctccggttcacacgaaaactctaactcagctaccgagggttccactataaacta
tactaccattaattactataaagattcctatgccgccacagcaTGGaagcagagccttaa
gcaggacccagacaagttGGAGACGATCATGAGGCCCTACAGAGTGCAAC
>Capsid_DMS-1_Gly43Val
TCATTCACCTATTCGTGCCGAAGCTCGTCTCCaatcaaacatgggctcacaagtgtccac
acaacgctccggttcacacgaaaactctaactcagctaccgagggttccactataaacta
tactaccattaattactataaagattcctatgccgccacagcaGTGaagcagagccttaa
gcaggacccagacaagttGGAGACGATCATGAGGCCCTACAGAGTGCAAC
>Capsid_DMS-1_Gly43Glu
TCATTCACCTATTCGTGCCGAAGCTCGTCTCCaatcaaacatgggctcacaagtgtccac
acaacgctccggttcacacgaaaactctaactcagctaccgagggttccactataaacta
tactaccattaattactataaagattcctatgccgccacagcaGAAaagcagagccttaa
gcaggacccagacaagttGGAGACGATCATGAGGCCCTACAGAGTGCAAC
>Capsid_DMS-1_Gly43Tyr
TCATTCACCTATTCGTGCCGAAGCTCGTCTCCaatcaaacatgggctcacaagtgtccac
acaacgctccggttcacacgaaaactctaactcagctaccgagggttccactataaacta
tactaccattaattactataaagattcctatgccgccacagcaTATaagcagagccttaa
gcaggacccagacaagttGGAGACGATCATGAGGCCCTACAGAGTGCAAC
>Capsid_DMS-1_Lys44Cys
TCATTCACCTATTCGTGCCGAAGCTCGTCTCCaatcaaacatgggctcacaagtgtccac
acaacgctccggttcacacgaaaactctaactcagctaccgagggttccactataaacta
tactaccattaattactataaagattcctatgccgccacagcaggtTGCcagagccttaa
gcaggacccagacaagttGGAGACGATCATGAGGCCCTACAGAGTGCAAC
>Capsid_DMS-1_Lys44Asp
TCATTCACCTATTCGTGCCGAAGCTCGTCTCCaatcaaacatgggctcacaagtgtccac
acaacgctccggttcacacgaaaactctaactcagctaccgagggttccactataaacta
tactaccattaattactataaagattcctatgccgccacagcaggtGATcagagccttaa
gcaggacccagacaagttGGAGACGATCATGAGGCCCTACAGAGTGCAAC
>Capsid_DMS-1_Lys44Ser
TCATTCACCTATTCGTGCCGAAGCTCGTCTCCaatcaaacatgggctcacaagtgtccac
acaacgctccggttcacacgaaaactctaactcagctaccgagggttccactataaacta
tactaccattaattactataaagattcctatgccgccacagcaggtTCTcagagccttaa
gcaggacccagacaagttGGAGACGATCATGAGGCCCTACAGAGTGCAAC
>Capsid_DMS-1_Lys44Gln
TCATTCACCTATTCGTGCCGAAGCTCGTCTCCaatcaaacatgggctcacaagtgtccac
acaacgctccggttcacacgaaaactctaactcagctaccgagggttccactataaacta
tactaccattaattactataaagattcctatgccgccacagcaggtCAGcagagccttaa
gcaggacccagacaagttGGAGACGATCATGAGGCCCTACAGAGTGCAAC
>Capsid_DMS-1_Lys44Met
TCATTCACCTATTCGTGCCGAAGCTCGTCTCCaatcaaacatgggctcacaagtgtccac
acaacgctccggttcacacgaaaactctaactcagctaccgagggttccactataaacta
tactaccattaattactataaagattcctatgccgccacagcaggtATGcagagccttaa
gcaggacccagacaagttGGAGACGATCATGAGGCCCTACAGAGTGCAAC
>Capsid_DMS-1_Lys44Asn
TCATTCACCTATTCGTGCCGAAGCTCGTCTCCaatcaaacatgggctcacaagtgtccac
acaacgctccggttcacacgaaaactctaactcagctaccgagggttccactataaacta
tactaccattaattactataaagattcctatgccgccacagcaggtAATcagagccttaa
gcaggacccagacaagttGGAGACGATCATGAGGCCCTACAGAGTGCAAC
>Capsid_DMS-1_Lys44Pro
TCATTCACCTATTCGTGCCGAAGCTCGTCTCCaatcaaacatgggctcacaagtgtccac
acaacgctccggttcacacgaaaactctaactcagctaccgagggttccactataaacta
tactaccattaattactataaagattcctatgccgccacagcaggtCCCcagagccttaa
gcaggacccagacaagttGGAGACGATCATGAGGCCCTACAGAGTGCAAC
>Capsid_DMS-1_Lys44Thr
TCATTCACCTATTCGTGCCGAAGCTCGTCTCCaatcaaacatgggctcacaagtgtccac
acaacgctccggttcacacgaaaactctaactcagctaccgagggttccactataaacta
tactaccattaattactataaagattcctatgccgccacagcaggtACAcagagccttaa
gcaggacccagacaagttGGAGACGATCATGAGGCCCTACAGAGTGCAAC
>Capsid_DMS-1_Lys44Phe
TCATTCACCTATTCGTGCCGAAGCTCGTCTCCaatcaaacatgggctcacaagtgtccac
acaacgctccggttcacacgaaaactctaactcagctaccgagggttccactataaacta
tactaccattaattactataaagattcctatgccgccacagcaggtTTCcagagccttaa
gcaggacccagacaagttGGAGACGATCATGAGGCCCTACAGAGTGCAAC
>Capsid_DMS-1_Lys44Ala
TCATTCACCTATTCGTGCCGAAGCTCGTCTCCaatcaaacatgggctcacaagtgtccac
acaacgctccggttcacacgaaaactctaactcagctaccgagggttccactataaacta
tactaccattaattactataaagattcctatgccgccacagcaggtGCCcagagccttaa
gcaggacccagacaagttGGAGACGATCATGAGGCCCTACAGAGTGCAAC
>Capsid_DMS-1_Lys44Gly
TCATTCACCTATTCGTGCCGAAGCTCGTCTCCaatcaaacatgggctcacaagtgtccac
acaacgctccggttcacacgaaaactctaactcagctaccgagggttccactataaacta
tactaccattaattactataaagattcctatgccgccacagcaggtGGAcagagccttaa
gcaggacccagacaagttGGAGACGATCATGAGGCCCTACAGAGTGCAAC
>Capsid_DMS-1_Lys44Ile
TCATTCACCTATTCGTGCCGAAGCTCGTCTCCaatcaaacatgggctcacaagtgtccac
acaacgctccggttcacacgaaaactctaactcagctaccgagggttccactataaacta
tactaccattaattactataaagattcctatgccgccacagcaggtATAcagagccttaa
gcaggacccagacaagttGGAGACGATCATGAGGCCCTACAGAGTGCAAC
>Capsid_DMS-1_Lys44Leu
TCATTCACCTATTCGTGCCGAAGCTCGTCTCCaatcaaacatgggctcacaagtgtccac
acaacgctccggttcacacgaaaactctaactcagctaccgagggttccactataaacta
tactaccattaattactataaagattcctatgccgccacagcaggtCTGcagagccttaa
gcaggacccagacaagttGGAGACGATCATGAGGCCCTACAGAGTGCAAC
>Capsid_DMS-1_Lys44His
TCATTCACCTATTCGTGCCGAAGCTCGTCTCCaatcaaacatgggctcacaagtgtccac
acaacgctccggttcacacgaaaactctaactcagctaccgagggttccactataaacta
tactaccattaattactataaagattcctatgccgccacagcaggtCACcagagccttaa
gcaggacccagacaagttGGAGACGATCATGAGGCCCTACAGAGTGCAAC
>Capsid_DMS-1_Lys44Arg
TCATTCACCTATTCGTGCCGAAGCTCGTCTCCaatcaaacatgggctcacaagtgtccac
acaacgctccggttcacacgaaaactctaactcagctaccgagggttccactataaacta
tactaccattaattactataaagattcctatgccgccacagcaggtCGCcagagccttaa
gcaggacccagacaagttGGAGACGATCATGAGGCCCTACAGAGTGCAAC
>Capsid_DMS-1_Lys44Trp
TCATTCACCTATTCGTGCCGAAGCTCGTCTCCaatcaaacatgggctcacaagtgtccac
acaacgctccggttcacacgaaaactctaactcagctaccgagggttccactataaacta
tactaccattaattactataaagattcctatgccgccacagcaggtTGGcagagccttaa
gcaggacccagacaagttGGAGACGATCATGAGGCCCTACAGAGTGCAAC
>Capsid_DMS-1_Lys44Val
TCATTCACCTATTCGTGCCGAAGCTCGTCTCCaatcaaacatgggctcacaagtgtccac
acaacgctccggttcacacgaaaactctaactcagctaccgagggttccactataaacta
tactaccattaattactataaagattcctatgccgccacagcaggtGTAcagagccttaa
gcaggacccagacaagttGGAGACGATCATGAGGCCCTACAGAGTGCAAC
>Capsid_DMS-1_Lys44Glu
TCATTCACCTATTCGTGCCGAAGCTCGTCTCCaatcaaacatgggctcacaagtgtccac
acaacgctccggttcacacgaaaactctaactcagctaccgagggttccactataaacta
tactaccattaattactataaagattcctatgccgccacagcaggtGAAcagagccttaa
gcaggacccagacaagttGGAGACGATCATGAGGCCCTACAGAGTGCAAC
>Capsid_DMS-1_Lys44Tyr
TCATTCACCTATTCGTGCCGAAGCTCGTCTCCaatcaaacatgggctcacaagtgtccac
acaacgctccggttcacacgaaaactctaactcagctaccgagggttccactataaacta
tactaccattaattactataaagattcctatgccgccacagcaggtTACcagagccttaa
gcaggacccagacaagttGGAGACGATCATGAGGCCCTACAGAGTGCAAC
>Capsid_DMS-1_Gln45Cys
TCATTCACCTATTCGTGCCGAAGCTCGTCTCCaatcaaacatgggctcacaagtgtccac
acaacgctccggttcacacgaaaactctaactcagctaccgagggttccactataaacta
tactaccattaattactataaagattcctatgccgccacagcaggtaagTGTagccttaa
gcaggacccagacaagttGGAGACGATCATGAGGCCCTACAGAGTGCAAC
>Capsid_DMS-1_Gln45Asp
TCATTCACCTATTCGTGCCGAAGCTCGTCTCCaatcaaacatgggctcacaagtgtccac
acaacgctccggttcacacgaaaactctaactcagctaccgagggttccactataaacta
tactaccattaattactataaagattcctatgccgccacagcaggtaagGACagccttaa
gcaggacccagacaagttGGAGACGATCATGAGGCCCTACAGAGTGCAAC
>Capsid_DMS-1_Gln45Ser
TCATTCACCTATTCGTGCCGAAGCTCGTCTCCaatcaaacatgggctcacaagtgtccac
acaacgctccggttcacacgaaaactctaactcagctaccgagggttccactataaacta
tactaccattaattactataaagattcctatgccgccacagcaggtaagAGCagccttaa
gcaggacccagacaagttGGAGACGATCATGAGGCCCTACAGAGTGCAAC
>Capsid_DMS-1_Gln45Met
TCATTCACCTATTCGTGCCGAAGCTCGTCTCCaatcaaacatgggctcacaagtgtccac
acaacgctccggttcacacgaaaactctaactcagctaccgagggttccactataaacta
tactaccattaattactataaagattcctatgccgccacagcaggtaagATGagccttaa
gcaggacccagacaagttGGAGACGATCATGAGGCCCTACAGAGTGCAAC
>Capsid_DMS-1_Gln45Asn
TCATTCACCTATTCGTGCCGAAGCTCGTCTCCaatcaaacatgggctcacaagtgtccac
acaacgctccggttcacacgaaaactctaactcagctaccgagggttccactataaacta
tactaccattaattactataaagattcctatgccgccacagcaggtaagAACagccttaa
gcaggacccagacaagttGGAGACGATCATGAGGCCCTACAGAGTGCAAC
>Capsid_DMS-1_Gln45Pro
TCATTCACCTATTCGTGCCGAAGCTCGTCTCCaatcaaacatgggctcacaagtgtccac
acaacgctccggttcacacgaaaactctaactcagctaccgagggttccactataaacta
tactaccattaattactataaagattcctatgccgccacagcaggtaagCCAagccttaa
gcaggacccagacaagttGGAGACGATCATGAGGCCCTACAGAGTGCAAC
>Capsid_DMS-1_Gln45Lys
TCATTCACCTATTCGTGCCGAAGCTCGTCTCCaatcaaacatgggctcacaagtgtccac
acaacgctccggttcacacgaaaactctaactcagctaccgagggttccactataaacta
tactaccattaattactataaagattcctatgccgccacagcaggtaagAAGagccttaa
gcaggacccagacaagttGGAGACGATCATGAGGCCCTACAGAGTGCAAC
>Capsid_DMS-1_Gln45Thr
TCATTCACCTATTCGTGCCGAAGCTCGTCTCCaatcaaacatgggctcacaagtgtccac
acaacgctccggttcacacgaaaactctaactcagctaccgagggttccactataaacta
tactaccattaattactataaagattcctatgccgccacagcaggtaagACAagccttaa
gcaggacccagacaagttGGAGACGATCATGAGGCCCTACAGAGTGCAAC
>Capsid_DMS-1_Gln45Phe
TCATTCACCTATTCGTGCCGAAGCTCGTCTCCaatcaaacatgggctcacaagtgtccac
acaacgctccggttcacacgaaaactctaactcagctaccgagggttccactataaacta
tactaccattaattactataaagattcctatgccgccacagcaggtaagTTCagccttaa
gcaggacccagacaagttGGAGACGATCATGAGGCCCTACAGAGTGCAAC
>Capsid_DMS-1_Gln45Ala
TCATTCACCTATTCGTGCCGAAGCTCGTCTCCaatcaaacatgggctcacaagtgtccac
acaacgctccggttcacacgaaaactctaactcagctaccgagggttccactataaacta
tactaccattaattactataaagattcctatgccgccacagcaggtaagGCGagccttaa
gcaggacccagacaagttGGAGACGATCATGAGGCCCTACAGAGTGCAAC
>Capsid_DMS-1_Gln45Gly
TCATTCACCTATTCGTGCCGAAGCTCGTCTCCaatcaaacatgggctcacaagtgtccac
acaacgctccggttcacacgaaaactctaactcagctaccgagggttccactataaacta
tactaccattaattactataaagattcctatgccgccacagcaggtaagGGTagccttaa
gcaggacccagacaagttGGAGACGATCATGAGGCCCTACAGAGTGCAAC
>Capsid_DMS-1_Gln45Ile
TCATTCACCTATTCGTGCCGAAGCTCGTCTCCaatcaaacatgggctcacaagtgtccac
acaacgctccggttcacacgaaaactctaactcagctaccgagggttccactataaacta
tactaccattaattactataaagattcctatgccgccacagcaggtaagATTagccttaa
gcaggacccagacaagttGGAGACGATCATGAGGCCCTACAGAGTGCAAC
>Capsid_DMS-1_Gln45Leu
TCATTCACCTATTCGTGCCGAAGCTCGTCTCCaatcaaacatgggctcacaagtgtccac
acaacgctccggttcacacgaaaactctaactcagctaccgagggttccactataaacta
tactaccattaattactataaagattcctatgccgccacagcaggtaagCTAagccttaa
gcaggacccagacaagttGGAGACGATCATGAGGCCCTACAGAGTGCAAC
>Capsid_DMS-1_Gln45His
TCATTCACCTATTCGTGCCGAAGCTCGTCTCCaatcaaacatgggctcacaagtgtccac
acaacgctccggttcacacgaaaactctaactcagctaccgagggttccactataaacta
tactaccattaattactataaagattcctatgccgccacagcaggtaagCATagccttaa
gcaggacccagacaagttGGAGACGATCATGAGGCCCTACAGAGTGCAAC
>Capsid_DMS-1_Gln45Arg
TCATTCACCTATTCGTGCCGAAGCTCGTCTCCaatcaaacatgggctcacaagtgtccac
acaacgctccggttcacacgaaaactctaactcagctaccgagggttccactataaacta
tactaccattaattactataaagattcctatgccgccacagcaggtaagCGCagccttaa
gcaggacccagacaagttGGAGACGATCATGAGGCCCTACAGAGTGCAAC
>Capsid_DMS-1_Gln45Trp
TCATTCACCTATTCGTGCCGAAGCTCGTCTCCaatcaaacatgggctcacaagtgtccac
acaacgctccggttcacacgaaaactctaactcagctaccgagggttccactataaacta
tactaccattaattactataaagattcctatgccgccacagcaggtaagTGGagccttaa
gcaggacccagacaagttGGAGACGATCATGAGGCCCTACAGAGTGCAAC
>Capsid_DMS-1_Gln45Val
TCATTCACCTATTCGTGCCGAAGCTCGTCTCCaatcaaacatgggctcacaagtgtccac
acaacgctccggttcacacgaaaactctaactcagctaccgagggttccactataaacta
tactaccattaattactataaagattcctatgccgccacagcaggtaagGTAagccttaa
gcaggacccagacaagttGGAGACGATCATGAGGCCCTACAGAGTGCAAC
>Capsid_DMS-1_Gln45Glu
TCATTCACCTATTCGTGCCGAAGCTCGTCTCCaatcaaacatgggctcacaagtgtccac
acaacgctccggttcacacgaaaactctaactcagctaccgagggttccactataaacta
tactaccattaattactataaagattcctatgccgccacagcaggtaagGAAagccttaa
gcaggacccagacaagttGGAGACGATCATGAGGCCCTACAGAGTGCAAC
>Capsid_DMS-1_Gln45Tyr
TCATTCACCTATTCGTGCCGAAGCTCGTCTCCaatcaaacatgggctcacaagtgtccac
acaacgctccggttcacacgaaaactctaactcagctaccgagggttccactataaacta
tactaccattaattactataaagattcctatgccgccacagcaggtaagTACagccttaa
gcaggacccagacaagttGGAGACGATCATGAGGCCCTACAGAGTGCAAC
>Capsid_DMS-1_Ser46Cys
TCATTCACCTATTCGTGCCGAAGCTCGTCTCCaatcaaacatgggctcacaagtgtccac
acaacgctccggttcacacgaaaactctaactcagctaccgagggttccactataaacta
tactaccattaattactataaagattcctatgccgccacagcaggtaagcagTGCcttaa
gcaggacccagacaagttGGAGACGATCATGAGGCCCTACAGAGTGCAAC
>Capsid_DMS-1_Ser46Asp
TCATTCACCTATTCGTGCCGAAGCTCGTCTCCaatcaaacatgggctcacaagtgtccac
acaacgctccggttcacacgaaaactctaactcagctaccgagggttccactataaacta
tactaccattaattactataaagattcctatgccgccacagcaggtaagcagGACcttaa
gcaggacccagacaagttGGAGACGATCATGAGGCCCTACAGAGTGCAAC
>Capsid_DMS-1_Ser46Gln
TCATTCACCTATTCGTGCCGAAGCTCGTCTCCaatcaaacatgggctcacaagtgtccac
acaacgctccggttcacacgaaaactctaactcagctaccgagggttccactataaacta
tactaccattaattactataaagattcctatgccgccacagcaggtaagcagCAActtaa
gcaggacccagacaagttGGAGACGATCATGAGGCCCTACAGAGTGCAAC
>Capsid_DMS-1_Ser46Met
TCATTCACCTATTCGTGCCGAAGCTCGTCTCCaatcaaacatgggctcacaagtgtccac
acaacgctccggttcacacgaaaactctaactcagctaccgagggttccactataaacta
tactaccattaattactataaagattcctatgccgccacagcaggtaagcagATGcttaa
gcaggacccagacaagttGGAGACGATCATGAGGCCCTACAGAGTGCAAC
>Capsid_DMS-1_Ser46Asn
TCATTCACCTATTCGTGCCGAAGCTCGTCTCCaatcaaacatgggctcacaagtgtccac
acaacgctccggttcacacgaaaactctaactcagctaccgagggttccactataaacta
tactaccattaattactataaagattcctatgccgccacagcaggtaagcagAATcttaa
gcaggacccagacaagttGGAGACGATCATGAGGCCCTACAGAGTGCAAC
>Capsid_DMS-1_Ser46Pro
TCATTCACCTATTCGTGCCGAAGCTCGTCTCCaatcaaacatgggctcacaagtgtccac
acaacgctccggttcacacgaaaactctaactcagctaccgagggttccactataaacta
tactaccattaattactataaagattcctatgccgccacagcaggtaagcagCCGcttaa
gcaggacccagacaagttGGAGACGATCATGAGGCCCTACAGAGTGCAAC
>Capsid_DMS-1_Ser46Lys
TCATTCACCTATTCGTGCCGAAGCTCGTCTCCaatcaaacatgggctcacaagtgtccac
acaacgctccggttcacacgaaaactctaactcagctaccgagggttccactataaacta
tactaccattaattactataaagattcctatgccgccacagcaggtaagcagAAActtaa
gcaggacccagacaagttGGAGACGATCATGAGGCCCTACAGAGTGCAAC
>Capsid_DMS-1_Ser46Thr
TCATTCACCTATTCGTGCCGAAGCTCGTCTCCaatcaaacatgggctcacaagtgtccac
acaacgctccggttcacacgaaaactctaactcagctaccgagggttccactataaacta
tactaccattaattactataaagattcctatgccgccacagcaggtaagcagACGcttaa
gcaggacccagacaagttGGAGACGATCATGAGGCCCTACAGAGTGCAAC
>Capsid_DMS-1_Ser46Phe
TCATTCACCTATTCGTGCCGAAGCTCGTCTCCaatcaaacatgggctcacaagtgtccac
acaacgctccggttcacacgaaaactctaactcagctaccgagggttccactataaacta
tactaccattaattactataaagattcctatgccgccacagcaggtaagcagTTTcttaa
gcaggacccagacaagttGGAGACGATCATGAGGCCCTACAGAGTGCAAC
>Capsid_DMS-1_Ser46Ala
TCATTCACCTATTCGTGCCGAAGCTCGTCTCCaatcaaacatgggctcacaagtgtccac
acaacgctccggttcacacgaaaactctaactcagctaccgagggttccactataaacta
tactaccattaattactataaagattcctatgccgccacagcaggtaagcagGCActtaa
gcaggacccagacaagttGGAGACGATCATGAGGCCCTACAGAGTGCAAC
>Capsid_DMS-1_Ser46Gly
TCATTCACCTATTCGTGCCGAAGCTCGTCTCCaatcaaacatgggctcacaagtgtccac
acaacgctccggttcacacgaaaactctaactcagctaccgagggttccactataaacta
tactaccattaattactataaagattcctatgccgccacagcaggtaagcagGGActtaa
gcaggacccagacaagttGGAGACGATCATGAGGCCCTACAGAGTGCAAC
>Capsid_DMS-1_Ser46Ile
TCATTCACCTATTCGTGCCGAAGCTCGTCTCCaatcaaacatgggctcacaagtgtccac
acaacgctccggttcacacgaaaactctaactcagctaccgagggttccactataaacta
tactaccattaattactataaagattcctatgccgccacagcaggtaagcagATActtaa
gcaggacccagacaagttGGAGACGATCATGAGGCCCTACAGAGTGCAAC
>Capsid_DMS-1_Ser46Leu
TCATTCACCTATTCGTGCCGAAGCTCGTCTCCaatcaaacatgggctcacaagtgtccac
acaacgctccggttcacacgaaaactctaactcagctaccgagggttccactataaacta
tactaccattaattactataaagattcctatgccgccacagcaggtaagcagTTActtaa
gcaggacccagacaagttGGAGACGATCATGAGGCCCTACAGAGTGCAAC
>Capsid_DMS-1_Ser46His
TCATTCACCTATTCGTGCCGAAGCTCGTCTCCaatcaaacatgggctcacaagtgtccac
acaacgctccggttcacacgaaaactctaactcagctaccgagggttccactataaacta
tactaccattaattactataaagattcctatgccgccacagcaggtaagcagCATcttaa
gcaggacccagacaagttGGAGACGATCATGAGGCCCTACAGAGTGCAAC
>Capsid_DMS-1_Ser46Arg
TCATTCACCTATTCGTGCCGAAGCTCGTCTCCaatcaaacatgggctcacaagtgtccac
acaacgctccggttcacacgaaaactctaactcagctaccgagggttccactataaacta
tactaccattaattactataaagattcctatgccgccacagcaggtaagcagAGActtaa
gcaggacccagacaagttGGAGACGATCATGAGGCCCTACAGAGTGCAAC
>Capsid_DMS-1_Ser46Trp
TCATTCACCTATTCGTGCCGAAGCTCGTCTCCaatcaaacatgggctcacaagtgtccac
acaacgctccggttcacacgaaaactctaactcagctaccgagggttccactataaacta
tactaccattaattactataaagattcctatgccgccacagcaggtaagcagTGGcttaa
gcaggacccagacaagttGGAGACGATCATGAGGCCCTACAGAGTGCAAC
>Capsid_DMS-1_Ser46Val
TCATTCACCTATTCGTGCCGAAGCTCGTCTCCaatcaaacatgggctcacaagtgtccac
acaacgctccggttcacacgaaaactctaactcagctaccgagggttccactataaacta
tactaccattaattactataaagattcctatgccgccacagcaggtaagcagGTGcttaa
gcaggacccagacaagttGGAGACGATCATGAGGCCCTACAGAGTGCAAC
>Capsid_DMS-1_Ser46Glu
TCATTCACCTATTCGTGCCGAAGCTCGTCTCCaatcaaacatgggctcacaagtgtccac
acaacgctccggttcacacgaaaactctaactcagctaccgagggttccactataaacta
tactaccattaattactataaagattcctatgccgccacagcaggtaagcagGAGcttaa
gcaggacccagacaagttGGAGACGATCATGAGGCCCTACAGAGTGCAAC
>Capsid_DMS-1_Ser46Tyr
TCATTCACCTATTCGTGCCGAAGCTCGTCTCCaatcaaacatgggctcacaagtgtccac
acaacgctccggttcacacgaaaactctaactcagctaccgagggttccactataaacta
tactaccattaattactataaagattcctatgccgccacagcaggtaagcagTACcttaa
gcaggacccagacaagttGGAGACGATCATGAGGCCCTACAGAGTGCAAC
>Capsid_DMS-1_Leu47Cys
TCATTCACCTATTCGTGCCGAAGCTCGTCTCCaatcaaacatgggctcacaagtgtccac
acaacgctccggttcacacgaaaactctaactcagctaccgagggttccactataaacta
tactaccattaattactataaagattcctatgccgccacagcaggtaagcagagcTGTaa
gcaggacccagacaagttGGAGACGATCATGAGGCCCTACAGAGTGCAAC
>Capsid_DMS-1_Leu47Asp
TCATTCACCTATTCGTGCCGAAGCTCGTCTCCaatcaaacatgggctcacaagtgtccac
acaacgctccggttcacacgaaaactctaactcagctaccgagggttccactataaacta
tactaccattaattactataaagattcctatgccgccacagcaggtaagcagagcGATaa
gcaggacccagacaagttGGAGACGATCATGAGGCCCTACAGAGTGCAAC
>Capsid_DMS-1_Leu47Ser
TCATTCACCTATTCGTGCCGAAGCTCGTCTCCaatcaaacatgggctcacaagtgtccac
acaacgctccggttcacacgaaaactctaactcagctaccgagggttccactataaacta
tactaccattaattactataaagattcctatgccgccacagcaggtaagcagagcTCAaa
gcaggacccagacaagttGGAGACGATCATGAGGCCCTACAGAGTGCAAC
>Capsid_DMS-1_Leu47Gln
TCATTCACCTATTCGTGCCGAAGCTCGTCTCCaatcaaacatgggctcacaagtgtccac
acaacgctccggttcacacgaaaactctaactcagctaccgagggttccactataaacta
tactaccattaattactataaagattcctatgccgccacagcaggtaagcagagcCAGaa
gcaggacccagacaagttGGAGACGATCATGAGGCCCTACAGAGTGCAAC
>Capsid_DMS-1_Leu47Met
TCATTCACCTATTCGTGCCGAAGCTCGTCTCCaatcaaacatgggctcacaagtgtccac
acaacgctccggttcacacgaaaactctaactcagctaccgagggttccactataaacta
tactaccattaattactataaagattcctatgccgccacagcaggtaagcagagcATGaa
gcaggacccagacaagttGGAGACGATCATGAGGCCCTACAGAGTGCAAC
>Capsid_DMS-1_Leu47Asn
TCATTCACCTATTCGTGCCGAAGCTCGTCTCCaatcaaacatgggctcacaagtgtccac
acaacgctccggttcacacgaaaactctaactcagctaccgagggttccactataaacta
tactaccattaattactataaagattcctatgccgccacagcaggtaagcagagcAATaa
gcaggacccagacaagttGGAGACGATCATGAGGCCCTACAGAGTGCAAC
>Capsid_DMS-1_Leu47Pro
TCATTCACCTATTCGTGCCGAAGCTCGTCTCCaatcaaacatgggctcacaagtgtccac
acaacgctccggttcacacgaaaactctaactcagctaccgagggttccactataaacta
tactaccattaattactataaagattcctatgccgccacagcaggtaagcagagcCCTaa
gcaggacccagacaagttGGAGACGATCATGAGGCCCTACAGAGTGCAAC
>Capsid_DMS-1_Leu47Lys
TCATTCACCTATTCGTGCCGAAGCTCGTCTCCaatcaaacatgggctcacaagtgtccac
acaacgctccggttcacacgaaaactctaactcagctaccgagggttccactataaacta
tactaccattaattactataaagattcctatgccgccacagcaggtaagcagagcAAGaa
gcaggacccagacaagttGGAGACGATCATGAGGCCCTACAGAGTGCAAC
>Capsid_DMS-1_Leu47Thr
TCATTCACCTATTCGTGCCGAAGCTCGTCTCCaatcaaacatgggctcacaagtgtccac
acaacgctccggttcacacgaaaactctaactcagctaccgagggttccactataaacta
tactaccattaattactataaagattcctatgccgccacagcaggtaagcagagcACGaa
gcaggacccagacaagttGGAGACGATCATGAGGCCCTACAGAGTGCAAC
>Capsid_DMS-1_Leu47Phe
TCATTCACCTATTCGTGCCGAAGCTCGTCTCCaatcaaacatgggctcacaagtgtccac
acaacgctccggttcacacgaaaactctaactcagctaccgagggttccactataaacta
tactaccattaattactataaagattcctatgccgccacagcaggtaagcagagcTTTaa
gcaggacccagacaagttGGAGACGATCATGAGGCCCTACAGAGTGCAAC
>Capsid_DMS-1_Leu47Ala
TCATTCACCTATTCGTGCCGAAGCTCGTCTCCaatcaaacatgggctcacaagtgtccac
acaacgctccggttcacacgaaaactctaactcagctaccgagggttccactataaacta
tactaccattaattactataaagattcctatgccgccacagcaggtaagcagagcGCCaa
gcaggacccagacaagttGGAGACGATCATGAGGCCCTACAGAGTGCAAC
>Capsid_DMS-1_Leu47Gly
TCATTCACCTATTCGTGCCGAAGCTCGTCTCCaatcaaacatgggctcacaagtgtccac
acaacgctccggttcacacgaaaactctaactcagctaccgagggttccactataaacta
tactaccattaattactataaagattcctatgccgccacagcaggtaagcagagcGGGaa
gcaggacccagacaagttGGAGACGATCATGAGGCCCTACAGAGTGCAAC
>Capsid_DMS-1_Leu47Ile
TCATTCACCTATTCGTGCCGAAGCTCGTCTCCaatcaaacatgggctcacaagtgtccac
acaacgctccggttcacacgaaaactctaactcagctaccgagggttccactataaacta
tactaccattaattactataaagattcctatgccgccacagcaggtaagcagagcATCaa
gcaggacccagacaagttGGAGACGATCATGAGGCCCTACAGAGTGCAAC
>Capsid_DMS-1_Leu47His
TCATTCACCTATTCGTGCCGAAGCTCGTCTCCaatcaaacatgggctcacaagtgtccac
acaacgctccggttcacacgaaaactctaactcagctaccgagggttccactataaacta
tactaccattaattactataaagattcctatgccgccacagcaggtaagcagagcCACaa
gcaggacccagacaagttGGAGACGATCATGAGGCCCTACAGAGTGCAAC
>Capsid_DMS-1_Leu47Arg
TCATTCACCTATTCGTGCCGAAGCTCGTCTCCaatcaaacatgggctcacaagtgtccac
acaacgctccggttcacacgaaaactctaactcagctaccgagggttccactataaacta
tactaccattaattactataaagattcctatgccgccacagcaggtaagcagagcAGGaa
gcaggacccagacaagttGGAGACGATCATGAGGCCCTACAGAGTGCAAC
>Capsid_DMS-1_Leu47Trp
TCATTCACCTATTCGTGCCGAAGCTCGTCTCCaatcaaacatgggctcacaagtgtccac
acaacgctccggttcacacgaaaactctaactcagctaccgagggttccactataaacta
tactaccattaattactataaagattcctatgccgccacagcaggtaagcagagcTGGaa
gcaggacccagacaagttGGAGACGATCATGAGGCCCTACAGAGTGCAAC
>Capsid_DMS-1_Leu47Val
TCATTCACCTATTCGTGCCGAAGCTCGTCTCCaatcaaacatgggctcacaagtgtccac
acaacgctccggttcacacgaaaactctaactcagctaccgagggttccactataaacta
tactaccattaattactataaagattcctatgccgccacagcaggtaagcagagcGTCaa
gcaggacccagacaagttGGAGACGATCATGAGGCCCTACAGAGTGCAAC
>Capsid_DMS-1_Leu47Glu
TCATTCACCTATTCGTGCCGAAGCTCGTCTCCaatcaaacatgggctcacaagtgtccac
acaacgctccggttcacacgaaaactctaactcagctaccgagggttccactataaacta
tactaccattaattactataaagattcctatgccgccacagcaggtaagcagagcGAAaa
gcaggacccagacaagttGGAGACGATCATGAGGCCCTACAGAGTGCAAC
>Capsid_DMS-1_Leu47Tyr
TCATTCACCTATTCGTGCCGAAGCTCGTCTCCaatcaaacatgggctcacaagtgtccac
acaacgctccggttcacacgaaaactctaactcagctaccgagggttccactataaacta
tactaccattaattactataaagattcctatgccgccacagcaggtaagcagagcTACaa
gcaggacccagacaagttGGAGACGATCATGAGGCCCTACAGAGTGCAAC
>Capsid_DMS-1_Lys48Cys
TCATTCACCTATTCGTGCCGAAGCTCGTCTCCaatcaaacatgggctcacaagtgtccac
acaacgctccggttcacacgaaaactctaactcagctaccgagggttccactataaacta
tactaccattaattactataaagattcctatgccgccacagcaggtaagcagagccttTG
CcaggacccagacaagttGGAGACGATCATGAGGCCCTACAGAGTGCAAC
>Capsid_DMS-1_Lys48Asp
TCATTCACCTATTCGTGCCGAAGCTCGTCTCCaatcaaacatgggctcacaagtgtccac
acaacgctccggttcacacgaaaactctaactcagctaccgagggttccactataaacta
tactaccattaattactataaagattcctatgccgccacagcaggtaagcagagccttGA
CcaggacccagacaagttGGAGACGATCATGAGGCCCTACAGAGTGCAAC
>Capsid_DMS-1_Lys48Ser
TCATTCACCTATTCGTGCCGAAGCTCGTCTCCaatcaaacatgggctcacaagtgtccac
acaacgctccggttcacacgaaaactctaactcagctaccgagggttccactataaacta
tactaccattaattactataaagattcctatgccgccacagcaggtaagcagagccttAG
TcaggacccagacaagttGGAGACGATCATGAGGCCCTACAGAGTGCAAC
>Capsid_DMS-1_Lys48Gln
TCATTCACCTATTCGTGCCGAAGCTCGTCTCCaatcaaacatgggctcacaagtgtccac
acaacgctccggttcacacgaaaactctaactcagctaccgagggttccactataaacta
tactaccattaattactataaagattcctatgccgccacagcaggtaagcagagccttCA
GcaggacccagacaagttGGAGACGATCATGAGGCCCTACAGAGTGCAAC
>Capsid_DMS-1_Lys48Met
TCATTCACCTATTCGTGCCGAAGCTCGTCTCCaatcaaacatgggctcacaagtgtccac
acaacgctccggttcacacgaaaactctaactcagctaccgagggttccactataaacta
tactaccattaattactataaagattcctatgccgccacagcaggtaagcagagccttAT
GcaggacccagacaagttGGAGACGATCATGAGGCCCTACAGAGTGCAAC
>Capsid_DMS-1_Lys48Asn
TCATTCACCTATTCGTGCCGAAGCTCGTCTCCaatcaaacatgggctcacaagtgtccac
acaacgctccggttcacacgaaaactctaactcagctaccgagggttccactataaacta
tactaccattaattactataaagattcctatgccgccacagcaggtaagcagagccttAA
CcaggacccagacaagttGGAGACGATCATGAGGCCCTACAGAGTGCAAC
>Capsid_DMS-1_Lys48Pro
TCATTCACCTATTCGTGCCGAAGCTCGTCTCCaatcaaacatgggctcacaagtgtccac
acaacgctccggttcacacgaaaactctaactcagctaccgagggttccactataaacta
tactaccattaattactataaagattcctatgccgccacagcaggtaagcagagccttCC
AcaggacccagacaagttGGAGACGATCATGAGGCCCTACAGAGTGCAAC
>Capsid_DMS-1_Lys48Thr
TCATTCACCTATTCGTGCCGAAGCTCGTCTCCaatcaaacatgggctcacaagtgtccac
acaacgctccggttcacacgaaaactctaactcagctaccgagggttccactataaacta
tactaccattaattactataaagattcctatgccgccacagcaggtaagcagagccttAC
TcaggacccagacaagttGGAGACGATCATGAGGCCCTACAGAGTGCAAC
>Capsid_DMS-1_Lys48Phe
TCATTCACCTATTCGTGCCGAAGCTCGTCTCCaatcaaacatgggctcacaagtgtccac
acaacgctccggttcacacgaaaactctaactcagctaccgagggttccactataaacta
tactaccattaattactataaagattcctatgccgccacagcaggtaagcagagccttTT
TcaggacccagacaagttGGAGACGATCATGAGGCCCTACAGAGTGCAAC
>Capsid_DMS-1_Lys48Ala
TCATTCACCTATTCGTGCCGAAGCTCGTCTCCaatcaaacatgggctcacaagtgtccac
acaacgctccggttcacacgaaaactctaactcagctaccgagggttccactataaacta
tactaccattaattactataaagattcctatgccgccacagcaggtaagcagagccttGC
TcaggacccagacaagttGGAGACGATCATGAGGCCCTACAGAGTGCAAC
>Capsid_DMS-1_Lys48Gly
TCATTCACCTATTCGTGCCGAAGCTCGTCTCCaatcaaacatgggctcacaagtgtccac
acaacgctccggttcacacgaaaactctaactcagctaccgagggttccactataaacta
tactaccattaattactataaagattcctatgccgccacagcaggtaagcagagccttGG
CcaggacccagacaagttGGAGACGATCATGAGGCCCTACAGAGTGCAAC
>Capsid_DMS-1_Lys48Ile
TCATTCACCTATTCGTGCCGAAGCTCGTCTCCaatcaaacatgggctcacaagtgtccac
acaacgctccggttcacacgaaaactctaactcagctaccgagggttccactataaacta
tactaccattaattactataaagattcctatgccgccacagcaggtaagcagagccttAT
AcaggacccagacaagttGGAGACGATCATGAGGCCCTACAGAGTGCAAC
>Capsid_DMS-1_Lys48Leu
TCATTCACCTATTCGTGCCGAAGCTCGTCTCCaatcaaacatgggctcacaagtgtccac
acaacgctccggttcacacgaaaactctaactcagctaccgagggttccactataaacta
tactaccattaattactataaagattcctatgccgccacagcaggtaagcagagccttCT
CcaggacccagacaagttGGAGACGATCATGAGGCCCTACAGAGTGCAAC
>Capsid_DMS-1_Lys48His
TCATTCACCTATTCGTGCCGAAGCTCGTCTCCaatcaaacatgggctcacaagtgtccac
acaacgctccggttcacacgaaaactctaactcagctaccgagggttccactataaacta
tactaccattaattactataaagattcctatgccgccacagcaggtaagcagagccttCA
CcaggacccagacaagttGGAGACGATCATGAGGCCCTACAGAGTGCAAC
>Capsid_DMS-1_Lys48Arg
TCATTCACCTATTCGTGCCGAAGCTCGTCTCCaatcaaacatgggctcacaagtgtccac
acaacgctccggttcacacgaaaactctaactcagctaccgagggttccactataaacta
tactaccattaattactataaagattcctatgccgccacagcaggtaagcagagccttCG
CcaggacccagacaagttGGAGACGATCATGAGGCCCTACAGAGTGCAAC
>Capsid_DMS-1_Lys48Trp
TCATTCACCTATTCGTGCCGAAGCTCGTCTCCaatcaaacatgggctcacaagtgtccac
acaacgctccggttcacacgaaaactctaactcagctaccgagggttccactataaacta
tactaccattaattactataaagattcctatgccgccacagcaggtaagcagagccttTG
GcaggacccagacaagttGGAGACGATCATGAGGCCCTACAGAGTGCAAC
>Capsid_DMS-1_Lys48Val
TCATTCACCTATTCGTGCCGAAGCTCGTCTCCaatcaaacatgggctcacaagtgtccac
acaacgctccggttcacacgaaaactctaactcagctaccgagggttccactataaacta
tactaccattaattactataaagattcctatgccgccacagcaggtaagcagagccttGT
GcaggacccagacaagttGGAGACGATCATGAGGCCCTACAGAGTGCAAC
>Capsid_DMS-1_Lys48Glu
TCATTCACCTATTCGTGCCGAAGCTCGTCTCCaatcaaacatgggctcacaagtgtccac
acaacgctccggttcacacgaaaactctaactcagctaccgagggttccactataaacta
tactaccattaattactataaagattcctatgccgccacagcaggtaagcagagccttGA
GcaggacccagacaagttGGAGACGATCATGAGGCCCTACAGAGTGCAAC
>Capsid_DMS-1_Lys48Tyr
TCATTCACCTATTCGTGCCGAAGCTCGTCTCCaatcaaacatgggctcacaagtgtccac
acaacgctccggttcacacgaaaactctaactcagctaccgagggttccactataaacta
tactaccattaattactataaagattcctatgccgccacagcaggtaagcagagccttTA
TcaggacccagacaagttGGAGACGATCATGAGGCCCTACAGAGTGCAAC
>Capsid_DMS-1_Gln49Cys
TCATTCACCTATTCGTGCCGAAGCTCGTCTCCaatcaaacatgggctcacaagtgtccac
acaacgctccggttcacacgaaaactctaactcagctaccgagggttccactataaacta
tactaccattaattactataaagattcctatgccgccacagcaggtaagcagagccttaa
gTGTgacccagacaagttGGAGACGATCATGAGGCCCTACAGAGTGCAAC
>Capsid_DMS-1_Gln49Asp
TCATTCACCTATTCGTGCCGAAGCTCGTCTCCaatcaaacatgggctcacaagtgtccac
acaacgctccggttcacacgaaaactctaactcagctaccgagggttccactataaacta
tactaccattaattactataaagattcctatgccgccacagcaggtaagcagagccttaa
gGACgacccagacaagttGGAGACGATCATGAGGCCCTACAGAGTGCAAC
>Capsid_DMS-1_Gln49Ser
TCATTCACCTATTCGTGCCGAAGCTCGTCTCCaatcaaacatgggctcacaagtgtccac
acaacgctccggttcacacgaaaactctaactcagctaccgagggttccactataaacta
tactaccattaattactataaagattcctatgccgccacagcaggtaagcagagccttaa
gTCCgacccagacaagttGGAGACGATCATGAGGCCCTACAGAGTGCAAC
>Capsid_DMS-1_Gln49Met
TCATTCACCTATTCGTGCCGAAGCTCGTCTCCaatcaaacatgggctcacaagtgtccac
acaacgctccggttcacacgaaaactctaactcagctaccgagggttccactataaacta
tactaccattaattactataaagattcctatgccgccacagcaggtaagcagagccttaa
gATGgacccagacaagttGGAGACGATCATGAGGCCCTACAGAGTGCAAC
>Capsid_DMS-1_Gln49Asn
TCATTCACCTATTCGTGCCGAAGCTCGTCTCCaatcaaacatgggctcacaagtgtccac
acaacgctccggttcacacgaaaactctaactcagctaccgagggttccactataaacta
tactaccattaattactataaagattcctatgccgccacagcaggtaagcagagccttaa
gAATgacccagacaagttGGAGACGATCATGAGGCCCTACAGAGTGCAAC
>Capsid_DMS-1_Gln49Pro
TCATTCACCTATTCGTGCCGAAGCTCGTCTCCaatcaaacatgggctcacaagtgtccac
acaacgctccggttcacacgaaaactctaactcagctaccgagggttccactataaacta
tactaccattaattactataaagattcctatgccgccacagcaggtaagcagagccttaa
gCCGgacccagacaagttGGAGACGATCATGAGGCCCTACAGAGTGCAAC
>Capsid_DMS-1_Gln49Lys
TCATTCACCTATTCGTGCCGAAGCTCGTCTCCaatcaaacatgggctcacaagtgtccac
acaacgctccggttcacacgaaaactctaactcagctaccgagggttccactataaacta
tactaccattaattactataaagattcctatgccgccacagcaggtaagcagagccttaa
gAAAgacccagacaagttGGAGACGATCATGAGGCCCTACAGAGTGCAAC
>Capsid_DMS-1_Gln49Thr
TCATTCACCTATTCGTGCCGAAGCTCGTCTCCaatcaaacatgggctcacaagtgtccac
acaacgctccggttcacacgaaaactctaactcagctaccgagggttccactataaacta
tactaccattaattactataaagattcctatgccgccacagcaggtaagcagagccttaa
gACAgacccagacaagttGGAGACGATCATGAGGCCCTACAGAGTGCAAC
>Capsid_DMS-1_Gln49Phe
TCATTCACCTATTCGTGCCGAAGCTCGTCTCCaatcaaacatgggctcacaagtgtccac
acaacgctccggttcacacgaaaactctaactcagctaccgagggttccactataaacta
tactaccattaattactataaagattcctatgccgccacagcaggtaagcagagccttaa
gTTCgacccagacaagttGGAGACGATCATGAGGCCCTACAGAGTGCAAC
>Capsid_DMS-1_Gln49Ala
TCATTCACCTATTCGTGCCGAAGCTCGTCTCCaatcaaacatgggctcacaagtgtccac
acaacgctccggttcacacgaaaactctaactcagctaccgagggttccactataaacta
tactaccattaattactataaagattcctatgccgccacagcaggtaagcagagccttaa
gGCAgacccagacaagttGGAGACGATCATGAGGCCCTACAGAGTGCAAC
>Capsid_DMS-1_Gln49Gly
TCATTCACCTATTCGTGCCGAAGCTCGTCTCCaatcaaacatgggctcacaagtgtccac
acaacgctccggttcacacgaaaactctaactcagctaccgagggttccactataaacta
tactaccattaattactataaagattcctatgccgccacagcaggtaagcagagccttaa
gGGAgacccagacaagttGGAGACGATCATGAGGCCCTACAGAGTGCAAC
>Capsid_DMS-1_Gln49Ile
TCATTCACCTATTCGTGCCGAAGCTCGTCTCCaatcaaacatgggctcacaagtgtccac
acaacgctccggttcacacgaaaactctaactcagctaccgagggttccactataaacta
tactaccattaattactataaagattcctatgccgccacagcaggtaagcagagccttaa
gATAgacccagacaagttGGAGACGATCATGAGGCCCTACAGAGTGCAAC
>Capsid_DMS-1_Gln49Leu
TCATTCACCTATTCGTGCCGAAGCTCGTCTCCaatcaaacatgggctcacaagtgtccac
acaacgctccggttcacacgaaaactctaactcagctaccgagggttccactataaacta
tactaccattaattactataaagattcctatgccgccacagcaggtaagcagagccttaa
gCTTgacccagacaagttGGAGACGATCATGAGGCCCTACAGAGTGCAAC
>Capsid_DMS-1_Gln49His
TCATTCACCTATTCGTGCCGAAGCTCGTCTCCaatcaaacatgggctcacaagtgtccac
acaacgctccggttcacacgaaaactctaactcagctaccgagggttccactataaacta
tactaccattaattactataaagattcctatgccgccacagcaggtaagcagagccttaa
gCACgacccagacaagttGGAGACGATCATGAGGCCCTACAGAGTGCAAC
>Capsid_DMS-1_Gln49Arg
TCATTCACCTATTCGTGCCGAAGCTCGTCTCCaatcaaacatgggctcacaagtgtccac
acaacgctccggttcacacgaaaactctaactcagctaccgagggttccactataaacta
tactaccattaattactataaagattcctatgccgccacagcaggtaagcagagccttaa
gCGGgacccagacaagttGGAGACGATCATGAGGCCCTACAGAGTGCAAC
>Capsid_DMS-1_Gln49Trp
TCATTCACCTATTCGTGCCGAAGCTCGTCTCCaatcaaacatgggctcacaagtgtccac
acaacgctccggttcacacgaaaactctaactcagctaccgagggttccactataaacta
tactaccattaattactataaagattcctatgccgccacagcaggtaagcagagccttaa
gTGGgacccagacaagttGGAGACGATCATGAGGCCCTACAGAGTGCAAC
>Capsid_DMS-1_Gln49Val
TCATTCACCTATTCGTGCCGAAGCTCGTCTCCaatcaaacatgggctcacaagtgtccac
acaacgctccggttcacacgaaaactctaactcagctaccgagggttccactataaacta
tactaccattaattactataaagattcctatgccgccacagcaggtaagcagagccttaa
gGTAgacccagacaagttGGAGACGATCATGAGGCCCTACAGAGTGCAAC
>Capsid_DMS-1_Gln49Glu
TCATTCACCTATTCGTGCCGAAGCTCGTCTCCaatcaaacatgggctcacaagtgtccac
acaacgctccggttcacacgaaaactctaactcagctaccgagggttccactataaacta
tactaccattaattactataaagattcctatgccgccacagcaggtaagcagagccttaa
gGAAgacccagacaagttGGAGACGATCATGAGGCCCTACAGAGTGCAAC
>Capsid_DMS-1_Gln49Tyr
TCATTCACCTATTCGTGCCGAAGCTCGTCTCCaatcaaacatgggctcacaagtgtccac
acaacgctccggttcacacgaaaactctaactcagctaccgagggttccactataaacta
tactaccattaattactataaagattcctatgccgccacagcaggtaagcagagccttaa
gTATgacccagacaagttGGAGACGATCATGAGGCCCTACAGAGTGCAAC
>Capsid_DMS-1_Asp50Cys
TCATTCACCTATTCGTGCCGAAGCTCGTCTCCaatcaaacatgggctcacaagtgtccac
acaacgctccggttcacacgaaaactctaactcagctaccgagggttccactataaacta
tactaccattaattactataaagattcctatgccgccacagcaggtaagcagagccttaa
gcagTGTccagacaagttGGAGACGATCATGAGGCCCTACAGAGTGCAAC
>Capsid_DMS-1_Asp50Ser
TCATTCACCTATTCGTGCCGAAGCTCGTCTCCaatcaaacatgggctcacaagtgtccac
acaacgctccggttcacacgaaaactctaactcagctaccgagggttccactataaacta
tactaccattaattactataaagattcctatgccgccacagcaggtaagcagagccttaa
gcagTCCccagacaagttGGAGACGATCATGAGGCCCTACAGAGTGCAAC
>Capsid_DMS-1_Asp50Gln
TCATTCACCTATTCGTGCCGAAGCTCGTCTCCaatcaaacatgggctcacaagtgtccac
acaacgctccggttcacacgaaaactctaactcagctaccgagggttccactataaacta
tactaccattaattactataaagattcctatgccgccacagcaggtaagcagagccttaa
gcagCAAccagacaagttGGAGACGATCATGAGGCCCTACAGAGTGCAAC
>Capsid_DMS-1_Asp50Met
TCATTCACCTATTCGTGCCGAAGCTCGTCTCCaatcaaacatgggctcacaagtgtccac
acaacgctccggttcacacgaaaactctaactcagctaccgagggttccactataaacta
tactaccattaattactataaagattcctatgccgccacagcaggtaagcagagccttaa
gcagATGccagacaagttGGAGACGATCATGAGGCCCTACAGAGTGCAAC
>Capsid_DMS-1_Asp50Asn
TCATTCACCTATTCGTGCCGAAGCTCGTCTCCaatcaaacatgggctcacaagtgtccac
acaacgctccggttcacacgaaaactctaactcagctaccgagggttccactataaacta
tactaccattaattactataaagattcctatgccgccacagcaggtaagcagagccttaa
gcagAACccagacaagttGGAGACGATCATGAGGCCCTACAGAGTGCAAC
>Capsid_DMS-1_Asp50Pro
TCATTCACCTATTCGTGCCGAAGCTCGTCTCCaatcaaacatgggctcacaagtgtccac
acaacgctccggttcacacgaaaactctaactcagctaccgagggttccactataaacta
tactaccattaattactataaagattcctatgccgccacagcaggtaagcagagccttaa
gcagCCAccagacaagttGGAGACGATCATGAGGCCCTACAGAGTGCAAC
>Capsid_DMS-1_Asp50Lys
TCATTCACCTATTCGTGCCGAAGCTCGTCTCCaatcaaacatgggctcacaagtgtccac
acaacgctccggttcacacgaaaactctaactcagctaccgagggttccactataaacta
tactaccattaattactataaagattcctatgccgccacagcaggtaagcagagccttaa
gcagAAAccagacaagttGGAGACGATCATGAGGCCCTACAGAGTGCAAC
>Capsid_DMS-1_Asp50Thr
TCATTCACCTATTCGTGCCGAAGCTCGTCTCCaatcaaacatgggctcacaagtgtccac
acaacgctccggttcacacgaaaactctaactcagctaccgagggttccactataaacta
tactaccattaattactataaagattcctatgccgccacagcaggtaagcagagccttaa
gcagACTccagacaagttGGAGACGATCATGAGGCCCTACAGAGTGCAAC
>Capsid_DMS-1_Asp50Phe
TCATTCACCTATTCGTGCCGAAGCTCGTCTCCaatcaaacatgggctcacaagtgtccac
acaacgctccggttcacacgaaaactctaactcagctaccgagggttccactataaacta
tactaccattaattactataaagattcctatgccgccacagcaggtaagcagagccttaa
gcagTTCccagacaagttGGAGACGATCATGAGGCCCTACAGAGTGCAAC
>Capsid_DMS-1_Asp50Ala
TCATTCACCTATTCGTGCCGAAGCTCGTCTCCaatcaaacatgggctcacaagtgtccac
acaacgctccggttcacacgaaaactctaactcagctaccgagggttccactataaacta
tactaccattaattactataaagattcctatgccgccacagcaggtaagcagagccttaa
gcagGCGccagacaagttGGAGACGATCATGAGGCCCTACAGAGTGCAAC
>Capsid_DMS-1_Asp50Gly
TCATTCACCTATTCGTGCCGAAGCTCGTCTCCaatcaaacatgggctcacaagtgtccac
acaacgctccggttcacacgaaaactctaactcagctaccgagggttccactataaacta
tactaccattaattactataaagattcctatgccgccacagcaggtaagcagagccttaa
gcagGGTccagacaagttGGAGACGATCATGAGGCCCTACAGAGTGCAAC
>Capsid_DMS-1_Asp50Ile
TCATTCACCTATTCGTGCCGAAGCTCGTCTCCaatcaaacatgggctcacaagtgtccac
acaacgctccggttcacacgaaaactctaactcagctaccgagggttccactataaacta
tactaccattaattactataaagattcctatgccgccacagcaggtaagcagagccttaa
gcagATCccagacaagttGGAGACGATCATGAGGCCCTACAGAGTGCAAC
>Capsid_DMS-1_Asp50Leu
TCATTCACCTATTCGTGCCGAAGCTCGTCTCCaatcaaacatgggctcacaagtgtccac
acaacgctccggttcacacgaaaactctaactcagctaccgagggttccactataaacta
tactaccattaattactataaagattcctatgccgccacagcaggtaagcagagccttaa
gcagCTAccagacaagttGGAGACGATCATGAGGCCCTACAGAGTGCAAC
>Capsid_DMS-1_Asp50His
TCATTCACCTATTCGTGCCGAAGCTCGTCTCCaatcaaacatgggctcacaagtgtccac
acaacgctccggttcacacgaaaactctaactcagctaccgagggttccactataaacta
tactaccattaattactataaagattcctatgccgccacagcaggtaagcagagccttaa
gcagCACccagacaagttGGAGACGATCATGAGGCCCTACAGAGTGCAAC
>Capsid_DMS-1_Asp50Arg
TCATTCACCTATTCGTGCCGAAGCTCGTCTCCaatcaaacatgggctcacaagtgtccac
acaacgctccggttcacacgaaaactctaactcagctaccgagggttccactataaacta
tactaccattaattactataaagattcctatgccgccacagcaggtaagcagagccttaa
gcagCGAccagacaagttGGAGACGATCATGAGGCCCTACAGAGTGCAAC
>Capsid_DMS-1_Asp50Trp
TCATTCACCTATTCGTGCCGAAGCTCGTCTCCaatcaaacatgggctcacaagtgtccac
acaacgctccggttcacacgaaaactctaactcagctaccgagggttccactataaacta
tactaccattaattactataaagattcctatgccgccacagcaggtaagcagagccttaa
gcagTGGccagacaagttGGAGACGATCATGAGGCCCTACAGAGTGCAAC
>Capsid_DMS-1_Asp50Val
TCATTCACCTATTCGTGCCGAAGCTCGTCTCCaatcaaacatgggctcacaagtgtccac
acaacgctccggttcacacgaaaactctaactcagctaccgagggttccactataaacta
tactaccattaattactataaagattcctatgccgccacagcaggtaagcagagccttaa
gcagGTAccagacaagttGGAGACGATCATGAGGCCCTACAGAGTGCAAC
>Capsid_DMS-1_Asp50Glu
TCATTCACCTATTCGTGCCGAAGCTCGTCTCCaatcaaacatgggctcacaagtgtccac
acaacgctccggttcacacgaaaactctaactcagctaccgagggttccactataaacta
tactaccattaattactataaagattcctatgccgccacagcaggtaagcagagccttaa
gcagGAGccagacaagttGGAGACGATCATGAGGCCCTACAGAGTGCAAC
>Capsid_DMS-1_Asp50Tyr
TCATTCACCTATTCGTGCCGAAGCTCGTCTCCaatcaaacatgggctcacaagtgtccac
acaacgctccggttcacacgaaaactctaactcagctaccgagggttccactataaacta
tactaccattaattactataaagattcctatgccgccacagcaggtaagcagagccttaa
gcagTACccagacaagttGGAGACGATCATGAGGCCCTACAGAGTGCAAC
>Capsid_DMS-1_Pro51Cys
TCATTCACCTATTCGTGCCGAAGCTCGTCTCCaatcaaacatgggctcacaagtgtccac
acaacgctccggttcacacgaaaactctaactcagctaccgagggttccactataaacta
tactaccattaattactataaagattcctatgccgccacagcaggtaagcagagccttaa
gcaggacTGCgacaagttGGAGACGATCATGAGGCCCTACAGAGTGCAAC
>Capsid_DMS-1_Pro51Asp
TCATTCACCTATTCGTGCCGAAGCTCGTCTCCaatcaaacatgggctcacaagtgtccac
acaacgctccggttcacacgaaaactctaactcagctaccgagggttccactataaacta
tactaccattaattactataaagattcctatgccgccacagcaggtaagcagagccttaa
gcaggacGACgacaagttGGAGACGATCATGAGGCCCTACAGAGTGCAAC
>Capsid_DMS-1_Pro51Ser
TCATTCACCTATTCGTGCCGAAGCTCGTCTCCaatcaaacatgggctcacaagtgtccac
acaacgctccggttcacacgaaaactctaactcagctaccgagggttccactataaacta
tactaccattaattactataaagattcctatgccgccacagcaggtaagcagagccttaa
gcaggacAGTgacaagttGGAGACGATCATGAGGCCCTACAGAGTGCAAC
>Capsid_DMS-1_Pro51Gln
TCATTCACCTATTCGTGCCGAAGCTCGTCTCCaatcaaacatgggctcacaagtgtccac
acaacgctccggttcacacgaaaactctaactcagctaccgagggttccactataaacta
tactaccattaattactataaagattcctatgccgccacagcaggtaagcagagccttaa
gcaggacCAAgacaagttGGAGACGATCATGAGGCCCTACAGAGTGCAAC
>Capsid_DMS-1_Pro51Met
TCATTCACCTATTCGTGCCGAAGCTCGTCTCCaatcaaacatgggctcacaagtgtccac
acaacgctccggttcacacgaaaactctaactcagctaccgagggttccactataaacta
tactaccattaattactataaagattcctatgccgccacagcaggtaagcagagccttaa
gcaggacATGgacaagttGGAGACGATCATGAGGCCCTACAGAGTGCAAC
>Capsid_DMS-1_Pro51Asn
TCATTCACCTATTCGTGCCGAAGCTCGTCTCCaatcaaacatgggctcacaagtgtccac
acaacgctccggttcacacgaaaactctaactcagctaccgagggttccactataaacta
tactaccattaattactataaagattcctatgccgccacagcaggtaagcagagccttaa
gcaggacAACgacaagttGGAGACGATCATGAGGCCCTACAGAGTGCAAC
>Capsid_DMS-1_Pro51Lys
TCATTCACCTATTCGTGCCGAAGCTCGTCTCCaatcaaacatgggctcacaagtgtccac
acaacgctccggttcacacgaaaactctaactcagctaccgagggttccactataaacta
tactaccattaattactataaagattcctatgccgccacagcaggtaagcagagccttaa
gcaggacAAGgacaagttGGAGACGATCATGAGGCCCTACAGAGTGCAAC
>Capsid_DMS-1_Pro51Thr
TCATTCACCTATTCGTGCCGAAGCTCGTCTCCaatcaaacatgggctcacaagtgtccac
acaacgctccggttcacacgaaaactctaactcagctaccgagggttccactataaacta
tactaccattaattactataaagattcctatgccgccacagcaggtaagcagagccttaa
gcaggacACGgacaagttGGAGACGATCATGAGGCCCTACAGAGTGCAAC
>Capsid_DMS-1_Pro51Phe
TCATTCACCTATTCGTGCCGAAGCTCGTCTCCaatcaaacatgggctcacaagtgtccac
acaacgctccggttcacacgaaaactctaactcagctaccgagggttccactataaacta
tactaccattaattactataaagattcctatgccgccacagcaggtaagcagagccttaa
gcaggacTTTgacaagttGGAGACGATCATGAGGCCCTACAGAGTGCAAC
>Capsid_DMS-1_Pro51Ala
TCATTCACCTATTCGTGCCGAAGCTCGTCTCCaatcaaacatgggctcacaagtgtccac
acaacgctccggttcacacgaaaactctaactcagctaccgagggttccactataaacta
tactaccattaattactataaagattcctatgccgccacagcaggtaagcagagccttaa
gcaggacGCGgacaagttGGAGACGATCATGAGGCCCTACAGAGTGCAAC
>Capsid_DMS-1_Pro51Gly
TCATTCACCTATTCGTGCCGAAGCTCGTCTCCaatcaaacatgggctcacaagtgtccac
acaacgctccggttcacacgaaaactctaactcagctaccgagggttccactataaacta
tactaccattaattactataaagattcctatgccgccacagcaggtaagcagagccttaa
gcaggacGGGgacaagttGGAGACGATCATGAGGCCCTACAGAGTGCAAC
>Capsid_DMS-1_Pro51Ile
TCATTCACCTATTCGTGCCGAAGCTCGTCTCCaatcaaacatgggctcacaagtgtccac
acaacgctccggttcacacgaaaactctaactcagctaccgagggttccactataaacta
tactaccattaattactataaagattcctatgccgccacagcaggtaagcagagccttaa
gcaggacATAgacaagttGGAGACGATCATGAGGCCCTACAGAGTGCAAC
>Capsid_DMS-1_Pro51Leu
TCATTCACCTATTCGTGCCGAAGCTCGTCTCCaatcaaacatgggctcacaagtgtccac
acaacgctccggttcacacgaaaactctaactcagctaccgagggttccactataaacta
tactaccattaattactataaagattcctatgccgccacagcaggtaagcagagccttaa
gcaggacTTGgacaagttGGAGACGATCATGAGGCCCTACAGAGTGCAAC
>Capsid_DMS-1_Pro51His
TCATTCACCTATTCGTGCCGAAGCTCGTCTCCaatcaaacatgggctcacaagtgtccac
acaacgctccggttcacacgaaaactctaactcagctaccgagggttccactataaacta
tactaccattaattactataaagattcctatgccgccacagcaggtaagcagagccttaa
gcaggacCATgacaagttGGAGACGATCATGAGGCCCTACAGAGTGCAAC
>Capsid_DMS-1_Pro51Arg
TCATTCACCTATTCGTGCCGAAGCTCGTCTCCaatcaaacatgggctcacaagtgtccac
acaacgctccggttcacacgaaaactctaactcagctaccgagggttccactataaacta
tactaccattaattactataaagattcctatgccgccacagcaggtaagcagagccttaa
gcaggacAGAgacaagttGGAGACGATCATGAGGCCCTACAGAGTGCAAC
>Capsid_DMS-1_Pro51Trp
TCATTCACCTATTCGTGCCGAAGCTCGTCTCCaatcaaacatgggctcacaagtgtccac
acaacgctccggttcacacgaaaactctaactcagctaccgagggttccactataaacta
tactaccattaattactataaagattcctatgccgccacagcaggtaagcagagccttaa
gcaggacTGGgacaagttGGAGACGATCATGAGGCCCTACAGAGTGCAAC
>Capsid_DMS-1_Pro51Val
TCATTCACCTATTCGTGCCGAAGCTCGTCTCCaatcaaacatgggctcacaagtgtccac
acaacgctccggttcacacgaaaactctaactcagctaccgagggttccactataaacta
tactaccattaattactataaagattcctatgccgccacagcaggtaagcagagccttaa
gcaggacGTCgacaagttGGAGACGATCATGAGGCCCTACAGAGTGCAAC
>Capsid_DMS-1_Pro51Glu
TCATTCACCTATTCGTGCCGAAGCTCGTCTCCaatcaaacatgggctcacaagtgtccac
acaacgctccggttcacacgaaaactctaactcagctaccgagggttccactataaacta
tactaccattaattactataaagattcctatgccgccacagcaggtaagcagagccttaa
gcaggacGAAgacaagttGGAGACGATCATGAGGCCCTACAGAGTGCAAC
>Capsid_DMS-1_Pro51Tyr
TCATTCACCTATTCGTGCCGAAGCTCGTCTCCaatcaaacatgggctcacaagtgtccac
acaacgctccggttcacacgaaaactctaactcagctaccgagggttccactataaacta
tactaccattaattactataaagattcctatgccgccacagcaggtaagcagagccttaa
gcaggacTACgacaagttGGAGACGATCATGAGGCCCTACAGAGTGCAAC
>Capsid_DMS-1_Asp52Cys
TCATTCACCTATTCGTGCCGAAGCTCGTCTCCaatcaaacatgggctcacaagtgtccac
acaacgctccggttcacacgaaaactctaactcagctaccgagggttccactataaacta
tactaccattaattactataaagattcctatgccgccacagcaggtaagcagagccttaa
gcaggacccaTGCaagttGGAGACGATCATGAGGCCCTACAGAGTGCAAC
>Capsid_DMS-1_Asp52Ser
TCATTCACCTATTCGTGCCGAAGCTCGTCTCCaatcaaacatgggctcacaagtgtccac
acaacgctccggttcacacgaaaactctaactcagctaccgagggttccactataaacta
tactaccattaattactataaagattcctatgccgccacagcaggtaagcagagccttaa
gcaggacccaTCGaagttGGAGACGATCATGAGGCCCTACAGAGTGCAAC
>Capsid_DMS-1_Asp52Gln
TCATTCACCTATTCGTGCCGAAGCTCGTCTCCaatcaaacatgggctcacaagtgtccac
acaacgctccggttcacacgaaaactctaactcagctaccgagggttccactataaacta
tactaccattaattactataaagattcctatgccgccacagcaggtaagcagagccttaa
gcaggacccaCAGaagttGGAGACGATCATGAGGCCCTACAGAGTGCAAC
>Capsid_DMS-1_Asp52Met
TCATTCACCTATTCGTGCCGAAGCTCGTCTCCaatcaaacatgggctcacaagtgtccac
acaacgctccggttcacacgaaaactctaactcagctaccgagggttccactataaacta
tactaccattaattactataaagattcctatgccgccacagcaggtaagcagagccttaa
gcaggacccaATGaagttGGAGACGATCATGAGGCCCTACAGAGTGCAAC
>Capsid_DMS-1_Asp52Asn
TCATTCACCTATTCGTGCCGAAGCTCGTCTCCaatcaaacatgggctcacaagtgtccac
acaacgctccggttcacacgaaaactctaactcagctaccgagggttccactataaacta
tactaccattaattactataaagattcctatgccgccacagcaggtaagcagagccttaa
gcaggacccaAACaagttGGAGACGATCATGAGGCCCTACAGAGTGCAAC
>Capsid_DMS-1_Asp52Pro
TCATTCACCTATTCGTGCCGAAGCTCGTCTCCaatcaaacatgggctcacaagtgtccac
acaacgctccggttcacacgaaaactctaactcagctaccgagggttccactataaacta
tactaccattaattactataaagattcctatgccgccacagcaggtaagcagagccttaa
gcaggacccaCCCaagttGGAGACGATCATGAGGCCCTACAGAGTGCAAC
>Capsid_DMS-1_Asp52Lys
TCATTCACCTATTCGTGCCGAAGCTCGTCTCCaatcaaacatgggctcacaagtgtccac
acaacgctccggttcacacgaaaactctaactcagctaccgagggttccactataaacta
tactaccattaattactataaagattcctatgccgccacagcaggtaagcagagccttaa
gcaggacccaAAAaagttGGAGACGATCATGAGGCCCTACAGAGTGCAAC
>Capsid_DMS-1_Asp52Thr
TCATTCACCTATTCGTGCCGAAGCTCGTCTCCaatcaaacatgggctcacaagtgtccac
acaacgctccggttcacacgaaaactctaactcagctaccgagggttccactataaacta
tactaccattaattactataaagattcctatgccgccacagcaggtaagcagagccttaa
gcaggacccaACGaagttGGAGACGATCATGAGGCCCTACAGAGTGCAAC
>Capsid_DMS-1_Asp52Phe
TCATTCACCTATTCGTGCCGAAGCTCGTCTCCaatcaaacatgggctcacaagtgtccac
acaacgctccggttcacacgaaaactctaactcagctaccgagggttccactataaacta
tactaccattaattactataaagattcctatgccgccacagcaggtaagcagagccttaa
gcaggacccaTTTaagttGGAGACGATCATGAGGCCCTACAGAGTGCAAC
>Capsid_DMS-1_Asp52Ala
TCATTCACCTATTCGTGCCGAAGCTCGTCTCCaatcaaacatgggctcacaagtgtccac
acaacgctccggttcacacgaaaactctaactcagctaccgagggttccactataaacta
tactaccattaattactataaagattcctatgccgccacagcaggtaagcagagccttaa
gcaggacccaGCTaagttGGAGACGATCATGAGGCCCTACAGAGTGCAAC
>Capsid_DMS-1_Asp52Gly
TCATTCACCTATTCGTGCCGAAGCTCGTCTCCaatcaaacatgggctcacaagtgtccac
acaacgctccggttcacacgaaaactctaactcagctaccgagggttccactataaacta
tactaccattaattactataaagattcctatgccgccacagcaggtaagcagagccttaa
gcaggacccaGGTaagttGGAGACGATCATGAGGCCCTACAGAGTGCAAC
>Capsid_DMS-1_Asp52Ile
TCATTCACCTATTCGTGCCGAAGCTCGTCTCCaatcaaacatgggctcacaagtgtccac
acaacgctccggttcacacgaaaactctaactcagctaccgagggttccactataaacta
tactaccattaattactataaagattcctatgccgccacagcaggtaagcagagccttaa
gcaggacccaATCaagttGGAGACGATCATGAGGCCCTACAGAGTGCAAC
>Capsid_DMS-1_Asp52Leu
TCATTCACCTATTCGTGCCGAAGCTCGTCTCCaatcaaacatgggctcacaagtgtccac
acaacgctccggttcacacgaaaactctaactcagctaccgagggttccactataaacta
tactaccattaattactataaagattcctatgccgccacagcaggtaagcagagccttaa
gcaggacccaTTGaagttGGAGACGATCATGAGGCCCTACAGAGTGCAAC
>Capsid_DMS-1_Asp52His
TCATTCACCTATTCGTGCCGAAGCTCGTCTCCaatcaaacatgggctcacaagtgtccac
acaacgctccggttcacacgaaaactctaactcagctaccgagggttccactataaacta
tactaccattaattactataaagattcctatgccgccacagcaggtaagcagagccttaa
gcaggacccaCACaagttGGAGACGATCATGAGGCCCTACAGAGTGCAAC
>Capsid_DMS-1_Asp52Arg
TCATTCACCTATTCGTGCCGAAGCTCGTCTCCaatcaaacatgggctcacaagtgtccac
acaacgctccggttcacacgaaaactctaactcagctaccgagggttccactataaacta
tactaccattaattactataaagattcctatgccgccacagcaggtaagcagagccttaa
gcaggacccaCGCaagttGGAGACGATCATGAGGCCCTACAGAGTGCAAC
>Capsid_DMS-1_Asp52Trp
TCATTCACCTATTCGTGCCGAAGCTCGTCTCCaatcaaacatgggctcacaagtgtccac
acaacgctccggttcacacgaaaactctaactcagctaccgagggttccactataaacta
tactaccattaattactataaagattcctatgccgccacagcaggtaagcagagccttaa
gcaggacccaTGGaagttGGAGACGATCATGAGGCCCTACAGAGTGCAAC
>Capsid_DMS-1_Asp52Val
TCATTCACCTATTCGTGCCGAAGCTCGTCTCCaatcaaacatgggctcacaagtgtccac
acaacgctccggttcacacgaaaactctaactcagctaccgagggttccactataaacta
tactaccattaattactataaagattcctatgccgccacagcaggtaagcagagccttaa
gcaggacccaGTTaagttGGAGACGATCATGAGGCCCTACAGAGTGCAAC
>Capsid_DMS-1_Asp52Glu
TCATTCACCTATTCGTGCCGAAGCTCGTCTCCaatcaaacatgggctcacaagtgtccac
acaacgctccggttcacacgaaaactctaactcagctaccgagggttccactataaacta
tactaccattaattactataaagattcctatgccgccacagcaggtaagcagagccttaa
gcaggacccaGAAaagttGGAGACGATCATGAGGCCCTACAGAGTGCAAC
>Capsid_DMS-1_Asp52Tyr
TCATTCACCTATTCGTGCCGAAGCTCGTCTCCaatcaaacatgggctcacaagtgtccac
acaacgctccggttcacacgaaaactctaactcagctaccgagggttccactataaacta
tactaccattaattactataaagattcctatgccgccacagcaggtaagcagagccttaa
gcaggacccaTATaagttGGAGACGATCATGAGGCCCTACAGAGTGCAAC
>Capsid_DMS-2_Lys53Cys
TGCATATGTTACGAGGGTGGGACGACGTCTCCacccagacTGCtttgcaaatcctgtcaa
agacatcttcactgaaatggcagcgccattaaaatctccatctgctgaggcatgtggtta
cagcgatcgggtggcacaattaactattggcaattctaccatcactacgcaagaagcagc
aaacatcatagttggctaGGAGACGATTGTCGGACGGACATAGACCGGTA
>Capsid_DMS-2_Lys53Asp
TGCATATGTTACGAGGGTGGGACGACGTCTCCacccagacGATtttgcaaatcctgtcaa
agacatcttcactgaaatggcagcgccattaaaatctccatctgctgaggcatgtggtta
cagcgatcgggtggcacaattaactattggcaattctaccatcactacgcaagaagcagc
aaacatcatagttggctaGGAGACGATTGTCGGACGGACATAGACCGGTA
>Capsid_DMS-2_Lys53Ser
TGCATATGTTACGAGGGTGGGACGACGTCTCCacccagacAGCtttgcaaatcctgtcaa
agacatcttcactgaaatggcagcgccattaaaatctccatctgctgaggcatgtggtta
cagcgatcgggtggcacaattaactattggcaattctaccatcactacgcaagaagcagc
aaacatcatagttggctaGGAGACGATTGTCGGACGGACATAGACCGGTA
>Capsid_DMS-2_Lys53Gln
TGCATATGTTACGAGGGTGGGACGACGTCTCCacccagacCAAtttgcaaatcctgtcaa
agacatcttcactgaaatggcagcgccattaaaatctccatctgctgaggcatgtggtta
cagcgatcgggtggcacaattaactattggcaattctaccatcactacgcaagaagcagc
aaacatcatagttggctaGGAGACGATTGTCGGACGGACATAGACCGGTA
>Capsid_DMS-2_Lys53Met
TGCATATGTTACGAGGGTGGGACGACGTCTCCacccagacATGtttgcaaatcctgtcaa
agacatcttcactgaaatggcagcgccattaaaatctccatctgctgaggcatgtggtta
cagcgatcgggtggcacaattaactattggcaattctaccatcactacgcaagaagcagc
aaacatcatagttggctaGGAGACGATTGTCGGACGGACATAGACCGGTA
>Capsid_DMS-2_Lys53Asn
TGCATATGTTACGAGGGTGGGACGACGTCTCCacccagacAATtttgcaaatcctgtcaa
agacatcttcactgaaatggcagcgccattaaaatctccatctgctgaggcatgtggtta
cagcgatcgggtggcacaattaactattggcaattctaccatcactacgcaagaagcagc
aaacatcatagttggctaGGAGACGATTGTCGGACGGACATAGACCGGTA
>Capsid_DMS-2_Lys53Pro
TGCATATGTTACGAGGGTGGGACGACGTCTCCacccagacCCTtttgcaaatcctgtcaa
agacatcttcactgaaatggcagcgccattaaaatctccatctgctgaggcatgtggtta
cagcgatcgggtggcacaattaactattggcaattctaccatcactacgcaagaagcagc
aaacatcatagttggctaGGAGACGATTGTCGGACGGACATAGACCGGTA
>Capsid_DMS-2_Lys53Thr
TGCATATGTTACGAGGGTGGGACGACGTCTCCacccagacACTtttgcaaatcctgtcaa
agacatcttcactgaaatggcagcgccattaaaatctccatctgctgaggcatgtggtta
cagcgatcgggtggcacaattaactattggcaattctaccatcactacgcaagaagcagc
aaacatcatagttggctaGGAGACGATTGTCGGACGGACATAGACCGGTA
>Capsid_DMS-2_Lys53Phe
TGCATATGTTACGAGGGTGGGACGACGTCTCCacccagacTTTtttgcaaatcctgtcaa
agacatcttcactgaaatggcagcgccattaaaatctccatctgctgaggcatgtggtta
cagcgatcgggtggcacaattaactattggcaattctaccatcactacgcaagaagcagc
aaacatcatagttggctaGGAGACGATTGTCGGACGGACATAGACCGGTA
>Capsid_DMS-2_Lys53Ala
TGCATATGTTACGAGGGTGGGACGACGTCTCCacccagacGCTtttgcaaatcctgtcaa
agacatcttcactgaaatggcagcgccattaaaatctccatctgctgaggcatgtggtta
cagcgatcgggtggcacaattaactattggcaattctaccatcactacgcaagaagcagc
aaacatcatagttggctaGGAGACGATTGTCGGACGGACATAGACCGGTA
>Capsid_DMS-2_Lys53Gly
TGCATATGTTACGAGGGTGGGACGACGTCTCCacccagacGGTtttgcaaatcctgtcaa
agacatcttcactgaaatggcagcgccattaaaatctccatctgctgaggcatgtggtta
cagcgatcgggtggcacaattaactattggcaattctaccatcactacgcaagaagcagc
aaacatcatagttggctaGGAGACGATTGTCGGACGGACATAGACCGGTA
>Capsid_DMS-2_Lys53Ile
TGCATATGTTACGAGGGTGGGACGACGTCTCCacccagacATCtttgcaaatcctgtcaa
agacatcttcactgaaatggcagcgccattaaaatctccatctgctgaggcatgtggtta
cagcgatcgggtggcacaattaactattggcaattctaccatcactacgcaagaagcagc
aaacatcatagttggctaGGAGACGATTGTCGGACGGACATAGACCGGTA
>Capsid_DMS-2_Lys53Leu
TGCATATGTTACGAGGGTGGGACGACGTCTCCacccagacCTGtttgcaaatcctgtcaa
agacatcttcactgaaatggcagcgccattaaaatctccatctgctgaggcatgtggtta
cagcgatcgggtggcacaattaactattggcaattctaccatcactacgcaagaagcagc
aaacatcatagttggctaGGAGACGATTGTCGGACGGACATAGACCGGTA
>Capsid_DMS-2_Lys53His
TGCATATGTTACGAGGGTGGGACGACGTCTCCacccagacCATtttgcaaatcctgtcaa
agacatcttcactgaaatggcagcgccattaaaatctccatctgctgaggcatgtggtta
cagcgatcgggtggcacaattaactattggcaattctaccatcactacgcaagaagcagc
aaacatcatagttggctaGGAGACGATTGTCGGACGGACATAGACCGGTA
>Capsid_DMS-2_Lys53Arg
TGCATATGTTACGAGGGTGGGACGACGTCTCCacccagacCGGtttgcaaatcctgtcaa
agacatcttcactgaaatggcagcgccattaaaatctccatctgctgaggcatgtggtta
cagcgatcgggtggcacaattaactattggcaattctaccatcactacgcaagaagcagc
aaacatcatagttggctaGGAGACGATTGTCGGACGGACATAGACCGGTA
>Capsid_DMS-2_Lys53Trp
TGCATATGTTACGAGGGTGGGACGACGTCTCCacccagacTGGtttgcaaatcctgtcaa
agacatcttcactgaaatggcagcgccattaaaatctccatctgctgaggcatgtggtta
cagcgatcgggtggcacaattaactattggcaattctaccatcactacgcaagaagcagc
aaacatcatagttggctaGGAGACGATTGTCGGACGGACATAGACCGGTA
>Capsid_DMS-2_Lys53Val
TGCATATGTTACGAGGGTGGGACGACGTCTCCacccagacGTGtttgcaaatcctgtcaa
agacatcttcactgaaatggcagcgccattaaaatctccatctgctgaggcatgtggtta
cagcgatcgggtggcacaattaactattggcaattctaccatcactacgcaagaagcagc
aaacatcatagttggctaGGAGACGATTGTCGGACGGACATAGACCGGTA
>Capsid_DMS-2_Lys53Glu
TGCATATGTTACGAGGGTGGGACGACGTCTCCacccagacGAGtttgcaaatcctgtcaa
agacatcttcactgaaatggcagcgccattaaaatctccatctgctgaggcatgtggtta
cagcgatcgggtggcacaattaactattggcaattctaccatcactacgcaagaagcagc
aaacatcatagttggctaGGAGACGATTGTCGGACGGACATAGACCGGTA
>Capsid_DMS-2_Lys53Tyr
TGCATATGTTACGAGGGTGGGACGACGTCTCCacccagacTACtttgcaaatcctgtcaa
agacatcttcactgaaatggcagcgccattaaaatctccatctgctgaggcatgtggtta
cagcgatcgggtggcacaattaactattggcaattctaccatcactacgcaagaagcagc
aaacatcatagttggctaGGAGACGATTGTCGGACGGACATAGACCGGTA
>Capsid_DMS-2_Phe54Cys
TGCATATGTTACGAGGGTGGGACGACGTCTCCacccagacaagTGTgcaaatcctgtcaa
agacatcttcactgaaatggcagcgccattaaaatctccatctgctgaggcatgtggtta
cagcgatcgggtggcacaattaactattggcaattctaccatcactacgcaagaagcagc
aaacatcatagttggctaGGAGACGATTGTCGGACGGACATAGACCGGTA
>Capsid_DMS-2_Phe54Asp
TGCATATGTTACGAGGGTGGGACGACGTCTCCacccagacaagGACgcaaatcctgtcaa
agacatcttcactgaaatggcagcgccattaaaatctccatctgctgaggcatgtggtta
cagcgatcgggtggcacaattaactattggcaattctaccatcactacgcaagaagcagc
aaacatcatagttggctaGGAGACGATTGTCGGACGGACATAGACCGGTA
>Capsid_DMS-2_Phe54Ser
TGCATATGTTACGAGGGTGGGACGACGTCTCCacccagacaagTCGgcaaatcctgtcaa
agacatcttcactgaaatggcagcgccattaaaatctccatctgctgaggcatgtggtta
cagcgatcgggtggcacaattaactattggcaattctaccatcactacgcaagaagcagc
aaacatcatagttggctaGGAGACGATTGTCGGACGGACATAGACCGGTA
>Capsid_DMS-2_Phe54Gln
TGCATATGTTACGAGGGTGGGACGACGTCTCCacccagacaagCAAgcaaatcctgtcaa
agacatcttcactgaaatggcagcgccattaaaatctccatctgctgaggcatgtggtta
cagcgatcgggtggcacaattaactattggcaattctaccatcactacgcaagaagcagc
aaacatcatagttggctaGGAGACGATTGTCGGACGGACATAGACCGGTA
>Capsid_DMS-2_Phe54Met
TGCATATGTTACGAGGGTGGGACGACGTCTCCacccagacaagATGgcaaatcctgtcaa
agacatcttcactgaaatggcagcgccattaaaatctccatctgctgaggcatgtggtta
cagcgatcgggtggcacaattaactattggcaattctaccatcactacgcaagaagcagc
aaacatcatagttggctaGGAGACGATTGTCGGACGGACATAGACCGGTA
>Capsid_DMS-2_Phe54Asn
TGCATATGTTACGAGGGTGGGACGACGTCTCCacccagacaagAATgcaaatcctgtcaa
agacatcttcactgaaatggcagcgccattaaaatctccatctgctgaggcatgtggtta
cagcgatcgggtggcacaattaactattggcaattctaccatcactacgcaagaagcagc
aaacatcatagttggctaGGAGACGATTGTCGGACGGACATAGACCGGTA
>Capsid_DMS-2_Phe54Pro
TGCATATGTTACGAGGGTGGGACGACGTCTCCacccagacaagCCAgcaaatcctgtcaa
agacatcttcactgaaatggcagcgccattaaaatctccatctgctgaggcatgtggtta
cagcgatcgggtggcacaattaactattggcaattctaccatcactacgcaagaagcagc
aaacatcatagttggctaGGAGACGATTGTCGGACGGACATAGACCGGTA
>Capsid_DMS-2_Phe54Lys
TGCATATGTTACGAGGGTGGGACGACGTCTCCacccagacaagAAAgcaaatcctgtcaa
agacatcttcactgaaatggcagcgccattaaaatctccatctgctgaggcatgtggtta
cagcgatcgggtggcacaattaactattggcaattctaccatcactacgcaagaagcagc
aaacatcatagttggctaGGAGACGATTGTCGGACGGACATAGACCGGTA
>Capsid_DMS-2_Phe54Thr
TGCATATGTTACGAGGGTGGGACGACGTCTCCacccagacaagACTgcaaatcctgtcaa
agacatcttcactgaaatggcagcgccattaaaatctccatctgctgaggcatgtggtta
cagcgatcgggtggcacaattaactattggcaattctaccatcactacgcaagaagcagc
aaacatcatagttggctaGGAGACGATTGTCGGACGGACATAGACCGGTA
>Capsid_DMS-2_Phe54Ala
TGCATATGTTACGAGGGTGGGACGACGTCTCCacccagacaagGCGgcaaatcctgtcaa
agacatcttcactgaaatggcagcgccattaaaatctccatctgctgaggcatgtggtta
cagcgatcgggtggcacaattaactattggcaattctaccatcactacgcaagaagcagc
aaacatcatagttggctaGGAGACGATTGTCGGACGGACATAGACCGGTA
>Capsid_DMS-2_Phe54Gly
TGCATATGTTACGAGGGTGGGACGACGTCTCCacccagacaagGGTgcaaatcctgtcaa
agacatcttcactgaaatggcagcgccattaaaatctccatctgctgaggcatgtggtta
cagcgatcgggtggcacaattaactattggcaattctaccatcactacgcaagaagcagc
aaacatcatagttggctaGGAGACGATTGTCGGACGGACATAGACCGGTA
>Capsid_DMS-2_Phe54Ile
TGCATATGTTACGAGGGTGGGACGACGTCTCCacccagacaagATAgcaaatcctgtcaa
agacatcttcactgaaatggcagcgccattaaaatctccatctgctgaggcatgtggtta
cagcgatcgggtggcacaattaactattggcaattctaccatcactacgcaagaagcagc
aaacatcatagttggctaGGAGACGATTGTCGGACGGACATAGACCGGTA
>Capsid_DMS-2_Phe54Leu
TGCATATGTTACGAGGGTGGGACGACGTCTCCacccagacaagCTTgcaaatcctgtcaa
agacatcttcactgaaatggcagcgccattaaaatctccatctgctgaggcatgtggtta
cagcgatcgggtggcacaattaactattggcaattctaccatcactacgcaagaagcagc
aaacatcatagttggctaGGAGACGATTGTCGGACGGACATAGACCGGTA
>Capsid_DMS-2_Phe54His
TGCATATGTTACGAGGGTGGGACGACGTCTCCacccagacaagCACgcaaatcctgtcaa
agacatcttcactgaaatggcagcgccattaaaatctccatctgctgaggcatgtggtta
cagcgatcgggtggcacaattaactattggcaattctaccatcactacgcaagaagcagc
aaacatcatagttggctaGGAGACGATTGTCGGACGGACATAGACCGGTA
>Capsid_DMS-2_Phe54Arg
TGCATATGTTACGAGGGTGGGACGACGTCTCCacccagacaagCGGgcaaatcctgtcaa
agacatcttcactgaaatggcagcgccattaaaatctccatctgctgaggcatgtggtta
cagcgatcgggtggcacaattaactattggcaattctaccatcactacgcaagaagcagc
aaacatcatagttggctaGGAGACGATTGTCGGACGGACATAGACCGGTA
>Capsid_DMS-2_Phe54Trp
TGCATATGTTACGAGGGTGGGACGACGTCTCCacccagacaagTGGgcaaatcctgtcaa
agacatcttcactgaaatggcagcgccattaaaatctccatctgctgaggcatgtggtta
cagcgatcgggtggcacaattaactattggcaattctaccatcactacgcaagaagcagc
aaacatcatagttggctaGGAGACGATTGTCGGACGGACATAGACCGGTA
>Capsid_DMS-2_Phe54Val
TGCATATGTTACGAGGGTGGGACGACGTCTCCacccagacaagGTAgcaaatcctgtcaa
agacatcttcactgaaatggcagcgccattaaaatctccatctgctgaggcatgtggtta
cagcgatcgggtggcacaattaactattggcaattctaccatcactacgcaagaagcagc
aaacatcatagttggctaGGAGACGATTGTCGGACGGACATAGACCGGTA
>Capsid_DMS-2_Phe54Glu
TGCATATGTTACGAGGGTGGGACGACGTCTCCacccagacaagGAGgcaaatcctgtcaa
agacatcttcactgaaatggcagcgccattaaaatctccatctgctgaggcatgtggtta
cagcgatcgggtggcacaattaactattggcaattctaccatcactacgcaagaagcagc
aaacatcatagttggctaGGAGACGATTGTCGGACGGACATAGACCGGTA
>Capsid_DMS-2_Phe54Tyr
TGCATATGTTACGAGGGTGGGACGACGTCTCCacccagacaagTATgcaaatcctgtcaa
agacatcttcactgaaatggcagcgccattaaaatctccatctgctgaggcatgtggtta
cagcgatcgggtggcacaattaactattggcaattctaccatcactacgcaagaagcagc
aaacatcatagttggctaGGAGACGATTGTCGGACGGACATAGACCGGTA
>Capsid_DMS-2_Ala55Cys
TGCATATGTTACGAGGGTGGGACGACGTCTCCacccagacaagtttTGTaatcctgtcaa
agacatcttcactgaaatggcagcgccattaaaatctccatctgctgaggcatgtggtta
cagcgatcgggtggcacaattaactattggcaattctaccatcactacgcaagaagcagc
aaacatcatagttggctaGGAGACGATTGTCGGACGGACATAGACCGGTA
>Capsid_DMS-2_Ala55Asp
TGCATATGTTACGAGGGTGGGACGACGTCTCCacccagacaagtttGATaatcctgtcaa
agacatcttcactgaaatggcagcgccattaaaatctccatctgctgaggcatgtggtta
cagcgatcgggtggcacaattaactattggcaattctaccatcactacgcaagaagcagc
aaacatcatagttggctaGGAGACGATTGTCGGACGGACATAGACCGGTA
>Capsid_DMS-2_Ala55Ser
TGCATATGTTACGAGGGTGGGACGACGTCTCCacccagacaagtttTCTaatcctgtcaa
agacatcttcactgaaatggcagcgccattaaaatctccatctgctgaggcatgtggtta
cagcgatcgggtggcacaattaactattggcaattctaccatcactacgcaagaagcagc
aaacatcatagttggctaGGAGACGATTGTCGGACGGACATAGACCGGTA
>Capsid_DMS-2_Ala55Gln
TGCATATGTTACGAGGGTGGGACGACGTCTCCacccagacaagtttCAAaatcctgtcaa
agacatcttcactgaaatggcagcgccattaaaatctccatctgctgaggcatgtggtta
cagcgatcgggtggcacaattaactattggcaattctaccatcactacgcaagaagcagc
aaacatcatagttggctaGGAGACGATTGTCGGACGGACATAGACCGGTA
>Capsid_DMS-2_Ala55Met
TGCATATGTTACGAGGGTGGGACGACGTCTCCacccagacaagtttATGaatcctgtcaa
agacatcttcactgaaatggcagcgccattaaaatctccatctgctgaggcatgtggtta
cagcgatcgggtggcacaattaactattggcaattctaccatcactacgcaagaagcagc
aaacatcatagttggctaGGAGACGATTGTCGGACGGACATAGACCGGTA
>Capsid_DMS-2_Ala55Asn
TGCATATGTTACGAGGGTGGGACGACGTCTCCacccagacaagtttAACaatcctgtcaa
agacatcttcactgaaatggcagcgccattaaaatctccatctgctgaggcatgtggtta
cagcgatcgggtggcacaattaactattggcaattctaccatcactacgcaagaagcagc
aaacatcatagttggctaGGAGACGATTGTCGGACGGACATAGACCGGTA
>Capsid_DMS-2_Ala55Pro
TGCATATGTTACGAGGGTGGGACGACGTCTCCacccagacaagtttCCAaatcctgtcaa
agacatcttcactgaaatggcagcgccattaaaatctccatctgctgaggcatgtggtta
cagcgatcgggtggcacaattaactattggcaattctaccatcactacgcaagaagcagc
aaacatcatagttggctaGGAGACGATTGTCGGACGGACATAGACCGGTA
>Capsid_DMS-2_Ala55Lys
TGCATATGTTACGAGGGTGGGACGACGTCTCCacccagacaagtttAAGaatcctgtcaa
agacatcttcactgaaatggcagcgccattaaaatctccatctgctgaggcatgtggtta
cagcgatcgggtggcacaattaactattggcaattctaccatcactacgcaagaagcagc
aaacatcatagttggctaGGAGACGATTGTCGGACGGACATAGACCGGTA
>Capsid_DMS-2_Ala55Thr
TGCATATGTTACGAGGGTGGGACGACGTCTCCacccagacaagtttACCaatcctgtcaa
agacatcttcactgaaatggcagcgccattaaaatctccatctgctgaggcatgtggtta
cagcgatcgggtggcacaattaactattggcaattctaccatcactacgcaagaagcagc
aaacatcatagttggctaGGAGACGATTGTCGGACGGACATAGACCGGTA
>Capsid_DMS-2_Ala55Phe
TGCATATGTTACGAGGGTGGGACGACGTCTCCacccagacaagtttTTTaatcctgtcaa
agacatcttcactgaaatggcagcgccattaaaatctccatctgctgaggcatgtggtta
cagcgatcgggtggcacaattaactattggcaattctaccatcactacgcaagaagcagc
aaacatcatagttggctaGGAGACGATTGTCGGACGGACATAGACCGGTA
>Capsid_DMS-2_Ala55Gly
TGCATATGTTACGAGGGTGGGACGACGTCTCCacccagacaagtttGGGaatcctgtcaa
agacatcttcactgaaatggcagcgccattaaaatctccatctgctgaggcatgtggtta
cagcgatcgggtggcacaattaactattggcaattctaccatcactacgcaagaagcagc
aaacatcatagttggctaGGAGACGATTGTCGGACGGACATAGACCGGTA
>Capsid_DMS-2_Ala55Ile
TGCATATGTTACGAGGGTGGGACGACGTCTCCacccagacaagtttATCaatcctgtcaa
agacatcttcactgaaatggcagcgccattaaaatctccatctgctgaggcatgtggtta
cagcgatcgggtggcacaattaactattggcaattctaccatcactacgcaagaagcagc
aaacatcatagttggctaGGAGACGATTGTCGGACGGACATAGACCGGTA
>Capsid_DMS-2_Ala55Leu
TGCATATGTTACGAGGGTGGGACGACGTCTCCacccagacaagtttCTCaatcctgtcaa
agacatcttcactgaaatggcagcgccattaaaatctccatctgctgaggcatgtggtta
cagcgatcgggtggcacaattaactattggcaattctaccatcactacgcaagaagcagc
aaacatcatagttggctaGGAGACGATTGTCGGACGGACATAGACCGGTA
>Capsid_DMS-2_Ala55His
TGCATATGTTACGAGGGTGGGACGACGTCTCCacccagacaagtttCACaatcctgtcaa
agacatcttcactgaaatggcagcgccattaaaatctccatctgctgaggcatgtggtta
cagcgatcgggtggcacaattaactattggcaattctaccatcactacgcaagaagcagc
aaacatcatagttggctaGGAGACGATTGTCGGACGGACATAGACCGGTA
>Capsid_DMS-2_Ala55Arg
TGCATATGTTACGAGGGTGGGACGACGTCTCCacccagacaagtttCGGaatcctgtcaa
agacatcttcactgaaatggcagcgccattaaaatctccatctgctgaggcatgtggtta
cagcgatcgggtggcacaattaactattggcaattctaccatcactacgcaagaagcagc
aaacatcatagttggctaGGAGACGATTGTCGGACGGACATAGACCGGTA
>Capsid_DMS-2_Ala55Trp
TGCATATGTTACGAGGGTGGGACGACGTCTCCacccagacaagtttTGGaatcctgtcaa
agacatcttcactgaaatggcagcgccattaaaatctccatctgctgaggcatgtggtta
cagcgatcgggtggcacaattaactattggcaattctaccatcactacgcaagaagcagc
aaacatcatagttggctaGGAGACGATTGTCGGACGGACATAGACCGGTA
>Capsid_DMS-2_Ala55Val
TGCATATGTTACGAGGGTGGGACGACGTCTCCacccagacaagtttGTAaatcctgtcaa
agacatcttcactgaaatggcagcgccattaaaatctccatctgctgaggcatgtggtta
cagcgatcgggtggcacaattaactattggcaattctaccatcactacgcaagaagcagc
aaacatcatagttggctaGGAGACGATTGTCGGACGGACATAGACCGGTA
>Capsid_DMS-2_Ala55Glu
TGCATATGTTACGAGGGTGGGACGACGTCTCCacccagacaagtttGAGaatcctgtcaa
agacatcttcactgaaatggcagcgccattaaaatctccatctgctgaggcatgtggtta
cagcgatcgggtggcacaattaactattggcaattctaccatcactacgcaagaagcagc
aaacatcatagttggctaGGAGACGATTGTCGGACGGACATAGACCGGTA
>Capsid_DMS-2_Ala55Tyr
TGCATATGTTACGAGGGTGGGACGACGTCTCCacccagacaagtttTACaatcctgtcaa
agacatcttcactgaaatggcagcgccattaaaatctccatctgctgaggcatgtggtta
cagcgatcgggtggcacaattaactattggcaattctaccatcactacgcaagaagcagc
aaacatcatagttggctaGGAGACGATTGTCGGACGGACATAGACCGGTA
>Capsid_DMS-2_Asn56Cys
TGCATATGTTACGAGGGTGGGACGACGTCTCCacccagacaagtttgcaTGTcctgtcaa
agacatcttcactgaaatggcagcgccattaaaatctccatctgctgaggcatgtggtta
cagcgatcgggtggcacaattaactattggcaattctaccatcactacgcaagaagcagc
aaacatcatagttggctaGGAGACGATTGTCGGACGGACATAGACCGGTA
>Capsid_DMS-2_Asn56Asp
TGCATATGTTACGAGGGTGGGACGACGTCTCCacccagacaagtttgcaGACcctgtcaa
agacatcttcactgaaatggcagcgccattaaaatctccatctgctgaggcatgtggtta
cagcgatcgggtggcacaattaactattggcaattctaccatcactacgcaagaagcagc
aaacatcatagttggctaGGAGACGATTGTCGGACGGACATAGACCGGTA
>Capsid_DMS-2_Asn56Ser
TGCATATGTTACGAGGGTGGGACGACGTCTCCacccagacaagtttgcaAGTcctgtcaa
agacatcttcactgaaatggcagcgccattaaaatctccatctgctgaggcatgtggtta
cagcgatcgggtggcacaattaactattggcaattctaccatcactacgcaagaagcagc
aaacatcatagttggctaGGAGACGATTGTCGGACGGACATAGACCGGTA
>Capsid_DMS-2_Asn56Gln
TGCATATGTTACGAGGGTGGGACGACGTCTCCacccagacaagtttgcaCAAcctgtcaa
agacatcttcactgaaatggcagcgccattaaaatctccatctgctgaggcatgtggtta
cagcgatcgggtggcacaattaactattggcaattctaccatcactacgcaagaagcagc
aaacatcatagttggctaGGAGACGATTGTCGGACGGACATAGACCGGTA
>Capsid_DMS-2_Asn56Met
TGCATATGTTACGAGGGTGGGACGACGTCTCCacccagacaagtttgcaATGcctgtcaa
agacatcttcactgaaatggcagcgccattaaaatctccatctgctgaggcatgtggtta
cagcgatcgggtggcacaattaactattggcaattctaccatcactacgcaagaagcagc
aaacatcatagttggctaGGAGACGATTGTCGGACGGACATAGACCGGTA
>Capsid_DMS-2_Asn56Pro
TGCATATGTTACGAGGGTGGGACGACGTCTCCacccagacaagtttgcaCCTcctgtcaa
agacatcttcactgaaatggcagcgccattaaaatctccatctgctgaggcatgtggtta
cagcgatcgggtggcacaattaactattggcaattctaccatcactacgcaagaagcagc
aaacatcatagttggctaGGAGACGATTGTCGGACGGACATAGACCGGTA
>Capsid_DMS-2_Asn56Lys
TGCATATGTTACGAGGGTGGGACGACGTCTCCacccagacaagtttgcaAAAcctgtcaa
agacatcttcactgaaatggcagcgccattaaaatctccatctgctgaggcatgtggtta
cagcgatcgggtggcacaattaactattggcaattctaccatcactacgcaagaagcagc
aaacatcatagttggctaGGAGACGATTGTCGGACGGACATAGACCGGTA
>Capsid_DMS-2_Asn56Thr
TGCATATGTTACGAGGGTGGGACGACGTCTCCacccagacaagtttgcaACCcctgtcaa
agacatcttcactgaaatggcagcgccattaaaatctccatctgctgaggcatgtggtta
cagcgatcgggtggcacaattaactattggcaattctaccatcactacgcaagaagcagc
aaacatcatagttggctaGGAGACGATTGTCGGACGGACATAGACCGGTA
>Capsid_DMS-2_Asn56Phe
TGCATATGTTACGAGGGTGGGACGACGTCTCCacccagacaagtttgcaTTCcctgtcaa
agacatcttcactgaaatggcagcgccattaaaatctccatctgctgaggcatgtggtta
cagcgatcgggtggcacaattaactattggcaattctaccatcactacgcaagaagcagc
aaacatcatagttggctaGGAGACGATTGTCGGACGGACATAGACCGGTA
>Capsid_DMS-2_Asn56Ala
TGCATATGTTACGAGGGTGGGACGACGTCTCCacccagacaagtttgcaGCCcctgtcaa
agacatcttcactgaaatggcagcgccattaaaatctccatctgctgaggcatgtggtta
cagcgatcgggtggcacaattaactattggcaattctaccatcactacgcaagaagcagc
aaacatcatagttggctaGGAGACGATTGTCGGACGGACATAGACCGGTA
>Capsid_DMS-2_Asn56Gly
TGCATATGTTACGAGGGTGGGACGACGTCTCCacccagacaagtttgcaGGGcctgtcaa
agacatcttcactgaaatggcagcgccattaaaatctccatctgctgaggcatgtggtta
cagcgatcgggtggcacaattaactattggcaattctaccatcactacgcaagaagcagc
aaacatcatagttggctaGGAGACGATTGTCGGACGGACATAGACCGGTA
>Capsid_DMS-2_Asn56Ile
TGCATATGTTACGAGGGTGGGACGACGTCTCCacccagacaagtttgcaATCcctgtcaa
agacatcttcactgaaatggcagcgccattaaaatctccatctgctgaggcatgtggtta
cagcgatcgggtggcacaattaactattggcaattctaccatcactacgcaagaagcagc
aaacatcatagttggctaGGAGACGATTGTCGGACGGACATAGACCGGTA
>Capsid_DMS-2_Asn56Leu
TGCATATGTTACGAGGGTGGGACGACGTCTCCacccagacaagtttgcaCTAcctgtcaa
agacatcttcactgaaatggcagcgccattaaaatctccatctgctgaggcatgtggtta
cagcgatcgggtggcacaattaactattggcaattctaccatcactacgcaagaagcagc
aaacatcatagttggctaGGAGACGATTGTCGGACGGACATAGACCGGTA
>Capsid_DMS-2_Asn56His
TGCATATGTTACGAGGGTGGGACGACGTCTCCacccagacaagtttgcaCATcctgtcaa
agacatcttcactgaaatggcagcgccattaaaatctccatctgctgaggcatgtggtta
cagcgatcgggtggcacaattaactattggcaattctaccatcactacgcaagaagcagc
aaacatcatagttggctaGGAGACGATTGTCGGACGGACATAGACCGGTA
>Capsid_DMS-2_Asn56Arg
TGCATATGTTACGAGGGTGGGACGACGTCTCCacccagacaagtttgcaAGGcctgtcaa
agacatcttcactgaaatggcagcgccattaaaatctccatctgctgaggcatgtggtta
cagcgatcgggtggcacaattaactattggcaattctaccatcactacgcaagaagcagc
aaacatcatagttggctaGGAGACGATTGTCGGACGGACATAGACCGGTA
>Capsid_DMS-2_Asn56Trp
TGCATATGTTACGAGGGTGGGACGACGTCTCCacccagacaagtttgcaTGGcctgtcaa
agacatcttcactgaaatggcagcgccattaaaatctccatctgctgaggcatgtggtta
cagcgatcgggtggcacaattaactattggcaattctaccatcactacgcaagaagcagc
aaacatcatagttggctaGGAGACGATTGTCGGACGGACATAGACCGGTA
>Capsid_DMS-2_Asn56Val
TGCATATGTTACGAGGGTGGGACGACGTCTCCacccagacaagtttgcaGTGcctgtcaa
agacatcttcactgaaatggcagcgccattaaaatctccatctgctgaggcatgtggtta
cagcgatcgggtggcacaattaactattggcaattctaccatcactacgcaagaagcagc
aaacatcatagttggctaGGAGACGATTGTCGGACGGACATAGACCGGTA
>Capsid_DMS-2_Asn56Glu
TGCATATGTTACGAGGGTGGGACGACGTCTCCacccagacaagtttgcaGAAcctgtcaa
agacatcttcactgaaatggcagcgccattaaaatctccatctgctgaggcatgtggtta
cagcgatcgggtggcacaattaactattggcaattctaccatcactacgcaagaagcagc
aaacatcatagttggctaGGAGACGATTGTCGGACGGACATAGACCGGTA
>Capsid_DMS-2_Asn56Tyr
TGCATATGTTACGAGGGTGGGACGACGTCTCCacccagacaagtttgcaTACcctgtcaa
agacatcttcactgaaatggcagcgccattaaaatctccatctgctgaggcatgtggtta
cagcgatcgggtggcacaattaactattggcaattctaccatcactacgcaagaagcagc
aaacatcatagttggctaGGAGACGATTGTCGGACGGACATAGACCGGTA
>Capsid_DMS-2_Pro57Cys
TGCATATGTTACGAGGGTGGGACGACGTCTCCacccagacaagtttgcaaatTGCgtcaa
agacatcttcactgaaatggcagcgccattaaaatctccatctgctgaggcatgtggtta
cagcgatcgggtggcacaattaactattggcaattctaccatcactacgcaagaagcagc
aaacatcatagttggctaGGAGACGATTGTCGGACGGACATAGACCGGTA
>Capsid_DMS-2_Pro57Asp
TGCATATGTTACGAGGGTGGGACGACGTCTCCacccagacaagtttgcaaatGATgtcaa
agacatcttcactgaaatggcagcgccattaaaatctccatctgctgaggcatgtggtta
cagcgatcgggtggcacaattaactattggcaattctaccatcactacgcaagaagcagc
aaacatcatagttggctaGGAGACGATTGTCGGACGGACATAGACCGGTA
>Capsid_DMS-2_Pro57Ser
TGCATATGTTACGAGGGTGGGACGACGTCTCCacccagacaagtttgcaaatAGCgtcaa
agacatcttcactgaaatggcagcgccattaaaatctccatctgctgaggcatgtggtta
cagcgatcgggtggcacaattaactattggcaattctaccatcactacgcaagaagcagc
aaacatcatagttggctaGGAGACGATTGTCGGACGGACATAGACCGGTA
>Capsid_DMS-2_Pro57Gln
TGCATATGTTACGAGGGTGGGACGACGTCTCCacccagacaagtttgcaaatCAGgtcaa
agacatcttcactgaaatggcagcgccattaaaatctccatctgctgaggcatgtggtta
cagcgatcgggtggcacaattaactattggcaattctaccatcactacgcaagaagcagc
aaacatcatagttggctaGGAGACGATTGTCGGACGGACATAGACCGGTA
>Capsid_DMS-2_Pro57Met
TGCATATGTTACGAGGGTGGGACGACGTCTCCacccagacaagtttgcaaatATGgtcaa
agacatcttcactgaaatggcagcgccattaaaatctccatctgctgaggcatgtggtta
cagcgatcgggtggcacaattaactattggcaattctaccatcactacgcaagaagcagc
aaacatcatagttggctaGGAGACGATTGTCGGACGGACATAGACCGGTA
>Capsid_DMS-2_Pro57Asn
TGCATATGTTACGAGGGTGGGACGACGTCTCCacccagacaagtttgcaaatAACgtcaa
agacatcttcactgaaatggcagcgccattaaaatctccatctgctgaggcatgtggtta
cagcgatcgggtggcacaattaactattggcaattctaccatcactacgcaagaagcagc
aaacatcatagttggctaGGAGACGATTGTCGGACGGACATAGACCGGTA
>Capsid_DMS-2_Pro57Lys
TGCATATGTTACGAGGGTGGGACGACGTCTCCacccagacaagtttgcaaatAAAgtcaa
agacatcttcactgaaatggcagcgccattaaaatctccatctgctgaggcatgtggtta
cagcgatcgggtggcacaattaactattggcaattctaccatcactacgcaagaagcagc
aaacatcatagttggctaGGAGACGATTGTCGGACGGACATAGACCGGTA
>Capsid_DMS-2_Pro57Thr
TGCATATGTTACGAGGGTGGGACGACGTCTCCacccagacaagtttgcaaatACTgtcaa
agacatcttcactgaaatggcagcgccattaaaatctccatctgctgaggcatgtggtta
cagcgatcgggtggcacaattaactattggcaattctaccatcactacgcaagaagcagc
aaacatcatagttggctaGGAGACGATTGTCGGACGGACATAGACCGGTA
>Capsid_DMS-2_Pro57Phe
TGCATATGTTACGAGGGTGGGACGACGTCTCCacccagacaagtttgcaaatTTTgtcaa
agacatcttcactgaaatggcagcgccattaaaatctccatctgctgaggcatgtggtta
cagcgatcgggtggcacaattaactattggcaattctaccatcactacgcaagaagcagc
aaacatcatagttggctaGGAGACGATTGTCGGACGGACATAGACCGGTA
>Capsid_DMS-2_Pro57Ala
TGCATATGTTACGAGGGTGGGACGACGTCTCCacccagacaagtttgcaaatGCAgtcaa
agacatcttcactgaaatggcagcgccattaaaatctccatctgctgaggcatgtggtta
cagcgatcgggtggcacaattaactattggcaattctaccatcactacgcaagaagcagc
aaacatcatagttggctaGGAGACGATTGTCGGACGGACATAGACCGGTA
>Capsid_DMS-2_Pro57Gly
TGCATATGTTACGAGGGTGGGACGACGTCTCCacccagacaagtttgcaaatGGTgtcaa
agacatcttcactgaaatggcagcgccattaaaatctccatctgctgaggcatgtggtta
cagcgatcgggtggcacaattaactattggcaattctaccatcactacgcaagaagcagc
aaacatcatagttggctaGGAGACGATTGTCGGACGGACATAGACCGGTA
>Capsid_DMS-2_Pro57Ile
TGCATATGTTACGAGGGTGGGACGACGTCTCCacccagacaagtttgcaaatATAgtcaa
agacatcttcactgaaatggcagcgccattaaaatctccatctgctgaggcatgtggtta
cagcgatcgggtggcacaattaactattggcaattctaccatcactacgcaagaagcagc
aaacatcatagttggctaGGAGACGATTGTCGGACGGACATAGACCGGTA
>Capsid_DMS-2_Pro57Leu
TGCATATGTTACGAGGGTGGGACGACGTCTCCacccagacaagtttgcaaatTTGgtcaa
agacatcttcactgaaatggcagcgccattaaaatctccatctgctgaggcatgtggtta
cagcgatcgggtggcacaattaactattggcaattctaccatcactacgcaagaagcagc
aaacatcatagttggctaGGAGACGATTGTCGGACGGACATAGACCGGTA
>Capsid_DMS-2_Pro57His
TGCATATGTTACGAGGGTGGGACGACGTCTCCacccagacaagtttgcaaatCATgtcaa
agacatcttcactgaaatggcagcgccattaaaatctccatctgctgaggcatgtggtta
cagcgatcgggtggcacaattaactattggcaattctaccatcactacgcaagaagcagc
aaacatcatagttggctaGGAGACGATTGTCGGACGGACATAGACCGGTA
>Capsid_DMS-2_Pro57Arg
TGCATATGTTACGAGGGTGGGACGACGTCTCCacccagacaagtttgcaaatCGAgtcaa
agacatcttcactgaaatggcagcgccattaaaatctccatctgctgaggcatgtggtta
cagcgatcgggtggcacaattaactattggcaattctaccatcactacgcaagaagcagc
aaacatcatagttggctaGGAGACGATTGTCGGACGGACATAGACCGGTA
>Capsid_DMS-2_Pro57Trp
TGCATATGTTACGAGGGTGGGACGACGTCTCCacccagacaagtttgcaaatTGGgtcaa
agacatcttcactgaaatggcagcgccattaaaatctccatctgctgaggcatgtggtta
cagcgatcgggtggcacaattaactattggcaattctaccatcactacgcaagaagcagc
aaacatcatagttggctaGGAGACGATTGTCGGACGGACATAGACCGGTA
>Capsid_DMS-2_Pro57Val
TGCATATGTTACGAGGGTGGGACGACGTCTCCacccagacaagtttgcaaatGTGgtcaa
agacatcttcactgaaatggcagcgccattaaaatctccatctgctgaggcatgtggtta
cagcgatcgggtggcacaattaactattggcaattctaccatcactacgcaagaagcagc
aaacatcatagttggctaGGAGACGATTGTCGGACGGACATAGACCGGTA
>Capsid_DMS-2_Pro57Glu
TGCATATGTTACGAGGGTGGGACGACGTCTCCacccagacaagtttgcaaatGAAgtcaa
agacatcttcactgaaatggcagcgccattaaaatctccatctgctgaggcatgtggtta
cagcgatcgggtggcacaattaactattggcaattctaccatcactacgcaagaagcagc
aaacatcatagttggctaGGAGACGATTGTCGGACGGACATAGACCGGTA
>Capsid_DMS-2_Pro57Tyr
TGCATATGTTACGAGGGTGGGACGACGTCTCCacccagacaagtttgcaaatTATgtcaa
agacatcttcactgaaatggcagcgccattaaaatctccatctgctgaggcatgtggtta
cagcgatcgggtggcacaattaactattggcaattctaccatcactacgcaagaagcagc
aaacatcatagttggctaGGAGACGATTGTCGGACGGACATAGACCGGTA
>Capsid_DMS-2_Val58Cys
TGCATATGTTACGAGGGTGGGACGACGTCTCCacccagacaagtttgcaaatcctTGCaa
agacatcttcactgaaatggcagcgccattaaaatctccatctgctgaggcatgtggtta
cagcgatcgggtggcacaattaactattggcaattctaccatcactacgcaagaagcagc
aaacatcatagttggctaGGAGACGATTGTCGGACGGACATAGACCGGTA
>Capsid_DMS-2_Val58Asp
TGCATATGTTACGAGGGTGGGACGACGTCTCCacccagacaagtttgcaaatcctGATaa
agacatcttcactgaaatggcagcgccattaaaatctccatctgctgaggcatgtggtta
cagcgatcgggtggcacaattaactattggcaattctaccatcactacgcaagaagcagc
aaacatcatagttggctaGGAGACGATTGTCGGACGGACATAGACCGGTA
>Capsid_DMS-2_Val58Ser
TGCATATGTTACGAGGGTGGGACGACGTCTCCacccagacaagtttgcaaatcctTCTaa
agacatcttcactgaaatggcagcgccattaaaatctccatctgctgaggcatgtggtta
cagcgatcgggtggcacaattaactattggcaattctaccatcactacgcaagaagcagc
aaacatcatagttggctaGGAGACGATTGTCGGACGGACATAGACCGGTA
>Capsid_DMS-2_Val58Gln
TGCATATGTTACGAGGGTGGGACGACGTCTCCacccagacaagtttgcaaatcctCAAaa
agacatcttcactgaaatggcagcgccattaaaatctccatctgctgaggcatgtggtta
cagcgatcgggtggcacaattaactattggcaattctaccatcactacgcaagaagcagc
aaacatcatagttggctaGGAGACGATTGTCGGACGGACATAGACCGGTA
>Capsid_DMS-2_Val58Met
TGCATATGTTACGAGGGTGGGACGACGTCTCCacccagacaagtttgcaaatcctATGaa
agacatcttcactgaaatggcagcgccattaaaatctccatctgctgaggcatgtggtta
cagcgatcgggtggcacaattaactattggcaattctaccatcactacgcaagaagcagc
aaacatcatagttggctaGGAGACGATTGTCGGACGGACATAGACCGGTA
>Capsid_DMS-2_Val58Asn
TGCATATGTTACGAGGGTGGGACGACGTCTCCacccagacaagtttgcaaatcctAATaa
agacatcttcactgaaatggcagcgccattaaaatctccatctgctgaggcatgtggtta
cagcgatcgggtggcacaattaactattggcaattctaccatcactacgcaagaagcagc
aaacatcatagttggctaGGAGACGATTGTCGGACGGACATAGACCGGTA
>Capsid_DMS-2_Val58Pro
TGCATATGTTACGAGGGTGGGACGACGTCTCCacccagacaagtttgcaaatcctCCTaa
agacatcttcactgaaatggcagcgccattaaaatctccatctgctgaggcatgtggtta
cagcgatcgggtggcacaattaactattggcaattctaccatcactacgcaagaagcagc
aaacatcatagttggctaGGAGACGATTGTCGGACGGACATAGACCGGTA
>Capsid_DMS-2_Val58Lys
TGCATATGTTACGAGGGTGGGACGACGTCTCCacccagacaagtttgcaaatcctAAGaa
agacatcttcactgaaatggcagcgccattaaaatctccatctgctgaggcatgtggtta
cagcgatcgggtggcacaattaactattggcaattctaccatcactacgcaagaagcagc
aaacatcatagttggctaGGAGACGATTGTCGGACGGACATAGACCGGTA
>Capsid_DMS-2_Val58Thr
TGCATATGTTACGAGGGTGGGACGACGTCTCCacccagacaagtttgcaaatcctACCaa
agacatcttcactgaaatggcagcgccattaaaatctccatctgctgaggcatgtggtta
cagcgatcgggtggcacaattaactattggcaattctaccatcactacgcaagaagcagc
aaacatcatagttggctaGGAGACGATTGTCGGACGGACATAGACCGGTA
>Capsid_DMS-2_Val58Phe
TGCATATGTTACGAGGGTGGGACGACGTCTCCacccagacaagtttgcaaatcctTTCaa
agacatcttcactgaaatggcagcgccattaaaatctccatctgctgaggcatgtggtta
cagcgatcgggtggcacaattaactattggcaattctaccatcactacgcaagaagcagc
aaacatcatagttggctaGGAGACGATTGTCGGACGGACATAGACCGGTA
>Capsid_DMS-2_Val58Ala
TGCATATGTTACGAGGGTGGGACGACGTCTCCacccagacaagtttgcaaatcctGCGaa
agacatcttcactgaaatggcagcgccattaaaatctccatctgctgaggcatgtggtta
cagcgatcgggtggcacaattaactattggcaattctaccatcactacgcaagaagcagc
aaacatcatagttggctaGGAGACGATTGTCGGACGGACATAGACCGGTA
>Capsid_DMS-2_Val58Gly
TGCATATGTTACGAGGGTGGGACGACGTCTCCacccagacaagtttgcaaatcctGGTaa
agacatcttcactgaaatggcagcgccattaaaatctccatctgctgaggcatgtggtta
cagcgatcgggtggcacaattaactattggcaattctaccatcactacgcaagaagcagc
aaacatcatagttggctaGGAGACGATTGTCGGACGGACATAGACCGGTA
>Capsid_DMS-2_Val58Ile
TGCATATGTTACGAGGGTGGGACGACGTCTCCacccagacaagtttgcaaatcctATTaa
agacatcttcactgaaatggcagcgccattaaaatctccatctgctgaggcatgtggtta
cagcgatcgggtggcacaattaactattggcaattctaccatcactacgcaagaagcagc
aaacatcatagttggctaGGAGACGATTGTCGGACGGACATAGACCGGTA
>Capsid_DMS-2_Val58Leu
TGCATATGTTACGAGGGTGGGACGACGTCTCCacccagacaagtttgcaaatcctCTGaa
agacatcttcactgaaatggcagcgccattaaaatctccatctgctgaggcatgtggtta
cagcgatcgggtggcacaattaactattggcaattctaccatcactacgcaagaagcagc
aaacatcatagttggctaGGAGACGATTGTCGGACGGACATAGACCGGTA
>Capsid_DMS-2_Val58His
TGCATATGTTACGAGGGTGGGACGACGTCTCCacccagacaagtttgcaaatcctCATaa
agacatcttcactgaaatggcagcgccattaaaatctccatctgctgaggcatgtggtta
cagcgatcgggtggcacaattaactattggcaattctaccatcactacgcaagaagcagc
aaacatcatagttggctaGGAGACGATTGTCGGACGGACATAGACCGGTA
>Capsid_DMS-2_Val58Arg
TGCATATGTTACGAGGGTGGGACGACGTCTCCacccagacaagtttgcaaatcctCGCaa
agacatcttcactgaaatggcagcgccattaaaatctccatctgctgaggcatgtggtta
cagcgatcgggtggcacaattaactattggcaattctaccatcactacgcaagaagcagc
aaacatcatagttggctaGGAGACGATTGTCGGACGGACATAGACCGGTA
>Capsid_DMS-2_Val58Trp
TGCATATGTTACGAGGGTGGGACGACGTCTCCacccagacaagtttgcaaatcctTGGaa
agacatcttcactgaaatggcagcgccattaaaatctccatctgctgaggcatgtggtta
cagcgatcgggtggcacaattaactattggcaattctaccatcactacgcaagaagcagc
aaacatcatagttggctaGGAGACGATTGTCGGACGGACATAGACCGGTA
>Capsid_DMS-2_Val58Glu
TGCATATGTTACGAGGGTGGGACGACGTCTCCacccagacaagtttgcaaatcctGAAaa
agacatcttcactgaaatggcagcgccattaaaatctccatctgctgaggcatgtggtta
cagcgatcgggtggcacaattaactattggcaattctaccatcactacgcaagaagcagc
aaacatcatagttggctaGGAGACGATTGTCGGACGGACATAGACCGGTA
>Capsid_DMS-2_Val58Tyr
TGCATATGTTACGAGGGTGGGACGACGTCTCCacccagacaagtttgcaaatcctTACaa
agacatcttcactgaaatggcagcgccattaaaatctccatctgctgaggcatgtggtta
cagcgatcgggtggcacaattaactattggcaattctaccatcactacgcaagaagcagc
aaacatcatagttggctaGGAGACGATTGTCGGACGGACATAGACCGGTA
>Capsid_DMS-2_Lys59Cys
TGCATATGTTACGAGGGTGGGACGACGTCTCCacccagacaagtttgcaaatcctgtcTG
Tgacatcttcactgaaatggcagcgccattaaaatctccatctgctgaggcatgtggtta
cagcgatcgggtggcacaattaactattggcaattctaccatcactacgcaagaagcagc
aaacatcatagttggctaGGAGACGATTGTCGGACGGACATAGACCGGTA
>Capsid_DMS-2_Lys59Asp
TGCATATGTTACGAGGGTGGGACGACGTCTCCacccagacaagtttgcaaatcctgtcGA
Tgacatcttcactgaaatggcagcgccattaaaatctccatctgctgaggcatgtggtta
cagcgatcgggtggcacaattaactattggcaattctaccatcactacgcaagaagcagc
aaacatcatagttggctaGGAGACGATTGTCGGACGGACATAGACCGGTA
>Capsid_DMS-2_Lys59Ser
TGCATATGTTACGAGGGTGGGACGACGTCTCCacccagacaagtttgcaaatcctgtcTC
Ggacatcttcactgaaatggcagcgccattaaaatctccatctgctgaggcatgtggtta
cagcgatcgggtggcacaattaactattggcaattctaccatcactacgcaagaagcagc
aaacatcatagttggctaGGAGACGATTGTCGGACGGACATAGACCGGTA
>Capsid_DMS-2_Lys59Gln
TGCATATGTTACGAGGGTGGGACGACGTCTCCacccagacaagtttgcaaatcctgtcCA
Ggacatcttcactgaaatggcagcgccattaaaatctccatctgctgaggcatgtggtta
cagcgatcgggtggcacaattaactattggcaattctaccatcactacgcaagaagcagc
aaacatcatagttggctaGGAGACGATTGTCGGACGGACATAGACCGGTA
>Capsid_DMS-2_Lys59Met
TGCATATGTTACGAGGGTGGGACGACGTCTCCacccagacaagtttgcaaatcctgtcAT
Ggacatcttcactgaaatggcagcgccattaaaatctccatctgctgaggcatgtggtta
cagcgatcgggtggcacaattaactattggcaattctaccatcactacgcaagaagcagc
aaacatcatagttggctaGGAGACGATTGTCGGACGGACATAGACCGGTA
>Capsid_DMS-2_Lys59Asn
TGCATATGTTACGAGGGTGGGACGACGTCTCCacccagacaagtttgcaaatcctgtcAA
Cgacatcttcactgaaatggcagcgccattaaaatctccatctgctgaggcatgtggtta
cagcgatcgggtggcacaattaactattggcaattctaccatcactacgcaagaagcagc
aaacatcatagttggctaGGAGACGATTGTCGGACGGACATAGACCGGTA
>Capsid_DMS-2_Lys59Pro
TGCATATGTTACGAGGGTGGGACGACGTCTCCacccagacaagtttgcaaatcctgtcCC
Ggacatcttcactgaaatggcagcgccattaaaatctccatctgctgaggcatgtggtta
cagcgatcgggtggcacaattaactattggcaattctaccatcactacgcaagaagcagc
aaacatcatagttggctaGGAGACGATTGTCGGACGGACATAGACCGGTA
>Capsid_DMS-2_Lys59Thr
TGCATATGTTACGAGGGTGGGACGACGTCTCCacccagacaagtttgcaaatcctgtcAC
Tgacatcttcactgaaatggcagcgccattaaaatctccatctgctgaggcatgtggtta
cagcgatcgggtggcacaattaactattggcaattctaccatcactacgcaagaagcagc
aaacatcatagttggctaGGAGACGATTGTCGGACGGACATAGACCGGTA
>Capsid_DMS-2_Lys59Phe
TGCATATGTTACGAGGGTGGGACGACGTCTCCacccagacaagtttgcaaatcctgtcTT
Cgacatcttcactgaaatggcagcgccattaaaatctccatctgctgaggcatgtggtta
cagcgatcgggtggcacaattaactattggcaattctaccatcactacgcaagaagcagc
aaacatcatagttggctaGGAGACGATTGTCGGACGGACATAGACCGGTA
>Capsid_DMS-2_Lys59Ala
TGCATATGTTACGAGGGTGGGACGACGTCTCCacccagacaagtttgcaaatcctgtcGC
Ggacatcttcactgaaatggcagcgccattaaaatctccatctgctgaggcatgtggtta
cagcgatcgggtggcacaattaactattggcaattctaccatcactacgcaagaagcagc
aaacatcatagttggctaGGAGACGATTGTCGGACGGACATAGACCGGTA
>Capsid_DMS-2_Lys59Gly
TGCATATGTTACGAGGGTGGGACGACGTCTCCacccagacaagtttgcaaatcctgtcGG
Cgacatcttcactgaaatggcagcgccattaaaatctccatctgctgaggcatgtggtta
cagcgatcgggtggcacaattaactattggcaattctaccatcactacgcaagaagcagc
aaacatcatagttggctaGGAGACGATTGTCGGACGGACATAGACCGGTA
>Capsid_DMS-2_Lys59Ile
TGCATATGTTACGAGGGTGGGACGACGTCTCCacccagacaagtttgcaaatcctgtcAT
Cgacatcttcactgaaatggcagcgccattaaaatctccatctgctgaggcatgtggtta
cagcgatcgggtggcacaattaactattggcaattctaccatcactacgcaagaagcagc
aaacatcatagttggctaGGAGACGATTGTCGGACGGACATAGACCGGTA
>Capsid_DMS-2_Lys59Leu
TGCATATGTTACGAGGGTGGGACGACGTCTCCacccagacaagtttgcaaatcctgtcCT
Agacatcttcactgaaatggcagcgccattaaaatctccatctgctgaggcatgtggtta
cagcgatcgggtggcacaattaactattggcaattctaccatcactacgcaagaagcagc
aaacatcatagttggctaGGAGACGATTGTCGGACGGACATAGACCGGTA
>Capsid_DMS-2_Lys59His
TGCATATGTTACGAGGGTGGGACGACGTCTCCacccagacaagtttgcaaatcctgtcCA
Cgacatcttcactgaaatggcagcgccattaaaatctccatctgctgaggcatgtggtta
cagcgatcgggtggcacaattaactattggcaattctaccatcactacgcaagaagcagc
aaacatcatagttggctaGGAGACGATTGTCGGACGGACATAGACCGGTA
>Capsid_DMS-2_Lys59Arg
TGCATATGTTACGAGGGTGGGACGACGTCTCCacccagacaagtttgcaaatcctgtcCG
Tgacatcttcactgaaatggcagcgccattaaaatctccatctgctgaggcatgtggtta
cagcgatcgggtggcacaattaactattggcaattctaccatcactacgcaagaagcagc
aaacatcatagttggctaGGAGACGATTGTCGGACGGACATAGACCGGTA
>Capsid_DMS-2_Lys59Trp
TGCATATGTTACGAGGGTGGGACGACGTCTCCacccagacaagtttgcaaatcctgtcTG
Ggacatcttcactgaaatggcagcgccattaaaatctccatctgctgaggcatgtggtta
cagcgatcgggtggcacaattaactattggcaattctaccatcactacgcaagaagcagc
aaacatcatagttggctaGGAGACGATTGTCGGACGGACATAGACCGGTA
>Capsid_DMS-2_Lys59Val
TGCATATGTTACGAGGGTGGGACGACGTCTCCacccagacaagtttgcaaatcctgtcGT
Ggacatcttcactgaaatggcagcgccattaaaatctccatctgctgaggcatgtggtta
cagcgatcgggtggcacaattaactattggcaattctaccatcactacgcaagaagcagc
aaacatcatagttggctaGGAGACGATTGTCGGACGGACATAGACCGGTA
>Capsid_DMS-2_Lys59Glu
TGCATATGTTACGAGGGTGGGACGACGTCTCCacccagacaagtttgcaaatcctgtcGA
Ggacatcttcactgaaatggcagcgccattaaaatctccatctgctgaggcatgtggtta
cagcgatcgggtggcacaattaactattggcaattctaccatcactacgcaagaagcagc
aaacatcatagttggctaGGAGACGATTGTCGGACGGACATAGACCGGTA
>Capsid_DMS-2_Lys59Tyr
TGCATATGTTACGAGGGTGGGACGACGTCTCCacccagacaagtttgcaaatcctgtcTA
Tgacatcttcactgaaatggcagcgccattaaaatctccatctgctgaggcatgtggtta
cagcgatcgggtggcacaattaactattggcaattctaccatcactacgcaagaagcagc
aaacatcatagttggctaGGAGACGATTGTCGGACGGACATAGACCGGTA
>Capsid_DMS-2_Asp60Cys
TGCATATGTTACGAGGGTGGGACGACGTCTCCacccagacaagtttgcaaatcctgtcaa
aTGTatcttcactgaaatggcagcgccattaaaatctccatctgctgaggcatgtggtta
cagcgatcgggtggcacaattaactattggcaattctaccatcactacgcaagaagcagc
aaacatcatagttggctaGGAGACGATTGTCGGACGGACATAGACCGGTA
>Capsid_DMS-2_Asp60Ser
TGCATATGTTACGAGGGTGGGACGACGTCTCCacccagacaagtttgcaaatcctgtcaa
aTCTatcttcactgaaatggcagcgccattaaaatctccatctgctgaggcatgtggtta
cagcgatcgggtggcacaattaactattggcaattctaccatcactacgcaagaagcagc
aaacatcatagttggctaGGAGACGATTGTCGGACGGACATAGACCGGTA
>Capsid_DMS-2_Asp60Gln
TGCATATGTTACGAGGGTGGGACGACGTCTCCacccagacaagtttgcaaatcctgtcaa
aCAGatcttcactgaaatggcagcgccattaaaatctccatctgctgaggcatgtggtta
cagcgatcgggtggcacaattaactattggcaattctaccatcactacgcaagaagcagc
aaacatcatagttggctaGGAGACGATTGTCGGACGGACATAGACCGGTA
>Capsid_DMS-2_Asp60Met
TGCATATGTTACGAGGGTGGGACGACGTCTCCacccagacaagtttgcaaatcctgtcaa
aATGatcttcactgaaatggcagcgccattaaaatctccatctgctgaggcatgtggtta
cagcgatcgggtggcacaattaactattggcaattctaccatcactacgcaagaagcagc
aaacatcatagttggctaGGAGACGATTGTCGGACGGACATAGACCGGTA
>Capsid_DMS-2_Asp60Asn
TGCATATGTTACGAGGGTGGGACGACGTCTCCacccagacaagtttgcaaatcctgtcaa
aAACatcttcactgaaatggcagcgccattaaaatctccatctgctgaggcatgtggtta
cagcgatcgggtggcacaattaactattggcaattctaccatcactacgcaagaagcagc
aaacatcatagttggctaGGAGACGATTGTCGGACGGACATAGACCGGTA
>Capsid_DMS-2_Asp60Pro
TGCATATGTTACGAGGGTGGGACGACGTCTCCacccagacaagtttgcaaatcctgtcaa
aCCCatcttcactgaaatggcagcgccattaaaatctccatctgctgaggcatgtggtta
cagcgatcgggtggcacaattaactattggcaattctaccatcactacgcaagaagcagc
aaacatcatagttggctaGGAGACGATTGTCGGACGGACATAGACCGGTA
>Capsid_DMS-2_Asp60Lys
TGCATATGTTACGAGGGTGGGACGACGTCTCCacccagacaagtttgcaaatcctgtcaa
aAAGatcttcactgaaatggcagcgccattaaaatctccatctgctgaggcatgtggtta
cagcgatcgggtggcacaattaactattggcaattctaccatcactacgcaagaagcagc
aaacatcatagttggctaGGAGACGATTGTCGGACGGACATAGACCGGTA
>Capsid_DMS-2_Asp60Thr
TGCATATGTTACGAGGGTGGGACGACGTCTCCacccagacaagtttgcaaatcctgtcaa
aACAatcttcactgaaatggcagcgccattaaaatctccatctgctgaggcatgtggtta
cagcgatcgggtggcacaattaactattggcaattctaccatcactacgcaagaagcagc
aaacatcatagttggctaGGAGACGATTGTCGGACGGACATAGACCGGTA
>Capsid_DMS-2_Asp60Phe
TGCATATGTTACGAGGGTGGGACGACGTCTCCacccagacaagtttgcaaatcctgtcaa
aTTCatcttcactgaaatggcagcgccattaaaatctccatctgctgaggcatgtggtta
cagcgatcgggtggcacaattaactattggcaattctaccatcactacgcaagaagcagc
aaacatcatagttggctaGGAGACGATTGTCGGACGGACATAGACCGGTA
>Capsid_DMS-2_Asp60Ala
TGCATATGTTACGAGGGTGGGACGACGTCTCCacccagacaagtttgcaaatcctgtcaa
aGCCatcttcactgaaatggcagcgccattaaaatctccatctgctgaggcatgtggtta
cagcgatcgggtggcacaattaactattggcaattctaccatcactacgcaagaagcagc
aaacatcatagttggctaGGAGACGATTGTCGGACGGACATAGACCGGTA
>Capsid_DMS-2_Asp60Gly
TGCATATGTTACGAGGGTGGGACGACGTCTCCacccagacaagtttgcaaatcctgtcaa
aGGTatcttcactgaaatggcagcgccattaaaatctccatctgctgaggcatgtggtta
cagcgatcgggtggcacaattaactattggcaattctaccatcactacgcaagaagcagc
aaacatcatagttggctaGGAGACGATTGTCGGACGGACATAGACCGGTA
>Capsid_DMS-2_Asp60Ile
TGCATATGTTACGAGGGTGGGACGACGTCTCCacccagacaagtttgcaaatcctgtcaa
aATAatcttcactgaaatggcagcgccattaaaatctccatctgctgaggcatgtggtta
cagcgatcgggtggcacaattaactattggcaattctaccatcactacgcaagaagcagc
aaacatcatagttggctaGGAGACGATTGTCGGACGGACATAGACCGGTA
>Capsid_DMS-2_Asp60Leu
TGCATATGTTACGAGGGTGGGACGACGTCTCCacccagacaagtttgcaaatcctgtcaa
aCTCatcttcactgaaatggcagcgccattaaaatctccatctgctgaggcatgtggtta
cagcgatcgggtggcacaattaactattggcaattctaccatcactacgcaagaagcagc
aaacatcatagttggctaGGAGACGATTGTCGGACGGACATAGACCGGTA
>Capsid_DMS-2_Asp60His
TGCATATGTTACGAGGGTGGGACGACGTCTCCacccagacaagtttgcaaatcctgtcaa
aCACatcttcactgaaatggcagcgccattaaaatctccatctgctgaggcatgtggtta
cagcgatcgggtggcacaattaactattggcaattctaccatcactacgcaagaagcagc
aaacatcatagttggctaGGAGACGATTGTCGGACGGACATAGACCGGTA
>Capsid_DMS-2_Asp60Arg
TGCATATGTTACGAGGGTGGGACGACGTCTCCacccagacaagtttgcaaatcctgtcaa
aCGTatcttcactgaaatggcagcgccattaaaatctccatctgctgaggcatgtggtta
cagcgatcgggtggcacaattaactattggcaattctaccatcactacgcaagaagcagc
aaacatcatagttggctaGGAGACGATTGTCGGACGGACATAGACCGGTA
>Capsid_DMS-2_Asp60Trp
TGCATATGTTACGAGGGTGGGACGACGTCTCCacccagacaagtttgcaaatcctgtcaa
aTGGatcttcactgaaatggcagcgccattaaaatctccatctgctgaggcatgtggtta
cagcgatcgggtggcacaattaactattggcaattctaccatcactacgcaagaagcagc
aaacatcatagttggctaGGAGACGATTGTCGGACGGACATAGACCGGTA
>Capsid_DMS-2_Asp60Val
TGCATATGTTACGAGGGTGGGACGACGTCTCCacccagacaagtttgcaaatcctgtcaa
aGTTatcttcactgaaatggcagcgccattaaaatctccatctgctgaggcatgtggtta
cagcgatcgggtggcacaattaactattggcaattctaccatcactacgcaagaagcagc
aaacatcatagttggctaGGAGACGATTGTCGGACGGACATAGACCGGTA
>Capsid_DMS-2_Asp60Glu
TGCATATGTTACGAGGGTGGGACGACGTCTCCacccagacaagtttgcaaatcctgtcaa
aGAGatcttcactgaaatggcagcgccattaaaatctccatctgctgaggcatgtggtta
cagcgatcgggtggcacaattaactattggcaattctaccatcactacgcaagaagcagc
aaacatcatagttggctaGGAGACGATTGTCGGACGGACATAGACCGGTA
>Capsid_DMS-2_Asp60Tyr
TGCATATGTTACGAGGGTGGGACGACGTCTCCacccagacaagtttgcaaatcctgtcaa
aTATatcttcactgaaatggcagcgccattaaaatctccatctgctgaggcatgtggtta
cagcgatcgggtggcacaattaactattggcaattctaccatcactacgcaagaagcagc
aaacatcatagttggctaGGAGACGATTGTCGGACGGACATAGACCGGTA
>Capsid_DMS-2_Ile61Cys
TGCATATGTTACGAGGGTGGGACGACGTCTCCacccagacaagtttgcaaatcctgtcaa
agacTGTttcactgaaatggcagcgccattaaaatctccatctgctgaggcatgtggtta
cagcgatcgggtggcacaattaactattggcaattctaccatcactacgcaagaagcagc
aaacatcatagttggctaGGAGACGATTGTCGGACGGACATAGACCGGTA
>Capsid_DMS-2_Ile61Asp
TGCATATGTTACGAGGGTGGGACGACGTCTCCacccagacaagtttgcaaatcctgtcaa
agacGATttcactgaaatggcagcgccattaaaatctccatctgctgaggcatgtggtta
cagcgatcgggtggcacaattaactattggcaattctaccatcactacgcaagaagcagc
aaacatcatagttggctaGGAGACGATTGTCGGACGGACATAGACCGGTA
>Capsid_DMS-2_Ile61Ser
TGCATATGTTACGAGGGTGGGACGACGTCTCCacccagacaagtttgcaaatcctgtcaa
agacTCTttcactgaaatggcagcgccattaaaatctccatctgctgaggcatgtggtta
cagcgatcgggtggcacaattaactattggcaattctaccatcactacgcaagaagcagc
aaacatcatagttggctaGGAGACGATTGTCGGACGGACATAGACCGGTA
>Capsid_DMS-2_Ile61Gln
TGCATATGTTACGAGGGTGGGACGACGTCTCCacccagacaagtttgcaaatcctgtcaa
agacCAGttcactgaaatggcagcgccattaaaatctccatctgctgaggcatgtggtta
cagcgatcgggtggcacaattaactattggcaattctaccatcactacgcaagaagcagc
aaacatcatagttggctaGGAGACGATTGTCGGACGGACATAGACCGGTA
>Capsid_DMS-2_Ile61Met
TGCATATGTTACGAGGGTGGGACGACGTCTCCacccagacaagtttgcaaatcctgtcaa
agacATGttcactgaaatggcagcgccattaaaatctccatctgctgaggcatgtggtta
cagcgatcgggtggcacaattaactattggcaattctaccatcactacgcaagaagcagc
aaacatcatagttggctaGGAGACGATTGTCGGACGGACATAGACCGGTA
>Capsid_DMS-2_Ile61Asn
TGCATATGTTACGAGGGTGGGACGACGTCTCCacccagacaagtttgcaaatcctgtcaa
agacAATttcactgaaatggcagcgccattaaaatctccatctgctgaggcatgtggtta
cagcgatcgggtggcacaattaactattggcaattctaccatcactacgcaagaagcagc
aaacatcatagttggctaGGAGACGATTGTCGGACGGACATAGACCGGTA
>Capsid_DMS-2_Ile61Pro
TGCATATGTTACGAGGGTGGGACGACGTCTCCacccagacaagtttgcaaatcctgtcaa
agacCCGttcactgaaatggcagcgccattaaaatctccatctgctgaggcatgtggtta
cagcgatcgggtggcacaattaactattggcaattctaccatcactacgcaagaagcagc
aaacatcatagttggctaGGAGACGATTGTCGGACGGACATAGACCGGTA
>Capsid_DMS-2_Ile61Lys
TGCATATGTTACGAGGGTGGGACGACGTCTCCacccagacaagtttgcaaatcctgtcaa
agacAAAttcactgaaatggcagcgccattaaaatctccatctgctgaggcatgtggtta
cagcgatcgggtggcacaattaactattggcaattctaccatcactacgcaagaagcagc
aaacatcatagttggctaGGAGACGATTGTCGGACGGACATAGACCGGTA
>Capsid_DMS-2_Ile61Thr
TGCATATGTTACGAGGGTGGGACGACGTCTCCacccagacaagtttgcaaatcctgtcaa
agacACCttcactgaaatggcagcgccattaaaatctccatctgctgaggcatgtggtta
cagcgatcgggtggcacaattaactattggcaattctaccatcactacgcaagaagcagc
aaacatcatagttggctaGGAGACGATTGTCGGACGGACATAGACCGGTA
>Capsid_DMS-2_Ile61Phe
TGCATATGTTACGAGGGTGGGACGACGTCTCCacccagacaagtttgcaaatcctgtcaa
agacTTTttcactgaaatggcagcgccattaaaatctccatctgctgaggcatgtggtta
cagcgatcgggtggcacaattaactattggcaattctaccatcactacgcaagaagcagc
aaacatcatagttggctaGGAGACGATTGTCGGACGGACATAGACCGGTA
>Capsid_DMS-2_Ile61Ala
TGCATATGTTACGAGGGTGGGACGACGTCTCCacccagacaagtttgcaaatcctgtcaa
agacGCCttcactgaaatggcagcgccattaaaatctccatctgctgaggcatgtggtta
cagcgatcgggtggcacaattaactattggcaattctaccatcactacgcaagaagcagc
aaacatcatagttggctaGGAGACGATTGTCGGACGGACATAGACCGGTA
>Capsid_DMS-2_Ile61Gly
TGCATATGTTACGAGGGTGGGACGACGTCTCCacccagacaagtttgcaaatcctgtcaa
agacGGTttcactgaaatggcagcgccattaaaatctccatctgctgaggcatgtggtta
cagcgatcgggtggcacaattaactattggcaattctaccatcactacgcaagaagcagc
aaacatcatagttggctaGGAGACGATTGTCGGACGGACATAGACCGGTA
>Capsid_DMS-2_Ile61Leu
TGCATATGTTACGAGGGTGGGACGACGTCTCCacccagacaagtttgcaaatcctgtcaa
agacTTGttcactgaaatggcagcgccattaaaatctccatctgctgaggcatgtggtta
cagcgatcgggtggcacaattaactattggcaattctaccatcactacgcaagaagcagc
aaacatcatagttggctaGGAGACGATTGTCGGACGGACATAGACCGGTA
>Capsid_DMS-2_Ile61His
TGCATATGTTACGAGGGTGGGACGACGTCTCCacccagacaagtttgcaaatcctgtcaa
agacCATttcactgaaatggcagcgccattaaaatctccatctgctgaggcatgtggtta
cagcgatcgggtggcacaattaactattggcaattctaccatcactacgcaagaagcagc
aaacatcatagttggctaGGAGACGATTGTCGGACGGACATAGACCGGTA
>Capsid_DMS-2_Ile61Arg
TGCATATGTTACGAGGGTGGGACGACGTCTCCacccagacaagtttgcaaatcctgtcaa
agacCGCttcactgaaatggcagcgccattaaaatctccatctgctgaggcatgtggtta
cagcgatcgggtggcacaattaactattggcaattctaccatcactacgcaagaagcagc
aaacatcatagttggctaGGAGACGATTGTCGGACGGACATAGACCGGTA
>Capsid_DMS-2_Ile61Trp
TGCATATGTTACGAGGGTGGGACGACGTCTCCacccagacaagtttgcaaatcctgtcaa
agacTGGttcactgaaatggcagcgccattaaaatctccatctgctgaggcatgtggtta
cagcgatcgggtggcacaattaactattggcaattctaccatcactacgcaagaagcagc
aaacatcatagttggctaGGAGACGATTGTCGGACGGACATAGACCGGTA
>Capsid_DMS-2_Ile61Val
TGCATATGTTACGAGGGTGGGACGACGTCTCCacccagacaagtttgcaaatcctgtcaa
agacGTAttcactgaaatggcagcgccattaaaatctccatctgctgaggcatgtggtta
cagcgatcgggtggcacaattaactattggcaattctaccatcactacgcaagaagcagc
aaacatcatagttggctaGGAGACGATTGTCGGACGGACATAGACCGGTA
>Capsid_DMS-2_Ile61Glu
TGCATATGTTACGAGGGTGGGACGACGTCTCCacccagacaagtttgcaaatcctgtcaa
agacGAGttcactgaaatggcagcgccattaaaatctccatctgctgaggcatgtggtta
cagcgatcgggtggcacaattaactattggcaattctaccatcactacgcaagaagcagc
aaacatcatagttggctaGGAGACGATTGTCGGACGGACATAGACCGGTA
>Capsid_DMS-2_Ile61Tyr
TGCATATGTTACGAGGGTGGGACGACGTCTCCacccagacaagtttgcaaatcctgtcaa
agacTATttcactgaaatggcagcgccattaaaatctccatctgctgaggcatgtggtta
cagcgatcgggtggcacaattaactattggcaattctaccatcactacgcaagaagcagc
aaacatcatagttggctaGGAGACGATTGTCGGACGGACATAGACCGGTA
>Capsid_DMS-2_Phe62Cys
TGCATATGTTACGAGGGTGGGACGACGTCTCCacccagacaagtttgcaaatcctgtcaa
agacatcTGTactgaaatggcagcgccattaaaatctccatctgctgaggcatgtggtta
cagcgatcgggtggcacaattaactattggcaattctaccatcactacgcaagaagcagc
aaacatcatagttggctaGGAGACGATTGTCGGACGGACATAGACCGGTA
>Capsid_DMS-2_Phe62Asp
TGCATATGTTACGAGGGTGGGACGACGTCTCCacccagacaagtttgcaaatcctgtcaa
agacatcGATactgaaatggcagcgccattaaaatctccatctgctgaggcatgtggtta
cagcgatcgggtggcacaattaactattggcaattctaccatcactacgcaagaagcagc
aaacatcatagttggctaGGAGACGATTGTCGGACGGACATAGACCGGTA
>Capsid_DMS-2_Phe62Ser
TGCATATGTTACGAGGGTGGGACGACGTCTCCacccagacaagtttgcaaatcctgtcaa
agacatcTCAactgaaatggcagcgccattaaaatctccatctgctgaggcatgtggtta
cagcgatcgggtggcacaattaactattggcaattctaccatcactacgcaagaagcagc
aaacatcatagttggctaGGAGACGATTGTCGGACGGACATAGACCGGTA
>Capsid_DMS-2_Phe62Gln
TGCATATGTTACGAGGGTGGGACGACGTCTCCacccagacaagtttgcaaatcctgtcaa
agacatcCAGactgaaatggcagcgccattaaaatctccatctgctgaggcatgtggtta
cagcgatcgggtggcacaattaactattggcaattctaccatcactacgcaagaagcagc
aaacatcatagttggctaGGAGACGATTGTCGGACGGACATAGACCGGTA
>Capsid_DMS-2_Phe62Met
TGCATATGTTACGAGGGTGGGACGACGTCTCCacccagacaagtttgcaaatcctgtcaa
agacatcATGactgaaatggcagcgccattaaaatctccatctgctgaggcatgtggtta
cagcgatcgggtggcacaattaactattggcaattctaccatcactacgcaagaagcagc
aaacatcatagttggctaGGAGACGATTGTCGGACGGACATAGACCGGTA
>Capsid_DMS-2_Phe62Asn
TGCATATGTTACGAGGGTGGGACGACGTCTCCacccagacaagtttgcaaatcctgtcaa
agacatcAATactgaaatggcagcgccattaaaatctccatctgctgaggcatgtggtta
cagcgatcgggtggcacaattaactattggcaattctaccatcactacgcaagaagcagc
aaacatcatagttggctaGGAGACGATTGTCGGACGGACATAGACCGGTA
>Capsid_DMS-2_Phe62Pro
TGCATATGTTACGAGGGTGGGACGACGTCTCCacccagacaagtttgcaaatcctgtcaa
agacatcCCCactgaaatggcagcgccattaaaatctccatctgctgaggcatgtggtta
cagcgatcgggtggcacaattaactattggcaattctaccatcactacgcaagaagcagc
aaacatcatagttggctaGGAGACGATTGTCGGACGGACATAGACCGGTA
>Capsid_DMS-2_Phe62Lys
TGCATATGTTACGAGGGTGGGACGACGTCTCCacccagacaagtttgcaaatcctgtcaa
agacatcAAGactgaaatggcagcgccattaaaatctccatctgctgaggcatgtggtta
cagcgatcgggtggcacaattaactattggcaattctaccatcactacgcaagaagcagc
aaacatcatagttggctaGGAGACGATTGTCGGACGGACATAGACCGGTA
>Capsid_DMS-2_Phe62Thr
TGCATATGTTACGAGGGTGGGACGACGTCTCCacccagacaagtttgcaaatcctgtcaa
agacatcACTactgaaatggcagcgccattaaaatctccatctgctgaggcatgtggtta
cagcgatcgggtggcacaattaactattggcaattctaccatcactacgcaagaagcagc
aaacatcatagttggctaGGAGACGATTGTCGGACGGACATAGACCGGTA
>Capsid_DMS-2_Phe62Ala
TGCATATGTTACGAGGGTGGGACGACGTCTCCacccagacaagtttgcaaatcctgtcaa
agacatcGCAactgaaatggcagcgccattaaaatctccatctgctgaggcatgtggtta
cagcgatcgggtggcacaattaactattggcaattctaccatcactacgcaagaagcagc
aaacatcatagttggctaGGAGACGATTGTCGGACGGACATAGACCGGTA
>Capsid_DMS-2_Phe62Gly
TGCATATGTTACGAGGGTGGGACGACGTCTCCacccagacaagtttgcaaatcctgtcaa
agacatcGGAactgaaatggcagcgccattaaaatctccatctgctgaggcatgtggtta
cagcgatcgggtggcacaattaactattggcaattctaccatcactacgcaagaagcagc
aaacatcatagttggctaGGAGACGATTGTCGGACGGACATAGACCGGTA
>Capsid_DMS-2_Phe62Ile
TGCATATGTTACGAGGGTGGGACGACGTCTCCacccagacaagtttgcaaatcctgtcaa
agacatcATTactgaaatggcagcgccattaaaatctccatctgctgaggcatgtggtta
cagcgatcgggtggcacaattaactattggcaattctaccatcactacgcaagaagcagc
aaacatcatagttggctaGGAGACGATTGTCGGACGGACATAGACCGGTA
>Capsid_DMS-2_Phe62Leu
TGCATATGTTACGAGGGTGGGACGACGTCTCCacccagacaagtttgcaaatcctgtcaa
agacatcCTTactgaaatggcagcgccattaaaatctccatctgctgaggcatgtggtta
cagcgatcgggtggcacaattaactattggcaattctaccatcactacgcaagaagcagc
aaacatcatagttggctaGGAGACGATTGTCGGACGGACATAGACCGGTA
>Capsid_DMS-2_Phe62His
TGCATATGTTACGAGGGTGGGACGACGTCTCCacccagacaagtttgcaaatcctgtcaa
agacatcCATactgaaatggcagcgccattaaaatctccatctgctgaggcatgtggtta
cagcgatcgggtggcacaattaactattggcaattctaccatcactacgcaagaagcagc
aaacatcatagttggctaGGAGACGATTGTCGGACGGACATAGACCGGTA
>Capsid_DMS-2_Phe62Arg
TGCATATGTTACGAGGGTGGGACGACGTCTCCacccagacaagtttgcaaatcctgtcaa
agacatcCGGactgaaatggcagcgccattaaaatctccatctgctgaggcatgtggtta
cagcgatcgggtggcacaattaactattggcaattctaccatcactacgcaagaagcagc
aaacatcatagttggctaGGAGACGATTGTCGGACGGACATAGACCGGTA
>Capsid_DMS-2_Phe62Trp
TGCATATGTTACGAGGGTGGGACGACGTCTCCacccagacaagtttgcaaatcctgtcaa
agacatcTGGactgaaatggcagcgccattaaaatctccatctgctgaggcatgtggtta
cagcgatcgggtggcacaattaactattggcaattctaccatcactacgcaagaagcagc
aaacatcatagttggctaGGAGACGATTGTCGGACGGACATAGACCGGTA
>Capsid_DMS-2_Phe62Val
TGCATATGTTACGAGGGTGGGACGACGTCTCCacccagacaagtttgcaaatcctgtcaa
agacatcGTGactgaaatggcagcgccattaaaatctccatctgctgaggcatgtggtta
cagcgatcgggtggcacaattaactattggcaattctaccatcactacgcaagaagcagc
aaacatcatagttggctaGGAGACGATTGTCGGACGGACATAGACCGGTA
>Capsid_DMS-2_Phe62Glu
TGCATATGTTACGAGGGTGGGACGACGTCTCCacccagacaagtttgcaaatcctgtcaa
agacatcGAGactgaaatggcagcgccattaaaatctccatctgctgaggcatgtggtta
cagcgatcgggtggcacaattaactattggcaattctaccatcactacgcaagaagcagc
aaacatcatagttggctaGGAGACGATTGTCGGACGGACATAGACCGGTA
>Capsid_DMS-2_Phe62Tyr
TGCATATGTTACGAGGGTGGGACGACGTCTCCacccagacaagtttgcaaatcctgtcaa
agacatcTACactgaaatggcagcgccattaaaatctccatctgctgaggcatgtggtta
cagcgatcgggtggcacaattaactattggcaattctaccatcactacgcaagaagcagc
aaacatcatagttggctaGGAGACGATTGTCGGACGGACATAGACCGGTA
>Capsid_DMS-2_Thr63Cys
TGCATATGTTACGAGGGTGGGACGACGTCTCCacccagacaagtttgcaaatcctgtcaa
agacatcttcTGCgaaatggcagcgccattaaaatctccatctgctgaggcatgtggtta
cagcgatcgggtggcacaattaactattggcaattctaccatcactacgcaagaagcagc
aaacatcatagttggctaGGAGACGATTGTCGGACGGACATAGACCGGTA
>Capsid_DMS-2_Thr63Asp
TGCATATGTTACGAGGGTGGGACGACGTCTCCacccagacaagtttgcaaatcctgtcaa
agacatcttcGACgaaatggcagcgccattaaaatctccatctgctgaggcatgtggtta
cagcgatcgggtggcacaattaactattggcaattctaccatcactacgcaagaagcagc
aaacatcatagttggctaGGAGACGATTGTCGGACGGACATAGACCGGTA
>Capsid_DMS-2_Thr63Ser
TGCATATGTTACGAGGGTGGGACGACGTCTCCacccagacaagtttgcaaatcctgtcaa
agacatcttcAGTgaaatggcagcgccattaaaatctccatctgctgaggcatgtggtta
cagcgatcgggtggcacaattaactattggcaattctaccatcactacgcaagaagcagc
aaacatcatagttggctaGGAGACGATTGTCGGACGGACATAGACCGGTA
>Capsid_DMS-2_Thr63Gln
TGCATATGTTACGAGGGTGGGACGACGTCTCCacccagacaagtttgcaaatcctgtcaa
agacatcttcCAAgaaatggcagcgccattaaaatctccatctgctgaggcatgtggtta
cagcgatcgggtggcacaattaactattggcaattctaccatcactacgcaagaagcagc
aaacatcatagttggctaGGAGACGATTGTCGGACGGACATAGACCGGTA
>Capsid_DMS-2_Thr63Met
TGCATATGTTACGAGGGTGGGACGACGTCTCCacccagacaagtttgcaaatcctgtcaa
agacatcttcATGgaaatggcagcgccattaaaatctccatctgctgaggcatgtggtta
cagcgatcgggtggcacaattaactattggcaattctaccatcactacgcaagaagcagc
aaacatcatagttggctaGGAGACGATTGTCGGACGGACATAGACCGGTA
>Capsid_DMS-2_Thr63Asn
TGCATATGTTACGAGGGTGGGACGACGTCTCCacccagacaagtttgcaaatcctgtcaa
agacatcttcAACgaaatggcagcgccattaaaatctccatctgctgaggcatgtggtta
cagcgatcgggtggcacaattaactattggcaattctaccatcactacgcaagaagcagc
aaacatcatagttggctaGGAGACGATTGTCGGACGGACATAGACCGGTA
>Capsid_DMS-2_Thr63Pro
TGCATATGTTACGAGGGTGGGACGACGTCTCCacccagacaagtttgcaaatcctgtcaa
agacatcttcCCGgaaatggcagcgccattaaaatctccatctgctgaggcatgtggtta
cagcgatcgggtggcacaattaactattggcaattctaccatcactacgcaagaagcagc
aaacatcatagttggctaGGAGACGATTGTCGGACGGACATAGACCGGTA
>Capsid_DMS-2_Thr63Lys
TGCATATGTTACGAGGGTGGGACGACGTCTCCacccagacaagtttgcaaatcctgtcaa
agacatcttcAAGgaaatggcagcgccattaaaatctccatctgctgaggcatgtggtta
cagcgatcgggtggcacaattaactattggcaattctaccatcactacgcaagaagcagc
aaacatcatagttggctaGGAGACGATTGTCGGACGGACATAGACCGGTA
>Capsid_DMS-2_Thr63Phe
TGCATATGTTACGAGGGTGGGACGACGTCTCCacccagacaagtttgcaaatcctgtcaa
agacatcttcTTCgaaatggcagcgccattaaaatctccatctgctgaggcatgtggtta
cagcgatcgggtggcacaattaactattggcaattctaccatcactacgcaagaagcagc
aaacatcatagttggctaGGAGACGATTGTCGGACGGACATAGACCGGTA
>Capsid_DMS-2_Thr63Ala
TGCATATGTTACGAGGGTGGGACGACGTCTCCacccagacaagtttgcaaatcctgtcaa
agacatcttcGCAgaaatggcagcgccattaaaatctccatctgctgaggcatgtggtta
cagcgatcgggtggcacaattaactattggcaattctaccatcactacgcaagaagcagc
aaacatcatagttggctaGGAGACGATTGTCGGACGGACATAGACCGGTA
>Capsid_DMS-2_Thr63Gly
TGCATATGTTACGAGGGTGGGACGACGTCTCCacccagacaagtttgcaaatcctgtcaa
agacatcttcGGCgaaatggcagcgccattaaaatctccatctgctgaggcatgtggtta
cagcgatcgggtggcacaattaactattggcaattctaccatcactacgcaagaagcagc
aaacatcatagttggctaGGAGACGATTGTCGGACGGACATAGACCGGTA
>Capsid_DMS-2_Thr63Ile
TGCATATGTTACGAGGGTGGGACGACGTCTCCacccagacaagtttgcaaatcctgtcaa
agacatcttcATAgaaatggcagcgccattaaaatctccatctgctgaggcatgtggtta
cagcgatcgggtggcacaattaactattggcaattctaccatcactacgcaagaagcagc
aaacatcatagttggctaGGAGACGATTGTCGGACGGACATAGACCGGTA
>Capsid_DMS-2_Thr63Leu
TGCATATGTTACGAGGGTGGGACGACGTCTCCacccagacaagtttgcaaatcctgtcaa
agacatcttcCTCgaaatggcagcgccattaaaatctccatctgctgaggcatgtggtta
cagcgatcgggtggcacaattaactattggcaattctaccatcactacgcaagaagcagc
aaacatcatagttggctaGGAGACGATTGTCGGACGGACATAGACCGGTA
>Capsid_DMS-2_Thr63His
TGCATATGTTACGAGGGTGGGACGACGTCTCCacccagacaagtttgcaaatcctgtcaa
agacatcttcCATgaaatggcagcgccattaaaatctccatctgctgaggcatgtggtta
cagcgatcgggtggcacaattaactattggcaattctaccatcactacgcaagaagcagc
aaacatcatagttggctaGGAGACGATTGTCGGACGGACATAGACCGGTA
>Capsid_DMS-2_Thr63Arg
TGCATATGTTACGAGGGTGGGACGACGTCTCCacccagacaagtttgcaaatcctgtcaa
agacatcttcCGTgaaatggcagcgccattaaaatctccatctgctgaggcatgtggtta
cagcgatcgggtggcacaattaactattggcaattctaccatcactacgcaagaagcagc
aaacatcatagttggctaGGAGACGATTGTCGGACGGACATAGACCGGTA
>Capsid_DMS-2_Thr63Trp
TGCATATGTTACGAGGGTGGGACGACGTCTCCacccagacaagtttgcaaatcctgtcaa
agacatcttcTGGgaaatggcagcgccattaaaatctccatctgctgaggcatgtggtta
cagcgatcgggtggcacaattaactattggcaattctaccatcactacgcaagaagcagc
aaacatcatagttggctaGGAGACGATTGTCGGACGGACATAGACCGGTA
>Capsid_DMS-2_Thr63Val
TGCATATGTTACGAGGGTGGGACGACGTCTCCacccagacaagtttgcaaatcctgtcaa
agacatcttcGTGgaaatggcagcgccattaaaatctccatctgctgaggcatgtggtta
cagcgatcgggtggcacaattaactattggcaattctaccatcactacgcaagaagcagc
aaacatcatagttggctaGGAGACGATTGTCGGACGGACATAGACCGGTA
>Capsid_DMS-2_Thr63Glu
TGCATATGTTACGAGGGTGGGACGACGTCTCCacccagacaagtttgcaaatcctgtcaa
agacatcttcGAAgaaatggcagcgccattaaaatctccatctgctgaggcatgtggtta
cagcgatcgggtggcacaattaactattggcaattctaccatcactacgcaagaagcagc
aaacatcatagttggctaGGAGACGATTGTCGGACGGACATAGACCGGTA
>Capsid_DMS-2_Thr63Tyr
TGCATATGTTACGAGGGTGGGACGACGTCTCCacccagacaagtttgcaaatcctgtcaa
agacatcttcTATgaaatggcagcgccattaaaatctccatctgctgaggcatgtggtta
cagcgatcgggtggcacaattaactattggcaattctaccatcactacgcaagaagcagc
aaacatcatagttggctaGGAGACGATTGTCGGACGGACATAGACCGGTA
>Capsid_DMS-2_Glu64Cys
TGCATATGTTACGAGGGTGGGACGACGTCTCCacccagacaagtttgcaaatcctgtcaa
agacatcttcactTGTatggcagcgccattaaaatctccatctgctgaggcatgtggtta
cagcgatcgggtggcacaattaactattggcaattctaccatcactacgcaagaagcagc
aaacatcatagttggctaGGAGACGATTGTCGGACGGACATAGACCGGTA
>Capsid_DMS-2_Glu64Asp
TGCATATGTTACGAGGGTGGGACGACGTCTCCacccagacaagtttgcaaatcctgtcaa
agacatcttcactGACatggcagcgccattaaaatctccatctgctgaggcatgtggtta
cagcgatcgggtggcacaattaactattggcaattctaccatcactacgcaagaagcagc
aaacatcatagttggctaGGAGACGATTGTCGGACGGACATAGACCGGTA
>Capsid_DMS-2_Glu64Ser
TGCATATGTTACGAGGGTGGGACGACGTCTCCacccagacaagtttgcaaatcctgtcaa
agacatcttcactTCTatggcagcgccattaaaatctccatctgctgaggcatgtggtta
cagcgatcgggtggcacaattaactattggcaattctaccatcactacgcaagaagcagc
aaacatcatagttggctaGGAGACGATTGTCGGACGGACATAGACCGGTA
>Capsid_DMS-2_Glu64Gln
TGCATATGTTACGAGGGTGGGACGACGTCTCCacccagacaagtttgcaaatcctgtcaa
agacatcttcactCAGatggcagcgccattaaaatctccatctgctgaggcatgtggtta
cagcgatcgggtggcacaattaactattggcaattctaccatcactacgcaagaagcagc
aaacatcatagttggctaGGAGACGATTGTCGGACGGACATAGACCGGTA
>Capsid_DMS-2_Glu64Met
TGCATATGTTACGAGGGTGGGACGACGTCTCCacccagacaagtttgcaaatcctgtcaa
agacatcttcactATGatggcagcgccattaaaatctccatctgctgaggcatgtggtta
cagcgatcgggtggcacaattaactattggcaattctaccatcactacgcaagaagcagc
aaacatcatagttggctaGGAGACGATTGTCGGACGGACATAGACCGGTA
>Capsid_DMS-2_Glu64Asn
TGCATATGTTACGAGGGTGGGACGACGTCTCCacccagacaagtttgcaaatcctgtcaa
agacatcttcactAATatggcagcgccattaaaatctccatctgctgaggcatgtggtta
cagcgatcgggtggcacaattaactattggcaattctaccatcactacgcaagaagcagc
aaacatcatagttggctaGGAGACGATTGTCGGACGGACATAGACCGGTA
>Capsid_DMS-2_Glu64Pro
TGCATATGTTACGAGGGTGGGACGACGTCTCCacccagacaagtttgcaaatcctgtcaa
agacatcttcactCCAatggcagcgccattaaaatctccatctgctgaggcatgtggtta
cagcgatcgggtggcacaattaactattggcaattctaccatcactacgcaagaagcagc
aaacatcatagttggctaGGAGACGATTGTCGGACGGACATAGACCGGTA
>Capsid_DMS-2_Glu64Lys
TGCATATGTTACGAGGGTGGGACGACGTCTCCacccagacaagtttgcaaatcctgtcaa
agacatcttcactAAGatggcagcgccattaaaatctccatctgctgaggcatgtggtta
cagcgatcgggtggcacaattaactattggcaattctaccatcactacgcaagaagcagc
aaacatcatagttggctaGGAGACGATTGTCGGACGGACATAGACCGGTA
>Capsid_DMS-2_Glu64Thr
TGCATATGTTACGAGGGTGGGACGACGTCTCCacccagacaagtttgcaaatcctgtcaa
agacatcttcactACTatggcagcgccattaaaatctccatctgctgaggcatgtggtta
cagcgatcgggtggcacaattaactattggcaattctaccatcactacgcaagaagcagc
aaacatcatagttggctaGGAGACGATTGTCGGACGGACATAGACCGGTA
>Capsid_DMS-2_Glu64Phe
TGCATATGTTACGAGGGTGGGACGACGTCTCCacccagacaagtttgcaaatcctgtcaa
agacatcttcactTTCatggcagcgccattaaaatctccatctgctgaggcatgtggtta
cagcgatcgggtggcacaattaactattggcaattctaccatcactacgcaagaagcagc
aaacatcatagttggctaGGAGACGATTGTCGGACGGACATAGACCGGTA
>Capsid_DMS-2_Glu64Ala
TGCATATGTTACGAGGGTGGGACGACGTCTCCacccagacaagtttgcaaatcctgtcaa
agacatcttcactGCAatggcagcgccattaaaatctccatctgctgaggcatgtggtta
cagcgatcgggtggcacaattaactattggcaattctaccatcactacgcaagaagcagc
aaacatcatagttggctaGGAGACGATTGTCGGACGGACATAGACCGGTA
>Capsid_DMS-2_Glu64Gly
TGCATATGTTACGAGGGTGGGACGACGTCTCCacccagacaagtttgcaaatcctgtcaa
agacatcttcactGGCatggcagcgccattaaaatctccatctgctgaggcatgtggtta
cagcgatcgggtggcacaattaactattggcaattctaccatcactacgcaagaagcagc
aaacatcatagttggctaGGAGACGATTGTCGGACGGACATAGACCGGTA
>Capsid_DMS-2_Glu64Ile
TGCATATGTTACGAGGGTGGGACGACGTCTCCacccagacaagtttgcaaatcctgtcaa
agacatcttcactATAatggcagcgccattaaaatctccatctgctgaggcatgtggtta
cagcgatcgggtggcacaattaactattggcaattctaccatcactacgcaagaagcagc
aaacatcatagttggctaGGAGACGATTGTCGGACGGACATAGACCGGTA
>Capsid_DMS-2_Glu64Leu
TGCATATGTTACGAGGGTGGGACGACGTCTCCacccagacaagtttgcaaatcctgtcaa
agacatcttcactCTGatggcagcgccattaaaatctccatctgctgaggcatgtggtta
cagcgatcgggtggcacaattaactattggcaattctaccatcactacgcaagaagcagc
aaacatcatagttggctaGGAGACGATTGTCGGACGGACATAGACCGGTA
>Capsid_DMS-2_Glu64His
TGCATATGTTACGAGGGTGGGACGACGTCTCCacccagacaagtttgcaaatcctgtcaa
agacatcttcactCATatggcagcgccattaaaatctccatctgctgaggcatgtggtta
cagcgatcgggtggcacaattaactattggcaattctaccatcactacgcaagaagcagc
aaacatcatagttggctaGGAGACGATTGTCGGACGGACATAGACCGGTA
>Capsid_DMS-2_Glu64Arg
TGCATATGTTACGAGGGTGGGACGACGTCTCCacccagacaagtttgcaaatcctgtcaa
agacatcttcactAGAatggcagcgccattaaaatctccatctgctgaggcatgtggtta
cagcgatcgggtggcacaattaactattggcaattctaccatcactacgcaagaagcagc
aaacatcatagttggctaGGAGACGATTGTCGGACGGACATAGACCGGTA
>Capsid_DMS-2_Glu64Trp
TGCATATGTTACGAGGGTGGGACGACGTCTCCacccagacaagtttgcaaatcctgtcaa
agacatcttcactTGGatggcagcgccattaaaatctccatctgctgaggcatgtggtta
cagcgatcgggtggcacaattaactattggcaattctaccatcactacgcaagaagcagc
aaacatcatagttggctaGGAGACGATTGTCGGACGGACATAGACCGGTA
>Capsid_DMS-2_Glu64Val
TGCATATGTTACGAGGGTGGGACGACGTCTCCacccagacaagtttgcaaatcctgtcaa
agacatcttcactGTCatggcagcgccattaaaatctccatctgctgaggcatgtggtta
cagcgatcgggtggcacaattaactattggcaattctaccatcactacgcaagaagcagc
aaacatcatagttggctaGGAGACGATTGTCGGACGGACATAGACCGGTA
>Capsid_DMS-2_Glu64Tyr
TGCATATGTTACGAGGGTGGGACGACGTCTCCacccagacaagtttgcaaatcctgtcaa
agacatcttcactTATatggcagcgccattaaaatctccatctgctgaggcatgtggtta
cagcgatcgggtggcacaattaactattggcaattctaccatcactacgcaagaagcagc
aaacatcatagttggctaGGAGACGATTGTCGGACGGACATAGACCGGTA
>Capsid_DMS-2_Met65Cys
TGCATATGTTACGAGGGTGGGACGACGTCTCCacccagacaagtttgcaaatcctgtcaa
agacatcttcactgaaTGTgcagcgccattaaaatctccatctgctgaggcatgtggtta
cagcgatcgggtggcacaattaactattggcaattctaccatcactacgcaagaagcagc
aaacatcatagttggctaGGAGACGATTGTCGGACGGACATAGACCGGTA
>Capsid_DMS-2_Met65Asp
TGCATATGTTACGAGGGTGGGACGACGTCTCCacccagacaagtttgcaaatcctgtcaa
agacatcttcactgaaGATgcagcgccattaaaatctccatctgctgaggcatgtggtta
cagcgatcgggtggcacaattaactattggcaattctaccatcactacgcaagaagcagc
aaacatcatagttggctaGGAGACGATTGTCGGACGGACATAGACCGGTA
>Capsid_DMS-2_Met65Ser
TGCATATGTTACGAGGGTGGGACGACGTCTCCacccagacaagtttgcaaatcctgtcaa
agacatcttcactgaaTCCgcagcgccattaaaatctccatctgctgaggcatgtggtta
cagcgatcgggtggcacaattaactattggcaattctaccatcactacgcaagaagcagc
aaacatcatagttggctaGGAGACGATTGTCGGACGGACATAGACCGGTA
>Capsid_DMS-2_Met65Gln
TGCATATGTTACGAGGGTGGGACGACGTCTCCacccagacaagtttgcaaatcctgtcaa
agacatcttcactgaaCAGgcagcgccattaaaatctccatctgctgaggcatgtggtta
cagcgatcgggtggcacaattaactattggcaattctaccatcactacgcaagaagcagc
aaacatcatagttggctaGGAGACGATTGTCGGACGGACATAGACCGGTA
>Capsid_DMS-2_Met65Asn
TGCATATGTTACGAGGGTGGGACGACGTCTCCacccagacaagtttgcaaatcctgtcaa
agacatcttcactgaaAACgcagcgccattaaaatctccatctgctgaggcatgtggtta
cagcgatcgggtggcacaattaactattggcaattctaccatcactacgcaagaagcagc
aaacatcatagttggctaGGAGACGATTGTCGGACGGACATAGACCGGTA
>Capsid_DMS-2_Met65Pro
TGCATATGTTACGAGGGTGGGACGACGTCTCCacccagacaagtttgcaaatcctgtcaa
agacatcttcactgaaCCTgcagcgccattaaaatctccatctgctgaggcatgtggtta
cagcgatcgggtggcacaattaactattggcaattctaccatcactacgcaagaagcagc
aaacatcatagttggctaGGAGACGATTGTCGGACGGACATAGACCGGTA
>Capsid_DMS-2_Met65Lys
TGCATATGTTACGAGGGTGGGACGACGTCTCCacccagacaagtttgcaaatcctgtcaa
agacatcttcactgaaAAAgcagcgccattaaaatctccatctgctgaggcatgtggtta
cagcgatcgggtggcacaattaactattggcaattctaccatcactacgcaagaagcagc
aaacatcatagttggctaGGAGACGATTGTCGGACGGACATAGACCGGTA
>Capsid_DMS-2_Met65Thr
TGCATATGTTACGAGGGTGGGACGACGTCTCCacccagacaagtttgcaaatcctgtcaa
agacatcttcactgaaACCgcagcgccattaaaatctccatctgctgaggcatgtggtta
cagcgatcgggtggcacaattaactattggcaattctaccatcactacgcaagaagcagc
aaacatcatagttggctaGGAGACGATTGTCGGACGGACATAGACCGGTA
>Capsid_DMS-2_Met65Phe
TGCATATGTTACGAGGGTGGGACGACGTCTCCacccagacaagtttgcaaatcctgtcaa
agacatcttcactgaaTTCgcagcgccattaaaatctccatctgctgaggcatgtggtta
cagcgatcgggtggcacaattaactattggcaattctaccatcactacgcaagaagcagc
aaacatcatagttggctaGGAGACGATTGTCGGACGGACATAGACCGGTA
>Capsid_DMS-2_Met65Ala
TGCATATGTTACGAGGGTGGGACGACGTCTCCacccagacaagtttgcaaatcctgtcaa
agacatcttcactgaaGCGgcagcgccattaaaatctccatctgctgaggcatgtggtta
cagcgatcgggtggcacaattaactattggcaattctaccatcactacgcaagaagcagc
aaacatcatagttggctaGGAGACGATTGTCGGACGGACATAGACCGGTA
>Capsid_DMS-2_Met65Gly
TGCATATGTTACGAGGGTGGGACGACGTCTCCacccagacaagtttgcaaatcctgtcaa
agacatcttcactgaaGGGgcagcgccattaaaatctccatctgctgaggcatgtggtta
cagcgatcgggtggcacaattaactattggcaattctaccatcactacgcaagaagcagc
aaacatcatagttggctaGGAGACGATTGTCGGACGGACATAGACCGGTA
>Capsid_DMS-2_Met65Ile
TGCATATGTTACGAGGGTGGGACGACGTCTCCacccagacaagtttgcaaatcctgtcaa
agacatcttcactgaaATTgcagcgccattaaaatctccatctgctgaggcatgtggtta
cagcgatcgggtggcacaattaactattggcaattctaccatcactacgcaagaagcagc
aaacatcatagttggctaGGAGACGATTGTCGGACGGACATAGACCGGTA
>Capsid_DMS-2_Met65Leu
TGCATATGTTACGAGGGTGGGACGACGTCTCCacccagacaagtttgcaaatcctgtcaa
agacatcttcactgaaCTTgcagcgccattaaaatctccatctgctgaggcatgtggtta
cagcgatcgggtggcacaattaactattggcaattctaccatcactacgcaagaagcagc
aaacatcatagttggctaGGAGACGATTGTCGGACGGACATAGACCGGTA
>Capsid_DMS-2_Met65His
TGCATATGTTACGAGGGTGGGACGACGTCTCCacccagacaagtttgcaaatcctgtcaa
agacatcttcactgaaCATgcagcgccattaaaatctccatctgctgaggcatgtggtta
cagcgatcgggtggcacaattaactattggcaattctaccatcactacgcaagaagcagc
aaacatcatagttggctaGGAGACGATTGTCGGACGGACATAGACCGGTA
>Capsid_DMS-2_Met65Arg
TGCATATGTTACGAGGGTGGGACGACGTCTCCacccagacaagtttgcaaatcctgtcaa
agacatcttcactgaaCGCgcagcgccattaaaatctccatctgctgaggcatgtggtta
cagcgatcgggtggcacaattaactattggcaattctaccatcactacgcaagaagcagc
aaacatcatagttggctaGGAGACGATTGTCGGACGGACATAGACCGGTA
>Capsid_DMS-2_Met65Trp
TGCATATGTTACGAGGGTGGGACGACGTCTCCacccagacaagtttgcaaatcctgtcaa
agacatcttcactgaaTGGgcagcgccattaaaatctccatctgctgaggcatgtggtta
cagcgatcgggtggcacaattaactattggcaattctaccatcactacgcaagaagcagc
aaacatcatagttggctaGGAGACGATTGTCGGACGGACATAGACCGGTA
>Capsid_DMS-2_Met65Val
TGCATATGTTACGAGGGTGGGACGACGTCTCCacccagacaagtttgcaaatcctgtcaa
agacatcttcactgaaGTTgcagcgccattaaaatctccatctgctgaggcatgtggtta
cagcgatcgggtggcacaattaactattggcaattctaccatcactacgcaagaagcagc
aaacatcatagttggctaGGAGACGATTGTCGGACGGACATAGACCGGTA
>Capsid_DMS-2_Met65Glu
TGCATATGTTACGAGGGTGGGACGACGTCTCCacccagacaagtttgcaaatcctgtcaa
agacatcttcactgaaGAGgcagcgccattaaaatctccatctgctgaggcatgtggtta
cagcgatcgggtggcacaattaactattggcaattctaccatcactacgcaagaagcagc
aaacatcatagttggctaGGAGACGATTGTCGGACGGACATAGACCGGTA
>Capsid_DMS-2_Met65Tyr
TGCATATGTTACGAGGGTGGGACGACGTCTCCacccagacaagtttgcaaatcctgtcaa
agacatcttcactgaaTATgcagcgccattaaaatctccatctgctgaggcatgtggtta
cagcgatcgggtggcacaattaactattggcaattctaccatcactacgcaagaagcagc
aaacatcatagttggctaGGAGACGATTGTCGGACGGACATAGACCGGTA
>Capsid_DMS-2_Ala66Cys
TGCATATGTTACGAGGGTGGGACGACGTCTCCacccagacaagtttgcaaatcctgtcaa
agacatcttcactgaaatgTGTgcgccattaaaatctccatctgctgaggcatgtggtta
cagcgatcgggtggcacaattaactattggcaattctaccatcactacgcaagaagcagc
aaacatcatagttggctaGGAGACGATTGTCGGACGGACATAGACCGGTA
>Capsid_DMS-2_Ala66Asp
TGCATATGTTACGAGGGTGGGACGACGTCTCCacccagacaagtttgcaaatcctgtcaa
agacatcttcactgaaatgGATgcgccattaaaatctccatctgctgaggcatgtggtta
cagcgatcgggtggcacaattaactattggcaattctaccatcactacgcaagaagcagc
aaacatcatagttggctaGGAGACGATTGTCGGACGGACATAGACCGGTA
>Capsid_DMS-2_Ala66Ser
TGCATATGTTACGAGGGTGGGACGACGTCTCCacccagacaagtttgcaaatcctgtcaa
agacatcttcactgaaatgTCTgcgccattaaaatctccatctgctgaggcatgtggtta
cagcgatcgggtggcacaattaactattggcaattctaccatcactacgcaagaagcagc
aaacatcatagttggctaGGAGACGATTGTCGGACGGACATAGACCGGTA
>Capsid_DMS-2_Ala66Gln
TGCATATGTTACGAGGGTGGGACGACGTCTCCacccagacaagtttgcaaatcctgtcaa
agacatcttcactgaaatgCAAgcgccattaaaatctccatctgctgaggcatgtggtta
cagcgatcgggtggcacaattaactattggcaattctaccatcactacgcaagaagcagc
aaacatcatagttggctaGGAGACGATTGTCGGACGGACATAGACCGGTA
>Capsid_DMS-2_Ala66Met
TGCATATGTTACGAGGGTGGGACGACGTCTCCacccagacaagtttgcaaatcctgtcaa
agacatcttcactgaaatgATGgcgccattaaaatctccatctgctgaggcatgtggtta
cagcgatcgggtggcacaattaactattggcaattctaccatcactacgcaagaagcagc
aaacatcatagttggctaGGAGACGATTGTCGGACGGACATAGACCGGTA
>Capsid_DMS-2_Ala66Asn
TGCATATGTTACGAGGGTGGGACGACGTCTCCacccagacaagtttgcaaatcctgtcaa
agacatcttcactgaaatgAACgcgccattaaaatctccatctgctgaggcatgtggtta
cagcgatcgggtggcacaattaactattggcaattctaccatcactacgcaagaagcagc
aaacatcatagttggctaGGAGACGATTGTCGGACGGACATAGACCGGTA
>Capsid_DMS-2_Ala66Pro
TGCATATGTTACGAGGGTGGGACGACGTCTCCacccagacaagtttgcaaatcctgtcaa
agacatcttcactgaaatgCCAgcgccattaaaatctccatctgctgaggcatgtggtta
cagcgatcgggtggcacaattaactattggcaattctaccatcactacgcaagaagcagc
aaacatcatagttggctaGGAGACGATTGTCGGACGGACATAGACCGGTA
>Capsid_DMS-2_Ala66Lys
TGCATATGTTACGAGGGTGGGACGACGTCTCCacccagacaagtttgcaaatcctgtcaa
agacatcttcactgaaatgAAAgcgccattaaaatctccatctgctgaggcatgtggtta
cagcgatcgggtggcacaattaactattggcaattctaccatcactacgcaagaagcagc
aaacatcatagttggctaGGAGACGATTGTCGGACGGACATAGACCGGTA
>Capsid_DMS-2_Ala66Thr
TGCATATGTTACGAGGGTGGGACGACGTCTCCacccagacaagtttgcaaatcctgtcaa
agacatcttcactgaaatgACCgcgccattaaaatctccatctgctgaggcatgtggtta
cagcgatcgggtggcacaattaactattggcaattctaccatcactacgcaagaagcagc
aaacatcatagttggctaGGAGACGATTGTCGGACGGACATAGACCGGTA
>Capsid_DMS-2_Ala66Phe
TGCATATGTTACGAGGGTGGGACGACGTCTCCacccagacaagtttgcaaatcctgtcaa
agacatcttcactgaaatgTTTgcgccattaaaatctccatctgctgaggcatgtggtta
cagcgatcgggtggcacaattaactattggcaattctaccatcactacgcaagaagcagc
aaacatcatagttggctaGGAGACGATTGTCGGACGGACATAGACCGGTA
>Capsid_DMS-2_Ala66Gly
TGCATATGTTACGAGGGTGGGACGACGTCTCCacccagacaagtttgcaaatcctgtcaa
agacatcttcactgaaatgGGTgcgccattaaaatctccatctgctgaggcatgtggtta
cagcgatcgggtggcacaattaactattggcaattctaccatcactacgcaagaagcagc
aaacatcatagttggctaGGAGACGATTGTCGGACGGACATAGACCGGTA
>Capsid_DMS-2_Ala66Ile
TGCATATGTTACGAGGGTGGGACGACGTCTCCacccagacaagtttgcaaatcctgtcaa
agacatcttcactgaaatgATTgcgccattaaaatctccatctgctgaggcatgtggtta
cagcgatcgggtggcacaattaactattggcaattctaccatcactacgcaagaagcagc
aaacatcatagttggctaGGAGACGATTGTCGGACGGACATAGACCGGTA
>Capsid_DMS-2_Ala66Leu
TGCATATGTTACGAGGGTGGGACGACGTCTCCacccagacaagtttgcaaatcctgtcaa
agacatcttcactgaaatgTTAgcgccattaaaatctccatctgctgaggcatgtggtta
cagcgatcgggtggcacaattaactattggcaattctaccatcactacgcaagaagcagc
aaacatcatagttggctaGGAGACGATTGTCGGACGGACATAGACCGGTA
>Capsid_DMS-2_Ala66His
TGCATATGTTACGAGGGTGGGACGACGTCTCCacccagacaagtttgcaaatcctgtcaa
agacatcttcactgaaatgCACgcgccattaaaatctccatctgctgaggcatgtggtta
cagcgatcgggtggcacaattaactattggcaattctaccatcactacgcaagaagcagc
aaacatcatagttggctaGGAGACGATTGTCGGACGGACATAGACCGGTA
>Capsid_DMS-2_Ala66Arg
TGCATATGTTACGAGGGTGGGACGACGTCTCCacccagacaagtttgcaaatcctgtcaa
agacatcttcactgaaatgCGAgcgccattaaaatctccatctgctgaggcatgtggtta
cagcgatcgggtggcacaattaactattggcaattctaccatcactacgcaagaagcagc
aaacatcatagttggctaGGAGACGATTGTCGGACGGACATAGACCGGTA
>Capsid_DMS-2_Ala66Trp
TGCATATGTTACGAGGGTGGGACGACGTCTCCacccagacaagtttgcaaatcctgtcaa
agacatcttcactgaaatgTGGgcgccattaaaatctccatctgctgaggcatgtggtta
cagcgatcgggtggcacaattaactattggcaattctaccatcactacgcaagaagcagc
aaacatcatagttggctaGGAGACGATTGTCGGACGGACATAGACCGGTA
>Capsid_DMS-2_Ala66Val
TGCATATGTTACGAGGGTGGGACGACGTCTCCacccagacaagtttgcaaatcctgtcaa
agacatcttcactgaaatgGTTgcgccattaaaatctccatctgctgaggcatgtggtta
cagcgatcgggtggcacaattaactattggcaattctaccatcactacgcaagaagcagc
aaacatcatagttggctaGGAGACGATTGTCGGACGGACATAGACCGGTA
>Capsid_DMS-2_Ala66Glu
TGCATATGTTACGAGGGTGGGACGACGTCTCCacccagacaagtttgcaaatcctgtcaa
agacatcttcactgaaatgGAGgcgccattaaaatctccatctgctgaggcatgtggtta
cagcgatcgggtggcacaattaactattggcaattctaccatcactacgcaagaagcagc
aaacatcatagttggctaGGAGACGATTGTCGGACGGACATAGACCGGTA
>Capsid_DMS-2_Ala66Tyr
TGCATATGTTACGAGGGTGGGACGACGTCTCCacccagacaagtttgcaaatcctgtcaa
agacatcttcactgaaatgTACgcgccattaaaatctccatctgctgaggcatgtggtta
cagcgatcgggtggcacaattaactattggcaattctaccatcactacgcaagaagcagc
aaacatcatagttggctaGGAGACGATTGTCGGACGGACATAGACCGGTA
>Capsid_DMS-2_Ala67Cys
TGCATATGTTACGAGGGTGGGACGACGTCTCCacccagacaagtttgcaaatcctgtcaa
agacatcttcactgaaatggcaTGCccattaaaatctccatctgctgaggcatgtggtta
cagcgatcgggtggcacaattaactattggcaattctaccatcactacgcaagaagcagc
aaacatcatagttggctaGGAGACGATTGTCGGACGGACATAGACCGGTA
>Capsid_DMS-2_Ala67Asp
TGCATATGTTACGAGGGTGGGACGACGTCTCCacccagacaagtttgcaaatcctgtcaa
agacatcttcactgaaatggcaGACccattaaaatctccatctgctgaggcatgtggtta
cagcgatcgggtggcacaattaactattggcaattctaccatcactacgcaagaagcagc
aaacatcatagttggctaGGAGACGATTGTCGGACGGACATAGACCGGTA
>Capsid_DMS-2_Ala67Ser
TGCATATGTTACGAGGGTGGGACGACGTCTCCacccagacaagtttgcaaatcctgtcaa
agacatcttcactgaaatggcaTCTccattaaaatctccatctgctgaggcatgtggtta
cagcgatcgggtggcacaattaactattggcaattctaccatcactacgcaagaagcagc
aaacatcatagttggctaGGAGACGATTGTCGGACGGACATAGACCGGTA
>Capsid_DMS-2_Ala67Gln
TGCATATGTTACGAGGGTGGGACGACGTCTCCacccagacaagtttgcaaatcctgtcaa
agacatcttcactgaaatggcaCAAccattaaaatctccatctgctgaggcatgtggtta
cagcgatcgggtggcacaattaactattggcaattctaccatcactacgcaagaagcagc
aaacatcatagttggctaGGAGACGATTGTCGGACGGACATAGACCGGTA
>Capsid_DMS-2_Ala67Met
TGCATATGTTACGAGGGTGGGACGACGTCTCCacccagacaagtttgcaaatcctgtcaa
agacatcttcactgaaatggcaATGccattaaaatctccatctgctgaggcatgtggtta
cagcgatcgggtggcacaattaactattggcaattctaccatcactacgcaagaagcagc
aaacatcatagttggctaGGAGACGATTGTCGGACGGACATAGACCGGTA
>Capsid_DMS-2_Ala67Asn
TGCATATGTTACGAGGGTGGGACGACGTCTCCacccagacaagtttgcaaatcctgtcaa
agacatcttcactgaaatggcaAATccattaaaatctccatctgctgaggcatgtggtta
cagcgatcgggtggcacaattaactattggcaattctaccatcactacgcaagaagcagc
aaacatcatagttggctaGGAGACGATTGTCGGACGGACATAGACCGGTA
>Capsid_DMS-2_Ala67Pro
TGCATATGTTACGAGGGTGGGACGACGTCTCCacccagacaagtttgcaaatcctgtcaa
agacatcttcactgaaatggcaCCTccattaaaatctccatctgctgaggcatgtggtta
cagcgatcgggtggcacaattaactattggcaattctaccatcactacgcaagaagcagc
aaacatcatagttggctaGGAGACGATTGTCGGACGGACATAGACCGGTA
>Capsid_DMS-2_Ala67Lys
TGCATATGTTACGAGGGTGGGACGACGTCTCCacccagacaagtttgcaaatcctgtcaa
agacatcttcactgaaatggcaAAAccattaaaatctccatctgctgaggcatgtggtta
cagcgatcgggtggcacaattaactattggcaattctaccatcactacgcaagaagcagc
aaacatcatagttggctaGGAGACGATTGTCGGACGGACATAGACCGGTA
>Capsid_DMS-2_Ala67Thr
TGCATATGTTACGAGGGTGGGACGACGTCTCCacccagacaagtttgcaaatcctgtcaa
agacatcttcactgaaatggcaACAccattaaaatctccatctgctgaggcatgtggtta
cagcgatcgggtggcacaattaactattggcaattctaccatcactacgcaagaagcagc
aaacatcatagttggctaGGAGACGATTGTCGGACGGACATAGACCGGTA
>Capsid_DMS-2_Ala67Phe
TGCATATGTTACGAGGGTGGGACGACGTCTCCacccagacaagtttgcaaatcctgtcaa
agacatcttcactgaaatggcaTTTccattaaaatctccatctgctgaggcatgtggtta
cagcgatcgggtggcacaattaactattggcaattctaccatcactacgcaagaagcagc
aaacatcatagttggctaGGAGACGATTGTCGGACGGACATAGACCGGTA
>Capsid_DMS-2_Ala67Gly
TGCATATGTTACGAGGGTGGGACGACGTCTCCacccagacaagtttgcaaatcctgtcaa
agacatcttcactgaaatggcaGGGccattaaaatctccatctgctgaggcatgtggtta
cagcgatcgggtggcacaattaactattggcaattctaccatcactacgcaagaagcagc
aaacatcatagttggctaGGAGACGATTGTCGGACGGACATAGACCGGTA
>Capsid_DMS-2_Ala67Ile
TGCATATGTTACGAGGGTGGGACGACGTCTCCacccagacaagtttgcaaatcctgtcaa
agacatcttcactgaaatggcaATCccattaaaatctccatctgctgaggcatgtggtta
cagcgatcgggtggcacaattaactattggcaattctaccatcactacgcaagaagcagc
aaacatcatagttggctaGGAGACGATTGTCGGACGGACATAGACCGGTA
>Capsid_DMS-2_Ala67Leu
TGCATATGTTACGAGGGTGGGACGACGTCTCCacccagacaagtttgcaaatcctgtcaa
agacatcttcactgaaatggcaTTAccattaaaatctccatctgctgaggcatgtggtta
cagcgatcgggtggcacaattaactattggcaattctaccatcactacgcaagaagcagc
aaacatcatagttggctaGGAGACGATTGTCGGACGGACATAGACCGGTA
>Capsid_DMS-2_Ala67His
TGCATATGTTACGAGGGTGGGACGACGTCTCCacccagacaagtttgcaaatcctgtcaa
agacatcttcactgaaatggcaCACccattaaaatctccatctgctgaggcatgtggtta
cagcgatcgggtggcacaattaactattggcaattctaccatcactacgcaagaagcagc
aaacatcatagttggctaGGAGACGATTGTCGGACGGACATAGACCGGTA
>Capsid_DMS-2_Ala67Arg
TGCATATGTTACGAGGGTGGGACGACGTCTCCacccagacaagtttgcaaatcctgtcaa
agacatcttcactgaaatggcaCGAccattaaaatctccatctgctgaggcatgtggtta
cagcgatcgggtggcacaattaactattggcaattctaccatcactacgcaagaagcagc
aaacatcatagttggctaGGAGACGATTGTCGGACGGACATAGACCGGTA
>Capsid_DMS-2_Ala67Trp
TGCATATGTTACGAGGGTGGGACGACGTCTCCacccagacaagtttgcaaatcctgtcaa
agacatcttcactgaaatggcaTGGccattaaaatctccatctgctgaggcatgtggtta
cagcgatcgggtggcacaattaactattggcaattctaccatcactacgcaagaagcagc
aaacatcatagttggctaGGAGACGATTGTCGGACGGACATAGACCGGTA
>Capsid_DMS-2_Ala67Val
TGCATATGTTACGAGGGTGGGACGACGTCTCCacccagacaagtttgcaaatcctgtcaa
agacatcttcactgaaatggcaGTGccattaaaatctccatctgctgaggcatgtggtta
cagcgatcgggtggcacaattaactattggcaattctaccatcactacgcaagaagcagc
aaacatcatagttggctaGGAGACGATTGTCGGACGGACATAGACCGGTA
>Capsid_DMS-2_Ala67Glu
TGCATATGTTACGAGGGTGGGACGACGTCTCCacccagacaagtttgcaaatcctgtcaa
agacatcttcactgaaatggcaGAGccattaaaatctccatctgctgaggcatgtggtta
cagcgatcgggtggcacaattaactattggcaattctaccatcactacgcaagaagcagc
aaacatcatagttggctaGGAGACGATTGTCGGACGGACATAGACCGGTA
>Capsid_DMS-2_Ala67Tyr
TGCATATGTTACGAGGGTGGGACGACGTCTCCacccagacaagtttgcaaatcctgtcaa
agacatcttcactgaaatggcaTATccattaaaatctccatctgctgaggcatgtggtta
cagcgatcgggtggcacaattaactattggcaattctaccatcactacgcaagaagcagc
aaacatcatagttggctaGGAGACGATTGTCGGACGGACATAGACCGGTA
>Capsid_DMS-2_Pro68Cys
TGCATATGTTACGAGGGTGGGACGACGTCTCCacccagacaagtttgcaaatcctgtcaa
agacatcttcactgaaatggcagcgTGCttaaaatctccatctgctgaggcatgtggtta
cagcgatcgggtggcacaattaactattggcaattctaccatcactacgcaagaagcagc
aaacatcatagttggctaGGAGACGATTGTCGGACGGACATAGACCGGTA
>Capsid_DMS-2_Pro68Asp
TGCATATGTTACGAGGGTGGGACGACGTCTCCacccagacaagtttgcaaatcctgtcaa
agacatcttcactgaaatggcagcgGACttaaaatctccatctgctgaggcatgtggtta
cagcgatcgggtggcacaattaactattggcaattctaccatcactacgcaagaagcagc
aaacatcatagttggctaGGAGACGATTGTCGGACGGACATAGACCGGTA
>Capsid_DMS-2_Pro68Ser
TGCATATGTTACGAGGGTGGGACGACGTCTCCacccagacaagtttgcaaatcctgtcaa
agacatcttcactgaaatggcagcgAGTttaaaatctccatctgctgaggcatgtggtta
cagcgatcgggtggcacaattaactattggcaattctaccatcactacgcaagaagcagc
aaacatcatagttggctaGGAGACGATTGTCGGACGGACATAGACCGGTA
>Capsid_DMS-2_Pro68Gln
TGCATATGTTACGAGGGTGGGACGACGTCTCCacccagacaagtttgcaaatcctgtcaa
agacatcttcactgaaatggcagcgCAGttaaaatctccatctgctgaggcatgtggtta
cagcgatcgggtggcacaattaactattggcaattctaccatcactacgcaagaagcagc
aaacatcatagttggctaGGAGACGATTGTCGGACGGACATAGACCGGTA
>Capsid_DMS-2_Pro68Met
TGCATATGTTACGAGGGTGGGACGACGTCTCCacccagacaagtttgcaaatcctgtcaa
agacatcttcactgaaatggcagcgATGttaaaatctccatctgctgaggcatgtggtta
cagcgatcgggtggcacaattaactattggcaattctaccatcactacgcaagaagcagc
aaacatcatagttggctaGGAGACGATTGTCGGACGGACATAGACCGGTA
>Capsid_DMS-2_Pro68Asn
TGCATATGTTACGAGGGTGGGACGACGTCTCCacccagacaagtttgcaaatcctgtcaa
agacatcttcactgaaatggcagcgAATttaaaatctccatctgctgaggcatgtggtta
cagcgatcgggtggcacaattaactattggcaattctaccatcactacgcaagaagcagc
aaacatcatagttggctaGGAGACGATTGTCGGACGGACATAGACCGGTA
>Capsid_DMS-2_Pro68Lys
TGCATATGTTACGAGGGTGGGACGACGTCTCCacccagacaagtttgcaaatcctgtcaa
agacatcttcactgaaatggcagcgAAAttaaaatctccatctgctgaggcatgtggtta
cagcgatcgggtggcacaattaactattggcaattctaccatcactacgcaagaagcagc
aaacatcatagttggctaGGAGACGATTGTCGGACGGACATAGACCGGTA
>Capsid_DMS-2_Pro68Thr
TGCATATGTTACGAGGGTGGGACGACGTCTCCacccagacaagtttgcaaatcctgtcaa
agacatcttcactgaaatggcagcgACCttaaaatctccatctgctgaggcatgtggtta
cagcgatcgggtggcacaattaactattggcaattctaccatcactacgcaagaagcagc
aaacatcatagttggctaGGAGACGATTGTCGGACGGACATAGACCGGTA
>Capsid_DMS-2_Pro68Phe
TGCATATGTTACGAGGGTGGGACGACGTCTCCacccagacaagtttgcaaatcctgtcaa
agacatcttcactgaaatggcagcgTTTttaaaatctccatctgctgaggcatgtggtta
cagcgatcgggtggcacaattaactattggcaattctaccatcactacgcaagaagcagc
aaacatcatagttggctaGGAGACGATTGTCGGACGGACATAGACCGGTA
>Capsid_DMS-2_Pro68Ala
TGCATATGTTACGAGGGTGGGACGACGTCTCCacccagacaagtttgcaaatcctgtcaa
agacatcttcactgaaatggcagcgGCCttaaaatctccatctgctgaggcatgtggtta
cagcgatcgggtggcacaattaactattggcaattctaccatcactacgcaagaagcagc
aaacatcatagttggctaGGAGACGATTGTCGGACGGACATAGACCGGTA
>Capsid_DMS-2_Pro68Gly
TGCATATGTTACGAGGGTGGGACGACGTCTCCacccagacaagtttgcaaatcctgtcaa
agacatcttcactgaaatggcagcgGGGttaaaatctccatctgctgaggcatgtggtta
cagcgatcgggtggcacaattaactattggcaattctaccatcactacgcaagaagcagc
aaacatcatagttggctaGGAGACGATTGTCGGACGGACATAGACCGGTA
>Capsid_DMS-2_Pro68Ile
TGCATATGTTACGAGGGTGGGACGACGTCTCCacccagacaagtttgcaaatcctgtcaa
agacatcttcactgaaatggcagcgATTttaaaatctccatctgctgaggcatgtggtta
cagcgatcgggtggcacaattaactattggcaattctaccatcactacgcaagaagcagc
aaacatcatagttggctaGGAGACGATTGTCGGACGGACATAGACCGGTA
>Capsid_DMS-2_Pro68Leu
TGCATATGTTACGAGGGTGGGACGACGTCTCCacccagacaagtttgcaaatcctgtcaa
agacatcttcactgaaatggcagcgTTGttaaaatctccatctgctgaggcatgtggtta
cagcgatcgggtggcacaattaactattggcaattctaccatcactacgcaagaagcagc
aaacatcatagttggctaGGAGACGATTGTCGGACGGACATAGACCGGTA
>Capsid_DMS-2_Pro68His
TGCATATGTTACGAGGGTGGGACGACGTCTCCacccagacaagtttgcaaatcctgtcaa
agacatcttcactgaaatggcagcgCATttaaaatctccatctgctgaggcatgtggtta
cagcgatcgggtggcacaattaactattggcaattctaccatcactacgcaagaagcagc
aaacatcatagttggctaGGAGACGATTGTCGGACGGACATAGACCGGTA
>Capsid_DMS-2_Pro68Arg
TGCATATGTTACGAGGGTGGGACGACGTCTCCacccagacaagtttgcaaatcctgtcaa
agacatcttcactgaaatggcagcgCGAttaaaatctccatctgctgaggcatgtggtta
cagcgatcgggtggcacaattaactattggcaattctaccatcactacgcaagaagcagc
aaacatcatagttggctaGGAGACGATTGTCGGACGGACATAGACCGGTA
>Capsid_DMS-2_Pro68Trp
TGCATATGTTACGAGGGTGGGACGACGTCTCCacccagacaagtttgcaaatcctgtcaa
agacatcttcactgaaatggcagcgTGGttaaaatctccatctgctgaggcatgtggtta
cagcgatcgggtggcacaattaactattggcaattctaccatcactacgcaagaagcagc
aaacatcatagttggctaGGAGACGATTGTCGGACGGACATAGACCGGTA
>Capsid_DMS-2_Pro68Val
TGCATATGTTACGAGGGTGGGACGACGTCTCCacccagacaagtttgcaaatcctgtcaa
agacatcttcactgaaatggcagcgGTTttaaaatctccatctgctgaggcatgtggtta
cagcgatcgggtggcacaattaactattggcaattctaccatcactacgcaagaagcagc
aaacatcatagttggctaGGAGACGATTGTCGGACGGACATAGACCGGTA
>Capsid_DMS-2_Pro68Glu
TGCATATGTTACGAGGGTGGGACGACGTCTCCacccagacaagtttgcaaatcctgtcaa
agacatcttcactgaaatggcagcgGAGttaaaatctccatctgctgaggcatgtggtta
cagcgatcgggtggcacaattaactattggcaattctaccatcactacgcaagaagcagc
aaacatcatagttggctaGGAGACGATTGTCGGACGGACATAGACCGGTA
>Capsid_DMS-2_Pro68Tyr
TGCATATGTTACGAGGGTGGGACGACGTCTCCacccagacaagtttgcaaatcctgtcaa
agacatcttcactgaaatggcagcgTACttaaaatctccatctgctgaggcatgtggtta
cagcgatcgggtggcacaattaactattggcaattctaccatcactacgcaagaagcagc
aaacatcatagttggctaGGAGACGATTGTCGGACGGACATAGACCGGTA
>Capsid_DMS-2_Leu69Cys
TGCATATGTTACGAGGGTGGGACGACGTCTCCacccagacaagtttgcaaatcctgtcaa
agacatcttcactgaaatggcagcgccaTGCaaatctccatctgctgaggcatgtggtta
cagcgatcgggtggcacaattaactattggcaattctaccatcactacgcaagaagcagc
aaacatcatagttggctaGGAGACGATTGTCGGACGGACATAGACCGGTA
>Capsid_DMS-2_Leu69Asp
TGCATATGTTACGAGGGTGGGACGACGTCTCCacccagacaagtttgcaaatcctgtcaa
agacatcttcactgaaatggcagcgccaGACaaatctccatctgctgaggcatgtggtta
cagcgatcgggtggcacaattaactattggcaattctaccatcactacgcaagaagcagc
aaacatcatagttggctaGGAGACGATTGTCGGACGGACATAGACCGGTA
>Capsid_DMS-2_Leu69Ser
TGCATATGTTACGAGGGTGGGACGACGTCTCCacccagacaagtttgcaaatcctgtcaa
agacatcttcactgaaatggcagcgccaTCCaaatctccatctgctgaggcatgtggtta
cagcgatcgggtggcacaattaactattggcaattctaccatcactacgcaagaagcagc
aaacatcatagttggctaGGAGACGATTGTCGGACGGACATAGACCGGTA
>Capsid_DMS-2_Leu69Gln
TGCATATGTTACGAGGGTGGGACGACGTCTCCacccagacaagtttgcaaatcctgtcaa
agacatcttcactgaaatggcagcgccaCAAaaatctccatctgctgaggcatgtggtta
cagcgatcgggtggcacaattaactattggcaattctaccatcactacgcaagaagcagc
aaacatcatagttggctaGGAGACGATTGTCGGACGGACATAGACCGGTA
>Capsid_DMS-2_Leu69Met
TGCATATGTTACGAGGGTGGGACGACGTCTCCacccagacaagtttgcaaatcctgtcaa
agacatcttcactgaaatggcagcgccaATGaaatctccatctgctgaggcatgtggtta
cagcgatcgggtggcacaattaactattggcaattctaccatcactacgcaagaagcagc
aaacatcatagttggctaGGAGACGATTGTCGGACGGACATAGACCGGTA
>Capsid_DMS-2_Leu69Asn
TGCATATGTTACGAGGGTGGGACGACGTCTCCacccagacaagtttgcaaatcctgtcaa
agacatcttcactgaaatggcagcgccaAACaaatctccatctgctgaggcatgtggtta
cagcgatcgggtggcacaattaactattggcaattctaccatcactacgcaagaagcagc
aaacatcatagttggctaGGAGACGATTGTCGGACGGACATAGACCGGTA
>Capsid_DMS-2_Leu69Pro
TGCATATGTTACGAGGGTGGGACGACGTCTCCacccagacaagtttgcaaatcctgtcaa
agacatcttcactgaaatggcagcgccaCCAaaatctccatctgctgaggcatgtggtta
cagcgatcgggtggcacaattaactattggcaattctaccatcactacgcaagaagcagc
aaacatcatagttggctaGGAGACGATTGTCGGACGGACATAGACCGGTA
>Capsid_DMS-2_Leu69Lys
TGCATATGTTACGAGGGTGGGACGACGTCTCCacccagacaagtttgcaaatcctgtcaa
agacatcttcactgaaatggcagcgccaAAAaaatctccatctgctgaggcatgtggtta
cagcgatcgggtggcacaattaactattggcaattctaccatcactacgcaagaagcagc
aaacatcatagttggctaGGAGACGATTGTCGGACGGACATAGACCGGTA
>Capsid_DMS-2_Leu69Thr
TGCATATGTTACGAGGGTGGGACGACGTCTCCacccagacaagtttgcaaatcctgtcaa
agacatcttcactgaaatggcagcgccaACCaaatctccatctgctgaggcatgtggtta
cagcgatcgggtggcacaattaactattggcaattctaccatcactacgcaagaagcagc
aaacatcatagttggctaGGAGACGATTGTCGGACGGACATAGACCGGTA
>Capsid_DMS-2_Leu69Phe
TGCATATGTTACGAGGGTGGGACGACGTCTCCacccagacaagtttgcaaatcctgtcaa
agacatcttcactgaaatggcagcgccaTTTaaatctccatctgctgaggcatgtggtta
cagcgatcgggtggcacaattaactattggcaattctaccatcactacgcaagaagcagc
aaacatcatagttggctaGGAGACGATTGTCGGACGGACATAGACCGGTA
>Capsid_DMS-2_Leu69Ala
TGCATATGTTACGAGGGTGGGACGACGTCTCCacccagacaagtttgcaaatcctgtcaa
agacatcttcactgaaatggcagcgccaGCTaaatctccatctgctgaggcatgtggtta
cagcgatcgggtggcacaattaactattggcaattctaccatcactacgcaagaagcagc
aaacatcatagttggctaGGAGACGATTGTCGGACGGACATAGACCGGTA
>Capsid_DMS-2_Leu69Gly
TGCATATGTTACGAGGGTGGGACGACGTCTCCacccagacaagtttgcaaatcctgtcaa
agacatcttcactgaaatggcagcgccaGGCaaatctccatctgctgaggcatgtggtta
cagcgatcgggtggcacaattaactattggcaattctaccatcactacgcaagaagcagc
aaacatcatagttggctaGGAGACGATTGTCGGACGGACATAGACCGGTA
>Capsid_DMS-2_Leu69Ile
TGCATATGTTACGAGGGTGGGACGACGTCTCCacccagacaagtttgcaaatcctgtcaa
agacatcttcactgaaatggcagcgccaATCaaatctccatctgctgaggcatgtggtta
cagcgatcgggtggcacaattaactattggcaattctaccatcactacgcaagaagcagc
aaacatcatagttggctaGGAGACGATTGTCGGACGGACATAGACCGGTA
>Capsid_DMS-2_Leu69His
TGCATATGTTACGAGGGTGGGACGACGTCTCCacccagacaagtttgcaaatcctgtcaa
agacatcttcactgaaatggcagcgccaCACaaatctccatctgctgaggcatgtggtta
cagcgatcgggtggcacaattaactattggcaattctaccatcactacgcaagaagcagc
aaacatcatagttggctaGGAGACGATTGTCGGACGGACATAGACCGGTA
>Capsid_DMS-2_Leu69Arg
TGCATATGTTACGAGGGTGGGACGACGTCTCCacccagacaagtttgcaaatcctgtcaa
agacatcttcactgaaatggcagcgccaCGTaaatctccatctgctgaggcatgtggtta
cagcgatcgggtggcacaattaactattggcaattctaccatcactacgcaagaagcagc
aaacatcatagttggctaGGAGACGATTGTCGGACGGACATAGACCGGTA
>Capsid_DMS-2_Leu69Trp
TGCATATGTTACGAGGGTGGGACGACGTCTCCacccagacaagtttgcaaatcctgtcaa
agacatcttcactgaaatggcagcgccaTGGaaatctccatctgctgaggcatgtggtta
cagcgatcgggtggcacaattaactattggcaattctaccatcactacgcaagaagcagc
aaacatcatagttggctaGGAGACGATTGTCGGACGGACATAGACCGGTA
>Capsid_DMS-2_Leu69Val
TGCATATGTTACGAGGGTGGGACGACGTCTCCacccagacaagtttgcaaatcctgtcaa
agacatcttcactgaaatggcagcgccaGTCaaatctccatctgctgaggcatgtggtta
cagcgatcgggtggcacaattaactattggcaattctaccatcactacgcaagaagcagc
aaacatcatagttggctaGGAGACGATTGTCGGACGGACATAGACCGGTA
>Capsid_DMS-2_Leu69Glu
TGCATATGTTACGAGGGTGGGACGACGTCTCCacccagacaagtttgcaaatcctgtcaa
agacatcttcactgaaatggcagcgccaGAAaaatctccatctgctgaggcatgtggtta
cagcgatcgggtggcacaattaactattggcaattctaccatcactacgcaagaagcagc
aaacatcatagttggctaGGAGACGATTGTCGGACGGACATAGACCGGTA
>Capsid_DMS-2_Leu69Tyr
TGCATATGTTACGAGGGTGGGACGACGTCTCCacccagacaagtttgcaaatcctgtcaa
agacatcttcactgaaatggcagcgccaTATaaatctccatctgctgaggcatgtggtta
cagcgatcgggtggcacaattaactattggcaattctaccatcactacgcaagaagcagc
aaacatcatagttggctaGGAGACGATTGTCGGACGGACATAGACCGGTA
>Capsid_DMS-2_Lys70Cys
TGCATATGTTACGAGGGTGGGACGACGTCTCCacccagacaagtttgcaaatcctgtcaa
agacatcttcactgaaatggcagcgccattaTGCtctccatctgctgaggcatgtggtta
cagcgatcgggtggcacaattaactattggcaattctaccatcactacgcaagaagcagc
aaacatcatagttggctaGGAGACGATTGTCGGACGGACATAGACCGGTA
>Capsid_DMS-2_Lys70Asp
TGCATATGTTACGAGGGTGGGACGACGTCTCCacccagacaagtttgcaaatcctgtcaa
agacatcttcactgaaatggcagcgccattaGATtctccatctgctgaggcatgtggtta
cagcgatcgggtggcacaattaactattggcaattctaccatcactacgcaagaagcagc
aaacatcatagttggctaGGAGACGATTGTCGGACGGACATAGACCGGTA
>Capsid_DMS-2_Lys70Ser
TGCATATGTTACGAGGGTGGGACGACGTCTCCacccagacaagtttgcaaatcctgtcaa
agacatcttcactgaaatggcagcgccattaTCTtctccatctgctgaggcatgtggtta
cagcgatcgggtggcacaattaactattggcaattctaccatcactacgcaagaagcagc
aaacatcatagttggctaGGAGACGATTGTCGGACGGACATAGACCGGTA
>Capsid_DMS-2_Lys70Gln
TGCATATGTTACGAGGGTGGGACGACGTCTCCacccagacaagtttgcaaatcctgtcaa
agacatcttcactgaaatggcagcgccattaCAGtctccatctgctgaggcatgtggtta
cagcgatcgggtggcacaattaactattggcaattctaccatcactacgcaagaagcagc
aaacatcatagttggctaGGAGACGATTGTCGGACGGACATAGACCGGTA
>Capsid_DMS-2_Lys70Met
TGCATATGTTACGAGGGTGGGACGACGTCTCCacccagacaagtttgcaaatcctgtcaa
agacatcttcactgaaatggcagcgccattaATGtctccatctgctgaggcatgtggtta
cagcgatcgggtggcacaattaactattggcaattctaccatcactacgcaagaagcagc
aaacatcatagttggctaGGAGACGATTGTCGGACGGACATAGACCGGTA
>Capsid_DMS-2_Lys70Asn
TGCATATGTTACGAGGGTGGGACGACGTCTCCacccagacaagtttgcaaatcctgtcaa
agacatcttcactgaaatggcagcgccattaAACtctccatctgctgaggcatgtggtta
cagcgatcgggtggcacaattaactattggcaattctaccatcactacgcaagaagcagc
aaacatcatagttggctaGGAGACGATTGTCGGACGGACATAGACCGGTA
>Capsid_DMS-2_Lys70Pro
TGCATATGTTACGAGGGTGGGACGACGTCTCCacccagacaagtttgcaaatcctgtcaa
agacatcttcactgaaatggcagcgccattaCCGtctccatctgctgaggcatgtggtta
cagcgatcgggtggcacaattaactattggcaattctaccatcactacgcaagaagcagc
aaacatcatagttggctaGGAGACGATTGTCGGACGGACATAGACCGGTA
>Capsid_DMS-2_Lys70Thr
TGCATATGTTACGAGGGTGGGACGACGTCTCCacccagacaagtttgcaaatcctgtcaa
agacatcttcactgaaatggcagcgccattaACAtctccatctgctgaggcatgtggtta
cagcgatcgggtggcacaattaactattggcaattctaccatcactacgcaagaagcagc
aaacatcatagttggctaGGAGACGATTGTCGGACGGACATAGACCGGTA
>Capsid_DMS-2_Lys70Phe
TGCATATGTTACGAGGGTGGGACGACGTCTCCacccagacaagtttgcaaatcctgtcaa
agacatcttcactgaaatggcagcgccattaTTCtctccatctgctgaggcatgtggtta
cagcgatcgggtggcacaattaactattggcaattctaccatcactacgcaagaagcagc
aaacatcatagttggctaGGAGACGATTGTCGGACGGACATAGACCGGTA
>Capsid_DMS-2_Lys70Ala
TGCATATGTTACGAGGGTGGGACGACGTCTCCacccagacaagtttgcaaatcctgtcaa
agacatcttcactgaaatggcagcgccattaGCTtctccatctgctgaggcatgtggtta
cagcgatcgggtggcacaattaactattggcaattctaccatcactacgcaagaagcagc
aaacatcatagttggctaGGAGACGATTGTCGGACGGACATAGACCGGTA
>Capsid_DMS-2_Lys70Gly
TGCATATGTTACGAGGGTGGGACGACGTCTCCacccagacaagtttgcaaatcctgtcaa
agacatcttcactgaaatggcagcgccattaGGAtctccatctgctgaggcatgtggtta
cagcgatcgggtggcacaattaactattggcaattctaccatcactacgcaagaagcagc
aaacatcatagttggctaGGAGACGATTGTCGGACGGACATAGACCGGTA
>Capsid_DMS-2_Lys70Ile
TGCATATGTTACGAGGGTGGGACGACGTCTCCacccagacaagtttgcaaatcctgtcaa
agacatcttcactgaaatggcagcgccattaATAtctccatctgctgaggcatgtggtta
cagcgatcgggtggcacaattaactattggcaattctaccatcactacgcaagaagcagc
aaacatcatagttggctaGGAGACGATTGTCGGACGGACATAGACCGGTA
>Capsid_DMS-2_Lys70Leu
TGCATATGTTACGAGGGTGGGACGACGTCTCCacccagacaagtttgcaaatcctgtcaa
agacatcttcactgaaatggcagcgccattaCTGtctccatctgctgaggcatgtggtta
cagcgatcgggtggcacaattaactattggcaattctaccatcactacgcaagaagcagc
aaacatcatagttggctaGGAGACGATTGTCGGACGGACATAGACCGGTA
>Capsid_DMS-2_Lys70His
TGCATATGTTACGAGGGTGGGACGACGTCTCCacccagacaagtttgcaaatcctgtcaa
agacatcttcactgaaatggcagcgccattaCATtctccatctgctgaggcatgtggtta
cagcgatcgggtggcacaattaactattggcaattctaccatcactacgcaagaagcagc
aaacatcatagttggctaGGAGACGATTGTCGGACGGACATAGACCGGTA
>Capsid_DMS-2_Lys70Arg
TGCATATGTTACGAGGGTGGGACGACGTCTCCacccagacaagtttgcaaatcctgtcaa
agacatcttcactgaaatggcagcgccattaCGTtctccatctgctgaggcatgtggtta
cagcgatcgggtggcacaattaactattggcaattctaccatcactacgcaagaagcagc
aaacatcatagttggctaGGAGACGATTGTCGGACGGACATAGACCGGTA
>Capsid_DMS-2_Lys70Trp
TGCATATGTTACGAGGGTGGGACGACGTCTCCacccagacaagtttgcaaatcctgtcaa
agacatcttcactgaaatggcagcgccattaTGGtctccatctgctgaggcatgtggtta
cagcgatcgggtggcacaattaactattggcaattctaccatcactacgcaagaagcagc
aaacatcatagttggctaGGAGACGATTGTCGGACGGACATAGACCGGTA
>Capsid_DMS-2_Lys70Val
TGCATATGTTACGAGGGTGGGACGACGTCTCCacccagacaagtttgcaaatcctgtcaa
agacatcttcactgaaatggcagcgccattaGTTtctccatctgctgaggcatgtggtta
cagcgatcgggtggcacaattaactattggcaattctaccatcactacgcaagaagcagc
aaacatcatagttggctaGGAGACGATTGTCGGACGGACATAGACCGGTA
>Capsid_DMS-2_Lys70Glu
TGCATATGTTACGAGGGTGGGACGACGTCTCCacccagacaagtttgcaaatcctgtcaa
agacatcttcactgaaatggcagcgccattaGAAtctccatctgctgaggcatgtggtta
cagcgatcgggtggcacaattaactattggcaattctaccatcactacgcaagaagcagc
aaacatcatagttggctaGGAGACGATTGTCGGACGGACATAGACCGGTA
>Capsid_DMS-2_Lys70Tyr
TGCATATGTTACGAGGGTGGGACGACGTCTCCacccagacaagtttgcaaatcctgtcaa
agacatcttcactgaaatggcagcgccattaTATtctccatctgctgaggcatgtggtta
cagcgatcgggtggcacaattaactattggcaattctaccatcactacgcaagaagcagc
aaacatcatagttggctaGGAGACGATTGTCGGACGGACATAGACCGGTA
>Capsid_DMS-2_Ser71Cys
TGCATATGTTACGAGGGTGGGACGACGTCTCCacccagacaagtttgcaaatcctgtcaa
agacatcttcactgaaatggcagcgccattaaaaTGCccatctgctgaggcatgtggtta
cagcgatcgggtggcacaattaactattggcaattctaccatcactacgcaagaagcagc
aaacatcatagttggctaGGAGACGATTGTCGGACGGACATAGACCGGTA
>Capsid_DMS-2_Ser71Asp
TGCATATGTTACGAGGGTGGGACGACGTCTCCacccagacaagtttgcaaatcctgtcaa
agacatcttcactgaaatggcagcgccattaaaaGATccatctgctgaggcatgtggtta
cagcgatcgggtggcacaattaactattggcaattctaccatcactacgcaagaagcagc
aaacatcatagttggctaGGAGACGATTGTCGGACGGACATAGACCGGTA
>Capsid_DMS-2_Ser71Gln
TGCATATGTTACGAGGGTGGGACGACGTCTCCacccagacaagtttgcaaatcctgtcaa
agacatcttcactgaaatggcagcgccattaaaaCAGccatctgctgaggcatgtggtta
cagcgatcgggtggcacaattaactattggcaattctaccatcactacgcaagaagcagc
aaacatcatagttggctaGGAGACGATTGTCGGACGGACATAGACCGGTA
>Capsid_DMS-2_Ser71Met
TGCATATGTTACGAGGGTGGGACGACGTCTCCacccagacaagtttgcaaatcctgtcaa
agacatcttcactgaaatggcagcgccattaaaaATGccatctgctgaggcatgtggtta
cagcgatcgggtggcacaattaactattggcaattctaccatcactacgcaagaagcagc
aaacatcatagttggctaGGAGACGATTGTCGGACGGACATAGACCGGTA
>Capsid_DMS-2_Ser71Asn
TGCATATGTTACGAGGGTGGGACGACGTCTCCacccagacaagtttgcaaatcctgtcaa
agacatcttcactgaaatggcagcgccattaaaaAACccatctgctgaggcatgtggtta
cagcgatcgggtggcacaattaactattggcaattctaccatcactacgcaagaagcagc
aaacatcatagttggctaGGAGACGATTGTCGGACGGACATAGACCGGTA
>Capsid_DMS-2_Ser71Pro
TGCATATGTTACGAGGGTGGGACGACGTCTCCacccagacaagtttgcaaatcctgtcaa
agacatcttcactgaaatggcagcgccattaaaaCCGccatctgctgaggcatgtggtta
cagcgatcgggtggcacaattaactattggcaattctaccatcactacgcaagaagcagc
aaacatcatagttggctaGGAGACGATTGTCGGACGGACATAGACCGGTA
>Capsid_DMS-2_Ser71Lys
TGCATATGTTACGAGGGTGGGACGACGTCTCCacccagacaagtttgcaaatcctgtcaa
agacatcttcactgaaatggcagcgccattaaaaAAGccatctgctgaggcatgtggtta
cagcgatcgggtggcacaattaactattggcaattctaccatcactacgcaagaagcagc
aaacatcatagttggctaGGAGACGATTGTCGGACGGACATAGACCGGTA
>Capsid_DMS-2_Ser71Thr
TGCATATGTTACGAGGGTGGGACGACGTCTCCacccagacaagtttgcaaatcctgtcaa
agacatcttcactgaaatggcagcgccattaaaaACCccatctgctgaggcatgtggtta
cagcgatcgggtggcacaattaactattggcaattctaccatcactacgcaagaagcagc
aaacatcatagttggctaGGAGACGATTGTCGGACGGACATAGACCGGTA
>Capsid_DMS-2_Ser71Phe
TGCATATGTTACGAGGGTGGGACGACGTCTCCacccagacaagtttgcaaatcctgtcaa
agacatcttcactgaaatggcagcgccattaaaaTTCccatctgctgaggcatgtggtta
cagcgatcgggtggcacaattaactattggcaattctaccatcactacgcaagaagcagc
aaacatcatagttggctaGGAGACGATTGTCGGACGGACATAGACCGGTA
>Capsid_DMS-2_Ser71Ala
TGCATATGTTACGAGGGTGGGACGACGTCTCCacccagacaagtttgcaaatcctgtcaa
agacatcttcactgaaatggcagcgccattaaaaGCGccatctgctgaggcatgtggtta
cagcgatcgggtggcacaattaactattggcaattctaccatcactacgcaagaagcagc
aaacatcatagttggctaGGAGACGATTGTCGGACGGACATAGACCGGTA
>Capsid_DMS-2_Ser71Gly
TGCATATGTTACGAGGGTGGGACGACGTCTCCacccagacaagtttgcaaatcctgtcaa
agacatcttcactgaaatggcagcgccattaaaaGGAccatctgctgaggcatgtggtta
cagcgatcgggtggcacaattaactattggcaattctaccatcactacgcaagaagcagc
aaacatcatagttggctaGGAGACGATTGTCGGACGGACATAGACCGGTA
>Capsid_DMS-2_Ser71Ile
TGCATATGTTACGAGGGTGGGACGACGTCTCCacccagacaagtttgcaaatcctgtcaa
agacatcttcactgaaatggcagcgccattaaaaATAccatctgctgaggcatgtggtta
cagcgatcgggtggcacaattaactattggcaattctaccatcactacgcaagaagcagc
aaacatcatagttggctaGGAGACGATTGTCGGACGGACATAGACCGGTA
>Capsid_DMS-2_Ser71Leu
TGCATATGTTACGAGGGTGGGACGACGTCTCCacccagacaagtttgcaaatcctgtcaa
agacatcttcactgaaatggcagcgccattaaaaTTGccatctgctgaggcatgtggtta
cagcgatcgggtggcacaattaactattggcaattctaccatcactacgcaagaagcagc
aaacatcatagttggctaGGAGACGATTGTCGGACGGACATAGACCGGTA
>Capsid_DMS-2_Ser71His
TGCATATGTTACGAGGGTGGGACGACGTCTCCacccagacaagtttgcaaatcctgtcaa
agacatcttcactgaaatggcagcgccattaaaaCATccatctgctgaggcatgtggtta
cagcgatcgggtggcacaattaactattggcaattctaccatcactacgcaagaagcagc
aaacatcatagttggctaGGAGACGATTGTCGGACGGACATAGACCGGTA
>Capsid_DMS-2_Ser71Arg
TGCATATGTTACGAGGGTGGGACGACGTCTCCacccagacaagtttgcaaatcctgtcaa
agacatcttcactgaaatggcagcgccattaaaaCGCccatctgctgaggcatgtggtta
cagcgatcgggtggcacaattaactattggcaattctaccatcactacgcaagaagcagc
aaacatcatagttggctaGGAGACGATTGTCGGACGGACATAGACCGGTA
>Capsid_DMS-2_Ser71Trp
TGCATATGTTACGAGGGTGGGACGACGTCTCCacccagacaagtttgcaaatcctgtcaa
agacatcttcactgaaatggcagcgccattaaaaTGGccatctgctgaggcatgtggtta
cagcgatcgggtggcacaattaactattggcaattctaccatcactacgcaagaagcagc
aaacatcatagttggctaGGAGACGATTGTCGGACGGACATAGACCGGTA
>Capsid_DMS-2_Ser71Val
TGCATATGTTACGAGGGTGGGACGACGTCTCCacccagacaagtttgcaaatcctgtcaa
agacatcttcactgaaatggcagcgccattaaaaGTAccatctgctgaggcatgtggtta
cagcgatcgggtggcacaattaactattggcaattctaccatcactacgcaagaagcagc
aaacatcatagttggctaGGAGACGATTGTCGGACGGACATAGACCGGTA
>Capsid_DMS-2_Ser71Glu
TGCATATGTTACGAGGGTGGGACGACGTCTCCacccagacaagtttgcaaatcctgtcaa
agacatcttcactgaaatggcagcgccattaaaaGAGccatctgctgaggcatgtggtta
cagcgatcgggtggcacaattaactattggcaattctaccatcactacgcaagaagcagc
aaacatcatagttggctaGGAGACGATTGTCGGACGGACATAGACCGGTA
>Capsid_DMS-2_Ser71Tyr
TGCATATGTTACGAGGGTGGGACGACGTCTCCacccagacaagtttgcaaatcctgtcaa
agacatcttcactgaaatggcagcgccattaaaaTACccatctgctgaggcatgtggtta
cagcgatcgggtggcacaattaactattggcaattctaccatcactacgcaagaagcagc
aaacatcatagttggctaGGAGACGATTGTCGGACGGACATAGACCGGTA
>Capsid_DMS-2_Pro72Cys
TGCATATGTTACGAGGGTGGGACGACGTCTCCacccagacaagtttgcaaatcctgtcaa
agacatcttcactgaaatggcagcgccattaaaatctTGCtctgctgaggcatgtggtta
cagcgatcgggtggcacaattaactattggcaattctaccatcactacgcaagaagcagc
aaacatcatagttggctaGGAGACGATTGTCGGACGGACATAGACCGGTA
>Capsid_DMS-2_Pro72Asp
TGCATATGTTACGAGGGTGGGACGACGTCTCCacccagacaagtttgcaaatcctgtcaa
agacatcttcactgaaatggcagcgccattaaaatctGACtctgctgaggcatgtggtta
cagcgatcgggtggcacaattaactattggcaattctaccatcactacgcaagaagcagc
aaacatcatagttggctaGGAGACGATTGTCGGACGGACATAGACCGGTA
>Capsid_DMS-2_Pro72Ser
TGCATATGTTACGAGGGTGGGACGACGTCTCCacccagacaagtttgcaaatcctgtcaa
agacatcttcactgaaatggcagcgccattaaaatctAGCtctgctgaggcatgtggtta
cagcgatcgggtggcacaattaactattggcaattctaccatcactacgcaagaagcagc
aaacatcatagttggctaGGAGACGATTGTCGGACGGACATAGACCGGTA
>Capsid_DMS-2_Pro72Gln
TGCATATGTTACGAGGGTGGGACGACGTCTCCacccagacaagtttgcaaatcctgtcaa
agacatcttcactgaaatggcagcgccattaaaatctCAGtctgctgaggcatgtggtta
cagcgatcgggtggcacaattaactattggcaattctaccatcactacgcaagaagcagc
aaacatcatagttggctaGGAGACGATTGTCGGACGGACATAGACCGGTA
>Capsid_DMS-2_Pro72Met
TGCATATGTTACGAGGGTGGGACGACGTCTCCacccagacaagtttgcaaatcctgtcaa
agacatcttcactgaaatggcagcgccattaaaatctATGtctgctgaggcatgtggtta
cagcgatcgggtggcacaattaactattggcaattctaccatcactacgcaagaagcagc
aaacatcatagttggctaGGAGACGATTGTCGGACGGACATAGACCGGTA
>Capsid_DMS-2_Pro72Asn
TGCATATGTTACGAGGGTGGGACGACGTCTCCacccagacaagtttgcaaatcctgtcaa
agacatcttcactgaaatggcagcgccattaaaatctAATtctgctgaggcatgtggtta
cagcgatcgggtggcacaattaactattggcaattctaccatcactacgcaagaagcagc
aaacatcatagttggctaGGAGACGATTGTCGGACGGACATAGACCGGTA
>Capsid_DMS-2_Pro72Lys
TGCATATGTTACGAGGGTGGGACGACGTCTCCacccagacaagtttgcaaatcctgtcaa
agacatcttcactgaaatggcagcgccattaaaatctAAGtctgctgaggcatgtggtta
cagcgatcgggtggcacaattaactattggcaattctaccatcactacgcaagaagcagc
aaacatcatagttggctaGGAGACGATTGTCGGACGGACATAGACCGGTA
>Capsid_DMS-2_Pro72Thr
TGCATATGTTACGAGGGTGGGACGACGTCTCCacccagacaagtttgcaaatcctgtcaa
agacatcttcactgaaatggcagcgccattaaaatctACGtctgctgaggcatgtggtta
cagcgatcgggtggcacaattaactattggcaattctaccatcactacgcaagaagcagc
aaacatcatagttggctaGGAGACGATTGTCGGACGGACATAGACCGGTA
>Capsid_DMS-2_Pro72Phe
TGCATATGTTACGAGGGTGGGACGACGTCTCCacccagacaagtttgcaaatcctgtcaa
agacatcttcactgaaatggcagcgccattaaaatctTTCtctgctgaggcatgtggtta
cagcgatcgggtggcacaattaactattggcaattctaccatcactacgcaagaagcagc
aaacatcatagttggctaGGAGACGATTGTCGGACGGACATAGACCGGTA
>Capsid_DMS-2_Pro72Ala
TGCATATGTTACGAGGGTGGGACGACGTCTCCacccagacaagtttgcaaatcctgtcaa
agacatcttcactgaaatggcagcgccattaaaatctGCCtctgctgaggcatgtggtta
cagcgatcgggtggcacaattaactattggcaattctaccatcactacgcaagaagcagc
aaacatcatagttggctaGGAGACGATTGTCGGACGGACATAGACCGGTA
>Capsid_DMS-2_Pro72Gly
TGCATATGTTACGAGGGTGGGACGACGTCTCCacccagacaagtttgcaaatcctgtcaa
agacatcttcactgaaatggcagcgccattaaaatctGGTtctgctgaggcatgtggtta
cagcgatcgggtggcacaattaactattggcaattctaccatcactacgcaagaagcagc
aaacatcatagttggctaGGAGACGATTGTCGGACGGACATAGACCGGTA
>Capsid_DMS-2_Pro72Ile
TGCATATGTTACGAGGGTGGGACGACGTCTCCacccagacaagtttgcaaatcctgtcaa
agacatcttcactgaaatggcagcgccattaaaatctATTtctgctgaggcatgtggtta
cagcgatcgggtggcacaattaactattggcaattctaccatcactacgcaagaagcagc
aaacatcatagttggctaGGAGACGATTGTCGGACGGACATAGACCGGTA
>Capsid_DMS-2_Pro72Leu
TGCATATGTTACGAGGGTGGGACGACGTCTCCacccagacaagtttgcaaatcctgtcaa
agacatcttcactgaaatggcagcgccattaaaatctTTGtctgctgaggcatgtggtta
cagcgatcgggtggcacaattaactattggcaattctaccatcactacgcaagaagcagc
aaacatcatagttggctaGGAGACGATTGTCGGACGGACATAGACCGGTA
>Capsid_DMS-2_Pro72His
TGCATATGTTACGAGGGTGGGACGACGTCTCCacccagacaagtttgcaaatcctgtcaa
agacatcttcactgaaatggcagcgccattaaaatctCACtctgctgaggcatgtggtta
cagcgatcgggtggcacaattaactattggcaattctaccatcactacgcaagaagcagc
aaacatcatagttggctaGGAGACGATTGTCGGACGGACATAGACCGGTA
>Capsid_DMS-2_Pro72Arg
TGCATATGTTACGAGGGTGGGACGACGTCTCCacccagacaagtttgcaaatcctgtcaa
agacatcttcactgaaatggcagcgccattaaaatctCGTtctgctgaggcatgtggtta
cagcgatcgggtggcacaattaactattggcaattctaccatcactacgcaagaagcagc
aaacatcatagttggctaGGAGACGATTGTCGGACGGACATAGACCGGTA
>Capsid_DMS-2_Pro72Trp
TGCATATGTTACGAGGGTGGGACGACGTCTCCacccagacaagtttgcaaatcctgtcaa
agacatcttcactgaaatggcagcgccattaaaatctTGGtctgctgaggcatgtggtta
cagcgatcgggtggcacaattaactattggcaattctaccatcactacgcaagaagcagc
aaacatcatagttggctaGGAGACGATTGTCGGACGGACATAGACCGGTA
>Capsid_DMS-2_Pro72Val
TGCATATGTTACGAGGGTGGGACGACGTCTCCacccagacaagtttgcaaatcctgtcaa
agacatcttcactgaaatggcagcgccattaaaatctGTCtctgctgaggcatgtggtta
cagcgatcgggtggcacaattaactattggcaattctaccatcactacgcaagaagcagc
aaacatcatagttggctaGGAGACGATTGTCGGACGGACATAGACCGGTA
>Capsid_DMS-2_Pro72Glu
TGCATATGTTACGAGGGTGGGACGACGTCTCCacccagacaagtttgcaaatcctgtcaa
agacatcttcactgaaatggcagcgccattaaaatctGAGtctgctgaggcatgtggtta
cagcgatcgggtggcacaattaactattggcaattctaccatcactacgcaagaagcagc
aaacatcatagttggctaGGAGACGATTGTCGGACGGACATAGACCGGTA
>Capsid_DMS-2_Pro72Tyr
TGCATATGTTACGAGGGTGGGACGACGTCTCCacccagacaagtttgcaaatcctgtcaa
agacatcttcactgaaatggcagcgccattaaaatctTACtctgctgaggcatgtggtta
cagcgatcgggtggcacaattaactattggcaattctaccatcactacgcaagaagcagc
aaacatcatagttggctaGGAGACGATTGTCGGACGGACATAGACCGGTA
>Capsid_DMS-2_Ser73Cys
TGCATATGTTACGAGGGTGGGACGACGTCTCCacccagacaagtttgcaaatcctgtcaa
agacatcttcactgaaatggcagcgccattaaaatctccaTGTgctgaggcatgtggtta
cagcgatcgggtggcacaattaactattggcaattctaccatcactacgcaagaagcagc
aaacatcatagttggctaGGAGACGATTGTCGGACGGACATAGACCGGTA
>Capsid_DMS-2_Ser73Asp
TGCATATGTTACGAGGGTGGGACGACGTCTCCacccagacaagtttgcaaatcctgtcaa
agacatcttcactgaaatggcagcgccattaaaatctccaGATgctgaggcatgtggtta
cagcgatcgggtggcacaattaactattggcaattctaccatcactacgcaagaagcagc
aaacatcatagttggctaGGAGACGATTGTCGGACGGACATAGACCGGTA
>Capsid_DMS-2_Ser73Gln
TGCATATGTTACGAGGGTGGGACGACGTCTCCacccagacaagtttgcaaatcctgtcaa
agacatcttcactgaaatggcagcgccattaaaatctccaCAGgctgaggcatgtggtta
cagcgatcgggtggcacaattaactattggcaattctaccatcactacgcaagaagcagc
aaacatcatagttggctaGGAGACGATTGTCGGACGGACATAGACCGGTA
>Capsid_DMS-2_Ser73Met
TGCATATGTTACGAGGGTGGGACGACGTCTCCacccagacaagtttgcaaatcctgtcaa
agacatcttcactgaaatggcagcgccattaaaatctccaATGgctgaggcatgtggtta
cagcgatcgggtggcacaattaactattggcaattctaccatcactacgcaagaagcagc
aaacatcatagttggctaGGAGACGATTGTCGGACGGACATAGACCGGTA
>Capsid_DMS-2_Ser73Asn
TGCATATGTTACGAGGGTGGGACGACGTCTCCacccagacaagtttgcaaatcctgtcaa
agacatcttcactgaaatggcagcgccattaaaatctccaAACgctgaggcatgtggtta
cagcgatcgggtggcacaattaactattggcaattctaccatcactacgcaagaagcagc
aaacatcatagttggctaGGAGACGATTGTCGGACGGACATAGACCGGTA
>Capsid_DMS-2_Ser73Pro
TGCATATGTTACGAGGGTGGGACGACGTCTCCacccagacaagtttgcaaatcctgtcaa
agacatcttcactgaaatggcagcgccattaaaatctccaCCGgctgaggcatgtggtta
cagcgatcgggtggcacaattaactattggcaattctaccatcactacgcaagaagcagc
aaacatcatagttggctaGGAGACGATTGTCGGACGGACATAGACCGGTA
>Capsid_DMS-2_Ser73Lys
TGCATATGTTACGAGGGTGGGACGACGTCTCCacccagacaagtttgcaaatcctgtcaa
agacatcttcactgaaatggcagcgccattaaaatctccaAAAgctgaggcatgtggtta
cagcgatcgggtggcacaattaactattggcaattctaccatcactacgcaagaagcagc
aaacatcatagttggctaGGAGACGATTGTCGGACGGACATAGACCGGTA
>Capsid_DMS-2_Ser73Thr
TGCATATGTTACGAGGGTGGGACGACGTCTCCacccagacaagtttgcaaatcctgtcaa
agacatcttcactgaaatggcagcgccattaaaatctccaACGgctgaggcatgtggtta
cagcgatcgggtggcacaattaactattggcaattctaccatcactacgcaagaagcagc
aaacatcatagttggctaGGAGACGATTGTCGGACGGACATAGACCGGTA
>Capsid_DMS-2_Ser73Phe
TGCATATGTTACGAGGGTGGGACGACGTCTCCacccagacaagtttgcaaatcctgtcaa
agacatcttcactgaaatggcagcgccattaaaatctccaTTCgctgaggcatgtggtta
cagcgatcgggtggcacaattaactattggcaattctaccatcactacgcaagaagcagc
aaacatcatagttggctaGGAGACGATTGTCGGACGGACATAGACCGGTA
>Capsid_DMS-2_Ser73Ala
TGCATATGTTACGAGGGTGGGACGACGTCTCCacccagacaagtttgcaaatcctgtcaa
agacatcttcactgaaatggcagcgccattaaaatctccaGCTgctgaggcatgtggtta
cagcgatcgggtggcacaattaactattggcaattctaccatcactacgcaagaagcagc
aaacatcatagttggctaGGAGACGATTGTCGGACGGACATAGACCGGTA
>Capsid_DMS-2_Ser73Gly
TGCATATGTTACGAGGGTGGGACGACGTCTCCacccagacaagtttgcaaatcctgtcaa
agacatcttcactgaaatggcagcgccattaaaatctccaGGGgctgaggcatgtggtta
cagcgatcgggtggcacaattaactattggcaattctaccatcactacgcaagaagcagc
aaacatcatagttggctaGGAGACGATTGTCGGACGGACATAGACCGGTA
>Capsid_DMS-2_Ser73Ile
TGCATATGTTACGAGGGTGGGACGACGTCTCCacccagacaagtttgcaaatcctgtcaa
agacatcttcactgaaatggcagcgccattaaaatctccaATCgctgaggcatgtggtta
cagcgatcgggtggcacaattaactattggcaattctaccatcactacgcaagaagcagc
aaacatcatagttggctaGGAGACGATTGTCGGACGGACATAGACCGGTA
>Capsid_DMS-2_Ser73Leu
TGCATATGTTACGAGGGTGGGACGACGTCTCCacccagacaagtttgcaaatcctgtcaa
agacatcttcactgaaatggcagcgccattaaaatctccaCTGgctgaggcatgtggtta
cagcgatcgggtggcacaattaactattggcaattctaccatcactacgcaagaagcagc
aaacatcatagttggctaGGAGACGATTGTCGGACGGACATAGACCGGTA
>Capsid_DMS-2_Ser73His
TGCATATGTTACGAGGGTGGGACGACGTCTCCacccagacaagtttgcaaatcctgtcaa
agacatcttcactgaaatggcagcgccattaaaatctccaCACgctgaggcatgtggtta
cagcgatcgggtggcacaattaactattggcaattctaccatcactacgcaagaagcagc
aaacatcatagttggctaGGAGACGATTGTCGGACGGACATAGACCGGTA
>Capsid_DMS-2_Ser73Arg
TGCATATGTTACGAGGGTGGGACGACGTCTCCacccagacaagtttgcaaatcctgtcaa
agacatcttcactgaaatggcagcgccattaaaatctccaAGAgctgaggcatgtggtta
cagcgatcgggtggcacaattaactattggcaattctaccatcactacgcaagaagcagc
aaacatcatagttggctaGGAGACGATTGTCGGACGGACATAGACCGGTA
>Capsid_DMS-2_Ser73Trp
TGCATATGTTACGAGGGTGGGACGACGTCTCCacccagacaagtttgcaaatcctgtcaa
agacatcttcactgaaatggcagcgccattaaaatctccaTGGgctgaggcatgtggtta
cagcgatcgggtggcacaattaactattggcaattctaccatcactacgcaagaagcagc
aaacatcatagttggctaGGAGACGATTGTCGGACGGACATAGACCGGTA
>Capsid_DMS-2_Ser73Val
TGCATATGTTACGAGGGTGGGACGACGTCTCCacccagacaagtttgcaaatcctgtcaa
agacatcttcactgaaatggcagcgccattaaaatctccaGTCgctgaggcatgtggtta
cagcgatcgggtggcacaattaactattggcaattctaccatcactacgcaagaagcagc
aaacatcatagttggctaGGAGACGATTGTCGGACGGACATAGACCGGTA
>Capsid_DMS-2_Ser73Glu
TGCATATGTTACGAGGGTGGGACGACGTCTCCacccagacaagtttgcaaatcctgtcaa
agacatcttcactgaaatggcagcgccattaaaatctccaGAAgctgaggcatgtggtta
cagcgatcgggtggcacaattaactattggcaattctaccatcactacgcaagaagcagc
aaacatcatagttggctaGGAGACGATTGTCGGACGGACATAGACCGGTA
>Capsid_DMS-2_Ser73Tyr
TGCATATGTTACGAGGGTGGGACGACGTCTCCacccagacaagtttgcaaatcctgtcaa
agacatcttcactgaaatggcagcgccattaaaatctccaTACgctgaggcatgtggtta
cagcgatcgggtggcacaattaactattggcaattctaccatcactacgcaagaagcagc
aaacatcatagttggctaGGAGACGATTGTCGGACGGACATAGACCGGTA
>Capsid_DMS-2_Ala74Cys
TGCATATGTTACGAGGGTGGGACGACGTCTCCacccagacaagtttgcaaatcctgtcaa
agacatcttcactgaaatggcagcgccattaaaatctccatctTGCgaggcatgtggtta
cagcgatcgggtggcacaattaactattggcaattctaccatcactacgcaagaagcagc
aaacatcatagttggctaGGAGACGATTGTCGGACGGACATAGACCGGTA
>Capsid_DMS-2_Ala74Asp
TGCATATGTTACGAGGGTGGGACGACGTCTCCacccagacaagtttgcaaatcctgtcaa
agacatcttcactgaaatggcagcgccattaaaatctccatctGATgaggcatgtggtta
cagcgatcgggtggcacaattaactattggcaattctaccatcactacgcaagaagcagc
aaacatcatagttggctaGGAGACGATTGTCGGACGGACATAGACCGGTA
>Capsid_DMS-2_Ala74Ser
TGCATATGTTACGAGGGTGGGACGACGTCTCCacccagacaagtttgcaaatcctgtcaa
agacatcttcactgaaatggcagcgccattaaaatctccatctTCTgaggcatgtggtta
cagcgatcgggtggcacaattaactattggcaattctaccatcactacgcaagaagcagc
aaacatcatagttggctaGGAGACGATTGTCGGACGGACATAGACCGGTA
>Capsid_DMS-2_Ala74Gln
TGCATATGTTACGAGGGTGGGACGACGTCTCCacccagacaagtttgcaaatcctgtcaa
agacatcttcactgaaatggcagcgccattaaaatctccatctCAAgaggcatgtggtta
cagcgatcgggtggcacaattaactattggcaattctaccatcactacgcaagaagcagc
aaacatcatagttggctaGGAGACGATTGTCGGACGGACATAGACCGGTA
>Capsid_DMS-2_Ala74Met
TGCATATGTTACGAGGGTGGGACGACGTCTCCacccagacaagtttgcaaatcctgtcaa
agacatcttcactgaaatggcagcgccattaaaatctccatctATGgaggcatgtggtta
cagcgatcgggtggcacaattaactattggcaattctaccatcactacgcaagaagcagc
aaacatcatagttggctaGGAGACGATTGTCGGACGGACATAGACCGGTA
>Capsid_DMS-2_Ala74Asn
TGCATATGTTACGAGGGTGGGACGACGTCTCCacccagacaagtttgcaaatcctgtcaa
agacatcttcactgaaatggcagcgccattaaaatctccatctAATgaggcatgtggtta
cagcgatcgggtggcacaattaactattggcaattctaccatcactacgcaagaagcagc
aaacatcatagttggctaGGAGACGATTGTCGGACGGACATAGACCGGTA
>Capsid_DMS-2_Ala74Pro
TGCATATGTTACGAGGGTGGGACGACGTCTCCacccagacaagtttgcaaatcctgtcaa
agacatcttcactgaaatggcagcgccattaaaatctccatctCCTgaggcatgtggtta
cagcgatcgggtggcacaattaactattggcaattctaccatcactacgcaagaagcagc
aaacatcatagttggctaGGAGACGATTGTCGGACGGACATAGACCGGTA
>Capsid_DMS-2_Ala74Lys
TGCATATGTTACGAGGGTGGGACGACGTCTCCacccagacaagtttgcaaatcctgtcaa
agacatcttcactgaaatggcagcgccattaaaatctccatctAAGgaggcatgtggtta
cagcgatcgggtggcacaattaactattggcaattctaccatcactacgcaagaagcagc
aaacatcatagttggctaGGAGACGATTGTCGGACGGACATAGACCGGTA
>Capsid_DMS-2_Ala74Thr
TGCATATGTTACGAGGGTGGGACGACGTCTCCacccagacaagtttgcaaatcctgtcaa
agacatcttcactgaaatggcagcgccattaaaatctccatctACGgaggcatgtggtta
cagcgatcgggtggcacaattaactattggcaattctaccatcactacgcaagaagcagc
aaacatcatagttggctaGGAGACGATTGTCGGACGGACATAGACCGGTA
>Capsid_DMS-2_Ala74Phe
TGCATATGTTACGAGGGTGGGACGACGTCTCCacccagacaagtttgcaaatcctgtcaa
agacatcttcactgaaatggcagcgccattaaaatctccatctTTTgaggcatgtggtta
cagcgatcgggtggcacaattaactattggcaattctaccatcactacgcaagaagcagc
aaacatcatagttggctaGGAGACGATTGTCGGACGGACATAGACCGGTA
>Capsid_DMS-2_Ala74Gly
TGCATATGTTACGAGGGTGGGACGACGTCTCCacccagacaagtttgcaaatcctgtcaa
agacatcttcactgaaatggcagcgccattaaaatctccatctGGTgaggcatgtggtta
cagcgatcgggtggcacaattaactattggcaattctaccatcactacgcaagaagcagc
aaacatcatagttggctaGGAGACGATTGTCGGACGGACATAGACCGGTA
>Capsid_DMS-2_Ala74Ile
TGCATATGTTACGAGGGTGGGACGACGTCTCCacccagacaagtttgcaaatcctgtcaa
agacatcttcactgaaatggcagcgccattaaaatctccatctATTgaggcatgtggtta
cagcgatcgggtggcacaattaactattggcaattctaccatcactacgcaagaagcagc
aaacatcatagttggctaGGAGACGATTGTCGGACGGACATAGACCGGTA
>Capsid_DMS-2_Ala74Leu
TGCATATGTTACGAGGGTGGGACGACGTCTCCacccagacaagtttgcaaatcctgtcaa
agacatcttcactgaaatggcagcgccattaaaatctccatctCTGgaggcatgtggtta
cagcgatcgggtggcacaattaactattggcaattctaccatcactacgcaagaagcagc
aaacatcatagttggctaGGAGACGATTGTCGGACGGACATAGACCGGTA
>Capsid_DMS-2_Ala74His
TGCATATGTTACGAGGGTGGGACGACGTCTCCacccagacaagtttgcaaatcctgtcaa
agacatcttcactgaaatggcagcgccattaaaatctccatctCATgaggcatgtggtta
cagcgatcgggtggcacaattaactattggcaattctaccatcactacgcaagaagcagc
aaacatcatagttggctaGGAGACGATTGTCGGACGGACATAGACCGGTA
>Capsid_DMS-2_Ala74Arg
TGCATATGTTACGAGGGTGGGACGACGTCTCCacccagacaagtttgcaaatcctgtcaa
agacatcttcactgaaatggcagcgccattaaaatctccatctAGAgaggcatgtggtta
cagcgatcgggtggcacaattaactattggcaattctaccatcactacgcaagaagcagc
aaacatcatagttggctaGGAGACGATTGTCGGACGGACATAGACCGGTA
>Capsid_DMS-2_Ala74Trp
TGCATATGTTACGAGGGTGGGACGACGTCTCCacccagacaagtttgcaaatcctgtcaa
agacatcttcactgaaatggcagcgccattaaaatctccatctTGGgaggcatgtggtta
cagcgatcgggtggcacaattaactattggcaattctaccatcactacgcaagaagcagc
aaacatcatagttggctaGGAGACGATTGTCGGACGGACATAGACCGGTA
>Capsid_DMS-2_Ala74Val
TGCATATGTTACGAGGGTGGGACGACGTCTCCacccagacaagtttgcaaatcctgtcaa
agacatcttcactgaaatggcagcgccattaaaatctccatctGTTgaggcatgtggtta
cagcgatcgggtggcacaattaactattggcaattctaccatcactacgcaagaagcagc
aaacatcatagttggctaGGAGACGATTGTCGGACGGACATAGACCGGTA
>Capsid_DMS-2_Ala74Glu
TGCATATGTTACGAGGGTGGGACGACGTCTCCacccagacaagtttgcaaatcctgtcaa
agacatcttcactgaaatggcagcgccattaaaatctccatctGAGgaggcatgtggtta
cagcgatcgggtggcacaattaactattggcaattctaccatcactacgcaagaagcagc
aaacatcatagttggctaGGAGACGATTGTCGGACGGACATAGACCGGTA
>Capsid_DMS-2_Ala74Tyr
TGCATATGTTACGAGGGTGGGACGACGTCTCCacccagacaagtttgcaaatcctgtcaa
agacatcttcactgaaatggcagcgccattaaaatctccatctTACgaggcatgtggtta
cagcgatcgggtggcacaattaactattggcaattctaccatcactacgcaagaagcagc
aaacatcatagttggctaGGAGACGATTGTCGGACGGACATAGACCGGTA
>Capsid_DMS-2_Glu75Cys
TGCATATGTTACGAGGGTGGGACGACGTCTCCacccagacaagtttgcaaatcctgtcaa
agacatcttcactgaaatggcagcgccattaaaatctccatctgctTGTgcatgtggtta
cagcgatcgggtggcacaattaactattggcaattctaccatcactacgcaagaagcagc
aaacatcatagttggctaGGAGACGATTGTCGGACGGACATAGACCGGTA
>Capsid_DMS-2_Glu75Asp
TGCATATGTTACGAGGGTGGGACGACGTCTCCacccagacaagtttgcaaatcctgtcaa
agacatcttcactgaaatggcagcgccattaaaatctccatctgctGACgcatgtggtta
cagcgatcgggtggcacaattaactattggcaattctaccatcactacgcaagaagcagc
aaacatcatagttggctaGGAGACGATTGTCGGACGGACATAGACCGGTA
>Capsid_DMS-2_Glu75Ser
TGCATATGTTACGAGGGTGGGACGACGTCTCCacccagacaagtttgcaaatcctgtcaa
agacatcttcactgaaatggcagcgccattaaaatctccatctgctTCCgcatgtggtta
cagcgatcgggtggcacaattaactattggcaattctaccatcactacgcaagaagcagc
aaacatcatagttggctaGGAGACGATTGTCGGACGGACATAGACCGGTA
>Capsid_DMS-2_Glu75Gln
TGCATATGTTACGAGGGTGGGACGACGTCTCCacccagacaagtttgcaaatcctgtcaa
agacatcttcactgaaatggcagcgccattaaaatctccatctgctCAAgcatgtggtta
cagcgatcgggtggcacaattaactattggcaattctaccatcactacgcaagaagcagc
aaacatcatagttggctaGGAGACGATTGTCGGACGGACATAGACCGGTA
>Capsid_DMS-2_Glu75Met
TGCATATGTTACGAGGGTGGGACGACGTCTCCacccagacaagtttgcaaatcctgtcaa
agacatcttcactgaaatggcagcgccattaaaatctccatctgctATGgcatgtggtta
cagcgatcgggtggcacaattaactattggcaattctaccatcactacgcaagaagcagc
aaacatcatagttggctaGGAGACGATTGTCGGACGGACATAGACCGGTA
>Capsid_DMS-2_Glu75Asn
TGCATATGTTACGAGGGTGGGACGACGTCTCCacccagacaagtttgcaaatcctgtcaa
agacatcttcactgaaatggcagcgccattaaaatctccatctgctAACgcatgtggtta
cagcgatcgggtggcacaattaactattggcaattctaccatcactacgcaagaagcagc
aaacatcatagttggctaGGAGACGATTGTCGGACGGACATAGACCGGTA
>Capsid_DMS-2_Glu75Pro
TGCATATGTTACGAGGGTGGGACGACGTCTCCacccagacaagtttgcaaatcctgtcaa
agacatcttcactgaaatggcagcgccattaaaatctccatctgctCCAgcatgtggtta
cagcgatcgggtggcacaattaactattggcaattctaccatcactacgcaagaagcagc
aaacatcatagttggctaGGAGACGATTGTCGGACGGACATAGACCGGTA
>Capsid_DMS-2_Glu75Lys
TGCATATGTTACGAGGGTGGGACGACGTCTCCacccagacaagtttgcaaatcctgtcaa
agacatcttcactgaaatggcagcgccattaaaatctccatctgctAAGgcatgtggtta
cagcgatcgggtggcacaattaactattggcaattctaccatcactacgcaagaagcagc
aaacatcatagttggctaGGAGACGATTGTCGGACGGACATAGACCGGTA
>Capsid_DMS-2_Glu75Thr
TGCATATGTTACGAGGGTGGGACGACGTCTCCacccagacaagtttgcaaatcctgtcaa
agacatcttcactgaaatggcagcgccattaaaatctccatctgctACAgcatgtggtta
cagcgatcgggtggcacaattaactattggcaattctaccatcactacgcaagaagcagc
aaacatcatagttggctaGGAGACGATTGTCGGACGGACATAGACCGGTA
>Capsid_DMS-2_Glu75Phe
TGCATATGTTACGAGGGTGGGACGACGTCTCCacccagacaagtttgcaaatcctgtcaa
agacatcttcactgaaatggcagcgccattaaaatctccatctgctTTCgcatgtggtta
cagcgatcgggtggcacaattaactattggcaattctaccatcactacgcaagaagcagc
aaacatcatagttggctaGGAGACGATTGTCGGACGGACATAGACCGGTA
>Capsid_DMS-2_Glu75Ala
TGCATATGTTACGAGGGTGGGACGACGTCTCCacccagacaagtttgcaaatcctgtcaa
agacatcttcactgaaatggcagcgccattaaaatctccatctgctGCGgcatgtggtta
cagcgatcgggtggcacaattaactattggcaattctaccatcactacgcaagaagcagc
aaacatcatagttggctaGGAGACGATTGTCGGACGGACATAGACCGGTA
>Capsid_DMS-2_Glu75Gly
TGCATATGTTACGAGGGTGGGACGACGTCTCCacccagacaagtttgcaaatcctgtcaa
agacatcttcactgaaatggcagcgccattaaaatctccatctgctGGAgcatgtggtta
cagcgatcgggtggcacaattaactattggcaattctaccatcactacgcaagaagcagc
aaacatcatagttggctaGGAGACGATTGTCGGACGGACATAGACCGGTA
>Capsid_DMS-2_Glu75Ile
TGCATATGTTACGAGGGTGGGACGACGTCTCCacccagacaagtttgcaaatcctgtcaa
agacatcttcactgaaatggcagcgccattaaaatctccatctgctATCgcatgtggtta
cagcgatcgggtggcacaattaactattggcaattctaccatcactacgcaagaagcagc
aaacatcatagttggctaGGAGACGATTGTCGGACGGACATAGACCGGTA
>Capsid_DMS-2_Glu75Leu
TGCATATGTTACGAGGGTGGGACGACGTCTCCacccagacaagtttgcaaatcctgtcaa
agacatcttcactgaaatggcagcgccattaaaatctccatctgctCTAgcatgtggtta
cagcgatcgggtggcacaattaactattggcaattctaccatcactacgcaagaagcagc
aaacatcatagttggctaGGAGACGATTGTCGGACGGACATAGACCGGTA
>Capsid_DMS-2_Glu75His
TGCATATGTTACGAGGGTGGGACGACGTCTCCacccagacaagtttgcaaatcctgtcaa
agacatcttcactgaaatggcagcgccattaaaatctccatctgctCATgcatgtggtta
cagcgatcgggtggcacaattaactattggcaattctaccatcactacgcaagaagcagc
aaacatcatagttggctaGGAGACGATTGTCGGACGGACATAGACCGGTA
>Capsid_DMS-2_Glu75Arg
TGCATATGTTACGAGGGTGGGACGACGTCTCCacccagacaagtttgcaaatcctgtcaa
agacatcttcactgaaatggcagcgccattaaaatctccatctgctCGCgcatgtggtta
cagcgatcgggtggcacaattaactattggcaattctaccatcactacgcaagaagcagc
aaacatcatagttggctaGGAGACGATTGTCGGACGGACATAGACCGGTA
>Capsid_DMS-2_Glu75Trp
TGCATATGTTACGAGGGTGGGACGACGTCTCCacccagacaagtttgcaaatcctgtcaa
agacatcttcactgaaatggcagcgccattaaaatctccatctgctTGGgcatgtggtta
cagcgatcgggtggcacaattaactattggcaattctaccatcactacgcaagaagcagc
aaacatcatagttggctaGGAGACGATTGTCGGACGGACATAGACCGGTA
>Capsid_DMS-2_Glu75Val
TGCATATGTTACGAGGGTGGGACGACGTCTCCacccagacaagtttgcaaatcctgtcaa
agacatcttcactgaaatggcagcgccattaaaatctccatctgctGTTgcatgtggtta
cagcgatcgggtggcacaattaactattggcaattctaccatcactacgcaagaagcagc
aaacatcatagttggctaGGAGACGATTGTCGGACGGACATAGACCGGTA
>Capsid_DMS-2_Glu75Tyr
TGCATATGTTACGAGGGTGGGACGACGTCTCCacccagacaagtttgcaaatcctgtcaa
agacatcttcactgaaatggcagcgccattaaaatctccatctgctTATgcatgtggtta
cagcgatcgggtggcacaattaactattggcaattctaccatcactacgcaagaagcagc
aaacatcatagttggctaGGAGACGATTGTCGGACGGACATAGACCGGTA
>Capsid_DMS-2_Ala76Cys
TGCATATGTTACGAGGGTGGGACGACGTCTCCacccagacaagtttgcaaatcctgtcaa
agacatcttcactgaaatggcagcgccattaaaatctccatctgctgagTGTtgtggtta
cagcgatcgggtggcacaattaactattggcaattctaccatcactacgcaagaagcagc
aaacatcatagttggctaGGAGACGATTGTCGGACGGACATAGACCGGTA
>Capsid_DMS-2_Ala76Asp
TGCATATGTTACGAGGGTGGGACGACGTCTCCacccagacaagtttgcaaatcctgtcaa
agacatcttcactgaaatggcagcgccattaaaatctccatctgctgagGACtgtggtta
cagcgatcgggtggcacaattaactattggcaattctaccatcactacgcaagaagcagc
aaacatcatagttggctaGGAGACGATTGTCGGACGGACATAGACCGGTA
>Capsid_DMS-2_Ala76Ser
TGCATATGTTACGAGGGTGGGACGACGTCTCCacccagacaagtttgcaaatcctgtcaa
agacatcttcactgaaatggcagcgccattaaaatctccatctgctgagTCTtgtggtta
cagcgatcgggtggcacaattaactattggcaattctaccatcactacgcaagaagcagc
aaacatcatagttggctaGGAGACGATTGTCGGACGGACATAGACCGGTA
>Capsid_DMS-2_Ala76Gln
TGCATATGTTACGAGGGTGGGACGACGTCTCCacccagacaagtttgcaaatcctgtcaa
agacatcttcactgaaatggcagcgccattaaaatctccatctgctgagCAAtgtggtta
cagcgatcgggtggcacaattaactattggcaattctaccatcactacgcaagaagcagc
aaacatcatagttggctaGGAGACGATTGTCGGACGGACATAGACCGGTA
>Capsid_DMS-2_Ala76Met
TGCATATGTTACGAGGGTGGGACGACGTCTCCacccagacaagtttgcaaatcctgtcaa
agacatcttcactgaaatggcagcgccattaaaatctccatctgctgagATGtgtggtta
cagcgatcgggtggcacaattaactattggcaattctaccatcactacgcaagaagcagc
aaacatcatagttggctaGGAGACGATTGTCGGACGGACATAGACCGGTA
>Capsid_DMS-2_Ala76Asn
TGCATATGTTACGAGGGTGGGACGACGTCTCCacccagacaagtttgcaaatcctgtcaa
agacatcttcactgaaatggcagcgccattaaaatctccatctgctgagAACtgtggtta
cagcgatcgggtggcacaattaactattggcaattctaccatcactacgcaagaagcagc
aaacatcatagttggctaGGAGACGATTGTCGGACGGACATAGACCGGTA
>Capsid_DMS-2_Ala76Pro
TGCATATGTTACGAGGGTGGGACGACGTCTCCacccagacaagtttgcaaatcctgtcaa
agacatcttcactgaaatggcagcgccattaaaatctccatctgctgagCCAtgtggtta
cagcgatcgggtggcacaattaactattggcaattctaccatcactacgcaagaagcagc
aaacatcatagttggctaGGAGACGATTGTCGGACGGACATAGACCGGTA
>Capsid_DMS-2_Ala76Lys
TGCATATGTTACGAGGGTGGGACGACGTCTCCacccagacaagtttgcaaatcctgtcaa
agacatcttcactgaaatggcagcgccattaaaatctccatctgctgagAAAtgtggtta
cagcgatcgggtggcacaattaactattggcaattctaccatcactacgcaagaagcagc
aaacatcatagttggctaGGAGACGATTGTCGGACGGACATAGACCGGTA
>Capsid_DMS-2_Ala76Thr
TGCATATGTTACGAGGGTGGGACGACGTCTCCacccagacaagtttgcaaatcctgtcaa
agacatcttcactgaaatggcagcgccattaaaatctccatctgctgagACAtgtggtta
cagcgatcgggtggcacaattaactattggcaattctaccatcactacgcaagaagcagc
aaacatcatagttggctaGGAGACGATTGTCGGACGGACATAGACCGGTA
>Capsid_DMS-2_Ala76Phe
TGCATATGTTACGAGGGTGGGACGACGTCTCCacccagacaagtttgcaaatcctgtcaa
agacatcttcactgaaatggcagcgccattaaaatctccatctgctgagTTCtgtggtta
cagcgatcgggtggcacaattaactattggcaattctaccatcactacgcaagaagcagc
aaacatcatagttggctaGGAGACGATTGTCGGACGGACATAGACCGGTA
>Capsid_DMS-2_Ala76Gly
TGCATATGTTACGAGGGTGGGACGACGTCTCCacccagacaagtttgcaaatcctgtcaa
agacatcttcactgaaatggcagcgccattaaaatctccatctgctgagGGCtgtggtta
cagcgatcgggtggcacaattaactattggcaattctaccatcactacgcaagaagcagc
aaacatcatagttggctaGGAGACGATTGTCGGACGGACATAGACCGGTA
>Capsid_DMS-2_Ala76Ile
TGCATATGTTACGAGGGTGGGACGACGTCTCCacccagacaagtttgcaaatcctgtcaa
agacatcttcactgaaatggcagcgccattaaaatctccatctgctgagATCtgtggtta
cagcgatcgggtggcacaattaactattggcaattctaccatcactacgcaagaagcagc
aaacatcatagttggctaGGAGACGATTGTCGGACGGACATAGACCGGTA
>Capsid_DMS-2_Ala76Leu
TGCATATGTTACGAGGGTGGGACGACGTCTCCacccagacaagtttgcaaatcctgtcaa
agacatcttcactgaaatggcagcgccattaaaatctccatctgctgagCTTtgtggtta
cagcgatcgggtggcacaattaactattggcaattctaccatcactacgcaagaagcagc
aaacatcatagttggctaGGAGACGATTGTCGGACGGACATAGACCGGTA
>Capsid_DMS-2_Ala76His
TGCATATGTTACGAGGGTGGGACGACGTCTCCacccagacaagtttgcaaatcctgtcaa
agacatcttcactgaaatggcagcgccattaaaatctccatctgctgagCACtgtggtta
cagcgatcgggtggcacaattaactattggcaattctaccatcactacgcaagaagcagc
aaacatcatagttggctaGGAGACGATTGTCGGACGGACATAGACCGGTA
>Capsid_DMS-2_Ala76Arg
TGCATATGTTACGAGGGTGGGACGACGTCTCCacccagacaagtttgcaaatcctgtcaa
agacatcttcactgaaatggcagcgccattaaaatctccatctgctgagCGCtgtggtta
cagcgatcgggtggcacaattaactattggcaattctaccatcactacgcaagaagcagc
aaacatcatagttggctaGGAGACGATTGTCGGACGGACATAGACCGGTA
>Capsid_DMS-2_Ala76Trp
TGCATATGTTACGAGGGTGGGACGACGTCTCCacccagacaagtttgcaaatcctgtcaa
agacatcttcactgaaatggcagcgccattaaaatctccatctgctgagTGGtgtggtta
cagcgatcgggtggcacaattaactattggcaattctaccatcactacgcaagaagcagc
aaacatcatagttggctaGGAGACGATTGTCGGACGGACATAGACCGGTA
>Capsid_DMS-2_Ala76Val
TGCATATGTTACGAGGGTGGGACGACGTCTCCacccagacaagtttgcaaatcctgtcaa
agacatcttcactgaaatggcagcgccattaaaatctccatctgctgagGTTtgtggtta
cagcgatcgggtggcacaattaactattggcaattctaccatcactacgcaagaagcagc
aaacatcatagttggctaGGAGACGATTGTCGGACGGACATAGACCGGTA
>Capsid_DMS-2_Ala76Glu
TGCATATGTTACGAGGGTGGGACGACGTCTCCacccagacaagtttgcaaatcctgtcaa
agacatcttcactgaaatggcagcgccattaaaatctccatctgctgagGAAtgtggtta
cagcgatcgggtggcacaattaactattggcaattctaccatcactacgcaagaagcagc
aaacatcatagttggctaGGAGACGATTGTCGGACGGACATAGACCGGTA
>Capsid_DMS-2_Ala76Tyr
TGCATATGTTACGAGGGTGGGACGACGTCTCCacccagacaagtttgcaaatcctgtcaa
agacatcttcactgaaatggcagcgccattaaaatctccatctgctgagTATtgtggtta
cagcgatcgggtggcacaattaactattggcaattctaccatcactacgcaagaagcagc
aaacatcatagttggctaGGAGACGATTGTCGGACGGACATAGACCGGTA
>Capsid_DMS-2_Cys77Asp
TGCATATGTTACGAGGGTGGGACGACGTCTCCacccagacaagtttgcaaatcctgtcaa
agacatcttcactgaaatggcagcgccattaaaatctccatctgctgaggcaGATggtta
cagcgatcgggtggcacaattaactattggcaattctaccatcactacgcaagaagcagc
aaacatcatagttggctaGGAGACGATTGTCGGACGGACATAGACCGGTA
>Capsid_DMS-2_Cys77Ser
TGCATATGTTACGAGGGTGGGACGACGTCTCCacccagacaagtttgcaaatcctgtcaa
agacatcttcactgaaatggcagcgccattaaaatctccatctgctgaggcaTCGggtta
cagcgatcgggtggcacaattaactattggcaattctaccatcactacgcaagaagcagc
aaacatcatagttggctaGGAGACGATTGTCGGACGGACATAGACCGGTA
>Capsid_DMS-2_Cys77Gln
TGCATATGTTACGAGGGTGGGACGACGTCTCCacccagacaagtttgcaaatcctgtcaa
agacatcttcactgaaatggcagcgccattaaaatctccatctgctgaggcaCAAggtta
cagcgatcgggtggcacaattaactattggcaattctaccatcactacgcaagaagcagc
aaacatcatagttggctaGGAGACGATTGTCGGACGGACATAGACCGGTA
>Capsid_DMS-2_Cys77Met
TGCATATGTTACGAGGGTGGGACGACGTCTCCacccagacaagtttgcaaatcctgtcaa
agacatcttcactgaaatggcagcgccattaaaatctccatctgctgaggcaATGggtta
cagcgatcgggtggcacaattaactattggcaattctaccatcactacgcaagaagcagc
aaacatcatagttggctaGGAGACGATTGTCGGACGGACATAGACCGGTA
>Capsid_DMS-2_Cys77Asn
TGCATATGTTACGAGGGTGGGACGACGTCTCCacccagacaagtttgcaaatcctgtcaa
agacatcttcactgaaatggcagcgccattaaaatctccatctgctgaggcaAACggtta
cagcgatcgggtggcacaattaactattggcaattctaccatcactacgcaagaagcagc
aaacatcatagttggctaGGAGACGATTGTCGGACGGACATAGACCGGTA
>Capsid_DMS-2_Cys77Pro
TGCATATGTTACGAGGGTGGGACGACGTCTCCacccagacaagtttgcaaatcctgtcaa
agacatcttcactgaaatggcagcgccattaaaatctccatctgctgaggcaCCCggtta
cagcgatcgggtggcacaattaactattggcaattctaccatcactacgcaagaagcagc
aaacatcatagttggctaGGAGACGATTGTCGGACGGACATAGACCGGTA
>Capsid_DMS-2_Cys77Lys
TGCATATGTTACGAGGGTGGGACGACGTCTCCacccagacaagtttgcaaatcctgtcaa
agacatcttcactgaaatggcagcgccattaaaatctccatctgctgaggcaAAAggtta
cagcgatcgggtggcacaattaactattggcaattctaccatcactacgcaagaagcagc
aaacatcatagttggctaGGAGACGATTGTCGGACGGACATAGACCGGTA
>Capsid_DMS-2_Cys77Thr
TGCATATGTTACGAGGGTGGGACGACGTCTCCacccagacaagtttgcaaatcctgtcaa
agacatcttcactgaaatggcagcgccattaaaatctccatctgctgaggcaACCggtta
cagcgatcgggtggcacaattaactattggcaattctaccatcactacgcaagaagcagc
aaacatcatagttggctaGGAGACGATTGTCGGACGGACATAGACCGGTA
>Capsid_DMS-2_Cys77Phe
TGCATATGTTACGAGGGTGGGACGACGTCTCCacccagacaagtttgcaaatcctgtcaa
agacatcttcactgaaatggcagcgccattaaaatctccatctgctgaggcaTTCggtta
cagcgatcgggtggcacaattaactattggcaattctaccatcactacgcaagaagcagc
aaacatcatagttggctaGGAGACGATTGTCGGACGGACATAGACCGGTA
>Capsid_DMS-2_Cys77Ala
TGCATATGTTACGAGGGTGGGACGACGTCTCCacccagacaagtttgcaaatcctgtcaa
agacatcttcactgaaatggcagcgccattaaaatctccatctgctgaggcaGCTggtta
cagcgatcgggtggcacaattaactattggcaattctaccatcactacgcaagaagcagc
aaacatcatagttggctaGGAGACGATTGTCGGACGGACATAGACCGGTA
>Capsid_DMS-2_Cys77Gly
TGCATATGTTACGAGGGTGGGACGACGTCTCCacccagacaagtttgcaaatcctgtcaa
agacatcttcactgaaatggcagcgccattaaaatctccatctgctgaggcaGGCggtta
cagcgatcgggtggcacaattaactattggcaattctaccatcactacgcaagaagcagc
aaacatcatagttggctaGGAGACGATTGTCGGACGGACATAGACCGGTA
>Capsid_DMS-2_Cys77Ile
TGCATATGTTACGAGGGTGGGACGACGTCTCCacccagacaagtttgcaaatcctgtcaa
agacatcttcactgaaatggcagcgccattaaaatctccatctgctgaggcaATTggtta
cagcgatcgggtggcacaattaactattggcaattctaccatcactacgcaagaagcagc
aaacatcatagttggctaGGAGACGATTGTCGGACGGACATAGACCGGTA
>Capsid_DMS-2_Cys77Leu
TGCATATGTTACGAGGGTGGGACGACGTCTCCacccagacaagtttgcaaatcctgtcaa
agacatcttcactgaaatggcagcgccattaaaatctccatctgctgaggcaCTAggtta
cagcgatcgggtggcacaattaactattggcaattctaccatcactacgcaagaagcagc
aaacatcatagttggctaGGAGACGATTGTCGGACGGACATAGACCGGTA
>Capsid_DMS-2_Cys77His
TGCATATGTTACGAGGGTGGGACGACGTCTCCacccagacaagtttgcaaatcctgtcaa
agacatcttcactgaaatggcagcgccattaaaatctccatctgctgaggcaCACggtta
cagcgatcgggtggcacaattaactattggcaattctaccatcactacgcaagaagcagc
aaacatcatagttggctaGGAGACGATTGTCGGACGGACATAGACCGGTA
>Capsid_DMS-2_Cys77Arg
TGCATATGTTACGAGGGTGGGACGACGTCTCCacccagacaagtttgcaaatcctgtcaa
agacatcttcactgaaatggcagcgccattaaaatctccatctgctgaggcaCGTggtta
cagcgatcgggtggcacaattaactattggcaattctaccatcactacgcaagaagcagc
aaacatcatagttggctaGGAGACGATTGTCGGACGGACATAGACCGGTA
>Capsid_DMS-2_Cys77Trp
TGCATATGTTACGAGGGTGGGACGACGTCTCCacccagacaagtttgcaaatcctgtcaa
agacatcttcactgaaatggcagcgccattaaaatctccatctgctgaggcaTGGggtta
cagcgatcgggtggcacaattaactattggcaattctaccatcactacgcaagaagcagc
aaacatcatagttggctaGGAGACGATTGTCGGACGGACATAGACCGGTA
>Capsid_DMS-2_Cys77Val
TGCATATGTTACGAGGGTGGGACGACGTCTCCacccagacaagtttgcaaatcctgtcaa
agacatcttcactgaaatggcagcgccattaaaatctccatctgctgaggcaGTGggtta
cagcgatcgggtggcacaattaactattggcaattctaccatcactacgcaagaagcagc
aaacatcatagttggctaGGAGACGATTGTCGGACGGACATAGACCGGTA
>Capsid_DMS-2_Cys77Glu
TGCATATGTTACGAGGGTGGGACGACGTCTCCacccagacaagtttgcaaatcctgtcaa
agacatcttcactgaaatggcagcgccattaaaatctccatctgctgaggcaGAAggtta
cagcgatcgggtggcacaattaactattggcaattctaccatcactacgcaagaagcagc
aaacatcatagttggctaGGAGACGATTGTCGGACGGACATAGACCGGTA
>Capsid_DMS-2_Cys77Tyr
TGCATATGTTACGAGGGTGGGACGACGTCTCCacccagacaagtttgcaaatcctgtcaa
agacatcttcactgaaatggcagcgccattaaaatctccatctgctgaggcaTACggtta
cagcgatcgggtggcacaattaactattggcaattctaccatcactacgcaagaagcagc
aaacatcatagttggctaGGAGACGATTGTCGGACGGACATAGACCGGTA
>Capsid_DMS-2_Gly78Cys
TGCATATGTTACGAGGGTGGGACGACGTCTCCacccagacaagtttgcaaatcctgtcaa
agacatcttcactgaaatggcagcgccattaaaatctccatctgctgaggcatgtTGCta
cagcgatcgggtggcacaattaactattggcaattctaccatcactacgcaagaagcagc
aaacatcatagttggctaGGAGACGATTGTCGGACGGACATAGACCGGTA
>Capsid_DMS-2_Gly78Asp
TGCATATGTTACGAGGGTGGGACGACGTCTCCacccagacaagtttgcaaatcctgtcaa
agacatcttcactgaaatggcagcgccattaaaatctccatctgctgaggcatgtGATta
cagcgatcgggtggcacaattaactattggcaattctaccatcactacgcaagaagcagc
aaacatcatagttggctaGGAGACGATTGTCGGACGGACATAGACCGGTA
>Capsid_DMS-2_Gly78Ser
TGCATATGTTACGAGGGTGGGACGACGTCTCCacccagacaagtttgcaaatcctgtcaa
agacatcttcactgaaatggcagcgccattaaaatctccatctgctgaggcatgtTCTta
cagcgatcgggtggcacaattaactattggcaattctaccatcactacgcaagaagcagc
aaacatcatagttggctaGGAGACGATTGTCGGACGGACATAGACCGGTA
>Capsid_DMS-2_Gly78Gln
TGCATATGTTACGAGGGTGGGACGACGTCTCCacccagacaagtttgcaaatcctgtcaa
agacatcttcactgaaatggcagcgccattaaaatctccatctgctgaggcatgtCAAta
cagcgatcgggtggcacaattaactattggcaattctaccatcactacgcaagaagcagc
aaacatcatagttggctaGGAGACGATTGTCGGACGGACATAGACCGGTA
>Capsid_DMS-2_Gly78Met
TGCATATGTTACGAGGGTGGGACGACGTCTCCacccagacaagtttgcaaatcctgtcaa
agacatcttcactgaaatggcagcgccattaaaatctccatctgctgaggcatgtATGta
cagcgatcgggtggcacaattaactattggcaattctaccatcactacgcaagaagcagc
aaacatcatagttggctaGGAGACGATTGTCGGACGGACATAGACCGGTA
>Capsid_DMS-2_Gly78Asn
TGCATATGTTACGAGGGTGGGACGACGTCTCCacccagacaagtttgcaaatcctgtcaa
agacatcttcactgaaatggcagcgccattaaaatctccatctgctgaggcatgtAATta
cagcgatcgggtggcacaattaactattggcaattctaccatcactacgcaagaagcagc
aaacatcatagttggctaGGAGACGATTGTCGGACGGACATAGACCGGTA
>Capsid_DMS-2_Gly78Pro
TGCATATGTTACGAGGGTGGGACGACGTCTCCacccagacaagtttgcaaatcctgtcaa
agacatcttcactgaaatggcagcgccattaaaatctccatctgctgaggcatgtCCGta
cagcgatcgggtggcacaattaactattggcaattctaccatcactacgcaagaagcagc
aaacatcatagttggctaGGAGACGATTGTCGGACGGACATAGACCGGTA
>Capsid_DMS-2_Gly78Lys
TGCATATGTTACGAGGGTGGGACGACGTCTCCacccagacaagtttgcaaatcctgtcaa
agacatcttcactgaaatggcagcgccattaaaatctccatctgctgaggcatgtAAGta
cagcgatcgggtggcacaattaactattggcaattctaccatcactacgcaagaagcagc
aaacatcatagttggctaGGAGACGATTGTCGGACGGACATAGACCGGTA
>Capsid_DMS-2_Gly78Thr
TGCATATGTTACGAGGGTGGGACGACGTCTCCacccagacaagtttgcaaatcctgtcaa
agacatcttcactgaaatggcagcgccattaaaatctccatctgctgaggcatgtACAta
cagcgatcgggtggcacaattaactattggcaattctaccatcactacgcaagaagcagc
aaacatcatagttggctaGGAGACGATTGTCGGACGGACATAGACCGGTA
>Capsid_DMS-2_Gly78Phe
TGCATATGTTACGAGGGTGGGACGACGTCTCCacccagacaagtttgcaaatcctgtcaa
agacatcttcactgaaatggcagcgccattaaaatctccatctgctgaggcatgtTTCta
cagcgatcgggtggcacaattaactattggcaattctaccatcactacgcaagaagcagc
aaacatcatagttggctaGGAGACGATTGTCGGACGGACATAGACCGGTA
>Capsid_DMS-2_Gly78Ala
TGCATATGTTACGAGGGTGGGACGACGTCTCCacccagacaagtttgcaaatcctgtcaa
agacatcttcactgaaatggcagcgccattaaaatctccatctgctgaggcatgtGCTta
cagcgatcgggtggcacaattaactattggcaattctaccatcactacgcaagaagcagc
aaacatcatagttggctaGGAGACGATTGTCGGACGGACATAGACCGGTA
>Capsid_DMS-2_Gly78Ile
TGCATATGTTACGAGGGTGGGACGACGTCTCCacccagacaagtttgcaaatcctgtcaa
agacatcttcactgaaatggcagcgccattaaaatctccatctgctgaggcatgtATTta
cagcgatcgggtggcacaattaactattggcaattctaccatcactacgcaagaagcagc
aaacatcatagttggctaGGAGACGATTGTCGGACGGACATAGACCGGTA
>Capsid_DMS-2_Gly78Leu
TGCATATGTTACGAGGGTGGGACGACGTCTCCacccagacaagtttgcaaatcctgtcaa
agacatcttcactgaaatggcagcgccattaaaatctccatctgctgaggcatgtCTGta
cagcgatcgggtggcacaattaactattggcaattctaccatcactacgcaagaagcagc
aaacatcatagttggctaGGAGACGATTGTCGGACGGACATAGACCGGTA
>Capsid_DMS-2_Gly78His
TGCATATGTTACGAGGGTGGGACGACGTCTCCacccagacaagtttgcaaatcctgtcaa
agacatcttcactgaaatggcagcgccattaaaatctccatctgctgaggcatgtCACta
cagcgatcgggtggcacaattaactattggcaattctaccatcactacgcaagaagcagc
aaacatcatagttggctaGGAGACGATTGTCGGACGGACATAGACCGGTA
>Capsid_DMS-2_Gly78Arg
TGCATATGTTACGAGGGTGGGACGACGTCTCCacccagacaagtttgcaaatcctgtcaa
agacatcttcactgaaatggcagcgccattaaaatctccatctgctgaggcatgtCGTta
cagcgatcgggtggcacaattaactattggcaattctaccatcactacgcaagaagcagc
aaacatcatagttggctaGGAGACGATTGTCGGACGGACATAGACCGGTA
>Capsid_DMS-2_Gly78Trp
TGCATATGTTACGAGGGTGGGACGACGTCTCCacccagacaagtttgcaaatcctgtcaa
agacatcttcactgaaatggcagcgccattaaaatctccatctgctgaggcatgtTGGta
cagcgatcgggtggcacaattaactattggcaattctaccatcactacgcaagaagcagc
aaacatcatagttggctaGGAGACGATTGTCGGACGGACATAGACCGGTA
>Capsid_DMS-2_Gly78Val
TGCATATGTTACGAGGGTGGGACGACGTCTCCacccagacaagtttgcaaatcctgtcaa
agacatcttcactgaaatggcagcgccattaaaatctccatctgctgaggcatgtGTAta
cagcgatcgggtggcacaattaactattggcaattctaccatcactacgcaagaagcagc
aaacatcatagttggctaGGAGACGATTGTCGGACGGACATAGACCGGTA
>Capsid_DMS-2_Gly78Glu
TGCATATGTTACGAGGGTGGGACGACGTCTCCacccagacaagtttgcaaatcctgtcaa
agacatcttcactgaaatggcagcgccattaaaatctccatctgctgaggcatgtGAGta
cagcgatcgggtggcacaattaactattggcaattctaccatcactacgcaagaagcagc
aaacatcatagttggctaGGAGACGATTGTCGGACGGACATAGACCGGTA
>Capsid_DMS-2_Gly78Tyr
TGCATATGTTACGAGGGTGGGACGACGTCTCCacccagacaagtttgcaaatcctgtcaa
agacatcttcactgaaatggcagcgccattaaaatctccatctgctgaggcatgtTACta
cagcgatcgggtggcacaattaactattggcaattctaccatcactacgcaagaagcagc
aaacatcatagttggctaGGAGACGATTGTCGGACGGACATAGACCGGTA
>Capsid_DMS-2_Tyr79Cys
TGCATATGTTACGAGGGTGGGACGACGTCTCCacccagacaagtttgcaaatcctgtcaa
agacatcttcactgaaatggcagcgccattaaaatctccatctgctgaggcatgtggtTG
Tagcgatcgggtggcacaattaactattggcaattctaccatcactacgcaagaagcagc
aaacatcatagttggctaGGAGACGATTGTCGGACGGACATAGACCGGTA
>Capsid_DMS-2_Tyr79Asp
TGCATATGTTACGAGGGTGGGACGACGTCTCCacccagacaagtttgcaaatcctgtcaa
agacatcttcactgaaatggcagcgccattaaaatctccatctgctgaggcatgtggtGA
Tagcgatcgggtggcacaattaactattggcaattctaccatcactacgcaagaagcagc
aaacatcatagttggctaGGAGACGATTGTCGGACGGACATAGACCGGTA
>Capsid_DMS-2_Tyr79Ser
TGCATATGTTACGAGGGTGGGACGACGTCTCCacccagacaagtttgcaaatcctgtcaa
agacatcttcactgaaatggcagcgccattaaaatctccatctgctgaggcatgtggtTC
Cagcgatcgggtggcacaattaactattggcaattctaccatcactacgcaagaagcagc
aaacatcatagttggctaGGAGACGATTGTCGGACGGACATAGACCGGTA
>Capsid_DMS-2_Tyr79Gln
TGCATATGTTACGAGGGTGGGACGACGTCTCCacccagacaagtttgcaaatcctgtcaa
agacatcttcactgaaatggcagcgccattaaaatctccatctgctgaggcatgtggtCA
Gagcgatcgggtggcacaattaactattggcaattctaccatcactacgcaagaagcagc
aaacatcatagttggctaGGAGACGATTGTCGGACGGACATAGACCGGTA
>Capsid_DMS-2_Tyr79Met
TGCATATGTTACGAGGGTGGGACGACGTCTCCacccagacaagtttgcaaatcctgtcaa
agacatcttcactgaaatggcagcgccattaaaatctccatctgctgaggcatgtggtAT
Gagcgatcgggtggcacaattaactattggcaattctaccatcactacgcaagaagcagc
aaacatcatagttggctaGGAGACGATTGTCGGACGGACATAGACCGGTA
>Capsid_DMS-2_Tyr79Asn
TGCATATGTTACGAGGGTGGGACGACGTCTCCacccagacaagtttgcaaatcctgtcaa
agacatcttcactgaaatggcagcgccattaaaatctccatctgctgaggcatgtggtAA
Cagcgatcgggtggcacaattaactattggcaattctaccatcactacgcaagaagcagc
aaacatcatagttggctaGGAGACGATTGTCGGACGGACATAGACCGGTA
>Capsid_DMS-2_Tyr79Pro
TGCATATGTTACGAGGGTGGGACGACGTCTCCacccagacaagtttgcaaatcctgtcaa
agacatcttcactgaaatggcagcgccattaaaatctccatctgctgaggcatgtggtCC
Tagcgatcgggtggcacaattaactattggcaattctaccatcactacgcaagaagcagc
aaacatcatagttggctaGGAGACGATTGTCGGACGGACATAGACCGGTA
>Capsid_DMS-2_Tyr79Lys
TGCATATGTTACGAGGGTGGGACGACGTCTCCacccagacaagtttgcaaatcctgtcaa
agacatcttcactgaaatggcagcgccattaaaatctccatctgctgaggcatgtggtAA
Aagcgatcgggtggcacaattaactattggcaattctaccatcactacgcaagaagcagc
aaacatcatagttggctaGGAGACGATTGTCGGACGGACATAGACCGGTA
>Capsid_DMS-2_Tyr79Thr
TGCATATGTTACGAGGGTGGGACGACGTCTCCacccagacaagtttgcaaatcctgtcaa
agacatcttcactgaaatggcagcgccattaaaatctccatctgctgaggcatgtggtAC
Tagcgatcgggtggcacaattaactattggcaattctaccatcactacgcaagaagcagc
aaacatcatagttggctaGGAGACGATTGTCGGACGGACATAGACCGGTA
>Capsid_DMS-2_Tyr79Phe
TGCATATGTTACGAGGGTGGGACGACGTCTCCacccagacaagtttgcaaatcctgtcaa
agacatcttcactgaaatggcagcgccattaaaatctccatctgctgaggcatgtggtTT
Cagcgatcgggtggcacaattaactattggcaattctaccatcactacgcaagaagcagc
aaacatcatagttggctaGGAGACGATTGTCGGACGGACATAGACCGGTA
>Capsid_DMS-2_Tyr79Ala
TGCATATGTTACGAGGGTGGGACGACGTCTCCacccagacaagtttgcaaatcctgtcaa
agacatcttcactgaaatggcagcgccattaaaatctccatctgctgaggcatgtggtGC
Gagcgatcgggtggcacaattaactattggcaattctaccatcactacgcaagaagcagc
aaacatcatagttggctaGGAGACGATTGTCGGACGGACATAGACCGGTA
>Capsid_DMS-2_Tyr79Gly
TGCATATGTTACGAGGGTGGGACGACGTCTCCacccagacaagtttgcaaatcctgtcaa
agacatcttcactgaaatggcagcgccattaaaatctccatctgctgaggcatgtggtGG
Cagcgatcgggtggcacaattaactattggcaattctaccatcactacgcaagaagcagc
aaacatcatagttggctaGGAGACGATTGTCGGACGGACATAGACCGGTA
>Capsid_DMS-2_Tyr79Ile
TGCATATGTTACGAGGGTGGGACGACGTCTCCacccagacaagtttgcaaatcctgtcaa
agacatcttcactgaaatggcagcgccattaaaatctccatctgctgaggcatgtggtAT
Tagcgatcgggtggcacaattaactattggcaattctaccatcactacgcaagaagcagc
aaacatcatagttggctaGGAGACGATTGTCGGACGGACATAGACCGGTA
>Capsid_DMS-2_Tyr79Leu
TGCATATGTTACGAGGGTGGGACGACGTCTCCacccagacaagtttgcaaatcctgtcaa
agacatcttcactgaaatggcagcgccattaaaatctccatctgctgaggcatgtggtCT
Aagcgatcgggtggcacaattaactattggcaattctaccatcactacgcaagaagcagc
aaacatcatagttggctaGGAGACGATTGTCGGACGGACATAGACCGGTA
>Capsid_DMS-2_Tyr79His
TGCATATGTTACGAGGGTGGGACGACGTCTCCacccagacaagtttgcaaatcctgtcaa
agacatcttcactgaaatggcagcgccattaaaatctccatctgctgaggcatgtggtCA
Cagcgatcgggtggcacaattaactattggcaattctaccatcactacgcaagaagcagc
aaacatcatagttggctaGGAGACGATTGTCGGACGGACATAGACCGGTA
>Capsid_DMS-2_Tyr79Arg
TGCATATGTTACGAGGGTGGGACGACGTCTCCacccagacaagtttgcaaatcctgtcaa
agacatcttcactgaaatggcagcgccattaaaatctccatctgctgaggcatgtggtCG
Cagcgatcgggtggcacaattaactattggcaattctaccatcactacgcaagaagcagc
aaacatcatagttggctaGGAGACGATTGTCGGACGGACATAGACCGGTA
>Capsid_DMS-2_Tyr79Trp
TGCATATGTTACGAGGGTGGGACGACGTCTCCacccagacaagtttgcaaatcctgtcaa
agacatcttcactgaaatggcagcgccattaaaatctccatctgctgaggcatgtggtTG
Gagcgatcgggtggcacaattaactattggcaattctaccatcactacgcaagaagcagc
aaacatcatagttggctaGGAGACGATTGTCGGACGGACATAGACCGGTA
>Capsid_DMS-2_Tyr79Val
TGCATATGTTACGAGGGTGGGACGACGTCTCCacccagacaagtttgcaaatcctgtcaa
agacatcttcactgaaatggcagcgccattaaaatctccatctgctgaggcatgtggtGT
Aagcgatcgggtggcacaattaactattggcaattctaccatcactacgcaagaagcagc
aaacatcatagttggctaGGAGACGATTGTCGGACGGACATAGACCGGTA
>Capsid_DMS-2_Tyr79Glu
TGCATATGTTACGAGGGTGGGACGACGTCTCCacccagacaagtttgcaaatcctgtcaa
agacatcttcactgaaatggcagcgccattaaaatctccatctgctgaggcatgtggtGA
Gagcgatcgggtggcacaattaactattggcaattctaccatcactacgcaagaagcagc
aaacatcatagttggctaGGAGACGATTGTCGGACGGACATAGACCGGTA
>Capsid_DMS-2_Ser80Cys
TGCATATGTTACGAGGGTGGGACGACGTCTCCacccagacaagtttgcaaatcctgtcaa
agacatcttcactgaaatggcagcgccattaaaatctccatctgctgaggcatgtggtta
cTGTgatcgggtggcacaattaactattggcaattctaccatcactacgcaagaagcagc
aaacatcatagttggctaGGAGACGATTGTCGGACGGACATAGACCGGTA
>Capsid_DMS-2_Ser80Asp
TGCATATGTTACGAGGGTGGGACGACGTCTCCacccagacaagtttgcaaatcctgtcaa
agacatcttcactgaaatggcagcgccattaaaatctccatctgctgaggcatgtggtta
cGACgatcgggtggcacaattaactattggcaattctaccatcactacgcaagaagcagc
aaacatcatagttggctaGGAGACGATTGTCGGACGGACATAGACCGGTA
>Capsid_DMS-2_Ser80Gln
TGCATATGTTACGAGGGTGGGACGACGTCTCCacccagacaagtttgcaaatcctgtcaa
agacatcttcactgaaatggcagcgccattaaaatctccatctgctgaggcatgtggtta
cCAAgatcgggtggcacaattaactattggcaattctaccatcactacgcaagaagcagc
aaacatcatagttggctaGGAGACGATTGTCGGACGGACATAGACCGGTA
>Capsid_DMS-2_Ser80Met
TGCATATGTTACGAGGGTGGGACGACGTCTCCacccagacaagtttgcaaatcctgtcaa
agacatcttcactgaaatggcagcgccattaaaatctccatctgctgaggcatgtggtta
cATGgatcgggtggcacaattaactattggcaattctaccatcactacgcaagaagcagc
aaacatcatagttggctaGGAGACGATTGTCGGACGGACATAGACCGGTA
>Capsid_DMS-2_Ser80Asn
TGCATATGTTACGAGGGTGGGACGACGTCTCCacccagacaagtttgcaaatcctgtcaa
agacatcttcactgaaatggcagcgccattaaaatctccatctgctgaggcatgtggtta
cAACgatcgggtggcacaattaactattggcaattctaccatcactacgcaagaagcagc
aaacatcatagttggctaGGAGACGATTGTCGGACGGACATAGACCGGTA
>Capsid_DMS-2_Ser80Pro
TGCATATGTTACGAGGGTGGGACGACGTCTCCacccagacaagtttgcaaatcctgtcaa
agacatcttcactgaaatggcagcgccattaaaatctccatctgctgaggcatgtggtta
cCCGgatcgggtggcacaattaactattggcaattctaccatcactacgcaagaagcagc
aaacatcatagttggctaGGAGACGATTGTCGGACGGACATAGACCGGTA
>Capsid_DMS-2_Ser80Lys
TGCATATGTTACGAGGGTGGGACGACGTCTCCacccagacaagtttgcaaatcctgtcaa
agacatcttcactgaaatggcagcgccattaaaatctccatctgctgaggcatgtggtta
cAAAgatcgggtggcacaattaactattggcaattctaccatcactacgcaagaagcagc
aaacatcatagttggctaGGAGACGATTGTCGGACGGACATAGACCGGTA
>Capsid_DMS-2_Ser80Thr
TGCATATGTTACGAGGGTGGGACGACGTCTCCacccagacaagtttgcaaatcctgtcaa
agacatcttcactgaaatggcagcgccattaaaatctccatctgctgaggcatgtggtta
cACCgatcgggtggcacaattaactattggcaattctaccatcactacgcaagaagcagc
aaacatcatagttggctaGGAGACGATTGTCGGACGGACATAGACCGGTA
>Capsid_DMS-2_Ser80Phe
TGCATATGTTACGAGGGTGGGACGACGTCTCCacccagacaagtttgcaaatcctgtcaa
agacatcttcactgaaatggcagcgccattaaaatctccatctgctgaggcatgtggtta
cTTCgatcgggtggcacaattaactattggcaattctaccatcactacgcaagaagcagc
aaacatcatagttggctaGGAGACGATTGTCGGACGGACATAGACCGGTA
>Capsid_DMS-2_Ser80Ala
TGCATATGTTACGAGGGTGGGACGACGTCTCCacccagacaagtttgcaaatcctgtcaa
agacatcttcactgaaatggcagcgccattaaaatctccatctgctgaggcatgtggtta
cGCTgatcgggtggcacaattaactattggcaattctaccatcactacgcaagaagcagc
aaacatcatagttggctaGGAGACGATTGTCGGACGGACATAGACCGGTA
>Capsid_DMS-2_Ser80Gly
TGCATATGTTACGAGGGTGGGACGACGTCTCCacccagacaagtttgcaaatcctgtcaa
agacatcttcactgaaatggcagcgccattaaaatctccatctgctgaggcatgtggtta
cGGCgatcgggtggcacaattaactattggcaattctaccatcactacgcaagaagcagc
aaacatcatagttggctaGGAGACGATTGTCGGACGGACATAGACCGGTA
>Capsid_DMS-2_Ser80Ile
TGCATATGTTACGAGGGTGGGACGACGTCTCCacccagacaagtttgcaaatcctgtcaa
agacatcttcactgaaatggcagcgccattaaaatctccatctgctgaggcatgtggtta
cATCgatcgggtggcacaattaactattggcaattctaccatcactacgcaagaagcagc
aaacatcatagttggctaGGAGACGATTGTCGGACGGACATAGACCGGTA
>Capsid_DMS-2_Ser80Leu
TGCATATGTTACGAGGGTGGGACGACGTCTCCacccagacaagtttgcaaatcctgtcaa
agacatcttcactgaaatggcagcgccattaaaatctccatctgctgaggcatgtggtta
cCTAgatcgggtggcacaattaactattggcaattctaccatcactacgcaagaagcagc
aaacatcatagttggctaGGAGACGATTGTCGGACGGACATAGACCGGTA
>Capsid_DMS-2_Ser80His
TGCATATGTTACGAGGGTGGGACGACGTCTCCacccagacaagtttgcaaatcctgtcaa
agacatcttcactgaaatggcagcgccattaaaatctccatctgctgaggcatgtggtta
cCATgatcgggtggcacaattaactattggcaattctaccatcactacgcaagaagcagc
aaacatcatagttggctaGGAGACGATTGTCGGACGGACATAGACCGGTA
>Capsid_DMS-2_Ser80Arg
TGCATATGTTACGAGGGTGGGACGACGTCTCCacccagacaagtttgcaaatcctgtcaa
agacatcttcactgaaatggcagcgccattaaaatctccatctgctgaggcatgtggtta
cAGAgatcgggtggcacaattaactattggcaattctaccatcactacgcaagaagcagc
aaacatcatagttggctaGGAGACGATTGTCGGACGGACATAGACCGGTA
>Capsid_DMS-2_Ser80Trp
TGCATATGTTACGAGGGTGGGACGACGTCTCCacccagacaagtttgcaaatcctgtcaa
agacatcttcactgaaatggcagcgccattaaaatctccatctgctgaggcatgtggtta
cTGGgatcgggtggcacaattaactattggcaattctaccatcactacgcaagaagcagc
aaacatcatagttggctaGGAGACGATTGTCGGACGGACATAGACCGGTA
>Capsid_DMS-2_Ser80Val
TGCATATGTTACGAGGGTGGGACGACGTCTCCacccagacaagtttgcaaatcctgtcaa
agacatcttcactgaaatggcagcgccattaaaatctccatctgctgaggcatgtggtta
cGTTgatcgggtggcacaattaactattggcaattctaccatcactacgcaagaagcagc
aaacatcatagttggctaGGAGACGATTGTCGGACGGACATAGACCGGTA
>Capsid_DMS-2_Ser80Glu
TGCATATGTTACGAGGGTGGGACGACGTCTCCacccagacaagtttgcaaatcctgtcaa
agacatcttcactgaaatggcagcgccattaaaatctccatctgctgaggcatgtggtta
cGAAgatcgggtggcacaattaactattggcaattctaccatcactacgcaagaagcagc
aaacatcatagttggctaGGAGACGATTGTCGGACGGACATAGACCGGTA
>Capsid_DMS-2_Ser80Tyr
TGCATATGTTACGAGGGTGGGACGACGTCTCCacccagacaagtttgcaaatcctgtcaa
agacatcttcactgaaatggcagcgccattaaaatctccatctgctgaggcatgtggtta
cTACgatcgggtggcacaattaactattggcaattctaccatcactacgcaagaagcagc
aaacatcatagttggctaGGAGACGATTGTCGGACGGACATAGACCGGTA
>Capsid_DMS-2_Asp81Cys
TGCATATGTTACGAGGGTGGGACGACGTCTCCacccagacaagtttgcaaatcctgtcaa
agacatcttcactgaaatggcagcgccattaaaatctccatctgctgaggcatgtggtta
cagcTGTcgggtggcacaattaactattggcaattctaccatcactacgcaagaagcagc
aaacatcatagttggctaGGAGACGATTGTCGGACGGACATAGACCGGTA
>Capsid_DMS-2_Asp81Ser
TGCATATGTTACGAGGGTGGGACGACGTCTCCacccagacaagtttgcaaatcctgtcaa
agacatcttcactgaaatggcagcgccattaaaatctccatctgctgaggcatgtggtta
cagcAGCcgggtggcacaattaactattggcaattctaccatcactacgcaagaagcagc
aaacatcatagttggctaGGAGACGATTGTCGGACGGACATAGACCGGTA
>Capsid_DMS-2_Asp81Gln
TGCATATGTTACGAGGGTGGGACGACGTCTCCacccagacaagtttgcaaatcctgtcaa
agacatcttcactgaaatggcagcgccattaaaatctccatctgctgaggcatgtggtta
cagcCAGcgggtggcacaattaactattggcaattctaccatcactacgcaagaagcagc
aaacatcatagttggctaGGAGACGATTGTCGGACGGACATAGACCGGTA
>Capsid_DMS-2_Asp81Met
TGCATATGTTACGAGGGTGGGACGACGTCTCCacccagacaagtttgcaaatcctgtcaa
agacatcttcactgaaatggcagcgccattaaaatctccatctgctgaggcatgtggtta
cagcATGcgggtggcacaattaactattggcaattctaccatcactacgcaagaagcagc
aaacatcatagttggctaGGAGACGATTGTCGGACGGACATAGACCGGTA
>Capsid_DMS-2_Asp81Asn
TGCATATGTTACGAGGGTGGGACGACGTCTCCacccagacaagtttgcaaatcctgtcaa
agacatcttcactgaaatggcagcgccattaaaatctccatctgctgaggcatgtggtta
cagcAATcgggtggcacaattaactattggcaattctaccatcactacgcaagaagcagc
aaacatcatagttggctaGGAGACGATTGTCGGACGGACATAGACCGGTA
>Capsid_DMS-2_Asp81Pro
TGCATATGTTACGAGGGTGGGACGACGTCTCCacccagacaagtttgcaaatcctgtcaa
agacatcttcactgaaatggcagcgccattaaaatctccatctgctgaggcatgtggtta
cagcCCAcgggtggcacaattaactattggcaattctaccatcactacgcaagaagcagc
aaacatcatagttggctaGGAGACGATTGTCGGACGGACATAGACCGGTA
>Capsid_DMS-2_Asp81Lys
TGCATATGTTACGAGGGTGGGACGACGTCTCCacccagacaagtttgcaaatcctgtcaa
agacatcttcactgaaatggcagcgccattaaaatctccatctgctgaggcatgtggtta
cagcAAAcgggtggcacaattaactattggcaattctaccatcactacgcaagaagcagc
aaacatcatagttggctaGGAGACGATTGTCGGACGGACATAGACCGGTA
>Capsid_DMS-2_Asp81Thr
TGCATATGTTACGAGGGTGGGACGACGTCTCCacccagacaagtttgcaaatcctgtcaa
agacatcttcactgaaatggcagcgccattaaaatctccatctgctgaggcatgtggtta
cagcACTcgggtggcacaattaactattggcaattctaccatcactacgcaagaagcagc
aaacatcatagttggctaGGAGACGATTGTCGGACGGACATAGACCGGTA
>Capsid_DMS-2_Asp81Phe
TGCATATGTTACGAGGGTGGGACGACGTCTCCacccagacaagtttgcaaatcctgtcaa
agacatcttcactgaaatggcagcgccattaaaatctccatctgctgaggcatgtggtta
cagcTTTcgggtggcacaattaactattggcaattctaccatcactacgcaagaagcagc
aaacatcatagttggctaGGAGACGATTGTCGGACGGACATAGACCGGTA
>Capsid_DMS-2_Asp81Ala
TGCATATGTTACGAGGGTGGGACGACGTCTCCacccagacaagtttgcaaatcctgtcaa
agacatcttcactgaaatggcagcgccattaaaatctccatctgctgaggcatgtggtta
cagcGCGcgggtggcacaattaactattggcaattctaccatcactacgcaagaagcagc
aaacatcatagttggctaGGAGACGATTGTCGGACGGACATAGACCGGTA
>Capsid_DMS-2_Asp81Gly
TGCATATGTTACGAGGGTGGGACGACGTCTCCacccagacaagtttgcaaatcctgtcaa
agacatcttcactgaaatggcagcgccattaaaatctccatctgctgaggcatgtggtta
cagcGGTcgggtggcacaattaactattggcaattctaccatcactacgcaagaagcagc
aaacatcatagttggctaGGAGACGATTGTCGGACGGACATAGACCGGTA
>Capsid_DMS-2_Asp81Ile
TGCATATGTTACGAGGGTGGGACGACGTCTCCacccagacaagtttgcaaatcctgtcaa
agacatcttcactgaaatggcagcgccattaaaatctccatctgctgaggcatgtggtta
cagcATCcgggtggcacaattaactattggcaattctaccatcactacgcaagaagcagc
aaacatcatagttggctaGGAGACGATTGTCGGACGGACATAGACCGGTA
>Capsid_DMS-2_Asp81Leu
TGCATATGTTACGAGGGTGGGACGACGTCTCCacccagacaagtttgcaaatcctgtcaa
agacatcttcactgaaatggcagcgccattaaaatctccatctgctgaggcatgtggtta
cagcCTTcgggtggcacaattaactattggcaattctaccatcactacgcaagaagcagc
aaacatcatagttggctaGGAGACGATTGTCGGACGGACATAGACCGGTA
>Capsid_DMS-2_Asp81His
TGCATATGTTACGAGGGTGGGACGACGTCTCCacccagacaagtttgcaaatcctgtcaa
agacatcttcactgaaatggcagcgccattaaaatctccatctgctgaggcatgtggtta
cagcCATcgggtggcacaattaactattggcaattctaccatcactacgcaagaagcagc
aaacatcatagttggctaGGAGACGATTGTCGGACGGACATAGACCGGTA
>Capsid_DMS-2_Asp81Arg
TGCATATGTTACGAGGGTGGGACGACGTCTCCacccagacaagtttgcaaatcctgtcaa
agacatcttcactgaaatggcagcgccattaaaatctccatctgctgaggcatgtggtta
cagcCGAcgggtggcacaattaactattggcaattctaccatcactacgcaagaagcagc
aaacatcatagttggctaGGAGACGATTGTCGGACGGACATAGACCGGTA
>Capsid_DMS-2_Asp81Trp
TGCATATGTTACGAGGGTGGGACGACGTCTCCacccagacaagtttgcaaatcctgtcaa
agacatcttcactgaaatggcagcgccattaaaatctccatctgctgaggcatgtggtta
cagcTGGcgggtggcacaattaactattggcaattctaccatcactacgcaagaagcagc
aaacatcatagttggctaGGAGACGATTGTCGGACGGACATAGACCGGTA
>Capsid_DMS-2_Asp81Val
TGCATATGTTACGAGGGTGGGACGACGTCTCCacccagacaagtttgcaaatcctgtcaa
agacatcttcactgaaatggcagcgccattaaaatctccatctgctgaggcatgtggtta
cagcGTAcgggtggcacaattaactattggcaattctaccatcactacgcaagaagcagc
aaacatcatagttggctaGGAGACGATTGTCGGACGGACATAGACCGGTA
>Capsid_DMS-2_Asp81Glu
TGCATATGTTACGAGGGTGGGACGACGTCTCCacccagacaagtttgcaaatcctgtcaa
agacatcttcactgaaatggcagcgccattaaaatctccatctgctgaggcatgtggtta
cagcGAAcgggtggcacaattaactattggcaattctaccatcactacgcaagaagcagc
aaacatcatagttggctaGGAGACGATTGTCGGACGGACATAGACCGGTA
>Capsid_DMS-2_Asp81Tyr
TGCATATGTTACGAGGGTGGGACGACGTCTCCacccagacaagtttgcaaatcctgtcaa
agacatcttcactgaaatggcagcgccattaaaatctccatctgctgaggcatgtggtta
cagcTATcgggtggcacaattaactattggcaattctaccatcactacgcaagaagcagc
aaacatcatagttggctaGGAGACGATTGTCGGACGGACATAGACCGGTA
>Capsid_DMS-2_Arg82Cys
TGCATATGTTACGAGGGTGGGACGACGTCTCCacccagacaagtttgcaaatcctgtcaa
agacatcttcactgaaatggcagcgccattaaaatctccatctgctgaggcatgtggtta
cagcgatTGTgtggcacaattaactattggcaattctaccatcactacgcaagaagcagc
aaacatcatagttggctaGGAGACGATTGTCGGACGGACATAGACCGGTA
>Capsid_DMS-2_Arg82Asp
TGCATATGTTACGAGGGTGGGACGACGTCTCCacccagacaagtttgcaaatcctgtcaa
agacatcttcactgaaatggcagcgccattaaaatctccatctgctgaggcatgtggtta
cagcgatGATgtggcacaattaactattggcaattctaccatcactacgcaagaagcagc
aaacatcatagttggctaGGAGACGATTGTCGGACGGACATAGACCGGTA
>Capsid_DMS-2_Arg82Ser
TGCATATGTTACGAGGGTGGGACGACGTCTCCacccagacaagtttgcaaatcctgtcaa
agacatcttcactgaaatggcagcgccattaaaatctccatctgctgaggcatgtggtta
cagcgatTCAgtggcacaattaactattggcaattctaccatcactacgcaagaagcagc
aaacatcatagttggctaGGAGACGATTGTCGGACGGACATAGACCGGTA
>Capsid_DMS-2_Arg82Gln
TGCATATGTTACGAGGGTGGGACGACGTCTCCacccagacaagtttgcaaatcctgtcaa
agacatcttcactgaaatggcagcgccattaaaatctccatctgctgaggcatgtggtta
cagcgatCAAgtggcacaattaactattggcaattctaccatcactacgcaagaagcagc
aaacatcatagttggctaGGAGACGATTGTCGGACGGACATAGACCGGTA
>Capsid_DMS-2_Arg82Met
TGCATATGTTACGAGGGTGGGACGACGTCTCCacccagacaagtttgcaaatcctgtcaa
agacatcttcactgaaatggcagcgccattaaaatctccatctgctgaggcatgtggtta
cagcgatATGgtggcacaattaactattggcaattctaccatcactacgcaagaagcagc
aaacatcatagttggctaGGAGACGATTGTCGGACGGACATAGACCGGTA
>Capsid_DMS-2_Arg82Asn
TGCATATGTTACGAGGGTGGGACGACGTCTCCacccagacaagtttgcaaatcctgtcaa
agacatcttcactgaaatggcagcgccattaaaatctccatctgctgaggcatgtggtta
cagcgatAACgtggcacaattaactattggcaattctaccatcactacgcaagaagcagc
aaacatcatagttggctaGGAGACGATTGTCGGACGGACATAGACCGGTA
>Capsid_DMS-2_Arg82Pro
TGCATATGTTACGAGGGTGGGACGACGTCTCCacccagacaagtttgcaaatcctgtcaa
agacatcttcactgaaatggcagcgccattaaaatctccatctgctgaggcatgtggtta
cagcgatCCAgtggcacaattaactattggcaattctaccatcactacgcaagaagcagc
aaacatcatagttggctaGGAGACGATTGTCGGACGGACATAGACCGGTA
>Capsid_DMS-2_Arg82Lys
TGCATATGTTACGAGGGTGGGACGACGTCTCCacccagacaagtttgcaaatcctgtcaa
agacatcttcactgaaatggcagcgccattaaaatctccatctgctgaggcatgtggtta
cagcgatAAAgtggcacaattaactattggcaattctaccatcactacgcaagaagcagc
aaacatcatagttggctaGGAGACGATTGTCGGACGGACATAGACCGGTA
>Capsid_DMS-2_Arg82Thr
TGCATATGTTACGAGGGTGGGACGACGTCTCCacccagacaagtttgcaaatcctgtcaa
agacatcttcactgaaatggcagcgccattaaaatctccatctgctgaggcatgtggtta
cagcgatACCgtggcacaattaactattggcaattctaccatcactacgcaagaagcagc
aaacatcatagttggctaGGAGACGATTGTCGGACGGACATAGACCGGTA
>Capsid_DMS-2_Arg82Phe
TGCATATGTTACGAGGGTGGGACGACGTCTCCacccagacaagtttgcaaatcctgtcaa
agacatcttcactgaaatggcagcgccattaaaatctccatctgctgaggcatgtggtta
cagcgatTTTgtggcacaattaactattggcaattctaccatcactacgcaagaagcagc
aaacatcatagttggctaGGAGACGATTGTCGGACGGACATAGACCGGTA
>Capsid_DMS-2_Arg82Ala
TGCATATGTTACGAGGGTGGGACGACGTCTCCacccagacaagtttgcaaatcctgtcaa
agacatcttcactgaaatggcagcgccattaaaatctccatctgctgaggcatgtggtta
cagcgatGCTgtggcacaattaactattggcaattctaccatcactacgcaagaagcagc
aaacatcatagttggctaGGAGACGATTGTCGGACGGACATAGACCGGTA
>Capsid_DMS-2_Arg82Gly
TGCATATGTTACGAGGGTGGGACGACGTCTCCacccagacaagtttgcaaatcctgtcaa
agacatcttcactgaaatggcagcgccattaaaatctccatctgctgaggcatgtggtta
cagcgatGGCgtggcacaattaactattggcaattctaccatcactacgcaagaagcagc
aaacatcatagttggctaGGAGACGATTGTCGGACGGACATAGACCGGTA
>Capsid_DMS-2_Arg82Ile
TGCATATGTTACGAGGGTGGGACGACGTCTCCacccagacaagtttgcaaatcctgtcaa
agacatcttcactgaaatggcagcgccattaaaatctccatctgctgaggcatgtggtta
cagcgatATCgtggcacaattaactattggcaattctaccatcactacgcaagaagcagc
aaacatcatagttggctaGGAGACGATTGTCGGACGGACATAGACCGGTA
>Capsid_DMS-2_Arg82Leu
TGCATATGTTACGAGGGTGGGACGACGTCTCCacccagacaagtttgcaaatcctgtcaa
agacatcttcactgaaatggcagcgccattaaaatctccatctgctgaggcatgtggtta
cagcgatTTGgtggcacaattaactattggcaattctaccatcactacgcaagaagcagc
aaacatcatagttggctaGGAGACGATTGTCGGACGGACATAGACCGGTA
>Capsid_DMS-2_Arg82His
TGCATATGTTACGAGGGTGGGACGACGTCTCCacccagacaagtttgcaaatcctgtcaa
agacatcttcactgaaatggcagcgccattaaaatctccatctgctgaggcatgtggtta
cagcgatCACgtggcacaattaactattggcaattctaccatcactacgcaagaagcagc
aaacatcatagttggctaGGAGACGATTGTCGGACGGACATAGACCGGTA
>Capsid_DMS-2_Arg82Trp
TGCATATGTTACGAGGGTGGGACGACGTCTCCacccagacaagtttgcaaatcctgtcaa
agacatcttcactgaaatggcagcgccattaaaatctccatctgctgaggcatgtggtta
cagcgatTGGgtggcacaattaactattggcaattctaccatcactacgcaagaagcagc
aaacatcatagttggctaGGAGACGATTGTCGGACGGACATAGACCGGTA
>Capsid_DMS-2_Arg82Val
TGCATATGTTACGAGGGTGGGACGACGTCTCCacccagacaagtttgcaaatcctgtcaa
agacatcttcactgaaatggcagcgccattaaaatctccatctgctgaggcatgtggtta
cagcgatGTGgtggcacaattaactattggcaattctaccatcactacgcaagaagcagc
aaacatcatagttggctaGGAGACGATTGTCGGACGGACATAGACCGGTA
>Capsid_DMS-2_Arg82Glu
TGCATATGTTACGAGGGTGGGACGACGTCTCCacccagacaagtttgcaaatcctgtcaa
agacatcttcactgaaatggcagcgccattaaaatctccatctgctgaggcatgtggtta
cagcgatGAGgtggcacaattaactattggcaattctaccatcactacgcaagaagcagc
aaacatcatagttggctaGGAGACGATTGTCGGACGGACATAGACCGGTA
>Capsid_DMS-2_Arg82Tyr
TGCATATGTTACGAGGGTGGGACGACGTCTCCacccagacaagtttgcaaatcctgtcaa
agacatcttcactgaaatggcagcgccattaaaatctccatctgctgaggcatgtggtta
cagcgatTACgtggcacaattaactattggcaattctaccatcactacgcaagaagcagc
aaacatcatagttggctaGGAGACGATTGTCGGACGGACATAGACCGGTA
>Capsid_DMS-2_Val83Cys
TGCATATGTTACGAGGGTGGGACGACGTCTCCacccagacaagtttgcaaatcctgtcaa
agacatcttcactgaaatggcagcgccattaaaatctccatctgctgaggcatgtggtta
cagcgatcggTGTgcacaattaactattggcaattctaccatcactacgcaagaagcagc
aaacatcatagttggctaGGAGACGATTGTCGGACGGACATAGACCGGTA
>Capsid_DMS-2_Val83Asp
TGCATATGTTACGAGGGTGGGACGACGTCTCCacccagacaagtttgcaaatcctgtcaa
agacatcttcactgaaatggcagcgccattaaaatctccatctgctgaggcatgtggtta
cagcgatcggGATgcacaattaactattggcaattctaccatcactacgcaagaagcagc
aaacatcatagttggctaGGAGACGATTGTCGGACGGACATAGACCGGTA
>Capsid_DMS-2_Val83Ser
TGCATATGTTACGAGGGTGGGACGACGTCTCCacccagacaagtttgcaaatcctgtcaa
agacatcttcactgaaatggcagcgccattaaaatctccatctgctgaggcatgtggtta
cagcgatcggAGTgcacaattaactattggcaattctaccatcactacgcaagaagcagc
aaacatcatagttggctaGGAGACGATTGTCGGACGGACATAGACCGGTA
>Capsid_DMS-2_Val83Gln
TGCATATGTTACGAGGGTGGGACGACGTCTCCacccagacaagtttgcaaatcctgtcaa
agacatcttcactgaaatggcagcgccattaaaatctccatctgctgaggcatgtggtta
cagcgatcggCAGgcacaattaactattggcaattctaccatcactacgcaagaagcagc
aaacatcatagttggctaGGAGACGATTGTCGGACGGACATAGACCGGTA
>Capsid_DMS-2_Val83Met
TGCATATGTTACGAGGGTGGGACGACGTCTCCacccagacaagtttgcaaatcctgtcaa
agacatcttcactgaaatggcagcgccattaaaatctccatctgctgaggcatgtggtta
cagcgatcggATGgcacaattaactattggcaattctaccatcactacgcaagaagcagc
aaacatcatagttggctaGGAGACGATTGTCGGACGGACATAGACCGGTA
>Capsid_DMS-2_Val83Asn
TGCATATGTTACGAGGGTGGGACGACGTCTCCacccagacaagtttgcaaatcctgtcaa
agacatcttcactgaaatggcagcgccattaaaatctccatctgctgaggcatgtggtta
cagcgatcggAACgcacaattaactattggcaattctaccatcactacgcaagaagcagc
aaacatcatagttggctaGGAGACGATTGTCGGACGGACATAGACCGGTA
>Capsid_DMS-2_Val83Pro
TGCATATGTTACGAGGGTGGGACGACGTCTCCacccagacaagtttgcaaatcctgtcaa
agacatcttcactgaaatggcagcgccattaaaatctccatctgctgaggcatgtggtta
cagcgatcggCCTgcacaattaactattggcaattctaccatcactacgcaagaagcagc
aaacatcatagttggctaGGAGACGATTGTCGGACGGACATAGACCGGTA
>Capsid_DMS-2_Val83Lys
TGCATATGTTACGAGGGTGGGACGACGTCTCCacccagacaagtttgcaaatcctgtcaa
agacatcttcactgaaatggcagcgccattaaaatctccatctgctgaggcatgtggtta
cagcgatcggAAGgcacaattaactattggcaattctaccatcactacgcaagaagcagc
aaacatcatagttggctaGGAGACGATTGTCGGACGGACATAGACCGGTA
>Capsid_DMS-2_Val83Thr
TGCATATGTTACGAGGGTGGGACGACGTCTCCacccagacaagtttgcaaatcctgtcaa
agacatcttcactgaaatggcagcgccattaaaatctccatctgctgaggcatgtggtta
cagcgatcggACAgcacaattaactattggcaattctaccatcactacgcaagaagcagc
aaacatcatagttggctaGGAGACGATTGTCGGACGGACATAGACCGGTA
>Capsid_DMS-2_Val83Phe
TGCATATGTTACGAGGGTGGGACGACGTCTCCacccagacaagtttgcaaatcctgtcaa
agacatcttcactgaaatggcagcgccattaaaatctccatctgctgaggcatgtggtta
cagcgatcggTTTgcacaattaactattggcaattctaccatcactacgcaagaagcagc
aaacatcatagttggctaGGAGACGATTGTCGGACGGACATAGACCGGTA
>Capsid_DMS-2_Val83Ala
TGCATATGTTACGAGGGTGGGACGACGTCTCCacccagacaagtttgcaaatcctgtcaa
agacatcttcactgaaatggcagcgccattaaaatctccatctgctgaggcatgtggtta
cagcgatcggGCTgcacaattaactattggcaattctaccatcactacgcaagaagcagc
aaacatcatagttggctaGGAGACGATTGTCGGACGGACATAGACCGGTA
>Capsid_DMS-2_Val83Gly
TGCATATGTTACGAGGGTGGGACGACGTCTCCacccagacaagtttgcaaatcctgtcaa
agacatcttcactgaaatggcagcgccattaaaatctccatctgctgaggcatgtggtta
cagcgatcggGGAgcacaattaactattggcaattctaccatcactacgcaagaagcagc
aaacatcatagttggctaGGAGACGATTGTCGGACGGACATAGACCGGTA
>Capsid_DMS-2_Val83Ile
TGCATATGTTACGAGGGTGGGACGACGTCTCCacccagacaagtttgcaaatcctgtcaa
agacatcttcactgaaatggcagcgccattaaaatctccatctgctgaggcatgtggtta
cagcgatcggATAgcacaattaactattggcaattctaccatcactacgcaagaagcagc
aaacatcatagttggctaGGAGACGATTGTCGGACGGACATAGACCGGTA
>Capsid_DMS-2_Val83Leu
TGCATATGTTACGAGGGTGGGACGACGTCTCCacccagacaagtttgcaaatcctgtcaa
agacatcttcactgaaatggcagcgccattaaaatctccatctgctgaggcatgtggtta
cagcgatcggCTCgcacaattaactattggcaattctaccatcactacgcaagaagcagc
aaacatcatagttggctaGGAGACGATTGTCGGACGGACATAGACCGGTA
>Capsid_DMS-2_Val83His
TGCATATGTTACGAGGGTGGGACGACGTCTCCacccagacaagtttgcaaatcctgtcaa
agacatcttcactgaaatggcagcgccattaaaatctccatctgctgaggcatgtggtta
cagcgatcggCATgcacaattaactattggcaattctaccatcactacgcaagaagcagc
aaacatcatagttggctaGGAGACGATTGTCGGACGGACATAGACCGGTA
>Capsid_DMS-2_Val83Arg
TGCATATGTTACGAGGGTGGGACGACGTCTCCacccagacaagtttgcaaatcctgtcaa
agacatcttcactgaaatggcagcgccattaaaatctccatctgctgaggcatgtggtta
cagcgatcggCGAgcacaattaactattggcaattctaccatcactacgcaagaagcagc
aaacatcatagttggctaGGAGACGATTGTCGGACGGACATAGACCGGTA
>Capsid_DMS-2_Val83Trp
TGCATATGTTACGAGGGTGGGACGACGTCTCCacccagacaagtttgcaaatcctgtcaa
agacatcttcactgaaatggcagcgccattaaaatctccatctgctgaggcatgtggtta
cagcgatcggTGGgcacaattaactattggcaattctaccatcactacgcaagaagcagc
aaacatcatagttggctaGGAGACGATTGTCGGACGGACATAGACCGGTA
>Capsid_DMS-2_Val83Glu
TGCATATGTTACGAGGGTGGGACGACGTCTCCacccagacaagtttgcaaatcctgtcaa
agacatcttcactgaaatggcagcgccattaaaatctccatctgctgaggcatgtggtta
cagcgatcggGAAgcacaattaactattggcaattctaccatcactacgcaagaagcagc
[truncated: 3,836,058 more chars]
