# Supplementary material for: Deep mutation, insertion and deletion scanning across the Enterovirus A proteome reveals constraints shaping viral evolution
Source: Nat Microbiol. 2024 Nov 28;10(1):158–68. doi: 10.1038/s41564-024-01871-y (PMC11726453; doi:10.1038/s41564-024-01871-y)
Supplement: Supplementary file 10 — Contains sequences necessary for generation of AA change libraries in the replication proteins of EV-A71. [file 41564_2024_1871_MOESM10_ESM.fasta]

#Oligopool for EV-A71 replication proteins DMS library
>Replication_DMS-1_Gly2Cys
TCTGTCGTGAGCAACAGAACCGTCTCCccaccctcTGTaaatttggacagcagtccggag
ctatctacgtgggcaactttagagtggttaaccgccatcttgctactcataatgactggg
caaaccttgtttgggaagacagctcccgcgacttgctcgtatcatctaccactgctcaag
gttgtgacacgattgctcgttgGGAGACGCGCCAACGACGTAAAAGTACA
>Replication_DMS-1_Gly2Asp
TCTGTCGTGAGCAACAGAACCGTCTCCccaccctcGATaaatttggacagcagtccggag
ctatctacgtgggcaactttagagtggttaaccgccatcttgctactcataatgactggg
caaaccttgtttgggaagacagctcccgcgacttgctcgtatcatctaccactgctcaag
gttgtgacacgattgctcgttgGGAGACGCGCCAACGACGTAAAAGTACA
>Replication_DMS-1_Gly2Ser
TCTGTCGTGAGCAACAGAACCGTCTCCccaccctcAGCaaatttggacagcagtccggag
ctatctacgtgggcaactttagagtggttaaccgccatcttgctactcataatgactggg
caaaccttgtttgggaagacagctcccgcgacttgctcgtatcatctaccactgctcaag
gttgtgacacgattgctcgttgGGAGACGCGCCAACGACGTAAAAGTACA
>Replication_DMS-1_Gly2Gln
TCTGTCGTGAGCAACAGAACCGTCTCCccaccctcCAGaaatttggacagcagtccggag
ctatctacgtgggcaactttagagtggttaaccgccatcttgctactcataatgactggg
caaaccttgtttgggaagacagctcccgcgacttgctcgtatcatctaccactgctcaag
gttgtgacacgattgctcgttgGGAGACGCGCCAACGACGTAAAAGTACA
>Replication_DMS-1_Gly2Met
TCTGTCGTGAGCAACAGAACCGTCTCCccaccctcATGaaatttggacagcagtccggag
ctatctacgtgggcaactttagagtggttaaccgccatcttgctactcataatgactggg
caaaccttgtttgggaagacagctcccgcgacttgctcgtatcatctaccactgctcaag
gttgtgacacgattgctcgttgGGAGACGCGCCAACGACGTAAAAGTACA
>Replication_DMS-1_Gly2Asn
TCTGTCGTGAGCAACAGAACCGTCTCCccaccctcAACaaatttggacagcagtccggag
ctatctacgtgggcaactttagagtggttaaccgccatcttgctactcataatgactggg
caaaccttgtttgggaagacagctcccgcgacttgctcgtatcatctaccactgctcaag
gttgtgacacgattgctcgttgGGAGACGCGCCAACGACGTAAAAGTACA
>Replication_DMS-1_Gly2Pro
TCTGTCGTGAGCAACAGAACCGTCTCCccaccctcCCTaaatttggacagcagtccggag
ctatctacgtgggcaactttagagtggttaaccgccatcttgctactcataatgactggg
caaaccttgtttgggaagacagctcccgcgacttgctcgtatcatctaccactgctcaag
gttgtgacacgattgctcgttgGGAGACGCGCCAACGACGTAAAAGTACA
>Replication_DMS-1_Gly2Lys
TCTGTCGTGAGCAACAGAACCGTCTCCccaccctcAAAaaatttggacagcagtccggag
ctatctacgtgggcaactttagagtggttaaccgccatcttgctactcataatgactggg
caaaccttgtttgggaagacagctcccgcgacttgctcgtatcatctaccactgctcaag
gttgtgacacgattgctcgttgGGAGACGCGCCAACGACGTAAAAGTACA
>Replication_DMS-1_Gly2Thr
TCTGTCGTGAGCAACAGAACCGTCTCCccaccctcACTaaatttggacagcagtccggag
ctatctacgtgggcaactttagagtggttaaccgccatcttgctactcataatgactggg
caaaccttgtttgggaagacagctcccgcgacttgctcgtatcatctaccactgctcaag
gttgtgacacgattgctcgttgGGAGACGCGCCAACGACGTAAAAGTACA
>Replication_DMS-1_Gly2Phe
TCTGTCGTGAGCAACAGAACCGTCTCCccaccctcTTCaaatttggacagcagtccggag
ctatctacgtgggcaactttagagtggttaaccgccatcttgctactcataatgactggg
caaaccttgtttgggaagacagctcccgcgacttgctcgtatcatctaccactgctcaag
gttgtgacacgattgctcgttgGGAGACGCGCCAACGACGTAAAAGTACA
>Replication_DMS-1_Gly2Ala
TCTGTCGTGAGCAACAGAACCGTCTCCccaccctcGCGaaatttggacagcagtccggag
ctatctacgtgggcaactttagagtggttaaccgccatcttgctactcataatgactggg
caaaccttgtttgggaagacagctcccgcgacttgctcgtatcatctaccactgctcaag
gttgtgacacgattgctcgttgGGAGACGCGCCAACGACGTAAAAGTACA
>Replication_DMS-1_Gly2Ile
TCTGTCGTGAGCAACAGAACCGTCTCCccaccctcATCaaatttggacagcagtccggag
ctatctacgtgggcaactttagagtggttaaccgccatcttgctactcataatgactggg
caaaccttgtttgggaagacagctcccgcgacttgctcgtatcatctaccactgctcaag
gttgtgacacgattgctcgttgGGAGACGCGCCAACGACGTAAAAGTACA
>Replication_DMS-1_Gly2Leu
TCTGTCGTGAGCAACAGAACCGTCTCCccaccctcCTCaaatttggacagcagtccggag
ctatctacgtgggcaactttagagtggttaaccgccatcttgctactcataatgactggg
caaaccttgtttgggaagacagctcccgcgacttgctcgtatcatctaccactgctcaag
gttgtgacacgattgctcgttgGGAGACGCGCCAACGACGTAAAAGTACA
>Replication_DMS-1_Gly2His
TCTGTCGTGAGCAACAGAACCGTCTCCccaccctcCACaaatttggacagcagtccggag
ctatctacgtgggcaactttagagtggttaaccgccatcttgctactcataatgactggg
caaaccttgtttgggaagacagctcccgcgacttgctcgtatcatctaccactgctcaag
gttgtgacacgattgctcgttgGGAGACGCGCCAACGACGTAAAAGTACA
>Replication_DMS-1_Gly2Arg
TCTGTCGTGAGCAACAGAACCGTCTCCccaccctcCGCaaatttggacagcagtccggag
ctatctacgtgggcaactttagagtggttaaccgccatcttgctactcataatgactggg
caaaccttgtttgggaagacagctcccgcgacttgctcgtatcatctaccactgctcaag
gttgtgacacgattgctcgttgGGAGACGCGCCAACGACGTAAAAGTACA
>Replication_DMS-1_Gly2Trp
TCTGTCGTGAGCAACAGAACCGTCTCCccaccctcTGGaaatttggacagcagtccggag
ctatctacgtgggcaactttagagtggttaaccgccatcttgctactcataatgactggg
caaaccttgtttgggaagacagctcccgcgacttgctcgtatcatctaccactgctcaag
gttgtgacacgattgctcgttgGGAGACGCGCCAACGACGTAAAAGTACA
>Replication_DMS-1_Gly2Val
TCTGTCGTGAGCAACAGAACCGTCTCCccaccctcGTCaaatttggacagcagtccggag
ctatctacgtgggcaactttagagtggttaaccgccatcttgctactcataatgactggg
caaaccttgtttgggaagacagctcccgcgacttgctcgtatcatctaccactgctcaag
gttgtgacacgattgctcgttgGGAGACGCGCCAACGACGTAAAAGTACA
>Replication_DMS-1_Gly2Glu
TCTGTCGTGAGCAACAGAACCGTCTCCccaccctcGAGaaatttggacagcagtccggag
ctatctacgtgggcaactttagagtggttaaccgccatcttgctactcataatgactggg
caaaccttgtttgggaagacagctcccgcgacttgctcgtatcatctaccactgctcaag
gttgtgacacgattgctcgttgGGAGACGCGCCAACGACGTAAAAGTACA
>Replication_DMS-1_Gly2Tyr
TCTGTCGTGAGCAACAGAACCGTCTCCccaccctcTACaaatttggacagcagtccggag
ctatctacgtgggcaactttagagtggttaaccgccatcttgctactcataatgactggg
caaaccttgtttgggaagacagctcccgcgacttgctcgtatcatctaccactgctcaag
gttgtgacacgattgctcgttgGGAGACGCGCCAACGACGTAAAAGTACA
>Replication_DMS-1_Lys3Cys
TCTGTCGTGAGCAACAGAACCGTCTCCccaccctcgggTGCtttggacagcagtccggag
ctatctacgtgggcaactttagagtggttaaccgccatcttgctactcataatgactggg
caaaccttgtttgggaagacagctcccgcgacttgctcgtatcatctaccactgctcaag
gttgtgacacgattgctcgttgGGAGACGCGCCAACGACGTAAAAGTACA
>Replication_DMS-1_Lys3Asp
TCTGTCGTGAGCAACAGAACCGTCTCCccaccctcgggGATtttggacagcagtccggag
ctatctacgtgggcaactttagagtggttaaccgccatcttgctactcataatgactggg
caaaccttgtttgggaagacagctcccgcgacttgctcgtatcatctaccactgctcaag
gttgtgacacgattgctcgttgGGAGACGCGCCAACGACGTAAAAGTACA
>Replication_DMS-1_Lys3Ser
TCTGTCGTGAGCAACAGAACCGTCTCCccaccctcgggTCCtttggacagcagtccggag
ctatctacgtgggcaactttagagtggttaaccgccatcttgctactcataatgactggg
caaaccttgtttgggaagacagctcccgcgacttgctcgtatcatctaccactgctcaag
gttgtgacacgattgctcgttgGGAGACGCGCCAACGACGTAAAAGTACA
>Replication_DMS-1_Lys3Gln
TCTGTCGTGAGCAACAGAACCGTCTCCccaccctcgggCAGtttggacagcagtccggag
ctatctacgtgggcaactttagagtggttaaccgccatcttgctactcataatgactggg
caaaccttgtttgggaagacagctcccgcgacttgctcgtatcatctaccactgctcaag
gttgtgacacgattgctcgttgGGAGACGCGCCAACGACGTAAAAGTACA
>Replication_DMS-1_Lys3Met
TCTGTCGTGAGCAACAGAACCGTCTCCccaccctcgggATGtttggacagcagtccggag
ctatctacgtgggcaactttagagtggttaaccgccatcttgctactcataatgactggg
caaaccttgtttgggaagacagctcccgcgacttgctcgtatcatctaccactgctcaag
gttgtgacacgattgctcgttgGGAGACGCGCCAACGACGTAAAAGTACA
>Replication_DMS-1_Lys3Asn
TCTGTCGTGAGCAACAGAACCGTCTCCccaccctcgggAACtttggacagcagtccggag
ctatctacgtgggcaactttagagtggttaaccgccatcttgctactcataatgactggg
caaaccttgtttgggaagacagctcccgcgacttgctcgtatcatctaccactgctcaag
gttgtgacacgattgctcgttgGGAGACGCGCCAACGACGTAAAAGTACA
>Replication_DMS-1_Lys3Pro
TCTGTCGTGAGCAACAGAACCGTCTCCccaccctcgggCCGtttggacagcagtccggag
ctatctacgtgggcaactttagagtggttaaccgccatcttgctactcataatgactggg
caaaccttgtttgggaagacagctcccgcgacttgctcgtatcatctaccactgctcaag
gttgtgacacgattgctcgttgGGAGACGCGCCAACGACGTAAAAGTACA
>Replication_DMS-1_Lys3Thr
TCTGTCGTGAGCAACAGAACCGTCTCCccaccctcgggACCtttggacagcagtccggag
ctatctacgtgggcaactttagagtggttaaccgccatcttgctactcataatgactggg
caaaccttgtttgggaagacagctcccgcgacttgctcgtatcatctaccactgctcaag
gttgtgacacgattgctcgttgGGAGACGCGCCAACGACGTAAAAGTACA
>Replication_DMS-1_Lys3Phe
TCTGTCGTGAGCAACAGAACCGTCTCCccaccctcgggTTTtttggacagcagtccggag
ctatctacgtgggcaactttagagtggttaaccgccatcttgctactcataatgactggg
caaaccttgtttgggaagacagctcccgcgacttgctcgtatcatctaccactgctcaag
gttgtgacacgattgctcgttgGGAGACGCGCCAACGACGTAAAAGTACA
>Replication_DMS-1_Lys3Ala
TCTGTCGTGAGCAACAGAACCGTCTCCccaccctcgggGCTtttggacagcagtccggag
ctatctacgtgggcaactttagagtggttaaccgccatcttgctactcataatgactggg
caaaccttgtttgggaagacagctcccgcgacttgctcgtatcatctaccactgctcaag
gttgtgacacgattgctcgttgGGAGACGCGCCAACGACGTAAAAGTACA
>Replication_DMS-1_Lys3Gly
TCTGTCGTGAGCAACAGAACCGTCTCCccaccctcgggGGTtttggacagcagtccggag
ctatctacgtgggcaactttagagtggttaaccgccatcttgctactcataatgactggg
caaaccttgtttgggaagacagctcccgcgacttgctcgtatcatctaccactgctcaag
gttgtgacacgattgctcgttgGGAGACGCGCCAACGACGTAAAAGTACA
>Replication_DMS-1_Lys3Ile
TCTGTCGTGAGCAACAGAACCGTCTCCccaccctcgggATTtttggacagcagtccggag
ctatctacgtgggcaactttagagtggttaaccgccatcttgctactcataatgactggg
caaaccttgtttgggaagacagctcccgcgacttgctcgtatcatctaccactgctcaag
gttgtgacacgattgctcgttgGGAGACGCGCCAACGACGTAAAAGTACA
>Replication_DMS-1_Lys3Leu
TCTGTCGTGAGCAACAGAACCGTCTCCccaccctcgggTTAtttggacagcagtccggag
ctatctacgtgggcaactttagagtggttaaccgccatcttgctactcataatgactggg
caaaccttgtttgggaagacagctcccgcgacttgctcgtatcatctaccactgctcaag
gttgtgacacgattgctcgttgGGAGACGCGCCAACGACGTAAAAGTACA
>Replication_DMS-1_Lys3His
TCTGTCGTGAGCAACAGAACCGTCTCCccaccctcgggCACtttggacagcagtccggag
ctatctacgtgggcaactttagagtggttaaccgccatcttgctactcataatgactggg
caaaccttgtttgggaagacagctcccgcgacttgctcgtatcatctaccactgctcaag
gttgtgacacgattgctcgttgGGAGACGCGCCAACGACGTAAAAGTACA
>Replication_DMS-1_Lys3Arg
TCTGTCGTGAGCAACAGAACCGTCTCCccaccctcgggAGGtttggacagcagtccggag
ctatctacgtgggcaactttagagtggttaaccgccatcttgctactcataatgactggg
caaaccttgtttgggaagacagctcccgcgacttgctcgtatcatctaccactgctcaag
gttgtgacacgattgctcgttgGGAGACGCGCCAACGACGTAAAAGTACA
>Replication_DMS-1_Lys3Trp
TCTGTCGTGAGCAACAGAACCGTCTCCccaccctcgggTGGtttggacagcagtccggag
ctatctacgtgggcaactttagagtggttaaccgccatcttgctactcataatgactggg
caaaccttgtttgggaagacagctcccgcgacttgctcgtatcatctaccactgctcaag
gttgtgacacgattgctcgttgGGAGACGCGCCAACGACGTAAAAGTACA
>Replication_DMS-1_Lys3Val
TCTGTCGTGAGCAACAGAACCGTCTCCccaccctcgggGTCtttggacagcagtccggag
ctatctacgtgggcaactttagagtggttaaccgccatcttgctactcataatgactggg
caaaccttgtttgggaagacagctcccgcgacttgctcgtatcatctaccactgctcaag
gttgtgacacgattgctcgttgGGAGACGCGCCAACGACGTAAAAGTACA
>Replication_DMS-1_Lys3Glu
TCTGTCGTGAGCAACAGAACCGTCTCCccaccctcgggGAAtttggacagcagtccggag
ctatctacgtgggcaactttagagtggttaaccgccatcttgctactcataatgactggg
caaaccttgtttgggaagacagctcccgcgacttgctcgtatcatctaccactgctcaag
gttgtgacacgattgctcgttgGGAGACGCGCCAACGACGTAAAAGTACA
>Replication_DMS-1_Lys3Tyr
TCTGTCGTGAGCAACAGAACCGTCTCCccaccctcgggTATtttggacagcagtccggag
ctatctacgtgggcaactttagagtggttaaccgccatcttgctactcataatgactggg
caaaccttgtttgggaagacagctcccgcgacttgctcgtatcatctaccactgctcaag
gttgtgacacgattgctcgttgGGAGACGCGCCAACGACGTAAAAGTACA
>Replication_DMS-1_Phe4Cys
TCTGTCGTGAGCAACAGAACCGTCTCCccaccctcgggaaaTGTggacagcagtccggag
ctatctacgtgggcaactttagagtggttaaccgccatcttgctactcataatgactggg
caaaccttgtttgggaagacagctcccgcgacttgctcgtatcatctaccactgctcaag
gttgtgacacgattgctcgttgGGAGACGCGCCAACGACGTAAAAGTACA
>Replication_DMS-1_Phe4Asp
TCTGTCGTGAGCAACAGAACCGTCTCCccaccctcgggaaaGACggacagcagtccggag
ctatctacgtgggcaactttagagtggttaaccgccatcttgctactcataatgactggg
caaaccttgtttgggaagacagctcccgcgacttgctcgtatcatctaccactgctcaag
gttgtgacacgattgctcgttgGGAGACGCGCCAACGACGTAAAAGTACA
>Replication_DMS-1_Phe4Ser
TCTGTCGTGAGCAACAGAACCGTCTCCccaccctcgggaaaTCAggacagcagtccggag
ctatctacgtgggcaactttagagtggttaaccgccatcttgctactcataatgactggg
caaaccttgtttgggaagacagctcccgcgacttgctcgtatcatctaccactgctcaag
gttgtgacacgattgctcgttgGGAGACGCGCCAACGACGTAAAAGTACA
>Replication_DMS-1_Phe4Gln
TCTGTCGTGAGCAACAGAACCGTCTCCccaccctcgggaaaCAGggacagcagtccggag
ctatctacgtgggcaactttagagtggttaaccgccatcttgctactcataatgactggg
caaaccttgtttgggaagacagctcccgcgacttgctcgtatcatctaccactgctcaag
gttgtgacacgattgctcgttgGGAGACGCGCCAACGACGTAAAAGTACA
>Replication_DMS-1_Phe4Met
TCTGTCGTGAGCAACAGAACCGTCTCCccaccctcgggaaaATGggacagcagtccggag
ctatctacgtgggcaactttagagtggttaaccgccatcttgctactcataatgactggg
caaaccttgtttgggaagacagctcccgcgacttgctcgtatcatctaccactgctcaag
gttgtgacacgattgctcgttgGGAGACGCGCCAACGACGTAAAAGTACA
>Replication_DMS-1_Phe4Asn
TCTGTCGTGAGCAACAGAACCGTCTCCccaccctcgggaaaAACggacagcagtccggag
ctatctacgtgggcaactttagagtggttaaccgccatcttgctactcataatgactggg
caaaccttgtttgggaagacagctcccgcgacttgctcgtatcatctaccactgctcaag
gttgtgacacgattgctcgttgGGAGACGCGCCAACGACGTAAAAGTACA
>Replication_DMS-1_Phe4Pro
TCTGTCGTGAGCAACAGAACCGTCTCCccaccctcgggaaaCCGggacagcagtccggag
ctatctacgtgggcaactttagagtggttaaccgccatcttgctactcataatgactggg
caaaccttgtttgggaagacagctcccgcgacttgctcgtatcatctaccactgctcaag
gttgtgacacgattgctcgttgGGAGACGCGCCAACGACGTAAAAGTACA
>Replication_DMS-1_Phe4Lys
TCTGTCGTGAGCAACAGAACCGTCTCCccaccctcgggaaaAAAggacagcagtccggag
ctatctacgtgggcaactttagagtggttaaccgccatcttgctactcataatgactggg
caaaccttgtttgggaagacagctcccgcgacttgctcgtatcatctaccactgctcaag
gttgtgacacgattgctcgttgGGAGACGCGCCAACGACGTAAAAGTACA
>Replication_DMS-1_Phe4Thr
TCTGTCGTGAGCAACAGAACCGTCTCCccaccctcgggaaaACCggacagcagtccggag
ctatctacgtgggcaactttagagtggttaaccgccatcttgctactcataatgactggg
caaaccttgtttgggaagacagctcccgcgacttgctcgtatcatctaccactgctcaag
gttgtgacacgattgctcgttgGGAGACGCGCCAACGACGTAAAAGTACA
>Replication_DMS-1_Phe4Ala
TCTGTCGTGAGCAACAGAACCGTCTCCccaccctcgggaaaGCTggacagcagtccggag
ctatctacgtgggcaactttagagtggttaaccgccatcttgctactcataatgactggg
caaaccttgtttgggaagacagctcccgcgacttgctcgtatcatctaccactgctcaag
gttgtgacacgattgctcgttgGGAGACGCGCCAACGACGTAAAAGTACA
>Replication_DMS-1_Phe4Gly
TCTGTCGTGAGCAACAGAACCGTCTCCccaccctcgggaaaGGAggacagcagtccggag
ctatctacgtgggcaactttagagtggttaaccgccatcttgctactcataatgactggg
caaaccttgtttgggaagacagctcccgcgacttgctcgtatcatctaccactgctcaag
gttgtgacacgattgctcgttgGGAGACGCGCCAACGACGTAAAAGTACA
>Replication_DMS-1_Phe4Ile
TCTGTCGTGAGCAACAGAACCGTCTCCccaccctcgggaaaATAggacagcagtccggag
ctatctacgtgggcaactttagagtggttaaccgccatcttgctactcataatgactggg
caaaccttgtttgggaagacagctcccgcgacttgctcgtatcatctaccactgctcaag
gttgtgacacgattgctcgttgGGAGACGCGCCAACGACGTAAAAGTACA
>Replication_DMS-1_Phe4Leu
TCTGTCGTGAGCAACAGAACCGTCTCCccaccctcgggaaaCTAggacagcagtccggag
ctatctacgtgggcaactttagagtggttaaccgccatcttgctactcataatgactggg
caaaccttgtttgggaagacagctcccgcgacttgctcgtatcatctaccactgctcaag
gttgtgacacgattgctcgttgGGAGACGCGCCAACGACGTAAAAGTACA
>Replication_DMS-1_Phe4His
TCTGTCGTGAGCAACAGAACCGTCTCCccaccctcgggaaaCACggacagcagtccggag
ctatctacgtgggcaactttagagtggttaaccgccatcttgctactcataatgactggg
caaaccttgtttgggaagacagctcccgcgacttgctcgtatcatctaccactgctcaag
gttgtgacacgattgctcgttgGGAGACGCGCCAACGACGTAAAAGTACA
>Replication_DMS-1_Phe4Arg
TCTGTCGTGAGCAACAGAACCGTCTCCccaccctcgggaaaCGAggacagcagtccggag
ctatctacgtgggcaactttagagtggttaaccgccatcttgctactcataatgactggg
caaaccttgtttgggaagacagctcccgcgacttgctcgtatcatctaccactgctcaag
gttgtgacacgattgctcgttgGGAGACGCGCCAACGACGTAAAAGTACA
>Replication_DMS-1_Phe4Trp
TCTGTCGTGAGCAACAGAACCGTCTCCccaccctcgggaaaTGGggacagcagtccggag
ctatctacgtgggcaactttagagtggttaaccgccatcttgctactcataatgactggg
caaaccttgtttgggaagacagctcccgcgacttgctcgtatcatctaccactgctcaag
gttgtgacacgattgctcgttgGGAGACGCGCCAACGACGTAAAAGTACA
>Replication_DMS-1_Phe4Val
TCTGTCGTGAGCAACAGAACCGTCTCCccaccctcgggaaaGTAggacagcagtccggag
ctatctacgtgggcaactttagagtggttaaccgccatcttgctactcataatgactggg
caaaccttgtttgggaagacagctcccgcgacttgctcgtatcatctaccactgctcaag
gttgtgacacgattgctcgttgGGAGACGCGCCAACGACGTAAAAGTACA
>Replication_DMS-1_Phe4Glu
TCTGTCGTGAGCAACAGAACCGTCTCCccaccctcgggaaaGAGggacagcagtccggag
ctatctacgtgggcaactttagagtggttaaccgccatcttgctactcataatgactggg
caaaccttgtttgggaagacagctcccgcgacttgctcgtatcatctaccactgctcaag
gttgtgacacgattgctcgttgGGAGACGCGCCAACGACGTAAAAGTACA
>Replication_DMS-1_Phe4Tyr
TCTGTCGTGAGCAACAGAACCGTCTCCccaccctcgggaaaTACggacagcagtccggag
ctatctacgtgggcaactttagagtggttaaccgccatcttgctactcataatgactggg
caaaccttgtttgggaagacagctcccgcgacttgctcgtatcatctaccactgctcaag
gttgtgacacgattgctcgttgGGAGACGCGCCAACGACGTAAAAGTACA
>Replication_DMS-1_Gly5Cys
TCTGTCGTGAGCAACAGAACCGTCTCCccaccctcgggaaatttTGTcagcagtccggag
ctatctacgtgggcaactttagagtggttaaccgccatcttgctactcataatgactggg
caaaccttgtttgggaagacagctcccgcgacttgctcgtatcatctaccactgctcaag
gttgtgacacgattgctcgttgGGAGACGCGCCAACGACGTAAAAGTACA
>Replication_DMS-1_Gly5Asp
TCTGTCGTGAGCAACAGAACCGTCTCCccaccctcgggaaatttGACcagcagtccggag
ctatctacgtgggcaactttagagtggttaaccgccatcttgctactcataatgactggg
caaaccttgtttgggaagacagctcccgcgacttgctcgtatcatctaccactgctcaag
gttgtgacacgattgctcgttgGGAGACGCGCCAACGACGTAAAAGTACA
>Replication_DMS-1_Gly5Ser
TCTGTCGTGAGCAACAGAACCGTCTCCccaccctcgggaaatttTCGcagcagtccggag
ctatctacgtgggcaactttagagtggttaaccgccatcttgctactcataatgactggg
caaaccttgtttgggaagacagctcccgcgacttgctcgtatcatctaccactgctcaag
gttgtgacacgattgctcgttgGGAGACGCGCCAACGACGTAAAAGTACA
>Replication_DMS-1_Gly5Gln
TCTGTCGTGAGCAACAGAACCGTCTCCccaccctcgggaaatttCAGcagcagtccggag
ctatctacgtgggcaactttagagtggttaaccgccatcttgctactcataatgactggg
caaaccttgtttgggaagacagctcccgcgacttgctcgtatcatctaccactgctcaag
gttgtgacacgattgctcgttgGGAGACGCGCCAACGACGTAAAAGTACA
>Replication_DMS-1_Gly5Met
TCTGTCGTGAGCAACAGAACCGTCTCCccaccctcgggaaatttATGcagcagtccggag
ctatctacgtgggcaactttagagtggttaaccgccatcttgctactcataatgactggg
caaaccttgtttgggaagacagctcccgcgacttgctcgtatcatctaccactgctcaag
gttgtgacacgattgctcgttgGGAGACGCGCCAACGACGTAAAAGTACA
>Replication_DMS-1_Gly5Asn
TCTGTCGTGAGCAACAGAACCGTCTCCccaccctcgggaaatttAACcagcagtccggag
ctatctacgtgggcaactttagagtggttaaccgccatcttgctactcataatgactggg
caaaccttgtttgggaagacagctcccgcgacttgctcgtatcatctaccactgctcaag
gttgtgacacgattgctcgttgGGAGACGCGCCAACGACGTAAAAGTACA
>Replication_DMS-1_Gly5Pro
TCTGTCGTGAGCAACAGAACCGTCTCCccaccctcgggaaatttCCGcagcagtccggag
ctatctacgtgggcaactttagagtggttaaccgccatcttgctactcataatgactggg
caaaccttgtttgggaagacagctcccgcgacttgctcgtatcatctaccactgctcaag
gttgtgacacgattgctcgttgGGAGACGCGCCAACGACGTAAAAGTACA
>Replication_DMS-1_Gly5Lys
TCTGTCGTGAGCAACAGAACCGTCTCCccaccctcgggaaatttAAAcagcagtccggag
ctatctacgtgggcaactttagagtggttaaccgccatcttgctactcataatgactggg
caaaccttgtttgggaagacagctcccgcgacttgctcgtatcatctaccactgctcaag
gttgtgacacgattgctcgttgGGAGACGCGCCAACGACGTAAAAGTACA
>Replication_DMS-1_Gly5Thr
TCTGTCGTGAGCAACAGAACCGTCTCCccaccctcgggaaatttACAcagcagtccggag
ctatctacgtgggcaactttagagtggttaaccgccatcttgctactcataatgactggg
caaaccttgtttgggaagacagctcccgcgacttgctcgtatcatctaccactgctcaag
gttgtgacacgattgctcgttgGGAGACGCGCCAACGACGTAAAAGTACA
>Replication_DMS-1_Gly5Phe
TCTGTCGTGAGCAACAGAACCGTCTCCccaccctcgggaaatttTTCcagcagtccggag
ctatctacgtgggcaactttagagtggttaaccgccatcttgctactcataatgactggg
caaaccttgtttgggaagacagctcccgcgacttgctcgtatcatctaccactgctcaag
gttgtgacacgattgctcgttgGGAGACGCGCCAACGACGTAAAAGTACA
>Replication_DMS-1_Gly5Ala
TCTGTCGTGAGCAACAGAACCGTCTCCccaccctcgggaaatttGCGcagcagtccggag
ctatctacgtgggcaactttagagtggttaaccgccatcttgctactcataatgactggg
caaaccttgtttgggaagacagctcccgcgacttgctcgtatcatctaccactgctcaag
gttgtgacacgattgctcgttgGGAGACGCGCCAACGACGTAAAAGTACA
>Replication_DMS-1_Gly5Ile
TCTGTCGTGAGCAACAGAACCGTCTCCccaccctcgggaaatttATAcagcagtccggag
ctatctacgtgggcaactttagagtggttaaccgccatcttgctactcataatgactggg
caaaccttgtttgggaagacagctcccgcgacttgctcgtatcatctaccactgctcaag
gttgtgacacgattgctcgttgGGAGACGCGCCAACGACGTAAAAGTACA
>Replication_DMS-1_Gly5Leu
TCTGTCGTGAGCAACAGAACCGTCTCCccaccctcgggaaatttCTGcagcagtccggag
ctatctacgtgggcaactttagagtggttaaccgccatcttgctactcataatgactggg
caaaccttgtttgggaagacagctcccgcgacttgctcgtatcatctaccactgctcaag
gttgtgacacgattgctcgttgGGAGACGCGCCAACGACGTAAAAGTACA
>Replication_DMS-1_Gly5His
TCTGTCGTGAGCAACAGAACCGTCTCCccaccctcgggaaatttCACcagcagtccggag
ctatctacgtgggcaactttagagtggttaaccgccatcttgctactcataatgactggg
caaaccttgtttgggaagacagctcccgcgacttgctcgtatcatctaccactgctcaag
gttgtgacacgattgctcgttgGGAGACGCGCCAACGACGTAAAAGTACA
>Replication_DMS-1_Gly5Arg
TCTGTCGTGAGCAACAGAACCGTCTCCccaccctcgggaaatttCGGcagcagtccggag
ctatctacgtgggcaactttagagtggttaaccgccatcttgctactcataatgactggg
caaaccttgtttgggaagacagctcccgcgacttgctcgtatcatctaccactgctcaag
gttgtgacacgattgctcgttgGGAGACGCGCCAACGACGTAAAAGTACA
>Replication_DMS-1_Gly5Trp
TCTGTCGTGAGCAACAGAACCGTCTCCccaccctcgggaaatttTGGcagcagtccggag
ctatctacgtgggcaactttagagtggttaaccgccatcttgctactcataatgactggg
caaaccttgtttgggaagacagctcccgcgacttgctcgtatcatctaccactgctcaag
gttgtgacacgattgctcgttgGGAGACGCGCCAACGACGTAAAAGTACA
>Replication_DMS-1_Gly5Val
TCTGTCGTGAGCAACAGAACCGTCTCCccaccctcgggaaatttGTAcagcagtccggag
ctatctacgtgggcaactttagagtggttaaccgccatcttgctactcataatgactggg
caaaccttgtttgggaagacagctcccgcgacttgctcgtatcatctaccactgctcaag
gttgtgacacgattgctcgttgGGAGACGCGCCAACGACGTAAAAGTACA
>Replication_DMS-1_Gly5Glu
TCTGTCGTGAGCAACAGAACCGTCTCCccaccctcgggaaatttGAAcagcagtccggag
ctatctacgtgggcaactttagagtggttaaccgccatcttgctactcataatgactggg
caaaccttgtttgggaagacagctcccgcgacttgctcgtatcatctaccactgctcaag
gttgtgacacgattgctcgttgGGAGACGCGCCAACGACGTAAAAGTACA
>Replication_DMS-1_Gly5Tyr
TCTGTCGTGAGCAACAGAACCGTCTCCccaccctcgggaaatttTATcagcagtccggag
ctatctacgtgggcaactttagagtggttaaccgccatcttgctactcataatgactggg
caaaccttgtttgggaagacagctcccgcgacttgctcgtatcatctaccactgctcaag
gttgtgacacgattgctcgttgGGAGACGCGCCAACGACGTAAAAGTACA
>Replication_DMS-1_Gln6Cys
TCTGTCGTGAGCAACAGAACCGTCTCCccaccctcgggaaatttggaTGTcagtccggag
ctatctacgtgggcaactttagagtggttaaccgccatcttgctactcataatgactggg
caaaccttgtttgggaagacagctcccgcgacttgctcgtatcatctaccactgctcaag
gttgtgacacgattgctcgttgGGAGACGCGCCAACGACGTAAAAGTACA
>Replication_DMS-1_Gln6Asp
TCTGTCGTGAGCAACAGAACCGTCTCCccaccctcgggaaatttggaGACcagtccggag
ctatctacgtgggcaactttagagtggttaaccgccatcttgctactcataatgactggg
caaaccttgtttgggaagacagctcccgcgacttgctcgtatcatctaccactgctcaag
gttgtgacacgattgctcgttgGGAGACGCGCCAACGACGTAAAAGTACA
>Replication_DMS-1_Gln6Ser
TCTGTCGTGAGCAACAGAACCGTCTCCccaccctcgggaaatttggaTCCcagtccggag
ctatctacgtgggcaactttagagtggttaaccgccatcttgctactcataatgactggg
caaaccttgtttgggaagacagctcccgcgacttgctcgtatcatctaccactgctcaag
gttgtgacacgattgctcgttgGGAGACGCGCCAACGACGTAAAAGTACA
>Replication_DMS-1_Gln6Met
TCTGTCGTGAGCAACAGAACCGTCTCCccaccctcgggaaatttggaATGcagtccggag
ctatctacgtgggcaactttagagtggttaaccgccatcttgctactcataatgactggg
caaaccttgtttgggaagacagctcccgcgacttgctcgtatcatctaccactgctcaag
gttgtgacacgattgctcgttgGGAGACGCGCCAACGACGTAAAAGTACA
>Replication_DMS-1_Gln6Asn
TCTGTCGTGAGCAACAGAACCGTCTCCccaccctcgggaaatttggaAACcagtccggag
ctatctacgtgggcaactttagagtggttaaccgccatcttgctactcataatgactggg
caaaccttgtttgggaagacagctcccgcgacttgctcgtatcatctaccactgctcaag
gttgtgacacgattgctcgttgGGAGACGCGCCAACGACGTAAAAGTACA
>Replication_DMS-1_Gln6Pro
TCTGTCGTGAGCAACAGAACCGTCTCCccaccctcgggaaatttggaCCCcagtccggag
ctatctacgtgggcaactttagagtggttaaccgccatcttgctactcataatgactggg
caaaccttgtttgggaagacagctcccgcgacttgctcgtatcatctaccactgctcaag
gttgtgacacgattgctcgttgGGAGACGCGCCAACGACGTAAAAGTACA
>Replication_DMS-1_Gln6Lys
TCTGTCGTGAGCAACAGAACCGTCTCCccaccctcgggaaatttggaAAAcagtccggag
ctatctacgtgggcaactttagagtggttaaccgccatcttgctactcataatgactggg
caaaccttgtttgggaagacagctcccgcgacttgctcgtatcatctaccactgctcaag
gttgtgacacgattgctcgttgGGAGACGCGCCAACGACGTAAAAGTACA
>Replication_DMS-1_Gln6Thr
TCTGTCGTGAGCAACAGAACCGTCTCCccaccctcgggaaatttggaACGcagtccggag
ctatctacgtgggcaactttagagtggttaaccgccatcttgctactcataatgactggg
caaaccttgtttgggaagacagctcccgcgacttgctcgtatcatctaccactgctcaag
gttgtgacacgattgctcgttgGGAGACGCGCCAACGACGTAAAAGTACA
>Replication_DMS-1_Gln6Phe
TCTGTCGTGAGCAACAGAACCGTCTCCccaccctcgggaaatttggaTTTcagtccggag
ctatctacgtgggcaactttagagtggttaaccgccatcttgctactcataatgactggg
caaaccttgtttgggaagacagctcccgcgacttgctcgtatcatctaccactgctcaag
gttgtgacacgattgctcgttgGGAGACGCGCCAACGACGTAAAAGTACA
>Replication_DMS-1_Gln6Ala
TCTGTCGTGAGCAACAGAACCGTCTCCccaccctcgggaaatttggaGCTcagtccggag
ctatctacgtgggcaactttagagtggttaaccgccatcttgctactcataatgactggg
caaaccttgtttgggaagacagctcccgcgacttgctcgtatcatctaccactgctcaag
gttgtgacacgattgctcgttgGGAGACGCGCCAACGACGTAAAAGTACA
>Replication_DMS-1_Gln6Gly
TCTGTCGTGAGCAACAGAACCGTCTCCccaccctcgggaaatttggaGGAcagtccggag
ctatctacgtgggcaactttagagtggttaaccgccatcttgctactcataatgactggg
caaaccttgtttgggaagacagctcccgcgacttgctcgtatcatctaccactgctcaag
gttgtgacacgattgctcgttgGGAGACGCGCCAACGACGTAAAAGTACA
>Replication_DMS-1_Gln6Ile
TCTGTCGTGAGCAACAGAACCGTCTCCccaccctcgggaaatttggaATTcagtccggag
ctatctacgtgggcaactttagagtggttaaccgccatcttgctactcataatgactggg
caaaccttgtttgggaagacagctcccgcgacttgctcgtatcatctaccactgctcaag
gttgtgacacgattgctcgttgGGAGACGCGCCAACGACGTAAAAGTACA
>Replication_DMS-1_Gln6Leu
TCTGTCGTGAGCAACAGAACCGTCTCCccaccctcgggaaatttggaTTGcagtccggag
ctatctacgtgggcaactttagagtggttaaccgccatcttgctactcataatgactggg
caaaccttgtttgggaagacagctcccgcgacttgctcgtatcatctaccactgctcaag
gttgtgacacgattgctcgttgGGAGACGCGCCAACGACGTAAAAGTACA
>Replication_DMS-1_Gln6His
TCTGTCGTGAGCAACAGAACCGTCTCCccaccctcgggaaatttggaCACcagtccggag
ctatctacgtgggcaactttagagtggttaaccgccatcttgctactcataatgactggg
caaaccttgtttgggaagacagctcccgcgacttgctcgtatcatctaccactgctcaag
gttgtgacacgattgctcgttgGGAGACGCGCCAACGACGTAAAAGTACA
>Replication_DMS-1_Gln6Arg
TCTGTCGTGAGCAACAGAACCGTCTCCccaccctcgggaaatttggaCGAcagtccggag
ctatctacgtgggcaactttagagtggttaaccgccatcttgctactcataatgactggg
caaaccttgtttgggaagacagctcccgcgacttgctcgtatcatctaccactgctcaag
gttgtgacacgattgctcgttgGGAGACGCGCCAACGACGTAAAAGTACA
>Replication_DMS-1_Gln6Trp
TCTGTCGTGAGCAACAGAACCGTCTCCccaccctcgggaaatttggaTGGcagtccggag
ctatctacgtgggcaactttagagtggttaaccgccatcttgctactcataatgactggg
caaaccttgtttgggaagacagctcccgcgacttgctcgtatcatctaccactgctcaag
gttgtgacacgattgctcgttgGGAGACGCGCCAACGACGTAAAAGTACA
>Replication_DMS-1_Gln6Val
TCTGTCGTGAGCAACAGAACCGTCTCCccaccctcgggaaatttggaGTAcagtccggag
ctatctacgtgggcaactttagagtggttaaccgccatcttgctactcataatgactggg
caaaccttgtttgggaagacagctcccgcgacttgctcgtatcatctaccactgctcaag
gttgtgacacgattgctcgttgGGAGACGCGCCAACGACGTAAAAGTACA
>Replication_DMS-1_Gln6Glu
TCTGTCGTGAGCAACAGAACCGTCTCCccaccctcgggaaatttggaGAAcagtccggag
ctatctacgtgggcaactttagagtggttaaccgccatcttgctactcataatgactggg
caaaccttgtttgggaagacagctcccgcgacttgctcgtatcatctaccactgctcaag
gttgtgacacgattgctcgttgGGAGACGCGCCAACGACGTAAAAGTACA
>Replication_DMS-1_Gln6Tyr
TCTGTCGTGAGCAACAGAACCGTCTCCccaccctcgggaaatttggaTATcagtccggag
ctatctacgtgggcaactttagagtggttaaccgccatcttgctactcataatgactggg
caaaccttgtttgggaagacagctcccgcgacttgctcgtatcatctaccactgctcaag
gttgtgacacgattgctcgttgGGAGACGCGCCAACGACGTAAAAGTACA
>Replication_DMS-1_Gln7Cys
TCTGTCGTGAGCAACAGAACCGTCTCCccaccctcgggaaatttggacagTGCtccggag
ctatctacgtgggcaactttagagtggttaaccgccatcttgctactcataatgactggg
caaaccttgtttgggaagacagctcccgcgacttgctcgtatcatctaccactgctcaag
gttgtgacacgattgctcgttgGGAGACGCGCCAACGACGTAAAAGTACA
>Replication_DMS-1_Gln7Asp
TCTGTCGTGAGCAACAGAACCGTCTCCccaccctcgggaaatttggacagGATtccggag
ctatctacgtgggcaactttagagtggttaaccgccatcttgctactcataatgactggg
caaaccttgtttgggaagacagctcccgcgacttgctcgtatcatctaccactgctcaag
gttgtgacacgattgctcgttgGGAGACGCGCCAACGACGTAAAAGTACA
>Replication_DMS-1_Gln7Ser
TCTGTCGTGAGCAACAGAACCGTCTCCccaccctcgggaaatttggacagAGCtccggag
ctatctacgtgggcaactttagagtggttaaccgccatcttgctactcataatgactggg
caaaccttgtttgggaagacagctcccgcgacttgctcgtatcatctaccactgctcaag
gttgtgacacgattgctcgttgGGAGACGCGCCAACGACGTAAAAGTACA
>Replication_DMS-1_Gln7Met
TCTGTCGTGAGCAACAGAACCGTCTCCccaccctcgggaaatttggacagATGtccggag
ctatctacgtgggcaactttagagtggttaaccgccatcttgctactcataatgactggg
caaaccttgtttgggaagacagctcccgcgacttgctcgtatcatctaccactgctcaag
gttgtgacacgattgctcgttgGGAGACGCGCCAACGACGTAAAAGTACA
>Replication_DMS-1_Gln7Asn
TCTGTCGTGAGCAACAGAACCGTCTCCccaccctcgggaaatttggacagAACtccggag
ctatctacgtgggcaactttagagtggttaaccgccatcttgctactcataatgactggg
caaaccttgtttgggaagacagctcccgcgacttgctcgtatcatctaccactgctcaag
gttgtgacacgattgctcgttgGGAGACGCGCCAACGACGTAAAAGTACA
>Replication_DMS-1_Gln7Pro
TCTGTCGTGAGCAACAGAACCGTCTCCccaccctcgggaaatttggacagCCGtccggag
ctatctacgtgggcaactttagagtggttaaccgccatcttgctactcataatgactggg
caaaccttgtttgggaagacagctcccgcgacttgctcgtatcatctaccactgctcaag
gttgtgacacgattgctcgttgGGAGACGCGCCAACGACGTAAAAGTACA
>Replication_DMS-1_Gln7Lys
TCTGTCGTGAGCAACAGAACCGTCTCCccaccctcgggaaatttggacagAAAtccggag
ctatctacgtgggcaactttagagtggttaaccgccatcttgctactcataatgactggg
caaaccttgtttgggaagacagctcccgcgacttgctcgtatcatctaccactgctcaag
gttgtgacacgattgctcgttgGGAGACGCGCCAACGACGTAAAAGTACA
>Replication_DMS-1_Gln7Thr
TCTGTCGTGAGCAACAGAACCGTCTCCccaccctcgggaaatttggacagACAtccggag
ctatctacgtgggcaactttagagtggttaaccgccatcttgctactcataatgactggg
caaaccttgtttgggaagacagctcccgcgacttgctcgtatcatctaccactgctcaag
gttgtgacacgattgctcgttgGGAGACGCGCCAACGACGTAAAAGTACA
>Replication_DMS-1_Gln7Phe
TCTGTCGTGAGCAACAGAACCGTCTCCccaccctcgggaaatttggacagTTTtccggag
ctatctacgtgggcaactttagagtggttaaccgccatcttgctactcataatgactggg
caaaccttgtttgggaagacagctcccgcgacttgctcgtatcatctaccactgctcaag
gttgtgacacgattgctcgttgGGAGACGCGCCAACGACGTAAAAGTACA
>Replication_DMS-1_Gln7Ala
TCTGTCGTGAGCAACAGAACCGTCTCCccaccctcgggaaatttggacagGCGtccggag
ctatctacgtgggcaactttagagtggttaaccgccatcttgctactcataatgactggg
caaaccttgtttgggaagacagctcccgcgacttgctcgtatcatctaccactgctcaag
gttgtgacacgattgctcgttgGGAGACGCGCCAACGACGTAAAAGTACA
>Replication_DMS-1_Gln7Gly
TCTGTCGTGAGCAACAGAACCGTCTCCccaccctcgggaaatttggacagGGTtccggag
ctatctacgtgggcaactttagagtggttaaccgccatcttgctactcataatgactggg
caaaccttgtttgggaagacagctcccgcgacttgctcgtatcatctaccactgctcaag
gttgtgacacgattgctcgttgGGAGACGCGCCAACGACGTAAAAGTACA
>Replication_DMS-1_Gln7Ile
TCTGTCGTGAGCAACAGAACCGTCTCCccaccctcgggaaatttggacagATTtccggag
ctatctacgtgggcaactttagagtggttaaccgccatcttgctactcataatgactggg
caaaccttgtttgggaagacagctcccgcgacttgctcgtatcatctaccactgctcaag
gttgtgacacgattgctcgttgGGAGACGCGCCAACGACGTAAAAGTACA
>Replication_DMS-1_Gln7Leu
TCTGTCGTGAGCAACAGAACCGTCTCCccaccctcgggaaatttggacagCTAtccggag
ctatctacgtgggcaactttagagtggttaaccgccatcttgctactcataatgactggg
caaaccttgtttgggaagacagctcccgcgacttgctcgtatcatctaccactgctcaag
gttgtgacacgattgctcgttgGGAGACGCGCCAACGACGTAAAAGTACA
>Replication_DMS-1_Gln7His
TCTGTCGTGAGCAACAGAACCGTCTCCccaccctcgggaaatttggacagCACtccggag
ctatctacgtgggcaactttagagtggttaaccgccatcttgctactcataatgactggg
caaaccttgtttgggaagacagctcccgcgacttgctcgtatcatctaccactgctcaag
gttgtgacacgattgctcgttgGGAGACGCGCCAACGACGTAAAAGTACA
>Replication_DMS-1_Gln7Arg
TCTGTCGTGAGCAACAGAACCGTCTCCccaccctcgggaaatttggacagCGCtccggag
ctatctacgtgggcaactttagagtggttaaccgccatcttgctactcataatgactggg
caaaccttgtttgggaagacagctcccgcgacttgctcgtatcatctaccactgctcaag
gttgtgacacgattgctcgttgGGAGACGCGCCAACGACGTAAAAGTACA
>Replication_DMS-1_Gln7Trp
TCTGTCGTGAGCAACAGAACCGTCTCCccaccctcgggaaatttggacagTGGtccggag
ctatctacgtgggcaactttagagtggttaaccgccatcttgctactcataatgactggg
caaaccttgtttgggaagacagctcccgcgacttgctcgtatcatctaccactgctcaag
gttgtgacacgattgctcgttgGGAGACGCGCCAACGACGTAAAAGTACA
>Replication_DMS-1_Gln7Val
TCTGTCGTGAGCAACAGAACCGTCTCCccaccctcgggaaatttggacagGTCtccggag
ctatctacgtgggcaactttagagtggttaaccgccatcttgctactcataatgactggg
caaaccttgtttgggaagacagctcccgcgacttgctcgtatcatctaccactgctcaag
gttgtgacacgattgctcgttgGGAGACGCGCCAACGACGTAAAAGTACA
>Replication_DMS-1_Gln7Glu
TCTGTCGTGAGCAACAGAACCGTCTCCccaccctcgggaaatttggacagGAGtccggag
ctatctacgtgggcaactttagagtggttaaccgccatcttgctactcataatgactggg
caaaccttgtttgggaagacagctcccgcgacttgctcgtatcatctaccactgctcaag
gttgtgacacgattgctcgttgGGAGACGCGCCAACGACGTAAAAGTACA
>Replication_DMS-1_Gln7Tyr
TCTGTCGTGAGCAACAGAACCGTCTCCccaccctcgggaaatttggacagTATtccggag
ctatctacgtgggcaactttagagtggttaaccgccatcttgctactcataatgactggg
caaaccttgtttgggaagacagctcccgcgacttgctcgtatcatctaccactgctcaag
gttgtgacacgattgctcgttgGGAGACGCGCCAACGACGTAAAAGTACA
>Replication_DMS-1_Ser8Cys
TCTGTCGTGAGCAACAGAACCGTCTCCccaccctcgggaaatttggacagcagTGTggag
ctatctacgtgggcaactttagagtggttaaccgccatcttgctactcataatgactggg
caaaccttgtttgggaagacagctcccgcgacttgctcgtatcatctaccactgctcaag
gttgtgacacgattgctcgttgGGAGACGCGCCAACGACGTAAAAGTACA
>Replication_DMS-1_Ser8Asp
TCTGTCGTGAGCAACAGAACCGTCTCCccaccctcgggaaatttggacagcagGACggag
ctatctacgtgggcaactttagagtggttaaccgccatcttgctactcataatgactggg
caaaccttgtttgggaagacagctcccgcgacttgctcgtatcatctaccactgctcaag
gttgtgacacgattgctcgttgGGAGACGCGCCAACGACGTAAAAGTACA
>Replication_DMS-1_Ser8Gln
TCTGTCGTGAGCAACAGAACCGTCTCCccaccctcgggaaatttggacagcagCAGggag
ctatctacgtgggcaactttagagtggttaaccgccatcttgctactcataatgactggg
caaaccttgtttgggaagacagctcccgcgacttgctcgtatcatctaccactgctcaag
gttgtgacacgattgctcgttgGGAGACGCGCCAACGACGTAAAAGTACA
>Replication_DMS-1_Ser8Met
TCTGTCGTGAGCAACAGAACCGTCTCCccaccctcgggaaatttggacagcagATGggag
ctatctacgtgggcaactttagagtggttaaccgccatcttgctactcataatgactggg
caaaccttgtttgggaagacagctcccgcgacttgctcgtatcatctaccactgctcaag
gttgtgacacgattgctcgttgGGAGACGCGCCAACGACGTAAAAGTACA
>Replication_DMS-1_Ser8Asn
TCTGTCGTGAGCAACAGAACCGTCTCCccaccctcgggaaatttggacagcagAACggag
ctatctacgtgggcaactttagagtggttaaccgccatcttgctactcataatgactggg
caaaccttgtttgggaagacagctcccgcgacttgctcgtatcatctaccactgctcaag
gttgtgacacgattgctcgttgGGAGACGCGCCAACGACGTAAAAGTACA
>Replication_DMS-1_Ser8Pro
TCTGTCGTGAGCAACAGAACCGTCTCCccaccctcgggaaatttggacagcagCCCggag
ctatctacgtgggcaactttagagtggttaaccgccatcttgctactcataatgactggg
caaaccttgtttgggaagacagctcccgcgacttgctcgtatcatctaccactgctcaag
gttgtgacacgattgctcgttgGGAGACGCGCCAACGACGTAAAAGTACA
>Replication_DMS-1_Ser8Lys
TCTGTCGTGAGCAACAGAACCGTCTCCccaccctcgggaaatttggacagcagAAGggag
ctatctacgtgggcaactttagagtggttaaccgccatcttgctactcataatgactggg
caaaccttgtttgggaagacagctcccgcgacttgctcgtatcatctaccactgctcaag
gttgtgacacgattgctcgttgGGAGACGCGCCAACGACGTAAAAGTACA
>Replication_DMS-1_Ser8Thr
TCTGTCGTGAGCAACAGAACCGTCTCCccaccctcgggaaatttggacagcagACAggag
ctatctacgtgggcaactttagagtggttaaccgccatcttgctactcataatgactggg
caaaccttgtttgggaagacagctcccgcgacttgctcgtatcatctaccactgctcaag
gttgtgacacgattgctcgttgGGAGACGCGCCAACGACGTAAAAGTACA
>Replication_DMS-1_Ser8Phe
TCTGTCGTGAGCAACAGAACCGTCTCCccaccctcgggaaatttggacagcagTTTggag
ctatctacgtgggcaactttagagtggttaaccgccatcttgctactcataatgactggg
caaaccttgtttgggaagacagctcccgcgacttgctcgtatcatctaccactgctcaag
gttgtgacacgattgctcgttgGGAGACGCGCCAACGACGTAAAAGTACA
>Replication_DMS-1_Ser8Ala
TCTGTCGTGAGCAACAGAACCGTCTCCccaccctcgggaaatttggacagcagGCAggag
ctatctacgtgggcaactttagagtggttaaccgccatcttgctactcataatgactggg
caaaccttgtttgggaagacagctcccgcgacttgctcgtatcatctaccactgctcaag
gttgtgacacgattgctcgttgGGAGACGCGCCAACGACGTAAAAGTACA
>Replication_DMS-1_Ser8Gly
TCTGTCGTGAGCAACAGAACCGTCTCCccaccctcgggaaatttggacagcagGGTggag
ctatctacgtgggcaactttagagtggttaaccgccatcttgctactcataatgactggg
caaaccttgtttgggaagacagctcccgcgacttgctcgtatcatctaccactgctcaag
gttgtgacacgattgctcgttgGGAGACGCGCCAACGACGTAAAAGTACA
>Replication_DMS-1_Ser8Ile
TCTGTCGTGAGCAACAGAACCGTCTCCccaccctcgggaaatttggacagcagATAggag
ctatctacgtgggcaactttagagtggttaaccgccatcttgctactcataatgactggg
caaaccttgtttgggaagacagctcccgcgacttgctcgtatcatctaccactgctcaag
gttgtgacacgattgctcgttgGGAGACGCGCCAACGACGTAAAAGTACA
>Replication_DMS-1_Ser8Leu
TCTGTCGTGAGCAACAGAACCGTCTCCccaccctcgggaaatttggacagcagCTCggag
ctatctacgtgggcaactttagagtggttaaccgccatcttgctactcataatgactggg
caaaccttgtttgggaagacagctcccgcgacttgctcgtatcatctaccactgctcaag
gttgtgacacgattgctcgttgGGAGACGCGCCAACGACGTAAAAGTACA
>Replication_DMS-1_Ser8His
TCTGTCGTGAGCAACAGAACCGTCTCCccaccctcgggaaatttggacagcagCATggag
ctatctacgtgggcaactttagagtggttaaccgccatcttgctactcataatgactggg
caaaccttgtttgggaagacagctcccgcgacttgctcgtatcatctaccactgctcaag
gttgtgacacgattgctcgttgGGAGACGCGCCAACGACGTAAAAGTACA
>Replication_DMS-1_Ser8Arg
TCTGTCGTGAGCAACAGAACCGTCTCCccaccctcgggaaatttggacagcagCGCggag
ctatctacgtgggcaactttagagtggttaaccgccatcttgctactcataatgactggg
caaaccttgtttgggaagacagctcccgcgacttgctcgtatcatctaccactgctcaag
gttgtgacacgattgctcgttgGGAGACGCGCCAACGACGTAAAAGTACA
>Replication_DMS-1_Ser8Trp
TCTGTCGTGAGCAACAGAACCGTCTCCccaccctcgggaaatttggacagcagTGGggag
ctatctacgtgggcaactttagagtggttaaccgccatcttgctactcataatgactggg
caaaccttgtttgggaagacagctcccgcgacttgctcgtatcatctaccactgctcaag
gttgtgacacgattgctcgttgGGAGACGCGCCAACGACGTAAAAGTACA
>Replication_DMS-1_Ser8Val
TCTGTCGTGAGCAACAGAACCGTCTCCccaccctcgggaaatttggacagcagGTTggag
ctatctacgtgggcaactttagagtggttaaccgccatcttgctactcataatgactggg
caaaccttgtttgggaagacagctcccgcgacttgctcgtatcatctaccactgctcaag
gttgtgacacgattgctcgttgGGAGACGCGCCAACGACGTAAAAGTACA
>Replication_DMS-1_Ser8Glu
TCTGTCGTGAGCAACAGAACCGTCTCCccaccctcgggaaatttggacagcagGAAggag
ctatctacgtgggcaactttagagtggttaaccgccatcttgctactcataatgactggg
caaaccttgtttgggaagacagctcccgcgacttgctcgtatcatctaccactgctcaag
gttgtgacacgattgctcgttgGGAGACGCGCCAACGACGTAAAAGTACA
>Replication_DMS-1_Ser8Tyr
TCTGTCGTGAGCAACAGAACCGTCTCCccaccctcgggaaatttggacagcagTATggag
ctatctacgtgggcaactttagagtggttaaccgccatcttgctactcataatgactggg
caaaccttgtttgggaagacagctcccgcgacttgctcgtatcatctaccactgctcaag
gttgtgacacgattgctcgttgGGAGACGCGCCAACGACGTAAAAGTACA
>Replication_DMS-1_Gly9Cys
TCTGTCGTGAGCAACAGAACCGTCTCCccaccctcgggaaatttggacagcagtccTGTg
ctatctacgtgggcaactttagagtggttaaccgccatcttgctactcataatgactggg
caaaccttgtttgggaagacagctcccgcgacttgctcgtatcatctaccactgctcaag
gttgtgacacgattgctcgttgGGAGACGCGCCAACGACGTAAAAGTACA
>Replication_DMS-1_Gly9Asp
TCTGTCGTGAGCAACAGAACCGTCTCCccaccctcgggaaatttggacagcagtccGATg
ctatctacgtgggcaactttagagtggttaaccgccatcttgctactcataatgactggg
caaaccttgtttgggaagacagctcccgcgacttgctcgtatcatctaccactgctcaag
gttgtgacacgattgctcgttgGGAGACGCGCCAACGACGTAAAAGTACA
>Replication_DMS-1_Gly9Ser
TCTGTCGTGAGCAACAGAACCGTCTCCccaccctcgggaaatttggacagcagtccTCGg
ctatctacgtgggcaactttagagtggttaaccgccatcttgctactcataatgactggg
caaaccttgtttgggaagacagctcccgcgacttgctcgtatcatctaccactgctcaag
gttgtgacacgattgctcgttgGGAGACGCGCCAACGACGTAAAAGTACA
>Replication_DMS-1_Gly9Gln
TCTGTCGTGAGCAACAGAACCGTCTCCccaccctcgggaaatttggacagcagtccCAAg
ctatctacgtgggcaactttagagtggttaaccgccatcttgctactcataatgactggg
caaaccttgtttgggaagacagctcccgcgacttgctcgtatcatctaccactgctcaag
gttgtgacacgattgctcgttgGGAGACGCGCCAACGACGTAAAAGTACA
>Replication_DMS-1_Gly9Met
TCTGTCGTGAGCAACAGAACCGTCTCCccaccctcgggaaatttggacagcagtccATGg
ctatctacgtgggcaactttagagtggttaaccgccatcttgctactcataatgactggg
caaaccttgtttgggaagacagctcccgcgacttgctcgtatcatctaccactgctcaag
gttgtgacacgattgctcgttgGGAGACGCGCCAACGACGTAAAAGTACA
>Replication_DMS-1_Gly9Asn
TCTGTCGTGAGCAACAGAACCGTCTCCccaccctcgggaaatttggacagcagtccAACg
ctatctacgtgggcaactttagagtggttaaccgccatcttgctactcataatgactggg
caaaccttgtttgggaagacagctcccgcgacttgctcgtatcatctaccactgctcaag
gttgtgacacgattgctcgttgGGAGACGCGCCAACGACGTAAAAGTACA
>Replication_DMS-1_Gly9Pro
TCTGTCGTGAGCAACAGAACCGTCTCCccaccctcgggaaatttggacagcagtccCCGg
ctatctacgtgggcaactttagagtggttaaccgccatcttgctactcataatgactggg
caaaccttgtttgggaagacagctcccgcgacttgctcgtatcatctaccactgctcaag
gttgtgacacgattgctcgttgGGAGACGCGCCAACGACGTAAAAGTACA
>Replication_DMS-1_Gly9Lys
TCTGTCGTGAGCAACAGAACCGTCTCCccaccctcgggaaatttggacagcagtccAAAg
ctatctacgtgggcaactttagagtggttaaccgccatcttgctactcataatgactggg
caaaccttgtttgggaagacagctcccgcgacttgctcgtatcatctaccactgctcaag
gttgtgacacgattgctcgttgGGAGACGCGCCAACGACGTAAAAGTACA
>Replication_DMS-1_Gly9Thr
TCTGTCGTGAGCAACAGAACCGTCTCCccaccctcgggaaatttggacagcagtccACGg
ctatctacgtgggcaactttagagtggttaaccgccatcttgctactcataatgactggg
caaaccttgtttgggaagacagctcccgcgacttgctcgtatcatctaccactgctcaag
gttgtgacacgattgctcgttgGGAGACGCGCCAACGACGTAAAAGTACA
>Replication_DMS-1_Gly9Phe
TCTGTCGTGAGCAACAGAACCGTCTCCccaccctcgggaaatttggacagcagtccTTTg
ctatctacgtgggcaactttagagtggttaaccgccatcttgctactcataatgactggg
caaaccttgtttgggaagacagctcccgcgacttgctcgtatcatctaccactgctcaag
gttgtgacacgattgctcgttgGGAGACGCGCCAACGACGTAAAAGTACA
>Replication_DMS-1_Gly9Ala
TCTGTCGTGAGCAACAGAACCGTCTCCccaccctcgggaaatttggacagcagtccGCCg
ctatctacgtgggcaactttagagtggttaaccgccatcttgctactcataatgactggg
caaaccttgtttgggaagacagctcccgcgacttgctcgtatcatctaccactgctcaag
gttgtgacacgattgctcgttgGGAGACGCGCCAACGACGTAAAAGTACA
>Replication_DMS-1_Gly9Ile
TCTGTCGTGAGCAACAGAACCGTCTCCccaccctcgggaaatttggacagcagtccATCg
ctatctacgtgggcaactttagagtggttaaccgccatcttgctactcataatgactggg
caaaccttgtttgggaagacagctcccgcgacttgctcgtatcatctaccactgctcaag
gttgtgacacgattgctcgttgGGAGACGCGCCAACGACGTAAAAGTACA
>Replication_DMS-1_Gly9Leu
TCTGTCGTGAGCAACAGAACCGTCTCCccaccctcgggaaatttggacagcagtccTTGg
ctatctacgtgggcaactttagagtggttaaccgccatcttgctactcataatgactggg
caaaccttgtttgggaagacagctcccgcgacttgctcgtatcatctaccactgctcaag
gttgtgacacgattgctcgttgGGAGACGCGCCAACGACGTAAAAGTACA
>Replication_DMS-1_Gly9His
TCTGTCGTGAGCAACAGAACCGTCTCCccaccctcgggaaatttggacagcagtccCATg
ctatctacgtgggcaactttagagtggttaaccgccatcttgctactcataatgactggg
caaaccttgtttgggaagacagctcccgcgacttgctcgtatcatctaccactgctcaag
gttgtgacacgattgctcgttgGGAGACGCGCCAACGACGTAAAAGTACA
>Replication_DMS-1_Gly9Arg
TCTGTCGTGAGCAACAGAACCGTCTCCccaccctcgggaaatttggacagcagtccCGTg
ctatctacgtgggcaactttagagtggttaaccgccatcttgctactcataatgactggg
caaaccttgtttgggaagacagctcccgcgacttgctcgtatcatctaccactgctcaag
gttgtgacacgattgctcgttgGGAGACGCGCCAACGACGTAAAAGTACA
>Replication_DMS-1_Gly9Trp
TCTGTCGTGAGCAACAGAACCGTCTCCccaccctcgggaaatttggacagcagtccTGGg
ctatctacgtgggcaactttagagtggttaaccgccatcttgctactcataatgactggg
caaaccttgtttgggaagacagctcccgcgacttgctcgtatcatctaccactgctcaag
gttgtgacacgattgctcgttgGGAGACGCGCCAACGACGTAAAAGTACA
>Replication_DMS-1_Gly9Val
TCTGTCGTGAGCAACAGAACCGTCTCCccaccctcgggaaatttggacagcagtccGTAg
ctatctacgtgggcaactttagagtggttaaccgccatcttgctactcataatgactggg
caaaccttgtttgggaagacagctcccgcgacttgctcgtatcatctaccactgctcaag
gttgtgacacgattgctcgttgGGAGACGCGCCAACGACGTAAAAGTACA
>Replication_DMS-1_Gly9Glu
TCTGTCGTGAGCAACAGAACCGTCTCCccaccctcgggaaatttggacagcagtccGAAg
ctatctacgtgggcaactttagagtggttaaccgccatcttgctactcataatgactggg
caaaccttgtttgggaagacagctcccgcgacttgctcgtatcatctaccactgctcaag
gttgtgacacgattgctcgttgGGAGACGCGCCAACGACGTAAAAGTACA
>Replication_DMS-1_Gly9Tyr
TCTGTCGTGAGCAACAGAACCGTCTCCccaccctcgggaaatttggacagcagtccTATg
ctatctacgtgggcaactttagagtggttaaccgccatcttgctactcataatgactggg
caaaccttgtttgggaagacagctcccgcgacttgctcgtatcatctaccactgctcaag
gttgtgacacgattgctcgttgGGAGACGCGCCAACGACGTAAAAGTACA
>Replication_DMS-1_Ala10Cys
TCTGTCGTGAGCAACAGAACCGTCTCCccaccctcgggaaatttggacagcagtccggaT
GTatctacgtgggcaactttagagtggttaaccgccatcttgctactcataatgactggg
caaaccttgtttgggaagacagctcccgcgacttgctcgtatcatctaccactgctcaag
gttgtgacacgattgctcgttgGGAGACGCGCCAACGACGTAAAAGTACA
>Replication_DMS-1_Ala10Asp
TCTGTCGTGAGCAACAGAACCGTCTCCccaccctcgggaaatttggacagcagtccggaG
ATatctacgtgggcaactttagagtggttaaccgccatcttgctactcataatgactggg
caaaccttgtttgggaagacagctcccgcgacttgctcgtatcatctaccactgctcaag
gttgtgacacgattgctcgttgGGAGACGCGCCAACGACGTAAAAGTACA
>Replication_DMS-1_Ala10Ser
TCTGTCGTGAGCAACAGAACCGTCTCCccaccctcgggaaatttggacagcagtccggaT
CTatctacgtgggcaactttagagtggttaaccgccatcttgctactcataatgactggg
caaaccttgtttgggaagacagctcccgcgacttgctcgtatcatctaccactgctcaag
gttgtgacacgattgctcgttgGGAGACGCGCCAACGACGTAAAAGTACA
>Replication_DMS-1_Ala10Gln
TCTGTCGTGAGCAACAGAACCGTCTCCccaccctcgggaaatttggacagcagtccggaC
AGatctacgtgggcaactttagagtggttaaccgccatcttgctactcataatgactggg
caaaccttgtttgggaagacagctcccgcgacttgctcgtatcatctaccactgctcaag
gttgtgacacgattgctcgttgGGAGACGCGCCAACGACGTAAAAGTACA
>Replication_DMS-1_Ala10Met
TCTGTCGTGAGCAACAGAACCGTCTCCccaccctcgggaaatttggacagcagtccggaA
TGatctacgtgggcaactttagagtggttaaccgccatcttgctactcataatgactggg
caaaccttgtttgggaagacagctcccgcgacttgctcgtatcatctaccactgctcaag
gttgtgacacgattgctcgttgGGAGACGCGCCAACGACGTAAAAGTACA
>Replication_DMS-1_Ala10Asn
TCTGTCGTGAGCAACAGAACCGTCTCCccaccctcgggaaatttggacagcagtccggaA
ACatctacgtgggcaactttagagtggttaaccgccatcttgctactcataatgactggg
caaaccttgtttgggaagacagctcccgcgacttgctcgtatcatctaccactgctcaag
gttgtgacacgattgctcgttgGGAGACGCGCCAACGACGTAAAAGTACA
>Replication_DMS-1_Ala10Pro
TCTGTCGTGAGCAACAGAACCGTCTCCccaccctcgggaaatttggacagcagtccggaC
CTatctacgtgggcaactttagagtggttaaccgccatcttgctactcataatgactggg
caaaccttgtttgggaagacagctcccgcgacttgctcgtatcatctaccactgctcaag
gttgtgacacgattgctcgttgGGAGACGCGCCAACGACGTAAAAGTACA
>Replication_DMS-1_Ala10Lys
TCTGTCGTGAGCAACAGAACCGTCTCCccaccctcgggaaatttggacagcagtccggaA
AGatctacgtgggcaactttagagtggttaaccgccatcttgctactcataatgactggg
caaaccttgtttgggaagacagctcccgcgacttgctcgtatcatctaccactgctcaag
gttgtgacacgattgctcgttgGGAGACGCGCCAACGACGTAAAAGTACA
>Replication_DMS-1_Ala10Thr
TCTGTCGTGAGCAACAGAACCGTCTCCccaccctcgggaaatttggacagcagtccggaA
CTatctacgtgggcaactttagagtggttaaccgccatcttgctactcataatgactggg
caaaccttgtttgggaagacagctcccgcgacttgctcgtatcatctaccactgctcaag
gttgtgacacgattgctcgttgGGAGACGCGCCAACGACGTAAAAGTACA
>Replication_DMS-1_Ala10Phe
TCTGTCGTGAGCAACAGAACCGTCTCCccaccctcgggaaatttggacagcagtccggaT
TCatctacgtgggcaactttagagtggttaaccgccatcttgctactcataatgactggg
caaaccttgtttgggaagacagctcccgcgacttgctcgtatcatctaccactgctcaag
gttgtgacacgattgctcgttgGGAGACGCGCCAACGACGTAAAAGTACA
>Replication_DMS-1_Ala10Gly
TCTGTCGTGAGCAACAGAACCGTCTCCccaccctcgggaaatttggacagcagtccggaG
GTatctacgtgggcaactttagagtggttaaccgccatcttgctactcataatgactggg
caaaccttgtttgggaagacagctcccgcgacttgctcgtatcatctaccactgctcaag
gttgtgacacgattgctcgttgGGAGACGCGCCAACGACGTAAAAGTACA
>Replication_DMS-1_Ala10Ile
TCTGTCGTGAGCAACAGAACCGTCTCCccaccctcgggaaatttggacagcagtccggaA
TAatctacgtgggcaactttagagtggttaaccgccatcttgctactcataatgactggg
caaaccttgtttgggaagacagctcccgcgacttgctcgtatcatctaccactgctcaag
gttgtgacacgattgctcgttgGGAGACGCGCCAACGACGTAAAAGTACA
>Replication_DMS-1_Ala10Leu
TCTGTCGTGAGCAACAGAACCGTCTCCccaccctcgggaaatttggacagcagtccggaC
TCatctacgtgggcaactttagagtggttaaccgccatcttgctactcataatgactggg
caaaccttgtttgggaagacagctcccgcgacttgctcgtatcatctaccactgctcaag
gttgtgacacgattgctcgttgGGAGACGCGCCAACGACGTAAAAGTACA
>Replication_DMS-1_Ala10His
TCTGTCGTGAGCAACAGAACCGTCTCCccaccctcgggaaatttggacagcagtccggaC
ACatctacgtgggcaactttagagtggttaaccgccatcttgctactcataatgactggg
caaaccttgtttgggaagacagctcccgcgacttgctcgtatcatctaccactgctcaag
gttgtgacacgattgctcgttgGGAGACGCGCCAACGACGTAAAAGTACA
>Replication_DMS-1_Ala10Arg
TCTGTCGTGAGCAACAGAACCGTCTCCccaccctcgggaaatttggacagcagtccggaC
GAatctacgtgggcaactttagagtggttaaccgccatcttgctactcataatgactggg
caaaccttgtttgggaagacagctcccgcgacttgctcgtatcatctaccactgctcaag
gttgtgacacgattgctcgttgGGAGACGCGCCAACGACGTAAAAGTACA
>Replication_DMS-1_Ala10Trp
TCTGTCGTGAGCAACAGAACCGTCTCCccaccctcgggaaatttggacagcagtccggaT
GGatctacgtgggcaactttagagtggttaaccgccatcttgctactcataatgactggg
caaaccttgtttgggaagacagctcccgcgacttgctcgtatcatctaccactgctcaag
gttgtgacacgattgctcgttgGGAGACGCGCCAACGACGTAAAAGTACA
>Replication_DMS-1_Ala10Val
TCTGTCGTGAGCAACAGAACCGTCTCCccaccctcgggaaatttggacagcagtccggaG
TGatctacgtgggcaactttagagtggttaaccgccatcttgctactcataatgactggg
caaaccttgtttgggaagacagctcccgcgacttgctcgtatcatctaccactgctcaag
gttgtgacacgattgctcgttgGGAGACGCGCCAACGACGTAAAAGTACA
>Replication_DMS-1_Ala10Glu
TCTGTCGTGAGCAACAGAACCGTCTCCccaccctcgggaaatttggacagcagtccggaG
AGatctacgtgggcaactttagagtggttaaccgccatcttgctactcataatgactggg
caaaccttgtttgggaagacagctcccgcgacttgctcgtatcatctaccactgctcaag
gttgtgacacgattgctcgttgGGAGACGCGCCAACGACGTAAAAGTACA
>Replication_DMS-1_Ala10Tyr
TCTGTCGTGAGCAACAGAACCGTCTCCccaccctcgggaaatttggacagcagtccggaT
ATatctacgtgggcaactttagagtggttaaccgccatcttgctactcataatgactggg
caaaccttgtttgggaagacagctcccgcgacttgctcgtatcatctaccactgctcaag
gttgtgacacgattgctcgttgGGAGACGCGCCAACGACGTAAAAGTACA
>Replication_DMS-1_Ile11Cys
TCTGTCGTGAGCAACAGAACCGTCTCCccaccctcgggaaatttggacagcagtccggag
ctTGCtacgtgggcaactttagagtggttaaccgccatcttgctactcataatgactggg
caaaccttgtttgggaagacagctcccgcgacttgctcgtatcatctaccactgctcaag
gttgtgacacgattgctcgttgGGAGACGCGCCAACGACGTAAAAGTACA
>Replication_DMS-1_Ile11Asp
TCTGTCGTGAGCAACAGAACCGTCTCCccaccctcgggaaatttggacagcagtccggag
ctGATtacgtgggcaactttagagtggttaaccgccatcttgctactcataatgactggg
caaaccttgtttgggaagacagctcccgcgacttgctcgtatcatctaccactgctcaag
gttgtgacacgattgctcgttgGGAGACGCGCCAACGACGTAAAAGTACA
>Replication_DMS-1_Ile11Ser
TCTGTCGTGAGCAACAGAACCGTCTCCccaccctcgggaaatttggacagcagtccggag
ctTCTtacgtgggcaactttagagtggttaaccgccatcttgctactcataatgactggg
caaaccttgtttgggaagacagctcccgcgacttgctcgtatcatctaccactgctcaag
gttgtgacacgattgctcgttgGGAGACGCGCCAACGACGTAAAAGTACA
>Replication_DMS-1_Ile11Gln
TCTGTCGTGAGCAACAGAACCGTCTCCccaccctcgggaaatttggacagcagtccggag
ctCAAtacgtgggcaactttagagtggttaaccgccatcttgctactcataatgactggg
caaaccttgtttgggaagacagctcccgcgacttgctcgtatcatctaccactgctcaag
gttgtgacacgattgctcgttgGGAGACGCGCCAACGACGTAAAAGTACA
>Replication_DMS-1_Ile11Met
TCTGTCGTGAGCAACAGAACCGTCTCCccaccctcgggaaatttggacagcagtccggag
ctATGtacgtgggcaactttagagtggttaaccgccatcttgctactcataatgactggg
caaaccttgtttgggaagacagctcccgcgacttgctcgtatcatctaccactgctcaag
gttgtgacacgattgctcgttgGGAGACGCGCCAACGACGTAAAAGTACA
>Replication_DMS-1_Ile11Asn
TCTGTCGTGAGCAACAGAACCGTCTCCccaccctcgggaaatttggacagcagtccggag
ctAACtacgtgggcaactttagagtggttaaccgccatcttgctactcataatgactggg
caaaccttgtttgggaagacagctcccgcgacttgctcgtatcatctaccactgctcaag
gttgtgacacgattgctcgttgGGAGACGCGCCAACGACGTAAAAGTACA
>Replication_DMS-1_Ile11Pro
TCTGTCGTGAGCAACAGAACCGTCTCCccaccctcgggaaatttggacagcagtccggag
ctCCCtacgtgggcaactttagagtggttaaccgccatcttgctactcataatgactggg
caaaccttgtttgggaagacagctcccgcgacttgctcgtatcatctaccactgctcaag
gttgtgacacgattgctcgttgGGAGACGCGCCAACGACGTAAAAGTACA
>Replication_DMS-1_Ile11Lys
TCTGTCGTGAGCAACAGAACCGTCTCCccaccctcgggaaatttggacagcagtccggag
ctAAGtacgtgggcaactttagagtggttaaccgccatcttgctactcataatgactggg
caaaccttgtttgggaagacagctcccgcgacttgctcgtatcatctaccactgctcaag
gttgtgacacgattgctcgttgGGAGACGCGCCAACGACGTAAAAGTACA
>Replication_DMS-1_Ile11Thr
TCTGTCGTGAGCAACAGAACCGTCTCCccaccctcgggaaatttggacagcagtccggag
ctACGtacgtgggcaactttagagtggttaaccgccatcttgctactcataatgactggg
caaaccttgtttgggaagacagctcccgcgacttgctcgtatcatctaccactgctcaag
gttgtgacacgattgctcgttgGGAGACGCGCCAACGACGTAAAAGTACA
>Replication_DMS-1_Ile11Phe
TCTGTCGTGAGCAACAGAACCGTCTCCccaccctcgggaaatttggacagcagtccggag
ctTTTtacgtgggcaactttagagtggttaaccgccatcttgctactcataatgactggg
caaaccttgtttgggaagacagctcccgcgacttgctcgtatcatctaccactgctcaag
gttgtgacacgattgctcgttgGGAGACGCGCCAACGACGTAAAAGTACA
>Replication_DMS-1_Ile11Ala
TCTGTCGTGAGCAACAGAACCGTCTCCccaccctcgggaaatttggacagcagtccggag
ctGCGtacgtgggcaactttagagtggttaaccgccatcttgctactcataatgactggg
caaaccttgtttgggaagacagctcccgcgacttgctcgtatcatctaccactgctcaag
gttgtgacacgattgctcgttgGGAGACGCGCCAACGACGTAAAAGTACA
>Replication_DMS-1_Ile11Gly
TCTGTCGTGAGCAACAGAACCGTCTCCccaccctcgggaaatttggacagcagtccggag
ctGGGtacgtgggcaactttagagtggttaaccgccatcttgctactcataatgactggg
caaaccttgtttgggaagacagctcccgcgacttgctcgtatcatctaccactgctcaag
gttgtgacacgattgctcgttgGGAGACGCGCCAACGACGTAAAAGTACA
>Replication_DMS-1_Ile11Leu
TCTGTCGTGAGCAACAGAACCGTCTCCccaccctcgggaaatttggacagcagtccggag
ctCTGtacgtgggcaactttagagtggttaaccgccatcttgctactcataatgactggg
caaaccttgtttgggaagacagctcccgcgacttgctcgtatcatctaccactgctcaag
gttgtgacacgattgctcgttgGGAGACGCGCCAACGACGTAAAAGTACA
>Replication_DMS-1_Ile11His
TCTGTCGTGAGCAACAGAACCGTCTCCccaccctcgggaaatttggacagcagtccggag
ctCATtacgtgggcaactttagagtggttaaccgccatcttgctactcataatgactggg
caaaccttgtttgggaagacagctcccgcgacttgctcgtatcatctaccactgctcaag
gttgtgacacgattgctcgttgGGAGACGCGCCAACGACGTAAAAGTACA
>Replication_DMS-1_Ile11Arg
TCTGTCGTGAGCAACAGAACCGTCTCCccaccctcgggaaatttggacagcagtccggag
ctCGGtacgtgggcaactttagagtggttaaccgccatcttgctactcataatgactggg
caaaccttgtttgggaagacagctcccgcgacttgctcgtatcatctaccactgctcaag
gttgtgacacgattgctcgttgGGAGACGCGCCAACGACGTAAAAGTACA
>Replication_DMS-1_Ile11Trp
TCTGTCGTGAGCAACAGAACCGTCTCCccaccctcgggaaatttggacagcagtccggag
ctTGGtacgtgggcaactttagagtggttaaccgccatcttgctactcataatgactggg
caaaccttgtttgggaagacagctcccgcgacttgctcgtatcatctaccactgctcaag
gttgtgacacgattgctcgttgGGAGACGCGCCAACGACGTAAAAGTACA
>Replication_DMS-1_Ile11Val
TCTGTCGTGAGCAACAGAACCGTCTCCccaccctcgggaaatttggacagcagtccggag
ctGTGtacgtgggcaactttagagtggttaaccgccatcttgctactcataatgactggg
caaaccttgtttgggaagacagctcccgcgacttgctcgtatcatctaccactgctcaag
gttgtgacacgattgctcgttgGGAGACGCGCCAACGACGTAAAAGTACA
>Replication_DMS-1_Ile11Glu
TCTGTCGTGAGCAACAGAACCGTCTCCccaccctcgggaaatttggacagcagtccggag
ctGAGtacgtgggcaactttagagtggttaaccgccatcttgctactcataatgactggg
caaaccttgtttgggaagacagctcccgcgacttgctcgtatcatctaccactgctcaag
gttgtgacacgattgctcgttgGGAGACGCGCCAACGACGTAAAAGTACA
>Replication_DMS-1_Ile11Tyr
TCTGTCGTGAGCAACAGAACCGTCTCCccaccctcgggaaatttggacagcagtccggag
ctTACtacgtgggcaactttagagtggttaaccgccatcttgctactcataatgactggg
caaaccttgtttgggaagacagctcccgcgacttgctcgtatcatctaccactgctcaag
gttgtgacacgattgctcgttgGGAGACGCGCCAACGACGTAAAAGTACA
>Replication_DMS-1_Tyr12Cys
TCTGTCGTGAGCAACAGAACCGTCTCCccaccctcgggaaatttggacagcagtccggag
ctatcTGCgtgggcaactttagagtggttaaccgccatcttgctactcataatgactggg
caaaccttgtttgggaagacagctcccgcgacttgctcgtatcatctaccactgctcaag
gttgtgacacgattgctcgttgGGAGACGCGCCAACGACGTAAAAGTACA
>Replication_DMS-1_Tyr12Asp
TCTGTCGTGAGCAACAGAACCGTCTCCccaccctcgggaaatttggacagcagtccggag
ctatcGACgtgggcaactttagagtggttaaccgccatcttgctactcataatgactggg
caaaccttgtttgggaagacagctcccgcgacttgctcgtatcatctaccactgctcaag
gttgtgacacgattgctcgttgGGAGACGCGCCAACGACGTAAAAGTACA
>Replication_DMS-1_Tyr12Ser
TCTGTCGTGAGCAACAGAACCGTCTCCccaccctcgggaaatttggacagcagtccggag
ctatcAGCgtgggcaactttagagtggttaaccgccatcttgctactcataatgactggg
caaaccttgtttgggaagacagctcccgcgacttgctcgtatcatctaccactgctcaag
gttgtgacacgattgctcgttgGGAGACGCGCCAACGACGTAAAAGTACA
>Replication_DMS-1_Tyr12Gln
TCTGTCGTGAGCAACAGAACCGTCTCCccaccctcgggaaatttggacagcagtccggag
ctatcCAGgtgggcaactttagagtggttaaccgccatcttgctactcataatgactggg
caaaccttgtttgggaagacagctcccgcgacttgctcgtatcatctaccactgctcaag
gttgtgacacgattgctcgttgGGAGACGCGCCAACGACGTAAAAGTACA
>Replication_DMS-1_Tyr12Met
TCTGTCGTGAGCAACAGAACCGTCTCCccaccctcgggaaatttggacagcagtccggag
ctatcATGgtgggcaactttagagtggttaaccgccatcttgctactcataatgactggg
caaaccttgtttgggaagacagctcccgcgacttgctcgtatcatctaccactgctcaag
gttgtgacacgattgctcgttgGGAGACGCGCCAACGACGTAAAAGTACA
>Replication_DMS-1_Tyr12Asn
TCTGTCGTGAGCAACAGAACCGTCTCCccaccctcgggaaatttggacagcagtccggag
ctatcAACgtgggcaactttagagtggttaaccgccatcttgctactcataatgactggg
caaaccttgtttgggaagacagctcccgcgacttgctcgtatcatctaccactgctcaag
gttgtgacacgattgctcgttgGGAGACGCGCCAACGACGTAAAAGTACA
>Replication_DMS-1_Tyr12Pro
TCTGTCGTGAGCAACAGAACCGTCTCCccaccctcgggaaatttggacagcagtccggag
ctatcCCGgtgggcaactttagagtggttaaccgccatcttgctactcataatgactggg
caaaccttgtttgggaagacagctcccgcgacttgctcgtatcatctaccactgctcaag
gttgtgacacgattgctcgttgGGAGACGCGCCAACGACGTAAAAGTACA
>Replication_DMS-1_Tyr12Lys
TCTGTCGTGAGCAACAGAACCGTCTCCccaccctcgggaaatttggacagcagtccggag
ctatcAAAgtgggcaactttagagtggttaaccgccatcttgctactcataatgactggg
caaaccttgtttgggaagacagctcccgcgacttgctcgtatcatctaccactgctcaag
gttgtgacacgattgctcgttgGGAGACGCGCCAACGACGTAAAAGTACA
>Replication_DMS-1_Tyr12Thr
TCTGTCGTGAGCAACAGAACCGTCTCCccaccctcgggaaatttggacagcagtccggag
ctatcACGgtgggcaactttagagtggttaaccgccatcttgctactcataatgactggg
caaaccttgtttgggaagacagctcccgcgacttgctcgtatcatctaccactgctcaag
gttgtgacacgattgctcgttgGGAGACGCGCCAACGACGTAAAAGTACA
>Replication_DMS-1_Tyr12Phe
TCTGTCGTGAGCAACAGAACCGTCTCCccaccctcgggaaatttggacagcagtccggag
ctatcTTCgtgggcaactttagagtggttaaccgccatcttgctactcataatgactggg
caaaccttgtttgggaagacagctcccgcgacttgctcgtatcatctaccactgctcaag
gttgtgacacgattgctcgttgGGAGACGCGCCAACGACGTAAAAGTACA
>Replication_DMS-1_Tyr12Ala
TCTGTCGTGAGCAACAGAACCGTCTCCccaccctcgggaaatttggacagcagtccggag
ctatcGCGgtgggcaactttagagtggttaaccgccatcttgctactcataatgactggg
caaaccttgtttgggaagacagctcccgcgacttgctcgtatcatctaccactgctcaag
gttgtgacacgattgctcgttgGGAGACGCGCCAACGACGTAAAAGTACA
>Replication_DMS-1_Tyr12Gly
TCTGTCGTGAGCAACAGAACCGTCTCCccaccctcgggaaatttggacagcagtccggag
ctatcGGCgtgggcaactttagagtggttaaccgccatcttgctactcataatgactggg
caaaccttgtttgggaagacagctcccgcgacttgctcgtatcatctaccactgctcaag
gttgtgacacgattgctcgttgGGAGACGCGCCAACGACGTAAAAGTACA
>Replication_DMS-1_Tyr12Ile
TCTGTCGTGAGCAACAGAACCGTCTCCccaccctcgggaaatttggacagcagtccggag
ctatcATTgtgggcaactttagagtggttaaccgccatcttgctactcataatgactggg
caaaccttgtttgggaagacagctcccgcgacttgctcgtatcatctaccactgctcaag
gttgtgacacgattgctcgttgGGAGACGCGCCAACGACGTAAAAGTACA
>Replication_DMS-1_Tyr12Leu
TCTGTCGTGAGCAACAGAACCGTCTCCccaccctcgggaaatttggacagcagtccggag
ctatcTTAgtgggcaactttagagtggttaaccgccatcttgctactcataatgactggg
caaaccttgtttgggaagacagctcccgcgacttgctcgtatcatctaccactgctcaag
gttgtgacacgattgctcgttgGGAGACGCGCCAACGACGTAAAAGTACA
>Replication_DMS-1_Tyr12His
TCTGTCGTGAGCAACAGAACCGTCTCCccaccctcgggaaatttggacagcagtccggag
ctatcCATgtgggcaactttagagtggttaaccgccatcttgctactcataatgactggg
caaaccttgtttgggaagacagctcccgcgacttgctcgtatcatctaccactgctcaag
gttgtgacacgattgctcgttgGGAGACGCGCCAACGACGTAAAAGTACA
>Replication_DMS-1_Tyr12Arg
TCTGTCGTGAGCAACAGAACCGTCTCCccaccctcgggaaatttggacagcagtccggag
ctatcCGGgtgggcaactttagagtggttaaccgccatcttgctactcataatgactggg
caaaccttgtttgggaagacagctcccgcgacttgctcgtatcatctaccactgctcaag
gttgtgacacgattgctcgttgGGAGACGCGCCAACGACGTAAAAGTACA
>Replication_DMS-1_Tyr12Trp
TCTGTCGTGAGCAACAGAACCGTCTCCccaccctcgggaaatttggacagcagtccggag
ctatcTGGgtgggcaactttagagtggttaaccgccatcttgctactcataatgactggg
caaaccttgtttgggaagacagctcccgcgacttgctcgtatcatctaccactgctcaag
gttgtgacacgattgctcgttgGGAGACGCGCCAACGACGTAAAAGTACA
>Replication_DMS-1_Tyr12Val
TCTGTCGTGAGCAACAGAACCGTCTCCccaccctcgggaaatttggacagcagtccggag
ctatcGTTgtgggcaactttagagtggttaaccgccatcttgctactcataatgactggg
caaaccttgtttgggaagacagctcccgcgacttgctcgtatcatctaccactgctcaag
gttgtgacacgattgctcgttgGGAGACGCGCCAACGACGTAAAAGTACA
>Replication_DMS-1_Tyr12Glu
TCTGTCGTGAGCAACAGAACCGTCTCCccaccctcgggaaatttggacagcagtccggag
ctatcGAGgtgggcaactttagagtggttaaccgccatcttgctactcataatgactggg
caaaccttgtttgggaagacagctcccgcgacttgctcgtatcatctaccactgctcaag
gttgtgacacgattgctcgttgGGAGACGCGCCAACGACGTAAAAGTACA
>Replication_DMS-1_Val13Cys
TCTGTCGTGAGCAACAGAACCGTCTCCccaccctcgggaaatttggacagcagtccggag
ctatctacTGCggcaactttagagtggttaaccgccatcttgctactcataatgactggg
caaaccttgtttgggaagacagctcccgcgacttgctcgtatcatctaccactgctcaag
gttgtgacacgattgctcgttgGGAGACGCGCCAACGACGTAAAAGTACA
>Replication_DMS-1_Val13Asp
TCTGTCGTGAGCAACAGAACCGTCTCCccaccctcgggaaatttggacagcagtccggag
ctatctacGATggcaactttagagtggttaaccgccatcttgctactcataatgactggg
caaaccttgtttgggaagacagctcccgcgacttgctcgtatcatctaccactgctcaag
gttgtgacacgattgctcgttgGGAGACGCGCCAACGACGTAAAAGTACA
>Replication_DMS-1_Val13Ser
TCTGTCGTGAGCAACAGAACCGTCTCCccaccctcgggaaatttggacagcagtccggag
ctatctacTCCggcaactttagagtggttaaccgccatcttgctactcataatgactggg
caaaccttgtttgggaagacagctcccgcgacttgctcgtatcatctaccactgctcaag
gttgtgacacgattgctcgttgGGAGACGCGCCAACGACGTAAAAGTACA
>Replication_DMS-1_Val13Gln
TCTGTCGTGAGCAACAGAACCGTCTCCccaccctcgggaaatttggacagcagtccggag
ctatctacCAGggcaactttagagtggttaaccgccatcttgctactcataatgactggg
caaaccttgtttgggaagacagctcccgcgacttgctcgtatcatctaccactgctcaag
gttgtgacacgattgctcgttgGGAGACGCGCCAACGACGTAAAAGTACA
>Replication_DMS-1_Val13Met
TCTGTCGTGAGCAACAGAACCGTCTCCccaccctcgggaaatttggacagcagtccggag
ctatctacATGggcaactttagagtggttaaccgccatcttgctactcataatgactggg
caaaccttgtttgggaagacagctcccgcgacttgctcgtatcatctaccactgctcaag
gttgtgacacgattgctcgttgGGAGACGCGCCAACGACGTAAAAGTACA
>Replication_DMS-1_Val13Asn
TCTGTCGTGAGCAACAGAACCGTCTCCccaccctcgggaaatttggacagcagtccggag
ctatctacAACggcaactttagagtggttaaccgccatcttgctactcataatgactggg
caaaccttgtttgggaagacagctcccgcgacttgctcgtatcatctaccactgctcaag
gttgtgacacgattgctcgttgGGAGACGCGCCAACGACGTAAAAGTACA
>Replication_DMS-1_Val13Pro
TCTGTCGTGAGCAACAGAACCGTCTCCccaccctcgggaaatttggacagcagtccggag
ctatctacCCCggcaactttagagtggttaaccgccatcttgctactcataatgactggg
caaaccttgtttgggaagacagctcccgcgacttgctcgtatcatctaccactgctcaag
gttgtgacacgattgctcgttgGGAGACGCGCCAACGACGTAAAAGTACA
>Replication_DMS-1_Val13Lys
TCTGTCGTGAGCAACAGAACCGTCTCCccaccctcgggaaatttggacagcagtccggag
ctatctacAAAggcaactttagagtggttaaccgccatcttgctactcataatgactggg
caaaccttgtttgggaagacagctcccgcgacttgctcgtatcatctaccactgctcaag
gttgtgacacgattgctcgttgGGAGACGCGCCAACGACGTAAAAGTACA
>Replication_DMS-1_Val13Thr
TCTGTCGTGAGCAACAGAACCGTCTCCccaccctcgggaaatttggacagcagtccggag
ctatctacACTggcaactttagagtggttaaccgccatcttgctactcataatgactggg
caaaccttgtttgggaagacagctcccgcgacttgctcgtatcatctaccactgctcaag
gttgtgacacgattgctcgttgGGAGACGCGCCAACGACGTAAAAGTACA
>Replication_DMS-1_Val13Phe
TCTGTCGTGAGCAACAGAACCGTCTCCccaccctcgggaaatttggacagcagtccggag
ctatctacTTTggcaactttagagtggttaaccgccatcttgctactcataatgactggg
caaaccttgtttgggaagacagctcccgcgacttgctcgtatcatctaccactgctcaag
gttgtgacacgattgctcgttgGGAGACGCGCCAACGACGTAAAAGTACA
>Replication_DMS-1_Val13Ala
TCTGTCGTGAGCAACAGAACCGTCTCCccaccctcgggaaatttggacagcagtccggag
ctatctacGCCggcaactttagagtggttaaccgccatcttgctactcataatgactggg
caaaccttgtttgggaagacagctcccgcgacttgctcgtatcatctaccactgctcaag
gttgtgacacgattgctcgttgGGAGACGCGCCAACGACGTAAAAGTACA
>Replication_DMS-1_Val13Gly
TCTGTCGTGAGCAACAGAACCGTCTCCccaccctcgggaaatttggacagcagtccggag
ctatctacGGCggcaactttagagtggttaaccgccatcttgctactcataatgactggg
caaaccttgtttgggaagacagctcccgcgacttgctcgtatcatctaccactgctcaag
gttgtgacacgattgctcgttgGGAGACGCGCCAACGACGTAAAAGTACA
>Replication_DMS-1_Val13Ile
TCTGTCGTGAGCAACAGAACCGTCTCCccaccctcgggaaatttggacagcagtccggag
ctatctacATTggcaactttagagtggttaaccgccatcttgctactcataatgactggg
caaaccttgtttgggaagacagctcccgcgacttgctcgtatcatctaccactgctcaag
gttgtgacacgattgctcgttgGGAGACGCGCCAACGACGTAAAAGTACA
>Replication_DMS-1_Val13Leu
TCTGTCGTGAGCAACAGAACCGTCTCCccaccctcgggaaatttggacagcagtccggag
ctatctacTTGggcaactttagagtggttaaccgccatcttgctactcataatgactggg
caaaccttgtttgggaagacagctcccgcgacttgctcgtatcatctaccactgctcaag
gttgtgacacgattgctcgttgGGAGACGCGCCAACGACGTAAAAGTACA
>Replication_DMS-1_Val13His
TCTGTCGTGAGCAACAGAACCGTCTCCccaccctcgggaaatttggacagcagtccggag
ctatctacCACggcaactttagagtggttaaccgccatcttgctactcataatgactggg
caaaccttgtttgggaagacagctcccgcgacttgctcgtatcatctaccactgctcaag
gttgtgacacgattgctcgttgGGAGACGCGCCAACGACGTAAAAGTACA
>Replication_DMS-1_Val13Arg
TCTGTCGTGAGCAACAGAACCGTCTCCccaccctcgggaaatttggacagcagtccggag
ctatctacCGTggcaactttagagtggttaaccgccatcttgctactcataatgactggg
caaaccttgtttgggaagacagctcccgcgacttgctcgtatcatctaccactgctcaag
gttgtgacacgattgctcgttgGGAGACGCGCCAACGACGTAAAAGTACA
>Replication_DMS-1_Val13Trp
TCTGTCGTGAGCAACAGAACCGTCTCCccaccctcgggaaatttggacagcagtccggag
ctatctacTGGggcaactttagagtggttaaccgccatcttgctactcataatgactggg
caaaccttgtttgggaagacagctcccgcgacttgctcgtatcatctaccactgctcaag
gttgtgacacgattgctcgttgGGAGACGCGCCAACGACGTAAAAGTACA
>Replication_DMS-1_Val13Glu
TCTGTCGTGAGCAACAGAACCGTCTCCccaccctcgggaaatttggacagcagtccggag
ctatctacGAAggcaactttagagtggttaaccgccatcttgctactcataatgactggg
caaaccttgtttgggaagacagctcccgcgacttgctcgtatcatctaccactgctcaag
gttgtgacacgattgctcgttgGGAGACGCGCCAACGACGTAAAAGTACA
>Replication_DMS-1_Val13Tyr
TCTGTCGTGAGCAACAGAACCGTCTCCccaccctcgggaaatttggacagcagtccggag
ctatctacTACggcaactttagagtggttaaccgccatcttgctactcataatgactggg
caaaccttgtttgggaagacagctcccgcgacttgctcgtatcatctaccactgctcaag
gttgtgacacgattgctcgttgGGAGACGCGCCAACGACGTAAAAGTACA
>Replication_DMS-1_Gly14Cys
TCTGTCGTGAGCAACAGAACCGTCTCCccaccctcgggaaatttggacagcagtccggag
ctatctacgtgTGTaactttagagtggttaaccgccatcttgctactcataatgactggg
caaaccttgtttgggaagacagctcccgcgacttgctcgtatcatctaccactgctcaag
gttgtgacacgattgctcgttgGGAGACGCGCCAACGACGTAAAAGTACA
>Replication_DMS-1_Gly14Asp
TCTGTCGTGAGCAACAGAACCGTCTCCccaccctcgggaaatttggacagcagtccggag
ctatctacgtgGATaactttagagtggttaaccgccatcttgctactcataatgactggg
caaaccttgtttgggaagacagctcccgcgacttgctcgtatcatctaccactgctcaag
gttgtgacacgattgctcgttgGGAGACGCGCCAACGACGTAAAAGTACA
>Replication_DMS-1_Gly14Ser
TCTGTCGTGAGCAACAGAACCGTCTCCccaccctcgggaaatttggacagcagtccggag
ctatctacgtgTCCaactttagagtggttaaccgccatcttgctactcataatgactggg
caaaccttgtttgggaagacagctcccgcgacttgctcgtatcatctaccactgctcaag
gttgtgacacgattgctcgttgGGAGACGCGCCAACGACGTAAAAGTACA
>Replication_DMS-1_Gly14Gln
TCTGTCGTGAGCAACAGAACCGTCTCCccaccctcgggaaatttggacagcagtccggag
ctatctacgtgCAGaactttagagtggttaaccgccatcttgctactcataatgactggg
caaaccttgtttgggaagacagctcccgcgacttgctcgtatcatctaccactgctcaag
gttgtgacacgattgctcgttgGGAGACGCGCCAACGACGTAAAAGTACA
>Replication_DMS-1_Gly14Met
TCTGTCGTGAGCAACAGAACCGTCTCCccaccctcgggaaatttggacagcagtccggag
ctatctacgtgATGaactttagagtggttaaccgccatcttgctactcataatgactggg
caaaccttgtttgggaagacagctcccgcgacttgctcgtatcatctaccactgctcaag
gttgtgacacgattgctcgttgGGAGACGCGCCAACGACGTAAAAGTACA
>Replication_DMS-1_Gly14Asn
TCTGTCGTGAGCAACAGAACCGTCTCCccaccctcgggaaatttggacagcagtccggag
ctatctacgtgAATaactttagagtggttaaccgccatcttgctactcataatgactggg
caaaccttgtttgggaagacagctcccgcgacttgctcgtatcatctaccactgctcaag
gttgtgacacgattgctcgttgGGAGACGCGCCAACGACGTAAAAGTACA
>Replication_DMS-1_Gly14Pro
TCTGTCGTGAGCAACAGAACCGTCTCCccaccctcgggaaatttggacagcagtccggag
ctatctacgtgCCAaactttagagtggttaaccgccatcttgctactcataatgactggg
caaaccttgtttgggaagacagctcccgcgacttgctcgtatcatctaccactgctcaag
gttgtgacacgattgctcgttgGGAGACGCGCCAACGACGTAAAAGTACA
>Replication_DMS-1_Gly14Lys
TCTGTCGTGAGCAACAGAACCGTCTCCccaccctcgggaaatttggacagcagtccggag
ctatctacgtgAAGaactttagagtggttaaccgccatcttgctactcataatgactggg
caaaccttgtttgggaagacagctcccgcgacttgctcgtatcatctaccactgctcaag
gttgtgacacgattgctcgttgGGAGACGCGCCAACGACGTAAAAGTACA
>Replication_DMS-1_Gly14Thr
TCTGTCGTGAGCAACAGAACCGTCTCCccaccctcgggaaatttggacagcagtccggag
ctatctacgtgACCaactttagagtggttaaccgccatcttgctactcataatgactggg
caaaccttgtttgggaagacagctcccgcgacttgctcgtatcatctaccactgctcaag
gttgtgacacgattgctcgttgGGAGACGCGCCAACGACGTAAAAGTACA
>Replication_DMS-1_Gly14Phe
TCTGTCGTGAGCAACAGAACCGTCTCCccaccctcgggaaatttggacagcagtccggag
ctatctacgtgTTCaactttagagtggttaaccgccatcttgctactcataatgactggg
caaaccttgtttgggaagacagctcccgcgacttgctcgtatcatctaccactgctcaag
gttgtgacacgattgctcgttgGGAGACGCGCCAACGACGTAAAAGTACA
>Replication_DMS-1_Gly14Ala
TCTGTCGTGAGCAACAGAACCGTCTCCccaccctcgggaaatttggacagcagtccggag
ctatctacgtgGCTaactttagagtggttaaccgccatcttgctactcataatgactggg
caaaccttgtttgggaagacagctcccgcgacttgctcgtatcatctaccactgctcaag
gttgtgacacgattgctcgttgGGAGACGCGCCAACGACGTAAAAGTACA
>Replication_DMS-1_Gly14Ile
TCTGTCGTGAGCAACAGAACCGTCTCCccaccctcgggaaatttggacagcagtccggag
ctatctacgtgATCaactttagagtggttaaccgccatcttgctactcataatgactggg
caaaccttgtttgggaagacagctcccgcgacttgctcgtatcatctaccactgctcaag
gttgtgacacgattgctcgttgGGAGACGCGCCAACGACGTAAAAGTACA
>Replication_DMS-1_Gly14Leu
TCTGTCGTGAGCAACAGAACCGTCTCCccaccctcgggaaatttggacagcagtccggag
ctatctacgtgTTGaactttagagtggttaaccgccatcttgctactcataatgactggg
caaaccttgtttgggaagacagctcccgcgacttgctcgtatcatctaccactgctcaag
gttgtgacacgattgctcgttgGGAGACGCGCCAACGACGTAAAAGTACA
>Replication_DMS-1_Gly14His
TCTGTCGTGAGCAACAGAACCGTCTCCccaccctcgggaaatttggacagcagtccggag
ctatctacgtgCATaactttagagtggttaaccgccatcttgctactcataatgactggg
caaaccttgtttgggaagacagctcccgcgacttgctcgtatcatctaccactgctcaag
gttgtgacacgattgctcgttgGGAGACGCGCCAACGACGTAAAAGTACA
>Replication_DMS-1_Gly14Arg
TCTGTCGTGAGCAACAGAACCGTCTCCccaccctcgggaaatttggacagcagtccggag
ctatctacgtgCGGaactttagagtggttaaccgccatcttgctactcataatgactggg
caaaccttgtttgggaagacagctcccgcgacttgctcgtatcatctaccactgctcaag
gttgtgacacgattgctcgttgGGAGACGCGCCAACGACGTAAAAGTACA
>Replication_DMS-1_Gly14Trp
TCTGTCGTGAGCAACAGAACCGTCTCCccaccctcgggaaatttggacagcagtccggag
ctatctacgtgTGGaactttagagtggttaaccgccatcttgctactcataatgactggg
caaaccttgtttgggaagacagctcccgcgacttgctcgtatcatctaccactgctcaag
gttgtgacacgattgctcgttgGGAGACGCGCCAACGACGTAAAAGTACA
>Replication_DMS-1_Gly14Val
TCTGTCGTGAGCAACAGAACCGTCTCCccaccctcgggaaatttggacagcagtccggag
ctatctacgtgGTCaactttagagtggttaaccgccatcttgctactcataatgactggg
caaaccttgtttgggaagacagctcccgcgacttgctcgtatcatctaccactgctcaag
gttgtgacacgattgctcgttgGGAGACGCGCCAACGACGTAAAAGTACA
>Replication_DMS-1_Gly14Glu
TCTGTCGTGAGCAACAGAACCGTCTCCccaccctcgggaaatttggacagcagtccggag
ctatctacgtgGAAaactttagagtggttaaccgccatcttgctactcataatgactggg
caaaccttgtttgggaagacagctcccgcgacttgctcgtatcatctaccactgctcaag
gttgtgacacgattgctcgttgGGAGACGCGCCAACGACGTAAAAGTACA
>Replication_DMS-1_Gly14Tyr
TCTGTCGTGAGCAACAGAACCGTCTCCccaccctcgggaaatttggacagcagtccggag
ctatctacgtgTACaactttagagtggttaaccgccatcttgctactcataatgactggg
caaaccttgtttgggaagacagctcccgcgacttgctcgtatcatctaccactgctcaag
gttgtgacacgattgctcgttgGGAGACGCGCCAACGACGTAAAAGTACA
>Replication_DMS-1_Asn15Cys
TCTGTCGTGAGCAACAGAACCGTCTCCccaccctcgggaaatttggacagcagtccggag
ctatctacgtgggcTGTtttagagtggttaaccgccatcttgctactcataatgactggg
caaaccttgtttgggaagacagctcccgcgacttgctcgtatcatctaccactgctcaag
gttgtgacacgattgctcgttgGGAGACGCGCCAACGACGTAAAAGTACA
>Replication_DMS-1_Asn15Asp
TCTGTCGTGAGCAACAGAACCGTCTCCccaccctcgggaaatttggacagcagtccggag
ctatctacgtgggcGACtttagagtggttaaccgccatcttgctactcataatgactggg
caaaccttgtttgggaagacagctcccgcgacttgctcgtatcatctaccactgctcaag
gttgtgacacgattgctcgttgGGAGACGCGCCAACGACGTAAAAGTACA
>Replication_DMS-1_Asn15Ser
TCTGTCGTGAGCAACAGAACCGTCTCCccaccctcgggaaatttggacagcagtccggag
ctatctacgtgggcTCGtttagagtggttaaccgccatcttgctactcataatgactggg
caaaccttgtttgggaagacagctcccgcgacttgctcgtatcatctaccactgctcaag
gttgtgacacgattgctcgttgGGAGACGCGCCAACGACGTAAAAGTACA
>Replication_DMS-1_Asn15Gln
TCTGTCGTGAGCAACAGAACCGTCTCCccaccctcgggaaatttggacagcagtccggag
ctatctacgtgggcCAGtttagagtggttaaccgccatcttgctactcataatgactggg
caaaccttgtttgggaagacagctcccgcgacttgctcgtatcatctaccactgctcaag
gttgtgacacgattgctcgttgGGAGACGCGCCAACGACGTAAAAGTACA
>Replication_DMS-1_Asn15Met
TCTGTCGTGAGCAACAGAACCGTCTCCccaccctcgggaaatttggacagcagtccggag
ctatctacgtgggcATGtttagagtggttaaccgccatcttgctactcataatgactggg
caaaccttgtttgggaagacagctcccgcgacttgctcgtatcatctaccactgctcaag
gttgtgacacgattgctcgttgGGAGACGCGCCAACGACGTAAAAGTACA
>Replication_DMS-1_Asn15Pro
TCTGTCGTGAGCAACAGAACCGTCTCCccaccctcgggaaatttggacagcagtccggag
ctatctacgtgggcCCCtttagagtggttaaccgccatcttgctactcataatgactggg
caaaccttgtttgggaagacagctcccgcgacttgctcgtatcatctaccactgctcaag
gttgtgacacgattgctcgttgGGAGACGCGCCAACGACGTAAAAGTACA
>Replication_DMS-1_Asn15Lys
TCTGTCGTGAGCAACAGAACCGTCTCCccaccctcgggaaatttggacagcagtccggag
ctatctacgtgggcAAGtttagagtggttaaccgccatcttgctactcataatgactggg
caaaccttgtttgggaagacagctcccgcgacttgctcgtatcatctaccactgctcaag
gttgtgacacgattgctcgttgGGAGACGCGCCAACGACGTAAAAGTACA
>Replication_DMS-1_Asn15Thr
TCTGTCGTGAGCAACAGAACCGTCTCCccaccctcgggaaatttggacagcagtccggag
ctatctacgtgggcACTtttagagtggttaaccgccatcttgctactcataatgactggg
caaaccttgtttgggaagacagctcccgcgacttgctcgtatcatctaccactgctcaag
gttgtgacacgattgctcgttgGGAGACGCGCCAACGACGTAAAAGTACA
>Replication_DMS-1_Asn15Phe
TCTGTCGTGAGCAACAGAACCGTCTCCccaccctcgggaaatttggacagcagtccggag
ctatctacgtgggcTTCtttagagtggttaaccgccatcttgctactcataatgactggg
caaaccttgtttgggaagacagctcccgcgacttgctcgtatcatctaccactgctcaag
gttgtgacacgattgctcgttgGGAGACGCGCCAACGACGTAAAAGTACA
>Replication_DMS-1_Asn15Ala
TCTGTCGTGAGCAACAGAACCGTCTCCccaccctcgggaaatttggacagcagtccggag
ctatctacgtgggcGCTtttagagtggttaaccgccatcttgctactcataatgactggg
caaaccttgtttgggaagacagctcccgcgacttgctcgtatcatctaccactgctcaag
gttgtgacacgattgctcgttgGGAGACGCGCCAACGACGTAAAAGTACA
>Replication_DMS-1_Asn15Gly
TCTGTCGTGAGCAACAGAACCGTCTCCccaccctcgggaaatttggacagcagtccggag
ctatctacgtgggcGGCtttagagtggttaaccgccatcttgctactcataatgactggg
caaaccttgtttgggaagacagctcccgcgacttgctcgtatcatctaccactgctcaag
gttgtgacacgattgctcgttgGGAGACGCGCCAACGACGTAAAAGTACA
>Replication_DMS-1_Asn15Ile
TCTGTCGTGAGCAACAGAACCGTCTCCccaccctcgggaaatttggacagcagtccggag
ctatctacgtgggcATCtttagagtggttaaccgccatcttgctactcataatgactggg
caaaccttgtttgggaagacagctcccgcgacttgctcgtatcatctaccactgctcaag
gttgtgacacgattgctcgttgGGAGACGCGCCAACGACGTAAAAGTACA
>Replication_DMS-1_Asn15Leu
TCTGTCGTGAGCAACAGAACCGTCTCCccaccctcgggaaatttggacagcagtccggag
ctatctacgtgggcCTGtttagagtggttaaccgccatcttgctactcataatgactggg
caaaccttgtttgggaagacagctcccgcgacttgctcgtatcatctaccactgctcaag
gttgtgacacgattgctcgttgGGAGACGCGCCAACGACGTAAAAGTACA
>Replication_DMS-1_Asn15His
TCTGTCGTGAGCAACAGAACCGTCTCCccaccctcgggaaatttggacagcagtccggag
ctatctacgtgggcCATtttagagtggttaaccgccatcttgctactcataatgactggg
caaaccttgtttgggaagacagctcccgcgacttgctcgtatcatctaccactgctcaag
gttgtgacacgattgctcgttgGGAGACGCGCCAACGACGTAAAAGTACA
>Replication_DMS-1_Asn15Arg
TCTGTCGTGAGCAACAGAACCGTCTCCccaccctcgggaaatttggacagcagtccggag
ctatctacgtgggcCGTtttagagtggttaaccgccatcttgctactcataatgactggg
caaaccttgtttgggaagacagctcccgcgacttgctcgtatcatctaccactgctcaag
gttgtgacacgattgctcgttgGGAGACGCGCCAACGACGTAAAAGTACA
>Replication_DMS-1_Asn15Trp
TCTGTCGTGAGCAACAGAACCGTCTCCccaccctcgggaaatttggacagcagtccggag
ctatctacgtgggcTGGtttagagtggttaaccgccatcttgctactcataatgactggg
caaaccttgtttgggaagacagctcccgcgacttgctcgtatcatctaccactgctcaag
gttgtgacacgattgctcgttgGGAGACGCGCCAACGACGTAAAAGTACA
>Replication_DMS-1_Asn15Val
TCTGTCGTGAGCAACAGAACCGTCTCCccaccctcgggaaatttggacagcagtccggag
ctatctacgtgggcGTGtttagagtggttaaccgccatcttgctactcataatgactggg
caaaccttgtttgggaagacagctcccgcgacttgctcgtatcatctaccactgctcaag
gttgtgacacgattgctcgttgGGAGACGCGCCAACGACGTAAAAGTACA
>Replication_DMS-1_Asn15Glu
TCTGTCGTGAGCAACAGAACCGTCTCCccaccctcgggaaatttggacagcagtccggag
ctatctacgtgggcGAAtttagagtggttaaccgccatcttgctactcataatgactggg
caaaccttgtttgggaagacagctcccgcgacttgctcgtatcatctaccactgctcaag
gttgtgacacgattgctcgttgGGAGACGCGCCAACGACGTAAAAGTACA
>Replication_DMS-1_Asn15Tyr
TCTGTCGTGAGCAACAGAACCGTCTCCccaccctcgggaaatttggacagcagtccggag
ctatctacgtgggcTACtttagagtggttaaccgccatcttgctactcataatgactggg
caaaccttgtttgggaagacagctcccgcgacttgctcgtatcatctaccactgctcaag
gttgtgacacgattgctcgttgGGAGACGCGCCAACGACGTAAAAGTACA
>Replication_DMS-1_Phe16Cys
TCTGTCGTGAGCAACAGAACCGTCTCCccaccctcgggaaatttggacagcagtccggag
ctatctacgtgggcaacTGTagagtggttaaccgccatcttgctactcataatgactggg
caaaccttgtttgggaagacagctcccgcgacttgctcgtatcatctaccactgctcaag
gttgtgacacgattgctcgttgGGAGACGCGCCAACGACGTAAAAGTACA
>Replication_DMS-1_Phe16Asp
TCTGTCGTGAGCAACAGAACCGTCTCCccaccctcgggaaatttggacagcagtccggag
ctatctacgtgggcaacGATagagtggttaaccgccatcttgctactcataatgactggg
caaaccttgtttgggaagacagctcccgcgacttgctcgtatcatctaccactgctcaag
gttgtgacacgattgctcgttgGGAGACGCGCCAACGACGTAAAAGTACA
>Replication_DMS-1_Phe16Ser
TCTGTCGTGAGCAACAGAACCGTCTCCccaccctcgggaaatttggacagcagtccggag
ctatctacgtgggcaacTCAagagtggttaaccgccatcttgctactcataatgactggg
caaaccttgtttgggaagacagctcccgcgacttgctcgtatcatctaccactgctcaag
gttgtgacacgattgctcgttgGGAGACGCGCCAACGACGTAAAAGTACA
>Replication_DMS-1_Phe16Gln
TCTGTCGTGAGCAACAGAACCGTCTCCccaccctcgggaaatttggacagcagtccggag
ctatctacgtgggcaacCAAagagtggttaaccgccatcttgctactcataatgactggg
caaaccttgtttgggaagacagctcccgcgacttgctcgtatcatctaccactgctcaag
gttgtgacacgattgctcgttgGGAGACGCGCCAACGACGTAAAAGTACA
>Replication_DMS-1_Phe16Met
TCTGTCGTGAGCAACAGAACCGTCTCCccaccctcgggaaatttggacagcagtccggag
ctatctacgtgggcaacATGagagtggttaaccgccatcttgctactcataatgactggg
caaaccttgtttgggaagacagctcccgcgacttgctcgtatcatctaccactgctcaag
gttgtgacacgattgctcgttgGGAGACGCGCCAACGACGTAAAAGTACA
>Replication_DMS-1_Phe16Asn
TCTGTCGTGAGCAACAGAACCGTCTCCccaccctcgggaaatttggacagcagtccggag
ctatctacgtgggcaacAACagagtggttaaccgccatcttgctactcataatgactggg
caaaccttgtttgggaagacagctcccgcgacttgctcgtatcatctaccactgctcaag
gttgtgacacgattgctcgttgGGAGACGCGCCAACGACGTAAAAGTACA
>Replication_DMS-1_Phe16Pro
TCTGTCGTGAGCAACAGAACCGTCTCCccaccctcgggaaatttggacagcagtccggag
ctatctacgtgggcaacCCAagagtggttaaccgccatcttgctactcataatgactggg
caaaccttgtttgggaagacagctcccgcgacttgctcgtatcatctaccactgctcaag
gttgtgacacgattgctcgttgGGAGACGCGCCAACGACGTAAAAGTACA
>Replication_DMS-1_Phe16Lys
TCTGTCGTGAGCAACAGAACCGTCTCCccaccctcgggaaatttggacagcagtccggag
ctatctacgtgggcaacAAGagagtggttaaccgccatcttgctactcataatgactggg
caaaccttgtttgggaagacagctcccgcgacttgctcgtatcatctaccactgctcaag
gttgtgacacgattgctcgttgGGAGACGCGCCAACGACGTAAAAGTACA
>Replication_DMS-1_Phe16Thr
TCTGTCGTGAGCAACAGAACCGTCTCCccaccctcgggaaatttggacagcagtccggag
ctatctacgtgggcaacACCagagtggttaaccgccatcttgctactcataatgactggg
caaaccttgtttgggaagacagctcccgcgacttgctcgtatcatctaccactgctcaag
gttgtgacacgattgctcgttgGGAGACGCGCCAACGACGTAAAAGTACA
>Replication_DMS-1_Phe16Ala
TCTGTCGTGAGCAACAGAACCGTCTCCccaccctcgggaaatttggacagcagtccggag
ctatctacgtgggcaacGCCagagtggttaaccgccatcttgctactcataatgactggg
caaaccttgtttgggaagacagctcccgcgacttgctcgtatcatctaccactgctcaag
gttgtgacacgattgctcgttgGGAGACGCGCCAACGACGTAAAAGTACA
>Replication_DMS-1_Phe16Gly
TCTGTCGTGAGCAACAGAACCGTCTCCccaccctcgggaaatttggacagcagtccggag
ctatctacgtgggcaacGGAagagtggttaaccgccatcttgctactcataatgactggg
caaaccttgtttgggaagacagctcccgcgacttgctcgtatcatctaccactgctcaag
gttgtgacacgattgctcgttgGGAGACGCGCCAACGACGTAAAAGTACA
>Replication_DMS-1_Phe16Ile
TCTGTCGTGAGCAACAGAACCGTCTCCccaccctcgggaaatttggacagcagtccggag
ctatctacgtgggcaacATAagagtggttaaccgccatcttgctactcataatgactggg
caaaccttgtttgggaagacagctcccgcgacttgctcgtatcatctaccactgctcaag
gttgtgacacgattgctcgttgGGAGACGCGCCAACGACGTAAAAGTACA
>Replication_DMS-1_Phe16Leu
TCTGTCGTGAGCAACAGAACCGTCTCCccaccctcgggaaatttggacagcagtccggag
ctatctacgtgggcaacTTGagagtggttaaccgccatcttgctactcataatgactggg
caaaccttgtttgggaagacagctcccgcgacttgctcgtatcatctaccactgctcaag
gttgtgacacgattgctcgttgGGAGACGCGCCAACGACGTAAAAGTACA
>Replication_DMS-1_Phe16His
TCTGTCGTGAGCAACAGAACCGTCTCCccaccctcgggaaatttggacagcagtccggag
ctatctacgtgggcaacCATagagtggttaaccgccatcttgctactcataatgactggg
caaaccttgtttgggaagacagctcccgcgacttgctcgtatcatctaccactgctcaag
gttgtgacacgattgctcgttgGGAGACGCGCCAACGACGTAAAAGTACA
>Replication_DMS-1_Phe16Arg
TCTGTCGTGAGCAACAGAACCGTCTCCccaccctcgggaaatttggacagcagtccggag
ctatctacgtgggcaacAGAagagtggttaaccgccatcttgctactcataatgactggg
caaaccttgtttgggaagacagctcccgcgacttgctcgtatcatctaccactgctcaag
gttgtgacacgattgctcgttgGGAGACGCGCCAACGACGTAAAAGTACA
>Replication_DMS-1_Phe16Trp
TCTGTCGTGAGCAACAGAACCGTCTCCccaccctcgggaaatttggacagcagtccggag
ctatctacgtgggcaacTGGagagtggttaaccgccatcttgctactcataatgactggg
caaaccttgtttgggaagacagctcccgcgacttgctcgtatcatctaccactgctcaag
gttgtgacacgattgctcgttgGGAGACGCGCCAACGACGTAAAAGTACA
>Replication_DMS-1_Phe16Val
TCTGTCGTGAGCAACAGAACCGTCTCCccaccctcgggaaatttggacagcagtccggag
ctatctacgtgggcaacGTAagagtggttaaccgccatcttgctactcataatgactggg
caaaccttgtttgggaagacagctcccgcgacttgctcgtatcatctaccactgctcaag
gttgtgacacgattgctcgttgGGAGACGCGCCAACGACGTAAAAGTACA
>Replication_DMS-1_Phe16Glu
TCTGTCGTGAGCAACAGAACCGTCTCCccaccctcgggaaatttggacagcagtccggag
ctatctacgtgggcaacGAAagagtggttaaccgccatcttgctactcataatgactggg
caaaccttgtttgggaagacagctcccgcgacttgctcgtatcatctaccactgctcaag
gttgtgacacgattgctcgttgGGAGACGCGCCAACGACGTAAAAGTACA
>Replication_DMS-1_Phe16Tyr
TCTGTCGTGAGCAACAGAACCGTCTCCccaccctcgggaaatttggacagcagtccggag
ctatctacgtgggcaacTATagagtggttaaccgccatcttgctactcataatgactggg
caaaccttgtttgggaagacagctcccgcgacttgctcgtatcatctaccactgctcaag
gttgtgacacgattgctcgttgGGAGACGCGCCAACGACGTAAAAGTACA
>Replication_DMS-1_Arg17Cys
TCTGTCGTGAGCAACAGAACCGTCTCCccaccctcgggaaatttggacagcagtccggag
ctatctacgtgggcaactttTGTgtggttaaccgccatcttgctactcataatgactggg
caaaccttgtttgggaagacagctcccgcgacttgctcgtatcatctaccactgctcaag
gttgtgacacgattgctcgttgGGAGACGCGCCAACGACGTAAAAGTACA
>Replication_DMS-1_Arg17Asp
TCTGTCGTGAGCAACAGAACCGTCTCCccaccctcgggaaatttggacagcagtccggag
ctatctacgtgggcaactttGACgtggttaaccgccatcttgctactcataatgactggg
caaaccttgtttgggaagacagctcccgcgacttgctcgtatcatctaccactgctcaag
gttgtgacacgattgctcgttgGGAGACGCGCCAACGACGTAAAAGTACA
>Replication_DMS-1_Arg17Ser
TCTGTCGTGAGCAACAGAACCGTCTCCccaccctcgggaaatttggacagcagtccggag
ctatctacgtgggcaactttTCAgtggttaaccgccatcttgctactcataatgactggg
caaaccttgtttgggaagacagctcccgcgacttgctcgtatcatctaccactgctcaag
gttgtgacacgattgctcgttgGGAGACGCGCCAACGACGTAAAAGTACA
>Replication_DMS-1_Arg17Gln
TCTGTCGTGAGCAACAGAACCGTCTCCccaccctcgggaaatttggacagcagtccggag
ctatctacgtgggcaactttCAGgtggttaaccgccatcttgctactcataatgactggg
caaaccttgtttgggaagacagctcccgcgacttgctcgtatcatctaccactgctcaag
gttgtgacacgattgctcgttgGGAGACGCGCCAACGACGTAAAAGTACA
>Replication_DMS-1_Arg17Met
TCTGTCGTGAGCAACAGAACCGTCTCCccaccctcgggaaatttggacagcagtccggag
ctatctacgtgggcaactttATGgtggttaaccgccatcttgctactcataatgactggg
caaaccttgtttgggaagacagctcccgcgacttgctcgtatcatctaccactgctcaag
gttgtgacacgattgctcgttgGGAGACGCGCCAACGACGTAAAAGTACA
>Replication_DMS-1_Arg17Asn
TCTGTCGTGAGCAACAGAACCGTCTCCccaccctcgggaaatttggacagcagtccggag
ctatctacgtgggcaactttAACgtggttaaccgccatcttgctactcataatgactggg
caaaccttgtttgggaagacagctcccgcgacttgctcgtatcatctaccactgctcaag
gttgtgacacgattgctcgttgGGAGACGCGCCAACGACGTAAAAGTACA
>Replication_DMS-1_Arg17Pro
TCTGTCGTGAGCAACAGAACCGTCTCCccaccctcgggaaatttggacagcagtccggag
ctatctacgtgggcaactttCCGgtggttaaccgccatcttgctactcataatgactggg
caaaccttgtttgggaagacagctcccgcgacttgctcgtatcatctaccactgctcaag
gttgtgacacgattgctcgttgGGAGACGCGCCAACGACGTAAAAGTACA
>Replication_DMS-1_Arg17Lys
TCTGTCGTGAGCAACAGAACCGTCTCCccaccctcgggaaatttggacagcagtccggag
ctatctacgtgggcaactttAAGgtggttaaccgccatcttgctactcataatgactggg
caaaccttgtttgggaagacagctcccgcgacttgctcgtatcatctaccactgctcaag
gttgtgacacgattgctcgttgGGAGACGCGCCAACGACGTAAAAGTACA
>Replication_DMS-1_Arg17Thr
TCTGTCGTGAGCAACAGAACCGTCTCCccaccctcgggaaatttggacagcagtccggag
ctatctacgtgggcaactttACAgtggttaaccgccatcttgctactcataatgactggg
caaaccttgtttgggaagacagctcccgcgacttgctcgtatcatctaccactgctcaag
gttgtgacacgattgctcgttgGGAGACGCGCCAACGACGTAAAAGTACA
>Replication_DMS-1_Arg17Phe
TCTGTCGTGAGCAACAGAACCGTCTCCccaccctcgggaaatttggacagcagtccggag
ctatctacgtgggcaactttTTCgtggttaaccgccatcttgctactcataatgactggg
caaaccttgtttgggaagacagctcccgcgacttgctcgtatcatctaccactgctcaag
gttgtgacacgattgctcgttgGGAGACGCGCCAACGACGTAAAAGTACA
>Replication_DMS-1_Arg17Ala
TCTGTCGTGAGCAACAGAACCGTCTCCccaccctcgggaaatttggacagcagtccggag
ctatctacgtgggcaactttGCAgtggttaaccgccatcttgctactcataatgactggg
caaaccttgtttgggaagacagctcccgcgacttgctcgtatcatctaccactgctcaag
gttgtgacacgattgctcgttgGGAGACGCGCCAACGACGTAAAAGTACA
>Replication_DMS-1_Arg17Gly
TCTGTCGTGAGCAACAGAACCGTCTCCccaccctcgggaaatttggacagcagtccggag
ctatctacgtgggcaactttGGCgtggttaaccgccatcttgctactcataatgactggg
caaaccttgtttgggaagacagctcccgcgacttgctcgtatcatctaccactgctcaag
gttgtgacacgattgctcgttgGGAGACGCGCCAACGACGTAAAAGTACA
>Replication_DMS-1_Arg17Ile
TCTGTCGTGAGCAACAGAACCGTCTCCccaccctcgggaaatttggacagcagtccggag
ctatctacgtgggcaactttATCgtggttaaccgccatcttgctactcataatgactggg
caaaccttgtttgggaagacagctcccgcgacttgctcgtatcatctaccactgctcaag
gttgtgacacgattgctcgttgGGAGACGCGCCAACGACGTAAAAGTACA
>Replication_DMS-1_Arg17Leu
TCTGTCGTGAGCAACAGAACCGTCTCCccaccctcgggaaatttggacagcagtccggag
ctatctacgtgggcaactttCTGgtggttaaccgccatcttgctactcataatgactggg
caaaccttgtttgggaagacagctcccgcgacttgctcgtatcatctaccactgctcaag
gttgtgacacgattgctcgttgGGAGACGCGCCAACGACGTAAAAGTACA
>Replication_DMS-1_Arg17His
TCTGTCGTGAGCAACAGAACCGTCTCCccaccctcgggaaatttggacagcagtccggag
ctatctacgtgggcaactttCACgtggttaaccgccatcttgctactcataatgactggg
caaaccttgtttgggaagacagctcccgcgacttgctcgtatcatctaccactgctcaag
gttgtgacacgattgctcgttgGGAGACGCGCCAACGACGTAAAAGTACA
>Replication_DMS-1_Arg17Trp
TCTGTCGTGAGCAACAGAACCGTCTCCccaccctcgggaaatttggacagcagtccggag
ctatctacgtgggcaactttTGGgtggttaaccgccatcttgctactcataatgactggg
caaaccttgtttgggaagacagctcccgcgacttgctcgtatcatctaccactgctcaag
gttgtgacacgattgctcgttgGGAGACGCGCCAACGACGTAAAAGTACA
>Replication_DMS-1_Arg17Val
TCTGTCGTGAGCAACAGAACCGTCTCCccaccctcgggaaatttggacagcagtccggag
ctatctacgtgggcaactttGTTgtggttaaccgccatcttgctactcataatgactggg
caaaccttgtttgggaagacagctcccgcgacttgctcgtatcatctaccactgctcaag
gttgtgacacgattgctcgttgGGAGACGCGCCAACGACGTAAAAGTACA
>Replication_DMS-1_Arg17Glu
TCTGTCGTGAGCAACAGAACCGTCTCCccaccctcgggaaatttggacagcagtccggag
ctatctacgtgggcaactttGAAgtggttaaccgccatcttgctactcataatgactggg
caaaccttgtttgggaagacagctcccgcgacttgctcgtatcatctaccactgctcaag
gttgtgacacgattgctcgttgGGAGACGCGCCAACGACGTAAAAGTACA
>Replication_DMS-1_Arg17Tyr
TCTGTCGTGAGCAACAGAACCGTCTCCccaccctcgggaaatttggacagcagtccggag
ctatctacgtgggcaactttTACgtggttaaccgccatcttgctactcataatgactggg
caaaccttgtttgggaagacagctcccgcgacttgctcgtatcatctaccactgctcaag
gttgtgacacgattgctcgttgGGAGACGCGCCAACGACGTAAAAGTACA
>Replication_DMS-1_Val18Cys
TCTGTCGTGAGCAACAGAACCGTCTCCccaccctcgggaaatttggacagcagtccggag
ctatctacgtgggcaactttagaTGTgttaaccgccatcttgctactcataatgactggg
caaaccttgtttgggaagacagctcccgcgacttgctcgtatcatctaccactgctcaag
gttgtgacacgattgctcgttgGGAGACGCGCCAACGACGTAAAAGTACA
>Replication_DMS-1_Val18Asp
TCTGTCGTGAGCAACAGAACCGTCTCCccaccctcgggaaatttggacagcagtccggag
ctatctacgtgggcaactttagaGATgttaaccgccatcttgctactcataatgactggg
caaaccttgtttgggaagacagctcccgcgacttgctcgtatcatctaccactgctcaag
gttgtgacacgattgctcgttgGGAGACGCGCCAACGACGTAAAAGTACA
>Replication_DMS-1_Val18Ser
TCTGTCGTGAGCAACAGAACCGTCTCCccaccctcgggaaatttggacagcagtccggag
ctatctacgtgggcaactttagaTCTgttaaccgccatcttgctactcataatgactggg
caaaccttgtttgggaagacagctcccgcgacttgctcgtatcatctaccactgctcaag
gttgtgacacgattgctcgttgGGAGACGCGCCAACGACGTAAAAGTACA
>Replication_DMS-1_Val18Gln
TCTGTCGTGAGCAACAGAACCGTCTCCccaccctcgggaaatttggacagcagtccggag
ctatctacgtgggcaactttagaCAAgttaaccgccatcttgctactcataatgactggg
caaaccttgtttgggaagacagctcccgcgacttgctcgtatcatctaccactgctcaag
gttgtgacacgattgctcgttgGGAGACGCGCCAACGACGTAAAAGTACA
>Replication_DMS-1_Val18Met
TCTGTCGTGAGCAACAGAACCGTCTCCccaccctcgggaaatttggacagcagtccggag
ctatctacgtgggcaactttagaATGgttaaccgccatcttgctactcataatgactggg
caaaccttgtttgggaagacagctcccgcgacttgctcgtatcatctaccactgctcaag
gttgtgacacgattgctcgttgGGAGACGCGCCAACGACGTAAAAGTACA
>Replication_DMS-1_Val18Asn
TCTGTCGTGAGCAACAGAACCGTCTCCccaccctcgggaaatttggacagcagtccggag
ctatctacgtgggcaactttagaAATgttaaccgccatcttgctactcataatgactggg
caaaccttgtttgggaagacagctcccgcgacttgctcgtatcatctaccactgctcaag
gttgtgacacgattgctcgttgGGAGACGCGCCAACGACGTAAAAGTACA
>Replication_DMS-1_Val18Pro
TCTGTCGTGAGCAACAGAACCGTCTCCccaccctcgggaaatttggacagcagtccggag
ctatctacgtgggcaactttagaCCCgttaaccgccatcttgctactcataatgactggg
caaaccttgtttgggaagacagctcccgcgacttgctcgtatcatctaccactgctcaag
gttgtgacacgattgctcgttgGGAGACGCGCCAACGACGTAAAAGTACA
>Replication_DMS-1_Val18Lys
TCTGTCGTGAGCAACAGAACCGTCTCCccaccctcgggaaatttggacagcagtccggag
ctatctacgtgggcaactttagaAAAgttaaccgccatcttgctactcataatgactggg
caaaccttgtttgggaagacagctcccgcgacttgctcgtatcatctaccactgctcaag
gttgtgacacgattgctcgttgGGAGACGCGCCAACGACGTAAAAGTACA
>Replication_DMS-1_Val18Thr
TCTGTCGTGAGCAACAGAACCGTCTCCccaccctcgggaaatttggacagcagtccggag
ctatctacgtgggcaactttagaACTgttaaccgccatcttgctactcataatgactggg
caaaccttgtttgggaagacagctcccgcgacttgctcgtatcatctaccactgctcaag
gttgtgacacgattgctcgttgGGAGACGCGCCAACGACGTAAAAGTACA
>Replication_DMS-1_Val18Phe
TCTGTCGTGAGCAACAGAACCGTCTCCccaccctcgggaaatttggacagcagtccggag
ctatctacgtgggcaactttagaTTTgttaaccgccatcttgctactcataatgactggg
caaaccttgtttgggaagacagctcccgcgacttgctcgtatcatctaccactgctcaag
gttgtgacacgattgctcgttgGGAGACGCGCCAACGACGTAAAAGTACA
>Replication_DMS-1_Val18Ala
TCTGTCGTGAGCAACAGAACCGTCTCCccaccctcgggaaatttggacagcagtccggag
ctatctacgtgggcaactttagaGCAgttaaccgccatcttgctactcataatgactggg
caaaccttgtttgggaagacagctcccgcgacttgctcgtatcatctaccactgctcaag
gttgtgacacgattgctcgttgGGAGACGCGCCAACGACGTAAAAGTACA
>Replication_DMS-1_Val18Gly
TCTGTCGTGAGCAACAGAACCGTCTCCccaccctcgggaaatttggacagcagtccggag
ctatctacgtgggcaactttagaGGTgttaaccgccatcttgctactcataatgactggg
caaaccttgtttgggaagacagctcccgcgacttgctcgtatcatctaccactgctcaag
gttgtgacacgattgctcgttgGGAGACGCGCCAACGACGTAAAAGTACA
>Replication_DMS-1_Val18Ile
TCTGTCGTGAGCAACAGAACCGTCTCCccaccctcgggaaatttggacagcagtccggag
ctatctacgtgggcaactttagaATTgttaaccgccatcttgctactcataatgactggg
caaaccttgtttgggaagacagctcccgcgacttgctcgtatcatctaccactgctcaag
gttgtgacacgattgctcgttgGGAGACGCGCCAACGACGTAAAAGTACA
>Replication_DMS-1_Val18Leu
TCTGTCGTGAGCAACAGAACCGTCTCCccaccctcgggaaatttggacagcagtccggag
ctatctacgtgggcaactttagaTTGgttaaccgccatcttgctactcataatgactggg
caaaccttgtttgggaagacagctcccgcgacttgctcgtatcatctaccactgctcaag
gttgtgacacgattgctcgttgGGAGACGCGCCAACGACGTAAAAGTACA
>Replication_DMS-1_Val18His
TCTGTCGTGAGCAACAGAACCGTCTCCccaccctcgggaaatttggacagcagtccggag
ctatctacgtgggcaactttagaCATgttaaccgccatcttgctactcataatgactggg
caaaccttgtttgggaagacagctcccgcgacttgctcgtatcatctaccactgctcaag
gttgtgacacgattgctcgttgGGAGACGCGCCAACGACGTAAAAGTACA
>Replication_DMS-1_Val18Arg
TCTGTCGTGAGCAACAGAACCGTCTCCccaccctcgggaaatttggacagcagtccggag
ctatctacgtgggcaactttagaCGCgttaaccgccatcttgctactcataatgactggg
caaaccttgtttgggaagacagctcccgcgacttgctcgtatcatctaccactgctcaag
gttgtgacacgattgctcgttgGGAGACGCGCCAACGACGTAAAAGTACA
>Replication_DMS-1_Val18Trp
TCTGTCGTGAGCAACAGAACCGTCTCCccaccctcgggaaatttggacagcagtccggag
ctatctacgtgggcaactttagaTGGgttaaccgccatcttgctactcataatgactggg
caaaccttgtttgggaagacagctcccgcgacttgctcgtatcatctaccactgctcaag
gttgtgacacgattgctcgttgGGAGACGCGCCAACGACGTAAAAGTACA
>Replication_DMS-1_Val18Glu
TCTGTCGTGAGCAACAGAACCGTCTCCccaccctcgggaaatttggacagcagtccggag
ctatctacgtgggcaactttagaGAAgttaaccgccatcttgctactcataatgactggg
caaaccttgtttgggaagacagctcccgcgacttgctcgtatcatctaccactgctcaag
gttgtgacacgattgctcgttgGGAGACGCGCCAACGACGTAAAAGTACA
>Replication_DMS-1_Val18Tyr
TCTGTCGTGAGCAACAGAACCGTCTCCccaccctcgggaaatttggacagcagtccggag
ctatctacgtgggcaactttagaTACgttaaccgccatcttgctactcataatgactggg
caaaccttgtttgggaagacagctcccgcgacttgctcgtatcatctaccactgctcaag
gttgtgacacgattgctcgttgGGAGACGCGCCAACGACGTAAAAGTACA
>Replication_DMS-1_Val19Cys
TCTGTCGTGAGCAACAGAACCGTCTCCccaccctcgggaaatttggacagcagtccggag
ctatctacgtgggcaactttagagtgTGTaaccgccatcttgctactcataatgactggg
caaaccttgtttgggaagacagctcccgcgacttgctcgtatcatctaccactgctcaag
gttgtgacacgattgctcgttgGGAGACGCGCCAACGACGTAAAAGTACA
>Replication_DMS-1_Val19Asp
TCTGTCGTGAGCAACAGAACCGTCTCCccaccctcgggaaatttggacagcagtccggag
ctatctacgtgggcaactttagagtgGACaaccgccatcttgctactcataatgactggg
caaaccttgtttgggaagacagctcccgcgacttgctcgtatcatctaccactgctcaag
gttgtgacacgattgctcgttgGGAGACGCGCCAACGACGTAAAAGTACA
>Replication_DMS-1_Val19Ser
TCTGTCGTGAGCAACAGAACCGTCTCCccaccctcgggaaatttggacagcagtccggag
ctatctacgtgggcaactttagagtgAGCaaccgccatcttgctactcataatgactggg
caaaccttgtttgggaagacagctcccgcgacttgctcgtatcatctaccactgctcaag
gttgtgacacgattgctcgttgGGAGACGCGCCAACGACGTAAAAGTACA
>Replication_DMS-1_Val19Gln
TCTGTCGTGAGCAACAGAACCGTCTCCccaccctcgggaaatttggacagcagtccggag
ctatctacgtgggcaactttagagtgCAGaaccgccatcttgctactcataatgactggg
caaaccttgtttgggaagacagctcccgcgacttgctcgtatcatctaccactgctcaag
gttgtgacacgattgctcgttgGGAGACGCGCCAACGACGTAAAAGTACA
>Replication_DMS-1_Val19Met
TCTGTCGTGAGCAACAGAACCGTCTCCccaccctcgggaaatttggacagcagtccggag
ctatctacgtgggcaactttagagtgATGaaccgccatcttgctactcataatgactggg
caaaccttgtttgggaagacagctcccgcgacttgctcgtatcatctaccactgctcaag
gttgtgacacgattgctcgttgGGAGACGCGCCAACGACGTAAAAGTACA
>Replication_DMS-1_Val19Asn
TCTGTCGTGAGCAACAGAACCGTCTCCccaccctcgggaaatttggacagcagtccggag
ctatctacgtgggcaactttagagtgAACaaccgccatcttgctactcataatgactggg
caaaccttgtttgggaagacagctcccgcgacttgctcgtatcatctaccactgctcaag
gttgtgacacgattgctcgttgGGAGACGCGCCAACGACGTAAAAGTACA
>Replication_DMS-1_Val19Pro
TCTGTCGTGAGCAACAGAACCGTCTCCccaccctcgggaaatttggacagcagtccggag
ctatctacgtgggcaactttagagtgCCCaaccgccatcttgctactcataatgactggg
caaaccttgtttgggaagacagctcccgcgacttgctcgtatcatctaccactgctcaag
gttgtgacacgattgctcgttgGGAGACGCGCCAACGACGTAAAAGTACA
>Replication_DMS-1_Val19Lys
TCTGTCGTGAGCAACAGAACCGTCTCCccaccctcgggaaatttggacagcagtccggag
ctatctacgtgggcaactttagagtgAAGaaccgccatcttgctactcataatgactggg
caaaccttgtttgggaagacagctcccgcgacttgctcgtatcatctaccactgctcaag
gttgtgacacgattgctcgttgGGAGACGCGCCAACGACGTAAAAGTACA
>Replication_DMS-1_Val19Thr
TCTGTCGTGAGCAACAGAACCGTCTCCccaccctcgggaaatttggacagcagtccggag
ctatctacgtgggcaactttagagtgACCaaccgccatcttgctactcataatgactggg
caaaccttgtttgggaagacagctcccgcgacttgctcgtatcatctaccactgctcaag
gttgtgacacgattgctcgttgGGAGACGCGCCAACGACGTAAAAGTACA
>Replication_DMS-1_Val19Phe
TCTGTCGTGAGCAACAGAACCGTCTCCccaccctcgggaaatttggacagcagtccggag
ctatctacgtgggcaactttagagtgTTTaaccgccatcttgctactcataatgactggg
caaaccttgtttgggaagacagctcccgcgacttgctcgtatcatctaccactgctcaag
gttgtgacacgattgctcgttgGGAGACGCGCCAACGACGTAAAAGTACA
>Replication_DMS-1_Val19Ala
TCTGTCGTGAGCAACAGAACCGTCTCCccaccctcgggaaatttggacagcagtccggag
ctatctacgtgggcaactttagagtgGCGaaccgccatcttgctactcataatgactggg
caaaccttgtttgggaagacagctcccgcgacttgctcgtatcatctaccactgctcaag
gttgtgacacgattgctcgttgGGAGACGCGCCAACGACGTAAAAGTACA
>Replication_DMS-1_Val19Gly
TCTGTCGTGAGCAACAGAACCGTCTCCccaccctcgggaaatttggacagcagtccggag
ctatctacgtgggcaactttagagtgGGGaaccgccatcttgctactcataatgactggg
caaaccttgtttgggaagacagctcccgcgacttgctcgtatcatctaccactgctcaag
gttgtgacacgattgctcgttgGGAGACGCGCCAACGACGTAAAAGTACA
>Replication_DMS-1_Val19Ile
TCTGTCGTGAGCAACAGAACCGTCTCCccaccctcgggaaatttggacagcagtccggag
ctatctacgtgggcaactttagagtgATTaaccgccatcttgctactcataatgactggg
caaaccttgtttgggaagacagctcccgcgacttgctcgtatcatctaccactgctcaag
gttgtgacacgattgctcgttgGGAGACGCGCCAACGACGTAAAAGTACA
>Replication_DMS-1_Val19Leu
TCTGTCGTGAGCAACAGAACCGTCTCCccaccctcgggaaatttggacagcagtccggag
ctatctacgtgggcaactttagagtgCTGaaccgccatcttgctactcataatgactggg
caaaccttgtttgggaagacagctcccgcgacttgctcgtatcatctaccactgctcaag
gttgtgacacgattgctcgttgGGAGACGCGCCAACGACGTAAAAGTACA
>Replication_DMS-1_Val19His
TCTGTCGTGAGCAACAGAACCGTCTCCccaccctcgggaaatttggacagcagtccggag
ctatctacgtgggcaactttagagtgCATaaccgccatcttgctactcataatgactggg
caaaccttgtttgggaagacagctcccgcgacttgctcgtatcatctaccactgctcaag
gttgtgacacgattgctcgttgGGAGACGCGCCAACGACGTAAAAGTACA
>Replication_DMS-1_Val19Arg
TCTGTCGTGAGCAACAGAACCGTCTCCccaccctcgggaaatttggacagcagtccggag
ctatctacgtgggcaactttagagtgCGTaaccgccatcttgctactcataatgactggg
caaaccttgtttgggaagacagctcccgcgacttgctcgtatcatctaccactgctcaag
gttgtgacacgattgctcgttgGGAGACGCGCCAACGACGTAAAAGTACA
>Replication_DMS-1_Val19Trp
TCTGTCGTGAGCAACAGAACCGTCTCCccaccctcgggaaatttggacagcagtccggag
ctatctacgtgggcaactttagagtgTGGaaccgccatcttgctactcataatgactggg
caaaccttgtttgggaagacagctcccgcgacttgctcgtatcatctaccactgctcaag
gttgtgacacgattgctcgttgGGAGACGCGCCAACGACGTAAAAGTACA
>Replication_DMS-1_Val19Glu
TCTGTCGTGAGCAACAGAACCGTCTCCccaccctcgggaaatttggacagcagtccggag
ctatctacgtgggcaactttagagtgGAGaaccgccatcttgctactcataatgactggg
caaaccttgtttgggaagacagctcccgcgacttgctcgtatcatctaccactgctcaag
gttgtgacacgattgctcgttgGGAGACGCGCCAACGACGTAAAAGTACA
>Replication_DMS-1_Val19Tyr
TCTGTCGTGAGCAACAGAACCGTCTCCccaccctcgggaaatttggacagcagtccggag
ctatctacgtgggcaactttagagtgTACaaccgccatcttgctactcataatgactggg
caaaccttgtttgggaagacagctcccgcgacttgctcgtatcatctaccactgctcaag
gttgtgacacgattgctcgttgGGAGACGCGCCAACGACGTAAAAGTACA
>Replication_DMS-1_Asn20Cys
TCTGTCGTGAGCAACAGAACCGTCTCCccaccctcgggaaatttggacagcagtccggag
ctatctacgtgggcaactttagagtggttTGTcgccatcttgctactcataatgactggg
caaaccttgtttgggaagacagctcccgcgacttgctcgtatcatctaccactgctcaag
gttgtgacacgattgctcgttgGGAGACGCGCCAACGACGTAAAAGTACA
>Replication_DMS-1_Asn20Asp
TCTGTCGTGAGCAACAGAACCGTCTCCccaccctcgggaaatttggacagcagtccggag
ctatctacgtgggcaactttagagtggttGACcgccatcttgctactcataatgactggg
caaaccttgtttgggaagacagctcccgcgacttgctcgtatcatctaccactgctcaag
gttgtgacacgattgctcgttgGGAGACGCGCCAACGACGTAAAAGTACA
>Replication_DMS-1_Asn20Ser
TCTGTCGTGAGCAACAGAACCGTCTCCccaccctcgggaaatttggacagcagtccggag
ctatctacgtgggcaactttagagtggttTCGcgccatcttgctactcataatgactggg
caaaccttgtttgggaagacagctcccgcgacttgctcgtatcatctaccactgctcaag
gttgtgacacgattgctcgttgGGAGACGCGCCAACGACGTAAAAGTACA
>Replication_DMS-1_Asn20Gln
TCTGTCGTGAGCAACAGAACCGTCTCCccaccctcgggaaatttggacagcagtccggag
ctatctacgtgggcaactttagagtggttCAGcgccatcttgctactcataatgactggg
caaaccttgtttgggaagacagctcccgcgacttgctcgtatcatctaccactgctcaag
gttgtgacacgattgctcgttgGGAGACGCGCCAACGACGTAAAAGTACA
>Replication_DMS-1_Asn20Met
TCTGTCGTGAGCAACAGAACCGTCTCCccaccctcgggaaatttggacagcagtccggag
ctatctacgtgggcaactttagagtggttATGcgccatcttgctactcataatgactggg
caaaccttgtttgggaagacagctcccgcgacttgctcgtatcatctaccactgctcaag
gttgtgacacgattgctcgttgGGAGACGCGCCAACGACGTAAAAGTACA
>Replication_DMS-1_Asn20Pro
TCTGTCGTGAGCAACAGAACCGTCTCCccaccctcgggaaatttggacagcagtccggag
ctatctacgtgggcaactttagagtggttCCAcgccatcttgctactcataatgactggg
caaaccttgtttgggaagacagctcccgcgacttgctcgtatcatctaccactgctcaag
gttgtgacacgattgctcgttgGGAGACGCGCCAACGACGTAAAAGTACA
>Replication_DMS-1_Asn20Lys
TCTGTCGTGAGCAACAGAACCGTCTCCccaccctcgggaaatttggacagcagtccggag
ctatctacgtgggcaactttagagtggttAAAcgccatcttgctactcataatgactggg
caaaccttgtttgggaagacagctcccgcgacttgctcgtatcatctaccactgctcaag
gttgtgacacgattgctcgttgGGAGACGCGCCAACGACGTAAAAGTACA
>Replication_DMS-1_Asn20Thr
TCTGTCGTGAGCAACAGAACCGTCTCCccaccctcgggaaatttggacagcagtccggag
ctatctacgtgggcaactttagagtggttACGcgccatcttgctactcataatgactggg
caaaccttgtttgggaagacagctcccgcgacttgctcgtatcatctaccactgctcaag
gttgtgacacgattgctcgttgGGAGACGCGCCAACGACGTAAAAGTACA
>Replication_DMS-1_Asn20Phe
TCTGTCGTGAGCAACAGAACCGTCTCCccaccctcgggaaatttggacagcagtccggag
ctatctacgtgggcaactttagagtggttTTTcgccatcttgctactcataatgactggg
caaaccttgtttgggaagacagctcccgcgacttgctcgtatcatctaccactgctcaag
gttgtgacacgattgctcgttgGGAGACGCGCCAACGACGTAAAAGTACA
>Replication_DMS-1_Asn20Ala
TCTGTCGTGAGCAACAGAACCGTCTCCccaccctcgggaaatttggacagcagtccggag
ctatctacgtgggcaactttagagtggttGCCcgccatcttgctactcataatgactggg
caaaccttgtttgggaagacagctcccgcgacttgctcgtatcatctaccactgctcaag
gttgtgacacgattgctcgttgGGAGACGCGCCAACGACGTAAAAGTACA
>Replication_DMS-1_Asn20Gly
TCTGTCGTGAGCAACAGAACCGTCTCCccaccctcgggaaatttggacagcagtccggag
ctatctacgtgggcaactttagagtggttGGAcgccatcttgctactcataatgactggg
caaaccttgtttgggaagacagctcccgcgacttgctcgtatcatctaccactgctcaag
gttgtgacacgattgctcgttgGGAGACGCGCCAACGACGTAAAAGTACA
>Replication_DMS-1_Asn20Ile
TCTGTCGTGAGCAACAGAACCGTCTCCccaccctcgggaaatttggacagcagtccggag
ctatctacgtgggcaactttagagtggttATTcgccatcttgctactcataatgactggg
caaaccttgtttgggaagacagctcccgcgacttgctcgtatcatctaccactgctcaag
gttgtgacacgattgctcgttgGGAGACGCGCCAACGACGTAAAAGTACA
>Replication_DMS-1_Asn20Leu
TCTGTCGTGAGCAACAGAACCGTCTCCccaccctcgggaaatttggacagcagtccggag
ctatctacgtgggcaactttagagtggttTTGcgccatcttgctactcataatgactggg
caaaccttgtttgggaagacagctcccgcgacttgctcgtatcatctaccactgctcaag
gttgtgacacgattgctcgttgGGAGACGCGCCAACGACGTAAAAGTACA
>Replication_DMS-1_Asn20His
TCTGTCGTGAGCAACAGAACCGTCTCCccaccctcgggaaatttggacagcagtccggag
ctatctacgtgggcaactttagagtggttCACcgccatcttgctactcataatgactggg
caaaccttgtttgggaagacagctcccgcgacttgctcgtatcatctaccactgctcaag
gttgtgacacgattgctcgttgGGAGACGCGCCAACGACGTAAAAGTACA
>Replication_DMS-1_Asn20Arg
TCTGTCGTGAGCAACAGAACCGTCTCCccaccctcgggaaatttggacagcagtccggag
ctatctacgtgggcaactttagagtggttCGTcgccatcttgctactcataatgactggg
caaaccttgtttgggaagacagctcccgcgacttgctcgtatcatctaccactgctcaag
gttgtgacacgattgctcgttgGGAGACGCGCCAACGACGTAAAAGTACA
>Replication_DMS-1_Asn20Trp
TCTGTCGTGAGCAACAGAACCGTCTCCccaccctcgggaaatttggacagcagtccggag
ctatctacgtgggcaactttagagtggttTGGcgccatcttgctactcataatgactggg
caaaccttgtttgggaagacagctcccgcgacttgctcgtatcatctaccactgctcaag
gttgtgacacgattgctcgttgGGAGACGCGCCAACGACGTAAAAGTACA
>Replication_DMS-1_Asn20Val
TCTGTCGTGAGCAACAGAACCGTCTCCccaccctcgggaaatttggacagcagtccggag
ctatctacgtgggcaactttagagtggttGTGcgccatcttgctactcataatgactggg
caaaccttgtttgggaagacagctcccgcgacttgctcgtatcatctaccactgctcaag
gttgtgacacgattgctcgttgGGAGACGCGCCAACGACGTAAAAGTACA
>Replication_DMS-1_Asn20Glu
TCTGTCGTGAGCAACAGAACCGTCTCCccaccctcgggaaatttggacagcagtccggag
ctatctacgtgggcaactttagagtggttGAGcgccatcttgctactcataatgactggg
caaaccttgtttgggaagacagctcccgcgacttgctcgtatcatctaccactgctcaag
gttgtgacacgattgctcgttgGGAGACGCGCCAACGACGTAAAAGTACA
>Replication_DMS-1_Asn20Tyr
TCTGTCGTGAGCAACAGAACCGTCTCCccaccctcgggaaatttggacagcagtccggag
ctatctacgtgggcaactttagagtggttTACcgccatcttgctactcataatgactggg
caaaccttgtttgggaagacagctcccgcgacttgctcgtatcatctaccactgctcaag
gttgtgacacgattgctcgttgGGAGACGCGCCAACGACGTAAAAGTACA
>Replication_DMS-1_Arg21Cys
TCTGTCGTGAGCAACAGAACCGTCTCCccaccctcgggaaatttggacagcagtccggag
ctatctacgtgggcaactttagagtggttaacTGCcatcttgctactcataatgactggg
caaaccttgtttgggaagacagctcccgcgacttgctcgtatcatctaccactgctcaag
gttgtgacacgattgctcgttgGGAGACGCGCCAACGACGTAAAAGTACA
>Replication_DMS-1_Arg21Asp
TCTGTCGTGAGCAACAGAACCGTCTCCccaccctcgggaaatttggacagcagtccggag
ctatctacgtgggcaactttagagtggttaacGACcatcttgctactcataatgactggg
caaaccttgtttgggaagacagctcccgcgacttgctcgtatcatctaccactgctcaag
gttgtgacacgattgctcgttgGGAGACGCGCCAACGACGTAAAAGTACA
>Replication_DMS-1_Arg21Ser
TCTGTCGTGAGCAACAGAACCGTCTCCccaccctcgggaaatttggacagcagtccggag
ctatctacgtgggcaactttagagtggttaacTCTcatcttgctactcataatgactggg
caaaccttgtttgggaagacagctcccgcgacttgctcgtatcatctaccactgctcaag
gttgtgacacgattgctcgttgGGAGACGCGCCAACGACGTAAAAGTACA
>Replication_DMS-1_Arg21Gln
TCTGTCGTGAGCAACAGAACCGTCTCCccaccctcgggaaatttggacagcagtccggag
ctatctacgtgggcaactttagagtggttaacCAGcatcttgctactcataatgactggg
caaaccttgtttgggaagacagctcccgcgacttgctcgtatcatctaccactgctcaag
gttgtgacacgattgctcgttgGGAGACGCGCCAACGACGTAAAAGTACA
>Replication_DMS-1_Arg21Met
TCTGTCGTGAGCAACAGAACCGTCTCCccaccctcgggaaatttggacagcagtccggag
ctatctacgtgggcaactttagagtggttaacATGcatcttgctactcataatgactggg
caaaccttgtttgggaagacagctcccgcgacttgctcgtatcatctaccactgctcaag
gttgtgacacgattgctcgttgGGAGACGCGCCAACGACGTAAAAGTACA
>Replication_DMS-1_Arg21Asn
TCTGTCGTGAGCAACAGAACCGTCTCCccaccctcgggaaatttggacagcagtccggag
ctatctacgtgggcaactttagagtggttaacAATcatcttgctactcataatgactggg
caaaccttgtttgggaagacagctcccgcgacttgctcgtatcatctaccactgctcaag
gttgtgacacgattgctcgttgGGAGACGCGCCAACGACGTAAAAGTACA
>Replication_DMS-1_Arg21Pro
TCTGTCGTGAGCAACAGAACCGTCTCCccaccctcgggaaatttggacagcagtccggag
ctatctacgtgggcaactttagagtggttaacCCAcatcttgctactcataatgactggg
caaaccttgtttgggaagacagctcccgcgacttgctcgtatcatctaccactgctcaag
gttgtgacacgattgctcgttgGGAGACGCGCCAACGACGTAAAAGTACA
>Replication_DMS-1_Arg21Lys
TCTGTCGTGAGCAACAGAACCGTCTCCccaccctcgggaaatttggacagcagtccggag
ctatctacgtgggcaactttagagtggttaacAAAcatcttgctactcataatgactggg
caaaccttgtttgggaagacagctcccgcgacttgctcgtatcatctaccactgctcaag
gttgtgacacgattgctcgttgGGAGACGCGCCAACGACGTAAAAGTACA
>Replication_DMS-1_Arg21Thr
TCTGTCGTGAGCAACAGAACCGTCTCCccaccctcgggaaatttggacagcagtccggag
ctatctacgtgggcaactttagagtggttaacACTcatcttgctactcataatgactggg
caaaccttgtttgggaagacagctcccgcgacttgctcgtatcatctaccactgctcaag
gttgtgacacgattgctcgttgGGAGACGCGCCAACGACGTAAAAGTACA
>Replication_DMS-1_Arg21Phe
TCTGTCGTGAGCAACAGAACCGTCTCCccaccctcgggaaatttggacagcagtccggag
ctatctacgtgggcaactttagagtggttaacTTTcatcttgctactcataatgactggg
caaaccttgtttgggaagacagctcccgcgacttgctcgtatcatctaccactgctcaag
gttgtgacacgattgctcgttgGGAGACGCGCCAACGACGTAAAAGTACA
>Replication_DMS-1_Arg21Ala
TCTGTCGTGAGCAACAGAACCGTCTCCccaccctcgggaaatttggacagcagtccggag
ctatctacgtgggcaactttagagtggttaacGCAcatcttgctactcataatgactggg
caaaccttgtttgggaagacagctcccgcgacttgctcgtatcatctaccactgctcaag
gttgtgacacgattgctcgttgGGAGACGCGCCAACGACGTAAAAGTACA
>Replication_DMS-1_Arg21Gly
TCTGTCGTGAGCAACAGAACCGTCTCCccaccctcgggaaatttggacagcagtccggag
ctatctacgtgggcaactttagagtggttaacGGAcatcttgctactcataatgactggg
caaaccttgtttgggaagacagctcccgcgacttgctcgtatcatctaccactgctcaag
gttgtgacacgattgctcgttgGGAGACGCGCCAACGACGTAAAAGTACA
>Replication_DMS-1_Arg21Ile
TCTGTCGTGAGCAACAGAACCGTCTCCccaccctcgggaaatttggacagcagtccggag
ctatctacgtgggcaactttagagtggttaacATAcatcttgctactcataatgactggg
caaaccttgtttgggaagacagctcccgcgacttgctcgtatcatctaccactgctcaag
gttgtgacacgattgctcgttgGGAGACGCGCCAACGACGTAAAAGTACA
>Replication_DMS-1_Arg21Leu
TCTGTCGTGAGCAACAGAACCGTCTCCccaccctcgggaaatttggacagcagtccggag
ctatctacgtgggcaactttagagtggttaacTTAcatcttgctactcataatgactggg
caaaccttgtttgggaagacagctcccgcgacttgctcgtatcatctaccactgctcaag
gttgtgacacgattgctcgttgGGAGACGCGCCAACGACGTAAAAGTACA
>Replication_DMS-1_Arg21His
TCTGTCGTGAGCAACAGAACCGTCTCCccaccctcgggaaatttggacagcagtccggag
ctatctacgtgggcaactttagagtggttaacCATcatcttgctactcataatgactggg
caaaccttgtttgggaagacagctcccgcgacttgctcgtatcatctaccactgctcaag
gttgtgacacgattgctcgttgGGAGACGCGCCAACGACGTAAAAGTACA
>Replication_DMS-1_Arg21Trp
TCTGTCGTGAGCAACAGAACCGTCTCCccaccctcgggaaatttggacagcagtccggag
ctatctacgtgggcaactttagagtggttaacTGGcatcttgctactcataatgactggg
caaaccttgtttgggaagacagctcccgcgacttgctcgtatcatctaccactgctcaag
gttgtgacacgattgctcgttgGGAGACGCGCCAACGACGTAAAAGTACA
>Replication_DMS-1_Arg21Val
TCTGTCGTGAGCAACAGAACCGTCTCCccaccctcgggaaatttggacagcagtccggag
ctatctacgtgggcaactttagagtggttaacGTAcatcttgctactcataatgactggg
caaaccttgtttgggaagacagctcccgcgacttgctcgtatcatctaccactgctcaag
gttgtgacacgattgctcgttgGGAGACGCGCCAACGACGTAAAAGTACA
>Replication_DMS-1_Arg21Glu
TCTGTCGTGAGCAACAGAACCGTCTCCccaccctcgggaaatttggacagcagtccggag
ctatctacgtgggcaactttagagtggttaacGAGcatcttgctactcataatgactggg
caaaccttgtttgggaagacagctcccgcgacttgctcgtatcatctaccactgctcaag
gttgtgacacgattgctcgttgGGAGACGCGCCAACGACGTAAAAGTACA
>Replication_DMS-1_Arg21Tyr
TCTGTCGTGAGCAACAGAACCGTCTCCccaccctcgggaaatttggacagcagtccggag
ctatctacgtgggcaactttagagtggttaacTACcatcttgctactcataatgactggg
caaaccttgtttgggaagacagctcccgcgacttgctcgtatcatctaccactgctcaag
gttgtgacacgattgctcgttgGGAGACGCGCCAACGACGTAAAAGTACA
>Replication_DMS-1_His22Cys
TCTGTCGTGAGCAACAGAACCGTCTCCccaccctcgggaaatttggacagcagtccggag
ctatctacgtgggcaactttagagtggttaaccgcTGTcttgctactcataatgactggg
caaaccttgtttgggaagacagctcccgcgacttgctcgtatcatctaccactgctcaag
gttgtgacacgattgctcgttgGGAGACGCGCCAACGACGTAAAAGTACA
>Replication_DMS-1_His22Asp
TCTGTCGTGAGCAACAGAACCGTCTCCccaccctcgggaaatttggacagcagtccggag
ctatctacgtgggcaactttagagtggttaaccgcGACcttgctactcataatgactggg
caaaccttgtttgggaagacagctcccgcgacttgctcgtatcatctaccactgctcaag
gttgtgacacgattgctcgttgGGAGACGCGCCAACGACGTAAAAGTACA
>Replication_DMS-1_His22Ser
TCTGTCGTGAGCAACAGAACCGTCTCCccaccctcgggaaatttggacagcagtccggag
ctatctacgtgggcaactttagagtggttaaccgcAGTcttgctactcataatgactggg
caaaccttgtttgggaagacagctcccgcgacttgctcgtatcatctaccactgctcaag
gttgtgacacgattgctcgttgGGAGACGCGCCAACGACGTAAAAGTACA
>Replication_DMS-1_His22Gln
TCTGTCGTGAGCAACAGAACCGTCTCCccaccctcgggaaatttggacagcagtccggag
ctatctacgtgggcaactttagagtggttaaccgcCAActtgctactcataatgactggg
caaaccttgtttgggaagacagctcccgcgacttgctcgtatcatctaccactgctcaag
gttgtgacacgattgctcgttgGGAGACGCGCCAACGACGTAAAAGTACA
>Replication_DMS-1_His22Met
TCTGTCGTGAGCAACAGAACCGTCTCCccaccctcgggaaatttggacagcagtccggag
ctatctacgtgggcaactttagagtggttaaccgcATGcttgctactcataatgactggg
caaaccttgtttgggaagacagctcccgcgacttgctcgtatcatctaccactgctcaag
gttgtgacacgattgctcgttgGGAGACGCGCCAACGACGTAAAAGTACA
>Replication_DMS-1_His22Asn
TCTGTCGTGAGCAACAGAACCGTCTCCccaccctcgggaaatttggacagcagtccggag
ctatctacgtgggcaactttagagtggttaaccgcAACcttgctactcataatgactggg
caaaccttgtttgggaagacagctcccgcgacttgctcgtatcatctaccactgctcaag
gttgtgacacgattgctcgttgGGAGACGCGCCAACGACGTAAAAGTACA
>Replication_DMS-1_His22Pro
TCTGTCGTGAGCAACAGAACCGTCTCCccaccctcgggaaatttggacagcagtccggag
ctatctacgtgggcaactttagagtggttaaccgcCCTcttgctactcataatgactggg
caaaccttgtttgggaagacagctcccgcgacttgctcgtatcatctaccactgctcaag
gttgtgacacgattgctcgttgGGAGACGCGCCAACGACGTAAAAGTACA
>Replication_DMS-1_His22Lys
TCTGTCGTGAGCAACAGAACCGTCTCCccaccctcgggaaatttggacagcagtccggag
ctatctacgtgggcaactttagagtggttaaccgcAAActtgctactcataatgactggg
caaaccttgtttgggaagacagctcccgcgacttgctcgtatcatctaccactgctcaag
gttgtgacacgattgctcgttgGGAGACGCGCCAACGACGTAAAAGTACA
>Replication_DMS-1_His22Thr
TCTGTCGTGAGCAACAGAACCGTCTCCccaccctcgggaaatttggacagcagtccggag
ctatctacgtgggcaactttagagtggttaaccgcACActtgctactcataatgactggg
caaaccttgtttgggaagacagctcccgcgacttgctcgtatcatctaccactgctcaag
gttgtgacacgattgctcgttgGGAGACGCGCCAACGACGTAAAAGTACA
>Replication_DMS-1_His22Phe
TCTGTCGTGAGCAACAGAACCGTCTCCccaccctcgggaaatttggacagcagtccggag
ctatctacgtgggcaactttagagtggttaaccgcTTTcttgctactcataatgactggg
caaaccttgtttgggaagacagctcccgcgacttgctcgtatcatctaccactgctcaag
gttgtgacacgattgctcgttgGGAGACGCGCCAACGACGTAAAAGTACA
>Replication_DMS-1_His22Ala
TCTGTCGTGAGCAACAGAACCGTCTCCccaccctcgggaaatttggacagcagtccggag
ctatctacgtgggcaactttagagtggttaaccgcGCCcttgctactcataatgactggg
caaaccttgtttgggaagacagctcccgcgacttgctcgtatcatctaccactgctcaag
gttgtgacacgattgctcgttgGGAGACGCGCCAACGACGTAAAAGTACA
>Replication_DMS-1_His22Gly
TCTGTCGTGAGCAACAGAACCGTCTCCccaccctcgggaaatttggacagcagtccggag
ctatctacgtgggcaactttagagtggttaaccgcGGGcttgctactcataatgactggg
caaaccttgtttgggaagacagctcccgcgacttgctcgtatcatctaccactgctcaag
gttgtgacacgattgctcgttgGGAGACGCGCCAACGACGTAAAAGTACA
>Replication_DMS-1_His22Ile
TCTGTCGTGAGCAACAGAACCGTCTCCccaccctcgggaaatttggacagcagtccggag
ctatctacgtgggcaactttagagtggttaaccgcATTcttgctactcataatgactggg
caaaccttgtttgggaagacagctcccgcgacttgctcgtatcatctaccactgctcaag
gttgtgacacgattgctcgttgGGAGACGCGCCAACGACGTAAAAGTACA
>Replication_DMS-1_His22Leu
TCTGTCGTGAGCAACAGAACCGTCTCCccaccctcgggaaatttggacagcagtccggag
ctatctacgtgggcaactttagagtggttaaccgcTTActtgctactcataatgactggg
caaaccttgtttgggaagacagctcccgcgacttgctcgtatcatctaccactgctcaag
gttgtgacacgattgctcgttgGGAGACGCGCCAACGACGTAAAAGTACA
>Replication_DMS-1_His22Arg
TCTGTCGTGAGCAACAGAACCGTCTCCccaccctcgggaaatttggacagcagtccggag
ctatctacgtgggcaactttagagtggttaaccgcCGGcttgctactcataatgactggg
caaaccttgtttgggaagacagctcccgcgacttgctcgtatcatctaccactgctcaag
gttgtgacacgattgctcgttgGGAGACGCGCCAACGACGTAAAAGTACA
>Replication_DMS-1_His22Trp
TCTGTCGTGAGCAACAGAACCGTCTCCccaccctcgggaaatttggacagcagtccggag
ctatctacgtgggcaactttagagtggttaaccgcTGGcttgctactcataatgactggg
caaaccttgtttgggaagacagctcccgcgacttgctcgtatcatctaccactgctcaag
gttgtgacacgattgctcgttgGGAGACGCGCCAACGACGTAAAAGTACA
>Replication_DMS-1_His22Val
TCTGTCGTGAGCAACAGAACCGTCTCCccaccctcgggaaatttggacagcagtccggag
ctatctacgtgggcaactttagagtggttaaccgcGTTcttgctactcataatgactggg
caaaccttgtttgggaagacagctcccgcgacttgctcgtatcatctaccactgctcaag
gttgtgacacgattgctcgttgGGAGACGCGCCAACGACGTAAAAGTACA
>Replication_DMS-1_His22Glu
TCTGTCGTGAGCAACAGAACCGTCTCCccaccctcgggaaatttggacagcagtccggag
ctatctacgtgggcaactttagagtggttaaccgcGAGcttgctactcataatgactggg
caaaccttgtttgggaagacagctcccgcgacttgctcgtatcatctaccactgctcaag
gttgtgacacgattgctcgttgGGAGACGCGCCAACGACGTAAAAGTACA
>Replication_DMS-1_His22Tyr
TCTGTCGTGAGCAACAGAACCGTCTCCccaccctcgggaaatttggacagcagtccggag
ctatctacgtgggcaactttagagtggttaaccgcTATcttgctactcataatgactggg
caaaccttgtttgggaagacagctcccgcgacttgctcgtatcatctaccactgctcaag
gttgtgacacgattgctcgttgGGAGACGCGCCAACGACGTAAAAGTACA
>Replication_DMS-1_Leu23Cys
TCTGTCGTGAGCAACAGAACCGTCTCCccaccctcgggaaatttggacagcagtccggag
ctatctacgtgggcaactttagagtggttaaccgccatTGTgctactcataatgactggg
caaaccttgtttgggaagacagctcccgcgacttgctcgtatcatctaccactgctcaag
gttgtgacacgattgctcgttgGGAGACGCGCCAACGACGTAAAAGTACA
>Replication_DMS-1_Leu23Asp
TCTGTCGTGAGCAACAGAACCGTCTCCccaccctcgggaaatttggacagcagtccggag
ctatctacgtgggcaactttagagtggttaaccgccatGATgctactcataatgactggg
caaaccttgtttgggaagacagctcccgcgacttgctcgtatcatctaccactgctcaag
gttgtgacacgattgctcgttgGGAGACGCGCCAACGACGTAAAAGTACA
>Replication_DMS-1_Leu23Ser
TCTGTCGTGAGCAACAGAACCGTCTCCccaccctcgggaaatttggacagcagtccggag
ctatctacgtgggcaactttagagtggttaaccgccatAGTgctactcataatgactggg
caaaccttgtttgggaagacagctcccgcgacttgctcgtatcatctaccactgctcaag
gttgtgacacgattgctcgttgGGAGACGCGCCAACGACGTAAAAGTACA
>Replication_DMS-1_Leu23Gln
TCTGTCGTGAGCAACAGAACCGTCTCCccaccctcgggaaatttggacagcagtccggag
ctatctacgtgggcaactttagagtggttaaccgccatCAGgctactcataatgactggg
caaaccttgtttgggaagacagctcccgcgacttgctcgtatcatctaccactgctcaag
gttgtgacacgattgctcgttgGGAGACGCGCCAACGACGTAAAAGTACA
>Replication_DMS-1_Leu23Met
TCTGTCGTGAGCAACAGAACCGTCTCCccaccctcgggaaatttggacagcagtccggag
ctatctacgtgggcaactttagagtggttaaccgccatATGgctactcataatgactggg
caaaccttgtttgggaagacagctcccgcgacttgctcgtatcatctaccactgctcaag
gttgtgacacgattgctcgttgGGAGACGCGCCAACGACGTAAAAGTACA
>Replication_DMS-1_Leu23Asn
TCTGTCGTGAGCAACAGAACCGTCTCCccaccctcgggaaatttggacagcagtccggag
ctatctacgtgggcaactttagagtggttaaccgccatAACgctactcataatgactggg
caaaccttgtttgggaagacagctcccgcgacttgctcgtatcatctaccactgctcaag
gttgtgacacgattgctcgttgGGAGACGCGCCAACGACGTAAAAGTACA
>Replication_DMS-1_Leu23Pro
TCTGTCGTGAGCAACAGAACCGTCTCCccaccctcgggaaatttggacagcagtccggag
ctatctacgtgggcaactttagagtggttaaccgccatCCTgctactcataatgactggg
caaaccttgtttgggaagacagctcccgcgacttgctcgtatcatctaccactgctcaag
gttgtgacacgattgctcgttgGGAGACGCGCCAACGACGTAAAAGTACA
>Replication_DMS-1_Leu23Lys
TCTGTCGTGAGCAACAGAACCGTCTCCccaccctcgggaaatttggacagcagtccggag
ctatctacgtgggcaactttagagtggttaaccgccatAAGgctactcataatgactggg
caaaccttgtttgggaagacagctcccgcgacttgctcgtatcatctaccactgctcaag
gttgtgacacgattgctcgttgGGAGACGCGCCAACGACGTAAAAGTACA
>Replication_DMS-1_Leu23Thr
TCTGTCGTGAGCAACAGAACCGTCTCCccaccctcgggaaatttggacagcagtccggag
ctatctacgtgggcaactttagagtggttaaccgccatACGgctactcataatgactggg
caaaccttgtttgggaagacagctcccgcgacttgctcgtatcatctaccactgctcaag
gttgtgacacgattgctcgttgGGAGACGCGCCAACGACGTAAAAGTACA
>Replication_DMS-1_Leu23Phe
TCTGTCGTGAGCAACAGAACCGTCTCCccaccctcgggaaatttggacagcagtccggag
ctatctacgtgggcaactttagagtggttaaccgccatTTCgctactcataatgactggg
caaaccttgtttgggaagacagctcccgcgacttgctcgtatcatctaccactgctcaag
gttgtgacacgattgctcgttgGGAGACGCGCCAACGACGTAAAAGTACA
>Replication_DMS-1_Leu23Ala
TCTGTCGTGAGCAACAGAACCGTCTCCccaccctcgggaaatttggacagcagtccggag
ctatctacgtgggcaactttagagtggttaaccgccatGCGgctactcataatgactggg
caaaccttgtttgggaagacagctcccgcgacttgctcgtatcatctaccactgctcaag
gttgtgacacgattgctcgttgGGAGACGCGCCAACGACGTAAAAGTACA
>Replication_DMS-1_Leu23Gly
TCTGTCGTGAGCAACAGAACCGTCTCCccaccctcgggaaatttggacagcagtccggag
ctatctacgtgggcaactttagagtggttaaccgccatGGAgctactcataatgactggg
caaaccttgtttgggaagacagctcccgcgacttgctcgtatcatctaccactgctcaag
gttgtgacacgattgctcgttgGGAGACGCGCCAACGACGTAAAAGTACA
>Replication_DMS-1_Leu23Ile
TCTGTCGTGAGCAACAGAACCGTCTCCccaccctcgggaaatttggacagcagtccggag
ctatctacgtgggcaactttagagtggttaaccgccatATCgctactcataatgactggg
caaaccttgtttgggaagacagctcccgcgacttgctcgtatcatctaccactgctcaag
gttgtgacacgattgctcgttgGGAGACGCGCCAACGACGTAAAAGTACA
>Replication_DMS-1_Leu23His
TCTGTCGTGAGCAACAGAACCGTCTCCccaccctcgggaaatttggacagcagtccggag
ctatctacgtgggcaactttagagtggttaaccgccatCACgctactcataatgactggg
caaaccttgtttgggaagacagctcccgcgacttgctcgtatcatctaccactgctcaag
gttgtgacacgattgctcgttgGGAGACGCGCCAACGACGTAAAAGTACA
>Replication_DMS-1_Leu23Arg
TCTGTCGTGAGCAACAGAACCGTCTCCccaccctcgggaaatttggacagcagtccggag
ctatctacgtgggcaactttagagtggttaaccgccatCGAgctactcataatgactggg
caaaccttgtttgggaagacagctcccgcgacttgctcgtatcatctaccactgctcaag
gttgtgacacgattgctcgttgGGAGACGCGCCAACGACGTAAAAGTACA
>Replication_DMS-1_Leu23Trp
TCTGTCGTGAGCAACAGAACCGTCTCCccaccctcgggaaatttggacagcagtccggag
ctatctacgtgggcaactttagagtggttaaccgccatTGGgctactcataatgactggg
caaaccttgtttgggaagacagctcccgcgacttgctcgtatcatctaccactgctcaag
gttgtgacacgattgctcgttgGGAGACGCGCCAACGACGTAAAAGTACA
>Replication_DMS-1_Leu23Val
TCTGTCGTGAGCAACAGAACCGTCTCCccaccctcgggaaatttggacagcagtccggag
ctatctacgtgggcaactttagagtggttaaccgccatGTAgctactcataatgactggg
caaaccttgtttgggaagacagctcccgcgacttgctcgtatcatctaccactgctcaag
gttgtgacacgattgctcgttgGGAGACGCGCCAACGACGTAAAAGTACA
>Replication_DMS-1_Leu23Glu
TCTGTCGTGAGCAACAGAACCGTCTCCccaccctcgggaaatttggacagcagtccggag
ctatctacgtgggcaactttagagtggttaaccgccatGAGgctactcataatgactggg
caaaccttgtttgggaagacagctcccgcgacttgctcgtatcatctaccactgctcaag
gttgtgacacgattgctcgttgGGAGACGCGCCAACGACGTAAAAGTACA
>Replication_DMS-1_Leu23Tyr
TCTGTCGTGAGCAACAGAACCGTCTCCccaccctcgggaaatttggacagcagtccggag
ctatctacgtgggcaactttagagtggttaaccgccatTACgctactcataatgactggg
caaaccttgtttgggaagacagctcccgcgacttgctcgtatcatctaccactgctcaag
gttgtgacacgattgctcgttgGGAGACGCGCCAACGACGTAAAAGTACA
>Replication_DMS-1_Ala24Cys
TCTGTCGTGAGCAACAGAACCGTCTCCccaccctcgggaaatttggacagcagtccggag
ctatctacgtgggcaactttagagtggttaaccgccatcttTGCactcataatgactggg
caaaccttgtttgggaagacagctcccgcgacttgctcgtatcatctaccactgctcaag
gttgtgacacgattgctcgttgGGAGACGCGCCAACGACGTAAAAGTACA
>Replication_DMS-1_Ala24Asp
TCTGTCGTGAGCAACAGAACCGTCTCCccaccctcgggaaatttggacagcagtccggag
ctatctacgtgggcaactttagagtggttaaccgccatcttGATactcataatgactggg
caaaccttgtttgggaagacagctcccgcgacttgctcgtatcatctaccactgctcaag
gttgtgacacgattgctcgttgGGAGACGCGCCAACGACGTAAAAGTACA
>Replication_DMS-1_Ala24Ser
TCTGTCGTGAGCAACAGAACCGTCTCCccaccctcgggaaatttggacagcagtccggag
ctatctacgtgggcaactttagagtggttaaccgccatcttTCAactcataatgactggg
caaaccttgtttgggaagacagctcccgcgacttgctcgtatcatctaccactgctcaag
gttgtgacacgattgctcgttgGGAGACGCGCCAACGACGTAAAAGTACA
>Replication_DMS-1_Ala24Gln
TCTGTCGTGAGCAACAGAACCGTCTCCccaccctcgggaaatttggacagcagtccggag
ctatctacgtgggcaactttagagtggttaaccgccatcttCAAactcataatgactggg
caaaccttgtttgggaagacagctcccgcgacttgctcgtatcatctaccactgctcaag
gttgtgacacgattgctcgttgGGAGACGCGCCAACGACGTAAAAGTACA
>Replication_DMS-1_Ala24Met
TCTGTCGTGAGCAACAGAACCGTCTCCccaccctcgggaaatttggacagcagtccggag
ctatctacgtgggcaactttagagtggttaaccgccatcttATGactcataatgactggg
caaaccttgtttgggaagacagctcccgcgacttgctcgtatcatctaccactgctcaag
gttgtgacacgattgctcgttgGGAGACGCGCCAACGACGTAAAAGTACA
>Replication_DMS-1_Ala24Asn
TCTGTCGTGAGCAACAGAACCGTCTCCccaccctcgggaaatttggacagcagtccggag
ctatctacgtgggcaactttagagtggttaaccgccatcttAATactcataatgactggg
caaaccttgtttgggaagacagctcccgcgacttgctcgtatcatctaccactgctcaag
gttgtgacacgattgctcgttgGGAGACGCGCCAACGACGTAAAAGTACA
>Replication_DMS-1_Ala24Pro
TCTGTCGTGAGCAACAGAACCGTCTCCccaccctcgggaaatttggacagcagtccggag
ctatctacgtgggcaactttagagtggttaaccgccatcttCCTactcataatgactggg
caaaccttgtttgggaagacagctcccgcgacttgctcgtatcatctaccactgctcaag
gttgtgacacgattgctcgttgGGAGACGCGCCAACGACGTAAAAGTACA
>Replication_DMS-1_Ala24Lys
TCTGTCGTGAGCAACAGAACCGTCTCCccaccctcgggaaatttggacagcagtccggag
ctatctacgtgggcaactttagagtggttaaccgccatcttAAGactcataatgactggg
caaaccttgtttgggaagacagctcccgcgacttgctcgtatcatctaccactgctcaag
gttgtgacacgattgctcgttgGGAGACGCGCCAACGACGTAAAAGTACA
>Replication_DMS-1_Ala24Thr
TCTGTCGTGAGCAACAGAACCGTCTCCccaccctcgggaaatttggacagcagtccggag
ctatctacgtgggcaactttagagtggttaaccgccatcttACGactcataatgactggg
caaaccttgtttgggaagacagctcccgcgacttgctcgtatcatctaccactgctcaag
gttgtgacacgattgctcgttgGGAGACGCGCCAACGACGTAAAAGTACA
>Replication_DMS-1_Ala24Phe
TCTGTCGTGAGCAACAGAACCGTCTCCccaccctcgggaaatttggacagcagtccggag
ctatctacgtgggcaactttagagtggttaaccgccatcttTTCactcataatgactggg
caaaccttgtttgggaagacagctcccgcgacttgctcgtatcatctaccactgctcaag
gttgtgacacgattgctcgttgGGAGACGCGCCAACGACGTAAAAGTACA
>Replication_DMS-1_Ala24Gly
TCTGTCGTGAGCAACAGAACCGTCTCCccaccctcgggaaatttggacagcagtccggag
ctatctacgtgggcaactttagagtggttaaccgccatcttGGAactcataatgactggg
caaaccttgtttgggaagacagctcccgcgacttgctcgtatcatctaccactgctcaag
gttgtgacacgattgctcgttgGGAGACGCGCCAACGACGTAAAAGTACA
>Replication_DMS-1_Ala24Ile
TCTGTCGTGAGCAACAGAACCGTCTCCccaccctcgggaaatttggacagcagtccggag
ctatctacgtgggcaactttagagtggttaaccgccatcttATCactcataatgactggg
caaaccttgtttgggaagacagctcccgcgacttgctcgtatcatctaccactgctcaag
gttgtgacacgattgctcgttgGGAGACGCGCCAACGACGTAAAAGTACA
>Replication_DMS-1_Ala24Leu
TCTGTCGTGAGCAACAGAACCGTCTCCccaccctcgggaaatttggacagcagtccggag
ctatctacgtgggcaactttagagtggttaaccgccatcttCTCactcataatgactggg
caaaccttgtttgggaagacagctcccgcgacttgctcgtatcatctaccactgctcaag
gttgtgacacgattgctcgttgGGAGACGCGCCAACGACGTAAAAGTACA
>Replication_DMS-1_Ala24His
TCTGTCGTGAGCAACAGAACCGTCTCCccaccctcgggaaatttggacagcagtccggag
ctatctacgtgggcaactttagagtggttaaccgccatcttCATactcataatgactggg
caaaccttgtttgggaagacagctcccgcgacttgctcgtatcatctaccactgctcaag
gttgtgacacgattgctcgttgGGAGACGCGCCAACGACGTAAAAGTACA
>Replication_DMS-1_Ala24Arg
TCTGTCGTGAGCAACAGAACCGTCTCCccaccctcgggaaatttggacagcagtccggag
ctatctacgtgggcaactttagagtggttaaccgccatcttCGTactcataatgactggg
caaaccttgtttgggaagacagctcccgcgacttgctcgtatcatctaccactgctcaag
gttgtgacacgattgctcgttgGGAGACGCGCCAACGACGTAAAAGTACA
>Replication_DMS-1_Ala24Trp
TCTGTCGTGAGCAACAGAACCGTCTCCccaccctcgggaaatttggacagcagtccggag
ctatctacgtgggcaactttagagtggttaaccgccatcttTGGactcataatgactggg
caaaccttgtttgggaagacagctcccgcgacttgctcgtatcatctaccactgctcaag
gttgtgacacgattgctcgttgGGAGACGCGCCAACGACGTAAAAGTACA
>Replication_DMS-1_Ala24Val
TCTGTCGTGAGCAACAGAACCGTCTCCccaccctcgggaaatttggacagcagtccggag
ctatctacgtgggcaactttagagtggttaaccgccatcttGTAactcataatgactggg
caaaccttgtttgggaagacagctcccgcgacttgctcgtatcatctaccactgctcaag
gttgtgacacgattgctcgttgGGAGACGCGCCAACGACGTAAAAGTACA
>Replication_DMS-1_Ala24Glu
TCTGTCGTGAGCAACAGAACCGTCTCCccaccctcgggaaatttggacagcagtccggag
ctatctacgtgggcaactttagagtggttaaccgccatcttGAGactcataatgactggg
caaaccttgtttgggaagacagctcccgcgacttgctcgtatcatctaccactgctcaag
gttgtgacacgattgctcgttgGGAGACGCGCCAACGACGTAAAAGTACA
>Replication_DMS-1_Ala24Tyr
TCTGTCGTGAGCAACAGAACCGTCTCCccaccctcgggaaatttggacagcagtccggag
ctatctacgtgggcaactttagagtggttaaccgccatcttTACactcataatgactggg
caaaccttgtttgggaagacagctcccgcgacttgctcgtatcatctaccactgctcaag
gttgtgacacgattgctcgttgGGAGACGCGCCAACGACGTAAAAGTACA
>Replication_DMS-1_Thr25Cys
TCTGTCGTGAGCAACAGAACCGTCTCCccaccctcgggaaatttggacagcagtccggag
ctatctacgtgggcaactttagagtggttaaccgccatcttgctTGCcataatgactggg
caaaccttgtttgggaagacagctcccgcgacttgctcgtatcatctaccactgctcaag
gttgtgacacgattgctcgttgGGAGACGCGCCAACGACGTAAAAGTACA
>Replication_DMS-1_Thr25Asp
TCTGTCGTGAGCAACAGAACCGTCTCCccaccctcgggaaatttggacagcagtccggag
ctatctacgtgggcaactttagagtggttaaccgccatcttgctGATcataatgactggg
caaaccttgtttgggaagacagctcccgcgacttgctcgtatcatctaccactgctcaag
gttgtgacacgattgctcgttgGGAGACGCGCCAACGACGTAAAAGTACA
>Replication_DMS-1_Thr25Ser
TCTGTCGTGAGCAACAGAACCGTCTCCccaccctcgggaaatttggacagcagtccggag
ctatctacgtgggcaactttagagtggttaaccgccatcttgctAGCcataatgactggg
caaaccttgtttgggaagacagctcccgcgacttgctcgtatcatctaccactgctcaag
gttgtgacacgattgctcgttgGGAGACGCGCCAACGACGTAAAAGTACA
>Replication_DMS-1_Thr25Gln
TCTGTCGTGAGCAACAGAACCGTCTCCccaccctcgggaaatttggacagcagtccggag
ctatctacgtgggcaactttagagtggttaaccgccatcttgctCAGcataatgactggg
caaaccttgtttgggaagacagctcccgcgacttgctcgtatcatctaccactgctcaag
gttgtgacacgattgctcgttgGGAGACGCGCCAACGACGTAAAAGTACA
>Replication_DMS-1_Thr25Met
TCTGTCGTGAGCAACAGAACCGTCTCCccaccctcgggaaatttggacagcagtccggag
ctatctacgtgggcaactttagagtggttaaccgccatcttgctATGcataatgactggg
caaaccttgtttgggaagacagctcccgcgacttgctcgtatcatctaccactgctcaag
gttgtgacacgattgctcgttgGGAGACGCGCCAACGACGTAAAAGTACA
>Replication_DMS-1_Thr25Asn
TCTGTCGTGAGCAACAGAACCGTCTCCccaccctcgggaaatttggacagcagtccggag
ctatctacgtgggcaactttagagtggttaaccgccatcttgctAATcataatgactggg
caaaccttgtttgggaagacagctcccgcgacttgctcgtatcatctaccactgctcaag
gttgtgacacgattgctcgttgGGAGACGCGCCAACGACGTAAAAGTACA
>Replication_DMS-1_Thr25Pro
TCTGTCGTGAGCAACAGAACCGTCTCCccaccctcgggaaatttggacagcagtccggag
ctatctacgtgggcaactttagagtggttaaccgccatcttgctCCCcataatgactggg
caaaccttgtttgggaagacagctcccgcgacttgctcgtatcatctaccactgctcaag
gttgtgacacgattgctcgttgGGAGACGCGCCAACGACGTAAAAGTACA
>Replication_DMS-1_Thr25Lys
TCTGTCGTGAGCAACAGAACCGTCTCCccaccctcgggaaatttggacagcagtccggag
ctatctacgtgggcaactttagagtggttaaccgccatcttgctAAAcataatgactggg
caaaccttgtttgggaagacagctcccgcgacttgctcgtatcatctaccactgctcaag
gttgtgacacgattgctcgttgGGAGACGCGCCAACGACGTAAAAGTACA
>Replication_DMS-1_Thr25Phe
TCTGTCGTGAGCAACAGAACCGTCTCCccaccctcgggaaatttggacagcagtccggag
ctatctacgtgggcaactttagagtggttaaccgccatcttgctTTCcataatgactggg
caaaccttgtttgggaagacagctcccgcgacttgctcgtatcatctaccactgctcaag
gttgtgacacgattgctcgttgGGAGACGCGCCAACGACGTAAAAGTACA
>Replication_DMS-1_Thr25Ala
TCTGTCGTGAGCAACAGAACCGTCTCCccaccctcgggaaatttggacagcagtccggag
ctatctacgtgggcaactttagagtggttaaccgccatcttgctGCTcataatgactggg
caaaccttgtttgggaagacagctcccgcgacttgctcgtatcatctaccactgctcaag
gttgtgacacgattgctcgttgGGAGACGCGCCAACGACGTAAAAGTACA
>Replication_DMS-1_Thr25Gly
TCTGTCGTGAGCAACAGAACCGTCTCCccaccctcgggaaatttggacagcagtccggag
ctatctacgtgggcaactttagagtggttaaccgccatcttgctGGTcataatgactggg
caaaccttgtttgggaagacagctcccgcgacttgctcgtatcatctaccactgctcaag
gttgtgacacgattgctcgttgGGAGACGCGCCAACGACGTAAAAGTACA
>Replication_DMS-1_Thr25Ile
TCTGTCGTGAGCAACAGAACCGTCTCCccaccctcgggaaatttggacagcagtccggag
ctatctacgtgggcaactttagagtggttaaccgccatcttgctATCcataatgactggg
caaaccttgtttgggaagacagctcccgcgacttgctcgtatcatctaccactgctcaag
gttgtgacacgattgctcgttgGGAGACGCGCCAACGACGTAAAAGTACA
>Replication_DMS-1_Thr25Leu
TCTGTCGTGAGCAACAGAACCGTCTCCccaccctcgggaaatttggacagcagtccggag
ctatctacgtgggcaactttagagtggttaaccgccatcttgctCTAcataatgactggg
caaaccttgtttgggaagacagctcccgcgacttgctcgtatcatctaccactgctcaag
gttgtgacacgattgctcgttgGGAGACGCGCCAACGACGTAAAAGTACA
>Replication_DMS-1_Thr25His
TCTGTCGTGAGCAACAGAACCGTCTCCccaccctcgggaaatttggacagcagtccggag
ctatctacgtgggcaactttagagtggttaaccgccatcttgctCACcataatgactggg
caaaccttgtttgggaagacagctcccgcgacttgctcgtatcatctaccactgctcaag
gttgtgacacgattgctcgttgGGAGACGCGCCAACGACGTAAAAGTACA
>Replication_DMS-1_Thr25Arg
TCTGTCGTGAGCAACAGAACCGTCTCCccaccctcgggaaatttggacagcagtccggag
ctatctacgtgggcaactttagagtggttaaccgccatcttgctCGCcataatgactggg
caaaccttgtttgggaagacagctcccgcgacttgctcgtatcatctaccactgctcaag
gttgtgacacgattgctcgttgGGAGACGCGCCAACGACGTAAAAGTACA
>Replication_DMS-1_Thr25Trp
TCTGTCGTGAGCAACAGAACCGTCTCCccaccctcgggaaatttggacagcagtccggag
ctatctacgtgggcaactttagagtggttaaccgccatcttgctTGGcataatgactggg
caaaccttgtttgggaagacagctcccgcgacttgctcgtatcatctaccactgctcaag
gttgtgacacgattgctcgttgGGAGACGCGCCAACGACGTAAAAGTACA
>Replication_DMS-1_Thr25Val
TCTGTCGTGAGCAACAGAACCGTCTCCccaccctcgggaaatttggacagcagtccggag
ctatctacgtgggcaactttagagtggttaaccgccatcttgctGTTcataatgactggg
caaaccttgtttgggaagacagctcccgcgacttgctcgtatcatctaccactgctcaag
gttgtgacacgattgctcgttgGGAGACGCGCCAACGACGTAAAAGTACA
>Replication_DMS-1_Thr25Glu
TCTGTCGTGAGCAACAGAACCGTCTCCccaccctcgggaaatttggacagcagtccggag
ctatctacgtgggcaactttagagtggttaaccgccatcttgctGAGcataatgactggg
caaaccttgtttgggaagacagctcccgcgacttgctcgtatcatctaccactgctcaag
gttgtgacacgattgctcgttgGGAGACGCGCCAACGACGTAAAAGTACA
>Replication_DMS-1_Thr25Tyr
TCTGTCGTGAGCAACAGAACCGTCTCCccaccctcgggaaatttggacagcagtccggag
ctatctacgtgggcaactttagagtggttaaccgccatcttgctTACcataatgactggg
caaaccttgtttgggaagacagctcccgcgacttgctcgtatcatctaccactgctcaag
gttgtgacacgattgctcgttgGGAGACGCGCCAACGACGTAAAAGTACA
>Replication_DMS-1_His26Cys
TCTGTCGTGAGCAACAGAACCGTCTCCccaccctcgggaaatttggacagcagtccggag
ctatctacgtgggcaactttagagtggttaaccgccatcttgctactTGCaatgactggg
caaaccttgtttgggaagacagctcccgcgacttgctcgtatcatctaccactgctcaag
gttgtgacacgattgctcgttgGGAGACGCGCCAACGACGTAAAAGTACA
>Replication_DMS-1_His26Asp
TCTGTCGTGAGCAACAGAACCGTCTCCccaccctcgggaaatttggacagcagtccggag
ctatctacgtgggcaactttagagtggttaaccgccatcttgctactGATaatgactggg
caaaccttgtttgggaagacagctcccgcgacttgctcgtatcatctaccactgctcaag
gttgtgacacgattgctcgttgGGAGACGCGCCAACGACGTAAAAGTACA
>Replication_DMS-1_His26Ser
TCTGTCGTGAGCAACAGAACCGTCTCCccaccctcgggaaatttggacagcagtccggag
ctatctacgtgggcaactttagagtggttaaccgccatcttgctactTCAaatgactggg
caaaccttgtttgggaagacagctcccgcgacttgctcgtatcatctaccactgctcaag
gttgtgacacgattgctcgttgGGAGACGCGCCAACGACGTAAAAGTACA
>Replication_DMS-1_His26Gln
TCTGTCGTGAGCAACAGAACCGTCTCCccaccctcgggaaatttggacagcagtccggag
ctatctacgtgggcaactttagagtggttaaccgccatcttgctactCAAaatgactggg
caaaccttgtttgggaagacagctcccgcgacttgctcgtatcatctaccactgctcaag
gttgtgacacgattgctcgttgGGAGACGCGCCAACGACGTAAAAGTACA
>Replication_DMS-1_His26Met
TCTGTCGTGAGCAACAGAACCGTCTCCccaccctcgggaaatttggacagcagtccggag
ctatctacgtgggcaactttagagtggttaaccgccatcttgctactATGaatgactggg
caaaccttgtttgggaagacagctcccgcgacttgctcgtatcatctaccactgctcaag
gttgtgacacgattgctcgttgGGAGACGCGCCAACGACGTAAAAGTACA
>Replication_DMS-1_His26Asn
TCTGTCGTGAGCAACAGAACCGTCTCCccaccctcgggaaatttggacagcagtccggag
ctatctacgtgggcaactttagagtggttaaccgccatcttgctactAATaatgactggg
caaaccttgtttgggaagacagctcccgcgacttgctcgtatcatctaccactgctcaag
gttgtgacacgattgctcgttgGGAGACGCGCCAACGACGTAAAAGTACA
>Replication_DMS-1_His26Pro
TCTGTCGTGAGCAACAGAACCGTCTCCccaccctcgggaaatttggacagcagtccggag
ctatctacgtgggcaactttagagtggttaaccgccatcttgctactCCAaatgactggg
caaaccttgtttgggaagacagctcccgcgacttgctcgtatcatctaccactgctcaag
gttgtgacacgattgctcgttgGGAGACGCGCCAACGACGTAAAAGTACA
>Replication_DMS-1_His26Lys
TCTGTCGTGAGCAACAGAACCGTCTCCccaccctcgggaaatttggacagcagtccggag
ctatctacgtgggcaactttagagtggttaaccgccatcttgctactAAAaatgactggg
caaaccttgtttgggaagacagctcccgcgacttgctcgtatcatctaccactgctcaag
gttgtgacacgattgctcgttgGGAGACGCGCCAACGACGTAAAAGTACA
>Replication_DMS-1_His26Thr
TCTGTCGTGAGCAACAGAACCGTCTCCccaccctcgggaaatttggacagcagtccggag
ctatctacgtgggcaactttagagtggttaaccgccatcttgctactACCaatgactggg
caaaccttgtttgggaagacagctcccgcgacttgctcgtatcatctaccactgctcaag
gttgtgacacgattgctcgttgGGAGACGCGCCAACGACGTAAAAGTACA
>Replication_DMS-1_His26Phe
TCTGTCGTGAGCAACAGAACCGTCTCCccaccctcgggaaatttggacagcagtccggag
ctatctacgtgggcaactttagagtggttaaccgccatcttgctactTTCaatgactggg
caaaccttgtttgggaagacagctcccgcgacttgctcgtatcatctaccactgctcaag
gttgtgacacgattgctcgttgGGAGACGCGCCAACGACGTAAAAGTACA
>Replication_DMS-1_His26Ala
TCTGTCGTGAGCAACAGAACCGTCTCCccaccctcgggaaatttggacagcagtccggag
ctatctacgtgggcaactttagagtggttaaccgccatcttgctactGCAaatgactggg
caaaccttgtttgggaagacagctcccgcgacttgctcgtatcatctaccactgctcaag
gttgtgacacgattgctcgttgGGAGACGCGCCAACGACGTAAAAGTACA
>Replication_DMS-1_His26Gly
TCTGTCGTGAGCAACAGAACCGTCTCCccaccctcgggaaatttggacagcagtccggag
ctatctacgtgggcaactttagagtggttaaccgccatcttgctactGGCaatgactggg
caaaccttgtttgggaagacagctcccgcgacttgctcgtatcatctaccactgctcaag
gttgtgacacgattgctcgttgGGAGACGCGCCAACGACGTAAAAGTACA
>Replication_DMS-1_His26Ile
TCTGTCGTGAGCAACAGAACCGTCTCCccaccctcgggaaatttggacagcagtccggag
ctatctacgtgggcaactttagagtggttaaccgccatcttgctactATAaatgactggg
caaaccttgtttgggaagacagctcccgcgacttgctcgtatcatctaccactgctcaag
gttgtgacacgattgctcgttgGGAGACGCGCCAACGACGTAAAAGTACA
>Replication_DMS-1_His26Leu
TCTGTCGTGAGCAACAGAACCGTCTCCccaccctcgggaaatttggacagcagtccggag
ctatctacgtgggcaactttagagtggttaaccgccatcttgctactCTCaatgactggg
caaaccttgtttgggaagacagctcccgcgacttgctcgtatcatctaccactgctcaag
gttgtgacacgattgctcgttgGGAGACGCGCCAACGACGTAAAAGTACA
>Replication_DMS-1_His26Arg
TCTGTCGTGAGCAACAGAACCGTCTCCccaccctcgggaaatttggacagcagtccggag
ctatctacgtgggcaactttagagtggttaaccgccatcttgctactAGAaatgactggg
caaaccttgtttgggaagacagctcccgcgacttgctcgtatcatctaccactgctcaag
gttgtgacacgattgctcgttgGGAGACGCGCCAACGACGTAAAAGTACA
>Replication_DMS-1_His26Trp
TCTGTCGTGAGCAACAGAACCGTCTCCccaccctcgggaaatttggacagcagtccggag
ctatctacgtgggcaactttagagtggttaaccgccatcttgctactTGGaatgactggg
caaaccttgtttgggaagacagctcccgcgacttgctcgtatcatctaccactgctcaag
gttgtgacacgattgctcgttgGGAGACGCGCCAACGACGTAAAAGTACA
>Replication_DMS-1_His26Val
TCTGTCGTGAGCAACAGAACCGTCTCCccaccctcgggaaatttggacagcagtccggag
ctatctacgtgggcaactttagagtggttaaccgccatcttgctactGTGaatgactggg
caaaccttgtttgggaagacagctcccgcgacttgctcgtatcatctaccactgctcaag
gttgtgacacgattgctcgttgGGAGACGCGCCAACGACGTAAAAGTACA
>Replication_DMS-1_His26Glu
TCTGTCGTGAGCAACAGAACCGTCTCCccaccctcgggaaatttggacagcagtccggag
ctatctacgtgggcaactttagagtggttaaccgccatcttgctactGAGaatgactggg
caaaccttgtttgggaagacagctcccgcgacttgctcgtatcatctaccactgctcaag
gttgtgacacgattgctcgttgGGAGACGCGCCAACGACGTAAAAGTACA
>Replication_DMS-1_His26Tyr
TCTGTCGTGAGCAACAGAACCGTCTCCccaccctcgggaaatttggacagcagtccggag
ctatctacgtgggcaactttagagtggttaaccgccatcttgctactTATaatgactggg
caaaccttgtttgggaagacagctcccgcgacttgctcgtatcatctaccactgctcaag
gttgtgacacgattgctcgttgGGAGACGCGCCAACGACGTAAAAGTACA
>Replication_DMS-1_Asn27Cys
TCTGTCGTGAGCAACAGAACCGTCTCCccaccctcgggaaatttggacagcagtccggag
ctatctacgtgggcaactttagagtggttaaccgccatcttgctactcatTGTgactggg
caaaccttgtttgggaagacagctcccgcgacttgctcgtatcatctaccactgctcaag
gttgtgacacgattgctcgttgGGAGACGCGCCAACGACGTAAAAGTACA
>Replication_DMS-1_Asn27Asp
TCTGTCGTGAGCAACAGAACCGTCTCCccaccctcgggaaatttggacagcagtccggag
ctatctacgtgggcaactttagagtggttaaccgccatcttgctactcatGATgactggg
caaaccttgtttgggaagacagctcccgcgacttgctcgtatcatctaccactgctcaag
gttgtgacacgattgctcgttgGGAGACGCGCCAACGACGTAAAAGTACA
>Replication_DMS-1_Asn27Ser
TCTGTCGTGAGCAACAGAACCGTCTCCccaccctcgggaaatttggacagcagtccggag
ctatctacgtgggcaactttagagtggttaaccgccatcttgctactcatTCGgactggg
caaaccttgtttgggaagacagctcccgcgacttgctcgtatcatctaccactgctcaag
gttgtgacacgattgctcgttgGGAGACGCGCCAACGACGTAAAAGTACA
>Replication_DMS-1_Asn27Gln
TCTGTCGTGAGCAACAGAACCGTCTCCccaccctcgggaaatttggacagcagtccggag
ctatctacgtgggcaactttagagtggttaaccgccatcttgctactcatCAAgactggg
caaaccttgtttgggaagacagctcccgcgacttgctcgtatcatctaccactgctcaag
gttgtgacacgattgctcgttgGGAGACGCGCCAACGACGTAAAAGTACA
>Replication_DMS-1_Asn27Met
TCTGTCGTGAGCAACAGAACCGTCTCCccaccctcgggaaatttggacagcagtccggag
ctatctacgtgggcaactttagagtggttaaccgccatcttgctactcatATGgactggg
caaaccttgtttgggaagacagctcccgcgacttgctcgtatcatctaccactgctcaag
gttgtgacacgattgctcgttgGGAGACGCGCCAACGACGTAAAAGTACA
>Replication_DMS-1_Asn27Pro
TCTGTCGTGAGCAACAGAACCGTCTCCccaccctcgggaaatttggacagcagtccggag
ctatctacgtgggcaactttagagtggttaaccgccatcttgctactcatCCAgactggg
caaaccttgtttgggaagacagctcccgcgacttgctcgtatcatctaccactgctcaag
gttgtgacacgattgctcgttgGGAGACGCGCCAACGACGTAAAAGTACA
>Replication_DMS-1_Asn27Lys
TCTGTCGTGAGCAACAGAACCGTCTCCccaccctcgggaaatttggacagcagtccggag
ctatctacgtgggcaactttagagtggttaaccgccatcttgctactcatAAGgactggg
caaaccttgtttgggaagacagctcccgcgacttgctcgtatcatctaccactgctcaag
gttgtgacacgattgctcgttgGGAGACGCGCCAACGACGTAAAAGTACA
>Replication_DMS-1_Asn27Thr
TCTGTCGTGAGCAACAGAACCGTCTCCccaccctcgggaaatttggacagcagtccggag
ctatctacgtgggcaactttagagtggttaaccgccatcttgctactcatACTgactggg
caaaccttgtttgggaagacagctcccgcgacttgctcgtatcatctaccactgctcaag
gttgtgacacgattgctcgttgGGAGACGCGCCAACGACGTAAAAGTACA
>Replication_DMS-1_Asn27Phe
TCTGTCGTGAGCAACAGAACCGTCTCCccaccctcgggaaatttggacagcagtccggag
ctatctacgtgggcaactttagagtggttaaccgccatcttgctactcatTTCgactggg
caaaccttgtttgggaagacagctcccgcgacttgctcgtatcatctaccactgctcaag
gttgtgacacgattgctcgttgGGAGACGCGCCAACGACGTAAAAGTACA
>Replication_DMS-1_Asn27Ala
TCTGTCGTGAGCAACAGAACCGTCTCCccaccctcgggaaatttggacagcagtccggag
ctatctacgtgggcaactttagagtggttaaccgccatcttgctactcatGCTgactggg
caaaccttgtttgggaagacagctcccgcgacttgctcgtatcatctaccactgctcaag
gttgtgacacgattgctcgttgGGAGACGCGCCAACGACGTAAAAGTACA
>Replication_DMS-1_Asn27Gly
TCTGTCGTGAGCAACAGAACCGTCTCCccaccctcgggaaatttggacagcagtccggag
ctatctacgtgggcaactttagagtggttaaccgccatcttgctactcatGGTgactggg
caaaccttgtttgggaagacagctcccgcgacttgctcgtatcatctaccactgctcaag
gttgtgacacgattgctcgttgGGAGACGCGCCAACGACGTAAAAGTACA
>Replication_DMS-1_Asn27Ile
TCTGTCGTGAGCAACAGAACCGTCTCCccaccctcgggaaatttggacagcagtccggag
ctatctacgtgggcaactttagagtggttaaccgccatcttgctactcatATCgactggg
caaaccttgtttgggaagacagctcccgcgacttgctcgtatcatctaccactgctcaag
gttgtgacacgattgctcgttgGGAGACGCGCCAACGACGTAAAAGTACA
>Replication_DMS-1_Asn27Leu
TCTGTCGTGAGCAACAGAACCGTCTCCccaccctcgggaaatttggacagcagtccggag
ctatctacgtgggcaactttagagtggttaaccgccatcttgctactcatCTGgactggg
caaaccttgtttgggaagacagctcccgcgacttgctcgtatcatctaccactgctcaag
gttgtgacacgattgctcgttgGGAGACGCGCCAACGACGTAAAAGTACA
>Replication_DMS-1_Asn27His
TCTGTCGTGAGCAACAGAACCGTCTCCccaccctcgggaaatttggacagcagtccggag
ctatctacgtgggcaactttagagtggttaaccgccatcttgctactcatCACgactggg
caaaccttgtttgggaagacagctcccgcgacttgctcgtatcatctaccactgctcaag
gttgtgacacgattgctcgttgGGAGACGCGCCAACGACGTAAAAGTACA
>Replication_DMS-1_Asn27Arg
TCTGTCGTGAGCAACAGAACCGTCTCCccaccctcgggaaatttggacagcagtccggag
ctatctacgtgggcaactttagagtggttaaccgccatcttgctactcatCGAgactggg
caaaccttgtttgggaagacagctcccgcgacttgctcgtatcatctaccactgctcaag
gttgtgacacgattgctcgttgGGAGACGCGCCAACGACGTAAAAGTACA
>Replication_DMS-1_Asn27Trp
TCTGTCGTGAGCAACAGAACCGTCTCCccaccctcgggaaatttggacagcagtccggag
ctatctacgtgggcaactttagagtggttaaccgccatcttgctactcatTGGgactggg
caaaccttgtttgggaagacagctcccgcgacttgctcgtatcatctaccactgctcaag
gttgtgacacgattgctcgttgGGAGACGCGCCAACGACGTAAAAGTACA
>Replication_DMS-1_Asn27Val
TCTGTCGTGAGCAACAGAACCGTCTCCccaccctcgggaaatttggacagcagtccggag
ctatctacgtgggcaactttagagtggttaaccgccatcttgctactcatGTTgactggg
caaaccttgtttgggaagacagctcccgcgacttgctcgtatcatctaccactgctcaag
gttgtgacacgattgctcgttgGGAGACGCGCCAACGACGTAAAAGTACA
>Replication_DMS-1_Asn27Glu
TCTGTCGTGAGCAACAGAACCGTCTCCccaccctcgggaaatttggacagcagtccggag
ctatctacgtgggcaactttagagtggttaaccgccatcttgctactcatGAGgactggg
caaaccttgtttgggaagacagctcccgcgacttgctcgtatcatctaccactgctcaag
gttgtgacacgattgctcgttgGGAGACGCGCCAACGACGTAAAAGTACA
>Replication_DMS-1_Asn27Tyr
TCTGTCGTGAGCAACAGAACCGTCTCCccaccctcgggaaatttggacagcagtccggag
ctatctacgtgggcaactttagagtggttaaccgccatcttgctactcatTATgactggg
caaaccttgtttgggaagacagctcccgcgacttgctcgtatcatctaccactgctcaag
gttgtgacacgattgctcgttgGGAGACGCGCCAACGACGTAAAAGTACA
>Replication_DMS-1_Asp28Cys
TCTGTCGTGAGCAACAGAACCGTCTCCccaccctcgggaaatttggacagcagtccggag
ctatctacgtgggcaactttagagtggttaaccgccatcttgctactcataatTGCtggg
caaaccttgtttgggaagacagctcccgcgacttgctcgtatcatctaccactgctcaag
gttgtgacacgattgctcgttgGGAGACGCGCCAACGACGTAAAAGTACA
>Replication_DMS-1_Asp28Ser
TCTGTCGTGAGCAACAGAACCGTCTCCccaccctcgggaaatttggacagcagtccggag
ctatctacgtgggcaactttagagtggttaaccgccatcttgctactcataatTCTtggg
caaaccttgtttgggaagacagctcccgcgacttgctcgtatcatctaccactgctcaag
gttgtgacacgattgctcgttgGGAGACGCGCCAACGACGTAAAAGTACA
>Replication_DMS-1_Asp28Gln
TCTGTCGTGAGCAACAGAACCGTCTCCccaccctcgggaaatttggacagcagtccggag
ctatctacgtgggcaactttagagtggttaaccgccatcttgctactcataatCAAtggg
caaaccttgtttgggaagacagctcccgcgacttgctcgtatcatctaccactgctcaag
gttgtgacacgattgctcgttgGGAGACGCGCCAACGACGTAAAAGTACA
>Replication_DMS-1_Asp28Met
TCTGTCGTGAGCAACAGAACCGTCTCCccaccctcgggaaatttggacagcagtccggag
ctatctacgtgggcaactttagagtggttaaccgccatcttgctactcataatATGtggg
caaaccttgtttgggaagacagctcccgcgacttgctcgtatcatctaccactgctcaag
gttgtgacacgattgctcgttgGGAGACGCGCCAACGACGTAAAAGTACA
>Replication_DMS-1_Asp28Asn
TCTGTCGTGAGCAACAGAACCGTCTCCccaccctcgggaaatttggacagcagtccggag
ctatctacgtgggcaactttagagtggttaaccgccatcttgctactcataatAATtggg
caaaccttgtttgggaagacagctcccgcgacttgctcgtatcatctaccactgctcaag
gttgtgacacgattgctcgttgGGAGACGCGCCAACGACGTAAAAGTACA
>Replication_DMS-1_Asp28Pro
TCTGTCGTGAGCAACAGAACCGTCTCCccaccctcgggaaatttggacagcagtccggag
ctatctacgtgggcaactttagagtggttaaccgccatcttgctactcataatCCTtggg
caaaccttgtttgggaagacagctcccgcgacttgctcgtatcatctaccactgctcaag
gttgtgacacgattgctcgttgGGAGACGCGCCAACGACGTAAAAGTACA
>Replication_DMS-1_Asp28Lys
TCTGTCGTGAGCAACAGAACCGTCTCCccaccctcgggaaatttggacagcagtccggag
ctatctacgtgggcaactttagagtggttaaccgccatcttgctactcataatAAAtggg
caaaccttgtttgggaagacagctcccgcgacttgctcgtatcatctaccactgctcaag
gttgtgacacgattgctcgttgGGAGACGCGCCAACGACGTAAAAGTACA
>Replication_DMS-1_Asp28Thr
TCTGTCGTGAGCAACAGAACCGTCTCCccaccctcgggaaatttggacagcagtccggag
ctatctacgtgggcaactttagagtggttaaccgccatcttgctactcataatACCtggg
caaaccttgtttgggaagacagctcccgcgacttgctcgtatcatctaccactgctcaag
gttgtgacacgattgctcgttgGGAGACGCGCCAACGACGTAAAAGTACA
>Replication_DMS-1_Asp28Phe
TCTGTCGTGAGCAACAGAACCGTCTCCccaccctcgggaaatttggacagcagtccggag
ctatctacgtgggcaactttagagtggttaaccgccatcttgctactcataatTTTtggg
caaaccttgtttgggaagacagctcccgcgacttgctcgtatcatctaccactgctcaag
gttgtgacacgattgctcgttgGGAGACGCGCCAACGACGTAAAAGTACA
>Replication_DMS-1_Asp28Ala
TCTGTCGTGAGCAACAGAACCGTCTCCccaccctcgggaaatttggacagcagtccggag
ctatctacgtgggcaactttagagtggttaaccgccatcttgctactcataatGCGtggg
caaaccttgtttgggaagacagctcccgcgacttgctcgtatcatctaccactgctcaag
gttgtgacacgattgctcgttgGGAGACGCGCCAACGACGTAAAAGTACA
>Replication_DMS-1_Asp28Gly
TCTGTCGTGAGCAACAGAACCGTCTCCccaccctcgggaaatttggacagcagtccggag
ctatctacgtgggcaactttagagtggttaaccgccatcttgctactcataatGGTtggg
caaaccttgtttgggaagacagctcccgcgacttgctcgtatcatctaccactgctcaag
gttgtgacacgattgctcgttgGGAGACGCGCCAACGACGTAAAAGTACA
>Replication_DMS-1_Asp28Ile
TCTGTCGTGAGCAACAGAACCGTCTCCccaccctcgggaaatttggacagcagtccggag
ctatctacgtgggcaactttagagtggttaaccgccatcttgctactcataatATAtggg
caaaccttgtttgggaagacagctcccgcgacttgctcgtatcatctaccactgctcaag
gttgtgacacgattgctcgttgGGAGACGCGCCAACGACGTAAAAGTACA
>Replication_DMS-1_Asp28Leu
TCTGTCGTGAGCAACAGAACCGTCTCCccaccctcgggaaatttggacagcagtccggag
ctatctacgtgggcaactttagagtggttaaccgccatcttgctactcataatCTCtggg
caaaccttgtttgggaagacagctcccgcgacttgctcgtatcatctaccactgctcaag
gttgtgacacgattgctcgttgGGAGACGCGCCAACGACGTAAAAGTACA
>Replication_DMS-1_Asp28His
TCTGTCGTGAGCAACAGAACCGTCTCCccaccctcgggaaatttggacagcagtccggag
ctatctacgtgggcaactttagagtggttaaccgccatcttgctactcataatCATtggg
caaaccttgtttgggaagacagctcccgcgacttgctcgtatcatctaccactgctcaag
gttgtgacacgattgctcgttgGGAGACGCGCCAACGACGTAAAAGTACA
>Replication_DMS-1_Asp28Arg
TCTGTCGTGAGCAACAGAACCGTCTCCccaccctcgggaaatttggacagcagtccggag
ctatctacgtgggcaactttagagtggttaaccgccatcttgctactcataatAGGtggg
caaaccttgtttgggaagacagctcccgcgacttgctcgtatcatctaccactgctcaag
gttgtgacacgattgctcgttgGGAGACGCGCCAACGACGTAAAAGTACA
>Replication_DMS-1_Asp28Trp
TCTGTCGTGAGCAACAGAACCGTCTCCccaccctcgggaaatttggacagcagtccggag
ctatctacgtgggcaactttagagtggttaaccgccatcttgctactcataatTGGtggg
caaaccttgtttgggaagacagctcccgcgacttgctcgtatcatctaccactgctcaag
gttgtgacacgattgctcgttgGGAGACGCGCCAACGACGTAAAAGTACA
>Replication_DMS-1_Asp28Val
TCTGTCGTGAGCAACAGAACCGTCTCCccaccctcgggaaatttggacagcagtccggag
ctatctacgtgggcaactttagagtggttaaccgccatcttgctactcataatGTCtggg
caaaccttgtttgggaagacagctcccgcgacttgctcgtatcatctaccactgctcaag
gttgtgacacgattgctcgttgGGAGACGCGCCAACGACGTAAAAGTACA
>Replication_DMS-1_Asp28Glu
TCTGTCGTGAGCAACAGAACCGTCTCCccaccctcgggaaatttggacagcagtccggag
ctatctacgtgggcaactttagagtggttaaccgccatcttgctactcataatGAAtggg
caaaccttgtttgggaagacagctcccgcgacttgctcgtatcatctaccactgctcaag
gttgtgacacgattgctcgttgGGAGACGCGCCAACGACGTAAAAGTACA
>Replication_DMS-1_Asp28Tyr
TCTGTCGTGAGCAACAGAACCGTCTCCccaccctcgggaaatttggacagcagtccggag
ctatctacgtgggcaactttagagtggttaaccgccatcttgctactcataatTACtggg
caaaccttgtttgggaagacagctcccgcgacttgctcgtatcatctaccactgctcaag
gttgtgacacgattgctcgttgGGAGACGCGCCAACGACGTAAAAGTACA
>Replication_DMS-1_Trp29Cys
TCTGTCGTGAGCAACAGAACCGTCTCCccaccctcgggaaatttggacagcagtccggag
ctatctacgtgggcaactttagagtggttaaccgccatcttgctactcataatgacTGTg
caaaccttgtttgggaagacagctcccgcgacttgctcgtatcatctaccactgctcaag
gttgtgacacgattgctcgttgGGAGACGCGCCAACGACGTAAAAGTACA
>Replication_DMS-1_Trp29Asp
TCTGTCGTGAGCAACAGAACCGTCTCCccaccctcgggaaatttggacagcagtccggag
ctatctacgtgggcaactttagagtggttaaccgccatcttgctactcataatgacGACg
caaaccttgtttgggaagacagctcccgcgacttgctcgtatcatctaccactgctcaag
gttgtgacacgattgctcgttgGGAGACGCGCCAACGACGTAAAAGTACA
>Replication_DMS-1_Trp29Ser
TCTGTCGTGAGCAACAGAACCGTCTCCccaccctcgggaaatttggacagcagtccggag
ctatctacgtgggcaactttagagtggttaaccgccatcttgctactcataatgacTCAg
caaaccttgtttgggaagacagctcccgcgacttgctcgtatcatctaccactgctcaag
gttgtgacacgattgctcgttgGGAGACGCGCCAACGACGTAAAAGTACA
>Replication_DMS-1_Trp29Gln
TCTGTCGTGAGCAACAGAACCGTCTCCccaccctcgggaaatttggacagcagtccggag
ctatctacgtgggcaactttagagtggttaaccgccatcttgctactcataatgacCAGg
caaaccttgtttgggaagacagctcccgcgacttgctcgtatcatctaccactgctcaag
gttgtgacacgattgctcgttgGGAGACGCGCCAACGACGTAAAAGTACA
>Replication_DMS-1_Trp29Met
TCTGTCGTGAGCAACAGAACCGTCTCCccaccctcgggaaatttggacagcagtccggag
ctatctacgtgggcaactttagagtggttaaccgccatcttgctactcataatgacATGg
caaaccttgtttgggaagacagctcccgcgacttgctcgtatcatctaccactgctcaag
gttgtgacacgattgctcgttgGGAGACGCGCCAACGACGTAAAAGTACA
>Replication_DMS-1_Trp29Asn
TCTGTCGTGAGCAACAGAACCGTCTCCccaccctcgggaaatttggacagcagtccggag
ctatctacgtgggcaactttagagtggttaaccgccatcttgctactcataatgacAATg
caaaccttgtttgggaagacagctcccgcgacttgctcgtatcatctaccactgctcaag
gttgtgacacgattgctcgttgGGAGACGCGCCAACGACGTAAAAGTACA
>Replication_DMS-1_Trp29Pro
TCTGTCGTGAGCAACAGAACCGTCTCCccaccctcgggaaatttggacagcagtccggag
ctatctacgtgggcaactttagagtggttaaccgccatcttgctactcataatgacCCGg
caaaccttgtttgggaagacagctcccgcgacttgctcgtatcatctaccactgctcaag
gttgtgacacgattgctcgttgGGAGACGCGCCAACGACGTAAAAGTACA
>Replication_DMS-1_Trp29Lys
TCTGTCGTGAGCAACAGAACCGTCTCCccaccctcgggaaatttggacagcagtccggag
ctatctacgtgggcaactttagagtggttaaccgccatcttgctactcataatgacAAGg
caaaccttgtttgggaagacagctcccgcgacttgctcgtatcatctaccactgctcaag
gttgtgacacgattgctcgttgGGAGACGCGCCAACGACGTAAAAGTACA
>Replication_DMS-1_Trp29Thr
TCTGTCGTGAGCAACAGAACCGTCTCCccaccctcgggaaatttggacagcagtccggag
ctatctacgtgggcaactttagagtggttaaccgccatcttgctactcataatgacACAg
caaaccttgtttgggaagacagctcccgcgacttgctcgtatcatctaccactgctcaag
gttgtgacacgattgctcgttgGGAGACGCGCCAACGACGTAAAAGTACA
>Replication_DMS-1_Trp29Phe
TCTGTCGTGAGCAACAGAACCGTCTCCccaccctcgggaaatttggacagcagtccggag
ctatctacgtgggcaactttagagtggttaaccgccatcttgctactcataatgacTTCg
caaaccttgtttgggaagacagctcccgcgacttgctcgtatcatctaccactgctcaag
gttgtgacacgattgctcgttgGGAGACGCGCCAACGACGTAAAAGTACA
>Replication_DMS-1_Trp29Ala
TCTGTCGTGAGCAACAGAACCGTCTCCccaccctcgggaaatttggacagcagtccggag
ctatctacgtgggcaactttagagtggttaaccgccatcttgctactcataatgacGCAg
caaaccttgtttgggaagacagctcccgcgacttgctcgtatcatctaccactgctcaag
gttgtgacacgattgctcgttgGGAGACGCGCCAACGACGTAAAAGTACA
>Replication_DMS-1_Trp29Gly
TCTGTCGTGAGCAACAGAACCGTCTCCccaccctcgggaaatttggacagcagtccggag
ctatctacgtgggcaactttagagtggttaaccgccatcttgctactcataatgacGGTg
caaaccttgtttgggaagacagctcccgcgacttgctcgtatcatctaccactgctcaag
gttgtgacacgattgctcgttgGGAGACGCGCCAACGACGTAAAAGTACA
>Replication_DMS-1_Trp29Ile
TCTGTCGTGAGCAACAGAACCGTCTCCccaccctcgggaaatttggacagcagtccggag
ctatctacgtgggcaactttagagtggttaaccgccatcttgctactcataatgacATAg
caaaccttgtttgggaagacagctcccgcgacttgctcgtatcatctaccactgctcaag
gttgtgacacgattgctcgttgGGAGACGCGCCAACGACGTAAAAGTACA
>Replication_DMS-1_Trp29Leu
TCTGTCGTGAGCAACAGAACCGTCTCCccaccctcgggaaatttggacagcagtccggag
ctatctacgtgggcaactttagagtggttaaccgccatcttgctactcataatgacTTGg
caaaccttgtttgggaagacagctcccgcgacttgctcgtatcatctaccactgctcaag
gttgtgacacgattgctcgttgGGAGACGCGCCAACGACGTAAAAGTACA
>Replication_DMS-1_Trp29His
TCTGTCGTGAGCAACAGAACCGTCTCCccaccctcgggaaatttggacagcagtccggag
ctatctacgtgggcaactttagagtggttaaccgccatcttgctactcataatgacCACg
caaaccttgtttgggaagacagctcccgcgacttgctcgtatcatctaccactgctcaag
gttgtgacacgattgctcgttgGGAGACGCGCCAACGACGTAAAAGTACA
>Replication_DMS-1_Trp29Arg
TCTGTCGTGAGCAACAGAACCGTCTCCccaccctcgggaaatttggacagcagtccggag
ctatctacgtgggcaactttagagtggttaaccgccatcttgctactcataatgacAGGg
caaaccttgtttgggaagacagctcccgcgacttgctcgtatcatctaccactgctcaag
gttgtgacacgattgctcgttgGGAGACGCGCCAACGACGTAAAAGTACA
>Replication_DMS-1_Trp29Val
TCTGTCGTGAGCAACAGAACCGTCTCCccaccctcgggaaatttggacagcagtccggag
ctatctacgtgggcaactttagagtggttaaccgccatcttgctactcataatgacGTAg
caaaccttgtttgggaagacagctcccgcgacttgctcgtatcatctaccactgctcaag
gttgtgacacgattgctcgttgGGAGACGCGCCAACGACGTAAAAGTACA
>Replication_DMS-1_Trp29Glu
TCTGTCGTGAGCAACAGAACCGTCTCCccaccctcgggaaatttggacagcagtccggag
ctatctacgtgggcaactttagagtggttaaccgccatcttgctactcataatgacGAGg
caaaccttgtttgggaagacagctcccgcgacttgctcgtatcatctaccactgctcaag
gttgtgacacgattgctcgttgGGAGACGCGCCAACGACGTAAAAGTACA
>Replication_DMS-1_Trp29Tyr
TCTGTCGTGAGCAACAGAACCGTCTCCccaccctcgggaaatttggacagcagtccggag
ctatctacgtgggcaactttagagtggttaaccgccatcttgctactcataatgacTATg
caaaccttgtttgggaagacagctcccgcgacttgctcgtatcatctaccactgctcaag
gttgtgacacgattgctcgttgGGAGACGCGCCAACGACGTAAAAGTACA
>Replication_DMS-1_Ala30Cys
TCTGTCGTGAGCAACAGAACCGTCTCCccaccctcgggaaatttggacagcagtccggag
ctatctacgtgggcaactttagagtggttaaccgccatcttgctactcataatgactggT
GTaaccttgtttgggaagacagctcccgcgacttgctcgtatcatctaccactgctcaag
gttgtgacacgattgctcgttgGGAGACGCGCCAACGACGTAAAAGTACA
>Replication_DMS-1_Ala30Asp
TCTGTCGTGAGCAACAGAACCGTCTCCccaccctcgggaaatttggacagcagtccggag
ctatctacgtgggcaactttagagtggttaaccgccatcttgctactcataatgactggG
ACaaccttgtttgggaagacagctcccgcgacttgctcgtatcatctaccactgctcaag
gttgtgacacgattgctcgttgGGAGACGCGCCAACGACGTAAAAGTACA
>Replication_DMS-1_Ala30Ser
TCTGTCGTGAGCAACAGAACCGTCTCCccaccctcgggaaatttggacagcagtccggag
ctatctacgtgggcaactttagagtggttaaccgccatcttgctactcataatgactggA
GTaaccttgtttgggaagacagctcccgcgacttgctcgtatcatctaccactgctcaag
gttgtgacacgattgctcgttgGGAGACGCGCCAACGACGTAAAAGTACA
>Replication_DMS-1_Ala30Gln
TCTGTCGTGAGCAACAGAACCGTCTCCccaccctcgggaaatttggacagcagtccggag
ctatctacgtgggcaactttagagtggttaaccgccatcttgctactcataatgactggC
AGaaccttgtttgggaagacagctcccgcgacttgctcgtatcatctaccactgctcaag
gttgtgacacgattgctcgttgGGAGACGCGCCAACGACGTAAAAGTACA
>Replication_DMS-1_Ala30Met
TCTGTCGTGAGCAACAGAACCGTCTCCccaccctcgggaaatttggacagcagtccggag
ctatctacgtgggcaactttagagtggttaaccgccatcttgctactcataatgactggA
TGaaccttgtttgggaagacagctcccgcgacttgctcgtatcatctaccactgctcaag
gttgtgacacgattgctcgttgGGAGACGCGCCAACGACGTAAAAGTACA
>Replication_DMS-1_Ala30Asn
TCTGTCGTGAGCAACAGAACCGTCTCCccaccctcgggaaatttggacagcagtccggag
ctatctacgtgggcaactttagagtggttaaccgccatcttgctactcataatgactggA
ACaaccttgtttgggaagacagctcccgcgacttgctcgtatcatctaccactgctcaag
gttgtgacacgattgctcgttgGGAGACGCGCCAACGACGTAAAAGTACA
>Replication_DMS-1_Ala30Pro
TCTGTCGTGAGCAACAGAACCGTCTCCccaccctcgggaaatttggacagcagtccggag
ctatctacgtgggcaactttagagtggttaaccgccatcttgctactcataatgactggC
CAaaccttgtttgggaagacagctcccgcgacttgctcgtatcatctaccactgctcaag
gttgtgacacgattgctcgttgGGAGACGCGCCAACGACGTAAAAGTACA
>Replication_DMS-1_Ala30Lys
TCTGTCGTGAGCAACAGAACCGTCTCCccaccctcgggaaatttggacagcagtccggag
ctatctacgtgggcaactttagagtggttaaccgccatcttgctactcataatgactggA
AAaaccttgtttgggaagacagctcccgcgacttgctcgtatcatctaccactgctcaag
gttgtgacacgattgctcgttgGGAGACGCGCCAACGACGTAAAAGTACA
>Replication_DMS-1_Ala30Thr
TCTGTCGTGAGCAACAGAACCGTCTCCccaccctcgggaaatttggacagcagtccggag
ctatctacgtgggcaactttagagtggttaaccgccatcttgctactcataatgactggA
CCaaccttgtttgggaagacagctcccgcgacttgctcgtatcatctaccactgctcaag
gttgtgacacgattgctcgttgGGAGACGCGCCAACGACGTAAAAGTACA
>Replication_DMS-1_Ala30Phe
TCTGTCGTGAGCAACAGAACCGTCTCCccaccctcgggaaatttggacagcagtccggag
ctatctacgtgggcaactttagagtggttaaccgccatcttgctactcataatgactggT
TTaaccttgtttgggaagacagctcccgcgacttgctcgtatcatctaccactgctcaag
gttgtgacacgattgctcgttgGGAGACGCGCCAACGACGTAAAAGTACA
>Replication_DMS-1_Ala30Gly
TCTGTCGTGAGCAACAGAACCGTCTCCccaccctcgggaaatttggacagcagtccggag
ctatctacgtgggcaactttagagtggttaaccgccatcttgctactcataatgactggG
GCaaccttgtttgggaagacagctcccgcgacttgctcgtatcatctaccactgctcaag
gttgtgacacgattgctcgttgGGAGACGCGCCAACGACGTAAAAGTACA
>Replication_DMS-1_Ala30Ile
TCTGTCGTGAGCAACAGAACCGTCTCCccaccctcgggaaatttggacagcagtccggag
ctatctacgtgggcaactttagagtggttaaccgccatcttgctactcataatgactggA
TAaaccttgtttgggaagacagctcccgcgacttgctcgtatcatctaccactgctcaag
gttgtgacacgattgctcgttgGGAGACGCGCCAACGACGTAAAAGTACA
>Replication_DMS-1_Ala30Leu
TCTGTCGTGAGCAACAGAACCGTCTCCccaccctcgggaaatttggacagcagtccggag
ctatctacgtgggcaactttagagtggttaaccgccatcttgctactcataatgactggC
TCaaccttgtttgggaagacagctcccgcgacttgctcgtatcatctaccactgctcaag
gttgtgacacgattgctcgttgGGAGACGCGCCAACGACGTAAAAGTACA
>Replication_DMS-1_Ala30His
TCTGTCGTGAGCAACAGAACCGTCTCCccaccctcgggaaatttggacagcagtccggag
ctatctacgtgggcaactttagagtggttaaccgccatcttgctactcataatgactggC
ATaaccttgtttgggaagacagctcccgcgacttgctcgtatcatctaccactgctcaag
gttgtgacacgattgctcgttgGGAGACGCGCCAACGACGTAAAAGTACA
>Replication_DMS-1_Ala30Arg
TCTGTCGTGAGCAACAGAACCGTCTCCccaccctcgggaaatttggacagcagtccggag
ctatctacgtgggcaactttagagtggttaaccgccatcttgctactcataatgactggC
GAaaccttgtttgggaagacagctcccgcgacttgctcgtatcatctaccactgctcaag
gttgtgacacgattgctcgttgGGAGACGCGCCAACGACGTAAAAGTACA
>Replication_DMS-1_Ala30Trp
TCTGTCGTGAGCAACAGAACCGTCTCCccaccctcgggaaatttggacagcagtccggag
ctatctacgtgggcaactttagagtggttaaccgccatcttgctactcataatgactggT
GGaaccttgtttgggaagacagctcccgcgacttgctcgtatcatctaccactgctcaag
gttgtgacacgattgctcgttgGGAGACGCGCCAACGACGTAAAAGTACA
>Replication_DMS-1_Ala30Val
TCTGTCGTGAGCAACAGAACCGTCTCCccaccctcgggaaatttggacagcagtccggag
ctatctacgtgggcaactttagagtggttaaccgccatcttgctactcataatgactggG
TAaaccttgtttgggaagacagctcccgcgacttgctcgtatcatctaccactgctcaag
gttgtgacacgattgctcgttgGGAGACGCGCCAACGACGTAAAAGTACA
>Replication_DMS-1_Ala30Glu
TCTGTCGTGAGCAACAGAACCGTCTCCccaccctcgggaaatttggacagcagtccggag
ctatctacgtgggcaactttagagtggttaaccgccatcttgctactcataatgactggG
AGaaccttgtttgggaagacagctcccgcgacttgctcgtatcatctaccactgctcaag
gttgtgacacgattgctcgttgGGAGACGCGCCAACGACGTAAAAGTACA
>Replication_DMS-1_Ala30Tyr
TCTGTCGTGAGCAACAGAACCGTCTCCccaccctcgggaaatttggacagcagtccggag
ctatctacgtgggcaactttagagtggttaaccgccatcttgctactcataatgactggT
ACaaccttgtttgggaagacagctcccgcgacttgctcgtatcatctaccactgctcaag
gttgtgacacgattgctcgttgGGAGACGCGCCAACGACGTAAAAGTACA
>Replication_DMS-1_Asn31Cys
TCTGTCGTGAGCAACAGAACCGTCTCCccaccctcgggaaatttggacagcagtccggag
ctatctacgtgggcaactttagagtggttaaccgccatcttgctactcataatgactggg
caTGCcttgtttgggaagacagctcccgcgacttgctcgtatcatctaccactgctcaag
gttgtgacacgattgctcgttgGGAGACGCGCCAACGACGTAAAAGTACA
>Replication_DMS-1_Asn31Asp
TCTGTCGTGAGCAACAGAACCGTCTCCccaccctcgggaaatttggacagcagtccggag
ctatctacgtgggcaactttagagtggttaaccgccatcttgctactcataatgactggg
caGATcttgtttgggaagacagctcccgcgacttgctcgtatcatctaccactgctcaag
gttgtgacacgattgctcgttgGGAGACGCGCCAACGACGTAAAAGTACA
>Replication_DMS-1_Asn31Ser
TCTGTCGTGAGCAACAGAACCGTCTCCccaccctcgggaaatttggacagcagtccggag
ctatctacgtgggcaactttagagtggttaaccgccatcttgctactcataatgactggg
caAGTcttgtttgggaagacagctcccgcgacttgctcgtatcatctaccactgctcaag
gttgtgacacgattgctcgttgGGAGACGCGCCAACGACGTAAAAGTACA
>Replication_DMS-1_Asn31Gln
TCTGTCGTGAGCAACAGAACCGTCTCCccaccctcgggaaatttggacagcagtccggag
ctatctacgtgggcaactttagagtggttaaccgccatcttgctactcataatgactggg
caCAActtgtttgggaagacagctcccgcgacttgctcgtatcatctaccactgctcaag
gttgtgacacgattgctcgttgGGAGACGCGCCAACGACGTAAAAGTACA
>Replication_DMS-1_Asn31Met
TCTGTCGTGAGCAACAGAACCGTCTCCccaccctcgggaaatttggacagcagtccggag
ctatctacgtgggcaactttagagtggttaaccgccatcttgctactcataatgactggg
caATGcttgtttgggaagacagctcccgcgacttgctcgtatcatctaccactgctcaag
gttgtgacacgattgctcgttgGGAGACGCGCCAACGACGTAAAAGTACA
>Replication_DMS-1_Asn31Pro
TCTGTCGTGAGCAACAGAACCGTCTCCccaccctcgggaaatttggacagcagtccggag
ctatctacgtgggcaactttagagtggttaaccgccatcttgctactcataatgactggg
caCCCcttgtttgggaagacagctcccgcgacttgctcgtatcatctaccactgctcaag
gttgtgacacgattgctcgttgGGAGACGCGCCAACGACGTAAAAGTACA
>Replication_DMS-1_Asn31Lys
TCTGTCGTGAGCAACAGAACCGTCTCCccaccctcgggaaatttggacagcagtccggag
ctatctacgtgggcaactttagagtggttaaccgccatcttgctactcataatgactggg
caAAActtgtttgggaagacagctcccgcgacttgctcgtatcatctaccactgctcaag
gttgtgacacgattgctcgttgGGAGACGCGCCAACGACGTAAAAGTACA
>Replication_DMS-1_Asn31Thr
TCTGTCGTGAGCAACAGAACCGTCTCCccaccctcgggaaatttggacagcagtccggag
ctatctacgtgggcaactttagagtggttaaccgccatcttgctactcataatgactggg
caACTcttgtttgggaagacagctcccgcgacttgctcgtatcatctaccactgctcaag
gttgtgacacgattgctcgttgGGAGACGCGCCAACGACGTAAAAGTACA
>Replication_DMS-1_Asn31Phe
TCTGTCGTGAGCAACAGAACCGTCTCCccaccctcgggaaatttggacagcagtccggag
ctatctacgtgggcaactttagagtggttaaccgccatcttgctactcataatgactggg
caTTCcttgtttgggaagacagctcccgcgacttgctcgtatcatctaccactgctcaag
gttgtgacacgattgctcgttgGGAGACGCGCCAACGACGTAAAAGTACA
>Replication_DMS-1_Asn31Ala
TCTGTCGTGAGCAACAGAACCGTCTCCccaccctcgggaaatttggacagcagtccggag
ctatctacgtgggcaactttagagtggttaaccgccatcttgctactcataatgactggg
caGCCcttgtttgggaagacagctcccgcgacttgctcgtatcatctaccactgctcaag
gttgtgacacgattgctcgttgGGAGACGCGCCAACGACGTAAAAGTACA
>Replication_DMS-1_Asn31Gly
TCTGTCGTGAGCAACAGAACCGTCTCCccaccctcgggaaatttggacagcagtccggag
ctatctacgtgggcaactttagagtggttaaccgccatcttgctactcataatgactggg
caGGCcttgtttgggaagacagctcccgcgacttgctcgtatcatctaccactgctcaag
gttgtgacacgattgctcgttgGGAGACGCGCCAACGACGTAAAAGTACA
>Replication_DMS-1_Asn31Ile
TCTGTCGTGAGCAACAGAACCGTCTCCccaccctcgggaaatttggacagcagtccggag
ctatctacgtgggcaactttagagtggttaaccgccatcttgctactcataatgactggg
caATActtgtttgggaagacagctcccgcgacttgctcgtatcatctaccactgctcaag
gttgtgacacgattgctcgttgGGAGACGCGCCAACGACGTAAAAGTACA
>Replication_DMS-1_Asn31Leu
TCTGTCGTGAGCAACAGAACCGTCTCCccaccctcgggaaatttggacagcagtccggag
ctatctacgtgggcaactttagagtggttaaccgccatcttgctactcataatgactggg
caCTGcttgtttgggaagacagctcccgcgacttgctcgtatcatctaccactgctcaag
gttgtgacacgattgctcgttgGGAGACGCGCCAACGACGTAAAAGTACA
>Replication_DMS-1_Asn31His
TCTGTCGTGAGCAACAGAACCGTCTCCccaccctcgggaaatttggacagcagtccggag
ctatctacgtgggcaactttagagtggttaaccgccatcttgctactcataatgactggg
caCACcttgtttgggaagacagctcccgcgacttgctcgtatcatctaccactgctcaag
gttgtgacacgattgctcgttgGGAGACGCGCCAACGACGTAAAAGTACA
>Replication_DMS-1_Asn31Arg
TCTGTCGTGAGCAACAGAACCGTCTCCccaccctcgggaaatttggacagcagtccggag
ctatctacgtgggcaactttagagtggttaaccgccatcttgctactcataatgactggg
caCGTcttgtttgggaagacagctcccgcgacttgctcgtatcatctaccactgctcaag
gttgtgacacgattgctcgttgGGAGACGCGCCAACGACGTAAAAGTACA
>Replication_DMS-1_Asn31Trp
TCTGTCGTGAGCAACAGAACCGTCTCCccaccctcgggaaatttggacagcagtccggag
ctatctacgtgggcaactttagagtggttaaccgccatcttgctactcataatgactggg
caTGGcttgtttgggaagacagctcccgcgacttgctcgtatcatctaccactgctcaag
gttgtgacacgattgctcgttgGGAGACGCGCCAACGACGTAAAAGTACA
>Replication_DMS-1_Asn31Val
TCTGTCGTGAGCAACAGAACCGTCTCCccaccctcgggaaatttggacagcagtccggag
ctatctacgtgggcaactttagagtggttaaccgccatcttgctactcataatgactggg
caGTTcttgtttgggaagacagctcccgcgacttgctcgtatcatctaccactgctcaag
gttgtgacacgattgctcgttgGGAGACGCGCCAACGACGTAAAAGTACA
>Replication_DMS-1_Asn31Glu
TCTGTCGTGAGCAACAGAACCGTCTCCccaccctcgggaaatttggacagcagtccggag
ctatctacgtgggcaactttagagtggttaaccgccatcttgctactcataatgactggg
caGAActtgtttgggaagacagctcccgcgacttgctcgtatcatctaccactgctcaag
gttgtgacacgattgctcgttgGGAGACGCGCCAACGACGTAAAAGTACA
>Replication_DMS-1_Asn31Tyr
TCTGTCGTGAGCAACAGAACCGTCTCCccaccctcgggaaatttggacagcagtccggag
ctatctacgtgggcaactttagagtggttaaccgccatcttgctactcataatgactggg
caTATcttgtttgggaagacagctcccgcgacttgctcgtatcatctaccactgctcaag
gttgtgacacgattgctcgttgGGAGACGCGCCAACGACGTAAAAGTACA
>Replication_DMS-1_Leu32Cys
TCTGTCGTGAGCAACAGAACCGTCTCCccaccctcgggaaatttggacagcagtccggag
ctatctacgtgggcaactttagagtggttaaccgccatcttgctactcataatgactggg
caaacTGTgtttgggaagacagctcccgcgacttgctcgtatcatctaccactgctcaag
gttgtgacacgattgctcgttgGGAGACGCGCCAACGACGTAAAAGTACA
>Replication_DMS-1_Leu32Asp
TCTGTCGTGAGCAACAGAACCGTCTCCccaccctcgggaaatttggacagcagtccggag
ctatctacgtgggcaactttagagtggttaaccgccatcttgctactcataatgactggg
caaacGATgtttgggaagacagctcccgcgacttgctcgtatcatctaccactgctcaag
gttgtgacacgattgctcgttgGGAGACGCGCCAACGACGTAAAAGTACA
>Replication_DMS-1_Leu32Ser
TCTGTCGTGAGCAACAGAACCGTCTCCccaccctcgggaaatttggacagcagtccggag
ctatctacgtgggcaactttagagtggttaaccgccatcttgctactcataatgactggg
caaacAGCgtttgggaagacagctcccgcgacttgctcgtatcatctaccactgctcaag
gttgtgacacgattgctcgttgGGAGACGCGCCAACGACGTAAAAGTACA
>Replication_DMS-1_Leu32Gln
TCTGTCGTGAGCAACAGAACCGTCTCCccaccctcgggaaatttggacagcagtccggag
ctatctacgtgggcaactttagagtggttaaccgccatcttgctactcataatgactggg
caaacCAGgtttgggaagacagctcccgcgacttgctcgtatcatctaccactgctcaag
gttgtgacacgattgctcgttgGGAGACGCGCCAACGACGTAAAAGTACA
>Replication_DMS-1_Leu32Met
TCTGTCGTGAGCAACAGAACCGTCTCCccaccctcgggaaatttggacagcagtccggag
ctatctacgtgggcaactttagagtggttaaccgccatcttgctactcataatgactggg
caaacATGgtttgggaagacagctcccgcgacttgctcgtatcatctaccactgctcaag
gttgtgacacgattgctcgttgGGAGACGCGCCAACGACGTAAAAGTACA
>Replication_DMS-1_Leu32Asn
TCTGTCGTGAGCAACAGAACCGTCTCCccaccctcgggaaatttggacagcagtccggag
ctatctacgtgggcaactttagagtggttaaccgccatcttgctactcataatgactggg
caaacAATgtttgggaagacagctcccgcgacttgctcgtatcatctaccactgctcaag
gttgtgacacgattgctcgttgGGAGACGCGCCAACGACGTAAAAGTACA
>Replication_DMS-1_Leu32Pro
TCTGTCGTGAGCAACAGAACCGTCTCCccaccctcgggaaatttggacagcagtccggag
ctatctacgtgggcaactttagagtggttaaccgccatcttgctactcataatgactggg
caaacCCCgtttgggaagacagctcccgcgacttgctcgtatcatctaccactgctcaag
gttgtgacacgattgctcgttgGGAGACGCGCCAACGACGTAAAAGTACA
>Replication_DMS-1_Leu32Lys
TCTGTCGTGAGCAACAGAACCGTCTCCccaccctcgggaaatttggacagcagtccggag
ctatctacgtgggcaactttagagtggttaaccgccatcttgctactcataatgactggg
caaacAAGgtttgggaagacagctcccgcgacttgctcgtatcatctaccactgctcaag
gttgtgacacgattgctcgttgGGAGACGCGCCAACGACGTAAAAGTACA
>Replication_DMS-1_Leu32Thr
TCTGTCGTGAGCAACAGAACCGTCTCCccaccctcgggaaatttggacagcagtccggag
ctatctacgtgggcaactttagagtggttaaccgccatcttgctactcataatgactggg
caaacACCgtttgggaagacagctcccgcgacttgctcgtatcatctaccactgctcaag
gttgtgacacgattgctcgttgGGAGACGCGCCAACGACGTAAAAGTACA
>Replication_DMS-1_Leu32Phe
TCTGTCGTGAGCAACAGAACCGTCTCCccaccctcgggaaatttggacagcagtccggag
ctatctacgtgggcaactttagagtggttaaccgccatcttgctactcataatgactggg
caaacTTTgtttgggaagacagctcccgcgacttgctcgtatcatctaccactgctcaag
gttgtgacacgattgctcgttgGGAGACGCGCCAACGACGTAAAAGTACA
>Replication_DMS-1_Leu32Ala
TCTGTCGTGAGCAACAGAACCGTCTCCccaccctcgggaaatttggacagcagtccggag
ctatctacgtgggcaactttagagtggttaaccgccatcttgctactcataatgactggg
caaacGCTgtttgggaagacagctcccgcgacttgctcgtatcatctaccactgctcaag
gttgtgacacgattgctcgttgGGAGACGCGCCAACGACGTAAAAGTACA
>Replication_DMS-1_Leu32Gly
TCTGTCGTGAGCAACAGAACCGTCTCCccaccctcgggaaatttggacagcagtccggag
ctatctacgtgggcaactttagagtggttaaccgccatcttgctactcataatgactggg
caaacGGGgtttgggaagacagctcccgcgacttgctcgtatcatctaccactgctcaag
gttgtgacacgattgctcgttgGGAGACGCGCCAACGACGTAAAAGTACA
>Replication_DMS-1_Leu32Ile
TCTGTCGTGAGCAACAGAACCGTCTCCccaccctcgggaaatttggacagcagtccggag
ctatctacgtgggcaactttagagtggttaaccgccatcttgctactcataatgactggg
caaacATTgtttgggaagacagctcccgcgacttgctcgtatcatctaccactgctcaag
gttgtgacacgattgctcgttgGGAGACGCGCCAACGACGTAAAAGTACA
>Replication_DMS-1_Leu32His
TCTGTCGTGAGCAACAGAACCGTCTCCccaccctcgggaaatttggacagcagtccggag
ctatctacgtgggcaactttagagtggttaaccgccatcttgctactcataatgactggg
caaacCATgtttgggaagacagctcccgcgacttgctcgtatcatctaccactgctcaag
gttgtgacacgattgctcgttgGGAGACGCGCCAACGACGTAAAAGTACA
>Replication_DMS-1_Leu32Arg
TCTGTCGTGAGCAACAGAACCGTCTCCccaccctcgggaaatttggacagcagtccggag
ctatctacgtgggcaactttagagtggttaaccgccatcttgctactcataatgactggg
caaacAGAgtttgggaagacagctcccgcgacttgctcgtatcatctaccactgctcaag
gttgtgacacgattgctcgttgGGAGACGCGCCAACGACGTAAAAGTACA
>Replication_DMS-1_Leu32Trp
TCTGTCGTGAGCAACAGAACCGTCTCCccaccctcgggaaatttggacagcagtccggag
ctatctacgtgggcaactttagagtggttaaccgccatcttgctactcataatgactggg
caaacTGGgtttgggaagacagctcccgcgacttgctcgtatcatctaccactgctcaag
gttgtgacacgattgctcgttgGGAGACGCGCCAACGACGTAAAAGTACA
>Replication_DMS-1_Leu32Val
TCTGTCGTGAGCAACAGAACCGTCTCCccaccctcgggaaatttggacagcagtccggag
ctatctacgtgggcaactttagagtggttaaccgccatcttgctactcataatgactggg
caaacGTAgtttgggaagacagctcccgcgacttgctcgtatcatctaccactgctcaag
gttgtgacacgattgctcgttgGGAGACGCGCCAACGACGTAAAAGTACA
>Replication_DMS-1_Leu32Glu
TCTGTCGTGAGCAACAGAACCGTCTCCccaccctcgggaaatttggacagcagtccggag
ctatctacgtgggcaactttagagtggttaaccgccatcttgctactcataatgactggg
caaacGAAgtttgggaagacagctcccgcgacttgctcgtatcatctaccactgctcaag
gttgtgacacgattgctcgttgGGAGACGCGCCAACGACGTAAAAGTACA
>Replication_DMS-1_Leu32Tyr
TCTGTCGTGAGCAACAGAACCGTCTCCccaccctcgggaaatttggacagcagtccggag
ctatctacgtgggcaactttagagtggttaaccgccatcttgctactcataatgactggg
caaacTATgtttgggaagacagctcccgcgacttgctcgtatcatctaccactgctcaag
gttgtgacacgattgctcgttgGGAGACGCGCCAACGACGTAAAAGTACA
>Replication_DMS-1_Val33Cys
TCTGTCGTGAGCAACAGAACCGTCTCCccaccctcgggaaatttggacagcagtccggag
ctatctacgtgggcaactttagagtggttaaccgccatcttgctactcataatgactggg
caaaccttTGCtgggaagacagctcccgcgacttgctcgtatcatctaccactgctcaag
gttgtgacacgattgctcgttgGGAGACGCGCCAACGACGTAAAAGTACA
>Replication_DMS-1_Val33Asp
TCTGTCGTGAGCAACAGAACCGTCTCCccaccctcgggaaatttggacagcagtccggag
ctatctacgtgggcaactttagagtggttaaccgccatcttgctactcataatgactggg
caaaccttGATtgggaagacagctcccgcgacttgctcgtatcatctaccactgctcaag
gttgtgacacgattgctcgttgGGAGACGCGCCAACGACGTAAAAGTACA
>Replication_DMS-1_Val33Ser
TCTGTCGTGAGCAACAGAACCGTCTCCccaccctcgggaaatttggacagcagtccggag
ctatctacgtgggcaactttagagtggttaaccgccatcttgctactcataatgactggg
caaaccttAGCtgggaagacagctcccgcgacttgctcgtatcatctaccactgctcaag
gttgtgacacgattgctcgttgGGAGACGCGCCAACGACGTAAAAGTACA
>Replication_DMS-1_Val33Gln
TCTGTCGTGAGCAACAGAACCGTCTCCccaccctcgggaaatttggacagcagtccggag
ctatctacgtgggcaactttagagtggttaaccgccatcttgctactcataatgactggg
caaaccttCAAtgggaagacagctcccgcgacttgctcgtatcatctaccactgctcaag
gttgtgacacgattgctcgttgGGAGACGCGCCAACGACGTAAAAGTACA
>Replication_DMS-1_Val33Met
TCTGTCGTGAGCAACAGAACCGTCTCCccaccctcgggaaatttggacagcagtccggag
ctatctacgtgggcaactttagagtggttaaccgccatcttgctactcataatgactggg
caaaccttATGtgggaagacagctcccgcgacttgctcgtatcatctaccactgctcaag
gttgtgacacgattgctcgttgGGAGACGCGCCAACGACGTAAAAGTACA
>Replication_DMS-1_Val33Asn
TCTGTCGTGAGCAACAGAACCGTCTCCccaccctcgggaaatttggacagcagtccggag
ctatctacgtgggcaactttagagtggttaaccgccatcttgctactcataatgactggg
caaaccttAATtgggaagacagctcccgcgacttgctcgtatcatctaccactgctcaag
gttgtgacacgattgctcgttgGGAGACGCGCCAACGACGTAAAAGTACA
>Replication_DMS-1_Val33Pro
TCTGTCGTGAGCAACAGAACCGTCTCCccaccctcgggaaatttggacagcagtccggag
ctatctacgtgggcaactttagagtggttaaccgccatcttgctactcataatgactggg
caaaccttCCGtgggaagacagctcccgcgacttgctcgtatcatctaccactgctcaag
gttgtgacacgattgctcgttgGGAGACGCGCCAACGACGTAAAAGTACA
>Replication_DMS-1_Val33Lys
TCTGTCGTGAGCAACAGAACCGTCTCCccaccctcgggaaatttggacagcagtccggag
ctatctacgtgggcaactttagagtggttaaccgccatcttgctactcataatgactggg
caaaccttAAGtgggaagacagctcccgcgacttgctcgtatcatctaccactgctcaag
gttgtgacacgattgctcgttgGGAGACGCGCCAACGACGTAAAAGTACA
>Replication_DMS-1_Val33Thr
TCTGTCGTGAGCAACAGAACCGTCTCCccaccctcgggaaatttggacagcagtccggag
ctatctacgtgggcaactttagagtggttaaccgccatcttgctactcataatgactggg
caaaccttACCtgggaagacagctcccgcgacttgctcgtatcatctaccactgctcaag
gttgtgacacgattgctcgttgGGAGACGCGCCAACGACGTAAAAGTACA
>Replication_DMS-1_Val33Phe
TCTGTCGTGAGCAACAGAACCGTCTCCccaccctcgggaaatttggacagcagtccggag
ctatctacgtgggcaactttagagtggttaaccgccatcttgctactcataatgactggg
caaaccttTTTtgggaagacagctcccgcgacttgctcgtatcatctaccactgctcaag
gttgtgacacgattgctcgttgGGAGACGCGCCAACGACGTAAAAGTACA
>Replication_DMS-1_Val33Ala
TCTGTCGTGAGCAACAGAACCGTCTCCccaccctcgggaaatttggacagcagtccggag
ctatctacgtgggcaactttagagtggttaaccgccatcttgctactcataatgactggg
caaaccttGCTtgggaagacagctcccgcgacttgctcgtatcatctaccactgctcaag
gttgtgacacgattgctcgttgGGAGACGCGCCAACGACGTAAAAGTACA
>Replication_DMS-1_Val33Gly
TCTGTCGTGAGCAACAGAACCGTCTCCccaccctcgggaaatttggacagcagtccggag
ctatctacgtgggcaactttagagtggttaaccgccatcttgctactcataatgactggg
caaaccttGGTtgggaagacagctcccgcgacttgctcgtatcatctaccactgctcaag
gttgtgacacgattgctcgttgGGAGACGCGCCAACGACGTAAAAGTACA
>Replication_DMS-1_Val33Ile
TCTGTCGTGAGCAACAGAACCGTCTCCccaccctcgggaaatttggacagcagtccggag
ctatctacgtgggcaactttagagtggttaaccgccatcttgctactcataatgactggg
caaaccttATTtgggaagacagctcccgcgacttgctcgtatcatctaccactgctcaag
gttgtgacacgattgctcgttgGGAGACGCGCCAACGACGTAAAAGTACA
>Replication_DMS-1_Val33Leu
TCTGTCGTGAGCAACAGAACCGTCTCCccaccctcgggaaatttggacagcagtccggag
ctatctacgtgggcaactttagagtggttaaccgccatcttgctactcataatgactggg
caaaccttTTAtgggaagacagctcccgcgacttgctcgtatcatctaccactgctcaag
gttgtgacacgattgctcgttgGGAGACGCGCCAACGACGTAAAAGTACA
>Replication_DMS-1_Val33His
TCTGTCGTGAGCAACAGAACCGTCTCCccaccctcgggaaatttggacagcagtccggag
ctatctacgtgggcaactttagagtggttaaccgccatcttgctactcataatgactggg
caaaccttCACtgggaagacagctcccgcgacttgctcgtatcatctaccactgctcaag
gttgtgacacgattgctcgttgGGAGACGCGCCAACGACGTAAAAGTACA
>Replication_DMS-1_Val33Arg
TCTGTCGTGAGCAACAGAACCGTCTCCccaccctcgggaaatttggacagcagtccggag
ctatctacgtgggcaactttagagtggttaaccgccatcttgctactcataatgactggg
caaaccttCGGtgggaagacagctcccgcgacttgctcgtatcatctaccactgctcaag
gttgtgacacgattgctcgttgGGAGACGCGCCAACGACGTAAAAGTACA
>Replication_DMS-1_Val33Trp
TCTGTCGTGAGCAACAGAACCGTCTCCccaccctcgggaaatttggacagcagtccggag
ctatctacgtgggcaactttagagtggttaaccgccatcttgctactcataatgactggg
caaaccttTGGtgggaagacagctcccgcgacttgctcgtatcatctaccactgctcaag
gttgtgacacgattgctcgttgGGAGACGCGCCAACGACGTAAAAGTACA
>Replication_DMS-1_Val33Glu
TCTGTCGTGAGCAACAGAACCGTCTCCccaccctcgggaaatttggacagcagtccggag
ctatctacgtgggcaactttagagtggttaaccgccatcttgctactcataatgactggg
caaaccttGAGtgggaagacagctcccgcgacttgctcgtatcatctaccactgctcaag
gttgtgacacgattgctcgttgGGAGACGCGCCAACGACGTAAAAGTACA
>Replication_DMS-1_Val33Tyr
TCTGTCGTGAGCAACAGAACCGTCTCCccaccctcgggaaatttggacagcagtccggag
ctatctacgtgggcaactttagagtggttaaccgccatcttgctactcataatgactggg
caaaccttTATtgggaagacagctcccgcgacttgctcgtatcatctaccactgctcaag
gttgtgacacgattgctcgttgGGAGACGCGCCAACGACGTAAAAGTACA
>Replication_DMS-1_Trp34Cys
TCTGTCGTGAGCAACAGAACCGTCTCCccaccctcgggaaatttggacagcagtccggag
ctatctacgtgggcaactttagagtggttaaccgccatcttgctactcataatgactggg
caaaccttgttTGCgaagacagctcccgcgacttgctcgtatcatctaccactgctcaag
gttgtgacacgattgctcgttgGGAGACGCGCCAACGACGTAAAAGTACA
>Replication_DMS-1_Trp34Asp
TCTGTCGTGAGCAACAGAACCGTCTCCccaccctcgggaaatttggacagcagtccggag
ctatctacgtgggcaactttagagtggttaaccgccatcttgctactcataatgactggg
caaaccttgttGACgaagacagctcccgcgacttgctcgtatcatctaccactgctcaag
gttgtgacacgattgctcgttgGGAGACGCGCCAACGACGTAAAAGTACA
>Replication_DMS-1_Trp34Ser
TCTGTCGTGAGCAACAGAACCGTCTCCccaccctcgggaaatttggacagcagtccggag
ctatctacgtgggcaactttagagtggttaaccgccatcttgctactcataatgactggg
caaaccttgttAGCgaagacagctcccgcgacttgctcgtatcatctaccactgctcaag
gttgtgacacgattgctcgttgGGAGACGCGCCAACGACGTAAAAGTACA
>Replication_DMS-1_Trp34Gln
TCTGTCGTGAGCAACAGAACCGTCTCCccaccctcgggaaatttggacagcagtccggag
ctatctacgtgggcaactttagagtggttaaccgccatcttgctactcataatgactggg
caaaccttgttCAAgaagacagctcccgcgacttgctcgtatcatctaccactgctcaag
gttgtgacacgattgctcgttgGGAGACGCGCCAACGACGTAAAAGTACA
>Replication_DMS-1_Trp34Met
TCTGTCGTGAGCAACAGAACCGTCTCCccaccctcgggaaatttggacagcagtccggag
ctatctacgtgggcaactttagagtggttaaccgccatcttgctactcataatgactggg
caaaccttgttATGgaagacagctcccgcgacttgctcgtatcatctaccactgctcaag
gttgtgacacgattgctcgttgGGAGACGCGCCAACGACGTAAAAGTACA
>Replication_DMS-1_Trp34Asn
TCTGTCGTGAGCAACAGAACCGTCTCCccaccctcgggaaatttggacagcagtccggag
ctatctacgtgggcaactttagagtggttaaccgccatcttgctactcataatgactggg
caaaccttgttAATgaagacagctcccgcgacttgctcgtatcatctaccactgctcaag
gttgtgacacgattgctcgttgGGAGACGCGCCAACGACGTAAAAGTACA
>Replication_DMS-1_Trp34Pro
TCTGTCGTGAGCAACAGAACCGTCTCCccaccctcgggaaatttggacagcagtccggag
ctatctacgtgggcaactttagagtggttaaccgccatcttgctactcataatgactggg
caaaccttgttCCTgaagacagctcccgcgacttgctcgtatcatctaccactgctcaag
gttgtgacacgattgctcgttgGGAGACGCGCCAACGACGTAAAAGTACA
>Replication_DMS-1_Trp34Lys
TCTGTCGTGAGCAACAGAACCGTCTCCccaccctcgggaaatttggacagcagtccggag
ctatctacgtgggcaactttagagtggttaaccgccatcttgctactcataatgactggg
caaaccttgttAAAgaagacagctcccgcgacttgctcgtatcatctaccactgctcaag
gttgtgacacgattgctcgttgGGAGACGCGCCAACGACGTAAAAGTACA
>Replication_DMS-1_Trp34Thr
TCTGTCGTGAGCAACAGAACCGTCTCCccaccctcgggaaatttggacagcagtccggag
ctatctacgtgggcaactttagagtggttaaccgccatcttgctactcataatgactggg
caaaccttgttACCgaagacagctcccgcgacttgctcgtatcatctaccactgctcaag
gttgtgacacgattgctcgttgGGAGACGCGCCAACGACGTAAAAGTACA
>Replication_DMS-1_Trp34Phe
TCTGTCGTGAGCAACAGAACCGTCTCCccaccctcgggaaatttggacagcagtccggag
ctatctacgtgggcaactttagagtggttaaccgccatcttgctactcataatgactggg
caaaccttgttTTTgaagacagctcccgcgacttgctcgtatcatctaccactgctcaag
gttgtgacacgattgctcgttgGGAGACGCGCCAACGACGTAAAAGTACA
>Replication_DMS-1_Trp34Ala
TCTGTCGTGAGCAACAGAACCGTCTCCccaccctcgggaaatttggacagcagtccggag
ctatctacgtgggcaactttagagtggttaaccgccatcttgctactcataatgactggg
caaaccttgttGCCgaagacagctcccgcgacttgctcgtatcatctaccactgctcaag
gttgtgacacgattgctcgttgGGAGACGCGCCAACGACGTAAAAGTACA
>Replication_DMS-1_Trp34Gly
TCTGTCGTGAGCAACAGAACCGTCTCCccaccctcgggaaatttggacagcagtccggag
ctatctacgtgggcaactttagagtggttaaccgccatcttgctactcataatgactggg
caaaccttgttGGGgaagacagctcccgcgacttgctcgtatcatctaccactgctcaag
gttgtgacacgattgctcgttgGGAGACGCGCCAACGACGTAAAAGTACA
>Replication_DMS-1_Trp34Ile
TCTGTCGTGAGCAACAGAACCGTCTCCccaccctcgggaaatttggacagcagtccggag
ctatctacgtgggcaactttagagtggttaaccgccatcttgctactcataatgactggg
caaaccttgttATAgaagacagctcccgcgacttgctcgtatcatctaccactgctcaag
gttgtgacacgattgctcgttgGGAGACGCGCCAACGACGTAAAAGTACA
>Replication_DMS-1_Trp34Leu
TCTGTCGTGAGCAACAGAACCGTCTCCccaccctcgggaaatttggacagcagtccggag
ctatctacgtgggcaactttagagtggttaaccgccatcttgctactcataatgactggg
caaaccttgttTTAgaagacagctcccgcgacttgctcgtatcatctaccactgctcaag
gttgtgacacgattgctcgttgGGAGACGCGCCAACGACGTAAAAGTACA
>Replication_DMS-1_Trp34His
TCTGTCGTGAGCAACAGAACCGTCTCCccaccctcgggaaatttggacagcagtccggag
ctatctacgtgggcaactttagagtggttaaccgccatcttgctactcataatgactggg
caaaccttgttCACgaagacagctcccgcgacttgctcgtatcatctaccactgctcaag
gttgtgacacgattgctcgttgGGAGACGCGCCAACGACGTAAAAGTACA
>Replication_DMS-1_Trp34Arg
TCTGTCGTGAGCAACAGAACCGTCTCCccaccctcgggaaatttggacagcagtccggag
ctatctacgtgggcaactttagagtggttaaccgccatcttgctactcataatgactggg
caaaccttgttCGTgaagacagctcccgcgacttgctcgtatcatctaccactgctcaag
gttgtgacacgattgctcgttgGGAGACGCGCCAACGACGTAAAAGTACA
>Replication_DMS-1_Trp34Val
TCTGTCGTGAGCAACAGAACCGTCTCCccaccctcgggaaatttggacagcagtccggag
ctatctacgtgggcaactttagagtggttaaccgccatcttgctactcataatgactggg
caaaccttgttGTTgaagacagctcccgcgacttgctcgtatcatctaccactgctcaag
gttgtgacacgattgctcgttgGGAGACGCGCCAACGACGTAAAAGTACA
>Replication_DMS-1_Trp34Glu
TCTGTCGTGAGCAACAGAACCGTCTCCccaccctcgggaaatttggacagcagtccggag
ctatctacgtgggcaactttagagtggttaaccgccatcttgctactcataatgactggg
caaaccttgttGAAgaagacagctcccgcgacttgctcgtatcatctaccactgctcaag
gttgtgacacgattgctcgttgGGAGACGCGCCAACGACGTAAAAGTACA
>Replication_DMS-1_Trp34Tyr
TCTGTCGTGAGCAACAGAACCGTCTCCccaccctcgggaaatttggacagcagtccggag
ctatctacgtgggcaactttagagtggttaaccgccatcttgctactcataatgactggg
caaaccttgttTATgaagacagctcccgcgacttgctcgtatcatctaccactgctcaag
gttgtgacacgattgctcgttgGGAGACGCGCCAACGACGTAAAAGTACA
>Replication_DMS-1_Glu35Cys
TCTGTCGTGAGCAACAGAACCGTCTCCccaccctcgggaaatttggacagcagtccggag
ctatctacgtgggcaactttagagtggttaaccgccatcttgctactcataatgactggg
caaaccttgtttggTGTgacagctcccgcgacttgctcgtatcatctaccactgctcaag
gttgtgacacgattgctcgttgGGAGACGCGCCAACGACGTAAAAGTACA
>Replication_DMS-1_Glu35Asp
TCTGTCGTGAGCAACAGAACCGTCTCCccaccctcgggaaatttggacagcagtccggag
ctatctacgtgggcaactttagagtggttaaccgccatcttgctactcataatgactggg
caaaccttgtttggGATgacagctcccgcgacttgctcgtatcatctaccactgctcaag
gttgtgacacgattgctcgttgGGAGACGCGCCAACGACGTAAAAGTACA
>Replication_DMS-1_Glu35Ser
TCTGTCGTGAGCAACAGAACCGTCTCCccaccctcgggaaatttggacagcagtccggag
ctatctacgtgggcaactttagagtggttaaccgccatcttgctactcataatgactggg
caaaccttgtttggTCAgacagctcccgcgacttgctcgtatcatctaccactgctcaag
gttgtgacacgattgctcgttgGGAGACGCGCCAACGACGTAAAAGTACA
>Replication_DMS-1_Glu35Gln
TCTGTCGTGAGCAACAGAACCGTCTCCccaccctcgggaaatttggacagcagtccggag
ctatctacgtgggcaactttagagtggttaaccgccatcttgctactcataatgactggg
caaaccttgtttggCAAgacagctcccgcgacttgctcgtatcatctaccactgctcaag
gttgtgacacgattgctcgttgGGAGACGCGCCAACGACGTAAAAGTACA
>Replication_DMS-1_Glu35Met
TCTGTCGTGAGCAACAGAACCGTCTCCccaccctcgggaaatttggacagcagtccggag
ctatctacgtgggcaactttagagtggttaaccgccatcttgctactcataatgactggg
caaaccttgtttggATGgacagctcccgcgacttgctcgtatcatctaccactgctcaag
gttgtgacacgattgctcgttgGGAGACGCGCCAACGACGTAAAAGTACA
>Replication_DMS-1_Glu35Asn
TCTGTCGTGAGCAACAGAACCGTCTCCccaccctcgggaaatttggacagcagtccggag
ctatctacgtgggcaactttagagtggttaaccgccatcttgctactcataatgactggg
caaaccttgtttggAACgacagctcccgcgacttgctcgtatcatctaccactgctcaag
gttgtgacacgattgctcgttgGGAGACGCGCCAACGACGTAAAAGTACA
>Replication_DMS-1_Glu35Pro
TCTGTCGTGAGCAACAGAACCGTCTCCccaccctcgggaaatttggacagcagtccggag
ctatctacgtgggcaactttagagtggttaaccgccatcttgctactcataatgactggg
caaaccttgtttggCCGgacagctcccgcgacttgctcgtatcatctaccactgctcaag
gttgtgacacgattgctcgttgGGAGACGCGCCAACGACGTAAAAGTACA
>Replication_DMS-1_Glu35Lys
TCTGTCGTGAGCAACAGAACCGTCTCCccaccctcgggaaatttggacagcagtccggag
ctatctacgtgggcaactttagagtggttaaccgccatcttgctactcataatgactggg
caaaccttgtttggAAGgacagctcccgcgacttgctcgtatcatctaccactgctcaag
gttgtgacacgattgctcgttgGGAGACGCGCCAACGACGTAAAAGTACA
>Replication_DMS-1_Glu35Thr
TCTGTCGTGAGCAACAGAACCGTCTCCccaccctcgggaaatttggacagcagtccggag
ctatctacgtgggcaactttagagtggttaaccgccatcttgctactcataatgactggg
caaaccttgtttggACGgacagctcccgcgacttgctcgtatcatctaccactgctcaag
gttgtgacacgattgctcgttgGGAGACGCGCCAACGACGTAAAAGTACA
>Replication_DMS-1_Glu35Phe
TCTGTCGTGAGCAACAGAACCGTCTCCccaccctcgggaaatttggacagcagtccggag
ctatctacgtgggcaactttagagtggttaaccgccatcttgctactcataatgactggg
caaaccttgtttggTTTgacagctcccgcgacttgctcgtatcatctaccactgctcaag
gttgtgacacgattgctcgttgGGAGACGCGCCAACGACGTAAAAGTACA
>Replication_DMS-1_Glu35Ala
TCTGTCGTGAGCAACAGAACCGTCTCCccaccctcgggaaatttggacagcagtccggag
ctatctacgtgggcaactttagagtggttaaccgccatcttgctactcataatgactggg
caaaccttgtttggGCTgacagctcccgcgacttgctcgtatcatctaccactgctcaag
gttgtgacacgattgctcgttgGGAGACGCGCCAACGACGTAAAAGTACA
>Replication_DMS-1_Glu35Gly
TCTGTCGTGAGCAACAGAACCGTCTCCccaccctcgggaaatttggacagcagtccggag
ctatctacgtgggcaactttagagtggttaaccgccatcttgctactcataatgactggg
caaaccttgtttggGGCgacagctcccgcgacttgctcgtatcatctaccactgctcaag
gttgtgacacgattgctcgttgGGAGACGCGCCAACGACGTAAAAGTACA
>Replication_DMS-1_Glu35Ile
TCTGTCGTGAGCAACAGAACCGTCTCCccaccctcgggaaatttggacagcagtccggag
ctatctacgtgggcaactttagagtggttaaccgccatcttgctactcataatgactggg
caaaccttgtttggATAgacagctcccgcgacttgctcgtatcatctaccactgctcaag
gttgtgacacgattgctcgttgGGAGACGCGCCAACGACGTAAAAGTACA
>Replication_DMS-1_Glu35Leu
TCTGTCGTGAGCAACAGAACCGTCTCCccaccctcgggaaatttggacagcagtccggag
ctatctacgtgggcaactttagagtggttaaccgccatcttgctactcataatgactggg
caaaccttgtttggCTTgacagctcccgcgacttgctcgtatcatctaccactgctcaag
gttgtgacacgattgctcgttgGGAGACGCGCCAACGACGTAAAAGTACA
>Replication_DMS-1_Glu35His
TCTGTCGTGAGCAACAGAACCGTCTCCccaccctcgggaaatttggacagcagtccggag
ctatctacgtgggcaactttagagtggttaaccgccatcttgctactcataatgactggg
caaaccttgtttggCACgacagctcccgcgacttgctcgtatcatctaccactgctcaag
gttgtgacacgattgctcgttgGGAGACGCGCCAACGACGTAAAAGTACA
>Replication_DMS-1_Glu35Arg
TCTGTCGTGAGCAACAGAACCGTCTCCccaccctcgggaaatttggacagcagtccggag
ctatctacgtgggcaactttagagtggttaaccgccatcttgctactcataatgactggg
caaaccttgtttggCGGgacagctcccgcgacttgctcgtatcatctaccactgctcaag
gttgtgacacgattgctcgttgGGAGACGCGCCAACGACGTAAAAGTACA
>Replication_DMS-1_Glu35Trp
TCTGTCGTGAGCAACAGAACCGTCTCCccaccctcgggaaatttggacagcagtccggag
ctatctacgtgggcaactttagagtggttaaccgccatcttgctactcataatgactggg
caaaccttgtttggTGGgacagctcccgcgacttgctcgtatcatctaccactgctcaag
gttgtgacacgattgctcgttgGGAGACGCGCCAACGACGTAAAAGTACA
>Replication_DMS-1_Glu35Val
TCTGTCGTGAGCAACAGAACCGTCTCCccaccctcgggaaatttggacagcagtccggag
ctatctacgtgggcaactttagagtggttaaccgccatcttgctactcataatgactggg
caaaccttgtttggGTCgacagctcccgcgacttgctcgtatcatctaccactgctcaag
gttgtgacacgattgctcgttgGGAGACGCGCCAACGACGTAAAAGTACA
>Replication_DMS-1_Glu35Tyr
TCTGTCGTGAGCAACAGAACCGTCTCCccaccctcgggaaatttggacagcagtccggag
ctatctacgtgggcaactttagagtggttaaccgccatcttgctactcataatgactggg
caaaccttgtttggTATgacagctcccgcgacttgctcgtatcatctaccactgctcaag
gttgtgacacgattgctcgttgGGAGACGCGCCAACGACGTAAAAGTACA
>Replication_DMS-1_Asp36Cys
TCTGTCGTGAGCAACAGAACCGTCTCCccaccctcgggaaatttggacagcagtccggag
ctatctacgtgggcaactttagagtggttaaccgccatcttgctactcataatgactggg
caaaccttgtttgggaaTGCagctcccgcgacttgctcgtatcatctaccactgctcaag
gttgtgacacgattgctcgttgGGAGACGCGCCAACGACGTAAAAGTACA
>Replication_DMS-1_Asp36Ser
TCTGTCGTGAGCAACAGAACCGTCTCCccaccctcgggaaatttggacagcagtccggag
ctatctacgtgggcaactttagagtggttaaccgccatcttgctactcataatgactggg
caaaccttgtttgggaaTCGagctcccgcgacttgctcgtatcatctaccactgctcaag
gttgtgacacgattgctcgttgGGAGACGCGCCAACGACGTAAAAGTACA
>Replication_DMS-1_Asp36Gln
TCTGTCGTGAGCAACAGAACCGTCTCCccaccctcgggaaatttggacagcagtccggag
ctatctacgtgggcaactttagagtggttaaccgccatcttgctactcataatgactggg
caaaccttgtttgggaaCAGagctcccgcgacttgctcgtatcatctaccactgctcaag
gttgtgacacgattgctcgttgGGAGACGCGCCAACGACGTAAAAGTACA
>Replication_DMS-1_Asp36Met
TCTGTCGTGAGCAACAGAACCGTCTCCccaccctcgggaaatttggacagcagtccggag
ctatctacgtgggcaactttagagtggttaaccgccatcttgctactcataatgactggg
caaaccttgtttgggaaATGagctcccgcgacttgctcgtatcatctaccactgctcaag
gttgtgacacgattgctcgttgGGAGACGCGCCAACGACGTAAAAGTACA
>Replication_DMS-1_Asp36Asn
TCTGTCGTGAGCAACAGAACCGTCTCCccaccctcgggaaatttggacagcagtccggag
ctatctacgtgggcaactttagagtggttaaccgccatcttgctactcataatgactggg
caaaccttgtttgggaaAATagctcccgcgacttgctcgtatcatctaccactgctcaag
gttgtgacacgattgctcgttgGGAGACGCGCCAACGACGTAAAAGTACA
>Replication_DMS-1_Asp36Pro
TCTGTCGTGAGCAACAGAACCGTCTCCccaccctcgggaaatttggacagcagtccggag
ctatctacgtgggcaactttagagtggttaaccgccatcttgctactcataatgactggg
caaaccttgtttgggaaCCAagctcccgcgacttgctcgtatcatctaccactgctcaag
gttgtgacacgattgctcgttgGGAGACGCGCCAACGACGTAAAAGTACA
>Replication_DMS-1_Asp36Lys
TCTGTCGTGAGCAACAGAACCGTCTCCccaccctcgggaaatttggacagcagtccggag
ctatctacgtgggcaactttagagtggttaaccgccatcttgctactcataatgactggg
caaaccttgtttgggaaAAAagctcccgcgacttgctcgtatcatctaccactgctcaag
gttgtgacacgattgctcgttgGGAGACGCGCCAACGACGTAAAAGTACA
>Replication_DMS-1_Asp36Thr
TCTGTCGTGAGCAACAGAACCGTCTCCccaccctcgggaaatttggacagcagtccggag
ctatctacgtgggcaactttagagtggttaaccgccatcttgctactcataatgactggg
caaaccttgtttgggaaACTagctcccgcgacttgctcgtatcatctaccactgctcaag
gttgtgacacgattgctcgttgGGAGACGCGCCAACGACGTAAAAGTACA
>Replication_DMS-1_Asp36Phe
TCTGTCGTGAGCAACAGAACCGTCTCCccaccctcgggaaatttggacagcagtccggag
ctatctacgtgggcaactttagagtggttaaccgccatcttgctactcataatgactggg
caaaccttgtttgggaaTTCagctcccgcgacttgctcgtatcatctaccactgctcaag
gttgtgacacgattgctcgttgGGAGACGCGCCAACGACGTAAAAGTACA
>Replication_DMS-1_Asp36Ala
TCTGTCGTGAGCAACAGAACCGTCTCCccaccctcgggaaatttggacagcagtccggag
ctatctacgtgggcaactttagagtggttaaccgccatcttgctactcataatgactggg
caaaccttgtttgggaaGCGagctcccgcgacttgctcgtatcatctaccactgctcaag
gttgtgacacgattgctcgttgGGAGACGCGCCAACGACGTAAAAGTACA
>Replication_DMS-1_Asp36Gly
TCTGTCGTGAGCAACAGAACCGTCTCCccaccctcgggaaatttggacagcagtccggag
ctatctacgtgggcaactttagagtggttaaccgccatcttgctactcataatgactggg
caaaccttgtttgggaaGGTagctcccgcgacttgctcgtatcatctaccactgctcaag
gttgtgacacgattgctcgttgGGAGACGCGCCAACGACGTAAAAGTACA
>Replication_DMS-1_Asp36Ile
TCTGTCGTGAGCAACAGAACCGTCTCCccaccctcgggaaatttggacagcagtccggag
ctatctacgtgggcaactttagagtggttaaccgccatcttgctactcataatgactggg
caaaccttgtttgggaaATCagctcccgcgacttgctcgtatcatctaccactgctcaag
gttgtgacacgattgctcgttgGGAGACGCGCCAACGACGTAAAAGTACA
>Replication_DMS-1_Asp36Leu
TCTGTCGTGAGCAACAGAACCGTCTCCccaccctcgggaaatttggacagcagtccggag
ctatctacgtgggcaactttagagtggttaaccgccatcttgctactcataatgactggg
caaaccttgtttgggaaTTGagctcccgcgacttgctcgtatcatctaccactgctcaag
gttgtgacacgattgctcgttgGGAGACGCGCCAACGACGTAAAAGTACA
>Replication_DMS-1_Asp36His
TCTGTCGTGAGCAACAGAACCGTCTCCccaccctcgggaaatttggacagcagtccggag
ctatctacgtgggcaactttagagtggttaaccgccatcttgctactcataatgactggg
caaaccttgtttgggaaCATagctcccgcgacttgctcgtatcatctaccactgctcaag
gttgtgacacgattgctcgttgGGAGACGCGCCAACGACGTAAAAGTACA
>Replication_DMS-1_Asp36Arg
TCTGTCGTGAGCAACAGAACCGTCTCCccaccctcgggaaatttggacagcagtccggag
ctatctacgtgggcaactttagagtggttaaccgccatcttgctactcataatgactggg
caaaccttgtttgggaaCGAagctcccgcgacttgctcgtatcatctaccactgctcaag
gttgtgacacgattgctcgttgGGAGACGCGCCAACGACGTAAAAGTACA
>Replication_DMS-1_Asp36Trp
TCTGTCGTGAGCAACAGAACCGTCTCCccaccctcgggaaatttggacagcagtccggag
ctatctacgtgggcaactttagagtggttaaccgccatcttgctactcataatgactggg
caaaccttgtttgggaaTGGagctcccgcgacttgctcgtatcatctaccactgctcaag
gttgtgacacgattgctcgttgGGAGACGCGCCAACGACGTAAAAGTACA
>Replication_DMS-1_Asp36Val
TCTGTCGTGAGCAACAGAACCGTCTCCccaccctcgggaaatttggacagcagtccggag
ctatctacgtgggcaactttagagtggttaaccgccatcttgctactcataatgactggg
caaaccttgtttgggaaGTGagctcccgcgacttgctcgtatcatctaccactgctcaag
gttgtgacacgattgctcgttgGGAGACGCGCCAACGACGTAAAAGTACA
>Replication_DMS-1_Asp36Glu
TCTGTCGTGAGCAACAGAACCGTCTCCccaccctcgggaaatttggacagcagtccggag
ctatctacgtgggcaactttagagtggttaaccgccatcttgctactcataatgactggg
caaaccttgtttgggaaGAGagctcccgcgacttgctcgtatcatctaccactgctcaag
gttgtgacacgattgctcgttgGGAGACGCGCCAACGACGTAAAAGTACA
>Replication_DMS-1_Asp36Tyr
TCTGTCGTGAGCAACAGAACCGTCTCCccaccctcgggaaatttggacagcagtccggag
ctatctacgtgggcaactttagagtggttaaccgccatcttgctactcataatgactggg
caaaccttgtttgggaaTACagctcccgcgacttgctcgtatcatctaccactgctcaag
gttgtgacacgattgctcgttgGGAGACGCGCCAACGACGTAAAAGTACA
>Replication_DMS-1_Ser37Cys
TCTGTCGTGAGCAACAGAACCGTCTCCccaccctcgggaaatttggacagcagtccggag
ctatctacgtgggcaactttagagtggttaaccgccatcttgctactcataatgactggg
caaaccttgtttgggaagacTGCtcccgcgacttgctcgtatcatctaccactgctcaag
gttgtgacacgattgctcgttgGGAGACGCGCCAACGACGTAAAAGTACA
>Replication_DMS-1_Ser37Asp
TCTGTCGTGAGCAACAGAACCGTCTCCccaccctcgggaaatttggacagcagtccggag
ctatctacgtgggcaactttagagtggttaaccgccatcttgctactcataatgactggg
caaaccttgtttgggaagacGATtcccgcgacttgctcgtatcatctaccactgctcaag
gttgtgacacgattgctcgttgGGAGACGCGCCAACGACGTAAAAGTACA
>Replication_DMS-1_Ser37Gln
TCTGTCGTGAGCAACAGAACCGTCTCCccaccctcgggaaatttggacagcagtccggag
ctatctacgtgggcaactttagagtggttaaccgccatcttgctactcataatgactggg
caaaccttgtttgggaagacCAGtcccgcgacttgctcgtatcatctaccactgctcaag
gttgtgacacgattgctcgttgGGAGACGCGCCAACGACGTAAAAGTACA
>Replication_DMS-1_Ser37Met
TCTGTCGTGAGCAACAGAACCGTCTCCccaccctcgggaaatttggacagcagtccggag
ctatctacgtgggcaactttagagtggttaaccgccatcttgctactcataatgactggg
caaaccttgtttgggaagacATGtcccgcgacttgctcgtatcatctaccactgctcaag
gttgtgacacgattgctcgttgGGAGACGCGCCAACGACGTAAAAGTACA
>Replication_DMS-1_Ser37Asn
TCTGTCGTGAGCAACAGAACCGTCTCCccaccctcgggaaatttggacagcagtccggag
ctatctacgtgggcaactttagagtggttaaccgccatcttgctactcataatgactggg
caaaccttgtttgggaagacAATtcccgcgacttgctcgtatcatctaccactgctcaag
gttgtgacacgattgctcgttgGGAGACGCGCCAACGACGTAAAAGTACA
>Replication_DMS-1_Ser37Pro
TCTGTCGTGAGCAACAGAACCGTCTCCccaccctcgggaaatttggacagcagtccggag
ctatctacgtgggcaactttagagtggttaaccgccatcttgctactcataatgactggg
caaaccttgtttgggaagacCCGtcccgcgacttgctcgtatcatctaccactgctcaag
gttgtgacacgattgctcgttgGGAGACGCGCCAACGACGTAAAAGTACA
>Replication_DMS-1_Ser37Lys
TCTGTCGTGAGCAACAGAACCGTCTCCccaccctcgggaaatttggacagcagtccggag
ctatctacgtgggcaactttagagtggttaaccgccatcttgctactcataatgactggg
caaaccttgtttgggaagacAAGtcccgcgacttgctcgtatcatctaccactgctcaag
gttgtgacacgattgctcgttgGGAGACGCGCCAACGACGTAAAAGTACA
>Replication_DMS-1_Ser37Thr
TCTGTCGTGAGCAACAGAACCGTCTCCccaccctcgggaaatttggacagcagtccggag
ctatctacgtgggcaactttagagtggttaaccgccatcttgctactcataatgactggg
caaaccttgtttgggaagacACCtcccgcgacttgctcgtatcatctaccactgctcaag
gttgtgacacgattgctcgttgGGAGACGCGCCAACGACGTAAAAGTACA
>Replication_DMS-1_Ser37Phe
TCTGTCGTGAGCAACAGAACCGTCTCCccaccctcgggaaatttggacagcagtccggag
ctatctacgtgggcaactttagagtggttaaccgccatcttgctactcataatgactggg
caaaccttgtttgggaagacTTCtcccgcgacttgctcgtatcatctaccactgctcaag
gttgtgacacgattgctcgttgGGAGACGCGCCAACGACGTAAAAGTACA
>Replication_DMS-1_Ser37Ala
TCTGTCGTGAGCAACAGAACCGTCTCCccaccctcgggaaatttggacagcagtccggag
ctatctacgtgggcaactttagagtggttaaccgccatcttgctactcataatgactggg
caaaccttgtttgggaagacGCGtcccgcgacttgctcgtatcatctaccactgctcaag
gttgtgacacgattgctcgttgGGAGACGCGCCAACGACGTAAAAGTACA
>Replication_DMS-1_Ser37Gly
TCTGTCGTGAGCAACAGAACCGTCTCCccaccctcgggaaatttggacagcagtccggag
ctatctacgtgggcaactttagagtggttaaccgccatcttgctactcataatgactggg
caaaccttgtttgggaagacGGAtcccgcgacttgctcgtatcatctaccactgctcaag
gttgtgacacgattgctcgttgGGAGACGCGCCAACGACGTAAAAGTACA
>Replication_DMS-1_Ser37Ile
TCTGTCGTGAGCAACAGAACCGTCTCCccaccctcgggaaatttggacagcagtccggag
ctatctacgtgggcaactttagagtggttaaccgccatcttgctactcataatgactggg
caaaccttgtttgggaagacATTtcccgcgacttgctcgtatcatctaccactgctcaag
gttgtgacacgattgctcgttgGGAGACGCGCCAACGACGTAAAAGTACA
>Replication_DMS-1_Ser37Leu
TCTGTCGTGAGCAACAGAACCGTCTCCccaccctcgggaaatttggacagcagtccggag
ctatctacgtgggcaactttagagtggttaaccgccatcttgctactcataatgactggg
caaaccttgtttgggaagacTTAtcccgcgacttgctcgtatcatctaccactgctcaag
gttgtgacacgattgctcgttgGGAGACGCGCCAACGACGTAAAAGTACA
>Replication_DMS-1_Ser37His
TCTGTCGTGAGCAACAGAACCGTCTCCccaccctcgggaaatttggacagcagtccggag
ctatctacgtgggcaactttagagtggttaaccgccatcttgctactcataatgactggg
caaaccttgtttgggaagacCACtcccgcgacttgctcgtatcatctaccactgctcaag
gttgtgacacgattgctcgttgGGAGACGCGCCAACGACGTAAAAGTACA
>Replication_DMS-1_Ser37Arg
TCTGTCGTGAGCAACAGAACCGTCTCCccaccctcgggaaatttggacagcagtccggag
ctatctacgtgggcaactttagagtggttaaccgccatcttgctactcataatgactggg
caaaccttgtttgggaagacCGAtcccgcgacttgctcgtatcatctaccactgctcaag
gttgtgacacgattgctcgttgGGAGACGCGCCAACGACGTAAAAGTACA
>Replication_DMS-1_Ser37Trp
TCTGTCGTGAGCAACAGAACCGTCTCCccaccctcgggaaatttggacagcagtccggag
ctatctacgtgggcaactttagagtggttaaccgccatcttgctactcataatgactggg
caaaccttgtttgggaagacTGGtcccgcgacttgctcgtatcatctaccactgctcaag
gttgtgacacgattgctcgttgGGAGACGCGCCAACGACGTAAAAGTACA
>Replication_DMS-1_Ser37Val
TCTGTCGTGAGCAACAGAACCGTCTCCccaccctcgggaaatttggacagcagtccggag
ctatctacgtgggcaactttagagtggttaaccgccatcttgctactcataatgactggg
caaaccttgtttgggaagacGTTtcccgcgacttgctcgtatcatctaccactgctcaag
gttgtgacacgattgctcgttgGGAGACGCGCCAACGACGTAAAAGTACA
>Replication_DMS-1_Ser37Glu
TCTGTCGTGAGCAACAGAACCGTCTCCccaccctcgggaaatttggacagcagtccggag
ctatctacgtgggcaactttagagtggttaaccgccatcttgctactcataatgactggg
caaaccttgtttgggaagacGAAtcccgcgacttgctcgtatcatctaccactgctcaag
gttgtgacacgattgctcgttgGGAGACGCGCCAACGACGTAAAAGTACA
>Replication_DMS-1_Ser37Tyr
TCTGTCGTGAGCAACAGAACCGTCTCCccaccctcgggaaatttggacagcagtccggag
ctatctacgtgggcaactttagagtggttaaccgccatcttgctactcataatgactggg
caaaccttgtttgggaagacTACtcccgcgacttgctcgtatcatctaccactgctcaag
gttgtgacacgattgctcgttgGGAGACGCGCCAACGACGTAAAAGTACA
>Replication_DMS-1_Ser38Cys
TCTGTCGTGAGCAACAGAACCGTCTCCccaccctcgggaaatttggacagcagtccggag
ctatctacgtgggcaactttagagtggttaaccgccatcttgctactcataatgactggg
caaaccttgtttgggaagacagcTGCcgcgacttgctcgtatcatctaccactgctcaag
gttgtgacacgattgctcgttgGGAGACGCGCCAACGACGTAAAAGTACA
>Replication_DMS-1_Ser38Asp
TCTGTCGTGAGCAACAGAACCGTCTCCccaccctcgggaaatttggacagcagtccggag
ctatctacgtgggcaactttagagtggttaaccgccatcttgctactcataatgactggg
caaaccttgtttgggaagacagcGATcgcgacttgctcgtatcatctaccactgctcaag
gttgtgacacgattgctcgttgGGAGACGCGCCAACGACGTAAAAGTACA
>Replication_DMS-1_Ser38Gln
TCTGTCGTGAGCAACAGAACCGTCTCCccaccctcgggaaatttggacagcagtccggag
ctatctacgtgggcaactttagagtggttaaccgccatcttgctactcataatgactggg
caaaccttgtttgggaagacagcCAGcgcgacttgctcgtatcatctaccactgctcaag
gttgtgacacgattgctcgttgGGAGACGCGCCAACGACGTAAAAGTACA
>Replication_DMS-1_Ser38Met
TCTGTCGTGAGCAACAGAACCGTCTCCccaccctcgggaaatttggacagcagtccggag
ctatctacgtgggcaactttagagtggttaaccgccatcttgctactcataatgactggg
caaaccttgtttgggaagacagcATGcgcgacttgctcgtatcatctaccactgctcaag
gttgtgacacgattgctcgttgGGAGACGCGCCAACGACGTAAAAGTACA
>Replication_DMS-1_Ser38Asn
TCTGTCGTGAGCAACAGAACCGTCTCCccaccctcgggaaatttggacagcagtccggag
ctatctacgtgggcaactttagagtggttaaccgccatcttgctactcataatgactggg
caaaccttgtttgggaagacagcAACcgcgacttgctcgtatcatctaccactgctcaag
gttgtgacacgattgctcgttgGGAGACGCGCCAACGACGTAAAAGTACA
>Replication_DMS-1_Ser38Pro
TCTGTCGTGAGCAACAGAACCGTCTCCccaccctcgggaaatttggacagcagtccggag
ctatctacgtgggcaactttagagtggttaaccgccatcttgctactcataatgactggg
caaaccttgtttgggaagacagcCCGcgcgacttgctcgtatcatctaccactgctcaag
gttgtgacacgattgctcgttgGGAGACGCGCCAACGACGTAAAAGTACA
>Replication_DMS-1_Ser38Lys
TCTGTCGTGAGCAACAGAACCGTCTCCccaccctcgggaaatttggacagcagtccggag
ctatctacgtgggcaactttagagtggttaaccgccatcttgctactcataatgactggg
caaaccttgtttgggaagacagcAAGcgcgacttgctcgtatcatctaccactgctcaag
gttgtgacacgattgctcgttgGGAGACGCGCCAACGACGTAAAAGTACA
>Replication_DMS-1_Ser38Thr
TCTGTCGTGAGCAACAGAACCGTCTCCccaccctcgggaaatttggacagcagtccggag
ctatctacgtgggcaactttagagtggttaaccgccatcttgctactcataatgactggg
caaaccttgtttgggaagacagcACTcgcgacttgctcgtatcatctaccactgctcaag
gttgtgacacgattgctcgttgGGAGACGCGCCAACGACGTAAAAGTACA
>Replication_DMS-1_Ser38Phe
TCTGTCGTGAGCAACAGAACCGTCTCCccaccctcgggaaatttggacagcagtccggag
ctatctacgtgggcaactttagagtggttaaccgccatcttgctactcataatgactggg
caaaccttgtttgggaagacagcTTTcgcgacttgctcgtatcatctaccactgctcaag
gttgtgacacgattgctcgttgGGAGACGCGCCAACGACGTAAAAGTACA
>Replication_DMS-1_Ser38Ala
TCTGTCGTGAGCAACAGAACCGTCTCCccaccctcgggaaatttggacagcagtccggag
ctatctacgtgggcaactttagagtggttaaccgccatcttgctactcataatgactggg
caaaccttgtttgggaagacagcGCAcgcgacttgctcgtatcatctaccactgctcaag
gttgtgacacgattgctcgttgGGAGACGCGCCAACGACGTAAAAGTACA
>Replication_DMS-1_Ser38Gly
TCTGTCGTGAGCAACAGAACCGTCTCCccaccctcgggaaatttggacagcagtccggag
ctatctacgtgggcaactttagagtggttaaccgccatcttgctactcataatgactggg
caaaccttgtttgggaagacagcGGTcgcgacttgctcgtatcatctaccactgctcaag
gttgtgacacgattgctcgttgGGAGACGCGCCAACGACGTAAAAGTACA
>Replication_DMS-1_Ser38Ile
TCTGTCGTGAGCAACAGAACCGTCTCCccaccctcgggaaatttggacagcagtccggag
ctatctacgtgggcaactttagagtggttaaccgccatcttgctactcataatgactggg
caaaccttgtttgggaagacagcATAcgcgacttgctcgtatcatctaccactgctcaag
gttgtgacacgattgctcgttgGGAGACGCGCCAACGACGTAAAAGTACA
>Replication_DMS-1_Ser38Leu
TCTGTCGTGAGCAACAGAACCGTCTCCccaccctcgggaaatttggacagcagtccggag
ctatctacgtgggcaactttagagtggttaaccgccatcttgctactcataatgactggg
caaaccttgtttgggaagacagcCTCcgcgacttgctcgtatcatctaccactgctcaag
gttgtgacacgattgctcgttgGGAGACGCGCCAACGACGTAAAAGTACA
>Replication_DMS-1_Ser38His
TCTGTCGTGAGCAACAGAACCGTCTCCccaccctcgggaaatttggacagcagtccggag
ctatctacgtgggcaactttagagtggttaaccgccatcttgctactcataatgactggg
caaaccttgtttgggaagacagcCATcgcgacttgctcgtatcatctaccactgctcaag
gttgtgacacgattgctcgttgGGAGACGCGCCAACGACGTAAAAGTACA
>Replication_DMS-1_Ser38Arg
TCTGTCGTGAGCAACAGAACCGTCTCCccaccctcgggaaatttggacagcagtccggag
ctatctacgtgggcaactttagagtggttaaccgccatcttgctactcataatgactggg
caaaccttgtttgggaagacagcAGAcgcgacttgctcgtatcatctaccactgctcaag
gttgtgacacgattgctcgttgGGAGACGCGCCAACGACGTAAAAGTACA
>Replication_DMS-1_Ser38Trp
TCTGTCGTGAGCAACAGAACCGTCTCCccaccctcgggaaatttggacagcagtccggag
ctatctacgtgggcaactttagagtggttaaccgccatcttgctactcataatgactggg
caaaccttgtttgggaagacagcTGGcgcgacttgctcgtatcatctaccactgctcaag
gttgtgacacgattgctcgttgGGAGACGCGCCAACGACGTAAAAGTACA
>Replication_DMS-1_Ser38Val
TCTGTCGTGAGCAACAGAACCGTCTCCccaccctcgggaaatttggacagcagtccggag
ctatctacgtgggcaactttagagtggttaaccgccatcttgctactcataatgactggg
caaaccttgtttgggaagacagcGTGcgcgacttgctcgtatcatctaccactgctcaag
gttgtgacacgattgctcgttgGGAGACGCGCCAACGACGTAAAAGTACA
>Replication_DMS-1_Ser38Glu
TCTGTCGTGAGCAACAGAACCGTCTCCccaccctcgggaaatttggacagcagtccggag
ctatctacgtgggcaactttagagtggttaaccgccatcttgctactcataatgactggg
caaaccttgtttgggaagacagcGAAcgcgacttgctcgtatcatctaccactgctcaag
gttgtgacacgattgctcgttgGGAGACGCGCCAACGACGTAAAAGTACA
>Replication_DMS-1_Ser38Tyr
TCTGTCGTGAGCAACAGAACCGTCTCCccaccctcgggaaatttggacagcagtccggag
ctatctacgtgggcaactttagagtggttaaccgccatcttgctactcataatgactggg
caaaccttgtttgggaagacagcTACcgcgacttgctcgtatcatctaccactgctcaag
gttgtgacacgattgctcgttgGGAGACGCGCCAACGACGTAAAAGTACA
>Replication_DMS-1_Arg39Cys
TCTGTCGTGAGCAACAGAACCGTCTCCccaccctcgggaaatttggacagcagtccggag
ctatctacgtgggcaactttagagtggttaaccgccatcttgctactcataatgactggg
caaaccttgtttgggaagacagctccTGTgacttgctcgtatcatctaccactgctcaag
gttgtgacacgattgctcgttgGGAGACGCGCCAACGACGTAAAAGTACA
>Replication_DMS-1_Arg39Asp
TCTGTCGTGAGCAACAGAACCGTCTCCccaccctcgggaaatttggacagcagtccggag
ctatctacgtgggcaactttagagtggttaaccgccatcttgctactcataatgactggg
caaaccttgtttgggaagacagctccGACgacttgctcgtatcatctaccactgctcaag
gttgtgacacgattgctcgttgGGAGACGCGCCAACGACGTAAAAGTACA
>Replication_DMS-1_Arg39Ser
TCTGTCGTGAGCAACAGAACCGTCTCCccaccctcgggaaatttggacagcagtccggag
ctatctacgtgggcaactttagagtggttaaccgccatcttgctactcataatgactggg
caaaccttgtttgggaagacagctccTCCgacttgctcgtatcatctaccactgctcaag
gttgtgacacgattgctcgttgGGAGACGCGCCAACGACGTAAAAGTACA
>Replication_DMS-1_Arg39Gln
TCTGTCGTGAGCAACAGAACCGTCTCCccaccctcgggaaatttggacagcagtccggag
ctatctacgtgggcaactttagagtggttaaccgccatcttgctactcataatgactggg
caaaccttgtttgggaagacagctccCAGgacttgctcgtatcatctaccactgctcaag
gttgtgacacgattgctcgttgGGAGACGCGCCAACGACGTAAAAGTACA
>Replication_DMS-1_Arg39Met
TCTGTCGTGAGCAACAGAACCGTCTCCccaccctcgggaaatttggacagcagtccggag
ctatctacgtgggcaactttagagtggttaaccgccatcttgctactcataatgactggg
caaaccttgtttgggaagacagctccATGgacttgctcgtatcatctaccactgctcaag
gttgtgacacgattgctcgttgGGAGACGCGCCAACGACGTAAAAGTACA
>Replication_DMS-1_Arg39Asn
TCTGTCGTGAGCAACAGAACCGTCTCCccaccctcgggaaatttggacagcagtccggag
ctatctacgtgggcaactttagagtggttaaccgccatcttgctactcataatgactggg
caaaccttgtttgggaagacagctccAACgacttgctcgtatcatctaccactgctcaag
gttgtgacacgattgctcgttgGGAGACGCGCCAACGACGTAAAAGTACA
>Replication_DMS-1_Arg39Pro
TCTGTCGTGAGCAACAGAACCGTCTCCccaccctcgggaaatttggacagcagtccggag
ctatctacgtgggcaactttagagtggttaaccgccatcttgctactcataatgactggg
caaaccttgtttgggaagacagctccCCGgacttgctcgtatcatctaccactgctcaag
gttgtgacacgattgctcgttgGGAGACGCGCCAACGACGTAAAAGTACA
>Replication_DMS-1_Arg39Lys
TCTGTCGTGAGCAACAGAACCGTCTCCccaccctcgggaaatttggacagcagtccggag
ctatctacgtgggcaactttagagtggttaaccgccatcttgctactcataatgactggg
caaaccttgtttgggaagacagctccAAAgacttgctcgtatcatctaccactgctcaag
gttgtgacacgattgctcgttgGGAGACGCGCCAACGACGTAAAAGTACA
>Replication_DMS-1_Arg39Thr
TCTGTCGTGAGCAACAGAACCGTCTCCccaccctcgggaaatttggacagcagtccggag
ctatctacgtgggcaactttagagtggttaaccgccatcttgctactcataatgactggg
caaaccttgtttgggaagacagctccACTgacttgctcgtatcatctaccactgctcaag
gttgtgacacgattgctcgttgGGAGACGCGCCAACGACGTAAAAGTACA
>Replication_DMS-1_Arg39Phe
TCTGTCGTGAGCAACAGAACCGTCTCCccaccctcgggaaatttggacagcagtccggag
ctatctacgtgggcaactttagagtggttaaccgccatcttgctactcataatgactggg
caaaccttgtttgggaagacagctccTTTgacttgctcgtatcatctaccactgctcaag
gttgtgacacgattgctcgttgGGAGACGCGCCAACGACGTAAAAGTACA
>Replication_DMS-1_Arg39Ala
TCTGTCGTGAGCAACAGAACCGTCTCCccaccctcgggaaatttggacagcagtccggag
ctatctacgtgggcaactttagagtggttaaccgccatcttgctactcataatgactggg
caaaccttgtttgggaagacagctccGCGgacttgctcgtatcatctaccactgctcaag
gttgtgacacgattgctcgttgGGAGACGCGCCAACGACGTAAAAGTACA
>Replication_DMS-1_Arg39Gly
TCTGTCGTGAGCAACAGAACCGTCTCCccaccctcgggaaatttggacagcagtccggag
ctatctacgtgggcaactttagagtggttaaccgccatcttgctactcataatgactggg
caaaccttgtttgggaagacagctccGGGgacttgctcgtatcatctaccactgctcaag
gttgtgacacgattgctcgttgGGAGACGCGCCAACGACGTAAAAGTACA
>Replication_DMS-1_Arg39Ile
TCTGTCGTGAGCAACAGAACCGTCTCCccaccctcgggaaatttggacagcagtccggag
ctatctacgtgggcaactttagagtggttaaccgccatcttgctactcataatgactggg
caaaccttgtttgggaagacagctccATAgacttgctcgtatcatctaccactgctcaag
gttgtgacacgattgctcgttgGGAGACGCGCCAACGACGTAAAAGTACA
>Replication_DMS-1_Arg39Leu
TCTGTCGTGAGCAACAGAACCGTCTCCccaccctcgggaaatttggacagcagtccggag
ctatctacgtgggcaactttagagtggttaaccgccatcttgctactcataatgactggg
caaaccttgtttgggaagacagctccTTGgacttgctcgtatcatctaccactgctcaag
gttgtgacacgattgctcgttgGGAGACGCGCCAACGACGTAAAAGTACA
>Replication_DMS-1_Arg39His
TCTGTCGTGAGCAACAGAACCGTCTCCccaccctcgggaaatttggacagcagtccggag
ctatctacgtgggcaactttagagtggttaaccgccatcttgctactcataatgactggg
caaaccttgtttgggaagacagctccCACgacttgctcgtatcatctaccactgctcaag
gttgtgacacgattgctcgttgGGAGACGCGCCAACGACGTAAAAGTACA
>Replication_DMS-1_Arg39Trp
TCTGTCGTGAGCAACAGAACCGTCTCCccaccctcgggaaatttggacagcagtccggag
ctatctacgtgggcaactttagagtggttaaccgccatcttgctactcataatgactggg
caaaccttgtttgggaagacagctccTGGgacttgctcgtatcatctaccactgctcaag
gttgtgacacgattgctcgttgGGAGACGCGCCAACGACGTAAAAGTACA
>Replication_DMS-1_Arg39Val
TCTGTCGTGAGCAACAGAACCGTCTCCccaccctcgggaaatttggacagcagtccggag
ctatctacgtgggcaactttagagtggttaaccgccatcttgctactcataatgactggg
caaaccttgtttgggaagacagctccGTTgacttgctcgtatcatctaccactgctcaag
gttgtgacacgattgctcgttgGGAGACGCGCCAACGACGTAAAAGTACA
>Replication_DMS-1_Arg39Glu
TCTGTCGTGAGCAACAGAACCGTCTCCccaccctcgggaaatttggacagcagtccggag
ctatctacgtgggcaactttagagtggttaaccgccatcttgctactcataatgactggg
caaaccttgtttgggaagacagctccGAAgacttgctcgtatcatctaccactgctcaag
gttgtgacacgattgctcgttgGGAGACGCGCCAACGACGTAAAAGTACA
>Replication_DMS-1_Arg39Tyr
TCTGTCGTGAGCAACAGAACCGTCTCCccaccctcgggaaatttggacagcagtccggag
ctatctacgtgggcaactttagagtggttaaccgccatcttgctactcataatgactggg
caaaccttgtttgggaagacagctccTACgacttgctcgtatcatctaccactgctcaag
gttgtgacacgattgctcgttgGGAGACGCGCCAACGACGTAAAAGTACA
>Replication_DMS-1_Asp40Cys
TCTGTCGTGAGCAACAGAACCGTCTCCccaccctcgggaaatttggacagcagtccggag
ctatctacgtgggcaactttagagtggttaaccgccatcttgctactcataatgactggg
caaaccttgtttgggaagacagctcccgcTGCttgctcgtatcatctaccactgctcaag
gttgtgacacgattgctcgttgGGAGACGCGCCAACGACGTAAAAGTACA
>Replication_DMS-1_Asp40Ser
TCTGTCGTGAGCAACAGAACCGTCTCCccaccctcgggaaatttggacagcagtccggag
ctatctacgtgggcaactttagagtggttaaccgccatcttgctactcataatgactggg
caaaccttgtttgggaagacagctcccgcTCGttgctcgtatcatctaccactgctcaag
gttgtgacacgattgctcgttgGGAGACGCGCCAACGACGTAAAAGTACA
>Replication_DMS-1_Asp40Gln
TCTGTCGTGAGCAACAGAACCGTCTCCccaccctcgggaaatttggacagcagtccggag
ctatctacgtgggcaactttagagtggttaaccgccatcttgctactcataatgactggg
caaaccttgtttgggaagacagctcccgcCAGttgctcgtatcatctaccactgctcaag
gttgtgacacgattgctcgttgGGAGACGCGCCAACGACGTAAAAGTACA
>Replication_DMS-1_Asp40Met
TCTGTCGTGAGCAACAGAACCGTCTCCccaccctcgggaaatttggacagcagtccggag
ctatctacgtgggcaactttagagtggttaaccgccatcttgctactcataatgactggg
caaaccttgtttgggaagacagctcccgcATGttgctcgtatcatctaccactgctcaag
gttgtgacacgattgctcgttgGGAGACGCGCCAACGACGTAAAAGTACA
>Replication_DMS-1_Asp40Asn
TCTGTCGTGAGCAACAGAACCGTCTCCccaccctcgggaaatttggacagcagtccggag
ctatctacgtgggcaactttagagtggttaaccgccatcttgctactcataatgactggg
caaaccttgtttgggaagacagctcccgcAACttgctcgtatcatctaccactgctcaag
gttgtgacacgattgctcgttgGGAGACGCGCCAACGACGTAAAAGTACA
>Replication_DMS-1_Asp40Pro
TCTGTCGTGAGCAACAGAACCGTCTCCccaccctcgggaaatttggacagcagtccggag
ctatctacgtgggcaactttagagtggttaaccgccatcttgctactcataatgactggg
caaaccttgtttgggaagacagctcccgcCCTttgctcgtatcatctaccactgctcaag
gttgtgacacgattgctcgttgGGAGACGCGCCAACGACGTAAAAGTACA
>Replication_DMS-1_Asp40Lys
TCTGTCGTGAGCAACAGAACCGTCTCCccaccctcgggaaatttggacagcagtccggag
ctatctacgtgggcaactttagagtggttaaccgccatcttgctactcataatgactggg
caaaccttgtttgggaagacagctcccgcAAGttgctcgtatcatctaccactgctcaag
gttgtgacacgattgctcgttgGGAGACGCGCCAACGACGTAAAAGTACA
>Replication_DMS-1_Asp40Thr
TCTGTCGTGAGCAACAGAACCGTCTCCccaccctcgggaaatttggacagcagtccggag
ctatctacgtgggcaactttagagtggttaaccgccatcttgctactcataatgactggg
caaaccttgtttgggaagacagctcccgcACAttgctcgtatcatctaccactgctcaag
gttgtgacacgattgctcgttgGGAGACGCGCCAACGACGTAAAAGTACA
>Replication_DMS-1_Asp40Phe
TCTGTCGTGAGCAACAGAACCGTCTCCccaccctcgggaaatttggacagcagtccggag
ctatctacgtgggcaactttagagtggttaaccgccatcttgctactcataatgactggg
caaaccttgtttgggaagacagctcccgcTTTttgctcgtatcatctaccactgctcaag
gttgtgacacgattgctcgttgGGAGACGCGCCAACGACGTAAAAGTACA
>Replication_DMS-1_Asp40Ala
TCTGTCGTGAGCAACAGAACCGTCTCCccaccctcgggaaatttggacagcagtccggag
ctatctacgtgggcaactttagagtggttaaccgccatcttgctactcataatgactggg
caaaccttgtttgggaagacagctcccgcGCAttgctcgtatcatctaccactgctcaag
gttgtgacacgattgctcgttgGGAGACGCGCCAACGACGTAAAAGTACA
>Replication_DMS-1_Asp40Gly
TCTGTCGTGAGCAACAGAACCGTCTCCccaccctcgggaaatttggacagcagtccggag
ctatctacgtgggcaactttagagtggttaaccgccatcttgctactcataatgactggg
caaaccttgtttgggaagacagctcccgcGGCttgctcgtatcatctaccactgctcaag
gttgtgacacgattgctcgttgGGAGACGCGCCAACGACGTAAAAGTACA
>Replication_DMS-1_Asp40Ile
TCTGTCGTGAGCAACAGAACCGTCTCCccaccctcgggaaatttggacagcagtccggag
ctatctacgtgggcaactttagagtggttaaccgccatcttgctactcataatgactggg
caaaccttgtttgggaagacagctcccgcATCttgctcgtatcatctaccactgctcaag
gttgtgacacgattgctcgttgGGAGACGCGCCAACGACGTAAAAGTACA
>Replication_DMS-1_Asp40Leu
TCTGTCGTGAGCAACAGAACCGTCTCCccaccctcgggaaatttggacagcagtccggag
ctatctacgtgggcaactttagagtggttaaccgccatcttgctactcataatgactggg
caaaccttgtttgggaagacagctcccgcCTAttgctcgtatcatctaccactgctcaag
gttgtgacacgattgctcgttgGGAGACGCGCCAACGACGTAAAAGTACA
>Replication_DMS-1_Asp40His
TCTGTCGTGAGCAACAGAACCGTCTCCccaccctcgggaaatttggacagcagtccggag
ctatctacgtgggcaactttagagtggttaaccgccatcttgctactcataatgactggg
caaaccttgtttgggaagacagctcccgcCATttgctcgtatcatctaccactgctcaag
gttgtgacacgattgctcgttgGGAGACGCGCCAACGACGTAAAAGTACA
>Replication_DMS-1_Asp40Arg
TCTGTCGTGAGCAACAGAACCGTCTCCccaccctcgggaaatttggacagcagtccggag
ctatctacgtgggcaactttagagtggttaaccgccatcttgctactcataatgactggg
caaaccttgtttgggaagacagctcccgcCGTttgctcgtatcatctaccactgctcaag
gttgtgacacgattgctcgttgGGAGACGCGCCAACGACGTAAAAGTACA
>Replication_DMS-1_Asp40Trp
TCTGTCGTGAGCAACAGAACCGTCTCCccaccctcgggaaatttggacagcagtccggag
ctatctacgtgggcaactttagagtggttaaccgccatcttgctactcataatgactggg
caaaccttgtttgggaagacagctcccgcTGGttgctcgtatcatctaccactgctcaag
gttgtgacacgattgctcgttgGGAGACGCGCCAACGACGTAAAAGTACA
>Replication_DMS-1_Asp40Val
TCTGTCGTGAGCAACAGAACCGTCTCCccaccctcgggaaatttggacagcagtccggag
ctatctacgtgggcaactttagagtggttaaccgccatcttgctactcataatgactggg
caaaccttgtttgggaagacagctcccgcGTGttgctcgtatcatctaccactgctcaag
gttgtgacacgattgctcgttgGGAGACGCGCCAACGACGTAAAAGTACA
>Replication_DMS-1_Asp40Glu
TCTGTCGTGAGCAACAGAACCGTCTCCccaccctcgggaaatttggacagcagtccggag
ctatctacgtgggcaactttagagtggttaaccgccatcttgctactcataatgactggg
caaaccttgtttgggaagacagctcccgcGAGttgctcgtatcatctaccactgctcaag
gttgtgacacgattgctcgttgGGAGACGCGCCAACGACGTAAAAGTACA
>Replication_DMS-1_Asp40Tyr
TCTGTCGTGAGCAACAGAACCGTCTCCccaccctcgggaaatttggacagcagtccggag
ctatctacgtgggcaactttagagtggttaaccgccatcttgctactcataatgactggg
caaaccttgtttgggaagacagctcccgcTATttgctcgtatcatctaccactgctcaag
gttgtgacacgattgctcgttgGGAGACGCGCCAACGACGTAAAAGTACA
>Replication_DMS-1_Leu41Cys
TCTGTCGTGAGCAACAGAACCGTCTCCccaccctcgggaaatttggacagcagtccggag
ctatctacgtgggcaactttagagtggttaaccgccatcttgctactcataatgactggg
caaaccttgtttgggaagacagctcccgcgacTGTctcgtatcatctaccactgctcaag
gttgtgacacgattgctcgttgGGAGACGCGCCAACGACGTAAAAGTACA
>Replication_DMS-1_Leu41Asp
TCTGTCGTGAGCAACAGAACCGTCTCCccaccctcgggaaatttggacagcagtccggag
ctatctacgtgggcaactttagagtggttaaccgccatcttgctactcataatgactggg
caaaccttgtttgggaagacagctcccgcgacGACctcgtatcatctaccactgctcaag
gttgtgacacgattgctcgttgGGAGACGCGCCAACGACGTAAAAGTACA
>Replication_DMS-1_Leu41Ser
TCTGTCGTGAGCAACAGAACCGTCTCCccaccctcgggaaatttggacagcagtccggag
ctatctacgtgggcaactttagagtggttaaccgccatcttgctactcataatgactggg
caaaccttgtttgggaagacagctcccgcgacTCCctcgtatcatctaccactgctcaag
gttgtgacacgattgctcgttgGGAGACGCGCCAACGACGTAAAAGTACA
>Replication_DMS-1_Leu41Gln
TCTGTCGTGAGCAACAGAACCGTCTCCccaccctcgggaaatttggacagcagtccggag
ctatctacgtgggcaactttagagtggttaaccgccatcttgctactcataatgactggg
caaaccttgtttgggaagacagctcccgcgacCAActcgtatcatctaccactgctcaag
gttgtgacacgattgctcgttgGGAGACGCGCCAACGACGTAAAAGTACA
>Replication_DMS-1_Leu41Met
TCTGTCGTGAGCAACAGAACCGTCTCCccaccctcgggaaatttggacagcagtccggag
ctatctacgtgggcaactttagagtggttaaccgccatcttgctactcataatgactggg
caaaccttgtttgggaagacagctcccgcgacATGctcgtatcatctaccactgctcaag
gttgtgacacgattgctcgttgGGAGACGCGCCAACGACGTAAAAGTACA
>Replication_DMS-1_Leu41Asn
TCTGTCGTGAGCAACAGAACCGTCTCCccaccctcgggaaatttggacagcagtccggag
ctatctacgtgggcaactttagagtggttaaccgccatcttgctactcataatgactggg
caaaccttgtttgggaagacagctcccgcgacAACctcgtatcatctaccactgctcaag
gttgtgacacgattgctcgttgGGAGACGCGCCAACGACGTAAAAGTACA
>Replication_DMS-1_Leu41Pro
TCTGTCGTGAGCAACAGAACCGTCTCCccaccctcgggaaatttggacagcagtccggag
ctatctacgtgggcaactttagagtggttaaccgccatcttgctactcataatgactggg
caaaccttgtttgggaagacagctcccgcgacCCActcgtatcatctaccactgctcaag
gttgtgacacgattgctcgttgGGAGACGCGCCAACGACGTAAAAGTACA
>Replication_DMS-1_Leu41Lys
TCTGTCGTGAGCAACAGAACCGTCTCCccaccctcgggaaatttggacagcagtccggag
ctatctacgtgggcaactttagagtggttaaccgccatcttgctactcataatgactggg
caaaccttgtttgggaagacagctcccgcgacAAGctcgtatcatctaccactgctcaag
gttgtgacacgattgctcgttgGGAGACGCGCCAACGACGTAAAAGTACA
>Replication_DMS-1_Leu41Thr
TCTGTCGTGAGCAACAGAACCGTCTCCccaccctcgggaaatttggacagcagtccggag
ctatctacgtgggcaactttagagtggttaaccgccatcttgctactcataatgactggg
caaaccttgtttgggaagacagctcccgcgacACCctcgtatcatctaccactgctcaag
gttgtgacacgattgctcgttgGGAGACGCGCCAACGACGTAAAAGTACA
>Replication_DMS-1_Leu41Phe
TCTGTCGTGAGCAACAGAACCGTCTCCccaccctcgggaaatttggacagcagtccggag
ctatctacgtgggcaactttagagtggttaaccgccatcttgctactcataatgactggg
caaaccttgtttgggaagacagctcccgcgacTTTctcgtatcatctaccactgctcaag
gttgtgacacgattgctcgttgGGAGACGCGCCAACGACGTAAAAGTACA
>Replication_DMS-1_Leu41Ala
TCTGTCGTGAGCAACAGAACCGTCTCCccaccctcgggaaatttggacagcagtccggag
ctatctacgtgggcaactttagagtggttaaccgccatcttgctactcataatgactggg
caaaccttgtttgggaagacagctcccgcgacGCCctcgtatcatctaccactgctcaag
gttgtgacacgattgctcgttgGGAGACGCGCCAACGACGTAAAAGTACA
>Replication_DMS-1_Leu41Gly
TCTGTCGTGAGCAACAGAACCGTCTCCccaccctcgggaaatttggacagcagtccggag
ctatctacgtgggcaactttagagtggttaaccgccatcttgctactcataatgactggg
caaaccttgtttgggaagacagctcccgcgacGGTctcgtatcatctaccactgctcaag
gttgtgacacgattgctcgttgGGAGACGCGCCAACGACGTAAAAGTACA
>Replication_DMS-1_Leu41Ile
TCTGTCGTGAGCAACAGAACCGTCTCCccaccctcgggaaatttggacagcagtccggag
ctatctacgtgggcaactttagagtggttaaccgccatcttgctactcataatgactggg
caaaccttgtttgggaagacagctcccgcgacATCctcgtatcatctaccactgctcaag
gttgtgacacgattgctcgttgGGAGACGCGCCAACGACGTAAAAGTACA
>Replication_DMS-1_Leu41His
TCTGTCGTGAGCAACAGAACCGTCTCCccaccctcgggaaatttggacagcagtccggag
ctatctacgtgggcaactttagagtggttaaccgccatcttgctactcataatgactggg
caaaccttgtttgggaagacagctcccgcgacCATctcgtatcatctaccactgctcaag
gttgtgacacgattgctcgttgGGAGACGCGCCAACGACGTAAAAGTACA
>Replication_DMS-1_Leu41Arg
TCTGTCGTGAGCAACAGAACCGTCTCCccaccctcgggaaatttggacagcagtccggag
ctatctacgtgggcaactttagagtggttaaccgccatcttgctactcataatgactggg
caaaccttgtttgggaagacagctcccgcgacCGGctcgtatcatctaccactgctcaag
gttgtgacacgattgctcgttgGGAGACGCGCCAACGACGTAAAAGTACA
>Replication_DMS-1_Leu41Trp
TCTGTCGTGAGCAACAGAACCGTCTCCccaccctcgggaaatttggacagcagtccggag
ctatctacgtgggcaactttagagtggttaaccgccatcttgctactcataatgactggg
caaaccttgtttgggaagacagctcccgcgacTGGctcgtatcatctaccactgctcaag
gttgtgacacgattgctcgttgGGAGACGCGCCAACGACGTAAAAGTACA
>Replication_DMS-1_Leu41Val
TCTGTCGTGAGCAACAGAACCGTCTCCccaccctcgggaaatttggacagcagtccggag
ctatctacgtgggcaactttagagtggttaaccgccatcttgctactcataatgactggg
caaaccttgtttgggaagacagctcccgcgacGTTctcgtatcatctaccactgctcaag
gttgtgacacgattgctcgttgGGAGACGCGCCAACGACGTAAAAGTACA
>Replication_DMS-1_Leu41Glu
TCTGTCGTGAGCAACAGAACCGTCTCCccaccctcgggaaatttggacagcagtccggag
ctatctacgtgggcaactttagagtggttaaccgccatcttgctactcataatgactggg
caaaccttgtttgggaagacagctcccgcgacGAGctcgtatcatctaccactgctcaag
gttgtgacacgattgctcgttgGGAGACGCGCCAACGACGTAAAAGTACA
>Replication_DMS-1_Leu41Tyr
TCTGTCGTGAGCAACAGAACCGTCTCCccaccctcgggaaatttggacagcagtccggag
ctatctacgtgggcaactttagagtggttaaccgccatcttgctactcataatgactggg
caaaccttgtttgggaagacagctcccgcgacTATctcgtatcatctaccactgctcaag
gttgtgacacgattgctcgttgGGAGACGCGCCAACGACGTAAAAGTACA
>Replication_DMS-1_Leu42Cys
TCTGTCGTGAGCAACAGAACCGTCTCCccaccctcgggaaatttggacagcagtccggag
ctatctacgtgggcaactttagagtggttaaccgccatcttgctactcataatgactggg
caaaccttgtttgggaagacagctcccgcgacttgTGCgtatcatctaccactgctcaag
gttgtgacacgattgctcgttgGGAGACGCGCCAACGACGTAAAAGTACA
>Replication_DMS-1_Leu42Asp
TCTGTCGTGAGCAACAGAACCGTCTCCccaccctcgggaaatttggacagcagtccggag
ctatctacgtgggcaactttagagtggttaaccgccatcttgctactcataatgactggg
caaaccttgtttgggaagacagctcccgcgacttgGATgtatcatctaccactgctcaag
gttgtgacacgattgctcgttgGGAGACGCGCCAACGACGTAAAAGTACA
>Replication_DMS-1_Leu42Ser
TCTGTCGTGAGCAACAGAACCGTCTCCccaccctcgggaaatttggacagcagtccggag
ctatctacgtgggcaactttagagtggttaaccgccatcttgctactcataatgactggg
caaaccttgtttgggaagacagctcccgcgacttgTCGgtatcatctaccactgctcaag
gttgtgacacgattgctcgttgGGAGACGCGCCAACGACGTAAAAGTACA
>Replication_DMS-1_Leu42Gln
TCTGTCGTGAGCAACAGAACCGTCTCCccaccctcgggaaatttggacagcagtccggag
ctatctacgtgggcaactttagagtggttaaccgccatcttgctactcataatgactggg
caaaccttgtttgggaagacagctcccgcgacttgCAGgtatcatctaccactgctcaag
gttgtgacacgattgctcgttgGGAGACGCGCCAACGACGTAAAAGTACA
>Replication_DMS-1_Leu42Met
TCTGTCGTGAGCAACAGAACCGTCTCCccaccctcgggaaatttggacagcagtccggag
ctatctacgtgggcaactttagagtggttaaccgccatcttgctactcataatgactggg
caaaccttgtttgggaagacagctcccgcgacttgATGgtatcatctaccactgctcaag
gttgtgacacgattgctcgttgGGAGACGCGCCAACGACGTAAAAGTACA
>Replication_DMS-1_Leu42Asn
TCTGTCGTGAGCAACAGAACCGTCTCCccaccctcgggaaatttggacagcagtccggag
ctatctacgtgggcaactttagagtggttaaccgccatcttgctactcataatgactggg
caaaccttgtttgggaagacagctcccgcgacttgAATgtatcatctaccactgctcaag
gttgtgacacgattgctcgttgGGAGACGCGCCAACGACGTAAAAGTACA
>Replication_DMS-1_Leu42Pro
TCTGTCGTGAGCAACAGAACCGTCTCCccaccctcgggaaatttggacagcagtccggag
ctatctacgtgggcaactttagagtggttaaccgccatcttgctactcataatgactggg
caaaccttgtttgggaagacagctcccgcgacttgCCCgtatcatctaccactgctcaag
gttgtgacacgattgctcgttgGGAGACGCGCCAACGACGTAAAAGTACA
>Replication_DMS-1_Leu42Lys
TCTGTCGTGAGCAACAGAACCGTCTCCccaccctcgggaaatttggacagcagtccggag
ctatctacgtgggcaactttagagtggttaaccgccatcttgctactcataatgactggg
caaaccttgtttgggaagacagctcccgcgacttgAAAgtatcatctaccactgctcaag
gttgtgacacgattgctcgttgGGAGACGCGCCAACGACGTAAAAGTACA
>Replication_DMS-1_Leu42Thr
TCTGTCGTGAGCAACAGAACCGTCTCCccaccctcgggaaatttggacagcagtccggag
ctatctacgtgggcaactttagagtggttaaccgccatcttgctactcataatgactggg
caaaccttgtttgggaagacagctcccgcgacttgACCgtatcatctaccactgctcaag
gttgtgacacgattgctcgttgGGAGACGCGCCAACGACGTAAAAGTACA
>Replication_DMS-1_Leu42Phe
TCTGTCGTGAGCAACAGAACCGTCTCCccaccctcgggaaatttggacagcagtccggag
ctatctacgtgggcaactttagagtggttaaccgccatcttgctactcataatgactggg
caaaccttgtttgggaagacagctcccgcgacttgTTCgtatcatctaccactgctcaag
gttgtgacacgattgctcgttgGGAGACGCGCCAACGACGTAAAAGTACA
>Replication_DMS-1_Leu42Ala
TCTGTCGTGAGCAACAGAACCGTCTCCccaccctcgggaaatttggacagcagtccggag
ctatctacgtgggcaactttagagtggttaaccgccatcttgctactcataatgactggg
caaaccttgtttgggaagacagctcccgcgacttgGCAgtatcatctaccactgctcaag
gttgtgacacgattgctcgttgGGAGACGCGCCAACGACGTAAAAGTACA
>Replication_DMS-1_Leu42Gly
TCTGTCGTGAGCAACAGAACCGTCTCCccaccctcgggaaatttggacagcagtccggag
ctatctacgtgggcaactttagagtggttaaccgccatcttgctactcataatgactggg
caaaccttgtttgggaagacagctcccgcgacttgGGGgtatcatctaccactgctcaag
gttgtgacacgattgctcgttgGGAGACGCGCCAACGACGTAAAAGTACA
>Replication_DMS-1_Leu42Ile
TCTGTCGTGAGCAACAGAACCGTCTCCccaccctcgggaaatttggacagcagtccggag
ctatctacgtgggcaactttagagtggttaaccgccatcttgctactcataatgactggg
caaaccttgtttgggaagacagctcccgcgacttgATAgtatcatctaccactgctcaag
gttgtgacacgattgctcgttgGGAGACGCGCCAACGACGTAAAAGTACA
>Replication_DMS-1_Leu42His
TCTGTCGTGAGCAACAGAACCGTCTCCccaccctcgggaaatttggacagcagtccggag
ctatctacgtgggcaactttagagtggttaaccgccatcttgctactcataatgactggg
caaaccttgtttgggaagacagctcccgcgacttgCACgtatcatctaccactgctcaag
gttgtgacacgattgctcgttgGGAGACGCGCCAACGACGTAAAAGTACA
>Replication_DMS-1_Leu42Arg
TCTGTCGTGAGCAACAGAACCGTCTCCccaccctcgggaaatttggacagcagtccggag
ctatctacgtgggcaactttagagtggttaaccgccatcttgctactcataatgactggg
caaaccttgtttgggaagacagctcccgcgacttgAGAgtatcatctaccactgctcaag
gttgtgacacgattgctcgttgGGAGACGCGCCAACGACGTAAAAGTACA
>Replication_DMS-1_Leu42Trp
TCTGTCGTGAGCAACAGAACCGTCTCCccaccctcgggaaatttggacagcagtccggag
ctatctacgtgggcaactttagagtggttaaccgccatcttgctactcataatgactggg
caaaccttgtttgggaagacagctcccgcgacttgTGGgtatcatctaccactgctcaag
gttgtgacacgattgctcgttgGGAGACGCGCCAACGACGTAAAAGTACA
>Replication_DMS-1_Leu42Val
TCTGTCGTGAGCAACAGAACCGTCTCCccaccctcgggaaatttggacagcagtccggag
ctatctacgtgggcaactttagagtggttaaccgccatcttgctactcataatgactggg
caaaccttgtttgggaagacagctcccgcgacttgGTTgtatcatctaccactgctcaag
gttgtgacacgattgctcgttgGGAGACGCGCCAACGACGTAAAAGTACA
>Replication_DMS-1_Leu42Glu
TCTGTCGTGAGCAACAGAACCGTCTCCccaccctcgggaaatttggacagcagtccggag
ctatctacgtgggcaactttagagtggttaaccgccatcttgctactcataatgactggg
caaaccttgtttgggaagacagctcccgcgacttgGAGgtatcatctaccactgctcaag
gttgtgacacgattgctcgttgGGAGACGCGCCAACGACGTAAAAGTACA
>Replication_DMS-1_Leu42Tyr
TCTGTCGTGAGCAACAGAACCGTCTCCccaccctcgggaaatttggacagcagtccggag
ctatctacgtgggcaactttagagtggttaaccgccatcttgctactcataatgactggg
caaaccttgtttgggaagacagctcccgcgacttgTACgtatcatctaccactgctcaag
gttgtgacacgattgctcgttgGGAGACGCGCCAACGACGTAAAAGTACA
>Replication_DMS-1_Val43Cys
TCTGTCGTGAGCAACAGAACCGTCTCCccaccctcgggaaatttggacagcagtccggag
ctatctacgtgggcaactttagagtggttaaccgccatcttgctactcataatgactggg
caaaccttgtttgggaagacagctcccgcgacttgctcTGTtcatctaccactgctcaag
gttgtgacacgattgctcgttgGGAGACGCGCCAACGACGTAAAAGTACA
>Replication_DMS-1_Val43Asp
TCTGTCGTGAGCAACAGAACCGTCTCCccaccctcgggaaatttggacagcagtccggag
ctatctacgtgggcaactttagagtggttaaccgccatcttgctactcataatgactggg
caaaccttgtttgggaagacagctcccgcgacttgctcGATtcatctaccactgctcaag
gttgtgacacgattgctcgttgGGAGACGCGCCAACGACGTAAAAGTACA
>Replication_DMS-1_Val43Ser
TCTGTCGTGAGCAACAGAACCGTCTCCccaccctcgggaaatttggacagcagtccggag
ctatctacgtgggcaactttagagtggttaaccgccatcttgctactcataatgactggg
caaaccttgtttgggaagacagctcccgcgacttgctcAGCtcatctaccactgctcaag
gttgtgacacgattgctcgttgGGAGACGCGCCAACGACGTAAAAGTACA
>Replication_DMS-1_Val43Gln
TCTGTCGTGAGCAACAGAACCGTCTCCccaccctcgggaaatttggacagcagtccggag
ctatctacgtgggcaactttagagtggttaaccgccatcttgctactcataatgactggg
caaaccttgtttgggaagacagctcccgcgacttgctcCAGtcatctaccactgctcaag
gttgtgacacgattgctcgttgGGAGACGCGCCAACGACGTAAAAGTACA
>Replication_DMS-1_Val43Met
TCTGTCGTGAGCAACAGAACCGTCTCCccaccctcgggaaatttggacagcagtccggag
ctatctacgtgggcaactttagagtggttaaccgccatcttgctactcataatgactggg
caaaccttgtttgggaagacagctcccgcgacttgctcATGtcatctaccactgctcaag
gttgtgacacgattgctcgttgGGAGACGCGCCAACGACGTAAAAGTACA
>Replication_DMS-1_Val43Asn
TCTGTCGTGAGCAACAGAACCGTCTCCccaccctcgggaaatttggacagcagtccggag
ctatctacgtgggcaactttagagtggttaaccgccatcttgctactcataatgactggg
caaaccttgtttgggaagacagctcccgcgacttgctcAATtcatctaccactgctcaag
gttgtgacacgattgctcgttgGGAGACGCGCCAACGACGTAAAAGTACA
>Replication_DMS-1_Val43Pro
TCTGTCGTGAGCAACAGAACCGTCTCCccaccctcgggaaatttggacagcagtccggag
ctatctacgtgggcaactttagagtggttaaccgccatcttgctactcataatgactggg
caaaccttgtttgggaagacagctcccgcgacttgctcCCGtcatctaccactgctcaag
gttgtgacacgattgctcgttgGGAGACGCGCCAACGACGTAAAAGTACA
>Replication_DMS-1_Val43Lys
TCTGTCGTGAGCAACAGAACCGTCTCCccaccctcgggaaatttggacagcagtccggag
ctatctacgtgggcaactttagagtggttaaccgccatcttgctactcataatgactggg
caaaccttgtttgggaagacagctcccgcgacttgctcAAAtcatctaccactgctcaag
gttgtgacacgattgctcgttgGGAGACGCGCCAACGACGTAAAAGTACA
>Replication_DMS-1_Val43Thr
TCTGTCGTGAGCAACAGAACCGTCTCCccaccctcgggaaatttggacagcagtccggag
ctatctacgtgggcaactttagagtggttaaccgccatcttgctactcataatgactggg
caaaccttgtttgggaagacagctcccgcgacttgctcACAtcatctaccactgctcaag
gttgtgacacgattgctcgttgGGAGACGCGCCAACGACGTAAAAGTACA
>Replication_DMS-1_Val43Phe
TCTGTCGTGAGCAACAGAACCGTCTCCccaccctcgggaaatttggacagcagtccggag
ctatctacgtgggcaactttagagtggttaaccgccatcttgctactcataatgactggg
caaaccttgtttgggaagacagctcccgcgacttgctcTTTtcatctaccactgctcaag
gttgtgacacgattgctcgttgGGAGACGCGCCAACGACGTAAAAGTACA
>Replication_DMS-1_Val43Ala
TCTGTCGTGAGCAACAGAACCGTCTCCccaccctcgggaaatttggacagcagtccggag
ctatctacgtgggcaactttagagtggttaaccgccatcttgctactcataatgactggg
caaaccttgtttgggaagacagctcccgcgacttgctcGCTtcatctaccactgctcaag
gttgtgacacgattgctcgttgGGAGACGCGCCAACGACGTAAAAGTACA
>Replication_DMS-1_Val43Gly
TCTGTCGTGAGCAACAGAACCGTCTCCccaccctcgggaaatttggacagcagtccggag
ctatctacgtgggcaactttagagtggttaaccgccatcttgctactcataatgactggg
caaaccttgtttgggaagacagctcccgcgacttgctcGGAtcatctaccactgctcaag
gttgtgacacgattgctcgttgGGAGACGCGCCAACGACGTAAAAGTACA
>Replication_DMS-1_Val43Ile
TCTGTCGTGAGCAACAGAACCGTCTCCccaccctcgggaaatttggacagcagtccggag
ctatctacgtgggcaactttagagtggttaaccgccatcttgctactcataatgactggg
caaaccttgtttgggaagacagctcccgcgacttgctcATAtcatctaccactgctcaag
gttgtgacacgattgctcgttgGGAGACGCGCCAACGACGTAAAAGTACA
>Replication_DMS-1_Val43Leu
TCTGTCGTGAGCAACAGAACCGTCTCCccaccctcgggaaatttggacagcagtccggag
ctatctacgtgggcaactttagagtggttaaccgccatcttgctactcataatgactggg
caaaccttgtttgggaagacagctcccgcgacttgctcCTAtcatctaccactgctcaag
gttgtgacacgattgctcgttgGGAGACGCGCCAACGACGTAAAAGTACA
>Replication_DMS-1_Val43His
TCTGTCGTGAGCAACAGAACCGTCTCCccaccctcgggaaatttggacagcagtccggag
ctatctacgtgggcaactttagagtggttaaccgccatcttgctactcataatgactggg
caaaccttgtttgggaagacagctcccgcgacttgctcCACtcatctaccactgctcaag
gttgtgacacgattgctcgttgGGAGACGCGCCAACGACGTAAAAGTACA
>Replication_DMS-1_Val43Arg
TCTGTCGTGAGCAACAGAACCGTCTCCccaccctcgggaaatttggacagcagtccggag
ctatctacgtgggcaactttagagtggttaaccgccatcttgctactcataatgactggg
caaaccttgtttgggaagacagctcccgcgacttgctcAGGtcatctaccactgctcaag
gttgtgacacgattgctcgttgGGAGACGCGCCAACGACGTAAAAGTACA
>Replication_DMS-1_Val43Trp
TCTGTCGTGAGCAACAGAACCGTCTCCccaccctcgggaaatttggacagcagtccggag
ctatctacgtgggcaactttagagtggttaaccgccatcttgctactcataatgactggg
caaaccttgtttgggaagacagctcccgcgacttgctcTGGtcatctaccactgctcaag
gttgtgacacgattgctcgttgGGAGACGCGCCAACGACGTAAAAGTACA
>Replication_DMS-1_Val43Glu
TCTGTCGTGAGCAACAGAACCGTCTCCccaccctcgggaaatttggacagcagtccggag
ctatctacgtgggcaactttagagtggttaaccgccatcttgctactcataatgactggg
caaaccttgtttgggaagacagctcccgcgacttgctcGAAtcatctaccactgctcaag
gttgtgacacgattgctcgttgGGAGACGCGCCAACGACGTAAAAGTACA
>Replication_DMS-1_Val43Tyr
TCTGTCGTGAGCAACAGAACCGTCTCCccaccctcgggaaatttggacagcagtccggag
ctatctacgtgggcaactttagagtggttaaccgccatcttgctactcataatgactggg
caaaccttgtttgggaagacagctcccgcgacttgctcTACtcatctaccactgctcaag
gttgtgacacgattgctcgttgGGAGACGCGCCAACGACGTAAAAGTACA
>Replication_DMS-1_Ser44Cys
TCTGTCGTGAGCAACAGAACCGTCTCCccaccctcgggaaatttggacagcagtccggag
ctatctacgtgggcaactttagagtggttaaccgccatcttgctactcataatgactggg
caaaccttgtttgggaagacagctcccgcgacttgctcgtaTGCtctaccactgctcaag
gttgtgacacgattgctcgttgGGAGACGCGCCAACGACGTAAAAGTACA
>Replication_DMS-1_Ser44Asp
TCTGTCGTGAGCAACAGAACCGTCTCCccaccctcgggaaatttggacagcagtccggag
ctatctacgtgggcaactttagagtggttaaccgccatcttgctactcataatgactggg
caaaccttgtttgggaagacagctcccgcgacttgctcgtaGACtctaccactgctcaag
gttgtgacacgattgctcgttgGGAGACGCGCCAACGACGTAAAAGTACA
>Replication_DMS-1_Ser44Gln
TCTGTCGTGAGCAACAGAACCGTCTCCccaccctcgggaaatttggacagcagtccggag
ctatctacgtgggcaactttagagtggttaaccgccatcttgctactcataatgactggg
caaaccttgtttgggaagacagctcccgcgacttgctcgtaCAGtctaccactgctcaag
gttgtgacacgattgctcgttgGGAGACGCGCCAACGACGTAAAAGTACA
>Replication_DMS-1_Ser44Met
TCTGTCGTGAGCAACAGAACCGTCTCCccaccctcgggaaatttggacagcagtccggag
ctatctacgtgggcaactttagagtggttaaccgccatcttgctactcataatgactggg
caaaccttgtttgggaagacagctcccgcgacttgctcgtaATGtctaccactgctcaag
gttgtgacacgattgctcgttgGGAGACGCGCCAACGACGTAAAAGTACA
>Replication_DMS-1_Ser44Asn
TCTGTCGTGAGCAACAGAACCGTCTCCccaccctcgggaaatttggacagcagtccggag
ctatctacgtgggcaactttagagtggttaaccgccatcttgctactcataatgactggg
caaaccttgtttgggaagacagctcccgcgacttgctcgtaAACtctaccactgctcaag
gttgtgacacgattgctcgttgGGAGACGCGCCAACGACGTAAAAGTACA
>Replication_DMS-1_Ser44Pro
TCTGTCGTGAGCAACAGAACCGTCTCCccaccctcgggaaatttggacagcagtccggag
ctatctacgtgggcaactttagagtggttaaccgccatcttgctactcataatgactggg
caaaccttgtttgggaagacagctcccgcgacttgctcgtaCCGtctaccactgctcaag
gttgtgacacgattgctcgttgGGAGACGCGCCAACGACGTAAAAGTACA
>Replication_DMS-1_Ser44Lys
TCTGTCGTGAGCAACAGAACCGTCTCCccaccctcgggaaatttggacagcagtccggag
ctatctacgtgggcaactttagagtggttaaccgccatcttgctactcataatgactggg
caaaccttgtttgggaagacagctcccgcgacttgctcgtaAAAtctaccactgctcaag
gttgtgacacgattgctcgttgGGAGACGCGCCAACGACGTAAAAGTACA
>Replication_DMS-1_Ser44Thr
TCTGTCGTGAGCAACAGAACCGTCTCCccaccctcgggaaatttggacagcagtccggag
ctatctacgtgggcaactttagagtggttaaccgccatcttgctactcataatgactggg
caaaccttgtttgggaagacagctcccgcgacttgctcgtaACAtctaccactgctcaag
gttgtgacacgattgctcgttgGGAGACGCGCCAACGACGTAAAAGTACA
>Replication_DMS-1_Ser44Phe
TCTGTCGTGAGCAACAGAACCGTCTCCccaccctcgggaaatttggacagcagtccggag
ctatctacgtgggcaactttagagtggttaaccgccatcttgctactcataatgactggg
caaaccttgtttgggaagacagctcccgcgacttgctcgtaTTTtctaccactgctcaag
gttgtgacacgattgctcgttgGGAGACGCGCCAACGACGTAAAAGTACA
>Replication_DMS-1_Ser44Ala
TCTGTCGTGAGCAACAGAACCGTCTCCccaccctcgggaaatttggacagcagtccggag
ctatctacgtgggcaactttagagtggttaaccgccatcttgctactcataatgactggg
caaaccttgtttgggaagacagctcccgcgacttgctcgtaGCGtctaccactgctcaag
gttgtgacacgattgctcgttgGGAGACGCGCCAACGACGTAAAAGTACA
>Replication_DMS-1_Ser44Gly
TCTGTCGTGAGCAACAGAACCGTCTCCccaccctcgggaaatttggacagcagtccggag
ctatctacgtgggcaactttagagtggttaaccgccatcttgctactcataatgactggg
caaaccttgtttgggaagacagctcccgcgacttgctcgtaGGAtctaccactgctcaag
gttgtgacacgattgctcgttgGGAGACGCGCCAACGACGTAAAAGTACA
>Replication_DMS-1_Ser44Ile
TCTGTCGTGAGCAACAGAACCGTCTCCccaccctcgggaaatttggacagcagtccggag
ctatctacgtgggcaactttagagtggttaaccgccatcttgctactcataatgactggg
caaaccttgtttgggaagacagctcccgcgacttgctcgtaATCtctaccactgctcaag
gttgtgacacgattgctcgttgGGAGACGCGCCAACGACGTAAAAGTACA
>Replication_DMS-1_Ser44Leu
TCTGTCGTGAGCAACAGAACCGTCTCCccaccctcgggaaatttggacagcagtccggag
ctatctacgtgggcaactttagagtggttaaccgccatcttgctactcataatgactggg
caaaccttgtttgggaagacagctcccgcgacttgctcgtaCTAtctaccactgctcaag
gttgtgacacgattgctcgttgGGAGACGCGCCAACGACGTAAAAGTACA
>Replication_DMS-1_Ser44His
TCTGTCGTGAGCAACAGAACCGTCTCCccaccctcgggaaatttggacagcagtccggag
ctatctacgtgggcaactttagagtggttaaccgccatcttgctactcataatgactggg
caaaccttgtttgggaagacagctcccgcgacttgctcgtaCATtctaccactgctcaag
gttgtgacacgattgctcgttgGGAGACGCGCCAACGACGTAAAAGTACA
>Replication_DMS-1_Ser44Arg
TCTGTCGTGAGCAACAGAACCGTCTCCccaccctcgggaaatttggacagcagtccggag
ctatctacgtgggcaactttagagtggttaaccgccatcttgctactcataatgactggg
caaaccttgtttgggaagacagctcccgcgacttgctcgtaCGAtctaccactgctcaag
gttgtgacacgattgctcgttgGGAGACGCGCCAACGACGTAAAAGTACA
>Replication_DMS-1_Ser44Trp
TCTGTCGTGAGCAACAGAACCGTCTCCccaccctcgggaaatttggacagcagtccggag
ctatctacgtgggcaactttagagtggttaaccgccatcttgctactcataatgactggg
caaaccttgtttgggaagacagctcccgcgacttgctcgtaTGGtctaccactgctcaag
gttgtgacacgattgctcgttgGGAGACGCGCCAACGACGTAAAAGTACA
>Replication_DMS-1_Ser44Val
TCTGTCGTGAGCAACAGAACCGTCTCCccaccctcgggaaatttggacagcagtccggag
ctatctacgtgggcaactttagagtggttaaccgccatcttgctactcataatgactggg
caaaccttgtttgggaagacagctcccgcgacttgctcgtaGTTtctaccactgctcaag
gttgtgacacgattgctcgttgGGAGACGCGCCAACGACGTAAAAGTACA
>Replication_DMS-1_Ser44Glu
TCTGTCGTGAGCAACAGAACCGTCTCCccaccctcgggaaatttggacagcagtccggag
ctatctacgtgggcaactttagagtggttaaccgccatcttgctactcataatgactggg
caaaccttgtttgggaagacagctcccgcgacttgctcgtaGAGtctaccactgctcaag
gttgtgacacgattgctcgttgGGAGACGCGCCAACGACGTAAAAGTACA
>Replication_DMS-1_Ser44Tyr
TCTGTCGTGAGCAACAGAACCGTCTCCccaccctcgggaaatttggacagcagtccggag
ctatctacgtgggcaactttagagtggttaaccgccatcttgctactcataatgactggg
caaaccttgtttgggaagacagctcccgcgacttgctcgtaTATtctaccactgctcaag
gttgtgacacgattgctcgttgGGAGACGCGCCAACGACGTAAAAGTACA
>Replication_DMS-1_Ser45Cys
TCTGTCGTGAGCAACAGAACCGTCTCCccaccctcgggaaatttggacagcagtccggag
ctatctacgtgggcaactttagagtggttaaccgccatcttgctactcataatgactggg
caaaccttgtttgggaagacagctcccgcgacttgctcgtatcaTGTaccactgctcaag
gttgtgacacgattgctcgttgGGAGACGCGCCAACGACGTAAAAGTACA
>Replication_DMS-1_Ser45Asp
TCTGTCGTGAGCAACAGAACCGTCTCCccaccctcgggaaatttggacagcagtccggag
ctatctacgtgggcaactttagagtggttaaccgccatcttgctactcataatgactggg
caaaccttgtttgggaagacagctcccgcgacttgctcgtatcaGACaccactgctcaag
gttgtgacacgattgctcgttgGGAGACGCGCCAACGACGTAAAAGTACA
>Replication_DMS-1_Ser45Gln
TCTGTCGTGAGCAACAGAACCGTCTCCccaccctcgggaaatttggacagcagtccggag
ctatctacgtgggcaactttagagtggttaaccgccatcttgctactcataatgactggg
caaaccttgtttgggaagacagctcccgcgacttgctcgtatcaCAAaccactgctcaag
gttgtgacacgattgctcgttgGGAGACGCGCCAACGACGTAAAAGTACA
>Replication_DMS-1_Ser45Met
TCTGTCGTGAGCAACAGAACCGTCTCCccaccctcgggaaatttggacagcagtccggag
ctatctacgtgggcaactttagagtggttaaccgccatcttgctactcataatgactggg
caaaccttgtttgggaagacagctcccgcgacttgctcgtatcaATGaccactgctcaag
gttgtgacacgattgctcgttgGGAGACGCGCCAACGACGTAAAAGTACA
>Replication_DMS-1_Ser45Asn
TCTGTCGTGAGCAACAGAACCGTCTCCccaccctcgggaaatttggacagcagtccggag
ctatctacgtgggcaactttagagtggttaaccgccatcttgctactcataatgactggg
caaaccttgtttgggaagacagctcccgcgacttgctcgtatcaAATaccactgctcaag
gttgtgacacgattgctcgttgGGAGACGCGCCAACGACGTAAAAGTACA
>Replication_DMS-1_Ser45Pro
TCTGTCGTGAGCAACAGAACCGTCTCCccaccctcgggaaatttggacagcagtccggag
ctatctacgtgggcaactttagagtggttaaccgccatcttgctactcataatgactggg
caaaccttgtttgggaagacagctcccgcgacttgctcgtatcaCCGaccactgctcaag
gttgtgacacgattgctcgttgGGAGACGCGCCAACGACGTAAAAGTACA
>Replication_DMS-1_Ser45Lys
TCTGTCGTGAGCAACAGAACCGTCTCCccaccctcgggaaatttggacagcagtccggag
ctatctacgtgggcaactttagagtggttaaccgccatcttgctactcataatgactggg
caaaccttgtttgggaagacagctcccgcgacttgctcgtatcaAAGaccactgctcaag
gttgtgacacgattgctcgttgGGAGACGCGCCAACGACGTAAAAGTACA
>Replication_DMS-1_Ser45Thr
TCTGTCGTGAGCAACAGAACCGTCTCCccaccctcgggaaatttggacagcagtccggag
ctatctacgtgggcaactttagagtggttaaccgccatcttgctactcataatgactggg
caaaccttgtttgggaagacagctcccgcgacttgctcgtatcaACCaccactgctcaag
gttgtgacacgattgctcgttgGGAGACGCGCCAACGACGTAAAAGTACA
>Replication_DMS-1_Ser45Phe
TCTGTCGTGAGCAACAGAACCGTCTCCccaccctcgggaaatttggacagcagtccggag
ctatctacgtgggcaactttagagtggttaaccgccatcttgctactcataatgactggg
caaaccttgtttgggaagacagctcccgcgacttgctcgtatcaTTTaccactgctcaag
gttgtgacacgattgctcgttgGGAGACGCGCCAACGACGTAAAAGTACA
>Replication_DMS-1_Ser45Ala
TCTGTCGTGAGCAACAGAACCGTCTCCccaccctcgggaaatttggacagcagtccggag
ctatctacgtgggcaactttagagtggttaaccgccatcttgctactcataatgactggg
caaaccttgtttgggaagacagctcccgcgacttgctcgtatcaGCCaccactgctcaag
gttgtgacacgattgctcgttgGGAGACGCGCCAACGACGTAAAAGTACA
>Replication_DMS-1_Ser45Gly
TCTGTCGTGAGCAACAGAACCGTCTCCccaccctcgggaaatttggacagcagtccggag
ctatctacgtgggcaactttagagtggttaaccgccatcttgctactcataatgactggg
caaaccttgtttgggaagacagctcccgcgacttgctcgtatcaGGGaccactgctcaag
gttgtgacacgattgctcgttgGGAGACGCGCCAACGACGTAAAAGTACA
>Replication_DMS-1_Ser45Ile
TCTGTCGTGAGCAACAGAACCGTCTCCccaccctcgggaaatttggacagcagtccggag
ctatctacgtgggcaactttagagtggttaaccgccatcttgctactcataatgactggg
caaaccttgtttgggaagacagctcccgcgacttgctcgtatcaATTaccactgctcaag
gttgtgacacgattgctcgttgGGAGACGCGCCAACGACGTAAAAGTACA
>Replication_DMS-1_Ser45Leu
TCTGTCGTGAGCAACAGAACCGTCTCCccaccctcgggaaatttggacagcagtccggag
ctatctacgtgggcaactttagagtggttaaccgccatcttgctactcataatgactggg
caaaccttgtttgggaagacagctcccgcgacttgctcgtatcaCTCaccactgctcaag
gttgtgacacgattgctcgttgGGAGACGCGCCAACGACGTAAAAGTACA
>Replication_DMS-1_Ser45His
TCTGTCGTGAGCAACAGAACCGTCTCCccaccctcgggaaatttggacagcagtccggag
ctatctacgtgggcaactttagagtggttaaccgccatcttgctactcataatgactggg
caaaccttgtttgggaagacagctcccgcgacttgctcgtatcaCATaccactgctcaag
gttgtgacacgattgctcgttgGGAGACGCGCCAACGACGTAAAAGTACA
>Replication_DMS-1_Ser45Arg
TCTGTCGTGAGCAACAGAACCGTCTCCccaccctcgggaaatttggacagcagtccggag
ctatctacgtgggcaactttagagtggttaaccgccatcttgctactcataatgactggg
caaaccttgtttgggaagacagctcccgcgacttgctcgtatcaAGAaccactgctcaag
gttgtgacacgattgctcgttgGGAGACGCGCCAACGACGTAAAAGTACA
>Replication_DMS-1_Ser45Trp
TCTGTCGTGAGCAACAGAACCGTCTCCccaccctcgggaaatttggacagcagtccggag
ctatctacgtgggcaactttagagtggttaaccgccatcttgctactcataatgactggg
caaaccttgtttgggaagacagctcccgcgacttgctcgtatcaTGGaccactgctcaag
gttgtgacacgattgctcgttgGGAGACGCGCCAACGACGTAAAAGTACA
>Replication_DMS-1_Ser45Val
TCTGTCGTGAGCAACAGAACCGTCTCCccaccctcgggaaatttggacagcagtccggag
ctatctacgtgggcaactttagagtggttaaccgccatcttgctactcataatgactggg
caaaccttgtttgggaagacagctcccgcgacttgctcgtatcaGTTaccactgctcaag
gttgtgacacgattgctcgttgGGAGACGCGCCAACGACGTAAAAGTACA
>Replication_DMS-1_Ser45Glu
TCTGTCGTGAGCAACAGAACCGTCTCCccaccctcgggaaatttggacagcagtccggag
ctatctacgtgggcaactttagagtggttaaccgccatcttgctactcataatgactggg
caaaccttgtttgggaagacagctcccgcgacttgctcgtatcaGAGaccactgctcaag
gttgtgacacgattgctcgttgGGAGACGCGCCAACGACGTAAAAGTACA
>Replication_DMS-1_Ser45Tyr
TCTGTCGTGAGCAACAGAACCGTCTCCccaccctcgggaaatttggacagcagtccggag
ctatctacgtgggcaactttagagtggttaaccgccatcttgctactcataatgactggg
caaaccttgtttgggaagacagctcccgcgacttgctcgtatcaTATaccactgctcaag
gttgtgacacgattgctcgttgGGAGACGCGCCAACGACGTAAAAGTACA
>Replication_DMS-1_Thr46Cys
TCTGTCGTGAGCAACAGAACCGTCTCCccaccctcgggaaatttggacagcagtccggag
ctatctacgtgggcaactttagagtggttaaccgccatcttgctactcataatgactggg
caaaccttgtttgggaagacagctcccgcgacttgctcgtatcatctTGCactgctcaag
gttgtgacacgattgctcgttgGGAGACGCGCCAACGACGTAAAAGTACA
>Replication_DMS-1_Thr46Asp
TCTGTCGTGAGCAACAGAACCGTCTCCccaccctcgggaaatttggacagcagtccggag
ctatctacgtgggcaactttagagtggttaaccgccatcttgctactcataatgactggg
caaaccttgtttgggaagacagctcccgcgacttgctcgtatcatctGACactgctcaag
gttgtgacacgattgctcgttgGGAGACGCGCCAACGACGTAAAAGTACA
>Replication_DMS-1_Thr46Ser
TCTGTCGTGAGCAACAGAACCGTCTCCccaccctcgggaaatttggacagcagtccggag
ctatctacgtgggcaactttagagtggttaaccgccatcttgctactcataatgactggg
caaaccttgtttgggaagacagctcccgcgacttgctcgtatcatctAGTactgctcaag
gttgtgacacgattgctcgttgGGAGACGCGCCAACGACGTAAAAGTACA
>Replication_DMS-1_Thr46Gln
TCTGTCGTGAGCAACAGAACCGTCTCCccaccctcgggaaatttggacagcagtccggag
ctatctacgtgggcaactttagagtggttaaccgccatcttgctactcataatgactggg
caaaccttgtttgggaagacagctcccgcgacttgctcgtatcatctCAAactgctcaag
gttgtgacacgattgctcgttgGGAGACGCGCCAACGACGTAAAAGTACA
>Replication_DMS-1_Thr46Met
TCTGTCGTGAGCAACAGAACCGTCTCCccaccctcgggaaatttggacagcagtccggag
ctatctacgtgggcaactttagagtggttaaccgccatcttgctactcataatgactggg
caaaccttgtttgggaagacagctcccgcgacttgctcgtatcatctATGactgctcaag
gttgtgacacgattgctcgttgGGAGACGCGCCAACGACGTAAAAGTACA
>Replication_DMS-1_Thr46Asn
TCTGTCGTGAGCAACAGAACCGTCTCCccaccctcgggaaatttggacagcagtccggag
ctatctacgtgggcaactttagagtggttaaccgccatcttgctactcataatgactggg
caaaccttgtttgggaagacagctcccgcgacttgctcgtatcatctAACactgctcaag
gttgtgacacgattgctcgttgGGAGACGCGCCAACGACGTAAAAGTACA
>Replication_DMS-1_Thr46Pro
TCTGTCGTGAGCAACAGAACCGTCTCCccaccctcgggaaatttggacagcagtccggag
ctatctacgtgggcaactttagagtggttaaccgccatcttgctactcataatgactggg
caaaccttgtttgggaagacagctcccgcgacttgctcgtatcatctCCTactgctcaag
gttgtgacacgattgctcgttgGGAGACGCGCCAACGACGTAAAAGTACA
>Replication_DMS-1_Thr46Lys
TCTGTCGTGAGCAACAGAACCGTCTCCccaccctcgggaaatttggacagcagtccggag
ctatctacgtgggcaactttagagtggttaaccgccatcttgctactcataatgactggg
caaaccttgtttgggaagacagctcccgcgacttgctcgtatcatctAAAactgctcaag
gttgtgacacgattgctcgttgGGAGACGCGCCAACGACGTAAAAGTACA
>Replication_DMS-1_Thr46Phe
TCTGTCGTGAGCAACAGAACCGTCTCCccaccctcgggaaatttggacagcagtccggag
ctatctacgtgggcaactttagagtggttaaccgccatcttgctactcataatgactggg
caaaccttgtttgggaagacagctcccgcgacttgctcgtatcatctTTTactgctcaag
gttgtgacacgattgctcgttgGGAGACGCGCCAACGACGTAAAAGTACA
>Replication_DMS-1_Thr46Ala
TCTGTCGTGAGCAACAGAACCGTCTCCccaccctcgggaaatttggacagcagtccggag
ctatctacgtgggcaactttagagtggttaaccgccatcttgctactcataatgactggg
caaaccttgtttgggaagacagctcccgcgacttgctcgtatcatctGCTactgctcaag
gttgtgacacgattgctcgttgGGAGACGCGCCAACGACGTAAAAGTACA
>Replication_DMS-1_Thr46Gly
TCTGTCGTGAGCAACAGAACCGTCTCCccaccctcgggaaatttggacagcagtccggag
ctatctacgtgggcaactttagagtggttaaccgccatcttgctactcataatgactggg
caaaccttgtttgggaagacagctcccgcgacttgctcgtatcatctGGGactgctcaag
gttgtgacacgattgctcgttgGGAGACGCGCCAACGACGTAAAAGTACA
>Replication_DMS-1_Thr46Ile
TCTGTCGTGAGCAACAGAACCGTCTCCccaccctcgggaaatttggacagcagtccggag
ctatctacgtgggcaactttagagtggttaaccgccatcttgctactcataatgactggg
caaaccttgtttgggaagacagctcccgcgacttgctcgtatcatctATAactgctcaag
gttgtgacacgattgctcgttgGGAGACGCGCCAACGACGTAAAAGTACA
>Replication_DMS-1_Thr46Leu
TCTGTCGTGAGCAACAGAACCGTCTCCccaccctcgggaaatttggacagcagtccggag
ctatctacgtgggcaactttagagtggttaaccgccatcttgctactcataatgactggg
caaaccttgtttgggaagacagctcccgcgacttgctcgtatcatctCTAactgctcaag
gttgtgacacgattgctcgttgGGAGACGCGCCAACGACGTAAAAGTACA
>Replication_DMS-1_Thr46His
TCTGTCGTGAGCAACAGAACCGTCTCCccaccctcgggaaatttggacagcagtccggag
ctatctacgtgggcaactttagagtggttaaccgccatcttgctactcataatgactggg
caaaccttgtttgggaagacagctcccgcgacttgctcgtatcatctCACactgctcaag
gttgtgacacgattgctcgttgGGAGACGCGCCAACGACGTAAAAGTACA
>Replication_DMS-1_Thr46Arg
TCTGTCGTGAGCAACAGAACCGTCTCCccaccctcgggaaatttggacagcagtccggag
ctatctacgtgggcaactttagagtggttaaccgccatcttgctactcataatgactggg
caaaccttgtttgggaagacagctcccgcgacttgctcgtatcatctCGCactgctcaag
gttgtgacacgattgctcgttgGGAGACGCGCCAACGACGTAAAAGTACA
>Replication_DMS-1_Thr46Trp
TCTGTCGTGAGCAACAGAACCGTCTCCccaccctcgggaaatttggacagcagtccggag
ctatctacgtgggcaactttagagtggttaaccgccatcttgctactcataatgactggg
caaaccttgtttgggaagacagctcccgcgacttgctcgtatcatctTGGactgctcaag
gttgtgacacgattgctcgttgGGAGACGCGCCAACGACGTAAAAGTACA
>Replication_DMS-1_Thr46Val
TCTGTCGTGAGCAACAGAACCGTCTCCccaccctcgggaaatttggacagcagtccggag
ctatctacgtgggcaactttagagtggttaaccgccatcttgctactcataatgactggg
caaaccttgtttgggaagacagctcccgcgacttgctcgtatcatctGTTactgctcaag
gttgtgacacgattgctcgttgGGAGACGCGCCAACGACGTAAAAGTACA
>Replication_DMS-1_Thr46Glu
TCTGTCGTGAGCAACAGAACCGTCTCCccaccctcgggaaatttggacagcagtccggag
ctatctacgtgggcaactttagagtggttaaccgccatcttgctactcataatgactggg
caaaccttgtttgggaagacagctcccgcgacttgctcgtatcatctGAGactgctcaag
gttgtgacacgattgctcgttgGGAGACGCGCCAACGACGTAAAAGTACA
>Replication_DMS-1_Thr46Tyr
TCTGTCGTGAGCAACAGAACCGTCTCCccaccctcgggaaatttggacagcagtccggag
ctatctacgtgggcaactttagagtggttaaccgccatcttgctactcataatgactggg
caaaccttgtttgggaagacagctcccgcgacttgctcgtatcatctTACactgctcaag
gttgtgacacgattgctcgttgGGAGACGCGCCAACGACGTAAAAGTACA
>Replication_DMS-1_Thr47Cys
TCTGTCGTGAGCAACAGAACCGTCTCCccaccctcgggaaatttggacagcagtccggag
ctatctacgtgggcaactttagagtggttaaccgccatcttgctactcataatgactggg
caaaccttgtttgggaagacagctcccgcgacttgctcgtatcatctaccTGTgctcaag
gttgtgacacgattgctcgttgGGAGACGCGCCAACGACGTAAAAGTACA
>Replication_DMS-1_Thr47Asp
TCTGTCGTGAGCAACAGAACCGTCTCCccaccctcgggaaatttggacagcagtccggag
ctatctacgtgggcaactttagagtggttaaccgccatcttgctactcataatgactggg
caaaccttgtttgggaagacagctcccgcgacttgctcgtatcatctaccGATgctcaag
gttgtgacacgattgctcgttgGGAGACGCGCCAACGACGTAAAAGTACA
>Replication_DMS-1_Thr47Ser
TCTGTCGTGAGCAACAGAACCGTCTCCccaccctcgggaaatttggacagcagtccggag
ctatctacgtgggcaactttagagtggttaaccgccatcttgctactcataatgactggg
caaaccttgtttgggaagacagctcccgcgacttgctcgtatcatctaccAGTgctcaag
gttgtgacacgattgctcgttgGGAGACGCGCCAACGACGTAAAAGTACA
>Replication_DMS-1_Thr47Gln
TCTGTCGTGAGCAACAGAACCGTCTCCccaccctcgggaaatttggacagcagtccggag
ctatctacgtgggcaactttagagtggttaaccgccatcttgctactcataatgactggg
caaaccttgtttgggaagacagctcccgcgacttgctcgtatcatctaccCAAgctcaag
gttgtgacacgattgctcgttgGGAGACGCGCCAACGACGTAAAAGTACA
>Replication_DMS-1_Thr47Met
TCTGTCGTGAGCAACAGAACCGTCTCCccaccctcgggaaatttggacagcagtccggag
ctatctacgtgggcaactttagagtggttaaccgccatcttgctactcataatgactggg
caaaccttgtttgggaagacagctcccgcgacttgctcgtatcatctaccATGgctcaag
gttgtgacacgattgctcgttgGGAGACGCGCCAACGACGTAAAAGTACA
>Replication_DMS-1_Thr47Asn
TCTGTCGTGAGCAACAGAACCGTCTCCccaccctcgggaaatttggacagcagtccggag
ctatctacgtgggcaactttagagtggttaaccgccatcttgctactcataatgactggg
caaaccttgtttgggaagacagctcccgcgacttgctcgtatcatctaccAACgctcaag
gttgtgacacgattgctcgttgGGAGACGCGCCAACGACGTAAAAGTACA
>Replication_DMS-1_Thr47Pro
TCTGTCGTGAGCAACAGAACCGTCTCCccaccctcgggaaatttggacagcagtccggag
ctatctacgtgggcaactttagagtggttaaccgccatcttgctactcataatgactggg
caaaccttgtttgggaagacagctcccgcgacttgctcgtatcatctaccCCAgctcaag
gttgtgacacgattgctcgttgGGAGACGCGCCAACGACGTAAAAGTACA
>Replication_DMS-1_Thr47Lys
TCTGTCGTGAGCAACAGAACCGTCTCCccaccctcgggaaatttggacagcagtccggag
ctatctacgtgggcaactttagagtggttaaccgccatcttgctactcataatgactggg
caaaccttgtttgggaagacagctcccgcgacttgctcgtatcatctaccAAGgctcaag
gttgtgacacgattgctcgttgGGAGACGCGCCAACGACGTAAAAGTACA
>Replication_DMS-1_Thr47Phe
TCTGTCGTGAGCAACAGAACCGTCTCCccaccctcgggaaatttggacagcagtccggag
ctatctacgtgggcaactttagagtggttaaccgccatcttgctactcataatgactggg
caaaccttgtttgggaagacagctcccgcgacttgctcgtatcatctaccTTCgctcaag
gttgtgacacgattgctcgttgGGAGACGCGCCAACGACGTAAAAGTACA
>Replication_DMS-1_Thr47Ala
TCTGTCGTGAGCAACAGAACCGTCTCCccaccctcgggaaatttggacagcagtccggag
ctatctacgtgggcaactttagagtggttaaccgccatcttgctactcataatgactggg
caaaccttgtttgggaagacagctcccgcgacttgctcgtatcatctaccGCGgctcaag
gttgtgacacgattgctcgttgGGAGACGCGCCAACGACGTAAAAGTACA
>Replication_DMS-1_Thr47Gly
TCTGTCGTGAGCAACAGAACCGTCTCCccaccctcgggaaatttggacagcagtccggag
ctatctacgtgggcaactttagagtggttaaccgccatcttgctactcataatgactggg
caaaccttgtttgggaagacagctcccgcgacttgctcgtatcatctaccGGTgctcaag
gttgtgacacgattgctcgttgGGAGACGCGCCAACGACGTAAAAGTACA
>Replication_DMS-1_Thr47Ile
TCTGTCGTGAGCAACAGAACCGTCTCCccaccctcgggaaatttggacagcagtccggag
ctatctacgtgggcaactttagagtggttaaccgccatcttgctactcataatgactggg
caaaccttgtttgggaagacagctcccgcgacttgctcgtatcatctaccATCgctcaag
gttgtgacacgattgctcgttgGGAGACGCGCCAACGACGTAAAAGTACA
>Replication_DMS-1_Thr47Leu
TCTGTCGTGAGCAACAGAACCGTCTCCccaccctcgggaaatttggacagcagtccggag
ctatctacgtgggcaactttagagtggttaaccgccatcttgctactcataatgactggg
caaaccttgtttgggaagacagctcccgcgacttgctcgtatcatctaccCTGgctcaag
gttgtgacacgattgctcgttgGGAGACGCGCCAACGACGTAAAAGTACA
>Replication_DMS-1_Thr47His
TCTGTCGTGAGCAACAGAACCGTCTCCccaccctcgggaaatttggacagcagtccggag
ctatctacgtgggcaactttagagtggttaaccgccatcttgctactcataatgactggg
caaaccttgtttgggaagacagctcccgcgacttgctcgtatcatctaccCACgctcaag
gttgtgacacgattgctcgttgGGAGACGCGCCAACGACGTAAAAGTACA
>Replication_DMS-1_Thr47Arg
TCTGTCGTGAGCAACAGAACCGTCTCCccaccctcgggaaatttggacagcagtccggag
ctatctacgtgggcaactttagagtggttaaccgccatcttgctactcataatgactggg
caaaccttgtttgggaagacagctcccgcgacttgctcgtatcatctaccCGTgctcaag
gttgtgacacgattgctcgttgGGAGACGCGCCAACGACGTAAAAGTACA
>Replication_DMS-1_Thr47Trp
TCTGTCGTGAGCAACAGAACCGTCTCCccaccctcgggaaatttggacagcagtccggag
ctatctacgtgggcaactttagagtggttaaccgccatcttgctactcataatgactggg
caaaccttgtttgggaagacagctcccgcgacttgctcgtatcatctaccTGGgctcaag
gttgtgacacgattgctcgttgGGAGACGCGCCAACGACGTAAAAGTACA
>Replication_DMS-1_Thr47Val
TCTGTCGTGAGCAACAGAACCGTCTCCccaccctcgggaaatttggacagcagtccggag
ctatctacgtgggcaactttagagtggttaaccgccatcttgctactcataatgactggg
caaaccttgtttgggaagacagctcccgcgacttgctcgtatcatctaccGTGgctcaag
gttgtgacacgattgctcgttgGGAGACGCGCCAACGACGTAAAAGTACA
>Replication_DMS-1_Thr47Glu
TCTGTCGTGAGCAACAGAACCGTCTCCccaccctcgggaaatttggacagcagtccggag
ctatctacgtgggcaactttagagtggttaaccgccatcttgctactcataatgactggg
caaaccttgtttgggaagacagctcccgcgacttgctcgtatcatctaccGAGgctcaag
gttgtgacacgattgctcgttgGGAGACGCGCCAACGACGTAAAAGTACA
>Replication_DMS-1_Thr47Tyr
TCTGTCGTGAGCAACAGAACCGTCTCCccaccctcgggaaatttggacagcagtccggag
ctatctacgtgggcaactttagagtggttaaccgccatcttgctactcataatgactggg
caaaccttgtttgggaagacagctcccgcgacttgctcgtatcatctaccTATgctcaag
gttgtgacacgattgctcgttgGGAGACGCGCCAACGACGTAAAAGTACA
>Replication_DMS-1_Ala48Cys
TCTGTCGTGAGCAACAGAACCGTCTCCccaccctcgggaaatttggacagcagtccggag
ctatctacgtgggcaactttagagtggttaaccgccatcttgctactcataatgactggg
caaaccttgtttgggaagacagctcccgcgacttgctcgtatcatctaccactTGTcaag
gttgtgacacgattgctcgttgGGAGACGCGCCAACGACGTAAAAGTACA
>Replication_DMS-1_Ala48Asp
TCTGTCGTGAGCAACAGAACCGTCTCCccaccctcgggaaatttggacagcagtccggag
ctatctacgtgggcaactttagagtggttaaccgccatcttgctactcataatgactggg
caaaccttgtttgggaagacagctcccgcgacttgctcgtatcatctaccactGACcaag
gttgtgacacgattgctcgttgGGAGACGCGCCAACGACGTAAAAGTACA
>Replication_DMS-1_Ala48Ser
TCTGTCGTGAGCAACAGAACCGTCTCCccaccctcgggaaatttggacagcagtccggag
ctatctacgtgggcaactttagagtggttaaccgccatcttgctactcataatgactggg
caaaccttgtttgggaagacagctcccgcgacttgctcgtatcatctaccactAGTcaag
gttgtgacacgattgctcgttgGGAGACGCGCCAACGACGTAAAAGTACA
>Replication_DMS-1_Ala48Gln
TCTGTCGTGAGCAACAGAACCGTCTCCccaccctcgggaaatttggacagcagtccggag
ctatctacgtgggcaactttagagtggttaaccgccatcttgctactcataatgactggg
caaaccttgtttgggaagacagctcccgcgacttgctcgtatcatctaccactCAAcaag
gttgtgacacgattgctcgttgGGAGACGCGCCAACGACGTAAAAGTACA
>Replication_DMS-1_Ala48Met
TCTGTCGTGAGCAACAGAACCGTCTCCccaccctcgggaaatttggacagcagtccggag
ctatctacgtgggcaactttagagtggttaaccgccatcttgctactcataatgactggg
caaaccttgtttgggaagacagctcccgcgacttgctcgtatcatctaccactATGcaag
gttgtgacacgattgctcgttgGGAGACGCGCCAACGACGTAAAAGTACA
>Replication_DMS-1_Ala48Asn
TCTGTCGTGAGCAACAGAACCGTCTCCccaccctcgggaaatttggacagcagtccggag
ctatctacgtgggcaactttagagtggttaaccgccatcttgctactcataatgactggg
caaaccttgtttgggaagacagctcccgcgacttgctcgtatcatctaccactAACcaag
gttgtgacacgattgctcgttgGGAGACGCGCCAACGACGTAAAAGTACA
>Replication_DMS-1_Ala48Pro
TCTGTCGTGAGCAACAGAACCGTCTCCccaccctcgggaaatttggacagcagtccggag
ctatctacgtgggcaactttagagtggttaaccgccatcttgctactcataatgactggg
caaaccttgtttgggaagacagctcccgcgacttgctcgtatcatctaccactCCGcaag
gttgtgacacgattgctcgttgGGAGACGCGCCAACGACGTAAAAGTACA
>Replication_DMS-1_Ala48Lys
TCTGTCGTGAGCAACAGAACCGTCTCCccaccctcgggaaatttggacagcagtccggag
ctatctacgtgggcaactttagagtggttaaccgccatcttgctactcataatgactggg
caaaccttgtttgggaagacagctcccgcgacttgctcgtatcatctaccactAAAcaag
gttgtgacacgattgctcgttgGGAGACGCGCCAACGACGTAAAAGTACA
>Replication_DMS-1_Ala48Thr
TCTGTCGTGAGCAACAGAACCGTCTCCccaccctcgggaaatttggacagcagtccggag
ctatctacgtgggcaactttagagtggttaaccgccatcttgctactcataatgactggg
caaaccttgtttgggaagacagctcccgcgacttgctcgtatcatctaccactACCcaag
gttgtgacacgattgctcgttgGGAGACGCGCCAACGACGTAAAAGTACA
>Replication_DMS-1_Ala48Phe
TCTGTCGTGAGCAACAGAACCGTCTCCccaccctcgggaaatttggacagcagtccggag
ctatctacgtgggcaactttagagtggttaaccgccatcttgctactcataatgactggg
caaaccttgtttgggaagacagctcccgcgacttgctcgtatcatctaccactTTCcaag
gttgtgacacgattgctcgttgGGAGACGCGCCAACGACGTAAAAGTACA
>Replication_DMS-1_Ala48Gly
TCTGTCGTGAGCAACAGAACCGTCTCCccaccctcgggaaatttggacagcagtccggag
ctatctacgtgggcaactttagagtggttaaccgccatcttgctactcataatgactggg
caaaccttgtttgggaagacagctcccgcgacttgctcgtatcatctaccactGGAcaag
gttgtgacacgattgctcgttgGGAGACGCGCCAACGACGTAAAAGTACA
>Replication_DMS-1_Ala48Ile
TCTGTCGTGAGCAACAGAACCGTCTCCccaccctcgggaaatttggacagcagtccggag
ctatctacgtgggcaactttagagtggttaaccgccatcttgctactcataatgactggg
caaaccttgtttgggaagacagctcccgcgacttgctcgtatcatctaccactATAcaag
gttgtgacacgattgctcgttgGGAGACGCGCCAACGACGTAAAAGTACA
>Replication_DMS-1_Ala48Leu
TCTGTCGTGAGCAACAGAACCGTCTCCccaccctcgggaaatttggacagcagtccggag
ctatctacgtgggcaactttagagtggttaaccgccatcttgctactcataatgactggg
caaaccttgtttgggaagacagctcccgcgacttgctcgtatcatctaccactCTCcaag
gttgtgacacgattgctcgttgGGAGACGCGCCAACGACGTAAAAGTACA
>Replication_DMS-1_Ala48His
TCTGTCGTGAGCAACAGAACCGTCTCCccaccctcgggaaatttggacagcagtccggag
ctatctacgtgggcaactttagagtggttaaccgccatcttgctactcataatgactggg
caaaccttgtttgggaagacagctcccgcgacttgctcgtatcatctaccactCATcaag
gttgtgacacgattgctcgttgGGAGACGCGCCAACGACGTAAAAGTACA
>Replication_DMS-1_Ala48Arg
TCTGTCGTGAGCAACAGAACCGTCTCCccaccctcgggaaatttggacagcagtccggag
ctatctacgtgggcaactttagagtggttaaccgccatcttgctactcataatgactggg
caaaccttgtttgggaagacagctcccgcgacttgctcgtatcatctaccactAGGcaag
gttgtgacacgattgctcgttgGGAGACGCGCCAACGACGTAAAAGTACA
>Replication_DMS-1_Ala48Trp
TCTGTCGTGAGCAACAGAACCGTCTCCccaccctcgggaaatttggacagcagtccggag
ctatctacgtgggcaactttagagtggttaaccgccatcttgctactcataatgactggg
caaaccttgtttgggaagacagctcccgcgacttgctcgtatcatctaccactTGGcaag
gttgtgacacgattgctcgttgGGAGACGCGCCAACGACGTAAAAGTACA
>Replication_DMS-1_Ala48Val
TCTGTCGTGAGCAACAGAACCGTCTCCccaccctcgggaaatttggacagcagtccggag
ctatctacgtgggcaactttagagtggttaaccgccatcttgctactcataatgactggg
caaaccttgtttgggaagacagctcccgcgacttgctcgtatcatctaccactGTGcaag
gttgtgacacgattgctcgttgGGAGACGCGCCAACGACGTAAAAGTACA
>Replication_DMS-1_Ala48Glu
TCTGTCGTGAGCAACAGAACCGTCTCCccaccctcgggaaatttggacagcagtccggag
ctatctacgtgggcaactttagagtggttaaccgccatcttgctactcataatgactggg
caaaccttgtttgggaagacagctcccgcgacttgctcgtatcatctaccactGAGcaag
gttgtgacacgattgctcgttgGGAGACGCGCCAACGACGTAAAAGTACA
>Replication_DMS-1_Ala48Tyr
TCTGTCGTGAGCAACAGAACCGTCTCCccaccctcgggaaatttggacagcagtccggag
ctatctacgtgggcaactttagagtggttaaccgccatcttgctactcataatgactggg
caaaccttgtttgggaagacagctcccgcgacttgctcgtatcatctaccactTATcaag
gttgtgacacgattgctcgttgGGAGACGCGCCAACGACGTAAAAGTACA
>Replication_DMS-1_Gln49Cys
TCTGTCGTGAGCAACAGAACCGTCTCCccaccctcgggaaatttggacagcagtccggag
ctatctacgtgggcaactttagagtggttaaccgccatcttgctactcataatgactggg
caaaccttgtttgggaagacagctcccgcgacttgctcgtatcatctaccactgctTGTg
gttgtgacacgattgctcgttgGGAGACGCGCCAACGACGTAAAAGTACA
>Replication_DMS-1_Gln49Asp
TCTGTCGTGAGCAACAGAACCGTCTCCccaccctcgggaaatttggacagcagtccggag
ctatctacgtgggcaactttagagtggttaaccgccatcttgctactcataatgactggg
caaaccttgtttgggaagacagctcccgcgacttgctcgtatcatctaccactgctGACg
gttgtgacacgattgctcgttgGGAGACGCGCCAACGACGTAAAAGTACA
>Replication_DMS-1_Gln49Ser
TCTGTCGTGAGCAACAGAACCGTCTCCccaccctcgggaaatttggacagcagtccggag
ctatctacgtgggcaactttagagtggttaaccgccatcttgctactcataatgactggg
caaaccttgtttgggaagacagctcccgcgacttgctcgtatcatctaccactgctTCTg
gttgtgacacgattgctcgttgGGAGACGCGCCAACGACGTAAAAGTACA
>Replication_DMS-1_Gln49Met
TCTGTCGTGAGCAACAGAACCGTCTCCccaccctcgggaaatttggacagcagtccggag
ctatctacgtgggcaactttagagtggttaaccgccatcttgctactcataatgactggg
caaaccttgtttgggaagacagctcccgcgacttgctcgtatcatctaccactgctATGg
gttgtgacacgattgctcgttgGGAGACGCGCCAACGACGTAAAAGTACA
>Replication_DMS-1_Gln49Asn
TCTGTCGTGAGCAACAGAACCGTCTCCccaccctcgggaaatttggacagcagtccggag
ctatctacgtgggcaactttagagtggttaaccgccatcttgctactcataatgactggg
caaaccttgtttgggaagacagctcccgcgacttgctcgtatcatctaccactgctAATg
gttgtgacacgattgctcgttgGGAGACGCGCCAACGACGTAAAAGTACA
>Replication_DMS-1_Gln49Pro
TCTGTCGTGAGCAACAGAACCGTCTCCccaccctcgggaaatttggacagcagtccggag
ctatctacgtgggcaactttagagtggttaaccgccatcttgctactcataatgactggg
caaaccttgtttgggaagacagctcccgcgacttgctcgtatcatctaccactgctCCGg
gttgtgacacgattgctcgttgGGAGACGCGCCAACGACGTAAAAGTACA
>Replication_DMS-1_Gln49Lys
TCTGTCGTGAGCAACAGAACCGTCTCCccaccctcgggaaatttggacagcagtccggag
ctatctacgtgggcaactttagagtggttaaccgccatcttgctactcataatgactggg
caaaccttgtttgggaagacagctcccgcgacttgctcgtatcatctaccactgctAAGg
gttgtgacacgattgctcgttgGGAGACGCGCCAACGACGTAAAAGTACA
>Replication_DMS-1_Gln49Thr
TCTGTCGTGAGCAACAGAACCGTCTCCccaccctcgggaaatttggacagcagtccggag
ctatctacgtgggcaactttagagtggttaaccgccatcttgctactcataatgactggg
caaaccttgtttgggaagacagctcccgcgacttgctcgtatcatctaccactgctACCg
gttgtgacacgattgctcgttgGGAGACGCGCCAACGACGTAAAAGTACA
>Replication_DMS-1_Gln49Phe
TCTGTCGTGAGCAACAGAACCGTCTCCccaccctcgggaaatttggacagcagtccggag
ctatctacgtgggcaactttagagtggttaaccgccatcttgctactcataatgactggg
caaaccttgtttgggaagacagctcccgcgacttgctcgtatcatctaccactgctTTTg
gttgtgacacgattgctcgttgGGAGACGCGCCAACGACGTAAAAGTACA
>Replication_DMS-1_Gln49Ala
TCTGTCGTGAGCAACAGAACCGTCTCCccaccctcgggaaatttggacagcagtccggag
ctatctacgtgggcaactttagagtggttaaccgccatcttgctactcataatgactggg
caaaccttgtttgggaagacagctcccgcgacttgctcgtatcatctaccactgctGCCg
gttgtgacacgattgctcgttgGGAGACGCGCCAACGACGTAAAAGTACA
>Replication_DMS-1_Gln49Gly
TCTGTCGTGAGCAACAGAACCGTCTCCccaccctcgggaaatttggacagcagtccggag
ctatctacgtgggcaactttagagtggttaaccgccatcttgctactcataatgactggg
caaaccttgtttgggaagacagctcccgcgacttgctcgtatcatctaccactgctGGCg
gttgtgacacgattgctcgttgGGAGACGCGCCAACGACGTAAAAGTACA
>Replication_DMS-1_Gln49Ile
TCTGTCGTGAGCAACAGAACCGTCTCCccaccctcgggaaatttggacagcagtccggag
ctatctacgtgggcaactttagagtggttaaccgccatcttgctactcataatgactggg
caaaccttgtttgggaagacagctcccgcgacttgctcgtatcatctaccactgctATTg
gttgtgacacgattgctcgttgGGAGACGCGCCAACGACGTAAAAGTACA
>Replication_DMS-1_Gln49Leu
TCTGTCGTGAGCAACAGAACCGTCTCCccaccctcgggaaatttggacagcagtccggag
ctatctacgtgggcaactttagagtggttaaccgccatcttgctactcataatgactggg
caaaccttgtttgggaagacagctcccgcgacttgctcgtatcatctaccactgctTTAg
gttgtgacacgattgctcgttgGGAGACGCGCCAACGACGTAAAAGTACA
>Replication_DMS-1_Gln49His
TCTGTCGTGAGCAACAGAACCGTCTCCccaccctcgggaaatttggacagcagtccggag
ctatctacgtgggcaactttagagtggttaaccgccatcttgctactcataatgactggg
caaaccttgtttgggaagacagctcccgcgacttgctcgtatcatctaccactgctCATg
gttgtgacacgattgctcgttgGGAGACGCGCCAACGACGTAAAAGTACA
>Replication_DMS-1_Gln49Arg
TCTGTCGTGAGCAACAGAACCGTCTCCccaccctcgggaaatttggacagcagtccggag
ctatctacgtgggcaactttagagtggttaaccgccatcttgctactcataatgactggg
caaaccttgtttgggaagacagctcccgcgacttgctcgtatcatctaccactgctCGTg
gttgtgacacgattgctcgttgGGAGACGCGCCAACGACGTAAAAGTACA
>Replication_DMS-1_Gln49Trp
TCTGTCGTGAGCAACAGAACCGTCTCCccaccctcgggaaatttggacagcagtccggag
ctatctacgtgggcaactttagagtggttaaccgccatcttgctactcataatgactggg
caaaccttgtttgggaagacagctcccgcgacttgctcgtatcatctaccactgctTGGg
gttgtgacacgattgctcgttgGGAGACGCGCCAACGACGTAAAAGTACA
>Replication_DMS-1_Gln49Val
TCTGTCGTGAGCAACAGAACCGTCTCCccaccctcgggaaatttggacagcagtccggag
ctatctacgtgggcaactttagagtggttaaccgccatcttgctactcataatgactggg
caaaccttgtttgggaagacagctcccgcgacttgctcgtatcatctaccactgctGTAg
gttgtgacacgattgctcgttgGGAGACGCGCCAACGACGTAAAAGTACA
>Replication_DMS-1_Gln49Glu
TCTGTCGTGAGCAACAGAACCGTCTCCccaccctcgggaaatttggacagcagtccggag
ctatctacgtgggcaactttagagtggttaaccgccatcttgctactcataatgactggg
caaaccttgtttgggaagacagctcccgcgacttgctcgtatcatctaccactgctGAAg
gttgtgacacgattgctcgttgGGAGACGCGCCAACGACGTAAAAGTACA
>Replication_DMS-1_Gln49Tyr
TCTGTCGTGAGCAACAGAACCGTCTCCccaccctcgggaaatttggacagcagtccggag
ctatctacgtgggcaactttagagtggttaaccgccatcttgctactcataatgactggg
caaaccttgtttgggaagacagctcccgcgacttgctcgtatcatctaccactgctTACg
gttgtgacacgattgctcgttgGGAGACGCGCCAACGACGTAAAAGTACA
>Replication_DMS-1_Gly50Cys
TCTGTCGTGAGCAACAGAACCGTCTCCccaccctcgggaaatttggacagcagtccggag
ctatctacgtgggcaactttagagtggttaaccgccatcttgctactcataatgactggg
caaaccttgtttgggaagacagctcccgcgacttgctcgtatcatctaccactgctcaaT
GTtgtgacacgattgctcgttgGGAGACGCGCCAACGACGTAAAAGTACA
>Replication_DMS-1_Gly50Asp
TCTGTCGTGAGCAACAGAACCGTCTCCccaccctcgggaaatttggacagcagtccggag
ctatctacgtgggcaactttagagtggttaaccgccatcttgctactcataatgactggg
caaaccttgtttgggaagacagctcccgcgacttgctcgtatcatctaccactgctcaaG
ATtgtgacacgattgctcgttgGGAGACGCGCCAACGACGTAAAAGTACA
>Replication_DMS-1_Gly50Ser
TCTGTCGTGAGCAACAGAACCGTCTCCccaccctcgggaaatttggacagcagtccggag
ctatctacgtgggcaactttagagtggttaaccgccatcttgctactcataatgactggg
caaaccttgtttgggaagacagctcccgcgacttgctcgtatcatctaccactgctcaaT
CTtgtgacacgattgctcgttgGGAGACGCGCCAACGACGTAAAAGTACA
>Replication_DMS-1_Gly50Gln
TCTGTCGTGAGCAACAGAACCGTCTCCccaccctcgggaaatttggacagcagtccggag
ctatctacgtgggcaactttagagtggttaaccgccatcttgctactcataatgactggg
caaaccttgtttgggaagacagctcccgcgacttgctcgtatcatctaccactgctcaaC
AGtgtgacacgattgctcgttgGGAGACGCGCCAACGACGTAAAAGTACA
>Replication_DMS-1_Gly50Met
TCTGTCGTGAGCAACAGAACCGTCTCCccaccctcgggaaatttggacagcagtccggag
ctatctacgtgggcaactttagagtggttaaccgccatcttgctactcataatgactggg
caaaccttgtttgggaagacagctcccgcgacttgctcgtatcatctaccactgctcaaA
TGtgtgacacgattgctcgttgGGAGACGCGCCAACGACGTAAAAGTACA
>Replication_DMS-1_Gly50Asn
TCTGTCGTGAGCAACAGAACCGTCTCCccaccctcgggaaatttggacagcagtccggag
ctatctacgtgggcaactttagagtggttaaccgccatcttgctactcataatgactggg
caaaccttgtttgggaagacagctcccgcgacttgctcgtatcatctaccactgctcaaA
ACtgtgacacgattgctcgttgGGAGACGCGCCAACGACGTAAAAGTACA
>Replication_DMS-1_Gly50Pro
TCTGTCGTGAGCAACAGAACCGTCTCCccaccctcgggaaatttggacagcagtccggag
ctatctacgtgggcaactttagagtggttaaccgccatcttgctactcataatgactggg
caaaccttgtttgggaagacagctcccgcgacttgctcgtatcatctaccactgctcaaC
CAtgtgacacgattgctcgttgGGAGACGCGCCAACGACGTAAAAGTACA
>Replication_DMS-1_Gly50Lys
TCTGTCGTGAGCAACAGAACCGTCTCCccaccctcgggaaatttggacagcagtccggag
ctatctacgtgggcaactttagagtggttaaccgccatcttgctactcataatgactggg
caaaccttgtttgggaagacagctcccgcgacttgctcgtatcatctaccactgctcaaA
AGtgtgacacgattgctcgttgGGAGACGCGCCAACGACGTAAAAGTACA
>Replication_DMS-1_Gly50Thr
TCTGTCGTGAGCAACAGAACCGTCTCCccaccctcgggaaatttggacagcagtccggag
ctatctacgtgggcaactttagagtggttaaccgccatcttgctactcataatgactggg
caaaccttgtttgggaagacagctcccgcgacttgctcgtatcatctaccactgctcaaA
CAtgtgacacgattgctcgttgGGAGACGCGCCAACGACGTAAAAGTACA
>Replication_DMS-1_Gly50Phe
TCTGTCGTGAGCAACAGAACCGTCTCCccaccctcgggaaatttggacagcagtccggag
ctatctacgtgggcaactttagagtggttaaccgccatcttgctactcataatgactggg
caaaccttgtttgggaagacagctcccgcgacttgctcgtatcatctaccactgctcaaT
TTtgtgacacgattgctcgttgGGAGACGCGCCAACGACGTAAAAGTACA
>Replication_DMS-1_Gly50Ala
TCTGTCGTGAGCAACAGAACCGTCTCCccaccctcgggaaatttggacagcagtccggag
ctatctacgtgggcaactttagagtggttaaccgccatcttgctactcataatgactggg
caaaccttgtttgggaagacagctcccgcgacttgctcgtatcatctaccactgctcaaG
CGtgtgacacgattgctcgttgGGAGACGCGCCAACGACGTAAAAGTACA
>Replication_DMS-1_Gly50Ile
TCTGTCGTGAGCAACAGAACCGTCTCCccaccctcgggaaatttggacagcagtccggag
ctatctacgtgggcaactttagagtggttaaccgccatcttgctactcataatgactggg
caaaccttgtttgggaagacagctcccgcgacttgctcgtatcatctaccactgctcaaA
TCtgtgacacgattgctcgttgGGAGACGCGCCAACGACGTAAAAGTACA
>Replication_DMS-1_Gly50Leu
TCTGTCGTGAGCAACAGAACCGTCTCCccaccctcgggaaatttggacagcagtccggag
ctatctacgtgggcaactttagagtggttaaccgccatcttgctactcataatgactggg
caaaccttgtttgggaagacagctcccgcgacttgctcgtatcatctaccactgctcaaT
TGtgtgacacgattgctcgttgGGAGACGCGCCAACGACGTAAAAGTACA
>Replication_DMS-1_Gly50His
TCTGTCGTGAGCAACAGAACCGTCTCCccaccctcgggaaatttggacagcagtccggag
ctatctacgtgggcaactttagagtggttaaccgccatcttgctactcataatgactggg
caaaccttgtttgggaagacagctcccgcgacttgctcgtatcatctaccactgctcaaC
ACtgtgacacgattgctcgttgGGAGACGCGCCAACGACGTAAAAGTACA
>Replication_DMS-1_Gly50Arg
TCTGTCGTGAGCAACAGAACCGTCTCCccaccctcgggaaatttggacagcagtccggag
ctatctacgtgggcaactttagagtggttaaccgccatcttgctactcataatgactggg
caaaccttgtttgggaagacagctcccgcgacttgctcgtatcatctaccactgctcaaA
GAtgtgacacgattgctcgttgGGAGACGCGCCAACGACGTAAAAGTACA
>Replication_DMS-1_Gly50Trp
TCTGTCGTGAGCAACAGAACCGTCTCCccaccctcgggaaatttggacagcagtccggag
ctatctacgtgggcaactttagagtggttaaccgccatcttgctactcataatgactggg
caaaccttgtttgggaagacagctcccgcgacttgctcgtatcatctaccactgctcaaT
GGtgtgacacgattgctcgttgGGAGACGCGCCAACGACGTAAAAGTACA
>Replication_DMS-1_Gly50Val
TCTGTCGTGAGCAACAGAACCGTCTCCccaccctcgggaaatttggacagcagtccggag
ctatctacgtgggcaactttagagtggttaaccgccatcttgctactcataatgactggg
caaaccttgtttgggaagacagctcccgcgacttgctcgtatcatctaccactgctcaaG
TCtgtgacacgattgctcgttgGGAGACGCGCCAACGACGTAAAAGTACA
>Replication_DMS-1_Gly50Glu
TCTGTCGTGAGCAACAGAACCGTCTCCccaccctcgggaaatttggacagcagtccggag
ctatctacgtgggcaactttagagtggttaaccgccatcttgctactcataatgactggg
caaaccttgtttgggaagacagctcccgcgacttgctcgtatcatctaccactgctcaaG
AAtgtgacacgattgctcgttgGGAGACGCGCCAACGACGTAAAAGTACA
>Replication_DMS-1_Gly50Tyr
TCTGTCGTGAGCAACAGAACCGTCTCCccaccctcgggaaatttggacagcagtccggag
ctatctacgtgggcaactttagagtggttaaccgccatcttgctactcataatgactggg
caaaccttgtttgggaagacagctcccgcgacttgctcgtatcatctaccactgctcaaT
ACtgtgacacgattgctcgttgGGAGACGCGCCAACGACGTAAAAGTACA
>Replication_DMS-1_Cys51Asp
TCTGTCGTGAGCAACAGAACCGTCTCCccaccctcgggaaatttggacagcagtccggag
ctatctacgtgggcaactttagagtggttaaccgccatcttgctactcataatgactggg
caaaccttgtttgggaagacagctcccgcgacttgctcgtatcatctaccactgctcaag
gtGACgacacgattgctcgttgGGAGACGCGCCAACGACGTAAAAGTACA
>Replication_DMS-1_Cys51Ser
TCTGTCGTGAGCAACAGAACCGTCTCCccaccctcgggaaatttggacagcagtccggag
ctatctacgtgggcaactttagagtggttaaccgccatcttgctactcataatgactggg
caaaccttgtttgggaagacagctcccgcgacttgctcgtatcatctaccactgctcaag
gtAGCgacacgattgctcgttgGGAGACGCGCCAACGACGTAAAAGTACA
>Replication_DMS-1_Cys51Gln
TCTGTCGTGAGCAACAGAACCGTCTCCccaccctcgggaaatttggacagcagtccggag
ctatctacgtgggcaactttagagtggttaaccgccatcttgctactcataatgactggg
caaaccttgtttgggaagacagctcccgcgacttgctcgtatcatctaccactgctcaag
gtCAAgacacgattgctcgttgGGAGACGCGCCAACGACGTAAAAGTACA
>Replication_DMS-1_Cys51Met
TCTGTCGTGAGCAACAGAACCGTCTCCccaccctcgggaaatttggacagcagtccggag
ctatctacgtgggcaactttagagtggttaaccgccatcttgctactcataatgactggg
caaaccttgtttgggaagacagctcccgcgacttgctcgtatcatctaccactgctcaag
gtATGgacacgattgctcgttgGGAGACGCGCCAACGACGTAAAAGTACA
>Replication_DMS-1_Cys51Asn
TCTGTCGTGAGCAACAGAACCGTCTCCccaccctcgggaaatttggacagcagtccggag
ctatctacgtgggcaactttagagtggttaaccgccatcttgctactcataatgactggg
caaaccttgtttgggaagacagctcccgcgacttgctcgtatcatctaccactgctcaag
gtAATgacacgattgctcgttgGGAGACGCGCCAACGACGTAAAAGTACA
>Replication_DMS-1_Cys51Pro
TCTGTCGTGAGCAACAGAACCGTCTCCccaccctcgggaaatttggacagcagtccggag
ctatctacgtgggcaactttagagtggttaaccgccatcttgctactcataatgactggg
caaaccttgtttgggaagacagctcccgcgacttgctcgtatcatctaccactgctcaag
gtCCGgacacgattgctcgttgGGAGACGCGCCAACGACGTAAAAGTACA
>Replication_DMS-1_Cys51Lys
TCTGTCGTGAGCAACAGAACCGTCTCCccaccctcgggaaatttggacagcagtccggag
ctatctacgtgggcaactttagagtggttaaccgccatcttgctactcataatgactggg
caaaccttgtttgggaagacagctcccgcgacttgctcgtatcatctaccactgctcaag
gtAAGgacacgattgctcgttgGGAGACGCGCCAACGACGTAAAAGTACA
>Replication_DMS-1_Cys51Thr
TCTGTCGTGAGCAACAGAACCGTCTCCccaccctcgggaaatttggacagcagtccggag
ctatctacgtgggcaactttagagtggttaaccgccatcttgctactcataatgactggg
caaaccttgtttgggaagacagctcccgcgacttgctcgtatcatctaccactgctcaag
gtACTgacacgattgctcgttgGGAGACGCGCCAACGACGTAAAAGTACA
>Replication_DMS-1_Cys51Phe
TCTGTCGTGAGCAACAGAACCGTCTCCccaccctcgggaaatttggacagcagtccggag
ctatctacgtgggcaactttagagtggttaaccgccatcttgctactcataatgactggg
caaaccttgtttgggaagacagctcccgcgacttgctcgtatcatctaccactgctcaag
gtTTCgacacgattgctcgttgGGAGACGCGCCAACGACGTAAAAGTACA
>Replication_DMS-1_Cys51Ala
TCTGTCGTGAGCAACAGAACCGTCTCCccaccctcgggaaatttggacagcagtccggag
ctatctacgtgggcaactttagagtggttaaccgccatcttgctactcataatgactggg
caaaccttgtttgggaagacagctcccgcgacttgctcgtatcatctaccactgctcaag
gtGCTgacacgattgctcgttgGGAGACGCGCCAACGACGTAAAAGTACA
>Replication_DMS-1_Cys51Gly
TCTGTCGTGAGCAACAGAACCGTCTCCccaccctcgggaaatttggacagcagtccggag
ctatctacgtgggcaactttagagtggttaaccgccatcttgctactcataatgactggg
caaaccttgtttgggaagacagctcccgcgacttgctcgtatcatctaccactgctcaag
gtGGCgacacgattgctcgttgGGAGACGCGCCAACGACGTAAAAGTACA
>Replication_DMS-1_Cys51Ile
TCTGTCGTGAGCAACAGAACCGTCTCCccaccctcgggaaatttggacagcagtccggag
ctatctacgtgggcaactttagagtggttaaccgccatcttgctactcataatgactggg
caaaccttgtttgggaagacagctcccgcgacttgctcgtatcatctaccactgctcaag
gtATTgacacgattgctcgttgGGAGACGCGCCAACGACGTAAAAGTACA
>Replication_DMS-1_Cys51Leu
TCTGTCGTGAGCAACAGAACCGTCTCCccaccctcgggaaatttggacagcagtccggag
ctatctacgtgggcaactttagagtggttaaccgccatcttgctactcataatgactggg
caaaccttgtttgggaagacagctcccgcgacttgctcgtatcatctaccactgctcaag
gtTTAgacacgattgctcgttgGGAGACGCGCCAACGACGTAAAAGTACA
>Replication_DMS-1_Cys51His
TCTGTCGTGAGCAACAGAACCGTCTCCccaccctcgggaaatttggacagcagtccggag
ctatctacgtgggcaactttagagtggttaaccgccatcttgctactcataatgactggg
caaaccttgtttgggaagacagctcccgcgacttgctcgtatcatctaccactgctcaag
gtCACgacacgattgctcgttgGGAGACGCGCCAACGACGTAAAAGTACA
>Replication_DMS-1_Cys51Arg
TCTGTCGTGAGCAACAGAACCGTCTCCccaccctcgggaaatttggacagcagtccggag
ctatctacgtgggcaactttagagtggttaaccgccatcttgctactcataatgactggg
caaaccttgtttgggaagacagctcccgcgacttgctcgtatcatctaccactgctcaag
gtAGAgacacgattgctcgttgGGAGACGCGCCAACGACGTAAAAGTACA
>Replication_DMS-1_Cys51Trp
TCTGTCGTGAGCAACAGAACCGTCTCCccaccctcgggaaatttggacagcagtccggag
ctatctacgtgggcaactttagagtggttaaccgccatcttgctactcataatgactggg
caaaccttgtttgggaagacagctcccgcgacttgctcgtatcatctaccactgctcaag
gtTGGgacacgattgctcgttgGGAGACGCGCCAACGACGTAAAAGTACA
>Replication_DMS-1_Cys51Val
TCTGTCGTGAGCAACAGAACCGTCTCCccaccctcgggaaatttggacagcagtccggag
ctatctacgtgggcaactttagagtggttaaccgccatcttgctactcataatgactggg
caaaccttgtttgggaagacagctcccgcgacttgctcgtatcatctaccactgctcaag
gtGTTgacacgattgctcgttgGGAGACGCGCCAACGACGTAAAAGTACA
>Replication_DMS-1_Cys51Glu
TCTGTCGTGAGCAACAGAACCGTCTCCccaccctcgggaaatttggacagcagtccggag
ctatctacgtgggcaactttagagtggttaaccgccatcttgctactcataatgactggg
caaaccttgtttgggaagacagctcccgcgacttgctcgtatcatctaccactgctcaag
gtGAGgacacgattgctcgttgGGAGACGCGCCAACGACGTAAAAGTACA
>Replication_DMS-1_Cys51Tyr
TCTGTCGTGAGCAACAGAACCGTCTCCccaccctcgggaaatttggacagcagtccggag
ctatctacgtgggcaactttagagtggttaaccgccatcttgctactcataatgactggg
caaaccttgtttgggaagacagctcccgcgacttgctcgtatcatctaccactgctcaag
gtTATgacacgattgctcgttgGGAGACGCGCCAACGACGTAAAAGTACA
>Replication_DMS-1_Asp52Cys
TCTGTCGTGAGCAACAGAACCGTCTCCccaccctcgggaaatttggacagcagtccggag
ctatctacgtgggcaactttagagtggttaaccgccatcttgctactcataatgactggg
caaaccttgtttgggaagacagctcccgcgacttgctcgtatcatctaccactgctcaag
gttgtTGCacgattgctcgttgGGAGACGCGCCAACGACGTAAAAGTACA
>Replication_DMS-1_Asp52Ser
TCTGTCGTGAGCAACAGAACCGTCTCCccaccctcgggaaatttggacagcagtccggag
ctatctacgtgggcaactttagagtggttaaccgccatcttgctactcataatgactggg
caaaccttgtttgggaagacagctcccgcgacttgctcgtatcatctaccactgctcaag
gttgtTCAacgattgctcgttgGGAGACGCGCCAACGACGTAAAAGTACA
>Replication_DMS-1_Asp52Gln
TCTGTCGTGAGCAACAGAACCGTCTCCccaccctcgggaaatttggacagcagtccggag
ctatctacgtgggcaactttagagtggttaaccgccatcttgctactcataatgactggg
caaaccttgtttgggaagacagctcccgcgacttgctcgtatcatctaccactgctcaag
gttgtCAGacgattgctcgttgGGAGACGCGCCAACGACGTAAAAGTACA
>Replication_DMS-1_Asp52Met
TCTGTCGTGAGCAACAGAACCGTCTCCccaccctcgggaaatttggacagcagtccggag
ctatctacgtgggcaactttagagtggttaaccgccatcttgctactcataatgactggg
caaaccttgtttgggaagacagctcccgcgacttgctcgtatcatctaccactgctcaag
gttgtATGacgattgctcgttgGGAGACGCGCCAACGACGTAAAAGTACA
>Replication_DMS-1_Asp52Asn
TCTGTCGTGAGCAACAGAACCGTCTCCccaccctcgggaaatttggacagcagtccggag
ctatctacgtgggcaactttagagtggttaaccgccatcttgctactcataatgactggg
caaaccttgtttgggaagacagctcccgcgacttgctcgtatcatctaccactgctcaag
gttgtAACacgattgctcgttgGGAGACGCGCCAACGACGTAAAAGTACA
>Replication_DMS-1_Asp52Pro
TCTGTCGTGAGCAACAGAACCGTCTCCccaccctcgggaaatttggacagcagtccggag
ctatctacgtgggcaactttagagtggttaaccgccatcttgctactcataatgactggg
caaaccttgtttgggaagacagctcccgcgacttgctcgtatcatctaccactgctcaag
gttgtCCGacgattgctcgttgGGAGACGCGCCAACGACGTAAAAGTACA
>Replication_DMS-1_Asp52Lys
TCTGTCGTGAGCAACAGAACCGTCTCCccaccctcgggaaatttggacagcagtccggag
ctatctacgtgggcaactttagagtggttaaccgccatcttgctactcataatgactggg
caaaccttgtttgggaagacagctcccgcgacttgctcgtatcatctaccactgctcaag
gttgtAAAacgattgctcgttgGGAGACGCGCCAACGACGTAAAAGTACA
>Replication_DMS-1_Asp52Thr
TCTGTCGTGAGCAACAGAACCGTCTCCccaccctcgggaaatttggacagcagtccggag
ctatctacgtgggcaactttagagtggttaaccgccatcttgctactcataatgactggg
caaaccttgtttgggaagacagctcccgcgacttgctcgtatcatctaccactgctcaag
gttgtACAacgattgctcgttgGGAGACGCGCCAACGACGTAAAAGTACA
>Replication_DMS-1_Asp52Phe
TCTGTCGTGAGCAACAGAACCGTCTCCccaccctcgggaaatttggacagcagtccggag
ctatctacgtgggcaactttagagtggttaaccgccatcttgctactcataatgactggg
caaaccttgtttgggaagacagctcccgcgacttgctcgtatcatctaccactgctcaag
gttgtTTTacgattgctcgttgGGAGACGCGCCAACGACGTAAAAGTACA
>Replication_DMS-1_Asp52Ala
TCTGTCGTGAGCAACAGAACCGTCTCCccaccctcgggaaatttggacagcagtccggag
ctatctacgtgggcaactttagagtggttaaccgccatcttgctactcataatgactggg
caaaccttgtttgggaagacagctcccgcgacttgctcgtatcatctaccactgctcaag
gttgtGCTacgattgctcgttgGGAGACGCGCCAACGACGTAAAAGTACA
>Replication_DMS-1_Asp52Gly
TCTGTCGTGAGCAACAGAACCGTCTCCccaccctcgggaaatttggacagcagtccggag
ctatctacgtgggcaactttagagtggttaaccgccatcttgctactcataatgactggg
caaaccttgtttgggaagacagctcccgcgacttgctcgtatcatctaccactgctcaag
gttgtGGGacgattgctcgttgGGAGACGCGCCAACGACGTAAAAGTACA
>Replication_DMS-1_Asp52Ile
TCTGTCGTGAGCAACAGAACCGTCTCCccaccctcgggaaatttggacagcagtccggag
ctatctacgtgggcaactttagagtggttaaccgccatcttgctactcataatgactggg
caaaccttgtttgggaagacagctcccgcgacttgctcgtatcatctaccactgctcaag
gttgtATCacgattgctcgttgGGAGACGCGCCAACGACGTAAAAGTACA
>Replication_DMS-1_Asp52Leu
TCTGTCGTGAGCAACAGAACCGTCTCCccaccctcgggaaatttggacagcagtccggag
ctatctacgtgggcaactttagagtggttaaccgccatcttgctactcataatgactggg
caaaccttgtttgggaagacagctcccgcgacttgctcgtatcatctaccactgctcaag
gttgtCTTacgattgctcgttgGGAGACGCGCCAACGACGTAAAAGTACA
>Replication_DMS-1_Asp52His
TCTGTCGTGAGCAACAGAACCGTCTCCccaccctcgggaaatttggacagcagtccggag
ctatctacgtgggcaactttagagtggttaaccgccatcttgctactcataatgactggg
caaaccttgtttgggaagacagctcccgcgacttgctcgtatcatctaccactgctcaag
gttgtCACacgattgctcgttgGGAGACGCGCCAACGACGTAAAAGTACA
>Replication_DMS-1_Asp52Arg
TCTGTCGTGAGCAACAGAACCGTCTCCccaccctcgggaaatttggacagcagtccggag
ctatctacgtgggcaactttagagtggttaaccgccatcttgctactcataatgactggg
caaaccttgtttgggaagacagctcccgcgacttgctcgtatcatctaccactgctcaag
gttgtCGTacgattgctcgttgGGAGACGCGCCAACGACGTAAAAGTACA
>Replication_DMS-1_Asp52Trp
TCTGTCGTGAGCAACAGAACCGTCTCCccaccctcgggaaatttggacagcagtccggag
ctatctacgtgggcaactttagagtggttaaccgccatcttgctactcataatgactggg
caaaccttgtttgggaagacagctcccgcgacttgctcgtatcatctaccactgctcaag
gttgtTGGacgattgctcgttgGGAGACGCGCCAACGACGTAAAAGTACA
>Replication_DMS-1_Asp52Val
TCTGTCGTGAGCAACAGAACCGTCTCCccaccctcgggaaatttggacagcagtccggag
ctatctacgtgggcaactttagagtggttaaccgccatcttgctactcataatgactggg
caaaccttgtttgggaagacagctcccgcgacttgctcgtatcatctaccactgctcaag
gttgtGTGacgattgctcgttgGGAGACGCGCCAACGACGTAAAAGTACA
>Replication_DMS-1_Asp52Glu
TCTGTCGTGAGCAACAGAACCGTCTCCccaccctcgggaaatttggacagcagtccggag
ctatctacgtgggcaactttagagtggttaaccgccatcttgctactcataatgactggg
caaaccttgtttgggaagacagctcccgcgacttgctcgtatcatctaccactgctcaag
gttgtGAGacgattgctcgttgGGAGACGCGCCAACGACGTAAAAGTACA
>Replication_DMS-1_Asp52Tyr
TCTGTCGTGAGCAACAGAACCGTCTCCccaccctcgggaaatttggacagcagtccggag
ctatctacgtgggcaactttagagtggttaaccgccatcttgctactcataatgactggg
caaaccttgtttgggaagacagctcccgcgacttgctcgtatcatctaccactgctcaag
gttgtTATacgattgctcgttgGGAGACGCGCCAACGACGTAAAAGTACA
>Replication_DMS-1_Thr53Cys
TCTGTCGTGAGCAACAGAACCGTCTCCccaccctcgggaaatttggacagcagtccggag
ctatctacgtgggcaactttagagtggttaaccgccatcttgctactcataatgactggg
caaaccttgtttgggaagacagctcccgcgacttgctcgtatcatctaccactgctcaag
gttgtgacTGTattgctcgttgGGAGACGCGCCAACGACGTAAAAGTACA
>Replication_DMS-1_Thr53Asp
TCTGTCGTGAGCAACAGAACCGTCTCCccaccctcgggaaatttggacagcagtccggag
ctatctacgtgggcaactttagagtggttaaccgccatcttgctactcataatgactggg
caaaccttgtttgggaagacagctcccgcgacttgctcgtatcatctaccactgctcaag
gttgtgacGACattgctcgttgGGAGACGCGCCAACGACGTAAAAGTACA
>Replication_DMS-1_Thr53Ser
TCTGTCGTGAGCAACAGAACCGTCTCCccaccctcgggaaatttggacagcagtccggag
ctatctacgtgggcaactttagagtggttaaccgccatcttgctactcataatgactggg
caaaccttgtttgggaagacagctcccgcgacttgctcgtatcatctaccactgctcaag
gttgtgacTCGattgctcgttgGGAGACGCGCCAACGACGTAAAAGTACA
>Replication_DMS-1_Thr53Gln
TCTGTCGTGAGCAACAGAACCGTCTCCccaccctcgggaaatttggacagcagtccggag
ctatctacgtgggcaactttagagtggttaaccgccatcttgctactcataatgactggg
caaaccttgtttgggaagacagctcccgcgacttgctcgtatcatctaccactgctcaag
gttgtgacCAGattgctcgttgGGAGACGCGCCAACGACGTAAAAGTACA
>Replication_DMS-1_Thr53Met
TCTGTCGTGAGCAACAGAACCGTCTCCccaccctcgggaaatttggacagcagtccggag
ctatctacgtgggcaactttagagtggttaaccgccatcttgctactcataatgactggg
caaaccttgtttgggaagacagctcccgcgacttgctcgtatcatctaccactgctcaag
gttgtgacATGattgctcgttgGGAGACGCGCCAACGACGTAAAAGTACA
>Replication_DMS-1_Thr53Asn
TCTGTCGTGAGCAACAGAACCGTCTCCccaccctcgggaaatttggacagcagtccggag
ctatctacgtgggcaactttagagtggttaaccgccatcttgctactcataatgactggg
caaaccttgtttgggaagacagctcccgcgacttgctcgtatcatctaccactgctcaag
gttgtgacAACattgctcgttgGGAGACGCGCCAACGACGTAAAAGTACA
>Replication_DMS-1_Thr53Pro
TCTGTCGTGAGCAACAGAACCGTCTCCccaccctcgggaaatttggacagcagtccggag
ctatctacgtgggcaactttagagtggttaaccgccatcttgctactcataatgactggg
caaaccttgtttgggaagacagctcccgcgacttgctcgtatcatctaccactgctcaag
gttgtgacCCTattgctcgttgGGAGACGCGCCAACGACGTAAAAGTACA
>Replication_DMS-1_Thr53Lys
TCTGTCGTGAGCAACAGAACCGTCTCCccaccctcgggaaatttggacagcagtccggag
ctatctacgtgggcaactttagagtggttaaccgccatcttgctactcataatgactggg
caaaccttgtttgggaagacagctcccgcgacttgctcgtatcatctaccactgctcaag
gttgtgacAAAattgctcgttgGGAGACGCGCCAACGACGTAAAAGTACA
>Replication_DMS-1_Thr53Phe
TCTGTCGTGAGCAACAGAACCGTCTCCccaccctcgggaaatttggacagcagtccggag
ctatctacgtgggcaactttagagtggttaaccgccatcttgctactcataatgactggg
caaaccttgtttgggaagacagctcccgcgacttgctcgtatcatctaccactgctcaag
gttgtgacTTTattgctcgttgGGAGACGCGCCAACGACGTAAAAGTACA
>Replication_DMS-1_Thr53Ala
TCTGTCGTGAGCAACAGAACCGTCTCCccaccctcgggaaatttggacagcagtccggag
ctatctacgtgggcaactttagagtggttaaccgccatcttgctactcataatgactggg
caaaccttgtttgggaagacagctcccgcgacttgctcgtatcatctaccactgctcaag
gttgtgacGCGattgctcgttgGGAGACGCGCCAACGACGTAAAAGTACA
>Replication_DMS-1_Thr53Gly
TCTGTCGTGAGCAACAGAACCGTCTCCccaccctcgggaaatttggacagcagtccggag
ctatctacgtgggcaactttagagtggttaaccgccatcttgctactcataatgactggg
caaaccttgtttgggaagacagctcccgcgacttgctcgtatcatctaccactgctcaag
gttgtgacGGAattgctcgttgGGAGACGCGCCAACGACGTAAAAGTACA
>Replication_DMS-1_Thr53Ile
TCTGTCGTGAGCAACAGAACCGTCTCCccaccctcgggaaatttggacagcagtccggag
ctatctacgtgggcaactttagagtggttaaccgccatcttgctactcataatgactggg
caaaccttgtttgggaagacagctcccgcgacttgctcgtatcatctaccactgctcaag
gttgtgacATCattgctcgttgGGAGACGCGCCAACGACGTAAAAGTACA
>Replication_DMS-1_Thr53Leu
TCTGTCGTGAGCAACAGAACCGTCTCCccaccctcgggaaatttggacagcagtccggag
ctatctacgtgggcaactttagagtggttaaccgccatcttgctactcataatgactggg
caaaccttgtttgggaagacagctcccgcgacttgctcgtatcatctaccactgctcaag
gttgtgacTTGattgctcgttgGGAGACGCGCCAACGACGTAAAAGTACA
>Replication_DMS-1_Thr53His
TCTGTCGTGAGCAACAGAACCGTCTCCccaccctcgggaaatttggacagcagtccggag
ctatctacgtgggcaactttagagtggttaaccgccatcttgctactcataatgactggg
caaaccttgtttgggaagacagctcccgcgacttgctcgtatcatctaccactgctcaag
gttgtgacCATattgctcgttgGGAGACGCGCCAACGACGTAAAAGTACA
>Replication_DMS-1_Thr53Arg
TCTGTCGTGAGCAACAGAACCGTCTCCccaccctcgggaaatttggacagcagtccggag
ctatctacgtgggcaactttagagtggttaaccgccatcttgctactcataatgactggg
caaaccttgtttgggaagacagctcccgcgacttgctcgtatcatctaccactgctcaag
gttgtgacCGAattgctcgttgGGAGACGCGCCAACGACGTAAAAGTACA
>Replication_DMS-1_Thr53Trp
TCTGTCGTGAGCAACAGAACCGTCTCCccaccctcgggaaatttggacagcagtccggag
ctatctacgtgggcaactttagagtggttaaccgccatcttgctactcataatgactggg
caaaccttgtttgggaagacagctcccgcgacttgctcgtatcatctaccactgctcaag
gttgtgacTGGattgctcgttgGGAGACGCGCCAACGACGTAAAAGTACA
>Replication_DMS-1_Thr53Val
TCTGTCGTGAGCAACAGAACCGTCTCCccaccctcgggaaatttggacagcagtccggag
ctatctacgtgggcaactttagagtggttaaccgccatcttgctactcataatgactggg
caaaccttgtttgggaagacagctcccgcgacttgctcgtatcatctaccactgctcaag
gttgtgacGTTattgctcgttgGGAGACGCGCCAACGACGTAAAAGTACA
>Replication_DMS-1_Thr53Glu
TCTGTCGTGAGCAACAGAACCGTCTCCccaccctcgggaaatttggacagcagtccggag
ctatctacgtgggcaactttagagtggttaaccgccatcttgctactcataatgactggg
caaaccttgtttgggaagacagctcccgcgacttgctcgtatcatctaccactgctcaag
gttgtgacGAAattgctcgttgGGAGACGCGCCAACGACGTAAAAGTACA
>Replication_DMS-1_Thr53Tyr
TCTGTCGTGAGCAACAGAACCGTCTCCccaccctcgggaaatttggacagcagtccggag
ctatctacgtgggcaactttagagtggttaaccgccatcttgctactcataatgactggg
caaaccttgtttgggaagacagctcccgcgacttgctcgtatcatctaccactgctcaag
gttgtgacTACattgctcgttgGGAGACGCGCCAACGACGTAAAAGTACA
>Replication_DMS-1_Ile54Cys
TCTGTCGTGAGCAACAGAACCGTCTCCccaccctcgggaaatttggacagcagtccggag
ctatctacgtgggcaactttagagtggttaaccgccatcttgctactcataatgactggg
caaaccttgtttgggaagacagctcccgcgacttgctcgtatcatctaccactgctcaag
gttgtgacacgTGTgctcgttgGGAGACGCGCCAACGACGTAAAAGTACA
>Replication_DMS-1_Ile54Asp
TCTGTCGTGAGCAACAGAACCGTCTCCccaccctcgggaaatttggacagcagtccggag
ctatctacgtgggcaactttagagtggttaaccgccatcttgctactcataatgactggg
caaaccttgtttgggaagacagctcccgcgacttgctcgtatcatctaccactgctcaag
gttgtgacacgGACgctcgttgGGAGACGCGCCAACGACGTAAAAGTACA
>Replication_DMS-1_Ile54Ser
TCTGTCGTGAGCAACAGAACCGTCTCCccaccctcgggaaatttggacagcagtccggag
ctatctacgtgggcaactttagagtggttaaccgccatcttgctactcataatgactggg
caaaccttgtttgggaagacagctcccgcgacttgctcgtatcatctaccactgctcaag
gttgtgacacgTCTgctcgttgGGAGACGCGCCAACGACGTAAAAGTACA
>Replication_DMS-1_Ile54Gln
TCTGTCGTGAGCAACAGAACCGTCTCCccaccctcgggaaatttggacagcagtccggag
ctatctacgtgggcaactttagagtggttaaccgccatcttgctactcataatgactggg
caaaccttgtttgggaagacagctcccgcgacttgctcgtatcatctaccactgctcaag
gttgtgacacgCAAgctcgttgGGAGACGCGCCAACGACGTAAAAGTACA
>Replication_DMS-1_Ile54Met
TCTGTCGTGAGCAACAGAACCGTCTCCccaccctcgggaaatttggacagcagtccggag
ctatctacgtgggcaactttagagtggttaaccgccatcttgctactcataatgactggg
caaaccttgtttgggaagacagctcccgcgacttgctcgtatcatctaccactgctcaag
gttgtgacacgATGgctcgttgGGAGACGCGCCAACGACGTAAAAGTACA
>Replication_DMS-1_Ile54Asn
TCTGTCGTGAGCAACAGAACCGTCTCCccaccctcgggaaatttggacagcagtccggag
ctatctacgtgggcaactttagagtggttaaccgccatcttgctactcataatgactggg
caaaccttgtttgggaagacagctcccgcgacttgctcgtatcatctaccactgctcaag
gttgtgacacgAATgctcgttgGGAGACGCGCCAACGACGTAAAAGTACA
>Replication_DMS-1_Ile54Pro
TCTGTCGTGAGCAACAGAACCGTCTCCccaccctcgggaaatttggacagcagtccggag
ctatctacgtgggcaactttagagtggttaaccgccatcttgctactcataatgactggg
caaaccttgtttgggaagacagctcccgcgacttgctcgtatcatctaccactgctcaag
gttgtgacacgCCAgctcgttgGGAGACGCGCCAACGACGTAAAAGTACA
>Replication_DMS-1_Ile54Lys
TCTGTCGTGAGCAACAGAACCGTCTCCccaccctcgggaaatttggacagcagtccggag
ctatctacgtgggcaactttagagtggttaaccgccatcttgctactcataatgactggg
caaaccttgtttgggaagacagctcccgcgacttgctcgtatcatctaccactgctcaag
gttgtgacacgAAGgctcgttgGGAGACGCGCCAACGACGTAAAAGTACA
>Replication_DMS-1_Ile54Thr
TCTGTCGTGAGCAACAGAACCGTCTCCccaccctcgggaaatttggacagcagtccggag
ctatctacgtgggcaactttagagtggttaaccgccatcttgctactcataatgactggg
caaaccttgtttgggaagacagctcccgcgacttgctcgtatcatctaccactgctcaag
gttgtgacacgACTgctcgttgGGAGACGCGCCAACGACGTAAAAGTACA
>Replication_DMS-1_Ile54Phe
TCTGTCGTGAGCAACAGAACCGTCTCCccaccctcgggaaatttggacagcagtccggag
ctatctacgtgggcaactttagagtggttaaccgccatcttgctactcataatgactggg
caaaccttgtttgggaagacagctcccgcgacttgctcgtatcatctaccactgctcaag
gttgtgacacgTTTgctcgttgGGAGACGCGCCAACGACGTAAAAGTACA
>Replication_DMS-1_Ile54Ala
TCTGTCGTGAGCAACAGAACCGTCTCCccaccctcgggaaatttggacagcagtccggag
ctatctacgtgggcaactttagagtggttaaccgccatcttgctactcataatgactggg
caaaccttgtttgggaagacagctcccgcgacttgctcgtatcatctaccactgctcaag
gttgtgacacgGCAgctcgttgGGAGACGCGCCAACGACGTAAAAGTACA
>Replication_DMS-1_Ile54Gly
TCTGTCGTGAGCAACAGAACCGTCTCCccaccctcgggaaatttggacagcagtccggag
ctatctacgtgggcaactttagagtggttaaccgccatcttgctactcataatgactggg
caaaccttgtttgggaagacagctcccgcgacttgctcgtatcatctaccactgctcaag
gttgtgacacgGGTgctcgttgGGAGACGCGCCAACGACGTAAAAGTACA
>Replication_DMS-1_Ile54Leu
TCTGTCGTGAGCAACAGAACCGTCTCCccaccctcgggaaatttggacagcagtccggag
ctatctacgtgggcaactttagagtggttaaccgccatcttgctactcataatgactggg
caaaccttgtttgggaagacagctcccgcgacttgctcgtatcatctaccactgctcaag
gttgtgacacgTTGgctcgttgGGAGACGCGCCAACGACGTAAAAGTACA
>Replication_DMS-1_Ile54His
TCTGTCGTGAGCAACAGAACCGTCTCCccaccctcgggaaatttggacagcagtccggag
ctatctacgtgggcaactttagagtggttaaccgccatcttgctactcataatgactggg
caaaccttgtttgggaagacagctcccgcgacttgctcgtatcatctaccactgctcaag
gttgtgacacgCATgctcgttgGGAGACGCGCCAACGACGTAAAAGTACA
>Replication_DMS-1_Ile54Arg
TCTGTCGTGAGCAACAGAACCGTCTCCccaccctcgggaaatttggacagcagtccggag
ctatctacgtgggcaactttagagtggttaaccgccatcttgctactcataatgactggg
caaaccttgtttgggaagacagctcccgcgacttgctcgtatcatctaccactgctcaag
gttgtgacacgCGGgctcgttgGGAGACGCGCCAACGACGTAAAAGTACA
>Replication_DMS-1_Ile54Trp
TCTGTCGTGAGCAACAGAACCGTCTCCccaccctcgggaaatttggacagcagtccggag
ctatctacgtgggcaactttagagtggttaaccgccatcttgctactcataatgactggg
caaaccttgtttgggaagacagctcccgcgacttgctcgtatcatctaccactgctcaag
gttgtgacacgTGGgctcgttgGGAGACGCGCCAACGACGTAAAAGTACA
>Replication_DMS-1_Ile54Val
TCTGTCGTGAGCAACAGAACCGTCTCCccaccctcgggaaatttggacagcagtccggag
ctatctacgtgggcaactttagagtggttaaccgccatcttgctactcataatgactggg
caaaccttgtttgggaagacagctcccgcgacttgctcgtatcatctaccactgctcaag
gttgtgacacgGTAgctcgttgGGAGACGCGCCAACGACGTAAAAGTACA
>Replication_DMS-1_Ile54Glu
TCTGTCGTGAGCAACAGAACCGTCTCCccaccctcgggaaatttggacagcagtccggag
ctatctacgtgggcaactttagagtggttaaccgccatcttgctactcataatgactggg
caaaccttgtttgggaagacagctcccgcgacttgctcgtatcatctaccactgctcaag
gttgtgacacgGAGgctcgttgGGAGACGCGCCAACGACGTAAAAGTACA
>Replication_DMS-1_Ile54Tyr
TCTGTCGTGAGCAACAGAACCGTCTCCccaccctcgggaaatttggacagcagtccggag
ctatctacgtgggcaactttagagtggttaaccgccatcttgctactcataatgactggg
caaaccttgtttgggaagacagctcccgcgacttgctcgtatcatctaccactgctcaag
gttgtgacacgTATgctcgttgGGAGACGCGCCAACGACGTAAAAGTACA
>Replication_DMS-1_Ala55Cys
TCTGTCGTGAGCAACAGAACCGTCTCCccaccctcgggaaatttggacagcagtccggag
ctatctacgtgggcaactttagagtggttaaccgccatcttgctactcataatgactggg
caaaccttgtttgggaagacagctcccgcgacttgctcgtatcatctaccactgctcaag
gttgtgacacgattTGTcgttgGGAGACGCGCCAACGACGTAAAAGTACA
>Replication_DMS-1_Ala55Asp
TCTGTCGTGAGCAACAGAACCGTCTCCccaccctcgggaaatttggacagcagtccggag
ctatctacgtgggcaactttagagtggttaaccgccatcttgctactcataatgactggg
caaaccttgtttgggaagacagctcccgcgacttgctcgtatcatctaccactgctcaag
gttgtgacacgattGACcgttgGGAGACGCGCCAACGACGTAAAAGTACA
>Replication_DMS-1_Ala55Ser
TCTGTCGTGAGCAACAGAACCGTCTCCccaccctcgggaaatttggacagcagtccggag
ctatctacgtgggcaactttagagtggttaaccgccatcttgctactcataatgactggg
caaaccttgtttgggaagacagctcccgcgacttgctcgtatcatctaccactgctcaag
gttgtgacacgattTCCcgttgGGAGACGCGCCAACGACGTAAAAGTACA
>Replication_DMS-1_Ala55Gln
TCTGTCGTGAGCAACAGAACCGTCTCCccaccctcgggaaatttggacagcagtccggag
ctatctacgtgggcaactttagagtggttaaccgccatcttgctactcataatgactggg
caaaccttgtttgggaagacagctcccgcgacttgctcgtatcatctaccactgctcaag
gttgtgacacgattCAAcgttgGGAGACGCGCCAACGACGTAAAAGTACA
>Replication_DMS-1_Ala55Met
TCTGTCGTGAGCAACAGAACCGTCTCCccaccctcgggaaatttggacagcagtccggag
ctatctacgtgggcaactttagagtggttaaccgccatcttgctactcataatgactggg
caaaccttgtttgggaagacagctcccgcgacttgctcgtatcatctaccactgctcaag
gttgtgacacgattATGcgttgGGAGACGCGCCAACGACGTAAAAGTACA
>Replication_DMS-1_Ala55Asn
TCTGTCGTGAGCAACAGAACCGTCTCCccaccctcgggaaatttggacagcagtccggag
ctatctacgtgggcaactttagagtggttaaccgccatcttgctactcataatgactggg
caaaccttgtttgggaagacagctcccgcgacttgctcgtatcatctaccactgctcaag
gttgtgacacgattAACcgttgGGAGACGCGCCAACGACGTAAAAGTACA
>Replication_DMS-1_Ala55Pro
TCTGTCGTGAGCAACAGAACCGTCTCCccaccctcgggaaatttggacagcagtccggag
ctatctacgtgggcaactttagagtggttaaccgccatcttgctactcataatgactggg
caaaccttgtttgggaagacagctcccgcgacttgctcgtatcatctaccactgctcaag
gttgtgacacgattCCAcgttgGGAGACGCGCCAACGACGTAAAAGTACA
>Replication_DMS-1_Ala55Lys
TCTGTCGTGAGCAACAGAACCGTCTCCccaccctcgggaaatttggacagcagtccggag
ctatctacgtgggcaactttagagtggttaaccgccatcttgctactcataatgactggg
caaaccttgtttgggaagacagctcccgcgacttgctcgtatcatctaccactgctcaag
gttgtgacacgattAAAcgttgGGAGACGCGCCAACGACGTAAAAGTACA
>Replication_DMS-1_Ala55Thr
TCTGTCGTGAGCAACAGAACCGTCTCCccaccctcgggaaatttggacagcagtccggag
ctatctacgtgggcaactttagagtggttaaccgccatcttgctactcataatgactggg
caaaccttgtttgggaagacagctcccgcgacttgctcgtatcatctaccactgctcaag
gttgtgacacgattACAcgttgGGAGACGCGCCAACGACGTAAAAGTACA
>Replication_DMS-1_Ala55Phe
TCTGTCGTGAGCAACAGAACCGTCTCCccaccctcgggaaatttggacagcagtccggag
ctatctacgtgggcaactttagagtggttaaccgccatcttgctactcataatgactggg
caaaccttgtttgggaagacagctcccgcgacttgctcgtatcatctaccactgctcaag
gttgtgacacgattTTCcgttgGGAGACGCGCCAACGACGTAAAAGTACA
>Replication_DMS-1_Ala55Gly
TCTGTCGTGAGCAACAGAACCGTCTCCccaccctcgggaaatttggacagcagtccggag
ctatctacgtgggcaactttagagtggttaaccgccatcttgctactcataatgactggg
caaaccttgtttgggaagacagctcccgcgacttgctcgtatcatctaccactgctcaag
gttgtgacacgattGGAcgttgGGAGACGCGCCAACGACGTAAAAGTACA
>Replication_DMS-1_Ala55Ile
TCTGTCGTGAGCAACAGAACCGTCTCCccaccctcgggaaatttggacagcagtccggag
ctatctacgtgggcaactttagagtggttaaccgccatcttgctactcataatgactggg
caaaccttgtttgggaagacagctcccgcgacttgctcgtatcatctaccactgctcaag
gttgtgacacgattATCcgttgGGAGACGCGCCAACGACGTAAAAGTACA
>Replication_DMS-1_Ala55Leu
TCTGTCGTGAGCAACAGAACCGTCTCCccaccctcgggaaatttggacagcagtccggag
ctatctacgtgggcaactttagagtggttaaccgccatcttgctactcataatgactggg
caaaccttgtttgggaagacagctcccgcgacttgctcgtatcatctaccactgctcaag
gttgtgacacgattCTAcgttgGGAGACGCGCCAACGACGTAAAAGTACA
>Replication_DMS-1_Ala55His
TCTGTCGTGAGCAACAGAACCGTCTCCccaccctcgggaaatttggacagcagtccggag
ctatctacgtgggcaactttagagtggttaaccgccatcttgctactcataatgactggg
caaaccttgtttgggaagacagctcccgcgacttgctcgtatcatctaccactgctcaag
gttgtgacacgattCATcgttgGGAGACGCGCCAACGACGTAAAAGTACA
>Replication_DMS-1_Ala55Arg
TCTGTCGTGAGCAACAGAACCGTCTCCccaccctcgggaaatttggacagcagtccggag
ctatctacgtgggcaactttagagtggttaaccgccatcttgctactcataatgactggg
caaaccttgtttgggaagacagctcccgcgacttgctcgtatcatctaccactgctcaag
gttgtgacacgattCGTcgttgGGAGACGCGCCAACGACGTAAAAGTACA
>Replication_DMS-1_Ala55Trp
TCTGTCGTGAGCAACAGAACCGTCTCCccaccctcgggaaatttggacagcagtccggag
ctatctacgtgggcaactttagagtggttaaccgccatcttgctactcataatgactggg
caaaccttgtttgggaagacagctcccgcgacttgctcgtatcatctaccactgctcaag
gttgtgacacgattTGGcgttgGGAGACGCGCCAACGACGTAAAAGTACA
>Replication_DMS-1_Ala55Val
TCTGTCGTGAGCAACAGAACCGTCTCCccaccctcgggaaatttggacagcagtccggag
ctatctacgtgggcaactttagagtggttaaccgccatcttgctactcataatgactggg
caaaccttgtttgggaagacagctcccgcgacttgctcgtatcatctaccactgctcaag
gttgtgacacgattGTTcgttgGGAGACGCGCCAACGACGTAAAAGTACA
>Replication_DMS-1_Ala55Glu
TCTGTCGTGAGCAACAGAACCGTCTCCccaccctcgggaaatttggacagcagtccggag
ctatctacgtgggcaactttagagtggttaaccgccatcttgctactcataatgactggg
caaaccttgtttgggaagacagctcccgcgacttgctcgtatcatctaccactgctcaag
gttgtgacacgattGAAcgttgGGAGACGCGCCAACGACGTAAAAGTACA
>Replication_DMS-1_Ala55Tyr
TCTGTCGTGAGCAACAGAACCGTCTCCccaccctcgggaaatttggacagcagtccggag
ctatctacgtgggcaactttagagtggttaaccgccatcttgctactcataatgactggg
caaaccttgtttgggaagacagctcccgcgacttgctcgtatcatctaccactgctcaag
gttgtgacacgattTACcgttgGGAGACGCGCCAACGACGTAAAAGTACA
>Replication_DMS-2_Arg56Cys
TCGGCATTTTCCTGGCATATCGTCTCCcgattgctTGTtgcaattgccagacaggagtgt
attattgtaactcaatgagaaaacactatccggtcagtttctcgaaacccagtttgatct
tcgtggaggccagcgagtattatccagctagataccagtcacatctcatgcttgcagtgg
gtcattcggaaccaggggattgGGAGACGATAGATGACCAGAGGGCCAGA
>Replication_DMS-2_Arg56Asp
TCGGCATTTTCCTGGCATATCGTCTCCcgattgctGACtgcaattgccagacaggagtgt
attattgtaactcaatgagaaaacactatccggtcagtttctcgaaacccagtttgatct
tcgtggaggccagcgagtattatccagctagataccagtcacatctcatgcttgcagtgg
gtcattcggaaccaggggattgGGAGACGATAGATGACCAGAGGGCCAGA
>Replication_DMS-2_Arg56Ser
TCGGCATTTTCCTGGCATATCGTCTCCcgattgctTCAtgcaattgccagacaggagtgt
attattgtaactcaatgagaaaacactatccggtcagtttctcgaaacccagtttgatct
tcgtggaggccagcgagtattatccagctagataccagtcacatctcatgcttgcagtgg
gtcattcggaaccaggggattgGGAGACGATAGATGACCAGAGGGCCAGA
>Replication_DMS-2_Arg56Gln
TCGGCATTTTCCTGGCATATCGTCTCCcgattgctCAGtgcaattgccagacaggagtgt
attattgtaactcaatgagaaaacactatccggtcagtttctcgaaacccagtttgatct
tcgtggaggccagcgagtattatccagctagataccagtcacatctcatgcttgcagtgg
gtcattcggaaccaggggattgGGAGACGATAGATGACCAGAGGGCCAGA
>Replication_DMS-2_Arg56Met
TCGGCATTTTCCTGGCATATCGTCTCCcgattgctATGtgcaattgccagacaggagtgt
attattgtaactcaatgagaaaacactatccggtcagtttctcgaaacccagtttgatct
tcgtggaggccagcgagtattatccagctagataccagtcacatctcatgcttgcagtgg
gtcattcggaaccaggggattgGGAGACGATAGATGACCAGAGGGCCAGA
>Replication_DMS-2_Arg56Asn
TCGGCATTTTCCTGGCATATCGTCTCCcgattgctAATtgcaattgccagacaggagtgt
attattgtaactcaatgagaaaacactatccggtcagtttctcgaaacccagtttgatct
tcgtggaggccagcgagtattatccagctagataccagtcacatctcatgcttgcagtgg
gtcattcggaaccaggggattgGGAGACGATAGATGACCAGAGGGCCAGA
>Replication_DMS-2_Arg56Pro
TCGGCATTTTCCTGGCATATCGTCTCCcgattgctCCAtgcaattgccagacaggagtgt
attattgtaactcaatgagaaaacactatccggtcagtttctcgaaacccagtttgatct
tcgtggaggccagcgagtattatccagctagataccagtcacatctcatgcttgcagtgg
gtcattcggaaccaggggattgGGAGACGATAGATGACCAGAGGGCCAGA
>Replication_DMS-2_Arg56Lys
TCGGCATTTTCCTGGCATATCGTCTCCcgattgctAAAtgcaattgccagacaggagtgt
attattgtaactcaatgagaaaacactatccggtcagtttctcgaaacccagtttgatct
tcgtggaggccagcgagtattatccagctagataccagtcacatctcatgcttgcagtgg
gtcattcggaaccaggggattgGGAGACGATAGATGACCAGAGGGCCAGA
>Replication_DMS-2_Arg56Thr
TCGGCATTTTCCTGGCATATCGTCTCCcgattgctACGtgcaattgccagacaggagtgt
attattgtaactcaatgagaaaacactatccggtcagtttctcgaaacccagtttgatct
tcgtggaggccagcgagtattatccagctagataccagtcacatctcatgcttgcagtgg
gtcattcggaaccaggggattgGGAGACGATAGATGACCAGAGGGCCAGA
>Replication_DMS-2_Arg56Phe
TCGGCATTTTCCTGGCATATCGTCTCCcgattgctTTTtgcaattgccagacaggagtgt
attattgtaactcaatgagaaaacactatccggtcagtttctcgaaacccagtttgatct
tcgtggaggccagcgagtattatccagctagataccagtcacatctcatgcttgcagtgg
gtcattcggaaccaggggattgGGAGACGATAGATGACCAGAGGGCCAGA
>Replication_DMS-2_Arg56Ala
TCGGCATTTTCCTGGCATATCGTCTCCcgattgctGCGtgcaattgccagacaggagtgt
attattgtaactcaatgagaaaacactatccggtcagtttctcgaaacccagtttgatct
tcgtggaggccagcgagtattatccagctagataccagtcacatctcatgcttgcagtgg
gtcattcggaaccaggggattgGGAGACGATAGATGACCAGAGGGCCAGA
>Replication_DMS-2_Arg56Gly
TCGGCATTTTCCTGGCATATCGTCTCCcgattgctGGTtgcaattgccagacaggagtgt
attattgtaactcaatgagaaaacactatccggtcagtttctcgaaacccagtttgatct
tcgtggaggccagcgagtattatccagctagataccagtcacatctcatgcttgcagtgg
gtcattcggaaccaggggattgGGAGACGATAGATGACCAGAGGGCCAGA
>Replication_DMS-2_Arg56Ile
TCGGCATTTTCCTGGCATATCGTCTCCcgattgctATCtgcaattgccagacaggagtgt
attattgtaactcaatgagaaaacactatccggtcagtttctcgaaacccagtttgatct
tcgtggaggccagcgagtattatccagctagataccagtcacatctcatgcttgcagtgg
gtcattcggaaccaggggattgGGAGACGATAGATGACCAGAGGGCCAGA
>Replication_DMS-2_Arg56Leu
TCGGCATTTTCCTGGCATATCGTCTCCcgattgctTTGtgcaattgccagacaggagtgt
attattgtaactcaatgagaaaacactatccggtcagtttctcgaaacccagtttgatct
tcgtggaggccagcgagtattatccagctagataccagtcacatctcatgcttgcagtgg
gtcattcggaaccaggggattgGGAGACGATAGATGACCAGAGGGCCAGA
>Replication_DMS-2_Arg56His
TCGGCATTTTCCTGGCATATCGTCTCCcgattgctCATtgcaattgccagacaggagtgt
attattgtaactcaatgagaaaacactatccggtcagtttctcgaaacccagtttgatct
tcgtggaggccagcgagtattatccagctagataccagtcacatctcatgcttgcagtgg
gtcattcggaaccaggggattgGGAGACGATAGATGACCAGAGGGCCAGA
>Replication_DMS-2_Arg56Trp
TCGGCATTTTCCTGGCATATCGTCTCCcgattgctTGGtgcaattgccagacaggagtgt
attattgtaactcaatgagaaaacactatccggtcagtttctcgaaacccagtttgatct
tcgtggaggccagcgagtattatccagctagataccagtcacatctcatgcttgcagtgg
gtcattcggaaccaggggattgGGAGACGATAGATGACCAGAGGGCCAGA
>Replication_DMS-2_Arg56Val
TCGGCATTTTCCTGGCATATCGTCTCCcgattgctGTAtgcaattgccagacaggagtgt
attattgtaactcaatgagaaaacactatccggtcagtttctcgaaacccagtttgatct
tcgtggaggccagcgagtattatccagctagataccagtcacatctcatgcttgcagtgg
gtcattcggaaccaggggattgGGAGACGATAGATGACCAGAGGGCCAGA
>Replication_DMS-2_Arg56Glu
TCGGCATTTTCCTGGCATATCGTCTCCcgattgctGAAtgcaattgccagacaggagtgt
attattgtaactcaatgagaaaacactatccggtcagtttctcgaaacccagtttgatct
tcgtggaggccagcgagtattatccagctagataccagtcacatctcatgcttgcagtgg
gtcattcggaaccaggggattgGGAGACGATAGATGACCAGAGGGCCAGA
>Replication_DMS-2_Arg56Tyr
TCGGCATTTTCCTGGCATATCGTCTCCcgattgctTACtgcaattgccagacaggagtgt
attattgtaactcaatgagaaaacactatccggtcagtttctcgaaacccagtttgatct
tcgtggaggccagcgagtattatccagctagataccagtcacatctcatgcttgcagtgg
gtcattcggaaccaggggattgGGAGACGATAGATGACCAGAGGGCCAGA
>Replication_DMS-2_Cys57Asp
TCGGCATTTTCCTGGCATATCGTCTCCcgattgctcgtGATaattgccagacaggagtgt
attattgtaactcaatgagaaaacactatccggtcagtttctcgaaacccagtttgatct
tcgtggaggccagcgagtattatccagctagataccagtcacatctcatgcttgcagtgg
gtcattcggaaccaggggattgGGAGACGATAGATGACCAGAGGGCCAGA
>Replication_DMS-2_Cys57Ser
TCGGCATTTTCCTGGCATATCGTCTCCcgattgctcgtTCGaattgccagacaggagtgt
attattgtaactcaatgagaaaacactatccggtcagtttctcgaaacccagtttgatct
tcgtggaggccagcgagtattatccagctagataccagtcacatctcatgcttgcagtgg
gtcattcggaaccaggggattgGGAGACGATAGATGACCAGAGGGCCAGA
>Replication_DMS-2_Cys57Gln
TCGGCATTTTCCTGGCATATCGTCTCCcgattgctcgtCAGaattgccagacaggagtgt
attattgtaactcaatgagaaaacactatccggtcagtttctcgaaacccagtttgatct
tcgtggaggccagcgagtattatccagctagataccagtcacatctcatgcttgcagtgg
gtcattcggaaccaggggattgGGAGACGATAGATGACCAGAGGGCCAGA
>Replication_DMS-2_Cys57Met
TCGGCATTTTCCTGGCATATCGTCTCCcgattgctcgtATGaattgccagacaggagtgt
attattgtaactcaatgagaaaacactatccggtcagtttctcgaaacccagtttgatct
tcgtggaggccagcgagtattatccagctagataccagtcacatctcatgcttgcagtgg
gtcattcggaaccaggggattgGGAGACGATAGATGACCAGAGGGCCAGA
>Replication_DMS-2_Cys57Asn
TCGGCATTTTCCTGGCATATCGTCTCCcgattgctcgtAACaattgccagacaggagtgt
attattgtaactcaatgagaaaacactatccggtcagtttctcgaaacccagtttgatct
tcgtggaggccagcgagtattatccagctagataccagtcacatctcatgcttgcagtgg
gtcattcggaaccaggggattgGGAGACGATAGATGACCAGAGGGCCAGA
>Replication_DMS-2_Cys57Pro
TCGGCATTTTCCTGGCATATCGTCTCCcgattgctcgtCCAaattgccagacaggagtgt
attattgtaactcaatgagaaaacactatccggtcagtttctcgaaacccagtttgatct
tcgtggaggccagcgagtattatccagctagataccagtcacatctcatgcttgcagtgg
gtcattcggaaccaggggattgGGAGACGATAGATGACCAGAGGGCCAGA
>Replication_DMS-2_Cys57Lys
TCGGCATTTTCCTGGCATATCGTCTCCcgattgctcgtAAAaattgccagacaggagtgt
attattgtaactcaatgagaaaacactatccggtcagtttctcgaaacccagtttgatct
tcgtggaggccagcgagtattatccagctagataccagtcacatctcatgcttgcagtgg
gtcattcggaaccaggggattgGGAGACGATAGATGACCAGAGGGCCAGA
>Replication_DMS-2_Cys57Thr
TCGGCATTTTCCTGGCATATCGTCTCCcgattgctcgtACTaattgccagacaggagtgt
attattgtaactcaatgagaaaacactatccggtcagtttctcgaaacccagtttgatct
tcgtggaggccagcgagtattatccagctagataccagtcacatctcatgcttgcagtgg
gtcattcggaaccaggggattgGGAGACGATAGATGACCAGAGGGCCAGA
>Replication_DMS-2_Cys57Phe
TCGGCATTTTCCTGGCATATCGTCTCCcgattgctcgtTTTaattgccagacaggagtgt
attattgtaactcaatgagaaaacactatccggtcagtttctcgaaacccagtttgatct
tcgtggaggccagcgagtattatccagctagataccagtcacatctcatgcttgcagtgg
gtcattcggaaccaggggattgGGAGACGATAGATGACCAGAGGGCCAGA
>Replication_DMS-2_Cys57Ala
TCGGCATTTTCCTGGCATATCGTCTCCcgattgctcgtGCCaattgccagacaggagtgt
attattgtaactcaatgagaaaacactatccggtcagtttctcgaaacccagtttgatct
tcgtggaggccagcgagtattatccagctagataccagtcacatctcatgcttgcagtgg
gtcattcggaaccaggggattgGGAGACGATAGATGACCAGAGGGCCAGA
>Replication_DMS-2_Cys57Gly
TCGGCATTTTCCTGGCATATCGTCTCCcgattgctcgtGGTaattgccagacaggagtgt
attattgtaactcaatgagaaaacactatccggtcagtttctcgaaacccagtttgatct
tcgtggaggccagcgagtattatccagctagataccagtcacatctcatgcttgcagtgg
gtcattcggaaccaggggattgGGAGACGATAGATGACCAGAGGGCCAGA
>Replication_DMS-2_Cys57Ile
TCGGCATTTTCCTGGCATATCGTCTCCcgattgctcgtATTaattgccagacaggagtgt
attattgtaactcaatgagaaaacactatccggtcagtttctcgaaacccagtttgatct
tcgtggaggccagcgagtattatccagctagataccagtcacatctcatgcttgcagtgg
gtcattcggaaccaggggattgGGAGACGATAGATGACCAGAGGGCCAGA
>Replication_DMS-2_Cys57Leu
TCGGCATTTTCCTGGCATATCGTCTCCcgattgctcgtCTTaattgccagacaggagtgt
attattgtaactcaatgagaaaacactatccggtcagtttctcgaaacccagtttgatct
tcgtggaggccagcgagtattatccagctagataccagtcacatctcatgcttgcagtgg
gtcattcggaaccaggggattgGGAGACGATAGATGACCAGAGGGCCAGA
>Replication_DMS-2_Cys57His
TCGGCATTTTCCTGGCATATCGTCTCCcgattgctcgtCACaattgccagacaggagtgt
attattgtaactcaatgagaaaacactatccggtcagtttctcgaaacccagtttgatct
tcgtggaggccagcgagtattatccagctagataccagtcacatctcatgcttgcagtgg
gtcattcggaaccaggggattgGGAGACGATAGATGACCAGAGGGCCAGA
>Replication_DMS-2_Cys57Arg
TCGGCATTTTCCTGGCATATCGTCTCCcgattgctcgtCGCaattgccagacaggagtgt
attattgtaactcaatgagaaaacactatccggtcagtttctcgaaacccagtttgatct
tcgtggaggccagcgagtattatccagctagataccagtcacatctcatgcttgcagtgg
gtcattcggaaccaggggattgGGAGACGATAGATGACCAGAGGGCCAGA
>Replication_DMS-2_Cys57Trp
TCGGCATTTTCCTGGCATATCGTCTCCcgattgctcgtTGGaattgccagacaggagtgt
attattgtaactcaatgagaaaacactatccggtcagtttctcgaaacccagtttgatct
tcgtggaggccagcgagtattatccagctagataccagtcacatctcatgcttgcagtgg
gtcattcggaaccaggggattgGGAGACGATAGATGACCAGAGGGCCAGA
>Replication_DMS-2_Cys57Val
TCGGCATTTTCCTGGCATATCGTCTCCcgattgctcgtGTTaattgccagacaggagtgt
attattgtaactcaatgagaaaacactatccggtcagtttctcgaaacccagtttgatct
tcgtggaggccagcgagtattatccagctagataccagtcacatctcatgcttgcagtgg
gtcattcggaaccaggggattgGGAGACGATAGATGACCAGAGGGCCAGA
>Replication_DMS-2_Cys57Glu
TCGGCATTTTCCTGGCATATCGTCTCCcgattgctcgtGAGaattgccagacaggagtgt
attattgtaactcaatgagaaaacactatccggtcagtttctcgaaacccagtttgatct
tcgtggaggccagcgagtattatccagctagataccagtcacatctcatgcttgcagtgg
gtcattcggaaccaggggattgGGAGACGATAGATGACCAGAGGGCCAGA
>Replication_DMS-2_Cys57Tyr
TCGGCATTTTCCTGGCATATCGTCTCCcgattgctcgtTATaattgccagacaggagtgt
attattgtaactcaatgagaaaacactatccggtcagtttctcgaaacccagtttgatct
tcgtggaggccagcgagtattatccagctagataccagtcacatctcatgcttgcagtgg
gtcattcggaaccaggggattgGGAGACGATAGATGACCAGAGGGCCAGA
>Replication_DMS-2_Asn58Cys
TCGGCATTTTCCTGGCATATCGTCTCCcgattgctcgttgcTGCtgccagacaggagtgt
attattgtaactcaatgagaaaacactatccggtcagtttctcgaaacccagtttgatct
tcgtggaggccagcgagtattatccagctagataccagtcacatctcatgcttgcagtgg
gtcattcggaaccaggggattgGGAGACGATAGATGACCAGAGGGCCAGA
>Replication_DMS-2_Asn58Asp
TCGGCATTTTCCTGGCATATCGTCTCCcgattgctcgttgcGATtgccagacaggagtgt
attattgtaactcaatgagaaaacactatccggtcagtttctcgaaacccagtttgatct
tcgtggaggccagcgagtattatccagctagataccagtcacatctcatgcttgcagtgg
gtcattcggaaccaggggattgGGAGACGATAGATGACCAGAGGGCCAGA
>Replication_DMS-2_Asn58Ser
TCGGCATTTTCCTGGCATATCGTCTCCcgattgctcgttgcTCGtgccagacaggagtgt
attattgtaactcaatgagaaaacactatccggtcagtttctcgaaacccagtttgatct
tcgtggaggccagcgagtattatccagctagataccagtcacatctcatgcttgcagtgg
gtcattcggaaccaggggattgGGAGACGATAGATGACCAGAGGGCCAGA
>Replication_DMS-2_Asn58Gln
TCGGCATTTTCCTGGCATATCGTCTCCcgattgctcgttgcCAGtgccagacaggagtgt
attattgtaactcaatgagaaaacactatccggtcagtttctcgaaacccagtttgatct
tcgtggaggccagcgagtattatccagctagataccagtcacatctcatgcttgcagtgg
gtcattcggaaccaggggattgGGAGACGATAGATGACCAGAGGGCCAGA
>Replication_DMS-2_Asn58Met
TCGGCATTTTCCTGGCATATCGTCTCCcgattgctcgttgcATGtgccagacaggagtgt
attattgtaactcaatgagaaaacactatccggtcagtttctcgaaacccagtttgatct
tcgtggaggccagcgagtattatccagctagataccagtcacatctcatgcttgcagtgg
gtcattcggaaccaggggattgGGAGACGATAGATGACCAGAGGGCCAGA
>Replication_DMS-2_Asn58Pro
TCGGCATTTTCCTGGCATATCGTCTCCcgattgctcgttgcCCGtgccagacaggagtgt
attattgtaactcaatgagaaaacactatccggtcagtttctcgaaacccagtttgatct
tcgtggaggccagcgagtattatccagctagataccagtcacatctcatgcttgcagtgg
gtcattcggaaccaggggattgGGAGACGATAGATGACCAGAGGGCCAGA
>Replication_DMS-2_Asn58Lys
TCGGCATTTTCCTGGCATATCGTCTCCcgattgctcgttgcAAGtgccagacaggagtgt
attattgtaactcaatgagaaaacactatccggtcagtttctcgaaacccagtttgatct
tcgtggaggccagcgagtattatccagctagataccagtcacatctcatgcttgcagtgg
gtcattcggaaccaggggattgGGAGACGATAGATGACCAGAGGGCCAGA
>Replication_DMS-2_Asn58Thr
TCGGCATTTTCCTGGCATATCGTCTCCcgattgctcgttgcACAtgccagacaggagtgt
attattgtaactcaatgagaaaacactatccggtcagtttctcgaaacccagtttgatct
tcgtggaggccagcgagtattatccagctagataccagtcacatctcatgcttgcagtgg
gtcattcggaaccaggggattgGGAGACGATAGATGACCAGAGGGCCAGA
>Replication_DMS-2_Asn58Phe
TCGGCATTTTCCTGGCATATCGTCTCCcgattgctcgttgcTTCtgccagacaggagtgt
attattgtaactcaatgagaaaacactatccggtcagtttctcgaaacccagtttgatct
tcgtggaggccagcgagtattatccagctagataccagtcacatctcatgcttgcagtgg
gtcattcggaaccaggggattgGGAGACGATAGATGACCAGAGGGCCAGA
>Replication_DMS-2_Asn58Ala
TCGGCATTTTCCTGGCATATCGTCTCCcgattgctcgttgcGCCtgccagacaggagtgt
attattgtaactcaatgagaaaacactatccggtcagtttctcgaaacccagtttgatct
tcgtggaggccagcgagtattatccagctagataccagtcacatctcatgcttgcagtgg
gtcattcggaaccaggggattgGGAGACGATAGATGACCAGAGGGCCAGA
>Replication_DMS-2_Asn58Gly
TCGGCATTTTCCTGGCATATCGTCTCCcgattgctcgttgcGGCtgccagacaggagtgt
attattgtaactcaatgagaaaacactatccggtcagtttctcgaaacccagtttgatct
tcgtggaggccagcgagtattatccagctagataccagtcacatctcatgcttgcagtgg
gtcattcggaaccaggggattgGGAGACGATAGATGACCAGAGGGCCAGA
>Replication_DMS-2_Asn58Ile
TCGGCATTTTCCTGGCATATCGTCTCCcgattgctcgttgcATCtgccagacaggagtgt
attattgtaactcaatgagaaaacactatccggtcagtttctcgaaacccagtttgatct
tcgtggaggccagcgagtattatccagctagataccagtcacatctcatgcttgcagtgg
gtcattcggaaccaggggattgGGAGACGATAGATGACCAGAGGGCCAGA
>Replication_DMS-2_Asn58Leu
TCGGCATTTTCCTGGCATATCGTCTCCcgattgctcgttgcCTCtgccagacaggagtgt
attattgtaactcaatgagaaaacactatccggtcagtttctcgaaacccagtttgatct
tcgtggaggccagcgagtattatccagctagataccagtcacatctcatgcttgcagtgg
gtcattcggaaccaggggattgGGAGACGATAGATGACCAGAGGGCCAGA
>Replication_DMS-2_Asn58His
TCGGCATTTTCCTGGCATATCGTCTCCcgattgctcgttgcCATtgccagacaggagtgt
attattgtaactcaatgagaaaacactatccggtcagtttctcgaaacccagtttgatct
tcgtggaggccagcgagtattatccagctagataccagtcacatctcatgcttgcagtgg
gtcattcggaaccaggggattgGGAGACGATAGATGACCAGAGGGCCAGA
>Replication_DMS-2_Asn58Arg
TCGGCATTTTCCTGGCATATCGTCTCCcgattgctcgttgcCGTtgccagacaggagtgt
attattgtaactcaatgagaaaacactatccggtcagtttctcgaaacccagtttgatct
tcgtggaggccagcgagtattatccagctagataccagtcacatctcatgcttgcagtgg
gtcattcggaaccaggggattgGGAGACGATAGATGACCAGAGGGCCAGA
>Replication_DMS-2_Asn58Trp
TCGGCATTTTCCTGGCATATCGTCTCCcgattgctcgttgcTGGtgccagacaggagtgt
attattgtaactcaatgagaaaacactatccggtcagtttctcgaaacccagtttgatct
tcgtggaggccagcgagtattatccagctagataccagtcacatctcatgcttgcagtgg
gtcattcggaaccaggggattgGGAGACGATAGATGACCAGAGGGCCAGA
>Replication_DMS-2_Asn58Val
TCGGCATTTTCCTGGCATATCGTCTCCcgattgctcgttgcGTCtgccagacaggagtgt
attattgtaactcaatgagaaaacactatccggtcagtttctcgaaacccagtttgatct
tcgtggaggccagcgagtattatccagctagataccagtcacatctcatgcttgcagtgg
gtcattcggaaccaggggattgGGAGACGATAGATGACCAGAGGGCCAGA
>Replication_DMS-2_Asn58Glu
TCGGCATTTTCCTGGCATATCGTCTCCcgattgctcgttgcGAGtgccagacaggagtgt
attattgtaactcaatgagaaaacactatccggtcagtttctcgaaacccagtttgatct
tcgtggaggccagcgagtattatccagctagataccagtcacatctcatgcttgcagtgg
gtcattcggaaccaggggattgGGAGACGATAGATGACCAGAGGGCCAGA
>Replication_DMS-2_Asn58Tyr
TCGGCATTTTCCTGGCATATCGTCTCCcgattgctcgttgcTACtgccagacaggagtgt
attattgtaactcaatgagaaaacactatccggtcagtttctcgaaacccagtttgatct
tcgtggaggccagcgagtattatccagctagataccagtcacatctcatgcttgcagtgg
gtcattcggaaccaggggattgGGAGACGATAGATGACCAGAGGGCCAGA
>Replication_DMS-2_Cys59Asp
TCGGCATTTTCCTGGCATATCGTCTCCcgattgctcgttgcaatGATcagacaggagtgt
attattgtaactcaatgagaaaacactatccggtcagtttctcgaaacccagtttgatct
tcgtggaggccagcgagtattatccagctagataccagtcacatctcatgcttgcagtgg
gtcattcggaaccaggggattgGGAGACGATAGATGACCAGAGGGCCAGA
>Replication_DMS-2_Cys59Ser
TCGGCATTTTCCTGGCATATCGTCTCCcgattgctcgttgcaatTCCcagacaggagtgt
attattgtaactcaatgagaaaacactatccggtcagtttctcgaaacccagtttgatct
tcgtggaggccagcgagtattatccagctagataccagtcacatctcatgcttgcagtgg
gtcattcggaaccaggggattgGGAGACGATAGATGACCAGAGGGCCAGA
>Replication_DMS-2_Cys59Gln
TCGGCATTTTCCTGGCATATCGTCTCCcgattgctcgttgcaatCAGcagacaggagtgt
attattgtaactcaatgagaaaacactatccggtcagtttctcgaaacccagtttgatct
tcgtggaggccagcgagtattatccagctagataccagtcacatctcatgcttgcagtgg
gtcattcggaaccaggggattgGGAGACGATAGATGACCAGAGGGCCAGA
>Replication_DMS-2_Cys59Met
TCGGCATTTTCCTGGCATATCGTCTCCcgattgctcgttgcaatATGcagacaggagtgt
attattgtaactcaatgagaaaacactatccggtcagtttctcgaaacccagtttgatct
tcgtggaggccagcgagtattatccagctagataccagtcacatctcatgcttgcagtgg
gtcattcggaaccaggggattgGGAGACGATAGATGACCAGAGGGCCAGA
>Replication_DMS-2_Cys59Asn
TCGGCATTTTCCTGGCATATCGTCTCCcgattgctcgttgcaatAATcagacaggagtgt
attattgtaactcaatgagaaaacactatccggtcagtttctcgaaacccagtttgatct
tcgtggaggccagcgagtattatccagctagataccagtcacatctcatgcttgcagtgg
gtcattcggaaccaggggattgGGAGACGATAGATGACCAGAGGGCCAGA
>Replication_DMS-2_Cys59Pro
TCGGCATTTTCCTGGCATATCGTCTCCcgattgctcgttgcaatCCAcagacaggagtgt
attattgtaactcaatgagaaaacactatccggtcagtttctcgaaacccagtttgatct
tcgtggaggccagcgagtattatccagctagataccagtcacatctcatgcttgcagtgg
gtcattcggaaccaggggattgGGAGACGATAGATGACCAGAGGGCCAGA
>Replication_DMS-2_Cys59Lys
TCGGCATTTTCCTGGCATATCGTCTCCcgattgctcgttgcaatAAAcagacaggagtgt
attattgtaactcaatgagaaaacactatccggtcagtttctcgaaacccagtttgatct
tcgtggaggccagcgagtattatccagctagataccagtcacatctcatgcttgcagtgg
gtcattcggaaccaggggattgGGAGACGATAGATGACCAGAGGGCCAGA
>Replication_DMS-2_Cys59Thr
TCGGCATTTTCCTGGCATATCGTCTCCcgattgctcgttgcaatACCcagacaggagtgt
attattgtaactcaatgagaaaacactatccggtcagtttctcgaaacccagtttgatct
tcgtggaggccagcgagtattatccagctagataccagtcacatctcatgcttgcagtgg
gtcattcggaaccaggggattgGGAGACGATAGATGACCAGAGGGCCAGA
>Replication_DMS-2_Cys59Phe
TCGGCATTTTCCTGGCATATCGTCTCCcgattgctcgttgcaatTTTcagacaggagtgt
attattgtaactcaatgagaaaacactatccggtcagtttctcgaaacccagtttgatct
tcgtggaggccagcgagtattatccagctagataccagtcacatctcatgcttgcagtgg
gtcattcggaaccaggggattgGGAGACGATAGATGACCAGAGGGCCAGA
>Replication_DMS-2_Cys59Ala
TCGGCATTTTCCTGGCATATCGTCTCCcgattgctcgttgcaatGCGcagacaggagtgt
attattgtaactcaatgagaaaacactatccggtcagtttctcgaaacccagtttgatct
tcgtggaggccagcgagtattatccagctagataccagtcacatctcatgcttgcagtgg
gtcattcggaaccaggggattgGGAGACGATAGATGACCAGAGGGCCAGA
>Replication_DMS-2_Cys59Gly
TCGGCATTTTCCTGGCATATCGTCTCCcgattgctcgttgcaatGGCcagacaggagtgt
attattgtaactcaatgagaaaacactatccggtcagtttctcgaaacccagtttgatct
tcgtggaggccagcgagtattatccagctagataccagtcacatctcatgcttgcagtgg
gtcattcggaaccaggggattgGGAGACGATAGATGACCAGAGGGCCAGA
>Replication_DMS-2_Cys59Ile
TCGGCATTTTCCTGGCATATCGTCTCCcgattgctcgttgcaatATTcagacaggagtgt
attattgtaactcaatgagaaaacactatccggtcagtttctcgaaacccagtttgatct
tcgtggaggccagcgagtattatccagctagataccagtcacatctcatgcttgcagtgg
gtcattcggaaccaggggattgGGAGACGATAGATGACCAGAGGGCCAGA
>Replication_DMS-2_Cys59Leu
TCGGCATTTTCCTGGCATATCGTCTCCcgattgctcgttgcaatTTAcagacaggagtgt
attattgtaactcaatgagaaaacactatccggtcagtttctcgaaacccagtttgatct
tcgtggaggccagcgagtattatccagctagataccagtcacatctcatgcttgcagtgg
gtcattcggaaccaggggattgGGAGACGATAGATGACCAGAGGGCCAGA
>Replication_DMS-2_Cys59His
TCGGCATTTTCCTGGCATATCGTCTCCcgattgctcgttgcaatCATcagacaggagtgt
attattgtaactcaatgagaaaacactatccggtcagtttctcgaaacccagtttgatct
tcgtggaggccagcgagtattatccagctagataccagtcacatctcatgcttgcagtgg
gtcattcggaaccaggggattgGGAGACGATAGATGACCAGAGGGCCAGA
>Replication_DMS-2_Cys59Arg
TCGGCATTTTCCTGGCATATCGTCTCCcgattgctcgttgcaatCGTcagacaggagtgt
attattgtaactcaatgagaaaacactatccggtcagtttctcgaaacccagtttgatct
tcgtggaggccagcgagtattatccagctagataccagtcacatctcatgcttgcagtgg
gtcattcggaaccaggggattgGGAGACGATAGATGACCAGAGGGCCAGA
>Replication_DMS-2_Cys59Trp
TCGGCATTTTCCTGGCATATCGTCTCCcgattgctcgttgcaatTGGcagacaggagtgt
attattgtaactcaatgagaaaacactatccggtcagtttctcgaaacccagtttgatct
tcgtggaggccagcgagtattatccagctagataccagtcacatctcatgcttgcagtgg
gtcattcggaaccaggggattgGGAGACGATAGATGACCAGAGGGCCAGA
>Replication_DMS-2_Cys59Val
TCGGCATTTTCCTGGCATATCGTCTCCcgattgctcgttgcaatGTGcagacaggagtgt
attattgtaactcaatgagaaaacactatccggtcagtttctcgaaacccagtttgatct
tcgtggaggccagcgagtattatccagctagataccagtcacatctcatgcttgcagtgg
gtcattcggaaccaggggattgGGAGACGATAGATGACCAGAGGGCCAGA
>Replication_DMS-2_Cys59Glu
TCGGCATTTTCCTGGCATATCGTCTCCcgattgctcgttgcaatGAAcagacaggagtgt
attattgtaactcaatgagaaaacactatccggtcagtttctcgaaacccagtttgatct
tcgtggaggccagcgagtattatccagctagataccagtcacatctcatgcttgcagtgg
gtcattcggaaccaggggattgGGAGACGATAGATGACCAGAGGGCCAGA
>Replication_DMS-2_Cys59Tyr
TCGGCATTTTCCTGGCATATCGTCTCCcgattgctcgttgcaatTATcagacaggagtgt
attattgtaactcaatgagaaaacactatccggtcagtttctcgaaacccagtttgatct
tcgtggaggccagcgagtattatccagctagataccagtcacatctcatgcttgcagtgg
gtcattcggaaccaggggattgGGAGACGATAGATGACCAGAGGGCCAGA
>Replication_DMS-2_Gln60Cys
TCGGCATTTTCCTGGCATATCGTCTCCcgattgctcgttgcaattgcTGCacaggagtgt
attattgtaactcaatgagaaaacactatccggtcagtttctcgaaacccagtttgatct
tcgtggaggccagcgagtattatccagctagataccagtcacatctcatgcttgcagtgg
gtcattcggaaccaggggattgGGAGACGATAGATGACCAGAGGGCCAGA
>Replication_DMS-2_Gln60Asp
TCGGCATTTTCCTGGCATATCGTCTCCcgattgctcgttgcaattgcGACacaggagtgt
attattgtaactcaatgagaaaacactatccggtcagtttctcgaaacccagtttgatct
tcgtggaggccagcgagtattatccagctagataccagtcacatctcatgcttgcagtgg
gtcattcggaaccaggggattgGGAGACGATAGATGACCAGAGGGCCAGA
>Replication_DMS-2_Gln60Ser
TCGGCATTTTCCTGGCATATCGTCTCCcgattgctcgttgcaattgcTCTacaggagtgt
attattgtaactcaatgagaaaacactatccggtcagtttctcgaaacccagtttgatct
tcgtggaggccagcgagtattatccagctagataccagtcacatctcatgcttgcagtgg
gtcattcggaaccaggggattgGGAGACGATAGATGACCAGAGGGCCAGA
>Replication_DMS-2_Gln60Met
TCGGCATTTTCCTGGCATATCGTCTCCcgattgctcgttgcaattgcATGacaggagtgt
attattgtaactcaatgagaaaacactatccggtcagtttctcgaaacccagtttgatct
tcgtggaggccagcgagtattatccagctagataccagtcacatctcatgcttgcagtgg
gtcattcggaaccaggggattgGGAGACGATAGATGACCAGAGGGCCAGA
>Replication_DMS-2_Gln60Asn
TCGGCATTTTCCTGGCATATCGTCTCCcgattgctcgttgcaattgcAATacaggagtgt
attattgtaactcaatgagaaaacactatccggtcagtttctcgaaacccagtttgatct
tcgtggaggccagcgagtattatccagctagataccagtcacatctcatgcttgcagtgg
gtcattcggaaccaggggattgGGAGACGATAGATGACCAGAGGGCCAGA
>Replication_DMS-2_Gln60Pro
TCGGCATTTTCCTGGCATATCGTCTCCcgattgctcgttgcaattgcCCGacaggagtgt
attattgtaactcaatgagaaaacactatccggtcagtttctcgaaacccagtttgatct
tcgtggaggccagcgagtattatccagctagataccagtcacatctcatgcttgcagtgg
gtcattcggaaccaggggattgGGAGACGATAGATGACCAGAGGGCCAGA
>Replication_DMS-2_Gln60Lys
TCGGCATTTTCCTGGCATATCGTCTCCcgattgctcgttgcaattgcAAGacaggagtgt
attattgtaactcaatgagaaaacactatccggtcagtttctcgaaacccagtttgatct
tcgtggaggccagcgagtattatccagctagataccagtcacatctcatgcttgcagtgg
gtcattcggaaccaggggattgGGAGACGATAGATGACCAGAGGGCCAGA
>Replication_DMS-2_Gln60Thr
TCGGCATTTTCCTGGCATATCGTCTCCcgattgctcgttgcaattgcACCacaggagtgt
attattgtaactcaatgagaaaacactatccggtcagtttctcgaaacccagtttgatct
tcgtggaggccagcgagtattatccagctagataccagtcacatctcatgcttgcagtgg
gtcattcggaaccaggggattgGGAGACGATAGATGACCAGAGGGCCAGA
>Replication_DMS-2_Gln60Phe
TCGGCATTTTCCTGGCATATCGTCTCCcgattgctcgttgcaattgcTTTacaggagtgt
attattgtaactcaatgagaaaacactatccggtcagtttctcgaaacccagtttgatct
tcgtggaggccagcgagtattatccagctagataccagtcacatctcatgcttgcagtgg
gtcattcggaaccaggggattgGGAGACGATAGATGACCAGAGGGCCAGA
>Replication_DMS-2_Gln60Ala
TCGGCATTTTCCTGGCATATCGTCTCCcgattgctcgttgcaattgcGCCacaggagtgt
attattgtaactcaatgagaaaacactatccggtcagtttctcgaaacccagtttgatct
tcgtggaggccagcgagtattatccagctagataccagtcacatctcatgcttgcagtgg
gtcattcggaaccaggggattgGGAGACGATAGATGACCAGAGGGCCAGA
>Replication_DMS-2_Gln60Gly
TCGGCATTTTCCTGGCATATCGTCTCCcgattgctcgttgcaattgcGGGacaggagtgt
attattgtaactcaatgagaaaacactatccggtcagtttctcgaaacccagtttgatct
tcgtggaggccagcgagtattatccagctagataccagtcacatctcatgcttgcagtgg
gtcattcggaaccaggggattgGGAGACGATAGATGACCAGAGGGCCAGA
>Replication_DMS-2_Gln60Ile
TCGGCATTTTCCTGGCATATCGTCTCCcgattgctcgttgcaattgcATTacaggagtgt
attattgtaactcaatgagaaaacactatccggtcagtttctcgaaacccagtttgatct
tcgtggaggccagcgagtattatccagctagataccagtcacatctcatgcttgcagtgg
gtcattcggaaccaggggattgGGAGACGATAGATGACCAGAGGGCCAGA
>Replication_DMS-2_Gln60Leu
TCGGCATTTTCCTGGCATATCGTCTCCcgattgctcgttgcaattgcCTGacaggagtgt
attattgtaactcaatgagaaaacactatccggtcagtttctcgaaacccagtttgatct
tcgtggaggccagcgagtattatccagctagataccagtcacatctcatgcttgcagtgg
gtcattcggaaccaggggattgGGAGACGATAGATGACCAGAGGGCCAGA
>Replication_DMS-2_Gln60His
TCGGCATTTTCCTGGCATATCGTCTCCcgattgctcgttgcaattgcCACacaggagtgt
attattgtaactcaatgagaaaacactatccggtcagtttctcgaaacccagtttgatct
tcgtggaggccagcgagtattatccagctagataccagtcacatctcatgcttgcagtgg
gtcattcggaaccaggggattgGGAGACGATAGATGACCAGAGGGCCAGA
>Replication_DMS-2_Gln60Arg
TCGGCATTTTCCTGGCATATCGTCTCCcgattgctcgttgcaattgcCGGacaggagtgt
attattgtaactcaatgagaaaacactatccggtcagtttctcgaaacccagtttgatct
tcgtggaggccagcgagtattatccagctagataccagtcacatctcatgcttgcagtgg
gtcattcggaaccaggggattgGGAGACGATAGATGACCAGAGGGCCAGA
>Replication_DMS-2_Gln60Trp
TCGGCATTTTCCTGGCATATCGTCTCCcgattgctcgttgcaattgcTGGacaggagtgt
attattgtaactcaatgagaaaacactatccggtcagtttctcgaaacccagtttgatct
tcgtggaggccagcgagtattatccagctagataccagtcacatctcatgcttgcagtgg
gtcattcggaaccaggggattgGGAGACGATAGATGACCAGAGGGCCAGA
>Replication_DMS-2_Gln60Val
TCGGCATTTTCCTGGCATATCGTCTCCcgattgctcgttgcaattgcGTAacaggagtgt
attattgtaactcaatgagaaaacactatccggtcagtttctcgaaacccagtttgatct
tcgtggaggccagcgagtattatccagctagataccagtcacatctcatgcttgcagtgg
gtcattcggaaccaggggattgGGAGACGATAGATGACCAGAGGGCCAGA
>Replication_DMS-2_Gln60Glu
TCGGCATTTTCCTGGCATATCGTCTCCcgattgctcgttgcaattgcGAGacaggagtgt
attattgtaactcaatgagaaaacactatccggtcagtttctcgaaacccagtttgatct
tcgtggaggccagcgagtattatccagctagataccagtcacatctcatgcttgcagtgg
gtcattcggaaccaggggattgGGAGACGATAGATGACCAGAGGGCCAGA
>Replication_DMS-2_Gln60Tyr
TCGGCATTTTCCTGGCATATCGTCTCCcgattgctcgttgcaattgcTATacaggagtgt
attattgtaactcaatgagaaaacactatccggtcagtttctcgaaacccagtttgatct
tcgtggaggccagcgagtattatccagctagataccagtcacatctcatgcttgcagtgg
gtcattcggaaccaggggattgGGAGACGATAGATGACCAGAGGGCCAGA
>Replication_DMS-2_Thr61Cys
TCGGCATTTTCCTGGCATATCGTCTCCcgattgctcgttgcaattgccagTGTggagtgt
attattgtaactcaatgagaaaacactatccggtcagtttctcgaaacccagtttgatct
tcgtggaggccagcgagtattatccagctagataccagtcacatctcatgcttgcagtgg
gtcattcggaaccaggggattgGGAGACGATAGATGACCAGAGGGCCAGA
>Replication_DMS-2_Thr61Asp
TCGGCATTTTCCTGGCATATCGTCTCCcgattgctcgttgcaattgccagGATggagtgt
attattgtaactcaatgagaaaacactatccggtcagtttctcgaaacccagtttgatct
tcgtggaggccagcgagtattatccagctagataccagtcacatctcatgcttgcagtgg
gtcattcggaaccaggggattgGGAGACGATAGATGACCAGAGGGCCAGA
>Replication_DMS-2_Thr61Ser
TCGGCATTTTCCTGGCATATCGTCTCCcgattgctcgttgcaattgccagAGCggagtgt
attattgtaactcaatgagaaaacactatccggtcagtttctcgaaacccagtttgatct
tcgtggaggccagcgagtattatccagctagataccagtcacatctcatgcttgcagtgg
gtcattcggaaccaggggattgGGAGACGATAGATGACCAGAGGGCCAGA
>Replication_DMS-2_Thr61Gln
TCGGCATTTTCCTGGCATATCGTCTCCcgattgctcgttgcaattgccagCAAggagtgt
attattgtaactcaatgagaaaacactatccggtcagtttctcgaaacccagtttgatct
tcgtggaggccagcgagtattatccagctagataccagtcacatctcatgcttgcagtgg
gtcattcggaaccaggggattgGGAGACGATAGATGACCAGAGGGCCAGA
>Replication_DMS-2_Thr61Met
TCGGCATTTTCCTGGCATATCGTCTCCcgattgctcgttgcaattgccagATGggagtgt
attattgtaactcaatgagaaaacactatccggtcagtttctcgaaacccagtttgatct
tcgtggaggccagcgagtattatccagctagataccagtcacatctcatgcttgcagtgg
gtcattcggaaccaggggattgGGAGACGATAGATGACCAGAGGGCCAGA
>Replication_DMS-2_Thr61Asn
TCGGCATTTTCCTGGCATATCGTCTCCcgattgctcgttgcaattgccagAATggagtgt
attattgtaactcaatgagaaaacactatccggtcagtttctcgaaacccagtttgatct
tcgtggaggccagcgagtattatccagctagataccagtcacatctcatgcttgcagtgg
gtcattcggaaccaggggattgGGAGACGATAGATGACCAGAGGGCCAGA
>Replication_DMS-2_Thr61Pro
TCGGCATTTTCCTGGCATATCGTCTCCcgattgctcgttgcaattgccagCCAggagtgt
attattgtaactcaatgagaaaacactatccggtcagtttctcgaaacccagtttgatct
tcgtggaggccagcgagtattatccagctagataccagtcacatctcatgcttgcagtgg
gtcattcggaaccaggggattgGGAGACGATAGATGACCAGAGGGCCAGA
>Replication_DMS-2_Thr61Lys
TCGGCATTTTCCTGGCATATCGTCTCCcgattgctcgttgcaattgccagAAAggagtgt
attattgtaactcaatgagaaaacactatccggtcagtttctcgaaacccagtttgatct
tcgtggaggccagcgagtattatccagctagataccagtcacatctcatgcttgcagtgg
gtcattcggaaccaggggattgGGAGACGATAGATGACCAGAGGGCCAGA
>Replication_DMS-2_Thr61Phe
TCGGCATTTTCCTGGCATATCGTCTCCcgattgctcgttgcaattgccagTTTggagtgt
attattgtaactcaatgagaaaacactatccggtcagtttctcgaaacccagtttgatct
tcgtggaggccagcgagtattatccagctagataccagtcacatctcatgcttgcagtgg
gtcattcggaaccaggggattgGGAGACGATAGATGACCAGAGGGCCAGA
>Replication_DMS-2_Thr61Ala
TCGGCATTTTCCTGGCATATCGTCTCCcgattgctcgttgcaattgccagGCTggagtgt
attattgtaactcaatgagaaaacactatccggtcagtttctcgaaacccagtttgatct
tcgtggaggccagcgagtattatccagctagataccagtcacatctcatgcttgcagtgg
gtcattcggaaccaggggattgGGAGACGATAGATGACCAGAGGGCCAGA
>Replication_DMS-2_Thr61Gly
TCGGCATTTTCCTGGCATATCGTCTCCcgattgctcgttgcaattgccagGGAggagtgt
attattgtaactcaatgagaaaacactatccggtcagtttctcgaaacccagtttgatct
tcgtggaggccagcgagtattatccagctagataccagtcacatctcatgcttgcagtgg
gtcattcggaaccaggggattgGGAGACGATAGATGACCAGAGGGCCAGA
>Replication_DMS-2_Thr61Ile
TCGGCATTTTCCTGGCATATCGTCTCCcgattgctcgttgcaattgccagATCggagtgt
attattgtaactcaatgagaaaacactatccggtcagtttctcgaaacccagtttgatct
tcgtggaggccagcgagtattatccagctagataccagtcacatctcatgcttgcagtgg
gtcattcggaaccaggggattgGGAGACGATAGATGACCAGAGGGCCAGA
>Replication_DMS-2_Thr61Leu
TCGGCATTTTCCTGGCATATCGTCTCCcgattgctcgttgcaattgccagCTGggagtgt
attattgtaactcaatgagaaaacactatccggtcagtttctcgaaacccagtttgatct
tcgtggaggccagcgagtattatccagctagataccagtcacatctcatgcttgcagtgg
gtcattcggaaccaggggattgGGAGACGATAGATGACCAGAGGGCCAGA
>Replication_DMS-2_Thr61His
TCGGCATTTTCCTGGCATATCGTCTCCcgattgctcgttgcaattgccagCATggagtgt
attattgtaactcaatgagaaaacactatccggtcagtttctcgaaacccagtttgatct
tcgtggaggccagcgagtattatccagctagataccagtcacatctcatgcttgcagtgg
gtcattcggaaccaggggattgGGAGACGATAGATGACCAGAGGGCCAGA
>Replication_DMS-2_Thr61Arg
TCGGCATTTTCCTGGCATATCGTCTCCcgattgctcgttgcaattgccagCGAggagtgt
attattgtaactcaatgagaaaacactatccggtcagtttctcgaaacccagtttgatct
tcgtggaggccagcgagtattatccagctagataccagtcacatctcatgcttgcagtgg
gtcattcggaaccaggggattgGGAGACGATAGATGACCAGAGGGCCAGA
>Replication_DMS-2_Thr61Trp
TCGGCATTTTCCTGGCATATCGTCTCCcgattgctcgttgcaattgccagTGGggagtgt
attattgtaactcaatgagaaaacactatccggtcagtttctcgaaacccagtttgatct
tcgtggaggccagcgagtattatccagctagataccagtcacatctcatgcttgcagtgg
gtcattcggaaccaggggattgGGAGACGATAGATGACCAGAGGGCCAGA
>Replication_DMS-2_Thr61Val
TCGGCATTTTCCTGGCATATCGTCTCCcgattgctcgttgcaattgccagGTCggagtgt
attattgtaactcaatgagaaaacactatccggtcagtttctcgaaacccagtttgatct
tcgtggaggccagcgagtattatccagctagataccagtcacatctcatgcttgcagtgg
gtcattcggaaccaggggattgGGAGACGATAGATGACCAGAGGGCCAGA
>Replication_DMS-2_Thr61Glu
TCGGCATTTTCCTGGCATATCGTCTCCcgattgctcgttgcaattgccagGAGggagtgt
attattgtaactcaatgagaaaacactatccggtcagtttctcgaaacccagtttgatct
tcgtggaggccagcgagtattatccagctagataccagtcacatctcatgcttgcagtgg
gtcattcggaaccaggggattgGGAGACGATAGATGACCAGAGGGCCAGA
>Replication_DMS-2_Thr61Tyr
TCGGCATTTTCCTGGCATATCGTCTCCcgattgctcgttgcaattgccagTATggagtgt
attattgtaactcaatgagaaaacactatccggtcagtttctcgaaacccagtttgatct
tcgtggaggccagcgagtattatccagctagataccagtcacatctcatgcttgcagtgg
gtcattcggaaccaggggattgGGAGACGATAGATGACCAGAGGGCCAGA
>Replication_DMS-2_Gly62Cys
TCGGCATTTTCCTGGCATATCGTCTCCcgattgctcgttgcaattgccagacaTGCgtgt
attattgtaactcaatgagaaaacactatccggtcagtttctcgaaacccagtttgatct
tcgtggaggccagcgagtattatccagctagataccagtcacatctcatgcttgcagtgg
gtcattcggaaccaggggattgGGAGACGATAGATGACCAGAGGGCCAGA
>Replication_DMS-2_Gly62Asp
TCGGCATTTTCCTGGCATATCGTCTCCcgattgctcgttgcaattgccagacaGATgtgt
attattgtaactcaatgagaaaacactatccggtcagtttctcgaaacccagtttgatct
tcgtggaggccagcgagtattatccagctagataccagtcacatctcatgcttgcagtgg
gtcattcggaaccaggggattgGGAGACGATAGATGACCAGAGGGCCAGA
>Replication_DMS-2_Gly62Ser
TCGGCATTTTCCTGGCATATCGTCTCCcgattgctcgttgcaattgccagacaAGTgtgt
attattgtaactcaatgagaaaacactatccggtcagtttctcgaaacccagtttgatct
tcgtggaggccagcgagtattatccagctagataccagtcacatctcatgcttgcagtgg
gtcattcggaaccaggggattgGGAGACGATAGATGACCAGAGGGCCAGA
>Replication_DMS-2_Gly62Gln
TCGGCATTTTCCTGGCATATCGTCTCCcgattgctcgttgcaattgccagacaCAGgtgt
attattgtaactcaatgagaaaacactatccggtcagtttctcgaaacccagtttgatct
tcgtggaggccagcgagtattatccagctagataccagtcacatctcatgcttgcagtgg
gtcattcggaaccaggggattgGGAGACGATAGATGACCAGAGGGCCAGA
>Replication_DMS-2_Gly62Met
TCGGCATTTTCCTGGCATATCGTCTCCcgattgctcgttgcaattgccagacaATGgtgt
attattgtaactcaatgagaaaacactatccggtcagtttctcgaaacccagtttgatct
tcgtggaggccagcgagtattatccagctagataccagtcacatctcatgcttgcagtgg
gtcattcggaaccaggggattgGGAGACGATAGATGACCAGAGGGCCAGA
>Replication_DMS-2_Gly62Asn
TCGGCATTTTCCTGGCATATCGTCTCCcgattgctcgttgcaattgccagacaAACgtgt
attattgtaactcaatgagaaaacactatccggtcagtttctcgaaacccagtttgatct
tcgtggaggccagcgagtattatccagctagataccagtcacatctcatgcttgcagtgg
gtcattcggaaccaggggattgGGAGACGATAGATGACCAGAGGGCCAGA
>Replication_DMS-2_Gly62Pro
TCGGCATTTTCCTGGCATATCGTCTCCcgattgctcgttgcaattgccagacaCCGgtgt
attattgtaactcaatgagaaaacactatccggtcagtttctcgaaacccagtttgatct
tcgtggaggccagcgagtattatccagctagataccagtcacatctcatgcttgcagtgg
gtcattcggaaccaggggattgGGAGACGATAGATGACCAGAGGGCCAGA
>Replication_DMS-2_Gly62Lys
TCGGCATTTTCCTGGCATATCGTCTCCcgattgctcgttgcaattgccagacaAAAgtgt
attattgtaactcaatgagaaaacactatccggtcagtttctcgaaacccagtttgatct
tcgtggaggccagcgagtattatccagctagataccagtcacatctcatgcttgcagtgg
gtcattcggaaccaggggattgGGAGACGATAGATGACCAGAGGGCCAGA
>Replication_DMS-2_Gly62Thr
TCGGCATTTTCCTGGCATATCGTCTCCcgattgctcgttgcaattgccagacaACGgtgt
attattgtaactcaatgagaaaacactatccggtcagtttctcgaaacccagtttgatct
tcgtggaggccagcgagtattatccagctagataccagtcacatctcatgcttgcagtgg
gtcattcggaaccaggggattgGGAGACGATAGATGACCAGAGGGCCAGA
>Replication_DMS-2_Gly62Phe
TCGGCATTTTCCTGGCATATCGTCTCCcgattgctcgttgcaattgccagacaTTTgtgt
attattgtaactcaatgagaaaacactatccggtcagtttctcgaaacccagtttgatct
tcgtggaggccagcgagtattatccagctagataccagtcacatctcatgcttgcagtgg
gtcattcggaaccaggggattgGGAGACGATAGATGACCAGAGGGCCAGA
>Replication_DMS-2_Gly62Ala
TCGGCATTTTCCTGGCATATCGTCTCCcgattgctcgttgcaattgccagacaGCGgtgt
attattgtaactcaatgagaaaacactatccggtcagtttctcgaaacccagtttgatct
tcgtggaggccagcgagtattatccagctagataccagtcacatctcatgcttgcagtgg
gtcattcggaaccaggggattgGGAGACGATAGATGACCAGAGGGCCAGA
>Replication_DMS-2_Gly62Ile
TCGGCATTTTCCTGGCATATCGTCTCCcgattgctcgttgcaattgccagacaATTgtgt
attattgtaactcaatgagaaaacactatccggtcagtttctcgaaacccagtttgatct
tcgtggaggccagcgagtattatccagctagataccagtcacatctcatgcttgcagtgg
gtcattcggaaccaggggattgGGAGACGATAGATGACCAGAGGGCCAGA
>Replication_DMS-2_Gly62Leu
TCGGCATTTTCCTGGCATATCGTCTCCcgattgctcgttgcaattgccagacaCTCgtgt
attattgtaactcaatgagaaaacactatccggtcagtttctcgaaacccagtttgatct
tcgtggaggccagcgagtattatccagctagataccagtcacatctcatgcttgcagtgg
gtcattcggaaccaggggattgGGAGACGATAGATGACCAGAGGGCCAGA
>Replication_DMS-2_Gly62His
TCGGCATTTTCCTGGCATATCGTCTCCcgattgctcgttgcaattgccagacaCATgtgt
attattgtaactcaatgagaaaacactatccggtcagtttctcgaaacccagtttgatct
tcgtggaggccagcgagtattatccagctagataccagtcacatctcatgcttgcagtgg
gtcattcggaaccaggggattgGGAGACGATAGATGACCAGAGGGCCAGA
>Replication_DMS-2_Gly62Arg
TCGGCATTTTCCTGGCATATCGTCTCCcgattgctcgttgcaattgccagacaAGGgtgt
attattgtaactcaatgagaaaacactatccggtcagtttctcgaaacccagtttgatct
tcgtggaggccagcgagtattatccagctagataccagtcacatctcatgcttgcagtgg
gtcattcggaaccaggggattgGGAGACGATAGATGACCAGAGGGCCAGA
>Replication_DMS-2_Gly62Trp
TCGGCATTTTCCTGGCATATCGTCTCCcgattgctcgttgcaattgccagacaTGGgtgt
attattgtaactcaatgagaaaacactatccggtcagtttctcgaaacccagtttgatct
tcgtggaggccagcgagtattatccagctagataccagtcacatctcatgcttgcagtgg
gtcattcggaaccaggggattgGGAGACGATAGATGACCAGAGGGCCAGA
>Replication_DMS-2_Gly62Val
TCGGCATTTTCCTGGCATATCGTCTCCcgattgctcgttgcaattgccagacaGTCgtgt
attattgtaactcaatgagaaaacactatccggtcagtttctcgaaacccagtttgatct
tcgtggaggccagcgagtattatccagctagataccagtcacatctcatgcttgcagtgg
gtcattcggaaccaggggattgGGAGACGATAGATGACCAGAGGGCCAGA
>Replication_DMS-2_Gly62Glu
TCGGCATTTTCCTGGCATATCGTCTCCcgattgctcgttgcaattgccagacaGAAgtgt
attattgtaactcaatgagaaaacactatccggtcagtttctcgaaacccagtttgatct
tcgtggaggccagcgagtattatccagctagataccagtcacatctcatgcttgcagtgg
gtcattcggaaccaggggattgGGAGACGATAGATGACCAGAGGGCCAGA
>Replication_DMS-2_Gly62Tyr
TCGGCATTTTCCTGGCATATCGTCTCCcgattgctcgttgcaattgccagacaTATgtgt
attattgtaactcaatgagaaaacactatccggtcagtttctcgaaacccagtttgatct
tcgtggaggccagcgagtattatccagctagataccagtcacatctcatgcttgcagtgg
gtcattcggaaccaggggattgGGAGACGATAGATGACCAGAGGGCCAGA
>Replication_DMS-2_Val63Cys
TCGGCATTTTCCTGGCATATCGTCTCCcgattgctcgttgcaattgccagacaggaTGTt
attattgtaactcaatgagaaaacactatccggtcagtttctcgaaacccagtttgatct
tcgtggaggccagcgagtattatccagctagataccagtcacatctcatgcttgcagtgg
gtcattcggaaccaggggattgGGAGACGATAGATGACCAGAGGGCCAGA
>Replication_DMS-2_Val63Asp
TCGGCATTTTCCTGGCATATCGTCTCCcgattgctcgttgcaattgccagacaggaGACt
attattgtaactcaatgagaaaacactatccggtcagtttctcgaaacccagtttgatct
tcgtggaggccagcgagtattatccagctagataccagtcacatctcatgcttgcagtgg
gtcattcggaaccaggggattgGGAGACGATAGATGACCAGAGGGCCAGA
>Replication_DMS-2_Val63Ser
TCGGCATTTTCCTGGCATATCGTCTCCcgattgctcgttgcaattgccagacaggaTCCt
attattgtaactcaatgagaaaacactatccggtcagtttctcgaaacccagtttgatct
tcgtggaggccagcgagtattatccagctagataccagtcacatctcatgcttgcagtgg
gtcattcggaaccaggggattgGGAGACGATAGATGACCAGAGGGCCAGA
>Replication_DMS-2_Val63Gln
TCGGCATTTTCCTGGCATATCGTCTCCcgattgctcgttgcaattgccagacaggaCAGt
attattgtaactcaatgagaaaacactatccggtcagtttctcgaaacccagtttgatct
tcgtggaggccagcgagtattatccagctagataccagtcacatctcatgcttgcagtgg
gtcattcggaaccaggggattgGGAGACGATAGATGACCAGAGGGCCAGA
>Replication_DMS-2_Val63Met
TCGGCATTTTCCTGGCATATCGTCTCCcgattgctcgttgcaattgccagacaggaATGt
attattgtaactcaatgagaaaacactatccggtcagtttctcgaaacccagtttgatct
tcgtggaggccagcgagtattatccagctagataccagtcacatctcatgcttgcagtgg
gtcattcggaaccaggggattgGGAGACGATAGATGACCAGAGGGCCAGA
>Replication_DMS-2_Val63Asn
TCGGCATTTTCCTGGCATATCGTCTCCcgattgctcgttgcaattgccagacaggaAATt
attattgtaactcaatgagaaaacactatccggtcagtttctcgaaacccagtttgatct
tcgtggaggccagcgagtattatccagctagataccagtcacatctcatgcttgcagtgg
gtcattcggaaccaggggattgGGAGACGATAGATGACCAGAGGGCCAGA
>Replication_DMS-2_Val63Pro
TCGGCATTTTCCTGGCATATCGTCTCCcgattgctcgttgcaattgccagacaggaCCAt
attattgtaactcaatgagaaaacactatccggtcagtttctcgaaacccagtttgatct
tcgtggaggccagcgagtattatccagctagataccagtcacatctcatgcttgcagtgg
gtcattcggaaccaggggattgGGAGACGATAGATGACCAGAGGGCCAGA
>Replication_DMS-2_Val63Lys
TCGGCATTTTCCTGGCATATCGTCTCCcgattgctcgttgcaattgccagacaggaAAGt
attattgtaactcaatgagaaaacactatccggtcagtttctcgaaacccagtttgatct
tcgtggaggccagcgagtattatccagctagataccagtcacatctcatgcttgcagtgg
gtcattcggaaccaggggattgGGAGACGATAGATGACCAGAGGGCCAGA
>Replication_DMS-2_Val63Thr
TCGGCATTTTCCTGGCATATCGTCTCCcgattgctcgttgcaattgccagacaggaACGt
attattgtaactcaatgagaaaacactatccggtcagtttctcgaaacccagtttgatct
tcgtggaggccagcgagtattatccagctagataccagtcacatctcatgcttgcagtgg
gtcattcggaaccaggggattgGGAGACGATAGATGACCAGAGGGCCAGA
>Replication_DMS-2_Val63Phe
TCGGCATTTTCCTGGCATATCGTCTCCcgattgctcgttgcaattgccagacaggaTTTt
attattgtaactcaatgagaaaacactatccggtcagtttctcgaaacccagtttgatct
tcgtggaggccagcgagtattatccagctagataccagtcacatctcatgcttgcagtgg
gtcattcggaaccaggggattgGGAGACGATAGATGACCAGAGGGCCAGA
>Replication_DMS-2_Val63Ala
TCGGCATTTTCCTGGCATATCGTCTCCcgattgctcgttgcaattgccagacaggaGCGt
attattgtaactcaatgagaaaacactatccggtcagtttctcgaaacccagtttgatct
tcgtggaggccagcgagtattatccagctagataccagtcacatctcatgcttgcagtgg
gtcattcggaaccaggggattgGGAGACGATAGATGACCAGAGGGCCAGA
>Replication_DMS-2_Val63Gly
TCGGCATTTTCCTGGCATATCGTCTCCcgattgctcgttgcaattgccagacaggaGGTt
attattgtaactcaatgagaaaacactatccggtcagtttctcgaaacccagtttgatct
tcgtggaggccagcgagtattatccagctagataccagtcacatctcatgcttgcagtgg
gtcattcggaaccaggggattgGGAGACGATAGATGACCAGAGGGCCAGA
>Replication_DMS-2_Val63Ile
TCGGCATTTTCCTGGCATATCGTCTCCcgattgctcgttgcaattgccagacaggaATAt
attattgtaactcaatgagaaaacactatccggtcagtttctcgaaacccagtttgatct
tcgtggaggccagcgagtattatccagctagataccagtcacatctcatgcttgcagtgg
gtcattcggaaccaggggattgGGAGACGATAGATGACCAGAGGGCCAGA
>Replication_DMS-2_Val63Leu
TCGGCATTTTCCTGGCATATCGTCTCCcgattgctcgttgcaattgccagacaggaCTGt
attattgtaactcaatgagaaaacactatccggtcagtttctcgaaacccagtttgatct
tcgtggaggccagcgagtattatccagctagataccagtcacatctcatgcttgcagtgg
gtcattcggaaccaggggattgGGAGACGATAGATGACCAGAGGGCCAGA
>Replication_DMS-2_Val63His
TCGGCATTTTCCTGGCATATCGTCTCCcgattgctcgttgcaattgccagacaggaCACt
attattgtaactcaatgagaaaacactatccggtcagtttctcgaaacccagtttgatct
tcgtggaggccagcgagtattatccagctagataccagtcacatctcatgcttgcagtgg
gtcattcggaaccaggggattgGGAGACGATAGATGACCAGAGGGCCAGA
>Replication_DMS-2_Val63Arg
TCGGCATTTTCCTGGCATATCGTCTCCcgattgctcgttgcaattgccagacaggaCGCt
attattgtaactcaatgagaaaacactatccggtcagtttctcgaaacccagtttgatct
tcgtggaggccagcgagtattatccagctagataccagtcacatctcatgcttgcagtgg
gtcattcggaaccaggggattgGGAGACGATAGATGACCAGAGGGCCAGA
>Replication_DMS-2_Val63Trp
TCGGCATTTTCCTGGCATATCGTCTCCcgattgctcgttgcaattgccagacaggaTGGt
attattgtaactcaatgagaaaacactatccggtcagtttctcgaaacccagtttgatct
tcgtggaggccagcgagtattatccagctagataccagtcacatctcatgcttgcagtgg
gtcattcggaaccaggggattgGGAGACGATAGATGACCAGAGGGCCAGA
>Replication_DMS-2_Val63Glu
TCGGCATTTTCCTGGCATATCGTCTCCcgattgctcgttgcaattgccagacaggaGAGt
attattgtaactcaatgagaaaacactatccggtcagtttctcgaaacccagtttgatct
tcgtggaggccagcgagtattatccagctagataccagtcacatctcatgcttgcagtgg
gtcattcggaaccaggggattgGGAGACGATAGATGACCAGAGGGCCAGA
>Replication_DMS-2_Val63Tyr
TCGGCATTTTCCTGGCATATCGTCTCCcgattgctcgttgcaattgccagacaggaTATt
attattgtaactcaatgagaaaacactatccggtcagtttctcgaaacccagtttgatct
tcgtggaggccagcgagtattatccagctagataccagtcacatctcatgcttgcagtgg
gtcattcggaaccaggggattgGGAGACGATAGATGACCAGAGGGCCAGA
>Replication_DMS-2_Tyr64Cys
TCGGCATTTTCCTGGCATATCGTCTCCcgattgctcgttgcaattgccagacaggagtgT
GTtattgtaactcaatgagaaaacactatccggtcagtttctcgaaacccagtttgatct
tcgtggaggccagcgagtattatccagctagataccagtcacatctcatgcttgcagtgg
gtcattcggaaccaggggattgGGAGACGATAGATGACCAGAGGGCCAGA
>Replication_DMS-2_Tyr64Asp
TCGGCATTTTCCTGGCATATCGTCTCCcgattgctcgttgcaattgccagacaggagtgG
ATtattgtaactcaatgagaaaacactatccggtcagtttctcgaaacccagtttgatct
tcgtggaggccagcgagtattatccagctagataccagtcacatctcatgcttgcagtgg
gtcattcggaaccaggggattgGGAGACGATAGATGACCAGAGGGCCAGA
>Replication_DMS-2_Tyr64Ser
TCGGCATTTTCCTGGCATATCGTCTCCcgattgctcgttgcaattgccagacaggagtgT
CCtattgtaactcaatgagaaaacactatccggtcagtttctcgaaacccagtttgatct
tcgtggaggccagcgagtattatccagctagataccagtcacatctcatgcttgcagtgg
gtcattcggaaccaggggattgGGAGACGATAGATGACCAGAGGGCCAGA
>Replication_DMS-2_Tyr64Gln
TCGGCATTTTCCTGGCATATCGTCTCCcgattgctcgttgcaattgccagacaggagtgC
AAtattgtaactcaatgagaaaacactatccggtcagtttctcgaaacccagtttgatct
tcgtggaggccagcgagtattatccagctagataccagtcacatctcatgcttgcagtgg
gtcattcggaaccaggggattgGGAGACGATAGATGACCAGAGGGCCAGA
>Replication_DMS-2_Tyr64Met
TCGGCATTTTCCTGGCATATCGTCTCCcgattgctcgttgcaattgccagacaggagtgA
TGtattgtaactcaatgagaaaacactatccggtcagtttctcgaaacccagtttgatct
tcgtggaggccagcgagtattatccagctagataccagtcacatctcatgcttgcagtgg
gtcattcggaaccaggggattgGGAGACGATAGATGACCAGAGGGCCAGA
>Replication_DMS-2_Tyr64Asn
TCGGCATTTTCCTGGCATATCGTCTCCcgattgctcgttgcaattgccagacaggagtgA
ACtattgtaactcaatgagaaaacactatccggtcagtttctcgaaacccagtttgatct
tcgtggaggccagcgagtattatccagctagataccagtcacatctcatgcttgcagtgg
gtcattcggaaccaggggattgGGAGACGATAGATGACCAGAGGGCCAGA
>Replication_DMS-2_Tyr64Pro
TCGGCATTTTCCTGGCATATCGTCTCCcgattgctcgttgcaattgccagacaggagtgC
CGtattgtaactcaatgagaaaacactatccggtcagtttctcgaaacccagtttgatct
tcgtggaggccagcgagtattatccagctagataccagtcacatctcatgcttgcagtgg
gtcattcggaaccaggggattgGGAGACGATAGATGACCAGAGGGCCAGA
>Replication_DMS-2_Tyr64Lys
TCGGCATTTTCCTGGCATATCGTCTCCcgattgctcgttgcaattgccagacaggagtgA
AAtattgtaactcaatgagaaaacactatccggtcagtttctcgaaacccagtttgatct
tcgtggaggccagcgagtattatccagctagataccagtcacatctcatgcttgcagtgg
gtcattcggaaccaggggattgGGAGACGATAGATGACCAGAGGGCCAGA
>Replication_DMS-2_Tyr64Thr
TCGGCATTTTCCTGGCATATCGTCTCCcgattgctcgttgcaattgccagacaggagtgA
CCtattgtaactcaatgagaaaacactatccggtcagtttctcgaaacccagtttgatct
tcgtggaggccagcgagtattatccagctagataccagtcacatctcatgcttgcagtgg
gtcattcggaaccaggggattgGGAGACGATAGATGACCAGAGGGCCAGA
>Replication_DMS-2_Tyr64Phe
TCGGCATTTTCCTGGCATATCGTCTCCcgattgctcgttgcaattgccagacaggagtgT
TCtattgtaactcaatgagaaaacactatccggtcagtttctcgaaacccagtttgatct
tcgtggaggccagcgagtattatccagctagataccagtcacatctcatgcttgcagtgg
gtcattcggaaccaggggattgGGAGACGATAGATGACCAGAGGGCCAGA
>Replication_DMS-2_Tyr64Ala
TCGGCATTTTCCTGGCATATCGTCTCCcgattgctcgttgcaattgccagacaggagtgG
CTtattgtaactcaatgagaaaacactatccggtcagtttctcgaaacccagtttgatct
tcgtggaggccagcgagtattatccagctagataccagtcacatctcatgcttgcagtgg
gtcattcggaaccaggggattgGGAGACGATAGATGACCAGAGGGCCAGA
>Replication_DMS-2_Tyr64Gly
TCGGCATTTTCCTGGCATATCGTCTCCcgattgctcgttgcaattgccagacaggagtgG
GTtattgtaactcaatgagaaaacactatccggtcagtttctcgaaacccagtttgatct
tcgtggaggccagcgagtattatccagctagataccagtcacatctcatgcttgcagtgg
gtcattcggaaccaggggattgGGAGACGATAGATGACCAGAGGGCCAGA
>Replication_DMS-2_Tyr64Ile
TCGGCATTTTCCTGGCATATCGTCTCCcgattgctcgttgcaattgccagacaggagtgA
TCtattgtaactcaatgagaaaacactatccggtcagtttctcgaaacccagtttgatct
tcgtggaggccagcgagtattatccagctagataccagtcacatctcatgcttgcagtgg
gtcattcggaaccaggggattgGGAGACGATAGATGACCAGAGGGCCAGA
>Replication_DMS-2_Tyr64Leu
TCGGCATTTTCCTGGCATATCGTCTCCcgattgctcgttgcaattgccagacaggagtgC
TAtattgtaactcaatgagaaaacactatccggtcagtttctcgaaacccagtttgatct
tcgtggaggccagcgagtattatccagctagataccagtcacatctcatgcttgcagtgg
gtcattcggaaccaggggattgGGAGACGATAGATGACCAGAGGGCCAGA
>Replication_DMS-2_Tyr64His
TCGGCATTTTCCTGGCATATCGTCTCCcgattgctcgttgcaattgccagacaggagtgC
ATtattgtaactcaatgagaaaacactatccggtcagtttctcgaaacccagtttgatct
tcgtggaggccagcgagtattatccagctagataccagtcacatctcatgcttgcagtgg
gtcattcggaaccaggggattgGGAGACGATAGATGACCAGAGGGCCAGA
>Replication_DMS-2_Tyr64Arg
TCGGCATTTTCCTGGCATATCGTCTCCcgattgctcgttgcaattgccagacaggagtgC
GAtattgtaactcaatgagaaaacactatccggtcagtttctcgaaacccagtttgatct
tcgtggaggccagcgagtattatccagctagataccagtcacatctcatgcttgcagtgg
gtcattcggaaccaggggattgGGAGACGATAGATGACCAGAGGGCCAGA
>Replication_DMS-2_Tyr64Trp
TCGGCATTTTCCTGGCATATCGTCTCCcgattgctcgttgcaattgccagacaggagtgT
GGtattgtaactcaatgagaaaacactatccggtcagtttctcgaaacccagtttgatct
tcgtggaggccagcgagtattatccagctagataccagtcacatctcatgcttgcagtgg
gtcattcggaaccaggggattgGGAGACGATAGATGACCAGAGGGCCAGA
>Replication_DMS-2_Tyr64Val
TCGGCATTTTCCTGGCATATCGTCTCCcgattgctcgttgcaattgccagacaggagtgG
TTtattgtaactcaatgagaaaacactatccggtcagtttctcgaaacccagtttgatct
tcgtggaggccagcgagtattatccagctagataccagtcacatctcatgcttgcagtgg
gtcattcggaaccaggggattgGGAGACGATAGATGACCAGAGGGCCAGA
>Replication_DMS-2_Tyr64Glu
TCGGCATTTTCCTGGCATATCGTCTCCcgattgctcgttgcaattgccagacaggagtgG
AAtattgtaactcaatgagaaaacactatccggtcagtttctcgaaacccagtttgatct
tcgtggaggccagcgagtattatccagctagataccagtcacatctcatgcttgcagtgg
gtcattcggaaccaggggattgGGAGACGATAGATGACCAGAGGGCCAGA
>Replication_DMS-2_Tyr65Cys
TCGGCATTTTCCTGGCATATCGTCTCCcgattgctcgttgcaattgccagacaggagtgt
atTGTtgtaactcaatgagaaaacactatccggtcagtttctcgaaacccagtttgatct
tcgtggaggccagcgagtattatccagctagataccagtcacatctcatgcttgcagtgg
gtcattcggaaccaggggattgGGAGACGATAGATGACCAGAGGGCCAGA
>Replication_DMS-2_Tyr65Asp
TCGGCATTTTCCTGGCATATCGTCTCCcgattgctcgttgcaattgccagacaggagtgt
atGACtgtaactcaatgagaaaacactatccggtcagtttctcgaaacccagtttgatct
tcgtggaggccagcgagtattatccagctagataccagtcacatctcatgcttgcagtgg
gtcattcggaaccaggggattgGGAGACGATAGATGACCAGAGGGCCAGA
>Replication_DMS-2_Tyr65Ser
TCGGCATTTTCCTGGCATATCGTCTCCcgattgctcgttgcaattgccagacaggagtgt
atTCCtgtaactcaatgagaaaacactatccggtcagtttctcgaaacccagtttgatct
tcgtggaggccagcgagtattatccagctagataccagtcacatctcatgcttgcagtgg
gtcattcggaaccaggggattgGGAGACGATAGATGACCAGAGGGCCAGA
>Replication_DMS-2_Tyr65Gln
TCGGCATTTTCCTGGCATATCGTCTCCcgattgctcgttgcaattgccagacaggagtgt
atCAGtgtaactcaatgagaaaacactatccggtcagtttctcgaaacccagtttgatct
tcgtggaggccagcgagtattatccagctagataccagtcacatctcatgcttgcagtgg
gtcattcggaaccaggggattgGGAGACGATAGATGACCAGAGGGCCAGA
>Replication_DMS-2_Tyr65Met
TCGGCATTTTCCTGGCATATCGTCTCCcgattgctcgttgcaattgccagacaggagtgt
atATGtgtaactcaatgagaaaacactatccggtcagtttctcgaaacccagtttgatct
tcgtggaggccagcgagtattatccagctagataccagtcacatctcatgcttgcagtgg
gtcattcggaaccaggggattgGGAGACGATAGATGACCAGAGGGCCAGA
>Replication_DMS-2_Tyr65Asn
TCGGCATTTTCCTGGCATATCGTCTCCcgattgctcgttgcaattgccagacaggagtgt
atAATtgtaactcaatgagaaaacactatccggtcagtttctcgaaacccagtttgatct
tcgtggaggccagcgagtattatccagctagataccagtcacatctcatgcttgcagtgg
gtcattcggaaccaggggattgGGAGACGATAGATGACCAGAGGGCCAGA
>Replication_DMS-2_Tyr65Pro
TCGGCATTTTCCTGGCATATCGTCTCCcgattgctcgttgcaattgccagacaggagtgt
atCCTtgtaactcaatgagaaaacactatccggtcagtttctcgaaacccagtttgatct
tcgtggaggccagcgagtattatccagctagataccagtcacatctcatgcttgcagtgg
gtcattcggaaccaggggattgGGAGACGATAGATGACCAGAGGGCCAGA
>Replication_DMS-2_Tyr65Lys
TCGGCATTTTCCTGGCATATCGTCTCCcgattgctcgttgcaattgccagacaggagtgt
atAAGtgtaactcaatgagaaaacactatccggtcagtttctcgaaacccagtttgatct
tcgtggaggccagcgagtattatccagctagataccagtcacatctcatgcttgcagtgg
gtcattcggaaccaggggattgGGAGACGATAGATGACCAGAGGGCCAGA
>Replication_DMS-2_Tyr65Thr
TCGGCATTTTCCTGGCATATCGTCTCCcgattgctcgttgcaattgccagacaggagtgt
atACGtgtaactcaatgagaaaacactatccggtcagtttctcgaaacccagtttgatct
tcgtggaggccagcgagtattatccagctagataccagtcacatctcatgcttgcagtgg
gtcattcggaaccaggggattgGGAGACGATAGATGACCAGAGGGCCAGA
>Replication_DMS-2_Tyr65Phe
TCGGCATTTTCCTGGCATATCGTCTCCcgattgctcgttgcaattgccagacaggagtgt
atTTCtgtaactcaatgagaaaacactatccggtcagtttctcgaaacccagtttgatct
tcgtggaggccagcgagtattatccagctagataccagtcacatctcatgcttgcagtgg
gtcattcggaaccaggggattgGGAGACGATAGATGACCAGAGGGCCAGA
>Replication_DMS-2_Tyr65Ala
TCGGCATTTTCCTGGCATATCGTCTCCcgattgctcgttgcaattgccagacaggagtgt
atGCCtgtaactcaatgagaaaacactatccggtcagtttctcgaaacccagtttgatct
tcgtggaggccagcgagtattatccagctagataccagtcacatctcatgcttgcagtgg
gtcattcggaaccaggggattgGGAGACGATAGATGACCAGAGGGCCAGA
>Replication_DMS-2_Tyr65Gly
TCGGCATTTTCCTGGCATATCGTCTCCcgattgctcgttgcaattgccagacaggagtgt
atGGCtgtaactcaatgagaaaacactatccggtcagtttctcgaaacccagtttgatct
tcgtggaggccagcgagtattatccagctagataccagtcacatctcatgcttgcagtgg
gtcattcggaaccaggggattgGGAGACGATAGATGACCAGAGGGCCAGA
>Replication_DMS-2_Tyr65Ile
TCGGCATTTTCCTGGCATATCGTCTCCcgattgctcgttgcaattgccagacaggagtgt
atATTtgtaactcaatgagaaaacactatccggtcagtttctcgaaacccagtttgatct
tcgtggaggccagcgagtattatccagctagataccagtcacatctcatgcttgcagtgg
gtcattcggaaccaggggattgGGAGACGATAGATGACCAGAGGGCCAGA
>Replication_DMS-2_Tyr65Leu
TCGGCATTTTCCTGGCATATCGTCTCCcgattgctcgttgcaattgccagacaggagtgt
atTTGtgtaactcaatgagaaaacactatccggtcagtttctcgaaacccagtttgatct
tcgtggaggccagcgagtattatccagctagataccagtcacatctcatgcttgcagtgg
gtcattcggaaccaggggattgGGAGACGATAGATGACCAGAGGGCCAGA
>Replication_DMS-2_Tyr65His
TCGGCATTTTCCTGGCATATCGTCTCCcgattgctcgttgcaattgccagacaggagtgt
atCATtgtaactcaatgagaaaacactatccggtcagtttctcgaaacccagtttgatct
tcgtggaggccagcgagtattatccagctagataccagtcacatctcatgcttgcagtgg
gtcattcggaaccaggggattgGGAGACGATAGATGACCAGAGGGCCAGA
>Replication_DMS-2_Tyr65Arg
TCGGCATTTTCCTGGCATATCGTCTCCcgattgctcgttgcaattgccagacaggagtgt
atAGGtgtaactcaatgagaaaacactatccggtcagtttctcgaaacccagtttgatct
tcgtggaggccagcgagtattatccagctagataccagtcacatctcatgcttgcagtgg
gtcattcggaaccaggggattgGGAGACGATAGATGACCAGAGGGCCAGA
>Replication_DMS-2_Tyr65Trp
TCGGCATTTTCCTGGCATATCGTCTCCcgattgctcgttgcaattgccagacaggagtgt
atTGGtgtaactcaatgagaaaacactatccggtcagtttctcgaaacccagtttgatct
tcgtggaggccagcgagtattatccagctagataccagtcacatctcatgcttgcagtgg
gtcattcggaaccaggggattgGGAGACGATAGATGACCAGAGGGCCAGA
>Replication_DMS-2_Tyr65Val
TCGGCATTTTCCTGGCATATCGTCTCCcgattgctcgttgcaattgccagacaggagtgt
atGTTtgtaactcaatgagaaaacactatccggtcagtttctcgaaacccagtttgatct
tcgtggaggccagcgagtattatccagctagataccagtcacatctcatgcttgcagtgg
gtcattcggaaccaggggattgGGAGACGATAGATGACCAGAGGGCCAGA
>Replication_DMS-2_Tyr65Glu
TCGGCATTTTCCTGGCATATCGTCTCCcgattgctcgttgcaattgccagacaggagtgt
atGAAtgtaactcaatgagaaaacactatccggtcagtttctcgaaacccagtttgatct
tcgtggaggccagcgagtattatccagctagataccagtcacatctcatgcttgcagtgg
gtcattcggaaccaggggattgGGAGACGATAGATGACCAGAGGGCCAGA
>Replication_DMS-2_Cys66Asp
TCGGCATTTTCCTGGCATATCGTCTCCcgattgctcgttgcaattgccagacaggagtgt
attatGATaactcaatgagaaaacactatccggtcagtttctcgaaacccagtttgatct
tcgtggaggccagcgagtattatccagctagataccagtcacatctcatgcttgcagtgg
gtcattcggaaccaggggattgGGAGACGATAGATGACCAGAGGGCCAGA
>Replication_DMS-2_Cys66Ser
TCGGCATTTTCCTGGCATATCGTCTCCcgattgctcgttgcaattgccagacaggagtgt
attatTCTaactcaatgagaaaacactatccggtcagtttctcgaaacccagtttgatct
tcgtggaggccagcgagtattatccagctagataccagtcacatctcatgcttgcagtgg
gtcattcggaaccaggggattgGGAGACGATAGATGACCAGAGGGCCAGA
>Replication_DMS-2_Cys66Gln
TCGGCATTTTCCTGGCATATCGTCTCCcgattgctcgttgcaattgccagacaggagtgt
attatCAGaactcaatgagaaaacactatccggtcagtttctcgaaacccagtttgatct
tcgtggaggccagcgagtattatccagctagataccagtcacatctcatgcttgcagtgg
gtcattcggaaccaggggattgGGAGACGATAGATGACCAGAGGGCCAGA
>Replication_DMS-2_Cys66Met
TCGGCATTTTCCTGGCATATCGTCTCCcgattgctcgttgcaattgccagacaggagtgt
attatATGaactcaatgagaaaacactatccggtcagtttctcgaaacccagtttgatct
tcgtggaggccagcgagtattatccagctagataccagtcacatctcatgcttgcagtgg
gtcattcggaaccaggggattgGGAGACGATAGATGACCAGAGGGCCAGA
>Replication_DMS-2_Cys66Asn
TCGGCATTTTCCTGGCATATCGTCTCCcgattgctcgttgcaattgccagacaggagtgt
attatAACaactcaatgagaaaacactatccggtcagtttctcgaaacccagtttgatct
tcgtggaggccagcgagtattatccagctagataccagtcacatctcatgcttgcagtgg
gtcattcggaaccaggggattgGGAGACGATAGATGACCAGAGGGCCAGA
>Replication_DMS-2_Cys66Pro
TCGGCATTTTCCTGGCATATCGTCTCCcgattgctcgttgcaattgccagacaggagtgt
attatCCGaactcaatgagaaaacactatccggtcagtttctcgaaacccagtttgatct
tcgtggaggccagcgagtattatccagctagataccagtcacatctcatgcttgcagtgg
gtcattcggaaccaggggattgGGAGACGATAGATGACCAGAGGGCCAGA
>Replication_DMS-2_Cys66Lys
TCGGCATTTTCCTGGCATATCGTCTCCcgattgctcgttgcaattgccagacaggagtgt
attatAAGaactcaatgagaaaacactatccggtcagtttctcgaaacccagtttgatct
tcgtggaggccagcgagtattatccagctagataccagtcacatctcatgcttgcagtgg
gtcattcggaaccaggggattgGGAGACGATAGATGACCAGAGGGCCAGA
>Replication_DMS-2_Cys66Thr
TCGGCATTTTCCTGGCATATCGTCTCCcgattgctcgttgcaattgccagacaggagtgt
attatACAaactcaatgagaaaacactatccggtcagtttctcgaaacccagtttgatct
tcgtggaggccagcgagtattatccagctagataccagtcacatctcatgcttgcagtgg
gtcattcggaaccaggggattgGGAGACGATAGATGACCAGAGGGCCAGA
>Replication_DMS-2_Cys66Phe
TCGGCATTTTCCTGGCATATCGTCTCCcgattgctcgttgcaattgccagacaggagtgt
attatTTTaactcaatgagaaaacactatccggtcagtttctcgaaacccagtttgatct
tcgtggaggccagcgagtattatccagctagataccagtcacatctcatgcttgcagtgg
gtcattcggaaccaggggattgGGAGACGATAGATGACCAGAGGGCCAGA
>Replication_DMS-2_Cys66Ala
TCGGCATTTTCCTGGCATATCGTCTCCcgattgctcgttgcaattgccagacaggagtgt
attatGCGaactcaatgagaaaacactatccggtcagtttctcgaaacccagtttgatct
tcgtggaggccagcgagtattatccagctagataccagtcacatctcatgcttgcagtgg
gtcattcggaaccaggggattgGGAGACGATAGATGACCAGAGGGCCAGA
>Replication_DMS-2_Cys66Gly
TCGGCATTTTCCTGGCATATCGTCTCCcgattgctcgttgcaattgccagacaggagtgt
attatGGGaactcaatgagaaaacactatccggtcagtttctcgaaacccagtttgatct
tcgtggaggccagcgagtattatccagctagataccagtcacatctcatgcttgcagtgg
gtcattcggaaccaggggattgGGAGACGATAGATGACCAGAGGGCCAGA
>Replication_DMS-2_Cys66Ile
TCGGCATTTTCCTGGCATATCGTCTCCcgattgctcgttgcaattgccagacaggagtgt
attatATTaactcaatgagaaaacactatccggtcagtttctcgaaacccagtttgatct
tcgtggaggccagcgagtattatccagctagataccagtcacatctcatgcttgcagtgg
gtcattcggaaccaggggattgGGAGACGATAGATGACCAGAGGGCCAGA
>Replication_DMS-2_Cys66Leu
TCGGCATTTTCCTGGCATATCGTCTCCcgattgctcgttgcaattgccagacaggagtgt
attatTTAaactcaatgagaaaacactatccggtcagtttctcgaaacccagtttgatct
tcgtggaggccagcgagtattatccagctagataccagtcacatctcatgcttgcagtgg
gtcattcggaaccaggggattgGGAGACGATAGATGACCAGAGGGCCAGA
>Replication_DMS-2_Cys66His
TCGGCATTTTCCTGGCATATCGTCTCCcgattgctcgttgcaattgccagacaggagtgt
attatCATaactcaatgagaaaacactatccggtcagtttctcgaaacccagtttgatct
tcgtggaggccagcgagtattatccagctagataccagtcacatctcatgcttgcagtgg
gtcattcggaaccaggggattgGGAGACGATAGATGACCAGAGGGCCAGA
>Replication_DMS-2_Cys66Arg
TCGGCATTTTCCTGGCATATCGTCTCCcgattgctcgttgcaattgccagacaggagtgt
attatCGCaactcaatgagaaaacactatccggtcagtttctcgaaacccagtttgatct
tcgtggaggccagcgagtattatccagctagataccagtcacatctcatgcttgcagtgg
gtcattcggaaccaggggattgGGAGACGATAGATGACCAGAGGGCCAGA
>Replication_DMS-2_Cys66Trp
TCGGCATTTTCCTGGCATATCGTCTCCcgattgctcgttgcaattgccagacaggagtgt
attatTGGaactcaatgagaaaacactatccggtcagtttctcgaaacccagtttgatct
tcgtggaggccagcgagtattatccagctagataccagtcacatctcatgcttgcagtgg
gtcattcggaaccaggggattgGGAGACGATAGATGACCAGAGGGCCAGA
>Replication_DMS-2_Cys66Val
TCGGCATTTTCCTGGCATATCGTCTCCcgattgctcgttgcaattgccagacaggagtgt
attatGTTaactcaatgagaaaacactatccggtcagtttctcgaaacccagtttgatct
tcgtggaggccagcgagtattatccagctagataccagtcacatctcatgcttgcagtgg
gtcattcggaaccaggggattgGGAGACGATAGATGACCAGAGGGCCAGA
>Replication_DMS-2_Cys66Glu
TCGGCATTTTCCTGGCATATCGTCTCCcgattgctcgttgcaattgccagacaggagtgt
attatGAAaactcaatgagaaaacactatccggtcagtttctcgaaacccagtttgatct
tcgtggaggccagcgagtattatccagctagataccagtcacatctcatgcttgcagtgg
gtcattcggaaccaggggattgGGAGACGATAGATGACCAGAGGGCCAGA
>Replication_DMS-2_Cys66Tyr
TCGGCATTTTCCTGGCATATCGTCTCCcgattgctcgttgcaattgccagacaggagtgt
attatTACaactcaatgagaaaacactatccggtcagtttctcgaaacccagtttgatct
tcgtggaggccagcgagtattatccagctagataccagtcacatctcatgcttgcagtgg
gtcattcggaaccaggggattgGGAGACGATAGATGACCAGAGGGCCAGA
>Replication_DMS-2_Asn67Cys
TCGGCATTTTCCTGGCATATCGTCTCCcgattgctcgttgcaattgccagacaggagtgt
attattgtTGCtcaatgagaaaacactatccggtcagtttctcgaaacccagtttgatct
tcgtggaggccagcgagtattatccagctagataccagtcacatctcatgcttgcagtgg
gtcattcggaaccaggggattgGGAGACGATAGATGACCAGAGGGCCAGA
>Replication_DMS-2_Asn67Asp
TCGGCATTTTCCTGGCATATCGTCTCCcgattgctcgttgcaattgccagacaggagtgt
attattgtGACtcaatgagaaaacactatccggtcagtttctcgaaacccagtttgatct
tcgtggaggccagcgagtattatccagctagataccagtcacatctcatgcttgcagtgg
gtcattcggaaccaggggattgGGAGACGATAGATGACCAGAGGGCCAGA
>Replication_DMS-2_Asn67Ser
TCGGCATTTTCCTGGCATATCGTCTCCcgattgctcgttgcaattgccagacaggagtgt
attattgtTCCtcaatgagaaaacactatccggtcagtttctcgaaacccagtttgatct
tcgtggaggccagcgagtattatccagctagataccagtcacatctcatgcttgcagtgg
gtcattcggaaccaggggattgGGAGACGATAGATGACCAGAGGGCCAGA
>Replication_DMS-2_Asn67Gln
TCGGCATTTTCCTGGCATATCGTCTCCcgattgctcgttgcaattgccagacaggagtgt
attattgtCAGtcaatgagaaaacactatccggtcagtttctcgaaacccagtttgatct
tcgtggaggccagcgagtattatccagctagataccagtcacatctcatgcttgcagtgg
gtcattcggaaccaggggattgGGAGACGATAGATGACCAGAGGGCCAGA
>Replication_DMS-2_Asn67Met
TCGGCATTTTCCTGGCATATCGTCTCCcgattgctcgttgcaattgccagacaggagtgt
attattgtATGtcaatgagaaaacactatccggtcagtttctcgaaacccagtttgatct
tcgtggaggccagcgagtattatccagctagataccagtcacatctcatgcttgcagtgg
gtcattcggaaccaggggattgGGAGACGATAGATGACCAGAGGGCCAGA
>Replication_DMS-2_Asn67Pro
TCGGCATTTTCCTGGCATATCGTCTCCcgattgctcgttgcaattgccagacaggagtgt
attattgtCCGtcaatgagaaaacactatccggtcagtttctcgaaacccagtttgatct
tcgtggaggccagcgagtattatccagctagataccagtcacatctcatgcttgcagtgg
gtcattcggaaccaggggattgGGAGACGATAGATGACCAGAGGGCCAGA
>Replication_DMS-2_Asn67Lys
TCGGCATTTTCCTGGCATATCGTCTCCcgattgctcgttgcaattgccagacaggagtgt
attattgtAAGtcaatgagaaaacactatccggtcagtttctcgaaacccagtttgatct
tcgtggaggccagcgagtattatccagctagataccagtcacatctcatgcttgcagtgg
gtcattcggaaccaggggattgGGAGACGATAGATGACCAGAGGGCCAGA
>Replication_DMS-2_Asn67Thr
TCGGCATTTTCCTGGCATATCGTCTCCcgattgctcgttgcaattgccagacaggagtgt
attattgtACCtcaatgagaaaacactatccggtcagtttctcgaaacccagtttgatct
tcgtggaggccagcgagtattatccagctagataccagtcacatctcatgcttgcagtgg
gtcattcggaaccaggggattgGGAGACGATAGATGACCAGAGGGCCAGA
>Replication_DMS-2_Asn67Phe
TCGGCATTTTCCTGGCATATCGTCTCCcgattgctcgttgcaattgccagacaggagtgt
attattgtTTTtcaatgagaaaacactatccggtcagtttctcgaaacccagtttgatct
tcgtggaggccagcgagtattatccagctagataccagtcacatctcatgcttgcagtgg
gtcattcggaaccaggggattgGGAGACGATAGATGACCAGAGGGCCAGA
>Replication_DMS-2_Asn67Ala
TCGGCATTTTCCTGGCATATCGTCTCCcgattgctcgttgcaattgccagacaggagtgt
attattgtGCCtcaatgagaaaacactatccggtcagtttctcgaaacccagtttgatct
tcgtggaggccagcgagtattatccagctagataccagtcacatctcatgcttgcagtgg
gtcattcggaaccaggggattgGGAGACGATAGATGACCAGAGGGCCAGA
>Replication_DMS-2_Asn67Gly
TCGGCATTTTCCTGGCATATCGTCTCCcgattgctcgttgcaattgccagacaggagtgt
attattgtGGTtcaatgagaaaacactatccggtcagtttctcgaaacccagtttgatct
tcgtggaggccagcgagtattatccagctagataccagtcacatctcatgcttgcagtgg
gtcattcggaaccaggggattgGGAGACGATAGATGACCAGAGGGCCAGA
>Replication_DMS-2_Asn67Ile
TCGGCATTTTCCTGGCATATCGTCTCCcgattgctcgttgcaattgccagacaggagtgt
attattgtATCtcaatgagaaaacactatccggtcagtttctcgaaacccagtttgatct
tcgtggaggccagcgagtattatccagctagataccagtcacatctcatgcttgcagtgg
gtcattcggaaccaggggattgGGAGACGATAGATGACCAGAGGGCCAGA
>Replication_DMS-2_Asn67Leu
TCGGCATTTTCCTGGCATATCGTCTCCcgattgctcgttgcaattgccagacaggagtgt
attattgtCTTtcaatgagaaaacactatccggtcagtttctcgaaacccagtttgatct
tcgtggaggccagcgagtattatccagctagataccagtcacatctcatgcttgcagtgg
gtcattcggaaccaggggattgGGAGACGATAGATGACCAGAGGGCCAGA
>Replication_DMS-2_Asn67His
TCGGCATTTTCCTGGCATATCGTCTCCcgattgctcgttgcaattgccagacaggagtgt
attattgtCACtcaatgagaaaacactatccggtcagtttctcgaaacccagtttgatct
tcgtggaggccagcgagtattatccagctagataccagtcacatctcatgcttgcagtgg
gtcattcggaaccaggggattgGGAGACGATAGATGACCAGAGGGCCAGA
>Replication_DMS-2_Asn67Arg
TCGGCATTTTCCTGGCATATCGTCTCCcgattgctcgttgcaattgccagacaggagtgt
attattgtCGAtcaatgagaaaacactatccggtcagtttctcgaaacccagtttgatct
tcgtggaggccagcgagtattatccagctagataccagtcacatctcatgcttgcagtgg
gtcattcggaaccaggggattgGGAGACGATAGATGACCAGAGGGCCAGA
>Replication_DMS-2_Asn67Trp
TCGGCATTTTCCTGGCATATCGTCTCCcgattgctcgttgcaattgccagacaggagtgt
attattgtTGGtcaatgagaaaacactatccggtcagtttctcgaaacccagtttgatct
tcgtggaggccagcgagtattatccagctagataccagtcacatctcatgcttgcagtgg
gtcattcggaaccaggggattgGGAGACGATAGATGACCAGAGGGCCAGA
>Replication_DMS-2_Asn67Val
TCGGCATTTTCCTGGCATATCGTCTCCcgattgctcgttgcaattgccagacaggagtgt
attattgtGTGtcaatgagaaaacactatccggtcagtttctcgaaacccagtttgatct
tcgtggaggccagcgagtattatccagctagataccagtcacatctcatgcttgcagtgg
gtcattcggaaccaggggattgGGAGACGATAGATGACCAGAGGGCCAGA
>Replication_DMS-2_Asn67Glu
TCGGCATTTTCCTGGCATATCGTCTCCcgattgctcgttgcaattgccagacaggagtgt
attattgtGAAtcaatgagaaaacactatccggtcagtttctcgaaacccagtttgatct
tcgtggaggccagcgagtattatccagctagataccagtcacatctcatgcttgcagtgg
gtcattcggaaccaggggattgGGAGACGATAGATGACCAGAGGGCCAGA
>Replication_DMS-2_Asn67Tyr
TCGGCATTTTCCTGGCATATCGTCTCCcgattgctcgttgcaattgccagacaggagtgt
attattgtTATtcaatgagaaaacactatccggtcagtttctcgaaacccagtttgatct
tcgtggaggccagcgagtattatccagctagataccagtcacatctcatgcttgcagtgg
gtcattcggaaccaggggattgGGAGACGATAGATGACCAGAGGGCCAGA
>Replication_DMS-2_Ser68Cys
TCGGCATTTTCCTGGCATATCGTCTCCcgattgctcgttgcaattgccagacaggagtgt
attattgtaacTGTatgagaaaacactatccggtcagtttctcgaaacccagtttgatct
tcgtggaggccagcgagtattatccagctagataccagtcacatctcatgcttgcagtgg
gtcattcggaaccaggggattgGGAGACGATAGATGACCAGAGGGCCAGA
>Replication_DMS-2_Ser68Asp
TCGGCATTTTCCTGGCATATCGTCTCCcgattgctcgttgcaattgccagacaggagtgt
attattgtaacGACatgagaaaacactatccggtcagtttctcgaaacccagtttgatct
tcgtggaggccagcgagtattatccagctagataccagtcacatctcatgcttgcagtgg
gtcattcggaaccaggggattgGGAGACGATAGATGACCAGAGGGCCAGA
>Replication_DMS-2_Ser68Gln
TCGGCATTTTCCTGGCATATCGTCTCCcgattgctcgttgcaattgccagacaggagtgt
attattgtaacCAAatgagaaaacactatccggtcagtttctcgaaacccagtttgatct
tcgtggaggccagcgagtattatccagctagataccagtcacatctcatgcttgcagtgg
gtcattcggaaccaggggattgGGAGACGATAGATGACCAGAGGGCCAGA
>Replication_DMS-2_Ser68Met
TCGGCATTTTCCTGGCATATCGTCTCCcgattgctcgttgcaattgccagacaggagtgt
attattgtaacATGatgagaaaacactatccggtcagtttctcgaaacccagtttgatct
tcgtggaggccagcgagtattatccagctagataccagtcacatctcatgcttgcagtgg
gtcattcggaaccaggggattgGGAGACGATAGATGACCAGAGGGCCAGA
>Replication_DMS-2_Ser68Asn
TCGGCATTTTCCTGGCATATCGTCTCCcgattgctcgttgcaattgccagacaggagtgt
attattgtaacAATatgagaaaacactatccggtcagtttctcgaaacccagtttgatct
tcgtggaggccagcgagtattatccagctagataccagtcacatctcatgcttgcagtgg
gtcattcggaaccaggggattgGGAGACGATAGATGACCAGAGGGCCAGA
>Replication_DMS-2_Ser68Pro
TCGGCATTTTCCTGGCATATCGTCTCCcgattgctcgttgcaattgccagacaggagtgt
attattgtaacCCCatgagaaaacactatccggtcagtttctcgaaacccagtttgatct
tcgtggaggccagcgagtattatccagctagataccagtcacatctcatgcttgcagtgg
gtcattcggaaccaggggattgGGAGACGATAGATGACCAGAGGGCCAGA
>Replication_DMS-2_Ser68Lys
TCGGCATTTTCCTGGCATATCGTCTCCcgattgctcgttgcaattgccagacaggagtgt
attattgtaacAAGatgagaaaacactatccggtcagtttctcgaaacccagtttgatct
tcgtggaggccagcgagtattatccagctagataccagtcacatctcatgcttgcagtgg
gtcattcggaaccaggggattgGGAGACGATAGATGACCAGAGGGCCAGA
>Replication_DMS-2_Ser68Thr
TCGGCATTTTCCTGGCATATCGTCTCCcgattgctcgttgcaattgccagacaggagtgt
attattgtaacACAatgagaaaacactatccggtcagtttctcgaaacccagtttgatct
tcgtggaggccagcgagtattatccagctagataccagtcacatctcatgcttgcagtgg
gtcattcggaaccaggggattgGGAGACGATAGATGACCAGAGGGCCAGA
>Replication_DMS-2_Ser68Phe
TCGGCATTTTCCTGGCATATCGTCTCCcgattgctcgttgcaattgccagacaggagtgt
attattgtaacTTTatgagaaaacactatccggtcagtttctcgaaacccagtttgatct
tcgtggaggccagcgagtattatccagctagataccagtcacatctcatgcttgcagtgg
gtcattcggaaccaggggattgGGAGACGATAGATGACCAGAGGGCCAGA
>Replication_DMS-2_Ser68Ala
TCGGCATTTTCCTGGCATATCGTCTCCcgattgctcgttgcaattgccagacaggagtgt
attattgtaacGCAatgagaaaacactatccggtcagtttctcgaaacccagtttgatct
tcgtggaggccagcgagtattatccagctagataccagtcacatctcatgcttgcagtgg
gtcattcggaaccaggggattgGGAGACGATAGATGACCAGAGGGCCAGA
>Replication_DMS-2_Ser68Gly
TCGGCATTTTCCTGGCATATCGTCTCCcgattgctcgttgcaattgccagacaggagtgt
attattgtaacGGAatgagaaaacactatccggtcagtttctcgaaacccagtttgatct
tcgtggaggccagcgagtattatccagctagataccagtcacatctcatgcttgcagtgg
gtcattcggaaccaggggattgGGAGACGATAGATGACCAGAGGGCCAGA
>Replication_DMS-2_Ser68Ile
TCGGCATTTTCCTGGCATATCGTCTCCcgattgctcgttgcaattgccagacaggagtgt
attattgtaacATCatgagaaaacactatccggtcagtttctcgaaacccagtttgatct
tcgtggaggccagcgagtattatccagctagataccagtcacatctcatgcttgcagtgg
gtcattcggaaccaggggattgGGAGACGATAGATGACCAGAGGGCCAGA
>Replication_DMS-2_Ser68Leu
TCGGCATTTTCCTGGCATATCGTCTCCcgattgctcgttgcaattgccagacaggagtgt
attattgtaacCTGatgagaaaacactatccggtcagtttctcgaaacccagtttgatct
tcgtggaggccagcgagtattatccagctagataccagtcacatctcatgcttgcagtgg
gtcattcggaaccaggggattgGGAGACGATAGATGACCAGAGGGCCAGA
>Replication_DMS-2_Ser68His
TCGGCATTTTCCTGGCATATCGTCTCCcgattgctcgttgcaattgccagacaggagtgt
attattgtaacCATatgagaaaacactatccggtcagtttctcgaaacccagtttgatct
tcgtggaggccagcgagtattatccagctagataccagtcacatctcatgcttgcagtgg
gtcattcggaaccaggggattgGGAGACGATAGATGACCAGAGGGCCAGA
>Replication_DMS-2_Ser68Arg
TCGGCATTTTCCTGGCATATCGTCTCCcgattgctcgttgcaattgccagacaggagtgt
attattgtaacCGAatgagaaaacactatccggtcagtttctcgaaacccagtttgatct
tcgtggaggccagcgagtattatccagctagataccagtcacatctcatgcttgcagtgg
gtcattcggaaccaggggattgGGAGACGATAGATGACCAGAGGGCCAGA
>Replication_DMS-2_Ser68Trp
TCGGCATTTTCCTGGCATATCGTCTCCcgattgctcgttgcaattgccagacaggagtgt
attattgtaacTGGatgagaaaacactatccggtcagtttctcgaaacccagtttgatct
tcgtggaggccagcgagtattatccagctagataccagtcacatctcatgcttgcagtgg
gtcattcggaaccaggggattgGGAGACGATAGATGACCAGAGGGCCAGA
>Replication_DMS-2_Ser68Val
TCGGCATTTTCCTGGCATATCGTCTCCcgattgctcgttgcaattgccagacaggagtgt
attattgtaacGTGatgagaaaacactatccggtcagtttctcgaaacccagtttgatct
tcgtggaggccagcgagtattatccagctagataccagtcacatctcatgcttgcagtgg
gtcattcggaaccaggggattgGGAGACGATAGATGACCAGAGGGCCAGA
>Replication_DMS-2_Ser68Glu
TCGGCATTTTCCTGGCATATCGTCTCCcgattgctcgttgcaattgccagacaggagtgt
attattgtaacGAGatgagaaaacactatccggtcagtttctcgaaacccagtttgatct
tcgtggaggccagcgagtattatccagctagataccagtcacatctcatgcttgcagtgg
gtcattcggaaccaggggattgGGAGACGATAGATGACCAGAGGGCCAGA
>Replication_DMS-2_Ser68Tyr
TCGGCATTTTCCTGGCATATCGTCTCCcgattgctcgttgcaattgccagacaggagtgt
attattgtaacTATatgagaaaacactatccggtcagtttctcgaaacccagtttgatct
tcgtggaggccagcgagtattatccagctagataccagtcacatctcatgcttgcagtgg
gtcattcggaaccaggggattgGGAGACGATAGATGACCAGAGGGCCAGA
>Replication_DMS-2_Met69Cys
TCGGCATTTTCCTGGCATATCGTCTCCcgattgctcgttgcaattgccagacaggagtgt
attattgtaactcaTGCagaaaacactatccggtcagtttctcgaaacccagtttgatct
tcgtggaggccagcgagtattatccagctagataccagtcacatctcatgcttgcagtgg
gtcattcggaaccaggggattgGGAGACGATAGATGACCAGAGGGCCAGA
>Replication_DMS-2_Met69Asp
TCGGCATTTTCCTGGCATATCGTCTCCcgattgctcgttgcaattgccagacaggagtgt
attattgtaactcaGACagaaaacactatccggtcagtttctcgaaacccagtttgatct
tcgtggaggccagcgagtattatccagctagataccagtcacatctcatgcttgcagtgg
gtcattcggaaccaggggattgGGAGACGATAGATGACCAGAGGGCCAGA
>Replication_DMS-2_Met69Ser
TCGGCATTTTCCTGGCATATCGTCTCCcgattgctcgttgcaattgccagacaggagtgt
attattgtaactcaTCTagaaaacactatccggtcagtttctcgaaacccagtttgatct
tcgtggaggccagcgagtattatccagctagataccagtcacatctcatgcttgcagtgg
gtcattcggaaccaggggattgGGAGACGATAGATGACCAGAGGGCCAGA
>Replication_DMS-2_Met69Gln
TCGGCATTTTCCTGGCATATCGTCTCCcgattgctcgttgcaattgccagacaggagtgt
attattgtaactcaCAAagaaaacactatccggtcagtttctcgaaacccagtttgatct
tcgtggaggccagcgagtattatccagctagataccagtcacatctcatgcttgcagtgg
gtcattcggaaccaggggattgGGAGACGATAGATGACCAGAGGGCCAGA
>Replication_DMS-2_Met69Asn
TCGGCATTTTCCTGGCATATCGTCTCCcgattgctcgttgcaattgccagacaggagtgt
attattgtaactcaAATagaaaacactatccggtcagtttctcgaaacccagtttgatct
tcgtggaggccagcgagtattatccagctagataccagtcacatctcatgcttgcagtgg
gtcattcggaaccaggggattgGGAGACGATAGATGACCAGAGGGCCAGA
>Replication_DMS-2_Met69Pro
TCGGCATTTTCCTGGCATATCGTCTCCcgattgctcgttgcaattgccagacaggagtgt
attattgtaactcaCCCagaaaacactatccggtcagtttctcgaaacccagtttgatct
tcgtggaggccagcgagtattatccagctagataccagtcacatctcatgcttgcagtgg
gtcattcggaaccaggggattgGGAGACGATAGATGACCAGAGGGCCAGA
>Replication_DMS-2_Met69Lys
TCGGCATTTTCCTGGCATATCGTCTCCcgattgctcgttgcaattgccagacaggagtgt
attattgtaactcaAAGagaaaacactatccggtcagtttctcgaaacccagtttgatct
tcgtggaggccagcgagtattatccagctagataccagtcacatctcatgcttgcagtgg
gtcattcggaaccaggggattgGGAGACGATAGATGACCAGAGGGCCAGA
>Replication_DMS-2_Met69Thr
TCGGCATTTTCCTGGCATATCGTCTCCcgattgctcgttgcaattgccagacaggagtgt
attattgtaactcaACAagaaaacactatccggtcagtttctcgaaacccagtttgatct
tcgtggaggccagcgagtattatccagctagataccagtcacatctcatgcttgcagtgg
gtcattcggaaccaggggattgGGAGACGATAGATGACCAGAGGGCCAGA
>Replication_DMS-2_Met69Phe
TCGGCATTTTCCTGGCATATCGTCTCCcgattgctcgttgcaattgccagacaggagtgt
attattgtaactcaTTTagaaaacactatccggtcagtttctcgaaacccagtttgatct
tcgtggaggccagcgagtattatccagctagataccagtcacatctcatgcttgcagtgg
gtcattcggaaccaggggattgGGAGACGATAGATGACCAGAGGGCCAGA
>Replication_DMS-2_Met69Ala
TCGGCATTTTCCTGGCATATCGTCTCCcgattgctcgttgcaattgccagacaggagtgt
attattgtaactcaGCCagaaaacactatccggtcagtttctcgaaacccagtttgatct
tcgtggaggccagcgagtattatccagctagataccagtcacatctcatgcttgcagtgg
gtcattcggaaccaggggattgGGAGACGATAGATGACCAGAGGGCCAGA
>Replication_DMS-2_Met69Gly
TCGGCATTTTCCTGGCATATCGTCTCCcgattgctcgttgcaattgccagacaggagtgt
attattgtaactcaGGAagaaaacactatccggtcagtttctcgaaacccagtttgatct
tcgtggaggccagcgagtattatccagctagataccagtcacatctcatgcttgcagtgg
gtcattcggaaccaggggattgGGAGACGATAGATGACCAGAGGGCCAGA
>Replication_DMS-2_Met69Ile
TCGGCATTTTCCTGGCATATCGTCTCCcgattgctcgttgcaattgccagacaggagtgt
attattgtaactcaATCagaaaacactatccggtcagtttctcgaaacccagtttgatct
tcgtggaggccagcgagtattatccagctagataccagtcacatctcatgcttgcagtgg
gtcattcggaaccaggggattgGGAGACGATAGATGACCAGAGGGCCAGA
>Replication_DMS-2_Met69Leu
TCGGCATTTTCCTGGCATATCGTCTCCcgattgctcgttgcaattgccagacaggagtgt
attattgtaactcaCTAagaaaacactatccggtcagtttctcgaaacccagtttgatct
tcgtggaggccagcgagtattatccagctagataccagtcacatctcatgcttgcagtgg
gtcattcggaaccaggggattgGGAGACGATAGATGACCAGAGGGCCAGA
>Replication_DMS-2_Met69His
TCGGCATTTTCCTGGCATATCGTCTCCcgattgctcgttgcaattgccagacaggagtgt
attattgtaactcaCACagaaaacactatccggtcagtttctcgaaacccagtttgatct
tcgtggaggccagcgagtattatccagctagataccagtcacatctcatgcttgcagtgg
gtcattcggaaccaggggattgGGAGACGATAGATGACCAGAGGGCCAGA
>Replication_DMS-2_Met69Arg
TCGGCATTTTCCTGGCATATCGTCTCCcgattgctcgttgcaattgccagacaggagtgt
attattgtaactcaCGAagaaaacactatccggtcagtttctcgaaacccagtttgatct
tcgtggaggccagcgagtattatccagctagataccagtcacatctcatgcttgcagtgg
gtcattcggaaccaggggattgGGAGACGATAGATGACCAGAGGGCCAGA
>Replication_DMS-2_Met69Trp
TCGGCATTTTCCTGGCATATCGTCTCCcgattgctcgttgcaattgccagacaggagtgt
attattgtaactcaTGGagaaaacactatccggtcagtttctcgaaacccagtttgatct
tcgtggaggccagcgagtattatccagctagataccagtcacatctcatgcttgcagtgg
gtcattcggaaccaggggattgGGAGACGATAGATGACCAGAGGGCCAGA
>Replication_DMS-2_Met69Val
TCGGCATTTTCCTGGCATATCGTCTCCcgattgctcgttgcaattgccagacaggagtgt
attattgtaactcaGTAagaaaacactatccggtcagtttctcgaaacccagtttgatct
tcgtggaggccagcgagtattatccagctagataccagtcacatctcatgcttgcagtgg
gtcattcggaaccaggggattgGGAGACGATAGATGACCAGAGGGCCAGA
>Replication_DMS-2_Met69Glu
TCGGCATTTTCCTGGCATATCGTCTCCcgattgctcgttgcaattgccagacaggagtgt
attattgtaactcaGAAagaaaacactatccggtcagtttctcgaaacccagtttgatct
tcgtggaggccagcgagtattatccagctagataccagtcacatctcatgcttgcagtgg
gtcattcggaaccaggggattgGGAGACGATAGATGACCAGAGGGCCAGA
>Replication_DMS-2_Met69Tyr
TCGGCATTTTCCTGGCATATCGTCTCCcgattgctcgttgcaattgccagacaggagtgt
attattgtaactcaTACagaaaacactatccggtcagtttctcgaaacccagtttgatct
tcgtggaggccagcgagtattatccagctagataccagtcacatctcatgcttgcagtgg
gtcattcggaaccaggggattgGGAGACGATAGATGACCAGAGGGCCAGA
>Replication_DMS-2_Arg70Cys
TCGGCATTTTCCTGGCATATCGTCTCCcgattgctcgttgcaattgccagacaggagtgt
attattgtaactcaatgTGTaaacactatccggtcagtttctcgaaacccagtttgatct
tcgtggaggccagcgagtattatccagctagataccagtcacatctcatgcttgcagtgg
gtcattcggaaccaggggattgGGAGACGATAGATGACCAGAGGGCCAGA
>Replication_DMS-2_Arg70Asp
TCGGCATTTTCCTGGCATATCGTCTCCcgattgctcgttgcaattgccagacaggagtgt
attattgtaactcaatgGACaaacactatccggtcagtttctcgaaacccagtttgatct
tcgtggaggccagcgagtattatccagctagataccagtcacatctcatgcttgcagtgg
gtcattcggaaccaggggattgGGAGACGATAGATGACCAGAGGGCCAGA
>Replication_DMS-2_Arg70Ser
TCGGCATTTTCCTGGCATATCGTCTCCcgattgctcgttgcaattgccagacaggagtgt
attattgtaactcaatgTCGaaacactatccggtcagtttctcgaaacccagtttgatct
tcgtggaggccagcgagtattatccagctagataccagtcacatctcatgcttgcagtgg
gtcattcggaaccaggggattgGGAGACGATAGATGACCAGAGGGCCAGA
>Replication_DMS-2_Arg70Gln
TCGGCATTTTCCTGGCATATCGTCTCCcgattgctcgttgcaattgccagacaggagtgt
attattgtaactcaatgCAAaaacactatccggtcagtttctcgaaacccagtttgatct
tcgtggaggccagcgagtattatccagctagataccagtcacatctcatgcttgcagtgg
gtcattcggaaccaggggattgGGAGACGATAGATGACCAGAGGGCCAGA
>Replication_DMS-2_Arg70Met
TCGGCATTTTCCTGGCATATCGTCTCCcgattgctcgttgcaattgccagacaggagtgt
attattgtaactcaatgATGaaacactatccggtcagtttctcgaaacccagtttgatct
tcgtggaggccagcgagtattatccagctagataccagtcacatctcatgcttgcagtgg
gtcattcggaaccaggggattgGGAGACGATAGATGACCAGAGGGCCAGA
>Replication_DMS-2_Arg70Asn
TCGGCATTTTCCTGGCATATCGTCTCCcgattgctcgttgcaattgccagacaggagtgt
attattgtaactcaatgAATaaacactatccggtcagtttctcgaaacccagtttgatct
tcgtggaggccagcgagtattatccagctagataccagtcacatctcatgcttgcagtgg
gtcattcggaaccaggggattgGGAGACGATAGATGACCAGAGGGCCAGA
>Replication_DMS-2_Arg70Pro
TCGGCATTTTCCTGGCATATCGTCTCCcgattgctcgttgcaattgccagacaggagtgt
attattgtaactcaatgCCAaaacactatccggtcagtttctcgaaacccagtttgatct
tcgtggaggccagcgagtattatccagctagataccagtcacatctcatgcttgcagtgg
gtcattcggaaccaggggattgGGAGACGATAGATGACCAGAGGGCCAGA
>Replication_DMS-2_Arg70Lys
TCGGCATTTTCCTGGCATATCGTCTCCcgattgctcgttgcaattgccagacaggagtgt
attattgtaactcaatgAAAaaacactatccggtcagtttctcgaaacccagtttgatct
tcgtggaggccagcgagtattatccagctagataccagtcacatctcatgcttgcagtgg
gtcattcggaaccaggggattgGGAGACGATAGATGACCAGAGGGCCAGA
>Replication_DMS-2_Arg70Thr
TCGGCATTTTCCTGGCATATCGTCTCCcgattgctcgttgcaattgccagacaggagtgt
attattgtaactcaatgACTaaacactatccggtcagtttctcgaaacccagtttgatct
tcgtggaggccagcgagtattatccagctagataccagtcacatctcatgcttgcagtgg
gtcattcggaaccaggggattgGGAGACGATAGATGACCAGAGGGCCAGA
>Replication_DMS-2_Arg70Phe
TCGGCATTTTCCTGGCATATCGTCTCCcgattgctcgttgcaattgccagacaggagtgt
attattgtaactcaatgTTTaaacactatccggtcagtttctcgaaacccagtttgatct
tcgtggaggccagcgagtattatccagctagataccagtcacatctcatgcttgcagtgg
gtcattcggaaccaggggattgGGAGACGATAGATGACCAGAGGGCCAGA
>Replication_DMS-2_Arg70Ala
TCGGCATTTTCCTGGCATATCGTCTCCcgattgctcgttgcaattgccagacaggagtgt
attattgtaactcaatgGCGaaacactatccggtcagtttctcgaaacccagtttgatct
tcgtggaggccagcgagtattatccagctagataccagtcacatctcatgcttgcagtgg
gtcattcggaaccaggggattgGGAGACGATAGATGACCAGAGGGCCAGA
>Replication_DMS-2_Arg70Gly
TCGGCATTTTCCTGGCATATCGTCTCCcgattgctcgttgcaattgccagacaggagtgt
attattgtaactcaatgGGTaaacactatccggtcagtttctcgaaacccagtttgatct
tcgtggaggccagcgagtattatccagctagataccagtcacatctcatgcttgcagtgg
gtcattcggaaccaggggattgGGAGACGATAGATGACCAGAGGGCCAGA
>Replication_DMS-2_Arg70Ile
TCGGCATTTTCCTGGCATATCGTCTCCcgattgctcgttgcaattgccagacaggagtgt
attattgtaactcaatgATCaaacactatccggtcagtttctcgaaacccagtttgatct
tcgtggaggccagcgagtattatccagctagataccagtcacatctcatgcttgcagtgg
gtcattcggaaccaggggattgGGAGACGATAGATGACCAGAGGGCCAGA
>Replication_DMS-2_Arg70Leu
TCGGCATTTTCCTGGCATATCGTCTCCcgattgctcgttgcaattgccagacaggagtgt
attattgtaactcaatgCTGaaacactatccggtcagtttctcgaaacccagtttgatct
tcgtggaggccagcgagtattatccagctagataccagtcacatctcatgcttgcagtgg
gtcattcggaaccaggggattgGGAGACGATAGATGACCAGAGGGCCAGA
>Replication_DMS-2_Arg70His
TCGGCATTTTCCTGGCATATCGTCTCCcgattgctcgttgcaattgccagacaggagtgt
attattgtaactcaatgCATaaacactatccggtcagtttctcgaaacccagtttgatct
tcgtggaggccagcgagtattatccagctagataccagtcacatctcatgcttgcagtgg
gtcattcggaaccaggggattgGGAGACGATAGATGACCAGAGGGCCAGA
>Replication_DMS-2_Arg70Trp
TCGGCATTTTCCTGGCATATCGTCTCCcgattgctcgttgcaattgccagacaggagtgt
attattgtaactcaatgTGGaaacactatccggtcagtttctcgaaacccagtttgatct
tcgtggaggccagcgagtattatccagctagataccagtcacatctcatgcttgcagtgg
gtcattcggaaccaggggattgGGAGACGATAGATGACCAGAGGGCCAGA
>Replication_DMS-2_Arg70Val
TCGGCATTTTCCTGGCATATCGTCTCCcgattgctcgttgcaattgccagacaggagtgt
attattgtaactcaatgGTAaaacactatccggtcagtttctcgaaacccagtttgatct
tcgtggaggccagcgagtattatccagctagataccagtcacatctcatgcttgcagtgg
gtcattcggaaccaggggattgGGAGACGATAGATGACCAGAGGGCCAGA
>Replication_DMS-2_Arg70Glu
TCGGCATTTTCCTGGCATATCGTCTCCcgattgctcgttgcaattgccagacaggagtgt
attattgtaactcaatgGAAaaacactatccggtcagtttctcgaaacccagtttgatct
tcgtggaggccagcgagtattatccagctagataccagtcacatctcatgcttgcagtgg
gtcattcggaaccaggggattgGGAGACGATAGATGACCAGAGGGCCAGA
>Replication_DMS-2_Arg70Tyr
TCGGCATTTTCCTGGCATATCGTCTCCcgattgctcgttgcaattgccagacaggagtgt
attattgtaactcaatgTACaaacactatccggtcagtttctcgaaacccagtttgatct
tcgtggaggccagcgagtattatccagctagataccagtcacatctcatgcttgcagtgg
gtcattcggaaccaggggattgGGAGACGATAGATGACCAGAGGGCCAGA
>Replication_DMS-2_Lys71Cys
TCGGCATTTTCCTGGCATATCGTCTCCcgattgctcgttgcaattgccagacaggagtgt
attattgtaactcaatgagaTGCcactatccggtcagtttctcgaaacccagtttgatct
tcgtggaggccagcgagtattatccagctagataccagtcacatctcatgcttgcagtgg
gtcattcggaaccaggggattgGGAGACGATAGATGACCAGAGGGCCAGA
>Replication_DMS-2_Lys71Asp
TCGGCATTTTCCTGGCATATCGTCTCCcgattgctcgttgcaattgccagacaggagtgt
attattgtaactcaatgagaGATcactatccggtcagtttctcgaaacccagtttgatct
tcgtggaggccagcgagtattatccagctagataccagtcacatctcatgcttgcagtgg
gtcattcggaaccaggggattgGGAGACGATAGATGACCAGAGGGCCAGA
>Replication_DMS-2_Lys71Ser
TCGGCATTTTCCTGGCATATCGTCTCCcgattgctcgttgcaattgccagacaggagtgt
attattgtaactcaatgagaAGTcactatccggtcagtttctcgaaacccagtttgatct
tcgtggaggccagcgagtattatccagctagataccagtcacatctcatgcttgcagtgg
gtcattcggaaccaggggattgGGAGACGATAGATGACCAGAGGGCCAGA
>Replication_DMS-2_Lys71Gln
TCGGCATTTTCCTGGCATATCGTCTCCcgattgctcgttgcaattgccagacaggagtgt
attattgtaactcaatgagaCAAcactatccggtcagtttctcgaaacccagtttgatct
tcgtggaggccagcgagtattatccagctagataccagtcacatctcatgcttgcagtgg
gtcattcggaaccaggggattgGGAGACGATAGATGACCAGAGGGCCAGA
>Replication_DMS-2_Lys71Met
TCGGCATTTTCCTGGCATATCGTCTCCcgattgctcgttgcaattgccagacaggagtgt
attattgtaactcaatgagaATGcactatccggtcagtttctcgaaacccagtttgatct
tcgtggaggccagcgagtattatccagctagataccagtcacatctcatgcttgcagtgg
gtcattcggaaccaggggattgGGAGACGATAGATGACCAGAGGGCCAGA
>Replication_DMS-2_Lys71Asn
TCGGCATTTTCCTGGCATATCGTCTCCcgattgctcgttgcaattgccagacaggagtgt
attattgtaactcaatgagaAACcactatccggtcagtttctcgaaacccagtttgatct
tcgtggaggccagcgagtattatccagctagataccagtcacatctcatgcttgcagtgg
gtcattcggaaccaggggattgGGAGACGATAGATGACCAGAGGGCCAGA
>Replication_DMS-2_Lys71Pro
TCGGCATTTTCCTGGCATATCGTCTCCcgattgctcgttgcaattgccagacaggagtgt
attattgtaactcaatgagaCCAcactatccggtcagtttctcgaaacccagtttgatct
tcgtggaggccagcgagtattatccagctagataccagtcacatctcatgcttgcagtgg
gtcattcggaaccaggggattgGGAGACGATAGATGACCAGAGGGCCAGA
>Replication_DMS-2_Lys71Thr
TCGGCATTTTCCTGGCATATCGTCTCCcgattgctcgttgcaattgccagacaggagtgt
attattgtaactcaatgagaACCcactatccggtcagtttctcgaaacccagtttgatct
tcgtggaggccagcgagtattatccagctagataccagtcacatctcatgcttgcagtgg
gtcattcggaaccaggggattgGGAGACGATAGATGACCAGAGGGCCAGA
>Replication_DMS-2_Lys71Phe
TCGGCATTTTCCTGGCATATCGTCTCCcgattgctcgttgcaattgccagacaggagtgt
attattgtaactcaatgagaTTTcactatccggtcagtttctcgaaacccagtttgatct
tcgtggaggccagcgagtattatccagctagataccagtcacatctcatgcttgcagtgg
gtcattcggaaccaggggattgGGAGACGATAGATGACCAGAGGGCCAGA
>Replication_DMS-2_Lys71Ala
TCGGCATTTTCCTGGCATATCGTCTCCcgattgctcgttgcaattgccagacaggagtgt
attattgtaactcaatgagaGCGcactatccggtcagtttctcgaaacccagtttgatct
tcgtggaggccagcgagtattatccagctagataccagtcacatctcatgcttgcagtgg
gtcattcggaaccaggggattgGGAGACGATAGATGACCAGAGGGCCAGA
>Replication_DMS-2_Lys71Gly
TCGGCATTTTCCTGGCATATCGTCTCCcgattgctcgttgcaattgccagacaggagtgt
attattgtaactcaatgagaGGCcactatccggtcagtttctcgaaacccagtttgatct
tcgtggaggccagcgagtattatccagctagataccagtcacatctcatgcttgcagtgg
gtcattcggaaccaggggattgGGAGACGATAGATGACCAGAGGGCCAGA
>Replication_DMS-2_Lys71Ile
TCGGCATTTTCCTGGCATATCGTCTCCcgattgctcgttgcaattgccagacaggagtgt
attattgtaactcaatgagaATTcactatccggtcagtttctcgaaacccagtttgatct
tcgtggaggccagcgagtattatccagctagataccagtcacatctcatgcttgcagtgg
gtcattcggaaccaggggattgGGAGACGATAGATGACCAGAGGGCCAGA
>Replication_DMS-2_Lys71Leu
TCGGCATTTTCCTGGCATATCGTCTCCcgattgctcgttgcaattgccagacaggagtgt
attattgtaactcaatgagaTTAcactatccggtcagtttctcgaaacccagtttgatct
tcgtggaggccagcgagtattatccagctagataccagtcacatctcatgcttgcagtgg
gtcattcggaaccaggggattgGGAGACGATAGATGACCAGAGGGCCAGA
>Replication_DMS-2_Lys71His
TCGGCATTTTCCTGGCATATCGTCTCCcgattgctcgttgcaattgccagacaggagtgt
attattgtaactcaatgagaCATcactatccggtcagtttctcgaaacccagtttgatct
tcgtggaggccagcgagtattatccagctagataccagtcacatctcatgcttgcagtgg
gtcattcggaaccaggggattgGGAGACGATAGATGACCAGAGGGCCAGA
>Replication_DMS-2_Lys71Arg
TCGGCATTTTCCTGGCATATCGTCTCCcgattgctcgttgcaattgccagacaggagtgt
attattgtaactcaatgagaAGAcactatccggtcagtttctcgaaacccagtttgatct
tcgtggaggccagcgagtattatccagctagataccagtcacatctcatgcttgcagtgg
gtcattcggaaccaggggattgGGAGACGATAGATGACCAGAGGGCCAGA
>Replication_DMS-2_Lys71Trp
TCGGCATTTTCCTGGCATATCGTCTCCcgattgctcgttgcaattgccagacaggagtgt
attattgtaactcaatgagaTGGcactatccggtcagtttctcgaaacccagtttgatct
tcgtggaggccagcgagtattatccagctagataccagtcacatctcatgcttgcagtgg
gtcattcggaaccaggggattgGGAGACGATAGATGACCAGAGGGCCAGA
>Replication_DMS-2_Lys71Val
TCGGCATTTTCCTGGCATATCGTCTCCcgattgctcgttgcaattgccagacaggagtgt
attattgtaactcaatgagaGTGcactatccggtcagtttctcgaaacccagtttgatct
tcgtggaggccagcgagtattatccagctagataccagtcacatctcatgcttgcagtgg
gtcattcggaaccaggggattgGGAGACGATAGATGACCAGAGGGCCAGA
>Replication_DMS-2_Lys71Glu
TCGGCATTTTCCTGGCATATCGTCTCCcgattgctcgttgcaattgccagacaggagtgt
attattgtaactcaatgagaGAAcactatccggtcagtttctcgaaacccagtttgatct
tcgtggaggccagcgagtattatccagctagataccagtcacatctcatgcttgcagtgg
gtcattcggaaccaggggattgGGAGACGATAGATGACCAGAGGGCCAGA
>Replication_DMS-2_Lys71Tyr
TCGGCATTTTCCTGGCATATCGTCTCCcgattgctcgttgcaattgccagacaggagtgt
attattgtaactcaatgagaTACcactatccggtcagtttctcgaaacccagtttgatct
tcgtggaggccagcgagtattatccagctagataccagtcacatctcatgcttgcagtgg
gtcattcggaaccaggggattgGGAGACGATAGATGACCAGAGGGCCAGA
>Replication_DMS-2_His72Cys
TCGGCATTTTCCTGGCATATCGTCTCCcgattgctcgttgcaattgccagacaggagtgt
attattgtaactcaatgagaaaaTGCtatccggtcagtttctcgaaacccagtttgatct
tcgtggaggccagcgagtattatccagctagataccagtcacatctcatgcttgcagtgg
gtcattcggaaccaggggattgGGAGACGATAGATGACCAGAGGGCCAGA
>Replication_DMS-2_His72Asp
TCGGCATTTTCCTGGCATATCGTCTCCcgattgctcgttgcaattgccagacaggagtgt
attattgtaactcaatgagaaaaGATtatccggtcagtttctcgaaacccagtttgatct
tcgtggaggccagcgagtattatccagctagataccagtcacatctcatgcttgcagtgg
gtcattcggaaccaggggattgGGAGACGATAGATGACCAGAGGGCCAGA
>Replication_DMS-2_His72Ser
TCGGCATTTTCCTGGCATATCGTCTCCcgattgctcgttgcaattgccagacaggagtgt
attattgtaactcaatgagaaaaAGCtatccggtcagtttctcgaaacccagtttgatct
tcgtggaggccagcgagtattatccagctagataccagtcacatctcatgcttgcagtgg
gtcattcggaaccaggggattgGGAGACGATAGATGACCAGAGGGCCAGA
>Replication_DMS-2_His72Gln
TCGGCATTTTCCTGGCATATCGTCTCCcgattgctcgttgcaattgccagacaggagtgt
attattgtaactcaatgagaaaaCAGtatccggtcagtttctcgaaacccagtttgatct
tcgtggaggccagcgagtattatccagctagataccagtcacatctcatgcttgcagtgg
gtcattcggaaccaggggattgGGAGACGATAGATGACCAGAGGGCCAGA
>Replication_DMS-2_His72Met
TCGGCATTTTCCTGGCATATCGTCTCCcgattgctcgttgcaattgccagacaggagtgt
attattgtaactcaatgagaaaaATGtatccggtcagtttctcgaaacccagtttgatct
tcgtggaggccagcgagtattatccagctagataccagtcacatctcatgcttgcagtgg
gtcattcggaaccaggggattgGGAGACGATAGATGACCAGAGGGCCAGA
>Replication_DMS-2_His72Asn
TCGGCATTTTCCTGGCATATCGTCTCCcgattgctcgttgcaattgccagacaggagtgt
attattgtaactcaatgagaaaaAATtatccggtcagtttctcgaaacccagtttgatct
tcgtggaggccagcgagtattatccagctagataccagtcacatctcatgcttgcagtgg
gtcattcggaaccaggggattgGGAGACGATAGATGACCAGAGGGCCAGA
>Replication_DMS-2_His72Pro
TCGGCATTTTCCTGGCATATCGTCTCCcgattgctcgttgcaattgccagacaggagtgt
attattgtaactcaatgagaaaaCCGtatccggtcagtttctcgaaacccagtttgatct
tcgtggaggccagcgagtattatccagctagataccagtcacatctcatgcttgcagtgg
gtcattcggaaccaggggattgGGAGACGATAGATGACCAGAGGGCCAGA
>Replication_DMS-2_His72Lys
TCGGCATTTTCCTGGCATATCGTCTCCcgattgctcgttgcaattgccagacaggagtgt
attattgtaactcaatgagaaaaAAAtatccggtcagtttctcgaaacccagtttgatct
tcgtggaggccagcgagtattatccagctagataccagtcacatctcatgcttgcagtgg
gtcattcggaaccaggggattgGGAGACGATAGATGACCAGAGGGCCAGA
>Replication_DMS-2_His72Thr
TCGGCATTTTCCTGGCATATCGTCTCCcgattgctcgttgcaattgccagacaggagtgt
attattgtaactcaatgagaaaaACCtatccggtcagtttctcgaaacccagtttgatct
tcgtggaggccagcgagtattatccagctagataccagtcacatctcatgcttgcagtgg
gtcattcggaaccaggggattgGGAGACGATAGATGACCAGAGGGCCAGA
>Replication_DMS-2_His72Phe
TCGGCATTTTCCTGGCATATCGTCTCCcgattgctcgttgcaattgccagacaggagtgt
attattgtaactcaatgagaaaaTTCtatccggtcagtttctcgaaacccagtttgatct
tcgtggaggccagcgagtattatccagctagataccagtcacatctcatgcttgcagtgg
gtcattcggaaccaggggattgGGAGACGATAGATGACCAGAGGGCCAGA
>Replication_DMS-2_His72Ala
TCGGCATTTTCCTGGCATATCGTCTCCcgattgctcgttgcaattgccagacaggagtgt
attattgtaactcaatgagaaaaGCCtatccggtcagtttctcgaaacccagtttgatct
tcgtggaggccagcgagtattatccagctagataccagtcacatctcatgcttgcagtgg
gtcattcggaaccaggggattgGGAGACGATAGATGACCAGAGGGCCAGA
>Replication_DMS-2_His72Gly
TCGGCATTTTCCTGGCATATCGTCTCCcgattgctcgttgcaattgccagacaggagtgt
attattgtaactcaatgagaaaaGGCtatccggtcagtttctcgaaacccagtttgatct
tcgtggaggccagcgagtattatccagctagataccagtcacatctcatgcttgcagtgg
gtcattcggaaccaggggattgGGAGACGATAGATGACCAGAGGGCCAGA
>Replication_DMS-2_His72Ile
TCGGCATTTTCCTGGCATATCGTCTCCcgattgctcgttgcaattgccagacaggagtgt
attattgtaactcaatgagaaaaATTtatccggtcagtttctcgaaacccagtttgatct
tcgtggaggccagcgagtattatccagctagataccagtcacatctcatgcttgcagtgg
gtcattcggaaccaggggattgGGAGACGATAGATGACCAGAGGGCCAGA
>Replication_DMS-2_His72Leu
TCGGCATTTTCCTGGCATATCGTCTCCcgattgctcgttgcaattgccagacaggagtgt
attattgtaactcaatgagaaaaCTAtatccggtcagtttctcgaaacccagtttgatct
tcgtggaggccagcgagtattatccagctagataccagtcacatctcatgcttgcagtgg
gtcattcggaaccaggggattgGGAGACGATAGATGACCAGAGGGCCAGA
>Replication_DMS-2_His72Arg
TCGGCATTTTCCTGGCATATCGTCTCCcgattgctcgttgcaattgccagacaggagtgt
attattgtaactcaatgagaaaaAGGtatccggtcagtttctcgaaacccagtttgatct
tcgtggaggccagcgagtattatccagctagataccagtcacatctcatgcttgcagtgg
gtcattcggaaccaggggattgGGAGACGATAGATGACCAGAGGGCCAGA
>Replication_DMS-2_His72Trp
TCGGCATTTTCCTGGCATATCGTCTCCcgattgctcgttgcaattgccagacaggagtgt
attattgtaactcaatgagaaaaTGGtatccggtcagtttctcgaaacccagtttgatct
tcgtggaggccagcgagtattatccagctagataccagtcacatctcatgcttgcagtgg
gtcattcggaaccaggggattgGGAGACGATAGATGACCAGAGGGCCAGA
>Replication_DMS-2_His72Val
TCGGCATTTTCCTGGCATATCGTCTCCcgattgctcgttgcaattgccagacaggagtgt
attattgtaactcaatgagaaaaGTAtatccggtcagtttctcgaaacccagtttgatct
tcgtggaggccagcgagtattatccagctagataccagtcacatctcatgcttgcagtgg
gtcattcggaaccaggggattgGGAGACGATAGATGACCAGAGGGCCAGA
>Replication_DMS-2_His72Glu
TCGGCATTTTCCTGGCATATCGTCTCCcgattgctcgttgcaattgccagacaggagtgt
attattgtaactcaatgagaaaaGAAtatccggtcagtttctcgaaacccagtttgatct
tcgtggaggccagcgagtattatccagctagataccagtcacatctcatgcttgcagtgg
gtcattcggaaccaggggattgGGAGACGATAGATGACCAGAGGGCCAGA
>Replication_DMS-2_His72Tyr
TCGGCATTTTCCTGGCATATCGTCTCCcgattgctcgttgcaattgccagacaggagtgt
attattgtaactcaatgagaaaaTACtatccggtcagtttctcgaaacccagtttgatct
tcgtggaggccagcgagtattatccagctagataccagtcacatctcatgcttgcagtgg
gtcattcggaaccaggggattgGGAGACGATAGATGACCAGAGGGCCAGA
>Replication_DMS-2_Tyr73Cys
TCGGCATTTTCCTGGCATATCGTCTCCcgattgctcgttgcaattgccagacaggagtgt
attattgtaactcaatgagaaaacacTGTccggtcagtttctcgaaacccagtttgatct
tcgtggaggccagcgagtattatccagctagataccagtcacatctcatgcttgcagtgg
gtcattcggaaccaggggattgGGAGACGATAGATGACCAGAGGGCCAGA
>Replication_DMS-2_Tyr73Asp
TCGGCATTTTCCTGGCATATCGTCTCCcgattgctcgttgcaattgccagacaggagtgt
attattgtaactcaatgagaaaacacGATccggtcagtttctcgaaacccagtttgatct
tcgtggaggccagcgagtattatccagctagataccagtcacatctcatgcttgcagtgg
gtcattcggaaccaggggattgGGAGACGATAGATGACCAGAGGGCCAGA
>Replication_DMS-2_Tyr73Ser
TCGGCATTTTCCTGGCATATCGTCTCCcgattgctcgttgcaattgccagacaggagtgt
attattgtaactcaatgagaaaacacTCGccggtcagtttctcgaaacccagtttgatct
tcgtggaggccagcgagtattatccagctagataccagtcacatctcatgcttgcagtgg
gtcattcggaaccaggggattgGGAGACGATAGATGACCAGAGGGCCAGA
>Replication_DMS-2_Tyr73Gln
TCGGCATTTTCCTGGCATATCGTCTCCcgattgctcgttgcaattgccagacaggagtgt
attattgtaactcaatgagaaaacacCAGccggtcagtttctcgaaacccagtttgatct
tcgtggaggccagcgagtattatccagctagataccagtcacatctcatgcttgcagtgg
gtcattcggaaccaggggattgGGAGACGATAGATGACCAGAGGGCCAGA
>Replication_DMS-2_Tyr73Met
TCGGCATTTTCCTGGCATATCGTCTCCcgattgctcgttgcaattgccagacaggagtgt
attattgtaactcaatgagaaaacacATGccggtcagtttctcgaaacccagtttgatct
tcgtggaggccagcgagtattatccagctagataccagtcacatctcatgcttgcagtgg
gtcattcggaaccaggggattgGGAGACGATAGATGACCAGAGGGCCAGA
>Replication_DMS-2_Tyr73Asn
TCGGCATTTTCCTGGCATATCGTCTCCcgattgctcgttgcaattgccagacaggagtgt
attattgtaactcaatgagaaaacacAATccggtcagtttctcgaaacccagtttgatct
tcgtggaggccagcgagtattatccagctagataccagtcacatctcatgcttgcagtgg
gtcattcggaaccaggggattgGGAGACGATAGATGACCAGAGGGCCAGA
>Replication_DMS-2_Tyr73Pro
TCGGCATTTTCCTGGCATATCGTCTCCcgattgctcgttgcaattgccagacaggagtgt
attattgtaactcaatgagaaaacacCCAccggtcagtttctcgaaacccagtttgatct
tcgtggaggccagcgagtattatccagctagataccagtcacatctcatgcttgcagtgg
gtcattcggaaccaggggattgGGAGACGATAGATGACCAGAGGGCCAGA
>Replication_DMS-2_Tyr73Lys
TCGGCATTTTCCTGGCATATCGTCTCCcgattgctcgttgcaattgccagacaggagtgt
attattgtaactcaatgagaaaacacAAAccggtcagtttctcgaaacccagtttgatct
tcgtggaggccagcgagtattatccagctagataccagtcacatctcatgcttgcagtgg
gtcattcggaaccaggggattgGGAGACGATAGATGACCAGAGGGCCAGA
>Replication_DMS-2_Tyr73Thr
TCGGCATTTTCCTGGCATATCGTCTCCcgattgctcgttgcaattgccagacaggagtgt
attattgtaactcaatgagaaaacacACCccggtcagtttctcgaaacccagtttgatct
tcgtggaggccagcgagtattatccagctagataccagtcacatctcatgcttgcagtgg
gtcattcggaaccaggggattgGGAGACGATAGATGACCAGAGGGCCAGA
>Replication_DMS-2_Tyr73Phe
TCGGCATTTTCCTGGCATATCGTCTCCcgattgctcgttgcaattgccagacaggagtgt
attattgtaactcaatgagaaaacacTTCccggtcagtttctcgaaacccagtttgatct
tcgtggaggccagcgagtattatccagctagataccagtcacatctcatgcttgcagtgg
gtcattcggaaccaggggattgGGAGACGATAGATGACCAGAGGGCCAGA
>Replication_DMS-2_Tyr73Ala
TCGGCATTTTCCTGGCATATCGTCTCCcgattgctcgttgcaattgccagacaggagtgt
attattgtaactcaatgagaaaacacGCTccggtcagtttctcgaaacccagtttgatct
tcgtggaggccagcgagtattatccagctagataccagtcacatctcatgcttgcagtgg
gtcattcggaaccaggggattgGGAGACGATAGATGACCAGAGGGCCAGA
>Replication_DMS-2_Tyr73Gly
TCGGCATTTTCCTGGCATATCGTCTCCcgattgctcgttgcaattgccagacaggagtgt
attattgtaactcaatgagaaaacacGGAccggtcagtttctcgaaacccagtttgatct
tcgtggaggccagcgagtattatccagctagataccagtcacatctcatgcttgcagtgg
gtcattcggaaccaggggattgGGAGACGATAGATGACCAGAGGGCCAGA
>Replication_DMS-2_Tyr73Ile
TCGGCATTTTCCTGGCATATCGTCTCCcgattgctcgttgcaattgccagacaggagtgt
attattgtaactcaatgagaaaacacATTccggtcagtttctcgaaacccagtttgatct
tcgtggaggccagcgagtattatccagctagataccagtcacatctcatgcttgcagtgg
gtcattcggaaccaggggattgGGAGACGATAGATGACCAGAGGGCCAGA
>Replication_DMS-2_Tyr73Leu
TCGGCATTTTCCTGGCATATCGTCTCCcgattgctcgttgcaattgccagacaggagtgt
attattgtaactcaatgagaaaacacCTCccggtcagtttctcgaaacccagtttgatct
tcgtggaggccagcgagtattatccagctagataccagtcacatctcatgcttgcagtgg
gtcattcggaaccaggggattgGGAGACGATAGATGACCAGAGGGCCAGA
>Replication_DMS-2_Tyr73His
TCGGCATTTTCCTGGCATATCGTCTCCcgattgctcgttgcaattgccagacaggagtgt
attattgtaactcaatgagaaaacacCATccggtcagtttctcgaaacccagtttgatct
tcgtggaggccagcgagtattatccagctagataccagtcacatctcatgcttgcagtgg
gtcattcggaaccaggggattgGGAGACGATAGATGACCAGAGGGCCAGA
>Replication_DMS-2_Tyr73Arg
TCGGCATTTTCCTGGCATATCGTCTCCcgattgctcgttgcaattgccagacaggagtgt
attattgtaactcaatgagaaaacacAGAccggtcagtttctcgaaacccagtttgatct
tcgtggaggccagcgagtattatccagctagataccagtcacatctcatgcttgcagtgg
gtcattcggaaccaggggattgGGAGACGATAGATGACCAGAGGGCCAGA
>Replication_DMS-2_Tyr73Trp
TCGGCATTTTCCTGGCATATCGTCTCCcgattgctcgttgcaattgccagacaggagtgt
attattgtaactcaatgagaaaacacTGGccggtcagtttctcgaaacccagtttgatct
tcgtggaggccagcgagtattatccagctagataccagtcacatctcatgcttgcagtgg
gtcattcggaaccaggggattgGGAGACGATAGATGACCAGAGGGCCAGA
>Replication_DMS-2_Tyr73Val
TCGGCATTTTCCTGGCATATCGTCTCCcgattgctcgttgcaattgccagacaggagtgt
attattgtaactcaatgagaaaacacGTGccggtcagtttctcgaaacccagtttgatct
tcgtggaggccagcgagtattatccagctagataccagtcacatctcatgcttgcagtgg
gtcattcggaaccaggggattgGGAGACGATAGATGACCAGAGGGCCAGA
>Replication_DMS-2_Tyr73Glu
TCGGCATTTTCCTGGCATATCGTCTCCcgattgctcgttgcaattgccagacaggagtgt
attattgtaactcaatgagaaaacacGAAccggtcagtttctcgaaacccagtttgatct
tcgtggaggccagcgagtattatccagctagataccagtcacatctcatgcttgcagtgg
gtcattcggaaccaggggattgGGAGACGATAGATGACCAGAGGGCCAGA
>Replication_DMS-2_Pro74Cys
TCGGCATTTTCCTGGCATATCGTCTCCcgattgctcgttgcaattgccagacaggagtgt
attattgtaactcaatgagaaaacactatTGCgtcagtttctcgaaacccagtttgatct
tcgtggaggccagcgagtattatccagctagataccagtcacatctcatgcttgcagtgg
gtcattcggaaccaggggattgGGAGACGATAGATGACCAGAGGGCCAGA
>Replication_DMS-2_Pro74Asp
TCGGCATTTTCCTGGCATATCGTCTCCcgattgctcgttgcaattgccagacaggagtgt
attattgtaactcaatgagaaaacactatGACgtcagtttctcgaaacccagtttgatct
tcgtggaggccagcgagtattatccagctagataccagtcacatctcatgcttgcagtgg
gtcattcggaaccaggggattgGGAGACGATAGATGACCAGAGGGCCAGA
>Replication_DMS-2_Pro74Ser
TCGGCATTTTCCTGGCATATCGTCTCCcgattgctcgttgcaattgccagacaggagtgt
attattgtaactcaatgagaaaacactatAGTgtcagtttctcgaaacccagtttgatct
tcgtggaggccagcgagtattatccagctagataccagtcacatctcatgcttgcagtgg
gtcattcggaaccaggggattgGGAGACGATAGATGACCAGAGGGCCAGA
>Replication_DMS-2_Pro74Gln
TCGGCATTTTCCTGGCATATCGTCTCCcgattgctcgttgcaattgccagacaggagtgt
attattgtaactcaatgagaaaacactatCAGgtcagtttctcgaaacccagtttgatct
tcgtggaggccagcgagtattatccagctagataccagtcacatctcatgcttgcagtgg
gtcattcggaaccaggggattgGGAGACGATAGATGACCAGAGGGCCAGA
>Replication_DMS-2_Pro74Met
TCGGCATTTTCCTGGCATATCGTCTCCcgattgctcgttgcaattgccagacaggagtgt
attattgtaactcaatgagaaaacactatATGgtcagtttctcgaaacccagtttgatct
tcgtggaggccagcgagtattatccagctagataccagtcacatctcatgcttgcagtgg
gtcattcggaaccaggggattgGGAGACGATAGATGACCAGAGGGCCAGA
>Replication_DMS-2_Pro74Asn
TCGGCATTTTCCTGGCATATCGTCTCCcgattgctcgttgcaattgccagacaggagtgt
attattgtaactcaatgagaaaacactatAATgtcagtttctcgaaacccagtttgatct
tcgtggaggccagcgagtattatccagctagataccagtcacatctcatgcttgcagtgg
gtcattcggaaccaggggattgGGAGACGATAGATGACCAGAGGGCCAGA
>Replication_DMS-2_Pro74Lys
TCGGCATTTTCCTGGCATATCGTCTCCcgattgctcgttgcaattgccagacaggagtgt
attattgtaactcaatgagaaaacactatAAGgtcagtttctcgaaacccagtttgatct
tcgtggaggccagcgagtattatccagctagataccagtcacatctcatgcttgcagtgg
gtcattcggaaccaggggattgGGAGACGATAGATGACCAGAGGGCCAGA
>Replication_DMS-2_Pro74Thr
TCGGCATTTTCCTGGCATATCGTCTCCcgattgctcgttgcaattgccagacaggagtgt
attattgtaactcaatgagaaaacactatACTgtcagtttctcgaaacccagtttgatct
tcgtggaggccagcgagtattatccagctagataccagtcacatctcatgcttgcagtgg
gtcattcggaaccaggggattgGGAGACGATAGATGACCAGAGGGCCAGA
>Replication_DMS-2_Pro74Phe
TCGGCATTTTCCTGGCATATCGTCTCCcgattgctcgttgcaattgccagacaggagtgt
attattgtaactcaatgagaaaacactatTTCgtcagtttctcgaaacccagtttgatct
tcgtggaggccagcgagtattatccagctagataccagtcacatctcatgcttgcagtgg
gtcattcggaaccaggggattgGGAGACGATAGATGACCAGAGGGCCAGA
>Replication_DMS-2_Pro74Ala
TCGGCATTTTCCTGGCATATCGTCTCCcgattgctcgttgcaattgccagacaggagtgt
attattgtaactcaatgagaaaacactatGCCgtcagtttctcgaaacccagtttgatct
tcgtggaggccagcgagtattatccagctagataccagtcacatctcatgcttgcagtgg
gtcattcggaaccaggggattgGGAGACGATAGATGACCAGAGGGCCAGA
>Replication_DMS-2_Pro74Gly
TCGGCATTTTCCTGGCATATCGTCTCCcgattgctcgttgcaattgccagacaggagtgt
attattgtaactcaatgagaaaacactatGGTgtcagtttctcgaaacccagtttgatct
tcgtggaggccagcgagtattatccagctagataccagtcacatctcatgcttgcagtgg
gtcattcggaaccaggggattgGGAGACGATAGATGACCAGAGGGCCAGA
>Replication_DMS-2_Pro74Ile
TCGGCATTTTCCTGGCATATCGTCTCCcgattgctcgttgcaattgccagacaggagtgt
attattgtaactcaatgagaaaacactatATTgtcagtttctcgaaacccagtttgatct
tcgtggaggccagcgagtattatccagctagataccagtcacatctcatgcttgcagtgg
gtcattcggaaccaggggattgGGAGACGATAGATGACCAGAGGGCCAGA
>Replication_DMS-2_Pro74Leu
TCGGCATTTTCCTGGCATATCGTCTCCcgattgctcgttgcaattgccagacaggagtgt
attattgtaactcaatgagaaaacactatCTGgtcagtttctcgaaacccagtttgatct
tcgtggaggccagcgagtattatccagctagataccagtcacatctcatgcttgcagtgg
gtcattcggaaccaggggattgGGAGACGATAGATGACCAGAGGGCCAGA
>Replication_DMS-2_Pro74His
TCGGCATTTTCCTGGCATATCGTCTCCcgattgctcgttgcaattgccagacaggagtgt
attattgtaactcaatgagaaaacactatCATgtcagtttctcgaaacccagtttgatct
tcgtggaggccagcgagtattatccagctagataccagtcacatctcatgcttgcagtgg
gtcattcggaaccaggggattgGGAGACGATAGATGACCAGAGGGCCAGA
>Replication_DMS-2_Pro74Arg
TCGGCATTTTCCTGGCATATCGTCTCCcgattgctcgttgcaattgccagacaggagtgt
attattgtaactcaatgagaaaacactatCGAgtcagtttctcgaaacccagtttgatct
tcgtggaggccagcgagtattatccagctagataccagtcacatctcatgcttgcagtgg
gtcattcggaaccaggggattgGGAGACGATAGATGACCAGAGGGCCAGA
>Replication_DMS-2_Pro74Trp
TCGGCATTTTCCTGGCATATCGTCTCCcgattgctcgttgcaattgccagacaggagtgt
attattgtaactcaatgagaaaacactatTGGgtcagtttctcgaaacccagtttgatct
tcgtggaggccagcgagtattatccagctagataccagtcacatctcatgcttgcagtgg
gtcattcggaaccaggggattgGGAGACGATAGATGACCAGAGGGCCAGA
>Replication_DMS-2_Pro74Val
TCGGCATTTTCCTGGCATATCGTCTCCcgattgctcgttgcaattgccagacaggagtgt
attattgtaactcaatgagaaaacactatGTGgtcagtttctcgaaacccagtttgatct
tcgtggaggccagcgagtattatccagctagataccagtcacatctcatgcttgcagtgg
gtcattcggaaccaggggattgGGAGACGATAGATGACCAGAGGGCCAGA
>Replication_DMS-2_Pro74Glu
TCGGCATTTTCCTGGCATATCGTCTCCcgattgctcgttgcaattgccagacaggagtgt
attattgtaactcaatgagaaaacactatGAGgtcagtttctcgaaacccagtttgatct
tcgtggaggccagcgagtattatccagctagataccagtcacatctcatgcttgcagtgg
gtcattcggaaccaggggattgGGAGACGATAGATGACCAGAGGGCCAGA
>Replication_DMS-2_Pro74Tyr
TCGGCATTTTCCTGGCATATCGTCTCCcgattgctcgttgcaattgccagacaggagtgt
attattgtaactcaatgagaaaacactatTACgtcagtttctcgaaacccagtttgatct
tcgtggaggccagcgagtattatccagctagataccagtcacatctcatgcttgcagtgg
gtcattcggaaccaggggattgGGAGACGATAGATGACCAGAGGGCCAGA
>Replication_DMS-2_Val75Cys
TCGGCATTTTCCTGGCATATCGTCTCCcgattgctcgttgcaattgccagacaggagtgt
attattgtaactcaatgagaaaacactatccgTGCagtttctcgaaacccagtttgatct
tcgtggaggccagcgagtattatccagctagataccagtcacatctcatgcttgcagtgg
gtcattcggaaccaggggattgGGAGACGATAGATGACCAGAGGGCCAGA
>Replication_DMS-2_Val75Asp
TCGGCATTTTCCTGGCATATCGTCTCCcgattgctcgttgcaattgccagacaggagtgt
attattgtaactcaatgagaaaacactatccgGACagtttctcgaaacccagtttgatct
tcgtggaggccagcgagtattatccagctagataccagtcacatctcatgcttgcagtgg
gtcattcggaaccaggggattgGGAGACGATAGATGACCAGAGGGCCAGA
>Replication_DMS-2_Val75Ser
TCGGCATTTTCCTGGCATATCGTCTCCcgattgctcgttgcaattgccagacaggagtgt
attattgtaactcaatgagaaaacactatccgTCCagtttctcgaaacccagtttgatct
tcgtggaggccagcgagtattatccagctagataccagtcacatctcatgcttgcagtgg
gtcattcggaaccaggggattgGGAGACGATAGATGACCAGAGGGCCAGA
>Replication_DMS-2_Val75Gln
TCGGCATTTTCCTGGCATATCGTCTCCcgattgctcgttgcaattgccagacaggagtgt
attattgtaactcaatgagaaaacactatccgCAGagtttctcgaaacccagtttgatct
tcgtggaggccagcgagtattatccagctagataccagtcacatctcatgcttgcagtgg
gtcattcggaaccaggggattgGGAGACGATAGATGACCAGAGGGCCAGA
>Replication_DMS-2_Val75Met
TCGGCATTTTCCTGGCATATCGTCTCCcgattgctcgttgcaattgccagacaggagtgt
attattgtaactcaatgagaaaacactatccgATGagtttctcgaaacccagtttgatct
tcgtggaggccagcgagtattatccagctagataccagtcacatctcatgcttgcagtgg
gtcattcggaaccaggggattgGGAGACGATAGATGACCAGAGGGCCAGA
>Replication_DMS-2_Val75Asn
TCGGCATTTTCCTGGCATATCGTCTCCcgattgctcgttgcaattgccagacaggagtgt
attattgtaactcaatgagaaaacactatccgAACagtttctcgaaacccagtttgatct
tcgtggaggccagcgagtattatccagctagataccagtcacatctcatgcttgcagtgg
gtcattcggaaccaggggattgGGAGACGATAGATGACCAGAGGGCCAGA
>Replication_DMS-2_Val75Pro
TCGGCATTTTCCTGGCATATCGTCTCCcgattgctcgttgcaattgccagacaggagtgt
attattgtaactcaatgagaaaacactatccgCCAagtttctcgaaacccagtttgatct
tcgtggaggccagcgagtattatccagctagataccagtcacatctcatgcttgcagtgg
gtcattcggaaccaggggattgGGAGACGATAGATGACCAGAGGGCCAGA
>Replication_DMS-2_Val75Lys
TCGGCATTTTCCTGGCATATCGTCTCCcgattgctcgttgcaattgccagacaggagtgt
attattgtaactcaatgagaaaacactatccgAAGagtttctcgaaacccagtttgatct
tcgtggaggccagcgagtattatccagctagataccagtcacatctcatgcttgcagtgg
gtcattcggaaccaggggattgGGAGACGATAGATGACCAGAGGGCCAGA
>Replication_DMS-2_Val75Thr
TCGGCATTTTCCTGGCATATCGTCTCCcgattgctcgttgcaattgccagacaggagtgt
attattgtaactcaatgagaaaacactatccgACCagtttctcgaaacccagtttgatct
tcgtggaggccagcgagtattatccagctagataccagtcacatctcatgcttgcagtgg
gtcattcggaaccaggggattgGGAGACGATAGATGACCAGAGGGCCAGA
>Replication_DMS-2_Val75Phe
TCGGCATTTTCCTGGCATATCGTCTCCcgattgctcgttgcaattgccagacaggagtgt
attattgtaactcaatgagaaaacactatccgTTCagtttctcgaaacccagtttgatct
tcgtggaggccagcgagtattatccagctagataccagtcacatctcatgcttgcagtgg
gtcattcggaaccaggggattgGGAGACGATAGATGACCAGAGGGCCAGA
>Replication_DMS-2_Val75Ala
TCGGCATTTTCCTGGCATATCGTCTCCcgattgctcgttgcaattgccagacaggagtgt
attattgtaactcaatgagaaaacactatccgGCGagtttctcgaaacccagtttgatct
tcgtggaggccagcgagtattatccagctagataccagtcacatctcatgcttgcagtgg
gtcattcggaaccaggggattgGGAGACGATAGATGACCAGAGGGCCAGA
>Replication_DMS-2_Val75Gly
TCGGCATTTTCCTGGCATATCGTCTCCcgattgctcgttgcaattgccagacaggagtgt
attattgtaactcaatgagaaaacactatccgGGGagtttctcgaaacccagtttgatct
tcgtggaggccagcgagtattatccagctagataccagtcacatctcatgcttgcagtgg
gtcattcggaaccaggggattgGGAGACGATAGATGACCAGAGGGCCAGA
>Replication_DMS-2_Val75Ile
TCGGCATTTTCCTGGCATATCGTCTCCcgattgctcgttgcaattgccagacaggagtgt
attattgtaactcaatgagaaaacactatccgATAagtttctcgaaacccagtttgatct
tcgtggaggccagcgagtattatccagctagataccagtcacatctcatgcttgcagtgg
gtcattcggaaccaggggattgGGAGACGATAGATGACCAGAGGGCCAGA
>Replication_DMS-2_Val75Leu
TCGGCATTTTCCTGGCATATCGTCTCCcgattgctcgttgcaattgccagacaggagtgt
attattgtaactcaatgagaaaacactatccgCTTagtttctcgaaacccagtttgatct
tcgtggaggccagcgagtattatccagctagataccagtcacatctcatgcttgcagtgg
gtcattcggaaccaggggattgGGAGACGATAGATGACCAGAGGGCCAGA
>Replication_DMS-2_Val75His
TCGGCATTTTCCTGGCATATCGTCTCCcgattgctcgttgcaattgccagacaggagtgt
attattgtaactcaatgagaaaacactatccgCACagtttctcgaaacccagtttgatct
tcgtggaggccagcgagtattatccagctagataccagtcacatctcatgcttgcagtgg
gtcattcggaaccaggggattgGGAGACGATAGATGACCAGAGGGCCAGA
>Replication_DMS-2_Val75Arg
TCGGCATTTTCCTGGCATATCGTCTCCcgattgctcgttgcaattgccagacaggagtgt
attattgtaactcaatgagaaaacactatccgAGAagtttctcgaaacccagtttgatct
tcgtggaggccagcgagtattatccagctagataccagtcacatctcatgcttgcagtgg
gtcattcggaaccaggggattgGGAGACGATAGATGACCAGAGGGCCAGA
>Replication_DMS-2_Val75Trp
TCGGCATTTTCCTGGCATATCGTCTCCcgattgctcgttgcaattgccagacaggagtgt
attattgtaactcaatgagaaaacactatccgTGGagtttctcgaaacccagtttgatct
tcgtggaggccagcgagtattatccagctagataccagtcacatctcatgcttgcagtgg
gtcattcggaaccaggggattgGGAGACGATAGATGACCAGAGGGCCAGA
>Replication_DMS-2_Val75Glu
TCGGCATTTTCCTGGCATATCGTCTCCcgattgctcgttgcaattgccagacaggagtgt
attattgtaactcaatgagaaaacactatccgGAGagtttctcgaaacccagtttgatct
tcgtggaggccagcgagtattatccagctagataccagtcacatctcatgcttgcagtgg
gtcattcggaaccaggggattgGGAGACGATAGATGACCAGAGGGCCAGA
>Replication_DMS-2_Val75Tyr
TCGGCATTTTCCTGGCATATCGTCTCCcgattgctcgttgcaattgccagacaggagtgt
attattgtaactcaatgagaaaacactatccgTATagtttctcgaaacccagtttgatct
tcgtggaggccagcgagtattatccagctagataccagtcacatctcatgcttgcagtgg
gtcattcggaaccaggggattgGGAGACGATAGATGACCAGAGGGCCAGA
>Replication_DMS-2_Ser76Cys
TCGGCATTTTCCTGGCATATCGTCTCCcgattgctcgttgcaattgccagacaggagtgt
attattgtaactcaatgagaaaacactatccggtcTGCttctcgaaacccagtttgatct
tcgtggaggccagcgagtattatccagctagataccagtcacatctcatgcttgcagtgg
gtcattcggaaccaggggattgGGAGACGATAGATGACCAGAGGGCCAGA
>Replication_DMS-2_Ser76Asp
TCGGCATTTTCCTGGCATATCGTCTCCcgattgctcgttgcaattgccagacaggagtgt
attattgtaactcaatgagaaaacactatccggtcGATttctcgaaacccagtttgatct
tcgtggaggccagcgagtattatccagctagataccagtcacatctcatgcttgcagtgg
gtcattcggaaccaggggattgGGAGACGATAGATGACCAGAGGGCCAGA
>Replication_DMS-2_Ser76Gln
TCGGCATTTTCCTGGCATATCGTCTCCcgattgctcgttgcaattgccagacaggagtgt
attattgtaactcaatgagaaaacactatccggtcCAAttctcgaaacccagtttgatct
tcgtggaggccagcgagtattatccagctagataccagtcacatctcatgcttgcagtgg
gtcattcggaaccaggggattgGGAGACGATAGATGACCAGAGGGCCAGA
>Replication_DMS-2_Ser76Met
TCGGCATTTTCCTGGCATATCGTCTCCcgattgctcgttgcaattgccagacaggagtgt
attattgtaactcaatgagaaaacactatccggtcATGttctcgaaacccagtttgatct
tcgtggaggccagcgagtattatccagctagataccagtcacatctcatgcttgcagtgg
gtcattcggaaccaggggattgGGAGACGATAGATGACCAGAGGGCCAGA
>Replication_DMS-2_Ser76Asn
TCGGCATTTTCCTGGCATATCGTCTCCcgattgctcgttgcaattgccagacaggagtgt
attattgtaactcaatgagaaaacactatccggtcAACttctcgaaacccagtttgatct
tcgtggaggccagcgagtattatccagctagataccagtcacatctcatgcttgcagtgg
gtcattcggaaccaggggattgGGAGACGATAGATGACCAGAGGGCCAGA
>Replication_DMS-2_Ser76Pro
TCGGCATTTTCCTGGCATATCGTCTCCcgattgctcgttgcaattgccagacaggagtgt
attattgtaactcaatgagaaaacactatccggtcCCAttctcgaaacccagtttgatct
tcgtggaggccagcgagtattatccagctagataccagtcacatctcatgcttgcagtgg
gtcattcggaaccaggggattgGGAGACGATAGATGACCAGAGGGCCAGA
>Replication_DMS-2_Ser76Lys
TCGGCATTTTCCTGGCATATCGTCTCCcgattgctcgttgcaattgccagacaggagtgt
attattgtaactcaatgagaaaacactatccggtcAAGttctcgaaacccagtttgatct
tcgtggaggccagcgagtattatccagctagataccagtcacatctcatgcttgcagtgg
gtcattcggaaccaggggattgGGAGACGATAGATGACCAGAGGGCCAGA
>Replication_DMS-2_Ser76Thr
TCGGCATTTTCCTGGCATATCGTCTCCcgattgctcgttgcaattgccagacaggagtgt
attattgtaactcaatgagaaaacactatccggtcACAttctcgaaacccagtttgatct
tcgtggaggccagcgagtattatccagctagataccagtcacatctcatgcttgcagtgg
gtcattcggaaccaggggattgGGAGACGATAGATGACCAGAGGGCCAGA
>Replication_DMS-2_Ser76Phe
TCGGCATTTTCCTGGCATATCGTCTCCcgattgctcgttgcaattgccagacaggagtgt
attattgtaactcaatgagaaaacactatccggtcTTCttctcgaaacccagtttgatct
tcgtggaggccagcgagtattatccagctagataccagtcacatctcatgcttgcagtgg
gtcattcggaaccaggggattgGGAGACGATAGATGACCAGAGGGCCAGA
>Replication_DMS-2_Ser76Ala
TCGGCATTTTCCTGGCATATCGTCTCCcgattgctcgttgcaattgccagacaggagtgt
attattgtaactcaatgagaaaacactatccggtcGCAttctcgaaacccagtttgatct
tcgtggaggccagcgagtattatccagctagataccagtcacatctcatgcttgcagtgg
gtcattcggaaccaggggattgGGAGACGATAGATGACCAGAGGGCCAGA
>Replication_DMS-2_Ser76Gly
TCGGCATTTTCCTGGCATATCGTCTCCcgattgctcgttgcaattgccagacaggagtgt
attattgtaactcaatgagaaaacactatccggtcGGCttctcgaaacccagtttgatct
tcgtggaggccagcgagtattatccagctagataccagtcacatctcatgcttgcagtgg
gtcattcggaaccaggggattgGGAGACGATAGATGACCAGAGGGCCAGA
>Replication_DMS-2_Ser76Ile
TCGGCATTTTCCTGGCATATCGTCTCCcgattgctcgttgcaattgccagacaggagtgt
attattgtaactcaatgagaaaacactatccggtcATTttctcgaaacccagtttgatct
tcgtggaggccagcgagtattatccagctagataccagtcacatctcatgcttgcagtgg
gtcattcggaaccaggggattgGGAGACGATAGATGACCAGAGGGCCAGA
>Replication_DMS-2_Ser76Leu
TCGGCATTTTCCTGGCATATCGTCTCCcgattgctcgttgcaattgccagacaggagtgt
attattgtaactcaatgagaaaacactatccggtcCTGttctcgaaacccagtttgatct
tcgtggaggccagcgagtattatccagctagataccagtcacatctcatgcttgcagtgg
gtcattcggaaccaggggattgGGAGACGATAGATGACCAGAGGGCCAGA
>Replication_DMS-2_Ser76His
TCGGCATTTTCCTGGCATATCGTCTCCcgattgctcgttgcaattgccagacaggagtgt
attattgtaactcaatgagaaaacactatccggtcCATttctcgaaacccagtttgatct
tcgtggaggccagcgagtattatccagctagataccagtcacatctcatgcttgcagtgg
gtcattcggaaccaggggattgGGAGACGATAGATGACCAGAGGGCCAGA
>Replication_DMS-2_Ser76Arg
TCGGCATTTTCCTGGCATATCGTCTCCcgattgctcgttgcaattgccagacaggagtgt
attattgtaactcaatgagaaaacactatccggtcCGTttctcgaaacccagtttgatct
tcgtggaggccagcgagtattatccagctagataccagtcacatctcatgcttgcagtgg
gtcattcggaaccaggggattgGGAGACGATAGATGACCAGAGGGCCAGA
>Replication_DMS-2_Ser76Trp
TCGGCATTTTCCTGGCATATCGTCTCCcgattgctcgttgcaattgccagacaggagtgt
attattgtaactcaatgagaaaacactatccggtcTGGttctcgaaacccagtttgatct
tcgtggaggccagcgagtattatccagctagataccagtcacatctcatgcttgcagtgg
gtcattcggaaccaggggattgGGAGACGATAGATGACCAGAGGGCCAGA
>Replication_DMS-2_Ser76Val
TCGGCATTTTCCTGGCATATCGTCTCCcgattgctcgttgcaattgccagacaggagtgt
attattgtaactcaatgagaaaacactatccggtcGTAttctcgaaacccagtttgatct
tcgtggaggccagcgagtattatccagctagataccagtcacatctcatgcttgcagtgg
gtcattcggaaccaggggattgGGAGACGATAGATGACCAGAGGGCCAGA
>Replication_DMS-2_Ser76Glu
TCGGCATTTTCCTGGCATATCGTCTCCcgattgctcgttgcaattgccagacaggagtgt
attattgtaactcaatgagaaaacactatccggtcGAAttctcgaaacccagtttgatct
tcgtggaggccagcgagtattatccagctagataccagtcacatctcatgcttgcagtgg
gtcattcggaaccaggggattgGGAGACGATAGATGACCAGAGGGCCAGA
>Replication_DMS-2_Ser76Tyr
TCGGCATTTTCCTGGCATATCGTCTCCcgattgctcgttgcaattgccagacaggagtgt
attattgtaactcaatgagaaaacactatccggtcTACttctcgaaacccagtttgatct
tcgtggaggccagcgagtattatccagctagataccagtcacatctcatgcttgcagtgg
gtcattcggaaccaggggattgGGAGACGATAGATGACCAGAGGGCCAGA
>Replication_DMS-2_Phe77Cys
TCGGCATTTTCCTGGCATATCGTCTCCcgattgctcgttgcaattgccagacaggagtgt
attattgtaactcaatgagaaaacactatccggtcagtTGTtcgaaacccagtttgatct
tcgtggaggccagcgagtattatccagctagataccagtcacatctcatgcttgcagtgg
gtcattcggaaccaggggattgGGAGACGATAGATGACCAGAGGGCCAGA
>Replication_DMS-2_Phe77Asp
TCGGCATTTTCCTGGCATATCGTCTCCcgattgctcgttgcaattgccagacaggagtgt
attattgtaactcaatgagaaaacactatccggtcagtGACtcgaaacccagtttgatct
tcgtggaggccagcgagtattatccagctagataccagtcacatctcatgcttgcagtgg
gtcattcggaaccaggggattgGGAGACGATAGATGACCAGAGGGCCAGA
>Replication_DMS-2_Phe77Ser
TCGGCATTTTCCTGGCATATCGTCTCCcgattgctcgttgcaattgccagacaggagtgt
attattgtaactcaatgagaaaacactatccggtcagtAGCtcgaaacccagtttgatct
tcgtggaggccagcgagtattatccagctagataccagtcacatctcatgcttgcagtgg
gtcattcggaaccaggggattgGGAGACGATAGATGACCAGAGGGCCAGA
>Replication_DMS-2_Phe77Gln
TCGGCATTTTCCTGGCATATCGTCTCCcgattgctcgttgcaattgccagacaggagtgt
attattgtaactcaatgagaaaacactatccggtcagtCAGtcgaaacccagtttgatct
tcgtggaggccagcgagtattatccagctagataccagtcacatctcatgcttgcagtgg
gtcattcggaaccaggggattgGGAGACGATAGATGACCAGAGGGCCAGA
>Replication_DMS-2_Phe77Met
TCGGCATTTTCCTGGCATATCGTCTCCcgattgctcgttgcaattgccagacaggagtgt
attattgtaactcaatgagaaaacactatccggtcagtATGtcgaaacccagtttgatct
tcgtggaggccagcgagtattatccagctagataccagtcacatctcatgcttgcagtgg
gtcattcggaaccaggggattgGGAGACGATAGATGACCAGAGGGCCAGA
>Replication_DMS-2_Phe77Asn
TCGGCATTTTCCTGGCATATCGTCTCCcgattgctcgttgcaattgccagacaggagtgt
attattgtaactcaatgagaaaacactatccggtcagtAATtcgaaacccagtttgatct
tcgtggaggccagcgagtattatccagctagataccagtcacatctcatgcttgcagtgg
gtcattcggaaccaggggattgGGAGACGATAGATGACCAGAGGGCCAGA
>Replication_DMS-2_Phe77Pro
TCGGCATTTTCCTGGCATATCGTCTCCcgattgctcgttgcaattgccagacaggagtgt
attattgtaactcaatgagaaaacactatccggtcagtCCTtcgaaacccagtttgatct
tcgtggaggccagcgagtattatccagctagataccagtcacatctcatgcttgcagtgg
gtcattcggaaccaggggattgGGAGACGATAGATGACCAGAGGGCCAGA
>Replication_DMS-2_Phe77Lys
TCGGCATTTTCCTGGCATATCGTCTCCcgattgctcgttgcaattgccagacaggagtgt
attattgtaactcaatgagaaaacactatccggtcagtAAAtcgaaacccagtttgatct
tcgtggaggccagcgagtattatccagctagataccagtcacatctcatgcttgcagtgg
gtcattcggaaccaggggattgGGAGACGATAGATGACCAGAGGGCCAGA
>Replication_DMS-2_Phe77Thr
TCGGCATTTTCCTGGCATATCGTCTCCcgattgctcgttgcaattgccagacaggagtgt
attattgtaactcaatgagaaaacactatccggtcagtACAtcgaaacccagtttgatct
tcgtggaggccagcgagtattatccagctagataccagtcacatctcatgcttgcagtgg
gtcattcggaaccaggggattgGGAGACGATAGATGACCAGAGGGCCAGA
>Replication_DMS-2_Phe77Ala
TCGGCATTTTCCTGGCATATCGTCTCCcgattgctcgttgcaattgccagacaggagtgt
attattgtaactcaatgagaaaacactatccggtcagtGCTtcgaaacccagtttgatct
tcgtggaggccagcgagtattatccagctagataccagtcacatctcatgcttgcagtgg
gtcattcggaaccaggggattgGGAGACGATAGATGACCAGAGGGCCAGA
>Replication_DMS-2_Phe77Gly
TCGGCATTTTCCTGGCATATCGTCTCCcgattgctcgttgcaattgccagacaggagtgt
attattgtaactcaatgagaaaacactatccggtcagtGGCtcgaaacccagtttgatct
tcgtggaggccagcgagtattatccagctagataccagtcacatctcatgcttgcagtgg
gtcattcggaaccaggggattgGGAGACGATAGATGACCAGAGGGCCAGA
>Replication_DMS-2_Phe77Ile
TCGGCATTTTCCTGGCATATCGTCTCCcgattgctcgttgcaattgccagacaggagtgt
attattgtaactcaatgagaaaacactatccggtcagtATAtcgaaacccagtttgatct
tcgtggaggccagcgagtattatccagctagataccagtcacatctcatgcttgcagtgg
gtcattcggaaccaggggattgGGAGACGATAGATGACCAGAGGGCCAGA
>Replication_DMS-2_Phe77Leu
TCGGCATTTTCCTGGCATATCGTCTCCcgattgctcgttgcaattgccagacaggagtgt
attattgtaactcaatgagaaaacactatccggtcagtTTGtcgaaacccagtttgatct
tcgtggaggccagcgagtattatccagctagataccagtcacatctcatgcttgcagtgg
gtcattcggaaccaggggattgGGAGACGATAGATGACCAGAGGGCCAGA
>Replication_DMS-2_Phe77His
TCGGCATTTTCCTGGCATATCGTCTCCcgattgctcgttgcaattgccagacaggagtgt
attattgtaactcaatgagaaaacactatccggtcagtCATtcgaaacccagtttgatct
tcgtggaggccagcgagtattatccagctagataccagtcacatctcatgcttgcagtgg
gtcattcggaaccaggggattgGGAGACGATAGATGACCAGAGGGCCAGA
>Replication_DMS-2_Phe77Arg
TCGGCATTTTCCTGGCATATCGTCTCCcgattgctcgttgcaattgccagacaggagtgt
attattgtaactcaatgagaaaacactatccggtcagtCGTtcgaaacccagtttgatct
tcgtggaggccagcgagtattatccagctagataccagtcacatctcatgcttgcagtgg
gtcattcggaaccaggggattgGGAGACGATAGATGACCAGAGGGCCAGA
>Replication_DMS-2_Phe77Trp
TCGGCATTTTCCTGGCATATCGTCTCCcgattgctcgttgcaattgccagacaggagtgt
attattgtaactcaatgagaaaacactatccggtcagtTGGtcgaaacccagtttgatct
tcgtggaggccagcgagtattatccagctagataccagtcacatctcatgcttgcagtgg
gtcattcggaaccaggggattgGGAGACGATAGATGACCAGAGGGCCAGA
>Replication_DMS-2_Phe77Val
TCGGCATTTTCCTGGCATATCGTCTCCcgattgctcgttgcaattgccagacaggagtgt
attattgtaactcaatgagaaaacactatccggtcagtGTAtcgaaacccagtttgatct
tcgtggaggccagcgagtattatccagctagataccagtcacatctcatgcttgcagtgg
gtcattcggaaccaggggattgGGAGACGATAGATGACCAGAGGGCCAGA
>Replication_DMS-2_Phe77Glu
TCGGCATTTTCCTGGCATATCGTCTCCcgattgctcgttgcaattgccagacaggagtgt
attattgtaactcaatgagaaaacactatccggtcagtGAGtcgaaacccagtttgatct
tcgtggaggccagcgagtattatccagctagataccagtcacatctcatgcttgcagtgg
gtcattcggaaccaggggattgGGAGACGATAGATGACCAGAGGGCCAGA
>Replication_DMS-2_Phe77Tyr
TCGGCATTTTCCTGGCATATCGTCTCCcgattgctcgttgcaattgccagacaggagtgt
attattgtaactcaatgagaaaacactatccggtcagtTACtcgaaacccagtttgatct
tcgtggaggccagcgagtattatccagctagataccagtcacatctcatgcttgcagtgg
gtcattcggaaccaggggattgGGAGACGATAGATGACCAGAGGGCCAGA
>Replication_DMS-2_Ser78Cys
TCGGCATTTTCCTGGCATATCGTCTCCcgattgctcgttgcaattgccagacaggagtgt
attattgtaactcaatgagaaaacactatccggtcagtttcTGTaaacccagtttgatct
tcgtggaggccagcgagtattatccagctagataccagtcacatctcatgcttgcagtgg
gtcattcggaaccaggggattgGGAGACGATAGATGACCAGAGGGCCAGA
>Replication_DMS-2_Ser78Asp
TCGGCATTTTCCTGGCATATCGTCTCCcgattgctcgttgcaattgccagacaggagtgt
attattgtaactcaatgagaaaacactatccggtcagtttcGATaaacccagtttgatct
tcgtggaggccagcgagtattatccagctagataccagtcacatctcatgcttgcagtgg
gtcattcggaaccaggggattgGGAGACGATAGATGACCAGAGGGCCAGA
>Replication_DMS-2_Ser78Gln
TCGGCATTTTCCTGGCATATCGTCTCCcgattgctcgttgcaattgccagacaggagtgt
attattgtaactcaatgagaaaacactatccggtcagtttcCAGaaacccagtttgatct
tcgtggaggccagcgagtattatccagctagataccagtcacatctcatgcttgcagtgg
gtcattcggaaccaggggattgGGAGACGATAGATGACCAGAGGGCCAGA
>Replication_DMS-2_Ser78Met
TCGGCATTTTCCTGGCATATCGTCTCCcgattgctcgttgcaattgccagacaggagtgt
attattgtaactcaatgagaaaacactatccggtcagtttcATGaaacccagtttgatct
tcgtggaggccagcgagtattatccagctagataccagtcacatctcatgcttgcagtgg
gtcattcggaaccaggggattgGGAGACGATAGATGACCAGAGGGCCAGA
>Replication_DMS-2_Ser78Asn
TCGGCATTTTCCTGGCATATCGTCTCCcgattgctcgttgcaattgccagacaggagtgt
attattgtaactcaatgagaaaacactatccggtcagtttcAACaaacccagtttgatct
tcgtggaggccagcgagtattatccagctagataccagtcacatctcatgcttgcagtgg
gtcattcggaaccaggggattgGGAGACGATAGATGACCAGAGGGCCAGA
>Replication_DMS-2_Ser78Pro
TCGGCATTTTCCTGGCATATCGTCTCCcgattgctcgttgcaattgccagacaggagtgt
attattgtaactcaatgagaaaacactatccggtcagtttcCCAaaacccagtttgatct
tcgtggaggccagcgagtattatccagctagataccagtcacatctcatgcttgcagtgg
gtcattcggaaccaggggattgGGAGACGATAGATGACCAGAGGGCCAGA
>Replication_DMS-2_Ser78Lys
TCGGCATTTTCCTGGCATATCGTCTCCcgattgctcgttgcaattgccagacaggagtgt
attattgtaactcaatgagaaaacactatccggtcagtttcAAGaaacccagtttgatct
tcgtggaggccagcgagtattatccagctagataccagtcacatctcatgcttgcagtgg
gtcattcggaaccaggggattgGGAGACGATAGATGACCAGAGGGCCAGA
>Replication_DMS-2_Ser78Thr
TCGGCATTTTCCTGGCATATCGTCTCCcgattgctcgttgcaattgccagacaggagtgt
attattgtaactcaatgagaaaacactatccggtcagtttcACAaaacccagtttgatct
tcgtggaggccagcgagtattatccagctagataccagtcacatctcatgcttgcagtgg
gtcattcggaaccaggggattgGGAGACGATAGATGACCAGAGGGCCAGA
>Replication_DMS-2_Ser78Phe
TCGGCATTTTCCTGGCATATCGTCTCCcgattgctcgttgcaattgccagacaggagtgt
attattgtaactcaatgagaaaacactatccggtcagtttcTTTaaacccagtttgatct
tcgtggaggccagcgagtattatccagctagataccagtcacatctcatgcttgcagtgg
gtcattcggaaccaggggattgGGAGACGATAGATGACCAGAGGGCCAGA
>Replication_DMS-2_Ser78Ala
TCGGCATTTTCCTGGCATATCGTCTCCcgattgctcgttgcaattgccagacaggagtgt
attattgtaactcaatgagaaaacactatccggtcagtttcGCCaaacccagtttgatct
tcgtggaggccagcgagtattatccagctagataccagtcacatctcatgcttgcagtgg
gtcattcggaaccaggggattgGGAGACGATAGATGACCAGAGGGCCAGA
>Replication_DMS-2_Ser78Gly
TCGGCATTTTCCTGGCATATCGTCTCCcgattgctcgttgcaattgccagacaggagtgt
attattgtaactcaatgagaaaacactatccggtcagtttcGGAaaacccagtttgatct
tcgtggaggccagcgagtattatccagctagataccagtcacatctcatgcttgcagtgg
gtcattcggaaccaggggattgGGAGACGATAGATGACCAGAGGGCCAGA
>Replication_DMS-2_Ser78Ile
TCGGCATTTTCCTGGCATATCGTCTCCcgattgctcgttgcaattgccagacaggagtgt
attattgtaactcaatgagaaaacactatccggtcagtttcATCaaacccagtttgatct
tcgtggaggccagcgagtattatccagctagataccagtcacatctcatgcttgcagtgg
gtcattcggaaccaggggattgGGAGACGATAGATGACCAGAGGGCCAGA
>Replication_DMS-2_Ser78Leu
TCGGCATTTTCCTGGCATATCGTCTCCcgattgctcgttgcaattgccagacaggagtgt
attattgtaactcaatgagaaaacactatccggtcagtttcCTGaaacccagtttgatct
tcgtggaggccagcgagtattatccagctagataccagtcacatctcatgcttgcagtgg
gtcattcggaaccaggggattgGGAGACGATAGATGACCAGAGGGCCAGA
>Replication_DMS-2_Ser78His
TCGGCATTTTCCTGGCATATCGTCTCCcgattgctcgttgcaattgccagacaggagtgt
attattgtaactcaatgagaaaacactatccggtcagtttcCATaaacccagtttgatct
tcgtggaggccagcgagtattatccagctagataccagtcacatctcatgcttgcagtgg
gtcattcggaaccaggggattgGGAGACGATAGATGACCAGAGGGCCAGA
>Replication_DMS-2_Ser78Arg
TCGGCATTTTCCTGGCATATCGTCTCCcgattgctcgttgcaattgccagacaggagtgt
attattgtaactcaatgagaaaacactatccggtcagtttcCGCaaacccagtttgatct
tcgtggaggccagcgagtattatccagctagataccagtcacatctcatgcttgcagtgg
gtcattcggaaccaggggattgGGAGACGATAGATGACCAGAGGGCCAGA
>Replication_DMS-2_Ser78Trp
TCGGCATTTTCCTGGCATATCGTCTCCcgattgctcgttgcaattgccagacaggagtgt
attattgtaactcaatgagaaaacactatccggtcagtttcTGGaaacccagtttgatct
tcgtggaggccagcgagtattatccagctagataccagtcacatctcatgcttgcagtgg
gtcattcggaaccaggggattgGGAGACGATAGATGACCAGAGGGCCAGA
>Replication_DMS-2_Ser78Val
TCGGCATTTTCCTGGCATATCGTCTCCcgattgctcgttgcaattgccagacaggagtgt
attattgtaactcaatgagaaaacactatccggtcagtttcGTTaaacccagtttgatct
tcgtggaggccagcgagtattatccagctagataccagtcacatctcatgcttgcagtgg
gtcattcggaaccaggggattgGGAGACGATAGATGACCAGAGGGCCAGA
>Replication_DMS-2_Ser78Glu
TCGGCATTTTCCTGGCATATCGTCTCCcgattgctcgttgcaattgccagacaggagtgt
attattgtaactcaatgagaaaacactatccggtcagtttcGAGaaacccagtttgatct
tcgtggaggccagcgagtattatccagctagataccagtcacatctcatgcttgcagtgg
gtcattcggaaccaggggattgGGAGACGATAGATGACCAGAGGGCCAGA
>Replication_DMS-2_Ser78Tyr
TCGGCATTTTCCTGGCATATCGTCTCCcgattgctcgttgcaattgccagacaggagtgt
attattgtaactcaatgagaaaacactatccggtcagtttcTACaaacccagtttgatct
tcgtggaggccagcgagtattatccagctagataccagtcacatctcatgcttgcagtgg
gtcattcggaaccaggggattgGGAGACGATAGATGACCAGAGGGCCAGA
>Replication_DMS-2_Lys79Cys
TCGGCATTTTCCTGGCATATCGTCTCCcgattgctcgttgcaattgccagacaggagtgt
attattgtaactcaatgagaaaacactatccggtcagtttctcgTGTcccagtttgatct
tcgtggaggccagcgagtattatccagctagataccagtcacatctcatgcttgcagtgg
gtcattcggaaccaggggattgGGAGACGATAGATGACCAGAGGGCCAGA
>Replication_DMS-2_Lys79Asp
TCGGCATTTTCCTGGCATATCGTCTCCcgattgctcgttgcaattgccagacaggagtgt
attattgtaactcaatgagaaaacactatccggtcagtttctcgGATcccagtttgatct
tcgtggaggccagcgagtattatccagctagataccagtcacatctcatgcttgcagtgg
gtcattcggaaccaggggattgGGAGACGATAGATGACCAGAGGGCCAGA
>Replication_DMS-2_Lys79Ser
TCGGCATTTTCCTGGCATATCGTCTCCcgattgctcgttgcaattgccagacaggagtgt
attattgtaactcaatgagaaaacactatccggtcagtttctcgTCCcccagtttgatct
tcgtggaggccagcgagtattatccagctagataccagtcacatctcatgcttgcagtgg
gtcattcggaaccaggggattgGGAGACGATAGATGACCAGAGGGCCAGA
>Replication_DMS-2_Lys79Gln
TCGGCATTTTCCTGGCATATCGTCTCCcgattgctcgttgcaattgccagacaggagtgt
attattgtaactcaatgagaaaacactatccggtcagtttctcgCAGcccagtttgatct
tcgtggaggccagcgagtattatccagctagataccagtcacatctcatgcttgcagtgg
gtcattcggaaccaggggattgGGAGACGATAGATGACCAGAGGGCCAGA
>Replication_DMS-2_Lys79Met
TCGGCATTTTCCTGGCATATCGTCTCCcgattgctcgttgcaattgccagacaggagtgt
attattgtaactcaatgagaaaacactatccggtcagtttctcgATGcccagtttgatct
tcgtggaggccagcgagtattatccagctagataccagtcacatctcatgcttgcagtgg
gtcattcggaaccaggggattgGGAGACGATAGATGACCAGAGGGCCAGA
>Replication_DMS-2_Lys79Asn
TCGGCATTTTCCTGGCATATCGTCTCCcgattgctcgttgcaattgccagacaggagtgt
attattgtaactcaatgagaaaacactatccggtcagtttctcgAACcccagtttgatct
tcgtggaggccagcgagtattatccagctagataccagtcacatctcatgcttgcagtgg
gtcattcggaaccaggggattgGGAGACGATAGATGACCAGAGGGCCAGA
>Replication_DMS-2_Lys79Pro
TCGGCATTTTCCTGGCATATCGTCTCCcgattgctcgttgcaattgccagacaggagtgt
attattgtaactcaatgagaaaacactatccggtcagtttctcgCCAcccagtttgatct
tcgtggaggccagcgagtattatccagctagataccagtcacatctcatgcttgcagtgg
gtcattcggaaccaggggattgGGAGACGATAGATGACCAGAGGGCCAGA
>Replication_DMS-2_Lys79Thr
TCGGCATTTTCCTGGCATATCGTCTCCcgattgctcgttgcaattgccagacaggagtgt
attattgtaactcaatgagaaaacactatccggtcagtttctcgACGcccagtttgatct
tcgtggaggccagcgagtattatccagctagataccagtcacatctcatgcttgcagtgg
gtcattcggaaccaggggattgGGAGACGATAGATGACCAGAGGGCCAGA
>Replication_DMS-2_Lys79Phe
TCGGCATTTTCCTGGCATATCGTCTCCcgattgctcgttgcaattgccagacaggagtgt
attattgtaactcaatgagaaaacactatccggtcagtttctcgTTCcccagtttgatct
tcgtggaggccagcgagtattatccagctagataccagtcacatctcatgcttgcagtgg
gtcattcggaaccaggggattgGGAGACGATAGATGACCAGAGGGCCAGA
>Replication_DMS-2_Lys79Ala
TCGGCATTTTCCTGGCATATCGTCTCCcgattgctcgttgcaattgccagacaggagtgt
attattgtaactcaatgagaaaacactatccggtcagtttctcgGCTcccagtttgatct
tcgtggaggccagcgagtattatccagctagataccagtcacatctcatgcttgcagtgg
gtcattcggaaccaggggattgGGAGACGATAGATGACCAGAGGGCCAGA
>Replication_DMS-2_Lys79Gly
TCGGCATTTTCCTGGCATATCGTCTCCcgattgctcgttgcaattgccagacaggagtgt
attattgtaactcaatgagaaaacactatccggtcagtttctcgGGGcccagtttgatct
tcgtggaggccagcgagtattatccagctagataccagtcacatctcatgcttgcagtgg
gtcattcggaaccaggggattgGGAGACGATAGATGACCAGAGGGCCAGA
>Replication_DMS-2_Lys79Ile
TCGGCATTTTCCTGGCATATCGTCTCCcgattgctcgttgcaattgccagacaggagtgt
attattgtaactcaatgagaaaacactatccggtcagtttctcgATCcccagtttgatct
tcgtggaggccagcgagtattatccagctagataccagtcacatctcatgcttgcagtgg
gtcattcggaaccaggggattgGGAGACGATAGATGACCAGAGGGCCAGA
>Replication_DMS-2_Lys79Leu
TCGGCATTTTCCTGGCATATCGTCTCCcgattgctcgttgcaattgccagacaggagtgt
attattgtaactcaatgagaaaacactatccggtcagtttctcgCTCcccagtttgatct
tcgtggaggccagcgagtattatccagctagataccagtcacatctcatgcttgcagtgg
gtcattcggaaccaggggattgGGAGACGATAGATGACCAGAGGGCCAGA
>Replication_DMS-2_Lys79His
TCGGCATTTTCCTGGCATATCGTCTCCcgattgctcgttgcaattgccagacaggagtgt
attattgtaactcaatgagaaaacactatccggtcagtttctcgCACcccagtttgatct
tcgtggaggccagcgagtattatccagctagataccagtcacatctcatgcttgcagtgg
gtcattcggaaccaggggattgGGAGACGATAGATGACCAGAGGGCCAGA
>Replication_DMS-2_Lys79Arg
TCGGCATTTTCCTGGCATATCGTCTCCcgattgctcgttgcaattgccagacaggagtgt
attattgtaactcaatgagaaaacactatccggtcagtttctcgCGCcccagtttgatct
tcgtggaggccagcgagtattatccagctagataccagtcacatctcatgcttgcagtgg
gtcattcggaaccaggggattgGGAGACGATAGATGACCAGAGGGCCAGA
>Replication_DMS-2_Lys79Trp
TCGGCATTTTCCTGGCATATCGTCTCCcgattgctcgttgcaattgccagacaggagtgt
attattgtaactcaatgagaaaacactatccggtcagtttctcgTGGcccagtttgatct
tcgtggaggccagcgagtattatccagctagataccagtcacatctcatgcttgcagtgg
gtcattcggaaccaggggattgGGAGACGATAGATGACCAGAGGGCCAGA
>Replication_DMS-2_Lys79Val
TCGGCATTTTCCTGGCATATCGTCTCCcgattgctcgttgcaattgccagacaggagtgt
attattgtaactcaatgagaaaacactatccggtcagtttctcgGTTcccagtttgatct
tcgtggaggccagcgagtattatccagctagataccagtcacatctcatgcttgcagtgg
gtcattcggaaccaggggattgGGAGACGATAGATGACCAGAGGGCCAGA
>Replication_DMS-2_Lys79Glu
TCGGCATTTTCCTGGCATATCGTCTCCcgattgctcgttgcaattgccagacaggagtgt
attattgtaactcaatgagaaaacactatccggtcagtttctcgGAAcccagtttgatct
tcgtggaggccagcgagtattatccagctagataccagtcacatctcatgcttgcagtgg
gtcattcggaaccaggggattgGGAGACGATAGATGACCAGAGGGCCAGA
>Replication_DMS-2_Lys79Tyr
TCGGCATTTTCCTGGCATATCGTCTCCcgattgctcgttgcaattgccagacaggagtgt
attattgtaactcaatgagaaaacactatccggtcagtttctcgTACcccagtttgatct
tcgtggaggccagcgagtattatccagctagataccagtcacatctcatgcttgcagtgg
gtcattcggaaccaggggattgGGAGACGATAGATGACCAGAGGGCCAGA
>Replication_DMS-2_Pro80Cys
TCGGCATTTTCCTGGCATATCGTCTCCcgattgctcgttgcaattgccagacaggagtgt
attattgtaactcaatgagaaaacactatccggtcagtttctcgaaaTGTagtttgatct
tcgtggaggccagcgagtattatccagctagataccagtcacatctcatgcttgcagtgg
gtcattcggaaccaggggattgGGAGACGATAGATGACCAGAGGGCCAGA
>Replication_DMS-2_Pro80Asp
TCGGCATTTTCCTGGCATATCGTCTCCcgattgctcgttgcaattgccagacaggagtgt
attattgtaactcaatgagaaaacactatccggtcagtttctcgaaaGATagtttgatct
tcgtggaggccagcgagtattatccagctagataccagtcacatctcatgcttgcagtgg
gtcattcggaaccaggggattgGGAGACGATAGATGACCAGAGGGCCAGA
>Replication_DMS-2_Pro80Ser
TCGGCATTTTCCTGGCATATCGTCTCCcgattgctcgttgcaattgccagacaggagtgt
attattgtaactcaatgagaaaacactatccggtcagtttctcgaaaTCGagtttgatct
tcgtggaggccagcgagtattatccagctagataccagtcacatctcatgcttgcagtgg
gtcattcggaaccaggggattgGGAGACGATAGATGACCAGAGGGCCAGA
>Replication_DMS-2_Pro80Gln
TCGGCATTTTCCTGGCATATCGTCTCCcgattgctcgttgcaattgccagacaggagtgt
attattgtaactcaatgagaaaacactatccggtcagtttctcgaaaCAAagtttgatct
tcgtggaggccagcgagtattatccagctagataccagtcacatctcatgcttgcagtgg
gtcattcggaaccaggggattgGGAGACGATAGATGACCAGAGGGCCAGA
>Replication_DMS-2_Pro80Met
TCGGCATTTTCCTGGCATATCGTCTCCcgattgctcgttgcaattgccagacaggagtgt
attattgtaactcaatgagaaaacactatccggtcagtttctcgaaaATGagtttgatct
tcgtggaggccagcgagtattatccagctagataccagtcacatctcatgcttgcagtgg
gtcattcggaaccaggggattgGGAGACGATAGATGACCAGAGGGCCAGA
>Replication_DMS-2_Pro80Asn
TCGGCATTTTCCTGGCATATCGTCTCCcgattgctcgttgcaattgccagacaggagtgt
attattgtaactcaatgagaaaacactatccggtcagtttctcgaaaAACagtttgatct
tcgtggaggccagcgagtattatccagctagataccagtcacatctcatgcttgcagtgg
gtcattcggaaccaggggattgGGAGACGATAGATGACCAGAGGGCCAGA
>Replication_DMS-2_Pro80Lys
TCGGCATTTTCCTGGCATATCGTCTCCcgattgctcgttgcaattgccagacaggagtgt
attattgtaactcaatgagaaaacactatccggtcagtttctcgaaaAAAagtttgatct
tcgtggaggccagcgagtattatccagctagataccagtcacatctcatgcttgcagtgg
gtcattcggaaccaggggattgGGAGACGATAGATGACCAGAGGGCCAGA
>Replication_DMS-2_Pro80Thr
TCGGCATTTTCCTGGCATATCGTCTCCcgattgctcgttgcaattgccagacaggagtgt
attattgtaactcaatgagaaaacactatccggtcagtttctcgaaaACGagtttgatct
tcgtggaggccagcgagtattatccagctagataccagtcacatctcatgcttgcagtgg
gtcattcggaaccaggggattgGGAGACGATAGATGACCAGAGGGCCAGA
>Replication_DMS-2_Pro80Phe
TCGGCATTTTCCTGGCATATCGTCTCCcgattgctcgttgcaattgccagacaggagtgt
attattgtaactcaatgagaaaacactatccggtcagtttctcgaaaTTCagtttgatct
tcgtggaggccagcgagtattatccagctagataccagtcacatctcatgcttgcagtgg
gtcattcggaaccaggggattgGGAGACGATAGATGACCAGAGGGCCAGA
>Replication_DMS-2_Pro80Ala
TCGGCATTTTCCTGGCATATCGTCTCCcgattgctcgttgcaattgccagacaggagtgt
attattgtaactcaatgagaaaacactatccggtcagtttctcgaaaGCAagtttgatct
tcgtggaggccagcgagtattatccagctagataccagtcacatctcatgcttgcagtgg
gtcattcggaaccaggggattgGGAGACGATAGATGACCAGAGGGCCAGA
>Replication_DMS-2_Pro80Gly
TCGGCATTTTCCTGGCATATCGTCTCCcgattgctcgttgcaattgccagacaggagtgt
attattgtaactcaatgagaaaacactatccggtcagtttctcgaaaGGCagtttgatct
tcgtggaggccagcgagtattatccagctagataccagtcacatctcatgcttgcagtgg
gtcattcggaaccaggggattgGGAGACGATAGATGACCAGAGGGCCAGA
>Replication_DMS-2_Pro80Ile
TCGGCATTTTCCTGGCATATCGTCTCCcgattgctcgttgcaattgccagacaggagtgt
attattgtaactcaatgagaaaacactatccggtcagtttctcgaaaATTagtttgatct
tcgtggaggccagcgagtattatccagctagataccagtcacatctcatgcttgcagtgg
gtcattcggaaccaggggattgGGAGACGATAGATGACCAGAGGGCCAGA
>Replication_DMS-2_Pro80Leu
TCGGCATTTTCCTGGCATATCGTCTCCcgattgctcgttgcaattgccagacaggagtgt
attattgtaactcaatgagaaaacactatccggtcagtttctcgaaaCTAagtttgatct
tcgtggaggccagcgagtattatccagctagataccagtcacatctcatgcttgcagtgg
gtcattcggaaccaggggattgGGAGACGATAGATGACCAGAGGGCCAGA
>Replication_DMS-2_Pro80His
TCGGCATTTTCCTGGCATATCGTCTCCcgattgctcgttgcaattgccagacaggagtgt
attattgtaactcaatgagaaaacactatccggtcagtttctcgaaaCACagtttgatct
tcgtggaggccagcgagtattatccagctagataccagtcacatctcatgcttgcagtgg
gtcattcggaaccaggggattgGGAGACGATAGATGACCAGAGGGCCAGA
>Replication_DMS-2_Pro80Arg
TCGGCATTTTCCTGGCATATCGTCTCCcgattgctcgttgcaattgccagacaggagtgt
attattgtaactcaatgagaaaacactatccggtcagtttctcgaaaCGGagtttgatct
tcgtggaggccagcgagtattatccagctagataccagtcacatctcatgcttgcagtgg
gtcattcggaaccaggggattgGGAGACGATAGATGACCAGAGGGCCAGA
>Replication_DMS-2_Pro80Trp
TCGGCATTTTCCTGGCATATCGTCTCCcgattgctcgttgcaattgccagacaggagtgt
attattgtaactcaatgagaaaacactatccggtcagtttctcgaaaTGGagtttgatct
tcgtggaggccagcgagtattatccagctagataccagtcacatctcatgcttgcagtgg
gtcattcggaaccaggggattgGGAGACGATAGATGACCAGAGGGCCAGA
>Replication_DMS-2_Pro80Val
TCGGCATTTTCCTGGCATATCGTCTCCcgattgctcgttgcaattgccagacaggagtgt
attattgtaactcaatgagaaaacactatccggtcagtttctcgaaaGTAagtttgatct
tcgtggaggccagcgagtattatccagctagataccagtcacatctcatgcttgcagtgg
gtcattcggaaccaggggattgGGAGACGATAGATGACCAGAGGGCCAGA
>Replication_DMS-2_Pro80Glu
TCGGCATTTTCCTGGCATATCGTCTCCcgattgctcgttgcaattgccagacaggagtgt
attattgtaactcaatgagaaaacactatccggtcagtttctcgaaaGAGagtttgatct
tcgtggaggccagcgagtattatccagctagataccagtcacatctcatgcttgcagtgg
gtcattcggaaccaggggattgGGAGACGATAGATGACCAGAGGGCCAGA
>Replication_DMS-2_Pro80Tyr
TCGGCATTTTCCTGGCATATCGTCTCCcgattgctcgttgcaattgccagacaggagtgt
attattgtaactcaatgagaaaacactatccggtcagtttctcgaaaTATagtttgatct
tcgtggaggccagcgagtattatccagctagataccagtcacatctcatgcttgcagtgg
gtcattcggaaccaggggattgGGAGACGATAGATGACCAGAGGGCCAGA
>Replication_DMS-2_Ser81Cys
TCGGCATTTTCCTGGCATATCGTCTCCcgattgctcgttgcaattgccagacaggagtgt
attattgtaactcaatgagaaaacactatccggtcagtttctcgaaacccTGTttgatct
tcgtggaggccagcgagtattatccagctagataccagtcacatctcatgcttgcagtgg
gtcattcggaaccaggggattgGGAGACGATAGATGACCAGAGGGCCAGA
>Replication_DMS-2_Ser81Asp
TCGGCATTTTCCTGGCATATCGTCTCCcgattgctcgttgcaattgccagacaggagtgt
attattgtaactcaatgagaaaacactatccggtcagtttctcgaaacccGATttgatct
tcgtggaggccagcgagtattatccagctagataccagtcacatctcatgcttgcagtgg
gtcattcggaaccaggggattgGGAGACGATAGATGACCAGAGGGCCAGA
>Replication_DMS-2_Ser81Gln
TCGGCATTTTCCTGGCATATCGTCTCCcgattgctcgttgcaattgccagacaggagtgt
attattgtaactcaatgagaaaacactatccggtcagtttctcgaaacccCAGttgatct
tcgtggaggccagcgagtattatccagctagataccagtcacatctcatgcttgcagtgg
gtcattcggaaccaggggattgGGAGACGATAGATGACCAGAGGGCCAGA
>Replication_DMS-2_Ser81Met
TCGGCATTTTCCTGGCATATCGTCTCCcgattgctcgttgcaattgccagacaggagtgt
attattgtaactcaatgagaaaacactatccggtcagtttctcgaaacccATGttgatct
tcgtggaggccagcgagtattatccagctagataccagtcacatctcatgcttgcagtgg
gtcattcggaaccaggggattgGGAGACGATAGATGACCAGAGGGCCAGA
>Replication_DMS-2_Ser81Asn
TCGGCATTTTCCTGGCATATCGTCTCCcgattgctcgttgcaattgccagacaggagtgt
attattgtaactcaatgagaaaacactatccggtcagtttctcgaaacccAACttgatct
tcgtggaggccagcgagtattatccagctagataccagtcacatctcatgcttgcagtgg
gtcattcggaaccaggggattgGGAGACGATAGATGACCAGAGGGCCAGA
>Replication_DMS-2_Ser81Pro
TCGGCATTTTCCTGGCATATCGTCTCCcgattgctcgttgcaattgccagacaggagtgt
attattgtaactcaatgagaaaacactatccggtcagtttctcgaaacccCCAttgatct
tcgtggaggccagcgagtattatccagctagataccagtcacatctcatgcttgcagtgg
gtcattcggaaccaggggattgGGAGACGATAGATGACCAGAGGGCCAGA
>Replication_DMS-2_Ser81Lys
TCGGCATTTTCCTGGCATATCGTCTCCcgattgctcgttgcaattgccagacaggagtgt
attattgtaactcaatgagaaaacactatccggtcagtttctcgaaacccAAAttgatct
tcgtggaggccagcgagtattatccagctagataccagtcacatctcatgcttgcagtgg
gtcattcggaaccaggggattgGGAGACGATAGATGACCAGAGGGCCAGA
>Replication_DMS-2_Ser81Thr
TCGGCATTTTCCTGGCATATCGTCTCCcgattgctcgttgcaattgccagacaggagtgt
attattgtaactcaatgagaaaacactatccggtcagtttctcgaaacccACAttgatct
tcgtggaggccagcgagtattatccagctagataccagtcacatctcatgcttgcagtgg
gtcattcggaaccaggggattgGGAGACGATAGATGACCAGAGGGCCAGA
>Replication_DMS-2_Ser81Phe
TCGGCATTTTCCTGGCATATCGTCTCCcgattgctcgttgcaattgccagacaggagtgt
attattgtaactcaatgagaaaacactatccggtcagtttctcgaaacccTTCttgatct
tcgtggaggccagcgagtattatccagctagataccagtcacatctcatgcttgcagtgg
gtcattcggaaccaggggattgGGAGACGATAGATGACCAGAGGGCCAGA
>Replication_DMS-2_Ser81Ala
TCGGCATTTTCCTGGCATATCGTCTCCcgattgctcgttgcaattgccagacaggagtgt
attattgtaactcaatgagaaaacactatccggtcagtttctcgaaacccGCCttgatct
tcgtggaggccagcgagtattatccagctagataccagtcacatctcatgcttgcagtgg
gtcattcggaaccaggggattgGGAGACGATAGATGACCAGAGGGCCAGA
>Replication_DMS-2_Ser81Gly
TCGGCATTTTCCTGGCATATCGTCTCCcgattgctcgttgcaattgccagacaggagtgt
attattgtaactcaatgagaaaacactatccggtcagtttctcgaaacccGGGttgatct
tcgtggaggccagcgagtattatccagctagataccagtcacatctcatgcttgcagtgg
gtcattcggaaccaggggattgGGAGACGATAGATGACCAGAGGGCCAGA
>Replication_DMS-2_Ser81Ile
TCGGCATTTTCCTGGCATATCGTCTCCcgattgctcgttgcaattgccagacaggagtgt
attattgtaactcaatgagaaaacactatccggtcagtttctcgaaacccATCttgatct
tcgtggaggccagcgagtattatccagctagataccagtcacatctcatgcttgcagtgg
gtcattcggaaccaggggattgGGAGACGATAGATGACCAGAGGGCCAGA
>Replication_DMS-2_Ser81Leu
TCGGCATTTTCCTGGCATATCGTCTCCcgattgctcgttgcaattgccagacaggagtgt
attattgtaactcaatgagaaaacactatccggtcagtttctcgaaacccCTAttgatct
tcgtggaggccagcgagtattatccagctagataccagtcacatctcatgcttgcagtgg
gtcattcggaaccaggggattgGGAGACGATAGATGACCAGAGGGCCAGA
>Replication_DMS-2_Ser81His
TCGGCATTTTCCTGGCATATCGTCTCCcgattgctcgttgcaattgccagacaggagtgt
attattgtaactcaatgagaaaacactatccggtcagtttctcgaaacccCACttgatct
tcgtggaggccagcgagtattatccagctagataccagtcacatctcatgcttgcagtgg
gtcattcggaaccaggggattgGGAGACGATAGATGACCAGAGGGCCAGA
>Replication_DMS-2_Ser81Arg
TCGGCATTTTCCTGGCATATCGTCTCCcgattgctcgttgcaattgccagacaggagtgt
attattgtaactcaatgagaaaacactatccggtcagtttctcgaaacccAGAttgatct
tcgtggaggccagcgagtattatccagctagataccagtcacatctcatgcttgcagtgg
gtcattcggaaccaggggattgGGAGACGATAGATGACCAGAGGGCCAGA
>Replication_DMS-2_Ser81Trp
TCGGCATTTTCCTGGCATATCGTCTCCcgattgctcgttgcaattgccagacaggagtgt
attattgtaactcaatgagaaaacactatccggtcagtttctcgaaacccTGGttgatct
tcgtggaggccagcgagtattatccagctagataccagtcacatctcatgcttgcagtgg
gtcattcggaaccaggggattgGGAGACGATAGATGACCAGAGGGCCAGA
>Replication_DMS-2_Ser81Val
TCGGCATTTTCCTGGCATATCGTCTCCcgattgctcgttgcaattgccagacaggagtgt
attattgtaactcaatgagaaaacactatccggtcagtttctcgaaacccGTAttgatct
tcgtggaggccagcgagtattatccagctagataccagtcacatctcatgcttgcagtgg
gtcattcggaaccaggggattgGGAGACGATAGATGACCAGAGGGCCAGA
>Replication_DMS-2_Ser81Glu
TCGGCATTTTCCTGGCATATCGTCTCCcgattgctcgttgcaattgccagacaggagtgt
attattgtaactcaatgagaaaacactatccggtcagtttctcgaaacccGAGttgatct
tcgtggaggccagcgagtattatccagctagataccagtcacatctcatgcttgcagtgg
gtcattcggaaccaggggattgGGAGACGATAGATGACCAGAGGGCCAGA
>Replication_DMS-2_Ser81Tyr
TCGGCATTTTCCTGGCATATCGTCTCCcgattgctcgttgcaattgccagacaggagtgt
attattgtaactcaatgagaaaacactatccggtcagtttctcgaaacccTATttgatct
tcgtggaggccagcgagtattatccagctagataccagtcacatctcatgcttgcagtgg
gtcattcggaaccaggggattgGGAGACGATAGATGACCAGAGGGCCAGA
>Replication_DMS-2_Leu82Cys
TCGGCATTTTCCTGGCATATCGTCTCCcgattgctcgttgcaattgccagacaggagtgt
attattgtaactcaatgagaaaacactatccggtcagtttctcgaaacccagtTGCatct
tcgtggaggccagcgagtattatccagctagataccagtcacatctcatgcttgcagtgg
gtcattcggaaccaggggattgGGAGACGATAGATGACCAGAGGGCCAGA
>Replication_DMS-2_Leu82Asp
TCGGCATTTTCCTGGCATATCGTCTCCcgattgctcgttgcaattgccagacaggagtgt
attattgtaactcaatgagaaaacactatccggtcagtttctcgaaacccagtGATatct
tcgtggaggccagcgagtattatccagctagataccagtcacatctcatgcttgcagtgg
gtcattcggaaccaggggattgGGAGACGATAGATGACCAGAGGGCCAGA
>Replication_DMS-2_Leu82Ser
TCGGCATTTTCCTGGCATATCGTCTCCcgattgctcgttgcaattgccagacaggagtgt
attattgtaactcaatgagaaaacactatccggtcagtttctcgaaacccagtAGCatct
tcgtggaggccagcgagtattatccagctagataccagtcacatctcatgcttgcagtgg
gtcattcggaaccaggggattgGGAGACGATAGATGACCAGAGGGCCAGA
>Replication_DMS-2_Leu82Gln
TCGGCATTTTCCTGGCATATCGTCTCCcgattgctcgttgcaattgccagacaggagtgt
attattgtaactcaatgagaaaacactatccggtcagtttctcgaaacccagtCAAatct
tcgtggaggccagcgagtattatccagctagataccagtcacatctcatgcttgcagtgg
gtcattcggaaccaggggattgGGAGACGATAGATGACCAGAGGGCCAGA
>Replication_DMS-2_Leu82Met
TCGGCATTTTCCTGGCATATCGTCTCCcgattgctcgttgcaattgccagacaggagtgt
attattgtaactcaatgagaaaacactatccggtcagtttctcgaaacccagtATGatct
tcgtggaggccagcgagtattatccagctagataccagtcacatctcatgcttgcagtgg
gtcattcggaaccaggggattgGGAGACGATAGATGACCAGAGGGCCAGA
>Replication_DMS-2_Leu82Asn
TCGGCATTTTCCTGGCATATCGTCTCCcgattgctcgttgcaattgccagacaggagtgt
attattgtaactcaatgagaaaacactatccggtcagtttctcgaaacccagtAATatct
tcgtggaggccagcgagtattatccagctagataccagtcacatctcatgcttgcagtgg
gtcattcggaaccaggggattgGGAGACGATAGATGACCAGAGGGCCAGA
>Replication_DMS-2_Leu82Pro
TCGGCATTTTCCTGGCATATCGTCTCCcgattgctcgttgcaattgccagacaggagtgt
attattgtaactcaatgagaaaacactatccggtcagtttctcgaaacccagtCCCatct
tcgtggaggccagcgagtattatccagctagataccagtcacatctcatgcttgcagtgg
gtcattcggaaccaggggattgGGAGACGATAGATGACCAGAGGGCCAGA
[truncated: 6,279,316 more chars]
