# Supplementary material for: Deep mutation, insertion and deletion scanning across the Enterovirus A proteome reveals constraints shaping viral evolution
Source: Nat Microbiol. 2024 Nov 28;10(1):158–68. doi: 10.1038/s41564-024-01871-y (PMC11726453; doi:10.1038/s41564-024-01871-y)
Supplement: Supplementary file 12 — Contains sequences necessary for generation of 5 AA insertion libraries from the insertional handle library. [file 41564_2024_1871_MOESM12_ESM.fasta]

>Ala_1a_BsMBI flanked
GTAAAACGACGGCCAGaCGTCTCagcgggGCTgggagcGAGACGaCAGGAAACAGCTATGAC
>Gly_1a_BsMBI flanked
GTAAAACGACGGCCAGaCGTCTCagcgggGGTgggagcGAGACGaCAGGAAACAGCTATGAC
>His_1a_BsMBI flanked
GTAAAACGACGGCCAGaCGTCTCagcgggcacgggagcGAGACGaCAGGAAACAGCTATGAC
>Ile_1a_BsMBI flanked
GTAAAACGACGGCCAGaCGTCTCagcgggATTgggagcGAGACGaCAGGAAACAGCTATGAC
>Leu_1a_BsMBI flanked
GTAAAACGACGGCCAGaCGTCTCagcgggttggggagcGAGACGaCAGGAAACAGCTATGAC
>Lys_1a_BsMBI flanked
GTAAAACGACGGCCAGaCGTCTCagcgggAAGgggagcGAGACGaCAGGAAACAGCTATGAC
>Met_1a_BsMBI flanked
GTAAAACGACGGCCAGaCGTCTCagcgggATGgggagcGAGACGaCAGGAAACAGCTATGAC
>Phe1a_BsMBI flanked
GTAAAACGACGGCCAGaCGTCTCagcgggttcgggagcGAGACGaCAGGAAACAGCTATGAC
>Pro_1a_BsMBI flanked
GTAAAACGACGGCCAGaCGTCTCagcgggCCAgggagcGAGACGaCAGGAAACAGCTATGAC
>Ser_1a_BsMBI flanked
GTAAAACGACGGCCAGaCGTCTCagcgggAGTgggagcGAGACGaCAGGAAACAGCTATGAC
>Thr_1a_BsMBI flanked
GTAAAACGACGGCCAGaCGTCTCagcgggACCgggagcGAGACGaCAGGAAACAGCTATGAC
>Trp_1a_BsMBI flanked
GTAAAACGACGGCCAGaCGTCTCagcgggTGGgggagcGAGACGaCAGGAAACAGCTATGAC
>Tyr_1a_BsMBI flanked
GTAAAACGACGGCCAGaCGTCTCagcgggtacgggagcGAGACGaCAGGAAACAGCTATGAC
>Val_1a_BsMBI flanked
GTAAAACGACGGCCAGaCGTCTCagcgggGTGgggagcGAGACGaCAGGAAACAGCTATGAC
>Cys_1a_BsMBI flanked
GTAAAACGACGGCCAGaCGTCTCagcgggTGCgggagcGAGACGaCAGGAAACAGCTATGAC
>Asp_1a_BsMBI flanked
GTAAAACGACGGCCAGaCGTCTCagcgggGATgggagcGAGACGaCAGGAAACAGCTATGAC
>Asn_1a_BsMBI flanked
GTAAAACGACGGCCAGaCGTCTCagcgggAACgggagcGAGACGaCAGGAAACAGCTATGAC
>Arg_1a_BsMBI flanked
GTAAAACGACGGCCAGaCGTCTCagcgggAGAgggagcGAGACGaCAGGAAACAGCTATGAC
>Gln_1a_BsMBI flanked
GTAAAACGACGGCCAGaCGTCTCagcgggCAAgggagcGAGACGaCAGGAAACAGCTATGAC
>Glu_1a_BsMBI flanked
GTAAAACGACGGCCAGaCGTCTCagcgggGAGgggagcGAGACGaCAGGAAACAGCTATGAC
