# Supplementary material for: Deep mutation, insertion and deletion scanning across the Enterovirus A proteome reveals constraints shaping viral evolution
Source: Nat Microbiol. 2024 Nov 28;10(1):158–68. doi: 10.1038/s41564-024-01871-y (PMC11726453; doi:10.1038/s41564-024-01871-y)
Supplement: Supplementary file 13 — Supplementary data supporting Supplementary Fig. 1. [file 41564_2024_1871_MOESM13_ESM.xlsx]

## Sheet: SIFig1C,E,F
Insertion_Position	Count
1	403
2	499
3	445
4	354
5	307
6	443
7	433
8	324
9	366
10	323
11	303
12	280
13	276
14	303
15	261
16	268
17	214
18	190
19	198
20	223
21	195
22	188
23	249
24	166
25	205
26	232
27	167
28	144
29	179
30	151
31	161
32	179
33	228
34	141
35	207
36	207
37	217
38	228
39	193
40	189
41	210
42	194
43	201
44	285
45	191
46	222
47	180
48	187
49	170
50	154
51	212
52	189
53	196
54	126
55	142
56	171
57	161
58	135
59	139
60	190
61	207
62	204
63	163
64	208
65	200
66	161
67	138
68	197
69	146
70	155
71	183
72	191
73	166
74	161
75	202
76	199
77	206
78	657
79	626
80	538
81	635
82	379
83	481
84	314
85	346
86	392
87	415
88	371
89	353
90	289
91	321
92	344
93	375
94	315
95	267
96	287
97	279
98	306
99	328
100	292
101	226
102	224
103	352
104	292
105	231
106	231
107	260
108	315
109	313
110	195
111	292
112	178
113	250
114	244
115	197
116	217
117	186
118	173
119	234
120	214
121	179
122	153
123	232
124	237
125	201
126	272
127	208
128	208
129	231
130	292
131	129
132	313
133	322
134	188
135	246
136	233
137	223
138	202
139	200
140	182
141	214
142	119
143	170
144	178
145	247
146	116
147	213
148	158
149	179
150	103
151	310
152	284
153	175
154	211
155	212
156	214
157	226
158	498
159	331
160	306
161	292
162	321
163	395
164	332
165	243
166	304
167	355
168	314
169	544
170	369
171	501
172	385
173	339
174	230
175	356
176	349
177	349
178	408
179	391
180	346
181	472
182	460
183	410
184	510
185	282
186	312
187	428
188	291
189	320
190	304
191	301
192	349
193	279
194	341
195	356
196	287
197	296
198	417
199	338
200	329
201	480
202	216
203	348
204	365
205	312
206	314
207	365
208	313
209	274
210	474
211	348
212	427
213	272
214	498
215	431
216	318
217	321
218	224
219	246
220	193
221	391
222	251
223	430
224	254
225	252
226	360
227	361
228	300
229	214
230	382
231	368
232	287
233	397
234	354
235	341
236	265
237	265
238	243
239	284
240	315
241	276
242	303
243	264
244	242
245	341
246	227
247	241
248	299
249	183
250	210
251	221
252	185
253	204
254	219
255	182
256	179
257	166
258	199
259	228
260	159
261	225
262	237
263	144
264	170
265	222
266	252
267	185
268	190
269	163
270	251
271	273
272	214
273	367
274	234
275	177
276	229
277	237
278	291
279	197
280	182
281	210
282	205
283	222
284	197
285	159
286	215
287	170
288	144
289	211
290	146
291	150
292	214
293	194
294	217
295	258
296	210
297	141
298	151
299	193
300	224
301	336
302	201
303	277
304	164
305	131
306	169
307	212
308	259
309	269
310	266
311	166
312	232
313	116
314	142
315	278
316	415
317	342
318	246
319	366
320	199
321	277
322	278
323	294
324	286
325	300
326	240
327	335
328	169
329	295
330	164
331	217
332	206
333	217
334	224
335	164
336	155
337	136
338	248
339	225
340	235
341	189
342	174
343	175
344	186
345	156
346	185
347	200
348	139
349	197
350	224
351	169
352	262
353	115
354	197
355	131
356	128
357	143
358	193
359	204
360	155
361	164
362	269
363	142
364	164
365	156
366	174
367	182
368	138
369	152
370	268
371	183
372	184
373	189
374	160
375	151
376	215
377	163
378	206
379	128
380	155
381	157
382	114
383	156
384	191
385	165
386	158
387	306
388	219
389	261
390	172
391	213
392	318
393	297
394	494
395	372
396	413
397	299
398	413
399	303
400	256
401	306
402	321
403	436
404	292
405	372
406	342
407	366
408	317
409	456
410	410
411	443
412	557
413	469
414	432
415	394
416	287
417	238
418	453
419	322
420	480
421	340
422	226
423	401
424	399
425	407
426	291
427	415
428	370
429	353
430	347
431	311
432	312
433	432
434	337
435	292
436	415
437	328
438	213
439	411
440	414
441	355
442	454
443	312
444	435
445	413
446	348
447	417
448	370
449	402
450	337
451	400
452	342
453	350
454	381
455	263
456	351
457	368
458	568
459	333
460	376
461	341
462	351
463	327
464	242
465	155
466	274
467	329
468	353
469	225
470	288
471	76
472	89
473	107
474	273
475	197
476	320
477	490
478	441
479	365
480	403
481	491
482	263
483	389
484	397
485	262
486	265
487	358
488	370
489	338
490	285
491	303
492	279
493	276
494	278
495	333
496	276
497	286
498	281
499	305
500	332
501	365
502	392
503	288
504	288
505	302
506	237
507	334
508	273
509	309
510	270
511	377
512	298
513	318
514	305
515	214
516	289
517	242
518	285
519	229
520	196
521	313
522	211
523	196
524	241
525	265
526	290
527	263
528	184
529	272
530	263
531	225
532	293
533	270
534	274
535	307
536	337
537	298
538	316
539	247
540	258
541	406
542	273
543	302
544	275
545	298
546	313
547	287
548	381
549	273
550	267
551	320
552	289
553	468
554	337
555	373
556	317
557	301
558	368
559	440
560	269
561	266
562	190
563	251
564	222
565	222
566	220
567	296
568	695
569	239
570	235
571	181
572	159
573	231
574	224
575	337
576	205
577	199
578	213
579	98
580	114
581	163
582	178
583	183
584	189
585	266
586	195
587	301
588	226
589	318
590	82
591	191
592	168
593	178
594	200
595	201
596	178
597	184
598	183
599	128
600	192
601	199
602	256
603	97
604	281
605	113
606	234
607	238
608	210
609	170
610	233
611	173
612	135
613	148
614	255
615	177
616	155
617	222
618	290
619	143
620	253
621	288
622	241
623	330
624	177
625	197
626	304
627	292
628	385
629	406
630	376
631	381
632	223
633	382
634	291
635	295
636	258
637	274
638	328
639	284
640	280
641	270
642	255
643	340
644	310
645	326
646	229
647	311
648	219
649	254
650	268
651	288
652	239
653	192
654	229
655	193
656	268
657	221
658	195
659	155
660	280
661	149
662	189
663	193
664	228
665	129
666	235
667	156
668	227
669	211
670	197
671	211
672	145
673	235
674	187
675	207
676	246
677	209
678	231
679	229
680	195
681	248
682	202
683	205
684	199
685	243
686	193
687	161
688	177
689	172
690	125
691	271
692	172
693	202
694	248
695	125
696	95
697	198
698	286
699	168
700	198
701	188
702	149
703	260
704	178
705	171
706	209
707	258
708	889
709	239
710	474
711	172
712	212
713	334
714	383
715	65
716	265
717	130
718	178
719	251
720	94
721	774
722	280
723	355
724	96
725	416
726	88
727	218
728	261
729	151
730	155
731	80
732	178
733	315
734	250
735	147
736	136
737	203
738	105
739	300
740	88
741	145
742	74
743	219
744	173
745	159
746	221
747	285
748	210
749	137
750	166
751	94
752	219
753	97
754	118
755	156
756	122
757	57
758	109
759	196
760	189
761	56
762	244
763	71
764	157
765	185
766	39
767	143
768	73
769	144
770	567
771	349
772	316
773	211
774	256
775	145
776	82
777	561
778	168
779	496
780	425
781	202
782	349
783	201
784	178
785	250
786	273
787	376
788	298
789	231
790	198
791	217
792	302
793	230
794	206
795	295
796	219
797	206
798	288
799	187
800	231
801	210
802	234
803	137
804	211
805	202
806	153
807	129
808	274
809	218
810	199
811	227
812	156
813	174
814	204
815	162
816	161
817	153
818	186
819	169
820	223
821	206
822	173
823	156
824	244
825	217
826	203
827	153
828	144
829	199
830	159
831	159
832	219
833	134
834	140
835	170
836	232
837	251
838	179
839	170
840	285
841	216
842	177
843	180
844	190
845	269
846	246
847	236
848	185
849	144
850	120
851	70
852	125
853	239
854	220
855	123
856	119
857	227
858	166
859	90
860	146
861	93
862	133
863	125
864	147
865	118
866	154
867	144
868	106
869	119
870	106
871	267
872	240
873	116
874	108
875	91
876	91
877	128
878	104
879	138
880	121
881	108
882	138
883	106
884	94
885	112
886	84
887	100
888	84
889	109
890	90
891	78
892	64
893	115
894	90
895	91
896	74
897	89
898	76
899	115
900	90
901	57
902	85
903	86
904	91
905	141
906	192
907	187
908	124
909	97
910	207
911	136
912	175
913	144
914	201
915	137
916	144
917	310
918	430
919	439
920	631
921	482
922	546
923	403
924	564
925	419
926	112
927	88
928	130
929	154
930	115
931	180
932	197
933	106
934	100
935	217
936	365
937	146
938	114
939	200
940	241
941	174
942	228
943	277
944	283
945	285
946	270
947	314
948	276
949	293
950	275
951	223
952	267
953	254
954	283
955	267
956	290
957	240
958	234
959	247
960	204
961	195
962	172
963	170
964	159
965	153
966	165
967	135
968	183
969	142
970	174
971	211
972	184
973	197
974	219
975	229
976	220
977	167
978	199
979	169
980	171
981	196
982	114
983	138
984	141
985	141
986	118
987	199
988	156
989	225
990	192
991	186
992	172
993	167
994	193
995	147
996	188
997	224
998	200
999	182
1000	230
1001	224
1002	185
1003	216
1004	162
1005	221
1006	192
1007	156
1008	164
1009	266
1010	279
1011	238
1012	277
1013	239
1014	232
1015	201
1016	239
1017	171
1018	121
1019	269
1020	152
1021	169
1022	149
1023	97
1024	121
1025	77
1026	131
1027	183
1028	114
1029	159
1030	157
1031	168
1032	131
1033	137
1034	135
1035	155
1036	153
1037	168
1038	180
1039	110
1040	146
1041	139
1042	168
1043	132
1044	99
1045	135
1046	194
1047	131
1048	167
1049	165
1050	109
1051	162
1052	191
1053	121
1054	162
1055	167
1056	191
1057	173
1058	108
1059	155
1060	38
1061	112
1062	42
1063	63
1064	109
1065	108
1066	114
1067	122
1068	139
1069	145
1070	160
1071	170
1072	150
1073	115
1074	95
1075	156
1076	120
1077	109
1078	161
1079	179
1080	163
1081	175
1082	77
1083	105
1084	177
1085	125
1086	119
1087	102
1088	129
1089	108
1090	141
1091	128
1092	86
1093	70
1094	144
1095	137
1096	109
1097	221
1098	254
1099	237
1100	204
1101	231
1102	193
1103	208
1104	217
1105	165
1106	219
1107	167
1108	186
1109	161
1110	155
1111	251
1112	229
1113	234
1114	187
1115	211
1116	234
1117	260
1118	186
1119	157
1120	153
1121	140
1122	176
1123	178
1124	175
1125	251
1126	130
1127	192
1128	208
1129	261
1130	174
1131	157
1132	238
1133	214
1134	191
1135	227
1136	207
1137	279
1138	244
1139	222
1140	214
1141	238
1142	227
1143	197
1144	211
1145	173
1146	220
1147	173
1148	158
1149	156
1150	169
1151	154
1152	231
1153	216
1154	141
1155	203
1156	195
1157	151
1158	188
1159	196
1160	227
1161	195
1162	188
1163	145
1164	231
1165	195
1166	200
1167	191
1168	193
1169	226
1170	235
1171	267
1172	221
1173	189
1174	136
1175	187
1176	189
1177	236
1178	179
1179	231
1180	205
1181	208
1182	220
1183	239
1184	186
1185	218
1186	195
1187	252
1188	217
1189	225
1190	232
1191	228
1192	200
1193	152
1194	183
1195	190
1196	139
1197	174
1198	196
1199	156
1200	144
1201	134
1202	156
1203	212
1204	190
1205	248
1206	196
1207	216
1208	194
1209	228
1210	200
1211	162
1212	180
1213	146
1214	209
1215	200
1216	218
1217	260
1218	231
1219	233
1220	254
1221	225
1222	265
1223	315
1224	381
1225	367
1226	467
1227	214
1228	192
1229	255
1230	209
1231	209
1232	223
1233	122
1234	169
1235	122
1236	173
1237	153
1238	210
1239	235
1240	305
1241	265
1242	279
1243	235
1244	172
1245	229
1246	278
1247	249
1248	186
1249	221
1250	144
1251	188
1252	208
1253	298
1254	49
1255	201
1256	248
1257	261
1258	326
1259	317
1260	287
1261	290
1262	250
1263	235
1264	284
1265	248
1266	266
1267	276
1268	226
1269	336
1270	253
1271	327
1272	287
1273	283
1274	279
1275	246
1276	301
1277	306
1278	225
1279	279
1280	319
1281	194
1282	191
1283	289
1284	208
1285	195
1286	203
1287	190
1288	203
1289	190
1290	212
1291	210
1292	293
1293	212
1294	223
1295	230
1296	225
1297	219
1298	243
1299	226
1300	227
1301	172
1302	167
1303	250
1304	200
1305	235
1306	272
1307	307
1308	231
1309	244
1310	295
1311	196
1312	261
1313	260
1314	253
1315	180
1316	242
1317	222
1318	157
1319	218
1320	316
1321	15
1322	228
1323	215
1324	226
1325	170
1326	198
1327	264
1328	280
1329	251
1330	150
1331	128
1332	90
1333	268
1334	246
1335	255
1336	230
1337	274
1338	223
1339	237
1340	257
1341	286
1342	24
1343	345
1344	235
1345	253
1346	232
1347	197
1348	294
1349	227
1350	301
1351	254
1352	255
1353	252
1354	272
1355	216
1356	197
1357	202
1358	276
1359	250
1360	306
1361	250
1362	264
1363	232
1364	231
1365	205
1366	215
1367	215
1368	271
1369	219
1370	209
1371	213
1372	208
1373	265
1374	193
1375	182
1376	235
1377	266
1378	219
1379	277
1380	239
1381	284
1382	246
1383	246
1384	211
1385	213
1386	223
1387	268
1388	243
1389	239
1390	238
1391	198
1392	210
1393	213
1394	226
1395	242
1396	218
1397	271
1398	293
1399	216
1400	277
1401	223
1402	179
1403	238
1404	233
1405	225
1406	181
1407	125
1408	24
1409	133
1410	201
1411	212
1412	241
1413	183
1414	153
1415	209
1416	169
1417	150
1418	155
1419	173
1420	174
1421	174
1422	214
1423	206
1424	211
1425	223
1426	229
1427	208
1428	139
1429	157
1430	223
1431	159
1432	134
1433	168
1434	176
1435	128
1436	99
1437	111
1438	114
1439	75
1440	118
1441	124
1442	212
1443	194
1444	218
1445	208
1446	203
1447	181
1448	194
1449	209
1450	192
1451	238
1452	193
1453	180
1454	248
1455	197
1456	219
1457	246
1458	268
1459	221
1460	248
1461	281
1462	244
1463	228
1464	202
1465	220
1466	257
1467	207
1468	191
1469	263
1470	210
1471	189
1472	195
1473	181
1474	170
1475	127
1476	157
1477	176
1478	137
1479	158
1480	251
1481	163
1482	222
1483	212
1484	159
1485	212
1486	147
1487	174
1488	134
1489	221
1490	224
1491	214
1492	195
1493	188
1494	237
1495	268
1496	259
1497	239
1498	281
1499	235
1500	293
1501	225
1502	264
1503	206
1504	204
1505	227
1506	234
1507	195
1508	233
1509	206
1510	177
1511	221
1512	232
1513	245
1514	268
1515	248
1516	313
1517	235
1518	134
1519	122
1520	240
1521	230
1522	282
1523	231
1524	260
1525	242
1526	273
1527	263
1528	242
1529	228
1530	238
1531	190
1532	188
1533	207
1534	200
1535	248
1536	230
1537	187
1538	255
1539	235
1540	166
1541	230
1542	214
1543	153
1544	191
1545	193
1546	162
1547	177
1548	204
1549	148
1550	123
1551	116
1552	87
1553	208
1554	197
1555	179
1556	203
1557	161
1558	171
1559	200
1560	220
1561	190
1562	186
1563	187
1564	140
1565	115
1566	121
1567	228
1568	169
1569	154
1570	170
1571	355
1572	193
1573	192
1574	168
1575	140
1576	153
1577	171
1578	212
1579	133
1580	132
1581	160
1582	148
1583	169
1584	143
1585	184
1586	195
1587	170
1588	243
1589	179
1590	212
1591	236
1592	163
1593	237
1594	250
1595	259
1596	241
1597	221
1598	382
1599	210
1600	221
1601	187
1602	244
1603	157
1604	176
1605	181
1606	219
1607	260
1608	175
1609	185
1610	199
1611	206
1612	158
1613	149
1614	147
1615	184
1616	178
1617	195
1618	195
1619	217
1620	218
1621	225
1622	195
1623	210
1624	209
1625	171
1626	197
1627	165
1628	218
1629	197
1630	206
1631	222
1632	212
1633	199
1634	249
1635	229
1636	199
1637	236
1638	228
1639	248
1640	268
1641	241
1642	225
1643	244
1644	248
1645	375
1646	132
1647	177
1648	196
1649	155
1650	175
1651	183
1652	210
1653	161
1654	213
1655	200
1656	147
1657	154
1658	163
1659	178
1660	244
1661	188
1662	177
1663	182
1664	191
1665	166
1666	142
1667	163
1668	117
1669	105
1670	132
1671	100
1672	212
1673	157
1674	205
1675	177
1676	136
1677	143
1678	163
1679	180
1680	181
1681	150
1682	145
1683	158
1684	216
1685	144
1686	200
1687	162
1688	133
1689	144
1690	194
1691	213
1692	190
1693	195
1694	194
1695	202
1696	197
1697	158
1698	144
1699	150
1700	180
1701	162
1702	220
1703	179
1704	216
1705	158
1706	148
1707	189
1708	112
1709	173
1710	181
1711	191
1712	126
1713	147
1714	109
1715	93
1716	125
1717	139
1718	102
1719	116
1720	115
1721	117
1722	131
1723	110
1724	109
1725	120
1726	126
1727	165
1728	156
1729	94
1730	108
1731	192
1732	166
1733	142
1734	85
1735	154
1736	151
1737	171
1738	205
1739	181
1740	106
1741	129
1742	124
1743	155
1744	131
1745	156
1746	187
1747	205
1748	212
1749	180
1750	161
1751	182
1752	109
1753	203
1754	196
1755	210
1756	186
1757	206
1758	225
1759	173
1760	205
1761	163
1762	185
1763	140
1764	213
1765	152
1766	214
1767	202
1768	235
1769	192
1770	210
1771	225
1772	190
1773	167
1774	225
1775	218
1776	179
1777	221
1778	200
1779	254
1780	126
1781	188
1782	165
1783	147
1784	139
1785	111
1786	144
1787	138
1788	77
1789	201
1790	181
1791	213
1792	150
1793	217
1794	203
1795	163
1796	201
1797	224
1798	189
1799	196
1800	151
1801	222
1802	205
1803	111
1804	166
1805	163
1806	169
1807	158
1808	140
1809	172
1810	168
1811	177
1812	211
1813	191
1814	185
1815	191
1816	235
1817	216
1818	263
1819	219
1820	230
1821	241
1822	271
1823	252
1824	263
1825	214
1826	281
1827	269
1828	258
1829	180
1830	234
1831	201
1832	165
1833	222
1834	244
1835	182
1836	233
1837	231
1838	250
1839	227
1840	213
1841	221
1842	170
1843	203
1844	257
1845	205
1846	240
1847	223
1848	247
1849	180
1850	219
1851	194
1852	176
1853	155
1854	170
1855	166
1856	198
1857	216
1858	206
1859	235
1860	209
1861	204
1862	191
1863	176
1864	172
1865	234
1866	220
1867	230
1868	215
1869	282
1870	260
1871	232
1872	240
1873	224
1874	220
1875	237
1876	219
1877	167
1878	171
1879	163
1880	77
1881	124
1882	233
1883	216
1884	224
1885	235
1886	209
1887	269
1888	230
1889	255
1890	196
1891	274
1892	240
1893	225
1894	223
1895	252
1896	195
1897	194
1898	198
1899	195
1900	192
1901	252
1902	302
1903	227
1904	235
1905	266
1906	239
1907	313
1908	267
1909	301
1910	299
1911	223
1912	291
1913	279
1914	311
1915	270
1916	276
1917	270
1918	288
1919	249
1920	308
1921	238
1922	235
1923	251
1924	227
1925	234
1926	227
1927	183
1928	213
1929	224
1930	177
1931	216
1932	223
1933	233
1934	269
1935	273
1936	237
1937	234
1938	256
1939	239
1940	228
1941	227
1942	245
1943	192
1944	202
1945	220
1946	210
1947	189
1948	231
1949	190
1950	207
1951	193
1952	190
1953	221
1954	204
1955	201
1956	208
1957	151
1958	190
1959	110
1960	105
1961	104
1962	117
1963	98
1964	140
1965	160
1966	139
1967	122
1968	134
1969	166
1970	135
1971	126
1972	130
1973	146
1974	111
1975	134
1976	124
1977	94
1978	117
1979	113
1980	98
1981	112
1982	109
1983	85
1984	107
1985	96
1986	137
1987	117
1988	114
1989	128
1990	145
1991	100
1992	161
1993	116
1994	93
1995	121
1996	174
1997	100
1998	144
1999	169
[truncated: 194 more rows]

## Sheet: SIFig1,D,G,H
Deletion_Position	Count	Deletion_Length
1	172	3bp
2	123	3bp
3	169	3bp
4	200	3bp
5	187	3bp
6	144	3bp
7	161	3bp
8	169	3bp
9	193	3bp
10	231	3bp
11	270	3bp
12	150	3bp
13	210	3bp
14	250	3bp
15	195	3bp
16	233	3bp
17	226	3bp
18	178	3bp
19	230	3bp
20	211	3bp
21	248	3bp
22	237	3bp
23	259	3bp
24	210	3bp
25	197	3bp
26	221	3bp
27	181	3bp
28	118	3bp
29	253	3bp
30	201	3bp
31	203	3bp
32	224	3bp
33	355	3bp
34	304	3bp
35	276	3bp
36	311	3bp
37	249	3bp
38	217	3bp
39	217	3bp
40	363	3bp
41	223	3bp
42	316	3bp
43	350	3bp
44	274	3bp
45	323	3bp
46	202	3bp
47	260	3bp
48	390	3bp
49	296	3bp
50	295	3bp
51	261	3bp
52	233	3bp
53	297	3bp
54	327	3bp
55	271	3bp
56	296	3bp
57	258	3bp
58	304	3bp
59	259	3bp
60	189	3bp
61	311	3bp
62	261	3bp
63	275	3bp
64	300	3bp
65	242	3bp
66	238	3bp
67	310	3bp
68	207	3bp
69	285	3bp
70	319	3bp
71	272	3bp
72	225	3bp
73	307	3bp
74	297	3bp
75	296	3bp
76	278	3bp
77	270	3bp
78	268	3bp
79	248	3bp
80	261	3bp
81	313	3bp
82	282	3bp
83	270	3bp
84	220	3bp
85	224	3bp
86	269	3bp
87	239	3bp
88	299	3bp
89	162	3bp
90	213	3bp
91	201	3bp
92	261	3bp
93	263	3bp
94	280	3bp
95	241	3bp
96	284	3bp
97	234	3bp
98	266	3bp
99	211	3bp
100	193	3bp
101	230	3bp
102	242	3bp
103	308	3bp
104	278	3bp
105	203	3bp
106	211	3bp
107	189	3bp
108	262	3bp
109	308	3bp
110	205	3bp
111	382	3bp
112	313	3bp
113	189	3bp
114	206	3bp
115	192	3bp
116	243	3bp
117	240	3bp
118	273	3bp
119	286	3bp
120	260	3bp
121	310	3bp
122	272	3bp
123	257	3bp
124	230	3bp
125	260	3bp
126	310	3bp
127	189	3bp
128	259	3bp
129	202	3bp
130	275	3bp
131	265	3bp
132	307	3bp
133	282	3bp
134	289	3bp
135	206	3bp
136	273	3bp
137	222	3bp
138	243	3bp
139	181	3bp
140	255	3bp
141	287	3bp
142	253	3bp
143	228	3bp
144	224	3bp
145	339	3bp
146	333	3bp
147	409	3bp
148	314	3bp
149	375	3bp
150	298	3bp
151	276	3bp
152	316	3bp
153	347	3bp
154	337	3bp
155	355	3bp
156	322	3bp
157	378	3bp
158	299	3bp
159	381	3bp
160	328	3bp
161	353	3bp
162	342	3bp
163	301	3bp
164	369	3bp
165	391	3bp
166	278	3bp
167	336	3bp
168	285	3bp
169	334	3bp
170	321	3bp
171	301	3bp
172	379	3bp
173	338	3bp
174	336	3bp
175	288	3bp
176	292	3bp
177	254	3bp
178	246	3bp
179	352	3bp
180	285	3bp
181	312	3bp
182	304	3bp
183	272	3bp
184	356	3bp
185	350	3bp
186	279	3bp
187	320	3bp
188	311	3bp
189	335	3bp
190	293	3bp
191	336	3bp
192	355	3bp
193	251	3bp
194	285	3bp
195	260	3bp
196	376	3bp
197	266	3bp
198	308	3bp
199	302	3bp
200	322	3bp
201	273	3bp
202	321	3bp
203	356	3bp
204	231	3bp
205	314	3bp
206	210	3bp
207	234	3bp
208	250	3bp
209	280	3bp
210	317	3bp
211	277	3bp
212	334	3bp
213	197	3bp
214	264	3bp
215	287	3bp
216	274	3bp
217	250	3bp
218	383	3bp
219	308	3bp
220	321	3bp
221	250	3bp
222	299	3bp
223	242	3bp
224	344	3bp
225	203	3bp
226	340	3bp
227	238	3bp
228	340	3bp
229	267	3bp
230	281	3bp
231	330	3bp
232	259	3bp
233	310	3bp
234	367	3bp
235	287	3bp
236	312	3bp
237	312	3bp
238	326	3bp
239	291	3bp
240	287	3bp
241	297	3bp
242	247	3bp
243	279	3bp
244	253	3bp
245	221	3bp
246	245	3bp
247	340	3bp
248	271	3bp
249	269	3bp
250	304	3bp
251	337	3bp
252	279	3bp
253	255	3bp
254	248	3bp
255	224	3bp
256	339	3bp
257	276	3bp
258	300	3bp
259	283	3bp
260	254	3bp
261	324	3bp
262	268	3bp
263	309	3bp
264	279	3bp
265	349	3bp
266	319	3bp
267	251	3bp
268	337	3bp
269	269	3bp
270	270	3bp
271	288	3bp
272	268	3bp
273	372	3bp
274	277	3bp
275	330	3bp
276	259	3bp
277	369	3bp
278	290	3bp
279	305	3bp
280	216	3bp
281	214	3bp
282	242	3bp
283	210	3bp
284	273	3bp
285	297	3bp
286	325	3bp
287	330	3bp
288	326	3bp
289	393	3bp
290	384	3bp
291	320	3bp
292	372	3bp
293	391	3bp
294	397	3bp
295	404	3bp
296	356	3bp
297	325	3bp
298	368	3bp
299	407	3bp
300	355	3bp
301	323	3bp
302	332	3bp
303	300	3bp
304	408	3bp
305	294	3bp
306	293	3bp
307	330	3bp
308	309	3bp
309	269	3bp
310	268	3bp
311	377	3bp
312	274	3bp
313	303	3bp
314	330	3bp
315	299	3bp
316	354	3bp
317	313	3bp
318	290	3bp
319	289	3bp
320	431	3bp
321	303	3bp
322	347	3bp
323	342	3bp
324	417	3bp
325	240	3bp
326	346	3bp
327	289	3bp
328	424	3bp
329	376	3bp
330	398	3bp
331	326	3bp
332	375	3bp
333	400	3bp
334	361	3bp
335	335	3bp
336	314	3bp
337	59	3bp
338	78	3bp
339	99	3bp
340	49	3bp
341	85	3bp
342	70	3bp
343	181	3bp
344	85	3bp
345	68	3bp
346	82	3bp
347	91	3bp
348	130	3bp
349	30	3bp
350	102	3bp
351	66	3bp
352	18	3bp
353	103	3bp
354	189	3bp
355	71	3bp
356	166	3bp
357	66	3bp
358	44	3bp
359	28	3bp
360	7	3bp
361	33	3bp
362	31	3bp
363	81	3bp
364	37	3bp
365	42	3bp
366	4	3bp
367	69	3bp
368	82	3bp
369	53	3bp
370	21	3bp
371	68	3bp
372	78	3bp
373	97	3bp
374	65	3bp
375	23	3bp
376	21	3bp
377	41	3bp
378	23	3bp
379	18	3bp
380	50	3bp
381	15	3bp
382	2	3bp
383	14	3bp
384	5	3bp
385	402	3bp
386	227	3bp
387	278	3bp
388	424	3bp
389	178	3bp
390	235	3bp
391	523	3bp
392	15	3bp
393	289	3bp
394	233	3bp
395	282	3bp
396	349	3bp
397	346	3bp
398	207	3bp
399	421	3bp
400	171	3bp
401	206	3bp
402	194	3bp
403	157	3bp
404	170	3bp
405	110	3bp
406	96	3bp
407	133	3bp
408	240	3bp
409	86	3bp
410	100	3bp
411	111	3bp
412	105	3bp
413	188	3bp
414	108	3bp
415	125	3bp
416	60	3bp
417	194	3bp
418	97	3bp
419	100	3bp
420	206	3bp
421	85	3bp
422	159	3bp
423	86	3bp
424	117	3bp
425	64	3bp
426	14	3bp
427	25	3bp
428	46	3bp
429	76	3bp
430	13	3bp
431	27	3bp
432	3	3bp
433	320	3bp
434	266	3bp
435	242	3bp
436	329	3bp
437	250	3bp
438	261	3bp
439	306	3bp
440	278	3bp
441	288	3bp
442	240	3bp
443	302	3bp
444	260	3bp
445	185	3bp
446	270	3bp
447	322	3bp
448	224	3bp
449	317	3bp
450	230	3bp
451	287	3bp
452	282	3bp
453	289	3bp
454	303	3bp
455	210	3bp
456	235	3bp
457	286	3bp
458	197	3bp
459	229	3bp
460	170	3bp
461	241	3bp
462	233	3bp
463	239	3bp
464	297	3bp
465	197	3bp
466	251	3bp
467	259	3bp
468	234	3bp
469	267	3bp
470	320	3bp
471	353	3bp
472	386	3bp
473	311	3bp
474	208	3bp
475	238	3bp
476	286	3bp
477	232	3bp
478	260	3bp
479	262	3bp
480	331	3bp
481	345	3bp
482	378	3bp
483	513	3bp
484	333	3bp
485	327	3bp
486	411	3bp
487	331	3bp
488	290	3bp
489	352	3bp
490	479	3bp
491	386	3bp
492	420	3bp
493	366	3bp
494	373	3bp
495	422	3bp
496	353	3bp
497	418	3bp
498	326	3bp
499	420	3bp
500	350	3bp
501	345	3bp
502	376	3bp
503	434	3bp
504	380	3bp
505	503	3bp
506	327	3bp
507	378	3bp
508	398	3bp
509	393	3bp
510	353	3bp
511	333	3bp
512	365	3bp
513	419	3bp
514	470	3bp
515	436	3bp
516	432	3bp
517	398	3bp
518	420	3bp
519	385	3bp
520	475	3bp
521	391	3bp
522	370	3bp
523	398	3bp
524	394	3bp
525	473	3bp
526	395	3bp
527	443	3bp
528	429	3bp
529	219	3bp
530	261	3bp
531	257	3bp
532	228	3bp
533	245	3bp
534	245	3bp
535	276	3bp
536	196	3bp
537	303	3bp
538	317	3bp
539	231	3bp
540	317	3bp
541	349	3bp
542	2	3bp
543	425	3bp
544	242	3bp
545	217	3bp
546	194	3bp
547	243	3bp
548	200	3bp
549	263	3bp
550	320	3bp
551	209	3bp
552	232	3bp
553	272	3bp
554	214	3bp
555	235	3bp
556	238	3bp
557	245	3bp
558	253	3bp
559	282	3bp
560	306	3bp
561	257	3bp
562	281	3bp
563	234	3bp
564	193	3bp
565	283	3bp
566	277	3bp
567	234	3bp
568	265	3bp
569	273	3bp
570	283	3bp
571	240	3bp
572	234	3bp
573	252	3bp
574	177	3bp
575	209	3bp
576	205	3bp
577	538	3bp
578	558	3bp
579	540	3bp
580	516	3bp
581	759	3bp
582	566	3bp
583	568	3bp
584	477	3bp
585	533	3bp
586	577	3bp
587	569	3bp
588	463	3bp
589	416	3bp
590	597	3bp
591	737	3bp
592	589	3bp
593	616	3bp
594	543	3bp
595	601	3bp
596	502	3bp
597	591	3bp
598	560	3bp
599	536	3bp
600	556	3bp
601	548	3bp
602	577	3bp
603	570	3bp
604	515	3bp
605	625	3bp
606	614	3bp
607	565	3bp
608	665	3bp
609	645	3bp
610	628	3bp
611	519	3bp
612	642	3bp
613	601	3bp
614	699	3bp
615	636	3bp
616	662	3bp
617	533	3bp
618	589	3bp
619	673	3bp
620	587	3bp
621	516	3bp
622	731	3bp
623	579	3bp
624	634	3bp
625	291	3bp
626	282	3bp
627	252	3bp
628	322	3bp
629	262	3bp
630	255	3bp
631	238	3bp
632	241	3bp
633	343	3bp
634	235	3bp
635	244	3bp
636	235	3bp
637	222	3bp
638	211	3bp
639	202	3bp
640	337	3bp
641	248	3bp
642	241	3bp
643	207	3bp
644	295	3bp
645	232	3bp
646	229	3bp
647	274	3bp
648	146	3bp
649	227	3bp
650	144	3bp
651	279	3bp
652	227	3bp
653	197	3bp
654	185	3bp
655	221	3bp
656	223	3bp
657	241	3bp
658	220	3bp
659	253	3bp
660	186	3bp
661	249	3bp
662	245	3bp
663	248	3bp
664	290	3bp
665	318	3bp
666	260	3bp
667	245	3bp
668	332	3bp
669	244	3bp
670	386	3bp
671	418	3bp
672	296	3bp
673	1949	3bp
674	2301	3bp
675	2309	3bp
676	2406	3bp
677	2180	3bp
678	1935	3bp
679	1807	3bp
680	2108	3bp
681	1733	3bp
682	2266	3bp
683	2124	3bp
684	1825	3bp
685	2299	3bp
686	2201	3bp
687	2247	3bp
688	2114	3bp
689	2482	3bp
690	2274	3bp
691	2456	3bp
692	2339	3bp
693	2158	3bp
694	1883	3bp
695	1960	3bp
696	1687	3bp
697	2207	3bp
698	1948	3bp
699	2554	3bp
700	1898	3bp
701	2010	3bp
702	2045	3bp
703	1731	3bp
704	1872	3bp
705	2244	3bp
706	2113	3bp
707	1642	3bp
708	1860	3bp
709	1978	3bp
710	2279	3bp
711	1949	3bp
712	1888	3bp
713	2049	3bp
714	1931	3bp
715	2034	3bp
716	1702	3bp
717	2090	3bp
718	1891	3bp
719	1774	3bp
720	1699	3bp
721	356	3bp
722	327	3bp
723	295	3bp
724	343	3bp
725	336	3bp
726	310	3bp
727	259	3bp
728	335	3bp
729	288	3bp
730	319	3bp
731	291	3bp
732	295	3bp
733	333	3bp
734	314	3bp
735	326	3bp
736	265	3bp
737	347	3bp
738	313	3bp
739	296	3bp
740	340	3bp
741	323	3bp
742	313	3bp
743	316	3bp
744	308	3bp
745	304	3bp
746	312	3bp
747	338	3bp
748	345	3bp
749	364	3bp
750	334	3bp
751	318	3bp
752	426	3bp
753	286	3bp
754	279	3bp
755	278	3bp
756	317	3bp
757	237	3bp
758	313	3bp
759	326	3bp
760	325	3bp
761	328	3bp
762	298	3bp
763	316	3bp
764	310	3bp
765	276	3bp
766	255	3bp
767	224	3bp
768	348	3bp
769	237	3bp
770	230	3bp
771	255	3bp
772	252	3bp
773	256	3bp
774	290	3bp
775	261	3bp
776	235	3bp
777	269	3bp
778	242	3bp
779	270	3bp
780	250	3bp
781	181	3bp
782	236	3bp
783	274	3bp
784	262	3bp
785	323	3bp
786	294	3bp
787	221	3bp
788	266	3bp
789	297	3bp
790	202	3bp
791	211	3bp
792	291	3bp
793	240	3bp
794	258	3bp
795	258	3bp
796	220	3bp
797	288	3bp
798	290	3bp
799	279	3bp
800	204	3bp
801	249	3bp
802	252	3bp
803	245	3bp
804	267	3bp
805	294	3bp
806	249	3bp
807	281	3bp
808	288	3bp
809	273	3bp
810	310	3bp
811	264	3bp
812	267	3bp
813	255	3bp
814	245	3bp
815	247	3bp
816	385	3bp
817	346	3bp
818	371	3bp
819	326	3bp
820	460	3bp
821	465	3bp
822	404	3bp
823	433	3bp
824	519	3bp
825	540	3bp
826	469	3bp
827	611	3bp
828	513	3bp
829	550	3bp
830	463	3bp
831	493	3bp
832	440	3bp
833	460	3bp
834	471	3bp
835	376	3bp
836	469	3bp
837	476	3bp
838	409	3bp
839	502	3bp
840	464	3bp
841	465	3bp
842	428	3bp
843	382	3bp
844	391	3bp
845	347	3bp
846	264	3bp
847	491	3bp
848	362	3bp
849	352	3bp
850	357	3bp
851	361	3bp
852	377	3bp
853	305	3bp
854	436	3bp
855	414	3bp
856	383	3bp
857	429	3bp
858	344	3bp
859	264	3bp
860	2	3bp
861	696	3bp
862	284	3bp
1	123	6bp
2	91	6bp
3	110	6bp
4	97	6bp
5	129	6bp
6	178	6bp
7	185	6bp
8	117	6bp
9	127	6bp
10	270	6bp
11	30	6bp
12	97	6bp
13	170	6bp
14	131	6bp
15	238	6bp
16	0	6bp
17	293	6bp
18	197	6bp
19	145	6bp
20	141	6bp
21	159	6bp
22	154	6bp
23	135	6bp
24	185	6bp
25	186	6bp
26	140	6bp
27	147	6bp
28	127	6bp
29	190	6bp
30	174	6bp
31	124	6bp
32	134	6bp
33	248	6bp
34	283	6bp
35	195	6bp
36	181	6bp
37	212	6bp
38	152	6bp
39	249	6bp
40	253	6bp
41	207	6bp
42	116	6bp
43	195	6bp
44	227	6bp
45	223	6bp
46	232	6bp
47	291	6bp
48	226	6bp
49	215	6bp
50	178	6bp
51	255	6bp
52	214	6bp
53	208	6bp
54	185	6bp
55	198	6bp
56	220	6bp
57	275	6bp
58	196	6bp
59	214	6bp
60	212	6bp
61	233	6bp
62	185	6bp
63	192	6bp
64	175	6bp
65	196	6bp
66	269	6bp
67	150	6bp
68	257	6bp
69	208	6bp
70	142	6bp
71	134	6bp
72	168	6bp
73	203	6bp
74	281	6bp
75	189	6bp
76	187	6bp
77	197	6bp
78	367	6bp
79	217	6bp
80	191	6bp
81	196	6bp
82	221	6bp
83	202	6bp
84	171	6bp
85	241	6bp
86	207	6bp
87	230	6bp
88	139	6bp
89	141	6bp
90	218	6bp
91	149	6bp
92	163	6bp
93	242	6bp
94	181	6bp
95	164	6bp
96	228	6bp
97	292	6bp
98	230	6bp
99	362	6bp
100	274	6bp
101	192	6bp
102	215	6bp
103	206	6bp
104	258	6bp
105	269	6bp
106	225	6bp
107	201	6bp
108	228	6bp
109	360	6bp
110	254	6bp
111	192	6bp
112	241	6bp
113	0	6bp
114	309	6bp
115	215	6bp
116	192	6bp
117	218	6bp
118	213	6bp
119	246	6bp
120	263	6bp
121	229	6bp
122	290	6bp
123	229	6bp
124	186	6bp
125	204	6bp
126	254	6bp
127	215	6bp
128	219	6bp
129	224	6bp
130	221	6bp
131	193	6bp
132	180	6bp
133	231	6bp
134	196	6bp
135	212	6bp
136	203	6bp
137	210	6bp
138	177	6bp
139	269	6bp
140	246	6bp
141	258	6bp
142	263	6bp
143	228	6bp
144	263	6bp
145	314	6bp
146	273	6bp
147	262	6bp
148	301	6bp
149	298	6bp
150	225	6bp
151	281	6bp
152	289	6bp
153	346	6bp
154	237	6bp
155	282	6bp
156	270	6bp
157	338	6bp
158	332	6bp
159	303	6bp
160	285	6bp
161	292	6bp
162	320	6bp
163	270	6bp
164	269	6bp
165	298	6bp
166	314	6bp
167	252	6bp
168	262	6bp
169	262	6bp
170	245	6bp
171	280	6bp
172	236	6bp
173	268	6bp
174	324	6bp
175	227	6bp
176	280	6bp
177	246	6bp
178	267	6bp
179	342	6bp
180	285	6bp
181	287	6bp
182	289	6bp
183	292	6bp
184	285	6bp
185	225	6bp
186	250	6bp
187	360	6bp
188	271	6bp
189	239	6bp
190	310	6bp
191	245	6bp
192	279	6bp
193	242	6bp
194	293	6bp
195	259	6bp
196	259	6bp
197	290	6bp
198	268	6bp
199	311	6bp
200	266	6bp
201	262	6bp
202	284	6bp
203	282	6bp
204	248	6bp
205	313	6bp
206	374	6bp
207	376	6bp
208	0	6bp
209	433	6bp
210	306	6bp
211	227	6bp
212	268	6bp
213	246	6bp
214	294	6bp
215	289	6bp
216	221	6bp
217	250	6bp
218	232	6bp
219	281	6bp
220	235	6bp
221	310	6bp
222	278	6bp
223	221	6bp
224	237	6bp
225	245	6bp
226	191	6bp
227	287	6bp
228	238	6bp
229	225	6bp
230	228	6bp
231	285	6bp
232	264	6bp
233	194	6bp
234	178	6bp
235	242	6bp
236	250	6bp
237	219	6bp
238	239	6bp
239	251	6bp
240	234	6bp
241	240	6bp
242	274	6bp
243	214	6bp
244	224	6bp
245	297	6bp
246	312	6bp
247	241	6bp
248	272	6bp
249	184	6bp
250	233	6bp
251	256	6bp
252	327	6bp
253	269	6bp
254	195	6bp
255	279	6bp
256	184	6bp
257	202	6bp
258	301	6bp
259	236	6bp
260	238	6bp
261	302	6bp
262	203	6bp
263	284	6bp
264	216	6bp
265	267	6bp
266	295	6bp
267	261	6bp
268	322	6bp
269	272	6bp
270	333	6bp
271	231	6bp
272	263	6bp
273	295	6bp
274	276	6bp
275	288	6bp
276	240	6bp
277	219	6bp
278	230	6bp
279	242	6bp
280	228	6bp
281	239	6bp
282	227	6bp
283	224	6bp
284	306	6bp
285	278	6bp
286	275	6bp
287	202	6bp
288	195	6bp
289	480	6bp
290	500	6bp
291	412	6bp
292	316	6bp
293	389	6bp
294	385	6bp
295	378	6bp
296	469	6bp
297	407	6bp
298	352	6bp
299	271	6bp
300	416	6bp
301	322	6bp
302	384	6bp
303	419	6bp
304	1	6bp
305	432	6bp
306	372	6bp
307	316	6bp
308	320	6bp
309	430	6bp
310	353	6bp
311	295	6bp
312	373	6bp
313	343	6bp
314	311	6bp
315	408	6bp
316	372	6bp
317	316	6bp
318	392	6bp
319	487	6bp
320	336	6bp
321	426	6bp
322	339	6bp
323	326	6bp
324	326	6bp
325	292	6bp
326	302	6bp
327	422	6bp
328	423	6bp
329	374	6bp
330	367	6bp
331	295	6bp
332	425	6bp
333	451	6bp
334	397	6bp
335	404	6bp
336	320	6bp
337	60	6bp
338	104	6bp
339	52	6bp
340	356	6bp
341	60	6bp
342	186	6bp
343	30	6bp
344	54	6bp
345	95	6bp
346	72	6bp
347	71	6bp
348	71	6bp
349	86	6bp
350	74	6bp
351	12	6bp
352	48	6bp
353	30	6bp
354	119	6bp
355	20	6bp
356	94	6bp
357	19	6bp
358	53	6bp
359	53	6bp
360	27	6bp
361	90	6bp
362	40	6bp
363	15	6bp
364	89	6bp
365	23	6bp
366	27	6bp
367	5	6bp
368	53	6bp
369	144	6bp
370	16	6bp
371	38	6bp
372	32	6bp
373	66	6bp
374	42	6bp
375	22	6bp
376	24	6bp
377	34	6bp
378	26	6bp
379	7	6bp
380	17	6bp
381	13	6bp
382	1	6bp
383	0	6bp
384	0	6bp
385	300	6bp
386	371	6bp
387	398	6bp
388	309	6bp
389	381	6bp
390	338	6bp
391	237	6bp
392	328	6bp
393	274	6bp
394	258	6bp
395	187	6bp
396	297	6bp
397	239	6bp
398	233	6bp
399	240	6bp
400	327	6bp
401	230	6bp
402	304	6bp
403	166	6bp
404	243	6bp
405	133	6bp
406	172	6bp
407	210	6bp
408	91	6bp
409	160	6bp
410	155	6bp
411	178	6bp
412	148	6bp
413	115	6bp
414	108	6bp
415	103	6bp
416	161	6bp
417	106	6bp
418	75	6bp
419	147	6bp
420	117	6bp
421	89	6bp
422	137	6bp
423	200	6bp
424	75	6bp
425	122	6bp
426	53	6bp
427	77	6bp
428	58	6bp
429	42	6bp
430	13	6bp
431	23	6bp
432	0	6bp
433	387	6bp
434	429	6bp
435	302	6bp
436	483	6bp
437	394	6bp
438	369	6bp
439	390	6bp
440	360	6bp
441	331	6bp
442	284	6bp
443	463	6bp
444	392	6bp
445	434	6bp
446	329	6bp
447	265	6bp
448	332	6bp
449	333	6bp
450	324	6bp
451	348	6bp
452	324	6bp
453	315	6bp
454	284	6bp
455	273	6bp
456	300	6bp
457	282	6bp
458	250	6bp
459	304	6bp
460	246	6bp
461	300	6bp
462	381	6bp
463	310	6bp
464	269	6bp
465	303	6bp
466	337	6bp
467	273	6bp
468	295	6bp
469	367	6bp
470	408	6bp
471	397	6bp
472	398	6bp
473	262	6bp
474	206	6bp
475	368	6bp
476	313	6bp
477	389	6bp
478	314	6bp
479	345	6bp
480	257	6bp
481	319	6bp
482	345	6bp
483	376	6bp
484	341	6bp
485	338	6bp
486	379	6bp
487	353	6bp
488	5	6bp
489	412	6bp
490	319	6bp
491	331	6bp
492	346	6bp
493	357	6bp
494	340	6bp
495	314	6bp
496	471	6bp
497	334	6bp
498	445	6bp
499	377	6bp
500	407	6bp
501	370	6bp
502	323	6bp
503	340	6bp
504	380	6bp
505	374	6bp
506	325	6bp
507	345	6bp
508	343	6bp
509	378	6bp
510	368	6bp
511	354	6bp
512	393	6bp
513	410	6bp
514	369	6bp
515	317	6bp
516	415	6bp
517	380	6bp
518	442	6bp
519	426	6bp
520	416	6bp
521	396	6bp
522	497	6bp
523	410	6bp
524	380	6bp
525	461	6bp
526	334	6bp
527	360	6bp
528	307	6bp
529	280	6bp
530	233	6bp
531	199	6bp
532	199	6bp
533	119	6bp
534	259	6bp
535	249	6bp
536	215	6bp
537	236	6bp
538	238	6bp
539	189	6bp
540	249	6bp
541	222	6bp
542	245	6bp
543	210	6bp
544	242	6bp
545	229	6bp
546	157	6bp
547	214	6bp
548	247	6bp
549	252	6bp
550	241	6bp
551	198	6bp
552	228	6bp
553	282	6bp
554	255	6bp
555	245	6bp
556	250	6bp
557	236	6bp
558	255	6bp
559	196	6bp
560	277	6bp
561	197	6bp
562	268	6bp
563	233	6bp
564	247	6bp
565	209	6bp
566	218	6bp
567	222	6bp
568	234	6bp
569	202	6bp
570	250	6bp
571	196	6bp
572	201	6bp
573	190	6bp
574	197	6bp
575	226	6bp
576	217	6bp
577	817	6bp
578	512	6bp
579	537	6bp
580	522	6bp
581	557	6bp
582	787	6bp
583	597	6bp
584	730	6bp
585	597	6bp
586	754	6bp
587	544	6bp
588	522	6bp
589	686	6bp
590	495	6bp
591	665	6bp
592	467	6bp
593	610	6bp
594	713	6bp
595	479	6bp
596	637	6bp
597	463	6bp
598	420	6bp
599	682	6bp
600	672	6bp
601	582	6bp
602	646	6bp
603	632	6bp
604	506	6bp
605	710	6bp
606	633	6bp
607	556	6bp
608	576	6bp
609	575	6bp
610	606	6bp
611	612	6bp
612	752	6bp
613	748	6bp
614	714	6bp
615	621	6bp
616	611	6bp
617	749	6bp
618	711	6bp
619	711	6bp
620	560	6bp
621	609	6bp
622	653	6bp
623	624	6bp
624	657	6bp
625	330	6bp
626	231	6bp
627	256	6bp
628	241	6bp
629	244	6bp
630	332	6bp
631	360	6bp
632	244	6bp
633	308	6bp
634	409	6bp
635	280	6bp
636	265	6bp
637	177	6bp
638	232	6bp
639	263	6bp
640	316	6bp
641	316	6bp
642	300	6bp
643	257	6bp
644	355	6bp
645	330	6bp
646	383	6bp
647	257	6bp
648	270	6bp
649	300	6bp
650	352	6bp
651	348	6bp
652	206	6bp
653	271	6bp
654	356	6bp
655	241	6bp
656	421	6bp
657	242	6bp
658	284	6bp
659	304	6bp
660	336	6bp
661	335	6bp
662	322	6bp
663	269	6bp
664	380	6bp
665	385	6bp
666	369	6bp
667	381	6bp
668	373	6bp
669	352	6bp
670	478	6bp
671	437	6bp
672	417	6bp
673	2022	6bp
674	2051	6bp
675	2767	6bp
676	3	6bp
677	2907	6bp
678	2298	6bp
679	2104	6bp
680	2287	6bp
681	2216	6bp
682	2041	6bp
683	1936	6bp
684	2275	6bp
685	2099	6bp
686	2371	6bp
687	2034	6bp
688	1728	6bp
689	2190	6bp
690	1926	6bp
691	2274	6bp
692	1881	6bp
693	1907	6bp
694	1837	6bp
695	1736	6bp
696	1667	6bp
697	2093	6bp
698	2083	6bp
699	2367	6bp
700	1553	6bp
701	2116	6bp
702	1984	6bp
703	1736	6bp
704	2098	6bp
705	1937	6bp
706	1762	6bp
707	2329	6bp
708	2132	6bp
709	1839	6bp
710	1735	6bp
711	1809	6bp
712	1978	6bp
713	2373	6bp
714	1897	6bp
715	1636	6bp
716	1630	6bp
717	2001	6bp
718	1675	6bp
719	1633	6bp
720	2141	6bp
721	308	6bp
722	328	6bp
723	302	6bp
724	318	6bp
725	350	6bp
726	414	6bp
727	403	6bp
728	343	6bp
729	294	6bp
730	266	6bp
731	279	6bp
732	274	6bp
733	301	6bp
734	316	6bp
735	314	6bp
736	317	6bp
737	357	6bp
738	284	6bp
739	344	6bp
740	312	6bp
741	326	6bp
742	333	6bp
743	289	6bp
744	306	6bp
745	317	6bp
746	352	6bp
747	300	6bp
748	247	6bp
749	301	6bp
750	409	6bp
751	396	6bp
752	371	6bp
753	270	6bp
754	310	6bp
755	295	6bp
756	327	6bp
757	381	6bp
758	257	6bp
759	319	6bp
760	296	6bp
761	261	6bp
762	357	6bp
763	261	6bp
764	311	6bp
765	327	6bp
766	336	6bp
767	354	6bp
768	264	6bp
769	272	6bp
770	249	6bp
771	306	6bp
772	293	6bp
773	264	6bp
774	320	6bp
775	207	6bp
776	294	6bp
777	258	6bp
778	242	6bp
779	279	6bp
780	262	6bp
781	312	6bp
782	255	6bp
783	281	6bp
784	278	6bp
785	287	6bp
786	272	6bp
787	272	6bp
788	313	6bp
789	275	6bp
790	222	6bp
791	286	6bp
792	259	6bp
793	270	6bp
794	299	6bp
795	331	6bp
796	310	6bp
797	284	6bp
798	263	6bp
799	314	6bp
800	308	6bp
801	382	6bp
802	226	6bp
803	300	6bp
804	290	6bp
805	269	6bp
806	426	6bp
807	0	6bp
808	535	6bp
809	300	6bp
810	257	6bp
811	235	6bp
812	300	6bp
813	287	6bp
814	228	6bp
815	290	6bp
816	316	6bp
817	324	6bp
818	300	6bp
819	395	6bp
820	433	6bp
821	287	6bp
822	361	6bp
823	380	6bp
824	419	6bp
825	341	6bp
826	415	6bp
827	378	6bp
828	555	6bp
829	334	6bp
830	424	6bp
831	381	6bp
832	484	6bp
833	435	6bp
834	397	6bp
835	408	6bp
836	476	6bp
837	509	6bp
838	459	6bp
839	371	6bp
840	360	6bp
841	466	6bp
842	313	6bp
843	404	6bp
844	369	6bp
845	347	6bp
846	364	6bp
847	402	6bp
848	326	6bp
849	380	6bp
850	389	6bp
851	289	6bp
852	288	6bp
853	267	6bp
854	277	6bp
855	331	6bp
856	328	6bp
857	345	6bp
858	261	6bp
859	300	6bp
860	244	6bp
861	434	6bp
862	239	6bp
1	51	9bp
2	184	9bp
3	289	9bp
4	9	9bp
5	118	9bp
6	130	9bp
7	118	9bp
8	145	9bp
9	175	9bp
10	178	9bp
11	147	9bp
12	185	9bp
13	187	9bp
14	219	9bp
15	150	9bp
16	205	9bp
17	209	9bp
18	183	9bp
19	178	9bp
20	213	9bp
21	189	9bp
22	202	9bp
23	169	9bp
24	242	9bp
25	189	9bp
26	167	9bp
27	112	9bp
28	195	9bp
29	174	9bp
30	177	9bp
31	177	9bp
32	259	9bp
33	184	9bp
34	303	9bp
35	189	9bp
36	227	9bp
37	274	9bp
38	243	9bp
39	228	9bp
40	205	9bp
41	251	9bp
42	275	9bp
43	200	9bp
44	196	9bp
45	197	9bp
46	245	9bp
47	179	9bp
48	290	9bp
49	274	9bp
50	266	9bp
51	252	9bp
52	225	9bp
53	254	9bp
54	220	9bp
55	229	9bp
56	301	9bp
57	254	9bp
58	355	9bp
59	268	9bp
60	228	9bp
61	271	9bp
62	324	9bp
63	282	9bp
64	292	9bp
65	263	9bp
66	235	9bp
67	7	9bp
68	213	9bp
69	218	9bp
70	243	9bp
71	293	9bp
72	267	9bp
73	290	9bp
74	241	9bp
75	288	9bp
76	217	9bp
77	255	9bp
78	283	9bp
79	396	9bp
80	243	9bp
81	359	9bp
82	247	9bp
83	239	9bp
84	276	9bp
85	150	9bp
86	254	9bp
87	212	9bp
88	230	9bp
89	198	9bp
90	185	9bp
91	225	9bp
92	304	9bp
93	285	9bp
94	352	9bp
95	255	9bp
96	226	9bp
97	221	9bp
98	201	9bp
99	177	9bp
100	165	9bp
101	163	9bp
102	199	9bp
103	229	9bp
104	136	9bp
105	152	9bp
106	313	9bp
107	189	9bp
108	239	9bp
109	135	9bp
110	207	9bp
111	198	9bp
112	216	9bp
113	157	9bp
114	134	9bp
115	206	9bp
116	211	9bp
117	198	9bp
118	219	9bp
119	164	9bp
120	268	9bp
121	189	9bp
122	267	9bp
123	275	9bp
124	191	9bp
125	148	9bp
126	154	9bp
127	245	9bp
128	187	9bp
129	243	9bp
130	387	9bp
131	191	9bp
132	179	9bp
133	207	9bp
134	163	9bp
135	172	9bp
136	250	9bp
137	181	9bp
138	219	9bp
139	261	9bp
140	196	9bp
141	194	9bp
142	180	9bp
143	281	9bp
144	212	9bp
145	334	9bp
146	356	9bp
147	270	9bp
148	342	9bp
149	269	9bp
150	344	9bp
151	262	9bp
152	359	9bp
153	306	9bp
154	246	9bp
155	290	9bp
156	354	9bp
157	362	9bp
158	350	9bp
159	259	9bp
160	344	9bp
161	246	9bp
162	322	9bp
163	282	9bp
164	379	9bp
165	296	9bp
166	222	9bp
167	263	9bp
168	277	9bp
169	240	9bp
170	270	9bp
171	279	9bp
172	283	9bp
173	230	9bp
174	296	9bp
175	274	9bp
176	242	9bp
177	281	9bp
178	340	9bp
179	296	9bp
180	279	9bp
181	258	9bp
182	308	9bp
183	278	9bp
184	290	9bp
185	304	9bp
186	231	9bp
187	220	9bp
188	262	9bp
189	278	9bp
190	258	9bp
191	267	9bp
192	338	9bp
193	249	9bp
194	218	9bp
195	277	9bp
196	288	9bp
197	223	9bp
198	280	9bp
199	231	9bp
200	181	9bp
201	304	9bp
202	202	9bp
203	265	9bp
204	291	9bp
205	282	9bp
206	176	9bp
207	245	9bp
208	308	9bp
209	351	9bp
210	207	9bp
211	175	9bp
212	241	9bp
213	257	9bp
214	296	9bp
215	185	9bp
216	220	9bp
217	225	9bp
218	240	9bp
219	204	9bp
220	186	9bp
221	219	9bp
222	197	9bp
223	308	9bp
224	266	9bp
225	235	9bp
226	171	9bp
227	188	9bp
228	269	9bp
229	190	9bp
230	228	9bp
231	317	9bp
232	252	9bp
233	234	9bp
234	241	9bp
235	189	9bp
236	267	9bp
237	269	9bp
238	157	9bp
239	197	9bp
240	246	9bp
241	243	9bp
242	228	9bp
243	252	9bp
244	241	9bp
245	202	9bp
246	238	9bp
247	253	9bp
248	299	9bp
249	233	9bp
250	224	9bp
251	255	9bp
252	217	9bp
253	243	9bp
254	213	9bp
255	270	9bp
256	194	9bp
257	136	9bp
258	257	9bp
259	241	9bp
260	243	9bp
261	247	9bp
262	207	9bp
263	217	9bp
264	255	9bp
265	259	9bp
266	217	9bp
267	301	9bp
268	264	9bp
269	206	9bp
270	214	9bp
271	269	9bp
272	220	9bp
273	229	9bp
274	263	9bp
275	277	9bp
[truncated: 4,580 more rows]

## Sheet: SIFig1I,J
Position	AminoAcid	Count
1	A	48
1	C	293
1	D	84
1	E	53
1	F	46
1	G	21
1	H	20
1	I	342
1	K	78
1	L	60
1	M	NA
1	N	60
1	P	59
1	Q	69
1	R	97
1	S	52
1	T	61
1	V	217
1	W	83
1	Y	40
2	A	108
2	C	288
2	D	620
2	E	68
2	F	68
2	G	NA
2	H	32
2	I	57
2	K	48
2	L	43
2	M	45
2	N	57
2	P	73
2	Q	74
2	R	37
2	S	401
2	T	57
2	V	50
2	W	62
2	Y	39
3	A	44
3	C	80
3	D	84
3	E	98
3	F	80
3	G	87
3	H	142
3	I	75
3	K	89
3	L	53
3	M	61
3	N	42
3	P	27
3	Q	27
3	R	64
3	S	NA
3	T	52
3	V	65
3	W	32
3	Y	70
4	A	60
4	C	51
4	D	956
4	E	44
4	F	53
4	G	38
4	H	154
4	I	49
4	K	129
4	L	60
4	M	62
4	N	31
4	P	148
4	Q	NA
4	R	70
4	S	96
4	T	56
4	V	91
4	W	60
4	Y	66
5	A	78
5	C	37
5	D	47
5	E	70
5	F	54
5	G	80
5	H	79
5	I	62
5	K	73
5	L	70
5	M	165
5	N	85
5	P	96
5	Q	78
5	R	53
5	S	88
5	T	80
5	V	NA
5	W	50
5	Y	88
6	A	112
6	C	53
6	D	77
6	E	74
6	F	554
6	G	64
6	H	67
6	I	55
6	K	56
6	L	55
6	M	64
6	N	54
6	P	57
6	Q	49
6	R	71
6	S	NA
6	T	104
6	V	35
6	W	76
6	Y	64
7	A	63
7	C	75
7	D	41
7	E	66
7	F	61
7	G	79
7	H	317
7	I	83
7	K	150
7	L	62
7	M	77
7	N	56
7	P	150
7	Q	76
7	R	104
7	S	235
7	T	NA
7	V	80
7	W	82
7	Y	46
8	A	94
8	C	51
8	D	162
8	E	54
8	F	62
8	G	73
8	H	188
8	I	40
8	K	128
8	L	57
8	M	38
8	N	98
8	P	239
8	Q	NA
8	R	55
8	S	71
8	T	143
8	V	61
8	W	53
8	Y	76
9	A	264
9	C	577
9	D	43
9	E	53
9	F	69
9	G	52
9	H	375
9	I	338
9	K	69
9	L	54
9	M	51
9	N	95
9	P	157
9	Q	251
9	R	NA
9	S	155
9	T	57
9	V	65
9	W	50
9	Y	48
10	A	57
10	C	90
10	D	70
10	E	35
10	F	410
10	G	90
10	H	92
10	I	60
10	K	54
10	L	51
10	M	53
10	N	68
10	P	59
10	Q	82
10	R	71
10	S	NA
10	T	115
10	V	109
10	W	75
10	Y	427
11	A	100
11	C	73
11	D	75
11	E	103
11	F	147
11	G	NA
11	H	95
11	I	194
11	K	50
11	L	59
11	M	61
11	N	70
11	P	99
11	Q	135
11	R	127
11	S	100
11	T	83
11	V	8
11	W	89
11	Y	55
12	A	137
12	C	65
12	D	112
12	E	87
12	F	78
12	G	64
12	H	363
12	I	53
12	K	39
12	L	437
12	M	59
12	N	83
12	P	97
12	Q	95
12	R	69
12	S	NA
12	T	338
12	V	63
12	W	88
12	Y	83
13	A	53
13	C	98
13	D	104
13	E	40
13	F	110
13	G	92
13	H	NA
13	I	46
13	K	80
13	L	63
13	M	74
13	N	160
13	P	89
13	Q	215
13	R	188
13	S	79
13	T	70
13	V	52
13	W	58
13	Y	449
14	A	195
14	C	82
14	D	104
14	E	NA
14	F	79
14	G	57
14	H	70
14	I	76
14	K	1839
14	L	82
14	M	76
14	N	129
14	P	78
14	Q	104
14	R	66
14	S	69
14	T	166
14	V	108
14	W	62
14	Y	57
15	A	66
15	C	44
15	D	420
15	E	63
15	F	71
15	G	721
15	H	165
15	I	361
15	K	447
15	L	56
15	M	63
15	N	NA
15	P	55
15	Q	67
15	R	65
15	S	75
15	T	167
15	V	64
15	W	51
15	Y	100
16	A	79
16	C	85
16	D	76
16	E	76
16	F	331
16	G	93
16	H	87
16	I	56
16	K	49
16	L	134
16	M	47
16	N	40
16	P	359
16	Q	147
16	R	66
16	S	NA
16	T	135
16	V	81
16	W	423
16	Y	449
17	A	126
17	C	68
17	D	165
17	E	78
17	F	93
17	G	83
17	H	73
17	I	383
17	K	168
17	L	65
17	M	82
17	N	NA
17	P	67
17	Q	81
17	R	121
17	S	546
17	T	156
17	V	83
17	W	61
17	Y	67
18	A	50
18	C	83
18	D	54
18	E	82
18	F	52
18	G	45
18	H	361
18	I	66
18	K	105
18	L	77
18	M	79
18	N	60
18	P	100
18	Q	531
18	R	102
18	S	NA
18	T	526
18	V	31
18	W	58
18	Y	83
19	A	NA
19	C	47
19	D	778
19	E	71
19	F	77
19	G	99
19	H	63
19	I	77
19	K	89
19	L	98
19	M	94
19	N	138
19	P	87
19	Q	75
19	R	32
19	S	46
19	T	110
19	V	69
19	W	62
19	Y	82
20	A	298
20	C	43
20	D	211
20	E	126
20	F	122
20	G	64
20	H	134
20	I	575
20	K	58
20	L	76
20	M	57
20	N	43
20	P	208
20	Q	108
20	R	297
20	S	99
20	T	NA
20	V	49
20	W	108
20	Y	42
21	A	113
21	C	741
21	D	149
21	E	NA
21	F	110
21	G	392
21	H	126
21	I	79
21	K	636
21	L	78
21	M	81
21	N	89
21	P	84
21	Q	143
21	R	72
21	S	99
21	T	95
21	V	136
21	W	77
21	Y	58
22	A	78
22	C	437
22	D	71
22	E	255
22	F	154
22	G	NA
22	H	75
22	I	97
22	K	114
22	L	73
22	M	74
22	N	50
22	P	82
22	Q	78
22	R	61
22	S	103
22	T	95
22	V	766
22	W	131
22	Y	66
23	A	176
23	C	88
23	D	103
23	E	113
23	F	73
23	G	130
23	H	1046
23	I	75
23	K	72
23	L	100
23	M	60
23	N	87
23	P	82
23	Q	70
23	R	85
23	S	NA
23	T	93
23	V	81
23	W	53
23	Y	330
24	A	126
24	C	62
24	D	149
24	E	71
24	F	45
24	G	85
24	H	141
24	I	129
24	K	54
24	L	66
24	M	63
24	N	1060
24	P	44
24	Q	57
24	R	107
24	S	131
24	T	NA
24	V	115
24	W	77
24	Y	28
25	A	61
25	C	69
25	D	257
25	E	77
25	F	75
25	G	66
25	H	70
25	I	NA
25	K	555
25	L	64
25	M	249
25	N	57
25	P	93
25	Q	51
25	R	284
25	S	93
25	T	368
25	V	97
25	W	52
25	Y	148
26	A	115
26	C	69
26	D	604
26	E	106
26	F	94
26	G	77
26	H	89
26	I	193
26	K	514
26	L	60
26	M	59
26	N	NA
26	P	113
26	Q	103
26	R	53
26	S	762
26	T	241
26	V	70
26	W	72
26	Y	221
27	A	48
27	C	305
27	D	60
27	E	75
27	F	208
27	G	105
27	H	109
27	I	161
27	K	274
27	L	61
27	M	41
27	N	196
27	P	73
27	Q	69
27	R	75
27	S	73
27	T	92
27	V	77
27	W	84
27	Y	NA
28	A	402
28	C	70
28	D	91
28	E	54
28	F	111
28	G	112
28	H	102
28	I	65
28	K	111
28	L	97
28	M	92
28	N	220
28	P	124
28	Q	108
28	R	134
28	S	376
28	T	NA
28	V	99
28	W	148
28	Y	253
29	A	74
29	C	119
29	D	112
29	E	65
29	F	74
29	G	73
29	H	195
29	I	84
29	K	148
29	L	110
29	M	143
29	N	232
29	P	196
29	Q	58
29	R	103
29	S	351
29	T	NA
29	V	57
29	W	93
29	Y	229
30	A	114
30	C	924
30	D	117
30	E	132
30	F	142
30	G	135
30	H	177
30	I	NA
30	K	121
30	L	82
30	M	195
30	N	117
30	P	110
30	Q	140
30	R	86
30	S	229
30	T	120
30	V	124
30	W	125
30	Y	75
31	A	115
31	C	128
31	D	404
31	E	126
31	F	82
31	G	71
31	H	119
31	I	502
31	K	337
31	L	74
31	M	89
31	N	NA
31	P	90
31	Q	65
31	R	78
31	S	85
31	T	116
31	V	47
31	W	80
31	Y	71
32	A	162
32	C	379
32	D	255
32	E	86
32	F	79
32	G	96
32	H	348
32	I	98
32	K	67
32	L	128
32	M	71
32	N	75
32	P	74
32	Q	133
32	R	98
32	S	177
32	T	100
32	V	179
32	W	100
32	Y	NA
33	A	76
33	C	218
33	D	73
33	E	82
33	F	101
33	G	63
33	H	369
33	I	56
33	K	197
33	L	95
33	M	45
33	N	335
33	P	59
33	Q	86
33	R	284
33	S	81
33	T	74
33	V	82
33	W	54
33	Y	NA
34	A	88
34	C	53
34	D	99
34	E	585
34	F	89
34	G	71
34	H	172
34	I	185
34	K	NA
34	L	38
34	M	66
34	N	111
34	P	78
34	Q	115
34	R	100
34	S	119
34	T	96
34	V	82
34	W	88
34	Y	89
35	A	65
35	C	169
35	D	NA
35	E	150
35	F	88
35	G	73
35	H	181
35	I	59
35	K	66
35	L	176
35	M	68
35	N	216
35	P	80
35	Q	49
35	R	38
35	S	69
35	T	153
35	V	164
35	W	57
35	Y	473
36	A	170
36	C	81
36	D	135
36	E	65
36	F	111
36	G	103
36	H	278
36	I	98
36	K	106
36	L	82
36	M	88
36	N	197
36	P	95
36	Q	112
36	R	52
36	S	NA
36	T	104
36	V	86
36	W	85
36	Y	119
37	A	68
37	C	359
37	D	928
37	E	150
37	F	110
37	G	83
37	H	430
37	I	69
37	K	110
37	L	60
37	M	651
37	N	88
37	P	69
37	Q	99
37	R	59
37	S	156
37	T	101
37	V	76
37	W	202
37	Y	NA
38	A	NA
38	C	129
38	D	392
38	E	352
38	F	93
38	G	115
38	H	96
38	I	101
38	K	110
38	L	133
38	M	80
38	N	122
38	P	168
38	Q	82
38	R	79
38	S	103
38	T	987
38	V	90
38	W	114
38	Y	83
39	A	NA
39	C	130
39	D	170
39	E	82
39	F	138
39	G	212
39	H	79
39	I	72
39	K	57
39	L	127
39	M	61
39	N	59
39	P	73
39	Q	117
39	R	161
39	S	409
39	T	79
39	V	71
39	W	118
39	Y	61
40	A	97
40	C	112
40	D	180
40	E	403
40	F	96
40	G	214
40	H	52
40	I	78
40	K	289
40	L	94
40	M	120
40	N	114
40	P	109
40	Q	930
40	R	101
40	S	403
40	T	NA
40	V	118
40	W	98
40	Y	48
41	A	NA
41	C	58
41	D	3282
41	E	309
41	F	110
41	G	189
41	H	190
41	I	85
41	K	81
41	L	140
41	M	96
41	N	78
41	P	161
41	Q	946
41	R	212
41	S	242
41	T	89
41	V	179
41	W	122
41	Y	97
42	A	98
42	C	487
42	D	1189
42	E	202
42	F	107
42	G	NA
42	H	91
42	I	296
42	K	85
42	L	143
42	M	73
42	N	90
42	P	89
42	Q	112
42	R	82
42	S	118
42	T	113
42	V	141
42	W	59
42	Y	77
43	A	107
43	C	91
43	D	111
43	E	73
43	F	176
43	G	261
43	H	119
43	I	93
43	K	NA
43	L	204
43	M	182
43	N	296
43	P	100
43	Q	270
43	R	72
43	S	323
43	T	90
43	V	72
43	W	118
43	Y	102
44	A	86
44	C	182
44	D	86
44	E	196
44	F	117
44	G	85
44	H	371
44	I	104
44	K	980
44	L	72
44	M	117
44	N	197
44	P	65
44	Q	NA
44	R	105
44	S	1708
44	T	95
44	V	69
44	W	226
44	Y	93
45	A	265
45	C	261
45	D	97
45	E	111
45	F	83
45	G	94
45	H	134
45	I	60
45	K	41
45	L	93
45	M	83
45	N	72
45	P	89
45	Q	90
45	R	496
45	S	NA
45	T	99
45	V	118
45	W	119
45	Y	89
46	A	122
46	C	159
46	D	144
46	E	351
46	F	393
46	G	82
46	H	263
46	I	130
46	K	111
46	L	NA
46	M	103
46	N	102
46	P	585
46	Q	237
46	R	105
46	S	344
46	T	73
46	V	119
46	W	119
46	Y	81
47	A	137
47	C	134
47	D	411
47	E	803
47	F	118
47	G	102
47	H	253
47	I	139
47	K	NA
47	L	112
47	M	173
47	N	290
47	P	115
47	Q	165
47	R	70
47	S	76
47	T	126
47	V	128
47	W	91
47	Y	83
48	A	92
48	C	106
48	D	65
48	E	127
48	F	139
48	G	147
48	H	341
48	I	58
48	K	79
48	L	94
48	M	110
48	N	173
48	P	279
48	Q	NA
48	R	732
48	S	143
48	T	116
48	V	107
48	W	133
48	Y	103
49	A	96
49	C	189
49	D	NA
49	E	468
49	F	279
49	G	55
49	H	168
49	I	123
49	K	93
49	L	84
49	M	78
49	N	452
49	P	73
49	Q	74
49	R	71
49	S	1727
49	T	80
49	V	62
49	W	91
49	Y	508
50	A	88
50	C	135
50	D	136
50	E	264
50	F	78
50	G	88
50	H	69
50	I	95
50	K	234
50	L	99
50	M	104
50	N	156
50	P	NA
50	Q	530
50	R	324
50	S	1770
50	T	116
50	V	64
50	W	53
50	Y	83
51	A	69
51	C	74
51	D	NA
51	E	367
51	F	124
51	G	75
51	H	1839
51	I	240
51	K	72
51	L	186
51	M	110
51	N	357
51	P	64
51	Q	132
51	R	139
51	S	93
51	T	76
51	V	70
51	W	136
51	Y	74
52	A	111
52	C	74
52	D	457
52	E	538
52	F	141
52	G	132
52	H	213
52	I	248
52	K	NA
52	L	119
52	M	226
52	N	1508
52	P	186
52	Q	209
52	R	165
52	S	98
52	T	114
52	V	716
52	W	136
52	Y	152
53	A	105
53	C	201
53	D	1264
53	E	100
53	F	NA
53	G	110
53	H	126
53	I	83
53	K	104
53	L	668
53	M	89
53	N	225
53	P	81
53	Q	96
53	R	146
53	S	174
53	T	102
53	V	120
53	W	141
53	Y	120
54	A	NA
54	C	90
54	D	127
54	E	245
54	F	59
54	G	132
54	H	394
54	I	113
54	K	92
54	L	65
54	M	94
54	N	79
54	P	173
54	Q	3220
54	R	133
54	S	491
54	T	132
54	V	1150
54	W	98
54	Y	68
55	A	99
55	C	98
55	D	105
55	E	881
55	F	75
55	G	131
55	H	331
55	I	3389
55	K	797
55	L	120
55	M	89
55	N	NA
55	P	81
55	Q	108
55	R	119
55	S	260
55	T	104
55	V	171
55	W	216
55	Y	82
56	A	101
56	C	130
56	D	664
56	E	133
56	F	116
56	G	128
56	H	474
56	I	78
56	K	82
56	L	124
56	M	93
56	N	110
56	P	NA
56	Q	134
56	R	68
56	S	108
56	T	453
56	V	175
56	W	87
56	Y	67
57	A	82
57	C	137
57	D	131
57	E	564
57	F	385
57	G	159
57	H	77
57	I	66
57	K	130
57	L	186
57	M	122
57	N	93
57	P	106
57	Q	351
57	R	54
57	S	159
57	T	109
57	V	NA
57	W	100
57	Y	132
58	A	108
58	C	94
58	D	155
58	E	585
58	F	108
58	G	126
58	H	69
58	I	125
58	K	NA
58	L	110
58	M	115
58	N	257
58	P	94
58	Q	81
58	R	140
58	S	713
58	T	209
58	V	134
58	W	113
58	Y	127
59	A	136
59	C	76
59	D	NA
59	E	191
59	F	95
59	G	139
59	H	776
59	I	100
59	K	152
59	L	99
59	M	91
59	N	332
59	P	100
59	Q	82
59	R	68
59	S	891
59	T	3311
59	V	119
59	W	121
59	Y	70
60	A	61
60	C	157
60	D	109
60	E	650
60	F	148
60	G	158
60	H	397
60	I	NA
60	K	90
60	L	109
60	M	119
60	N	120
60	P	115
60	Q	111
60	R	77
60	S	3325
60	T	286
60	V	106
60	W	116
60	Y	85
61	A	112
61	C	158
61	D	196
61	E	169
61	F	NA
61	G	147
61	H	124
61	I	105
61	K	210
61	L	412
61	M	106
61	N	132
61	P	78
61	Q	190
61	R	90
61	S	3622
61	T	79
61	V	241
61	W	96
61	Y	201
62	A	142
62	C	110
62	D	75
62	E	405
62	F	85
62	G	99
62	H	106
62	I	109
62	K	238
62	L	60
62	M	76
62	N	100
62	P	93
62	Q	81
62	R	225
62	S	128
62	T	NA
62	V	141
62	W	74
62	Y	102
63	A	187
63	C	196
63	D	217
63	E	NA
63	F	72
63	G	88
63	H	133
63	I	88
63	K	192
63	L	144
63	M	95
63	N	110
63	P	138
63	Q	155
63	R	208
63	S	455
63	T	46
63	V	198
63	W	127
63	Y	74
64	A	79
64	C	50
64	D	100
64	E	188
64	F	123
64	G	98
64	H	66
64	I	867
64	K	123
64	L	126
64	M	NA
64	N	116
64	P	76
64	Q	368
64	R	142
64	S	161
64	T	75
64	V	298
64	W	3529
64	Y	51
65	A	NA
65	C	143
65	D	156
65	E	476
65	F	102
65	G	173
65	H	135
65	I	140
65	K	98
65	L	57
65	M	69
65	N	94
65	P	187
65	Q	114
65	R	107
65	S	126
65	T	62
65	V	94
65	W	142
65	Y	111
66	A	NA
66	C	60
66	D	120
66	E	325
66	F	85
66	G	188
66	H	295
66	I	113
66	K	95
66	L	96
66	M	96
66	N	141
66	P	104
66	Q	375
66	R	71
66	S	98
66	T	119
66	V	1493
66	W	62
66	Y	121
67	A	167
67	C	108
67	D	109
67	E	102
67	F	77
67	G	85
67	H	3581
67	I	150
67	K	85
67	L	102
67	M	99
67	N	150
67	P	NA
67	Q	269
67	R	236
67	S	77
67	T	104
67	V	117
67	W	84
67	Y	86
68	A	327
68	C	108
68	D	168
68	E	323
68	F	835
68	G	89
68	H	102
68	I	70
68	K	183
68	L	NA
68	M	105
68	N	188
68	P	98
68	Q	480
68	R	163
68	S	116
68	T	98
68	V	142
68	W	96
68	Y	85
69	A	176
69	C	118
69	D	141
69	E	642
69	F	114
69	G	99
69	H	102
69	I	119
69	K	NA
69	L	148
69	M	75
69	N	277
69	P	15
69	Q	279
69	R	106
69	S	75
69	T	310
69	V	120
69	W	111
69	Y	88
70	A	71
70	C	83
70	D	314
70	E	270
70	F	83
70	G	92
70	H	105
70	I	87
70	K	316
70	L	90
70	M	111
70	N	101
70	P	305
70	Q	156
70	R	55
70	S	NA
70	T	120
70	V	76
70	W	91
70	Y	77
71	A	72
71	C	92
71	D	141
71	E	613
71	F	142
71	G	131
71	H	274
71	I	79
71	K	161
71	L	145
71	M	82
71	N	82
71	P	NA
71	Q	442
71	R	736
71	S	329
71	T	322
71	V	124
71	W	115
71	Y	91
72	A	569
72	C	209
72	D	2448
72	E	1668
72	F	75
72	G	92
72	H	285
72	I	665
72	K	117
72	L	1043
72	M	93
72	N	118
72	P	136
72	Q	115
72	R	176
72	S	NA
72	T	157
72	V	75
72	W	60
72	Y	97
73	A	NA
73	C	419
73	D	238
73	E	1688
73	F	86
73	G	150
73	H	101
73	I	104
73	K	109
73	L	1324
73	M	94
73	N	154
73	P	156
73	Q	104
73	R	163
73	S	509
73	T	277
73	V	676
73	W	84
73	Y	91
74	A	166
74	C	116
74	D	165
74	E	NA
74	F	123
74	G	97
74	H	123
74	I	182
74	K	2660
74	L	144
74	M	125
74	N	130
74	P	112
74	Q	99
74	R	116
74	S	670
74	T	208
74	V	137
74	W	90
74	Y	69
75	A	NA
75	C	135
75	D	154
75	E	480
75	F	197
75	G	156
75	H	208
75	I	1007
75	K	89
75	L	129
75	M	201
75	N	291
75	P	191
75	Q	137
75	R	68
75	S	82
75	T	942
75	V	108
75	W	113
75	Y	123
76	A	147
76	C	NA
76	D	482
76	E	161
76	F	86
76	G	91
76	H	653
76	I	101
76	K	125
76	L	62
76	M	72
76	N	180
76	P	117
76	Q	113
76	R	1196
76	S	151
76	T	113
76	V	1373
76	W	234
76	Y	122
77	A	138
77	C	264
77	D	372
77	E	241
77	F	108
77	G	NA
77	H	115
77	I	71
77	K	100
77	L	109
77	M	80
77	N	597
77	P	39
77	Q	100
77	R	237
77	S	176
77	T	67
77	V	59
77	W	117
77	Y	185
78	A	206
78	C	93
78	D	65
78	E	92
78	F	393
78	G	79
78	H	730
78	I	135
78	K	84
78	L	50
78	M	121
78	N	184
78	P	65
78	Q	284
78	R	141
78	S	220
78	T	67
78	V	80
78	W	245
78	Y	NA
79	A	639
79	C	101
79	D	127
79	E	241
79	F	77
79	G	857
79	H	126
79	I	333
79	K	127
79	L	87
79	M	99
79	N	381
79	P	95
79	Q	257
79	R	1839
79	S	NA
79	T	188
79	V	154
79	W	87
79	Y	80
80	A	64
80	C	283
80	D	NA
80	E	196
80	F	119
80	G	260
80	H	148
80	I	1859
80	K	64
80	L	110
80	M	73
80	N	810
80	P	89
80	Q	138
80	R	121
80	S	86
80	T	124
80	V	68
80	W	110
80	Y	415
81	A	253
81	C	129
81	D	277
81	E	104
81	F	87
81	G	108
81	H	114
81	I	129
81	K	115
81	L	103
81	M	71
81	N	40
81	P	77
81	Q	1582
81	R	NA
81	S	177
81	T	121
81	V	76
81	W	936
81	Y	111
82	A	80
82	C	51
82	D	94
82	E	152
82	F	147
82	G	141
82	H	90
82	I	119
82	K	113
82	L	137
82	M	421
82	N	250
82	P	95
82	Q	125
82	R	111
82	S	50
82	T	119
82	V	NA
82	W	1692
82	Y	65
83	A	NA
83	C	73
83	D	72
83	E	275
83	F	128
83	G	66
83	H	1837
83	I	269
83	K	89
83	L	221
83	M	90
83	N	89
83	P	135
83	Q	124
83	R	71
83	S	149
83	T	1548
83	V	91
83	W	118
83	Y	85
84	A	89
84	C	110
84	D	712
84	E	231
84	F	97
84	G	278
84	H	180
84	I	93
84	K	172
84	L	219
84	M	146
84	N	96
84	P	181
84	Q	NA
84	R	286
84	S	380
84	T	81
84	V	130
84	W	99
84	Y	88
85	A	122
85	C	48
85	D	116
85	E	101
85	F	290
85	G	207
85	H	83
85	I	568
85	K	88
85	L	NA
85	M	77
85	N	203
85	P	54
85	Q	98
85	R	144
85	S	200
85	T	88
85	V	126
85	W	86
85	Y	61
86	A	282
86	C	154
86	D	397
86	E	103
86	F	132
86	G	71
86	H	213
86	I	280
86	K	881
86	L	64
86	M	94
86	N	209
86	P	150
86	Q	98
86	R	397
86	S	63
86	T	NA
86	V	103
86	W	98
86	Y	212
87	A	105
87	C	94
87	D	81
87	E	95
87	F	133
87	G	68
87	H	95
87	I	NA
87	K	102
87	L	110
87	M	207
87	N	111
87	P	95
87	Q	155
87	R	97
87	S	67
87	T	144
87	V	215
87	W	199
87	Y	589
88	A	236
88	C	758
88	D	1020
88	E	327
88	F	71
88	G	NA
88	H	87
88	I	71
88	K	105
88	L	92
88	M	147
88	N	58
88	P	527
88	Q	84
88	R	72
88	S	101
88	T	55
88	V	527
88	W	608
88	Y	79
89	A	66
89	C	88
89	D	64
89	E	377
89	F	87
89	G	87
89	H	188
89	I	652
89	K	355
89	L	77
89	M	87
89	N	NA
89	P	50
89	Q	140
89	R	80
89	S	58
89	T	84
89	V	72
89	W	65
89	Y	66
90	A	74
90	C	89
90	D	283
90	E	122
90	F	644
90	G	133
90	H	311
90	I	79
90	K	77
90	L	94
90	M	70
90	N	86
90	P	313
90	Q	112
90	R	117
90	S	NA
90	T	219
90	V	62
90	W	55
90	Y	476
91	A	521
91	C	86
91	D	64
91	E	544
91	F	68
91	G	91
91	H	291
91	I	535
91	K	70
91	L	93
91	M	78
91	N	845
91	P	73
91	Q	79
91	R	81
91	S	259
91	T	NA
91	V	87
91	W	154
91	Y	601
92	A	55
92	C	85
92	D	407
92	E	483
92	F	135
92	G	64
92	H	614
92	I	NA
92	K	59
92	L	409
92	M	125
92	N	155
92	P	80
92	Q	98
92	R	119
92	S	509
92	T	87
92	V	98
92	W	98
92	Y	85
93	A	80
93	C	156
93	D	41
93	E	105
93	F	60
93	G	106
93	H	1094
93	I	99
93	K	223
93	L	67
93	M	74
93	N	217
93	P	124
93	Q	135
93	R	109
93	S	177
93	T	NA
93	V	100
93	W	50
93	Y	103
94	A	102
94	C	70
94	D	154
94	E	223
94	F	96
94	G	144
94	H	630
94	I	72
94	K	670
94	L	112
94	M	713
94	N	59
94	P	132
94	Q	71
94	R	212
94	S	303
94	T	NA
94	V	88
94	W	98
94	Y	601
95	A	102
95	C	74
95	D	95
95	E	175
95	F	85
95	G	112
95	H	180
95	I	278
95	K	630
95	L	98
95	M	113
95	N	99
95	P	139
95	Q	NA
95	R	313
95	S	121
95	T	138
95	V	118
95	W	83
95	Y	82
96	A	170
96	C	95
96	D	517
96	E	NA
96	F	68
96	G	395
96	H	223
96	I	70
96	K	939
96	L	91
96	M	93
96	N	215
96	P	98
96	Q	107
96	R	54
96	S	150
96	T	63
96	V	244
96	W	71
96	Y	82
97	A	NA
97	C	142
97	D	136
97	E	160
97	F	222
97	G	70
97	H	195
97	I	105
97	K	124
97	L	96
97	M	103
97	N	139
97	P	99
97	Q	1105
97	R	98
97	S	273
97	T	267
97	V	125
97	W	91
97	Y	223
98	A	NA
98	C	89
98	D	148
98	E	521
98	F	52
98	G	115
98	H	48
98	I	95
98	K	335
98	L	152
98	M	77
98	N	198
98	P	71
98	Q	1018
98	R	47
98	S	171
98	T	217
98	V	96
98	W	68
98	Y	63
99	A	78
99	C	276
99	D	111
99	E	408
99	F	189
99	G	108
99	H	355
99	I	82
99	K	1199
99	L	98
99	M	99
99	N	NA
99	P	48
99	Q	165
99	R	358
99	S	210
99	T	115
99	V	275
99	W	66
99	Y	67
100	A	264
100	C	138
100	D	374
100	E	81
100	F	173
100	G	92
100	H	937
100	I	NA
100	K	176
100	L	146
100	M	82
100	N	149
100	P	69
100	Q	95
100	R	95
100	S	192
100	T	70
100	V	233
100	W	69
[truncated: 41,861 more rows]
