# Supplementary material for: Deep mutation, insertion and deletion scanning across the Enterovirus A proteome reveals constraints shaping viral evolution
Source: Nat Microbiol. 2024 Nov 28;10(1):158–68. doi: 10.1038/s41564-024-01871-y (PMC11726453; doi:10.1038/s41564-024-01871-y)
Supplement: Supplementary file 14 — Supplementary data supporting Supplementary Fig. 2. [file 41564_2024_1871_MOESM14_ESM.xlsx]

## Sheet: SIFig2A-J
Deletion_Position	Count	Deletion_Length
1	172	3bp
2	123	3bp
3	169	3bp
4	200	3bp
5	187	3bp
6	144	3bp
7	161	3bp
8	169	3bp
9	193	3bp
10	231	3bp
11	270	3bp
12	150	3bp
13	210	3bp
14	250	3bp
15	195	3bp
16	233	3bp
17	226	3bp
18	178	3bp
19	230	3bp
20	211	3bp
21	248	3bp
22	237	3bp
23	259	3bp
24	210	3bp
25	197	3bp
26	221	3bp
27	181	3bp
28	118	3bp
29	253	3bp
30	201	3bp
31	203	3bp
32	224	3bp
33	355	3bp
34	304	3bp
35	276	3bp
36	311	3bp
37	249	3bp
38	217	3bp
39	217	3bp
40	363	3bp
41	223	3bp
42	316	3bp
43	350	3bp
44	274	3bp
45	323	3bp
46	202	3bp
47	260	3bp
48	390	3bp
49	296	3bp
50	295	3bp
51	261	3bp
52	233	3bp
53	297	3bp
54	327	3bp
55	271	3bp
56	296	3bp
57	258	3bp
58	304	3bp
59	259	3bp
60	189	3bp
61	311	3bp
62	261	3bp
63	275	3bp
64	300	3bp
65	242	3bp
66	238	3bp
67	310	3bp
68	207	3bp
69	285	3bp
70	319	3bp
71	272	3bp
72	225	3bp
73	307	3bp
74	297	3bp
75	296	3bp
76	278	3bp
77	270	3bp
78	268	3bp
79	248	3bp
80	261	3bp
81	313	3bp
82	282	3bp
83	270	3bp
84	220	3bp
85	224	3bp
86	269	3bp
87	239	3bp
88	299	3bp
89	162	3bp
90	213	3bp
91	201	3bp
92	261	3bp
93	263	3bp
94	280	3bp
95	241	3bp
96	284	3bp
97	234	3bp
98	266	3bp
99	211	3bp
100	193	3bp
101	230	3bp
102	242	3bp
103	308	3bp
104	278	3bp
105	203	3bp
106	211	3bp
107	189	3bp
108	262	3bp
109	308	3bp
110	205	3bp
111	382	3bp
112	313	3bp
113	189	3bp
114	206	3bp
115	192	3bp
116	243	3bp
117	240	3bp
118	273	3bp
119	286	3bp
120	260	3bp
121	310	3bp
122	272	3bp
123	257	3bp
124	230	3bp
125	260	3bp
126	310	3bp
127	189	3bp
128	259	3bp
129	202	3bp
130	275	3bp
131	265	3bp
132	307	3bp
133	282	3bp
134	289	3bp
135	206	3bp
136	273	3bp
137	222	3bp
138	243	3bp
139	181	3bp
140	255	3bp
141	287	3bp
142	253	3bp
143	228	3bp
144	224	3bp
145	339	3bp
146	333	3bp
147	409	3bp
148	314	3bp
149	375	3bp
150	298	3bp
151	276	3bp
152	316	3bp
153	347	3bp
154	337	3bp
155	355	3bp
156	322	3bp
157	378	3bp
158	299	3bp
159	381	3bp
160	328	3bp
161	353	3bp
162	342	3bp
163	301	3bp
164	369	3bp
165	391	3bp
166	278	3bp
167	336	3bp
168	285	3bp
169	334	3bp
170	321	3bp
171	301	3bp
172	379	3bp
173	338	3bp
174	336	3bp
175	288	3bp
176	292	3bp
177	254	3bp
178	246	3bp
179	352	3bp
180	285	3bp
181	312	3bp
182	304	3bp
183	272	3bp
184	356	3bp
185	350	3bp
186	279	3bp
187	320	3bp
188	311	3bp
189	335	3bp
190	293	3bp
191	336	3bp
192	355	3bp
193	251	3bp
194	285	3bp
195	260	3bp
196	376	3bp
197	266	3bp
198	308	3bp
199	302	3bp
200	322	3bp
201	273	3bp
202	321	3bp
203	356	3bp
204	231	3bp
205	314	3bp
206	210	3bp
207	234	3bp
208	250	3bp
209	280	3bp
210	317	3bp
211	277	3bp
212	334	3bp
213	197	3bp
214	264	3bp
215	287	3bp
216	274	3bp
217	250	3bp
218	383	3bp
219	308	3bp
220	321	3bp
221	250	3bp
222	299	3bp
223	242	3bp
224	344	3bp
225	203	3bp
226	340	3bp
227	238	3bp
228	340	3bp
229	267	3bp
230	281	3bp
231	330	3bp
232	259	3bp
233	310	3bp
234	367	3bp
235	287	3bp
236	312	3bp
237	312	3bp
238	326	3bp
239	291	3bp
240	287	3bp
241	297	3bp
242	247	3bp
243	279	3bp
244	253	3bp
245	221	3bp
246	245	3bp
247	340	3bp
248	271	3bp
249	269	3bp
250	304	3bp
251	337	3bp
252	279	3bp
253	255	3bp
254	248	3bp
255	224	3bp
256	339	3bp
257	276	3bp
258	300	3bp
259	283	3bp
260	254	3bp
261	324	3bp
262	268	3bp
263	309	3bp
264	279	3bp
265	349	3bp
266	319	3bp
267	251	3bp
268	337	3bp
269	269	3bp
270	270	3bp
271	288	3bp
272	268	3bp
273	372	3bp
274	277	3bp
275	330	3bp
276	259	3bp
277	369	3bp
278	290	3bp
279	305	3bp
280	216	3bp
281	214	3bp
282	242	3bp
283	210	3bp
284	273	3bp
285	297	3bp
286	325	3bp
287	330	3bp
288	326	3bp
289	393	3bp
290	384	3bp
291	320	3bp
292	372	3bp
293	391	3bp
294	397	3bp
295	404	3bp
296	356	3bp
297	325	3bp
298	368	3bp
299	407	3bp
300	355	3bp
301	323	3bp
302	332	3bp
303	300	3bp
304	408	3bp
305	294	3bp
306	293	3bp
307	330	3bp
308	309	3bp
309	269	3bp
310	268	3bp
311	377	3bp
312	274	3bp
313	303	3bp
314	330	3bp
315	299	3bp
316	354	3bp
317	313	3bp
318	290	3bp
319	289	3bp
320	431	3bp
321	303	3bp
322	347	3bp
323	342	3bp
324	417	3bp
325	240	3bp
326	346	3bp
327	289	3bp
328	424	3bp
329	376	3bp
330	398	3bp
331	326	3bp
332	375	3bp
333	400	3bp
334	361	3bp
335	335	3bp
336	314	3bp
337	59	3bp
338	78	3bp
339	99	3bp
340	49	3bp
341	85	3bp
342	70	3bp
343	181	3bp
344	85	3bp
345	68	3bp
346	82	3bp
347	91	3bp
348	130	3bp
349	30	3bp
350	102	3bp
351	66	3bp
352	18	3bp
353	103	3bp
354	189	3bp
355	71	3bp
356	166	3bp
357	66	3bp
358	44	3bp
359	28	3bp
360	7	3bp
361	33	3bp
362	31	3bp
363	81	3bp
364	37	3bp
365	42	3bp
366	4	3bp
367	69	3bp
368	82	3bp
369	53	3bp
370	21	3bp
371	68	3bp
372	78	3bp
373	97	3bp
374	65	3bp
375	23	3bp
376	21	3bp
377	41	3bp
378	23	3bp
379	18	3bp
380	50	3bp
381	15	3bp
382	2	3bp
383	14	3bp
384	5	3bp
385	402	3bp
386	227	3bp
387	278	3bp
388	424	3bp
389	178	3bp
390	235	3bp
391	523	3bp
392	15	3bp
393	289	3bp
394	233	3bp
395	282	3bp
396	349	3bp
397	346	3bp
398	207	3bp
399	421	3bp
400	171	3bp
401	206	3bp
402	194	3bp
403	157	3bp
404	170	3bp
405	110	3bp
406	96	3bp
407	133	3bp
408	240	3bp
409	86	3bp
410	100	3bp
411	111	3bp
412	105	3bp
413	188	3bp
414	108	3bp
415	125	3bp
416	60	3bp
417	194	3bp
418	97	3bp
419	100	3bp
420	206	3bp
421	85	3bp
422	159	3bp
423	86	3bp
424	117	3bp
425	64	3bp
426	14	3bp
427	25	3bp
428	46	3bp
429	76	3bp
430	13	3bp
431	27	3bp
432	3	3bp
433	320	3bp
434	266	3bp
435	242	3bp
436	329	3bp
437	250	3bp
438	261	3bp
439	306	3bp
440	278	3bp
441	288	3bp
442	240	3bp
443	302	3bp
444	260	3bp
445	185	3bp
446	270	3bp
447	322	3bp
448	224	3bp
449	317	3bp
450	230	3bp
451	287	3bp
452	282	3bp
453	289	3bp
454	303	3bp
455	210	3bp
456	235	3bp
457	286	3bp
458	197	3bp
459	229	3bp
460	170	3bp
461	241	3bp
462	233	3bp
463	239	3bp
464	297	3bp
465	197	3bp
466	251	3bp
467	259	3bp
468	234	3bp
469	267	3bp
470	320	3bp
471	353	3bp
472	386	3bp
473	311	3bp
474	208	3bp
475	238	3bp
476	286	3bp
477	232	3bp
478	260	3bp
479	262	3bp
480	331	3bp
481	345	3bp
482	378	3bp
483	513	3bp
484	333	3bp
485	327	3bp
486	411	3bp
487	331	3bp
488	290	3bp
489	352	3bp
490	479	3bp
491	386	3bp
492	420	3bp
493	366	3bp
494	373	3bp
495	422	3bp
496	353	3bp
497	418	3bp
498	326	3bp
499	420	3bp
500	350	3bp
501	345	3bp
502	376	3bp
503	434	3bp
504	380	3bp
505	503	3bp
506	327	3bp
507	378	3bp
508	398	3bp
509	393	3bp
510	353	3bp
511	333	3bp
512	365	3bp
513	419	3bp
514	470	3bp
515	436	3bp
516	432	3bp
517	398	3bp
518	420	3bp
519	385	3bp
520	475	3bp
521	391	3bp
522	370	3bp
523	398	3bp
524	394	3bp
525	473	3bp
526	395	3bp
527	443	3bp
528	429	3bp
529	219	3bp
530	261	3bp
531	257	3bp
532	228	3bp
533	245	3bp
534	245	3bp
535	276	3bp
536	196	3bp
537	303	3bp
538	317	3bp
539	231	3bp
540	317	3bp
541	349	3bp
542	2	3bp
543	425	3bp
544	242	3bp
545	217	3bp
546	194	3bp
547	243	3bp
548	200	3bp
549	263	3bp
550	320	3bp
551	209	3bp
552	232	3bp
553	272	3bp
554	214	3bp
555	235	3bp
556	238	3bp
557	245	3bp
558	253	3bp
559	282	3bp
560	306	3bp
561	257	3bp
562	281	3bp
563	234	3bp
564	193	3bp
565	283	3bp
566	277	3bp
567	234	3bp
568	265	3bp
569	273	3bp
570	283	3bp
571	240	3bp
572	234	3bp
573	252	3bp
574	177	3bp
575	209	3bp
576	205	3bp
577	538	3bp
578	558	3bp
579	540	3bp
580	516	3bp
581	759	3bp
582	566	3bp
583	568	3bp
584	477	3bp
585	533	3bp
586	577	3bp
587	569	3bp
588	463	3bp
589	416	3bp
590	597	3bp
591	737	3bp
592	589	3bp
593	616	3bp
594	543	3bp
595	601	3bp
596	502	3bp
597	591	3bp
598	560	3bp
599	536	3bp
600	556	3bp
601	548	3bp
602	577	3bp
603	570	3bp
604	515	3bp
605	625	3bp
606	614	3bp
607	565	3bp
608	665	3bp
609	645	3bp
610	628	3bp
611	519	3bp
612	642	3bp
613	601	3bp
614	699	3bp
615	636	3bp
616	662	3bp
617	533	3bp
618	589	3bp
619	673	3bp
620	587	3bp
621	516	3bp
622	731	3bp
623	579	3bp
624	634	3bp
625	291	3bp
626	282	3bp
627	252	3bp
628	322	3bp
629	262	3bp
630	255	3bp
631	238	3bp
632	241	3bp
633	343	3bp
634	235	3bp
635	244	3bp
636	235	3bp
637	222	3bp
638	211	3bp
639	202	3bp
640	337	3bp
641	248	3bp
642	241	3bp
643	207	3bp
644	295	3bp
645	232	3bp
646	229	3bp
647	274	3bp
648	146	3bp
649	227	3bp
650	144	3bp
651	279	3bp
652	227	3bp
653	197	3bp
654	185	3bp
655	221	3bp
656	223	3bp
657	241	3bp
658	220	3bp
659	253	3bp
660	186	3bp
661	249	3bp
662	245	3bp
663	248	3bp
664	290	3bp
665	318	3bp
666	260	3bp
667	245	3bp
668	332	3bp
669	244	3bp
670	386	3bp
671	418	3bp
672	296	3bp
673	1949	3bp
674	2301	3bp
675	2309	3bp
676	2406	3bp
677	2180	3bp
678	1935	3bp
679	1807	3bp
680	2108	3bp
681	1733	3bp
682	2266	3bp
683	2124	3bp
684	1825	3bp
685	2299	3bp
686	2201	3bp
687	2247	3bp
688	2114	3bp
689	2482	3bp
690	2274	3bp
691	2456	3bp
692	2339	3bp
693	2158	3bp
694	1883	3bp
695	1960	3bp
696	1687	3bp
697	2207	3bp
698	1948	3bp
699	2554	3bp
700	1898	3bp
701	2010	3bp
702	2045	3bp
703	1731	3bp
704	1872	3bp
705	2244	3bp
706	2113	3bp
707	1642	3bp
708	1860	3bp
709	1978	3bp
710	2279	3bp
711	1949	3bp
712	1888	3bp
713	2049	3bp
714	1931	3bp
715	2034	3bp
716	1702	3bp
717	2090	3bp
718	1891	3bp
719	1774	3bp
720	1699	3bp
721	356	3bp
722	327	3bp
723	295	3bp
724	343	3bp
725	336	3bp
726	310	3bp
727	259	3bp
728	335	3bp
729	288	3bp
730	319	3bp
731	291	3bp
732	295	3bp
733	333	3bp
734	314	3bp
735	326	3bp
736	265	3bp
737	347	3bp
738	313	3bp
739	296	3bp
740	340	3bp
741	323	3bp
742	313	3bp
743	316	3bp
744	308	3bp
745	304	3bp
746	312	3bp
747	338	3bp
748	345	3bp
749	364	3bp
750	334	3bp
751	318	3bp
752	426	3bp
753	286	3bp
754	279	3bp
755	278	3bp
756	317	3bp
757	237	3bp
758	313	3bp
759	326	3bp
760	325	3bp
761	328	3bp
762	298	3bp
763	316	3bp
764	310	3bp
765	276	3bp
766	255	3bp
767	224	3bp
768	348	3bp
769	237	3bp
770	230	3bp
771	255	3bp
772	252	3bp
773	256	3bp
774	290	3bp
775	261	3bp
776	235	3bp
777	269	3bp
778	242	3bp
779	270	3bp
780	250	3bp
781	181	3bp
782	236	3bp
783	274	3bp
784	262	3bp
785	323	3bp
786	294	3bp
787	221	3bp
788	266	3bp
789	297	3bp
790	202	3bp
791	211	3bp
792	291	3bp
793	240	3bp
794	258	3bp
795	258	3bp
796	220	3bp
797	288	3bp
798	290	3bp
799	279	3bp
800	204	3bp
801	249	3bp
802	252	3bp
803	245	3bp
804	267	3bp
805	294	3bp
806	249	3bp
807	281	3bp
808	288	3bp
809	273	3bp
810	310	3bp
811	264	3bp
812	267	3bp
813	255	3bp
814	245	3bp
815	247	3bp
816	385	3bp
817	346	3bp
818	371	3bp
819	326	3bp
820	460	3bp
821	465	3bp
822	404	3bp
823	433	3bp
824	519	3bp
825	540	3bp
826	469	3bp
827	611	3bp
828	513	3bp
829	550	3bp
830	463	3bp
831	493	3bp
832	440	3bp
833	460	3bp
834	471	3bp
835	376	3bp
836	469	3bp
837	476	3bp
838	409	3bp
839	502	3bp
840	464	3bp
841	465	3bp
842	428	3bp
843	382	3bp
844	391	3bp
845	347	3bp
846	264	3bp
847	491	3bp
848	362	3bp
849	352	3bp
850	357	3bp
851	361	3bp
852	377	3bp
853	305	3bp
854	436	3bp
855	414	3bp
856	383	3bp
857	429	3bp
858	344	3bp
859	264	3bp
860	2	3bp
861	696	3bp
862	284	3bp
1	123	6bp
2	91	6bp
3	110	6bp
4	97	6bp
5	129	6bp
6	178	6bp
7	185	6bp
8	117	6bp
9	127	6bp
10	270	6bp
11	30	6bp
12	97	6bp
13	170	6bp
14	131	6bp
15	238	6bp
16	0	6bp
17	293	6bp
18	197	6bp
19	145	6bp
20	141	6bp
21	159	6bp
22	154	6bp
23	135	6bp
24	185	6bp
25	186	6bp
26	140	6bp
27	147	6bp
28	127	6bp
29	190	6bp
30	174	6bp
31	124	6bp
32	134	6bp
33	248	6bp
34	283	6bp
35	195	6bp
36	181	6bp
37	212	6bp
38	152	6bp
39	249	6bp
40	253	6bp
41	207	6bp
42	116	6bp
43	195	6bp
44	227	6bp
45	223	6bp
46	232	6bp
47	291	6bp
48	226	6bp
49	215	6bp
50	178	6bp
51	255	6bp
52	214	6bp
53	208	6bp
54	185	6bp
55	198	6bp
56	220	6bp
57	275	6bp
58	196	6bp
59	214	6bp
60	212	6bp
61	233	6bp
62	185	6bp
63	192	6bp
64	175	6bp
65	196	6bp
66	269	6bp
67	150	6bp
68	257	6bp
69	208	6bp
70	142	6bp
71	134	6bp
72	168	6bp
73	203	6bp
74	281	6bp
75	189	6bp
76	187	6bp
77	197	6bp
78	367	6bp
79	217	6bp
80	191	6bp
81	196	6bp
82	221	6bp
83	202	6bp
84	171	6bp
85	241	6bp
86	207	6bp
87	230	6bp
88	139	6bp
89	141	6bp
90	218	6bp
91	149	6bp
92	163	6bp
93	242	6bp
94	181	6bp
95	164	6bp
96	228	6bp
97	292	6bp
98	230	6bp
99	362	6bp
100	274	6bp
101	192	6bp
102	215	6bp
103	206	6bp
104	258	6bp
105	269	6bp
106	225	6bp
107	201	6bp
108	228	6bp
109	360	6bp
110	254	6bp
111	192	6bp
112	241	6bp
113	0	6bp
114	309	6bp
115	215	6bp
116	192	6bp
117	218	6bp
118	213	6bp
119	246	6bp
120	263	6bp
121	229	6bp
122	290	6bp
123	229	6bp
124	186	6bp
125	204	6bp
126	254	6bp
127	215	6bp
128	219	6bp
129	224	6bp
130	221	6bp
131	193	6bp
132	180	6bp
133	231	6bp
134	196	6bp
135	212	6bp
136	203	6bp
137	210	6bp
138	177	6bp
139	269	6bp
140	246	6bp
141	258	6bp
142	263	6bp
143	228	6bp
144	263	6bp
145	314	6bp
146	273	6bp
147	262	6bp
148	301	6bp
149	298	6bp
150	225	6bp
151	281	6bp
152	289	6bp
153	346	6bp
154	237	6bp
155	282	6bp
156	270	6bp
157	338	6bp
158	332	6bp
159	303	6bp
160	285	6bp
161	292	6bp
162	320	6bp
163	270	6bp
164	269	6bp
165	298	6bp
166	314	6bp
167	252	6bp
168	262	6bp
169	262	6bp
170	245	6bp
171	280	6bp
172	236	6bp
173	268	6bp
174	324	6bp
175	227	6bp
176	280	6bp
177	246	6bp
178	267	6bp
179	342	6bp
180	285	6bp
181	287	6bp
182	289	6bp
183	292	6bp
184	285	6bp
185	225	6bp
186	250	6bp
187	360	6bp
188	271	6bp
189	239	6bp
190	310	6bp
191	245	6bp
192	279	6bp
193	242	6bp
194	293	6bp
195	259	6bp
196	259	6bp
197	290	6bp
198	268	6bp
199	311	6bp
200	266	6bp
201	262	6bp
202	284	6bp
203	282	6bp
204	248	6bp
205	313	6bp
206	374	6bp
207	376	6bp
208	0	6bp
209	433	6bp
210	306	6bp
211	227	6bp
212	268	6bp
213	246	6bp
214	294	6bp
215	289	6bp
216	221	6bp
217	250	6bp
218	232	6bp
219	281	6bp
220	235	6bp
221	310	6bp
222	278	6bp
223	221	6bp
224	237	6bp
225	245	6bp
226	191	6bp
227	287	6bp
228	238	6bp
229	225	6bp
230	228	6bp
231	285	6bp
232	264	6bp
233	194	6bp
234	178	6bp
235	242	6bp
236	250	6bp
237	219	6bp
238	239	6bp
239	251	6bp
240	234	6bp
241	240	6bp
242	274	6bp
243	214	6bp
244	224	6bp
245	297	6bp
246	312	6bp
247	241	6bp
248	272	6bp
249	184	6bp
250	233	6bp
251	256	6bp
252	327	6bp
253	269	6bp
254	195	6bp
255	279	6bp
256	184	6bp
257	202	6bp
258	301	6bp
259	236	6bp
260	238	6bp
261	302	6bp
262	203	6bp
263	284	6bp
264	216	6bp
265	267	6bp
266	295	6bp
267	261	6bp
268	322	6bp
269	272	6bp
270	333	6bp
271	231	6bp
272	263	6bp
273	295	6bp
274	276	6bp
275	288	6bp
276	240	6bp
277	219	6bp
278	230	6bp
279	242	6bp
280	228	6bp
281	239	6bp
282	227	6bp
283	224	6bp
284	306	6bp
285	278	6bp
286	275	6bp
287	202	6bp
288	195	6bp
289	480	6bp
290	500	6bp
291	412	6bp
292	316	6bp
293	389	6bp
294	385	6bp
295	378	6bp
296	469	6bp
297	407	6bp
298	352	6bp
299	271	6bp
300	416	6bp
301	322	6bp
302	384	6bp
303	419	6bp
304	1	6bp
305	432	6bp
306	372	6bp
307	316	6bp
308	320	6bp
309	430	6bp
310	353	6bp
311	295	6bp
312	373	6bp
313	343	6bp
314	311	6bp
315	408	6bp
316	372	6bp
317	316	6bp
318	392	6bp
319	487	6bp
320	336	6bp
321	426	6bp
322	339	6bp
323	326	6bp
324	326	6bp
325	292	6bp
326	302	6bp
327	422	6bp
328	423	6bp
329	374	6bp
330	367	6bp
331	295	6bp
332	425	6bp
333	451	6bp
334	397	6bp
335	404	6bp
336	320	6bp
337	60	6bp
338	104	6bp
339	52	6bp
340	356	6bp
341	60	6bp
342	186	6bp
343	30	6bp
344	54	6bp
345	95	6bp
346	72	6bp
347	71	6bp
348	71	6bp
349	86	6bp
350	74	6bp
351	12	6bp
352	48	6bp
353	30	6bp
354	119	6bp
355	20	6bp
356	94	6bp
357	19	6bp
358	53	6bp
359	53	6bp
360	27	6bp
361	90	6bp
362	40	6bp
363	15	6bp
364	89	6bp
365	23	6bp
366	27	6bp
367	5	6bp
368	53	6bp
369	144	6bp
370	16	6bp
371	38	6bp
372	32	6bp
373	66	6bp
374	42	6bp
375	22	6bp
376	24	6bp
377	34	6bp
378	26	6bp
379	7	6bp
380	17	6bp
381	13	6bp
382	1	6bp
383	0	6bp
384	0	6bp
385	300	6bp
386	371	6bp
387	398	6bp
388	309	6bp
389	381	6bp
390	338	6bp
391	237	6bp
392	328	6bp
393	274	6bp
394	258	6bp
395	187	6bp
396	297	6bp
397	239	6bp
398	233	6bp
399	240	6bp
400	327	6bp
401	230	6bp
402	304	6bp
403	166	6bp
404	243	6bp
405	133	6bp
406	172	6bp
407	210	6bp
408	91	6bp
409	160	6bp
410	155	6bp
411	178	6bp
412	148	6bp
413	115	6bp
414	108	6bp
415	103	6bp
416	161	6bp
417	106	6bp
418	75	6bp
419	147	6bp
420	117	6bp
421	89	6bp
422	137	6bp
423	200	6bp
424	75	6bp
425	122	6bp
426	53	6bp
427	77	6bp
428	58	6bp
429	42	6bp
430	13	6bp
431	23	6bp
432	0	6bp
433	387	6bp
434	429	6bp
435	302	6bp
436	483	6bp
437	394	6bp
438	369	6bp
439	390	6bp
440	360	6bp
441	331	6bp
442	284	6bp
443	463	6bp
444	392	6bp
445	434	6bp
446	329	6bp
447	265	6bp
448	332	6bp
449	333	6bp
450	324	6bp
451	348	6bp
452	324	6bp
453	315	6bp
454	284	6bp
455	273	6bp
456	300	6bp
457	282	6bp
458	250	6bp
459	304	6bp
460	246	6bp
461	300	6bp
462	381	6bp
463	310	6bp
464	269	6bp
465	303	6bp
466	337	6bp
467	273	6bp
468	295	6bp
469	367	6bp
470	408	6bp
471	397	6bp
472	398	6bp
473	262	6bp
474	206	6bp
475	368	6bp
476	313	6bp
477	389	6bp
478	314	6bp
479	345	6bp
480	257	6bp
481	319	6bp
482	345	6bp
483	376	6bp
484	341	6bp
485	338	6bp
486	379	6bp
487	353	6bp
488	5	6bp
489	412	6bp
490	319	6bp
491	331	6bp
492	346	6bp
493	357	6bp
494	340	6bp
495	314	6bp
496	471	6bp
497	334	6bp
498	445	6bp
499	377	6bp
500	407	6bp
501	370	6bp
502	323	6bp
503	340	6bp
504	380	6bp
505	374	6bp
506	325	6bp
507	345	6bp
508	343	6bp
509	378	6bp
510	368	6bp
511	354	6bp
512	393	6bp
513	410	6bp
514	369	6bp
515	317	6bp
516	415	6bp
517	380	6bp
518	442	6bp
519	426	6bp
520	416	6bp
521	396	6bp
522	497	6bp
523	410	6bp
524	380	6bp
525	461	6bp
526	334	6bp
527	360	6bp
528	307	6bp
529	280	6bp
530	233	6bp
531	199	6bp
532	199	6bp
533	119	6bp
534	259	6bp
535	249	6bp
536	215	6bp
537	236	6bp
538	238	6bp
539	189	6bp
540	249	6bp
541	222	6bp
542	245	6bp
543	210	6bp
544	242	6bp
545	229	6bp
546	157	6bp
547	214	6bp
548	247	6bp
549	252	6bp
550	241	6bp
551	198	6bp
552	228	6bp
553	282	6bp
554	255	6bp
555	245	6bp
556	250	6bp
557	236	6bp
558	255	6bp
559	196	6bp
560	277	6bp
561	197	6bp
562	268	6bp
563	233	6bp
564	247	6bp
565	209	6bp
566	218	6bp
567	222	6bp
568	234	6bp
569	202	6bp
570	250	6bp
571	196	6bp
572	201	6bp
573	190	6bp
574	197	6bp
575	226	6bp
576	217	6bp
577	817	6bp
578	512	6bp
579	537	6bp
580	522	6bp
581	557	6bp
582	787	6bp
583	597	6bp
584	730	6bp
585	597	6bp
586	754	6bp
587	544	6bp
588	522	6bp
589	686	6bp
590	495	6bp
591	665	6bp
592	467	6bp
593	610	6bp
594	713	6bp
595	479	6bp
596	637	6bp
597	463	6bp
598	420	6bp
599	682	6bp
600	672	6bp
601	582	6bp
602	646	6bp
603	632	6bp
604	506	6bp
605	710	6bp
606	633	6bp
607	556	6bp
608	576	6bp
609	575	6bp
610	606	6bp
611	612	6bp
612	752	6bp
613	748	6bp
614	714	6bp
615	621	6bp
616	611	6bp
617	749	6bp
618	711	6bp
619	711	6bp
620	560	6bp
621	609	6bp
622	653	6bp
623	624	6bp
624	657	6bp
625	330	6bp
626	231	6bp
627	256	6bp
628	241	6bp
629	244	6bp
630	332	6bp
631	360	6bp
632	244	6bp
633	308	6bp
634	409	6bp
635	280	6bp
636	265	6bp
637	177	6bp
638	232	6bp
639	263	6bp
640	316	6bp
641	316	6bp
642	300	6bp
643	257	6bp
644	355	6bp
645	330	6bp
646	383	6bp
647	257	6bp
648	270	6bp
649	300	6bp
650	352	6bp
651	348	6bp
652	206	6bp
653	271	6bp
654	356	6bp
655	241	6bp
656	421	6bp
657	242	6bp
658	284	6bp
659	304	6bp
660	336	6bp
661	335	6bp
662	322	6bp
663	269	6bp
664	380	6bp
665	385	6bp
666	369	6bp
667	381	6bp
668	373	6bp
669	352	6bp
670	478	6bp
671	437	6bp
672	417	6bp
673	2022	6bp
674	2051	6bp
675	2767	6bp
676	3	6bp
677	2907	6bp
678	2298	6bp
679	2104	6bp
680	2287	6bp
681	2216	6bp
682	2041	6bp
683	1936	6bp
684	2275	6bp
685	2099	6bp
686	2371	6bp
687	2034	6bp
688	1728	6bp
689	2190	6bp
690	1926	6bp
691	2274	6bp
692	1881	6bp
693	1907	6bp
694	1837	6bp
695	1736	6bp
696	1667	6bp
697	2093	6bp
698	2083	6bp
699	2367	6bp
700	1553	6bp
701	2116	6bp
702	1984	6bp
703	1736	6bp
704	2098	6bp
705	1937	6bp
706	1762	6bp
707	2329	6bp
708	2132	6bp
709	1839	6bp
710	1735	6bp
711	1809	6bp
712	1978	6bp
713	2373	6bp
714	1897	6bp
715	1636	6bp
716	1630	6bp
717	2001	6bp
718	1675	6bp
719	1633	6bp
720	2141	6bp
721	308	6bp
722	328	6bp
723	302	6bp
724	318	6bp
725	350	6bp
726	414	6bp
727	403	6bp
728	343	6bp
729	294	6bp
730	266	6bp
731	279	6bp
732	274	6bp
733	301	6bp
734	316	6bp
735	314	6bp
736	317	6bp
737	357	6bp
738	284	6bp
739	344	6bp
740	312	6bp
741	326	6bp
742	333	6bp
743	289	6bp
744	306	6bp
745	317	6bp
746	352	6bp
747	300	6bp
748	247	6bp
749	301	6bp
750	409	6bp
751	396	6bp
752	371	6bp
753	270	6bp
754	310	6bp
755	295	6bp
756	327	6bp
757	381	6bp
758	257	6bp
759	319	6bp
760	296	6bp
761	261	6bp
762	357	6bp
763	261	6bp
764	311	6bp
765	327	6bp
766	336	6bp
767	354	6bp
768	264	6bp
769	272	6bp
770	249	6bp
771	306	6bp
772	293	6bp
773	264	6bp
774	320	6bp
775	207	6bp
776	294	6bp
777	258	6bp
778	242	6bp
779	279	6bp
780	262	6bp
781	312	6bp
782	255	6bp
783	281	6bp
784	278	6bp
785	287	6bp
786	272	6bp
787	272	6bp
788	313	6bp
789	275	6bp
790	222	6bp
791	286	6bp
792	259	6bp
793	270	6bp
794	299	6bp
795	331	6bp
796	310	6bp
797	284	6bp
798	263	6bp
799	314	6bp
800	308	6bp
801	382	6bp
802	226	6bp
803	300	6bp
804	290	6bp
805	269	6bp
806	426	6bp
807	0	6bp
808	535	6bp
809	300	6bp
810	257	6bp
811	235	6bp
812	300	6bp
813	287	6bp
814	228	6bp
815	290	6bp
816	316	6bp
817	324	6bp
818	300	6bp
819	395	6bp
820	433	6bp
821	287	6bp
822	361	6bp
823	380	6bp
824	419	6bp
825	341	6bp
826	415	6bp
827	378	6bp
828	555	6bp
829	334	6bp
830	424	6bp
831	381	6bp
832	484	6bp
833	435	6bp
834	397	6bp
835	408	6bp
836	476	6bp
837	509	6bp
838	459	6bp
839	371	6bp
840	360	6bp
841	466	6bp
842	313	6bp
843	404	6bp
844	369	6bp
845	347	6bp
846	364	6bp
847	402	6bp
848	326	6bp
849	380	6bp
850	389	6bp
851	289	6bp
852	288	6bp
853	267	6bp
854	277	6bp
855	331	6bp
856	328	6bp
857	345	6bp
858	261	6bp
859	300	6bp
860	244	6bp
861	434	6bp
862	239	6bp
1	51	9bp
2	184	9bp
3	289	9bp
4	9	9bp
5	118	9bp
6	130	9bp
7	118	9bp
8	145	9bp
9	175	9bp
10	178	9bp
11	147	9bp
12	185	9bp
13	187	9bp
14	219	9bp
15	150	9bp
16	205	9bp
17	209	9bp
18	183	9bp
19	178	9bp
20	213	9bp
21	189	9bp
22	202	9bp
23	169	9bp
24	242	9bp
25	189	9bp
26	167	9bp
27	112	9bp
28	195	9bp
29	174	9bp
30	177	9bp
31	177	9bp
32	259	9bp
33	184	9bp
34	303	9bp
35	189	9bp
36	227	9bp
37	274	9bp
38	243	9bp
39	228	9bp
40	205	9bp
41	251	9bp
42	275	9bp
43	200	9bp
44	196	9bp
45	197	9bp
46	245	9bp
47	179	9bp
48	290	9bp
49	274	9bp
50	266	9bp
51	252	9bp
52	225	9bp
53	254	9bp
54	220	9bp
55	229	9bp
56	301	9bp
57	254	9bp
58	355	9bp
59	268	9bp
60	228	9bp
61	271	9bp
62	324	9bp
63	282	9bp
64	292	9bp
65	263	9bp
66	235	9bp
67	7	9bp
68	213	9bp
69	218	9bp
70	243	9bp
71	293	9bp
72	267	9bp
73	290	9bp
74	241	9bp
75	288	9bp
76	217	9bp
77	255	9bp
78	283	9bp
79	396	9bp
80	243	9bp
81	359	9bp
82	247	9bp
83	239	9bp
84	276	9bp
85	150	9bp
86	254	9bp
87	212	9bp
88	230	9bp
89	198	9bp
90	185	9bp
91	225	9bp
92	304	9bp
93	285	9bp
94	352	9bp
95	255	9bp
96	226	9bp
97	221	9bp
98	201	9bp
99	177	9bp
100	165	9bp
101	163	9bp
102	199	9bp
103	229	9bp
104	136	9bp
105	152	9bp
106	313	9bp
107	189	9bp
108	239	9bp
109	135	9bp
110	207	9bp
111	198	9bp
112	216	9bp
113	157	9bp
114	134	9bp
115	206	9bp
116	211	9bp
117	198	9bp
118	219	9bp
119	164	9bp
120	268	9bp
121	189	9bp
122	267	9bp
123	275	9bp
124	191	9bp
125	148	9bp
126	154	9bp
127	245	9bp
128	187	9bp
129	243	9bp
130	387	9bp
131	191	9bp
132	179	9bp
133	207	9bp
134	163	9bp
135	172	9bp
136	250	9bp
137	181	9bp
138	219	9bp
139	261	9bp
140	196	9bp
141	194	9bp
142	180	9bp
143	281	9bp
144	212	9bp
145	334	9bp
146	356	9bp
147	270	9bp
148	342	9bp
149	269	9bp
150	344	9bp
151	262	9bp
152	359	9bp
153	306	9bp
154	246	9bp
155	290	9bp
156	354	9bp
157	362	9bp
158	350	9bp
159	259	9bp
160	344	9bp
161	246	9bp
162	322	9bp
163	282	9bp
164	379	9bp
165	296	9bp
166	222	9bp
167	263	9bp
168	277	9bp
169	240	9bp
170	270	9bp
171	279	9bp
172	283	9bp
173	230	9bp
174	296	9bp
175	274	9bp
176	242	9bp
177	281	9bp
178	340	9bp
179	296	9bp
180	279	9bp
181	258	9bp
182	308	9bp
183	278	9bp
184	290	9bp
185	304	9bp
186	231	9bp
187	220	9bp
188	262	9bp
189	278	9bp
190	258	9bp
191	267	9bp
192	338	9bp
193	249	9bp
194	218	9bp
195	277	9bp
196	288	9bp
197	223	9bp
198	280	9bp
199	231	9bp
200	181	9bp
201	304	9bp
202	202	9bp
203	265	9bp
204	291	9bp
205	282	9bp
206	176	9bp
207	245	9bp
208	308	9bp
209	351	9bp
210	207	9bp
211	175	9bp
212	241	9bp
213	257	9bp
214	296	9bp
215	185	9bp
216	220	9bp
217	225	9bp
218	240	9bp
219	204	9bp
220	186	9bp
221	219	9bp
222	197	9bp
223	308	9bp
224	266	9bp
225	235	9bp
226	171	9bp
227	188	9bp
228	269	9bp
229	190	9bp
230	228	9bp
231	317	9bp
232	252	9bp
233	234	9bp
234	241	9bp
235	189	9bp
236	267	9bp
237	269	9bp
238	157	9bp
239	197	9bp
240	246	9bp
241	243	9bp
242	228	9bp
243	252	9bp
244	241	9bp
245	202	9bp
246	238	9bp
247	253	9bp
248	299	9bp
249	233	9bp
250	224	9bp
251	255	9bp
252	217	9bp
253	243	9bp
254	213	9bp
255	270	9bp
256	194	9bp
257	136	9bp
258	257	9bp
259	241	9bp
260	243	9bp
261	247	9bp
262	207	9bp
263	217	9bp
264	255	9bp
265	259	9bp
266	217	9bp
267	301	9bp
268	264	9bp
269	206	9bp
270	214	9bp
271	269	9bp
272	220	9bp
273	229	9bp
274	263	9bp
275	277	9bp
[truncated: 4,580 more rows]
