# Supplementary material for: Deep mutation, insertion and deletion scanning across the Enterovirus A proteome reveals constraints shaping viral evolution
Source: Nat Microbiol. 2024 Nov 28;10(1):158–68. doi: 10.1038/s41564-024-01871-y (PMC11726453; doi:10.1038/s41564-024-01871-y)
Supplement: Supplementary file 15 — Supplementary data supporting Supplementary Fig. 3. [file 41564_2024_1871_MOESM15_ESM.xlsx]

## Sheet: SIFig3B,C
Insertion_Position	Count	Insertion_Sequence
1	15	A
2	3	A
3	12	A
4	8	A
5	2	A
6	23	A
7	12	A
8	42	A
9	21	A
10	34	A
11	24	A
12	5	A
13	12	A
14	25	A
15	9	A
16	32	A
17	6	A
18	6	A
19	17	A
20	31	A
21	6	A
22	1	A
23	15	A
24	47	A
25	13	A
26	29	A
27	25	A
28	8	A
29	24	A
30	21	A
31	14	A
32	10	A
33	4	A
34	25	A
35	29	A
36	32	A
37	16	A
38	1	A
39	17	A
40	7	A
41	31	A
42	23	A
43	22	A
44	2	A
45	11	A
46	23	A
47	19	A
48	24	A
49	2	A
50	6	A
51	35	A
52	20	A
53	13	A
54	19	A
55	13	A
56	21	A
57	30	A
58	10	A
59	5	A
60	43	A
61	37	A
62	39	A
63	23	A
64	6	A
65	48	A
66	30	A
67	37	A
68	69	A
69	59	A
70	34	A
71	79	A
72	99	A
73	57	A
74	58	A
75	130	A
76	156	A
77	83	A
78	27	A
79	34	A
80	28	A
81	88	A
82	14	A
83	22	A
84	52	A
85	76	A
86	204	A
87	37	A
88	25	A
89	113	A
90	39	A
91	38	A
92	107	A
93	75	A
94	25	A
95	93	A
96	86	A
97	61	A
98	36	A
99	32	A
100	20	A
101	30	A
102	34	A
103	272	A
104	21	A
105	30	A
106	8	A
107	25	A
108	23	A
109	170	A
110	60	A
111	16	A
112	8	A
113	15	A
114	36	A
115	50	A
116	4	A
117	37	A
118	10	A
119	63	A
120	19	A
121	53	A
122	16	A
123	44	A
124	16	A
125	7	A
126	89	A
127	16	A
128	42	A
129	25	A
130	65	A
131	35	A
132	17	A
133	82	A
134	36	A
135	22	A
136	26	A
137	77	A
138	95	A
139	94	A
140	23	A
141	41	A
142	55	A
143	6	A
144	14	A
145	164	A
146	28	A
147	66	A
148	76	A
149	26	A
150	97	A
151	96	A
152	57	A
153	32	A
154	36	A
155	43	A
156	57	A
157	53	A
158	27	A
159	28	A
160	13	A
161	21	A
162	37	A
163	54	A
164	72	A
165	38	A
166	133	A
167	19	A
168	33	A
169	133	A
170	58	A
171	31	A
172	57	A
173	70	A
174	23	A
175	49	A
176	88	A
177	23	A
178	36	A
179	48	A
180	65	A
181	47	A
182	102	A
183	18	A
184	133	A
185	17	A
186	75	A
187	52	A
188	26	A
189	81	A
190	39	A
191	36	A
192	161	A
193	20	A
194	31	A
195	22	A
196	8	A
197	34	A
198	173	A
199	58	A
200	23	A
201	114	A
202	22	A
203	33	A
204	19	A
205	95	A
206	34	A
207	79	A
208	36	A
209	9	A
210	98	A
211	123	A
212	109	A
213	46	A
214	101	A
215	71	A
216	75	A
217	10	A
218	43	A
219	12	A
220	7	A
221	34	A
222	35	A
223	96	A
224	31	A
225	9	A
226	48	A
227	23	A
228	75	A
229	23	A
230	67	A
231	37	A
232	95	A
233	47	A
234	79	A
235	77	A
236	39	A
237	27	A
238	43	A
239	10	A
240	23	A
241	32	A
242	44	A
243	61	A
244	18	A
245	55	A
246	35	A
247	29	A
248	36	A
249	58	A
250	14	A
251	24	A
252	28	A
253	5	A
254	10	A
255	17	A
256	14	A
257	41	A
258	42	A
259	25	A
260	32	A
261	81	A
262	59	A
263	5	A
264	28	A
265	19	A
266	46	A
267	15	A
268	23	A
269	137	A
270	75	A
271	16	A
272	24	A
273	38	A
274	32	A
275	55	A
276	53	A
277	29	A
278	112	A
279	18	A
280	42	A
281	15	A
282	40	A
283	7	A
284	97	A
285	36	A
286	87	A
287	28	A
288	9	A
289	68	A
290	36	A
291	19	A
292	39	A
293	59	A
294	70	A
295	90	A
296	11	A
297	36	A
298	15	A
299	56	A
300	87	A
301	56	A
302	39	A
303	34	A
304	14	A
305	10	A
306	33	A
307	25	A
308	27	A
309	128	A
310	58	A
311	17	A
312	65	A
313	20	A
314	39	A
315	31	A
316	39	A
317	21	A
318	17	A
319	36	A
320	47	A
321	2	A
322	38	A
323	45	A
324	41	A
325	3	A
326	21	A
327	37	A
328	29	A
329	27	A
330	3	A
331	37	A
332	38	A
333	24	A
334	32	A
335	13	A
336	27	A
337	54	A
338	63	A
339	15	A
340	125	A
341	23	A
342	60	A
343	5	A
344	33	A
345	11	A
346	36	A
347	34	A
348	47	A
349	32	A
350	31	A
351	23	A
352	118	A
353	4	A
354	96	A
355	8	A
356	31	A
357	31	A
358	31	A
359	35	A
360	35	A
361	73	A
362	265	A
363	22	A
364	35	A
365	40	A
366	154	A
367	33	A
368	30	A
369	5	A
370	76	A
371	72	A
372	93	A
373	50	A
374	63	A
375	40	A
376	49	A
377	108	A
378	51	A
379	9	A
380	20	A
381	43	A
382	24	A
383	31	A
384	101	A
385	19	A
386	46	A
387	87	A
388	126	A
389	55	A
390	91	A
391	74	A
392	25	A
393	19	A
394	82	A
395	111	A
396	104	A
397	62	A
398	41	A
399	33	A
400	14	A
401	90	A
402	129	A
403	52	A
404	64	A
405	59	A
406	16	A
407	97	A
408	59	A
409	23	A
410	55	A
411	19	A
412	34	A
413	31	A
414	44	A
415	55	A
416	23	A
417	35	A
418	154	A
419	20	A
420	133	A
421	54	A
422	6	A
423	34	A
424	70	A
425	50	A
426	44	A
427	96	A
428	75	A
429	26	A
430	39	A
431	30	A
432	69	A
433	71	A
434	72	A
435	37	A
436	115	A
437	10	A
438	12	A
439	126	A
440	131	A
441	63	A
442	60	A
443	106	A
444	81	A
445	44	A
446	77	A
447	57	A
448	68	A
449	162	A
450	40	A
451	50	A
452	37	A
453	128	A
454	126	A
455	18	A
456	31	A
457	206	A
458	249	A
459	43	A
460	29	A
461	47	A
462	68	A
463	63	A
464	53	A
465	40	A
466	47	A
467	45	A
468	19	A
469	24	A
470	14	A
471	33	A
472	2	A
473	23	A
474	75	A
475	25	A
476	29	A
477	32	A
478	70	A
479	12	A
480	33	A
481	86	A
482	48	A
483	17	A
484	53	A
485	29	A
486	9	A
487	18	A
488	19	A
489	40	A
490	22	A
491	61	A
492	31	A
493	11	A
494	50	A
495	42	A
496	26	A
497	12	A
498	5	A
499	36	A
500	42	A
501	29	A
502	20	A
503	13	A
504	6	A
505	28	A
506	185	A
507	46	A
508	23	A
509	19	A
510	44	A
511	74	A
512	10	A
513	23	A
514	19	A
515	9	A
516	47	A
517	29	A
518	9	A
519	71	A
520	13	A
521	7	A
522	17	A
523	18	A
524	56	A
525	23	A
526	69	A
527	11	A
528	16	A
529	35	A
530	21	A
531	13	A
532	59	A
533	37	A
534	33	A
535	68	A
536	37	A
537	39	A
538	73	A
539	103	A
540	34	A
541	14	A
542	62	A
543	48	A
544	62	A
545	103	A
546	65	A
547	70	A
548	60	A
549	34	A
550	20	A
551	29	A
552	15	A
553	15	A
554	27	A
555	6	A
556	2	A
557	13	A
558	8	A
559	31	A
560	16	A
561	25	A
562	3	A
563	14	A
564	22	A
565	11	A
566	5	A
567	9	A
568	148	A
569	11	A
570	18	A
571	7	A
572	10	A
573	8	A
574	18	A
575	5	A
576	9	A
577	11	A
578	13	A
579	1	A
580	15	A
581	11	A
582	2	A
583	3	A
584	5	A
585	20	A
586	7	A
587	22	A
588	1	A
589	53	A
590	0	A
591	21	A
592	1	A
593	17	A
594	10	A
595	0	A
596	8	A
597	34	A
598	18	A
599	4	A
600	4	A
601	18	A
602	2	A
603	4	A
604	44	A
605	14	A
606	4	A
607	18	A
608	55	A
609	2	A
610	10	A
611	11	A
612	18	A
613	9	A
614	4	A
615	19	A
616	3	A
617	64	A
618	10	A
619	3	A
620	13	A
621	19	A
622	25	A
623	15	A
624	10	A
625	29	A
626	13	A
627	8	A
628	31	A
629	8	A
630	3	A
631	11	A
632	0	A
633	70	A
634	7	A
635	3	A
636	0	A
637	4	A
638	11	A
639	15	A
640	28	A
641	5	A
642	11	A
643	17	A
644	48	A
645	24	A
646	7	A
647	1	A
648	2	A
649	27	A
650	3	A
651	61	A
652	5	A
653	3	A
654	7	A
655	12	A
656	1	A
657	1	A
658	8	A
659	6	A
660	8	A
661	1	A
662	10	A
663	24	A
664	0	A
665	10	A
666	9	A
667	17	A
668	9	A
669	2	A
670	6	A
671	6	A
672	5	A
673	21	A
674	7	A
675	0	A
676	9	A
677	6	A
678	11	A
679	6	A
680	4	A
681	20	A
682	6	A
683	33	A
684	12	A
685	4	A
686	4	A
687	13	A
688	3	A
689	2	A
690	10	A
691	35	A
692	6	A
693	6	A
694	1	A
695	13	A
696	3	A
697	4	A
698	6	A
699	17	A
700	10	A
701	1	A
702	6	A
703	15	A
704	4	A
705	10	A
706	11	A
707	6	A
708	57	A
709	28	A
710	63	A
711	8	A
712	21	A
713	12	A
714	29	A
715	7	A
716	16	A
717	0	A
718	11	A
719	4	A
720	2	A
721	51	A
722	9	A
723	23	A
724	1	A
725	43	A
726	6	A
727	11	A
728	16	A
729	8	A
730	20	A
731	8	A
732	35	A
733	50	A
734	36	A
735	23	A
736	24	A
737	55	A
738	4	A
739	22	A
740	12	A
741	4	A
742	31	A
743	22	A
744	19	A
745	39	A
746	39	A
747	43	A
748	29	A
749	5	A
750	7	A
751	14	A
752	68	A
753	7	A
754	24	A
755	29	A
756	41	A
757	6	A
758	16	A
759	22	A
760	59	A
761	8	A
762	42	A
763	2	A
764	24	A
765	46	A
766	8	A
767	20	A
768	12	A
769	16	A
770	432	A
771	35	A
772	24	A
773	26	A
774	51	A
775	14	A
776	18	A
777	208	A
778	7	A
779	110	A
780	20	A
781	21	A
782	56	A
783	77	A
784	41	A
785	30	A
786	41	A
787	64	A
788	69	A
789	35	A
790	23	A
791	139	A
792	54	A
793	38	A
794	157	A
795	36	A
796	61	A
797	29	A
798	25	A
799	20	A
800	34	A
801	12	A
802	66	A
803	25	A
804	100	A
805	7	A
806	16	A
807	39	A
808	37	A
809	35	A
810	25	A
811	84	A
812	12	A
813	24	A
814	41	A
815	22	A
816	24	A
817	28	A
818	26	A
819	18	A
820	26	A
821	16	A
822	36	A
823	50	A
824	10	A
825	32	A
826	65	A
827	23	A
828	10	A
829	11	A
830	3	A
831	14	A
832	56	A
833	0	A
834	7	A
835	31	A
836	41	A
837	70	A
838	47	A
839	23	A
840	70	A
841	102	A
842	16	A
843	33	A
844	43	A
845	77	A
846	59	A
847	35	A
848	33	A
849	19	A
850	30	A
851	25	A
852	72	A
853	71	A
854	23	A
855	1	A
856	28	A
857	32	A
858	98	A
859	18	A
860	26	A
861	42	A
862	33	A
1	14	C
2	8	C
3	15	C
4	58	C
5	18	C
6	39	C
7	12	C
8	7	C
9	16	C
10	0	C
11	6	C
12	50	C
13	16	C
14	55	C
15	23	C
16	19	C
17	26	C
18	15	C
19	21	C
20	43	C
21	12	C
22	41	C
23	2	C
24	1	C
25	6	C
26	11	C
27	94	C
28	28	C
29	83	C
30	12	C
31	43	C
32	2	C
33	25	C
34	31	C
35	20	C
36	51	C
37	12	C
38	18	C
39	37	C
40	15	C
41	84	C
42	36	C
43	10	C
44	13	C
45	31	C
46	16	C
47	15	C
48	12	C
49	33	C
50	33	C
51	22	C
52	39	C
53	11	C
54	10	C
55	1	C
56	15	C
57	32	C
58	36	C
59	8	C
60	46	C
61	39	C
62	24	C
63	44	C
64	72	C
65	81	C
66	81	C
67	52	C
68	160	C
69	48	C
70	36	C
71	71	C
72	89	C
73	71	C
74	73	C
75	93	C
76	69	C
77	104	C
78	58	C
79	35	C
80	87	C
81	262	C
82	80	C
83	32	C
84	52	C
85	66	C
86	122	C
87	48	C
88	85	C
89	80	C
90	37	C
91	33	C
92	96	C
93	87	C
94	37	C
95	72	C
96	74	C
97	84	C
98	58	C
99	34	C
100	60	C
101	49	C
102	44	C
103	155	C
104	14	C
105	14	C
106	28	C
107	6	C
108	37	C
109	73	C
110	17	C
111	51	C
112	15	C
113	17	C
114	48	C
115	19	C
116	8	C
117	14	C
118	25	C
119	30	C
120	26	C
121	50	C
122	44	C
123	33	C
124	77	C
125	13	C
126	71	C
127	52	C
128	24	C
129	46	C
130	79	C
131	49	C
132	46	C
133	62	C
134	18	C
135	44	C
136	4	C
137	56	C
138	152	C
139	63	C
140	45	C
141	42	C
142	61	C
143	28	C
144	15	C
145	164	C
146	40	C
147	27	C
148	70	C
149	21	C
150	52	C
151	94	C
152	107	C
153	35	C
154	34	C
155	23	C
156	59	C
157	99	C
158	66	C
159	15	C
160	46	C
161	24	C
162	44	C
163	49	C
164	64	C
165	20	C
166	78	C
167	79	C
168	64	C
169	136	C
170	152	C
171	41	C
172	66	C
173	93	C
174	43	C
175	10	C
176	48	C
177	3	C
178	50	C
179	33	C
180	51	C
181	49	C
182	71	C
183	21	C
184	222	C
185	97	C
186	112	C
187	96	C
188	17	C
189	39	C
190	25	C
191	30	C
192	169	C
193	29	C
194	53	C
195	43	C
196	12	C
197	19	C
198	441	C
199	72	C
200	40	C
201	93	C
202	45	C
203	72	C
204	43	C
205	55	C
206	37	C
207	40	C
208	45	C
209	46	C
210	72	C
211	208	C
212	165	C
213	45	C
214	91	C
215	68	C
216	91	C
217	58	C
218	49	C
219	29	C
220	44	C
221	46	C
222	27	C
223	191	C
224	32	C
225	13	C
226	41	C
227	44	C
228	41	C
229	71	C
230	85	C
231	32	C
232	56	C
233	70	C
234	76	C
235	105	C
236	30	C
237	38	C
238	32	C
239	5	C
240	80	C
241	77	C
242	48	C
243	17	C
244	20	C
245	138	C
246	49	C
247	20	C
248	62	C
249	145	C
250	28	C
251	33	C
252	59	C
253	49	C
254	31	C
255	65	C
256	4	C
257	36	C
258	61	C
259	49	C
260	43	C
261	104	C
262	124	C
263	11	C
264	9	C
265	18	C
266	41	C
267	29	C
268	23	C
269	169	C
270	94	C
271	40	C
272	54	C
273	39	C
274	21	C
275	50	C
276	59	C
277	37	C
278	45	C
279	9	C
280	21	C
281	55	C
282	13	C
283	15	C
284	47	C
285	38	C
286	122	C
287	53	C
288	6	C
289	64	C
290	119	C
291	28	C
292	66	C
293	144	C
294	81	C
295	80	C
296	85	C
297	31	C
298	23	C
299	20	C
300	32	C
301	80	C
302	39	C
303	43	C
304	36	C
305	57	C
306	17	C
307	7	C
308	30	C
309	59	C
310	63	C
311	50	C
312	83	C
313	3	C
314	68	C
315	80	C
316	33	C
317	22	C
318	25	C
319	30	C
320	15	C
321	14	C
322	51	C
323	59	C
324	41	C
325	11	C
326	37	C
327	34	C
328	26	C
329	15	C
330	5	C
331	37	C
332	33	C
333	43	C
334	47	C
335	12	C
336	38	C
337	22	C
338	54	C
339	18	C
340	34	C
341	140	C
342	40	C
343	11	C
344	33	C
345	44	C
346	43	C
347	44	C
348	53	C
349	69	C
350	60	C
351	27	C
352	182	C
353	17	C
354	131	C
355	59	C
356	43	C
357	54	C
358	37	C
359	65	C
360	19	C
361	89	C
362	64	C
363	20	C
364	64	C
365	39	C
366	177	C
367	63	C
368	5	C
369	41	C
370	73	C
371	70	C
372	53	C
373	83	C
374	23	C
375	64	C
376	100	C
377	85	C
378	42	C
379	6	C
380	73	C
381	37	C
382	42	C
383	34	C
384	187	C
385	8	C
386	22	C
387	52	C
388	39	C
389	114	C
390	110	C
391	77	C
392	72	C
393	38	C
394	257	C
395	74	C
396	75	C
397	80	C
398	81	C
399	76	C
400	32	C
401	99	C
402	132	C
403	90	C
404	47	C
405	179	C
406	56	C
407	115	C
408	124	C
409	64	C
410	51	C
411	46	C
412	99	C
413	58	C
414	84	C
415	124	C
416	40	C
417	59	C
418	144	C
419	43	C
420	115	C
421	73	C
422	39	C
423	129	C
424	102	C
425	100	C
426	56	C
427	177	C
428	97	C
429	109	C
430	83	C
431	55	C
432	61	C
433	136	C
434	100	C
435	30	C
436	172	C
437	16	C
438	67	C
439	156	C
440	49	C
441	56	C
442	55	C
443	117	C
444	77	C
445	88	C
446	125	C
447	96	C
448	49	C
449	140	C
450	35	C
451	49	C
452	55	C
453	176	C
454	107	C
455	46	C
456	52	C
457	230	C
458	118	C
459	38	C
460	52	C
461	74	C
462	92	C
463	63	C
464	28	C
465	45	C
466	93	C
467	54	C
468	66	C
469	20	C
470	26	C
471	38	C
472	10	C
473	42	C
474	160	C
475	37	C
476	31	C
477	81	C
478	47	C
479	24	C
480	10	C
481	80	C
482	47	C
483	24	C
484	52	C
485	21	C
486	24	C
487	36	C
488	37	C
489	11	C
490	8	C
491	104	C
492	32	C
493	7	C
494	42	C
495	18	C
496	6	C
497	61	C
498	32	C
499	10	C
500	29	C
501	53	C
502	28	C
503	25	C
504	15	C
505	34	C
506	326	C
507	26	C
508	19	C
509	40	C
510	31	C
511	22	C
512	18	C
513	11	C
514	12	C
515	22	C
516	53	C
517	12	C
518	31	C
519	41	C
520	15	C
521	18	C
522	66	C
523	9	C
524	52	C
525	33	C
526	22	C
527	67	C
528	22	C
529	24	C
530	32	C
531	36	C
532	24	C
533	65	C
534	22	C
535	75	C
536	35	C
537	83	C
538	30	C
539	81	C
540	45	C
541	59	C
542	20	C
543	19	C
544	63	C
545	97	C
546	49	C
547	37	C
548	88	C
549	23	C
550	9	C
551	38	C
552	28	C
553	37	C
554	15	C
555	26	C
556	20	C
557	15	C
558	35	C
559	10	C
560	23	C
561	7	C
562	43	C
563	10	C
564	8	C
565	11	C
566	40	C
567	20	C
568	224	C
569	22	C
570	35	C
571	21	C
572	17	C
573	20	C
574	4	C
575	18	C
576	19	C
577	9	C
578	5	C
579	8	C
580	5	C
581	6	C
582	2	C
583	23	C
584	26	C
585	7	C
586	10	C
587	10	C
588	4	C
589	29	C
590	13	C
591	16	C
592	5	C
593	16	C
594	6	C
595	8	C
596	0	C
597	23	C
598	0	C
599	4	C
600	9	C
601	5	C
602	60	C
603	2	C
604	27	C
605	12	C
606	17	C
607	24	C
608	21	C
609	7	C
610	3	C
611	7	C
612	2	C
613	15	C
614	29	C
615	7	C
616	20	C
617	36	C
618	21	C
619	1	C
620	10	C
621	55	C
622	21	C
623	62	C
624	5	C
625	14	C
626	39	C
627	18	C
628	13	C
629	18	C
630	5	C
631	10	C
632	2	C
633	58	C
634	5	C
635	2	C
636	14	C
637	1	C
638	24	C
639	8	C
640	15	C
641	17	C
642	18	C
643	21	C
644	15	C
645	19	C
646	0	C
647	33	C
648	36	C
649	1	C
650	2	C
651	32	C
652	22	C
653	18	C
654	18	C
655	3	C
656	17	C
657	12	C
658	1	C
659	1	C
660	19	C
661	0	C
662	8	C
663	20	C
664	26	C
665	5	C
666	28	C
667	12	C
668	18	C
669	6	C
670	14	C
671	22	C
672	7	C
673	16	C
674	9	C
675	0	C
676	2	C
677	23	C
678	3	C
679	17	C
680	15	C
681	17	C
682	1	C
683	32	C
684	14	C
685	16	C
686	16	C
687	2	C
688	8	C
689	5	C
690	31	C
691	3	C
692	1	C
693	5	C
694	2	C
695	38	C
696	2	C
697	21	C
698	8	C
699	18	C
700	13	C
701	13	C
702	10	C
703	14	C
704	3	C
705	9	C
706	18	C
707	2	C
708	56	C
709	23	C
710	11	C
711	16	C
712	13	C
713	11	C
714	46	C
715	0	C
716	35	C
717	4	C
718	23	C
719	16	C
720	12	C
721	70	C
722	30	C
723	56	C
724	7	C
725	41	C
726	6	C
727	59	C
728	77	C
729	14	C
730	16	C
731	8	C
732	19	C
733	34	C
734	38	C
735	35	C
736	15	C
737	57	C
738	21	C
739	57	C
740	8	C
741	30	C
742	9	C
743	45	C
744	31	C
745	55	C
746	37	C
747	31	C
748	32	C
749	17	C
750	39	C
751	13	C
752	38	C
753	9	C
754	11	C
755	46	C
756	4	C
757	11	C
758	23	C
759	66	C
760	40	C
761	0	C
762	21	C
763	5	C
764	20	C
765	49	C
766	8	C
767	49	C
768	16	C
769	23	C
770	461	C
771	55	C
772	36	C
773	36	C
774	47	C
775	37	C
776	18	C
777	244	C
778	13	C
779	144	C
780	76	C
781	56	C
782	44	C
783	35	C
784	43	C
785	33	C
786	40	C
787	31	C
788	62	C
789	7	C
790	26	C
791	97	C
792	83	C
793	37	C
794	118	C
795	74	C
796	60	C
797	68	C
798	82	C
799	10	C
800	15	C
801	42	C
802	113	C
803	28	C
804	102	C
805	25	C
806	43	C
807	55	C
808	40	C
809	55	C
810	59	C
811	183	C
812	25	C
813	34	C
814	24	C
815	42	C
816	38	C
817	37	C
818	32	C
819	48	C
820	22	C
821	20	C
822	22	C
823	28	C
824	5	C
825	55	C
826	83	C
827	13	C
828	15	C
829	27	C
830	48	C
831	31	C
832	35	C
833	50	C
834	23	C
835	50	C
836	39	C
837	76	C
838	61	C
839	118	C
840	63	C
841	53	C
842	28	C
843	89	C
844	43	C
845	74	C
846	64	C
847	65	C
848	105	C
849	65	C
850	13	C
851	41	C
852	29	C
853	22	C
854	40	C
855	45	C
856	25	C
857	61	C
858	104	C
859	37	C
860	8	C
861	22	C
862	70	C
1	13	D
2	45	D
3	28	D
4	19	D
5	0	D
6	65	D
7	5	D
8	0	D
9	14	D
10	14	D
11	11	D
12	16	D
13	8	D
14	11	D
15	26	D
16	55	D
17	14	D
18	5	D
19	23	D
20	77	D
21	9	D
22	15	D
23	10	D
24	59	D
25	12	D
26	33	D
27	18	D
28	4	D
29	97	D
30	5	D
31	27	D
32	88	D
33	30	D
34	16	D
35	6	D
36	50	D
37	30	D
38	5	D
39	36	D
40	19	D
41	35	D
42	8	D
43	38	D
44	46	D
45	26	D
46	31	D
47	50	D
48	27	D
49	48	D
50	16	D
51	30	D
52	70	D
53	19	D
54	33	D
55	2	D
56	11	D
57	10	D
58	18	D
59	25	D
60	12	D
61	21	D
62	46	D
63	20	D
64	69	D
65	102	D
66	35	D
67	49	D
68	114	D
69	79	D
70	75	D
71	31	D
72	95	D
73	68	D
74	62	D
75	198	D
76	67	D
77	86	D
78	18	D
79	50	D
80	20	D
81	75	D
82	26	D
83	45	D
84	23	D
85	102	D
86	274	D
87	22	D
88	71	D
89	78	D
90	42	D
91	62	D
92	38	D
93	185	D
94	44	D
95	68	D
96	51	D
97	63	D
98	78	D
99	63	D
100	58	D
101	45	D
102	20	D
103	218	D
104	43	D
105	38	D
106	27	D
107	21	D
108	25	D
109	177	D
110	54	D
111	54	D
112	16	D
113	38	D
114	5	D
115	52	D
116	22	D
117	28	D
118	27	D
119	11	D
120	14	D
121	36	D
122	1	D
123	40	D
124	40	D
125	12	D
126	88	D
127	35	D
128	32	D
129	32	D
130	194	D
131	12	D
132	39	D
133	68	D
134	49	D
135	24	D
136	37	D
137	43	D
138	20	D
139	60	D
140	31	D
141	50	D
142	53	D
143	43	D
144	25	D
145	165	D
146	28	D
147	57	D
148	65	D
149	59	D
150	57	D
151	79	D
152	222	D
153	32	D
154	117	D
155	33	D
156	65	D
157	85	D
158	44	D
159	47	D
160	41	D
161	34	D
162	24	D
163	92	D
164	47	D
165	48	D
166	133	D
167	29	D
168	34	D
169	100	D
170	147	D
171	11	D
172	34	D
173	78	D
174	52	D
175	35	D
176	47	D
177	25	D
178	25	D
179	68	D
180	12	D
181	82	D
182	120	D
183	44	D
184	118	D
185	24	D
186	119	D
187	50	D
188	55	D
189	12	D
190	36	D
191	38	D
192	166	D
193	57	D
194	47	D
195	48	D
196	25	D
197	65	D
198	269	D
199	50	D
200	36	D
201	62	D
202	28	D
203	31	D
204	64	D
205	73	D
206	33	D
207	44	D
208	54	D
209	17	D
210	104	D
211	262	D
212	60	D
213	38	D
214	92	D
215	79	D
216	21	D
217	63	D
218	17	D
219	42	D
220	5	D
221	25	D
222	8	D
223	112	D
224	62	D
225	25	D
226	71	D
227	23	D
228	67	D
229	53	D
230	81	D
231	76	D
232	47	D
233	114	D
234	33	D
235	96	D
236	32	D
237	51	D
238	41	D
239	30	D
240	72	D
241	68	D
242	61	D
243	20	D
244	33	D
245	108	D
246	39	D
247	23	D
248	49	D
249	117	D
250	30	D
251	24	D
252	18	D
253	24	D
254	35	D
255	40	D
256	27	D
257	26	D
258	2	D
259	26	D
260	50	D
261	71	D
262	34	D
263	9	D
264	5	D
265	10	D
266	51	D
267	10	D
268	21	D
269	103	D
270	146	D
271	30	D
272	69	D
273	98	D
274	58	D
275	61	D
[truncated: 41,861 more rows]
