# Supplementary material for: Deep mutation, insertion and deletion scanning across the Enterovirus A proteome reveals constraints shaping viral evolution
Source: Nat Microbiol. 2024 Nov 28;10(1):158–68. doi: 10.1038/s41564-024-01871-y (PMC11726453; doi:10.1038/s41564-024-01871-y)
Supplement: Supplementary file 17 — Statistical source data. [file 41564_2024_1871_MOESM17_ESM.xlsx]

## Sheet: Fig2_Insertion_NonNormalized
Insertion_Position	Enrich2_Score	Relative_Enrichment
1	-4.62891	0.0404166
2	-4.84234	0.0348587
3	-4.72793	0.0377357
4	-4.49944	0.0442114
5	-4.35721	0.0487922
6	-4.72343	0.0378535
7	-4.70062	0.0384567
8	-4.41102	0.0470059
9	-4.53273	0.0432029
10	-4.40793	0.0471065
11	-4.34411	0.049237
12	-4.2653	0.0520015
13	-4.25094	0.0525218
14	-4.34411	0.049237
15	-4.19516	0.0545921
16	-4.22158	0.0536016
17	-3.99704	0.0626284
18	-3.87838	0.0679971
19	-3.91952	0.0660856
20	-4.03814	0.0608693
21	-3.90429	0.0667869
22	-3.86783	0.0684964
23	-4.14819	0.0563989
24	-3.74373	0.0746494
25	-3.95418	0.064517
26	-4.07762	0.0592262
27	-3.74971	0.0743402
28	-3.60201	0.0823544
29	-3.81891	0.070859
30	-3.64932	0.0796978
31	-3.71324	0.0762438
32	-3.81891	0.070859
33	-4.06027	0.0599429
34	-3.58103	0.0835608
35	-3.96386	0.0640853
36	-3.96386	0.0640853
37	-4.01093	0.0620283
38	-4.06027	0.0599429
39	-3.89401	0.0672646
40	-3.87312	0.0682456
41	-3.97822	0.0634509
42	-3.89916	0.0670247
43	-3.93452	0.0654021
44	-4.28297	0.0513685
45	-3.88362	0.0677508
46	-4.03366	0.0610588
47	-3.82446	0.0705866
48	-3.86251	0.0687494
49	-3.76747	0.0734311
50	-3.66892	0.0786219
51	-3.98767	0.0630363
52	-3.87312	0.0682456
53	-3.90939	0.0665511
54	-3.46897	0.0903099
55	-3.58807	0.0831539
56	-3.77331	0.073134
57	-3.71324	0.0762438
58	-3.5377	0.0861084
59	-3.56679	0.0843894
60	-3.87838	0.0679971
61	-3.96386	0.0640853
62	-3.9493	0.0647355
63	-3.72554	0.0755962
64	-3.96867	0.0638721
65	-3.92954	0.065628
66	-3.71324	0.0762438
67	-3.5596	0.0848112
68	-3.91447	0.0663174
69	-3.61576	0.0815735
70	-3.67538	0.0782711
71	-3.84094	0.0697847
72	-3.88362	0.0677508
73	-3.74373	0.0746494
74	-3.71324	0.0762438
75	-3.93947	0.065178
76	-3.92454	0.0658559
77	-3.95903	0.0643003
78	-5.11718	0.0288122
79	-5.06888	0.0297931
80	-4.91752	0.0330887
81	-5.08314	0.0295
82	-4.56758	0.0421716
83	-4.80564	0.0357569
84	-4.37971	0.0480369
85	-4.47661	0.0449164
86	-4.60127	0.0411984
87	-4.65821	0.0396039
88	-4.54628	0.042799
89	-4.49661	0.044298
90	-4.29689	0.0508755
91	-4.40173	0.0473094
92	-4.47082	0.045097
93	-4.55699	0.0424825
94	-4.38289	0.0479313
95	-4.21785	0.0537404
96	-4.28995	0.0511205
97	-4.26173	0.0521304
98	-4.35395	0.0489025
99	-4.42327	0.0466084
100	-4.30719	0.0505132
101	-4.05148	0.0603093
102	-4.04261	0.0606812
103	-4.49378	0.0443851
104	-4.30719	0.0505132
105	-4.07331	0.0594034
106	-4.07331	0.0594034
107	-4.19133	0.0547373
108	-4.38289	0.0479313
109	-4.37653	0.048143
110	-3.90429	0.0667869
111	-4.30719	0.0505132
112	-3.81332	0.0711339
113	-4.15219	0.0562427
114	-4.12795	0.0571959
115	-3.91447	0.0663174
116	-4.01093	0.0620283
117	-3.85716	0.0690047
118	-3.78491	0.0725486
119	-4.08619	0.0588756
120	-3.99704	0.0626284
121	-3.81891	0.070859
122	-3.66243	0.0789766
123	-4.07762	0.0592262
124	-4.0989	0.0583591
125	-3.93452	0.0654021
126	-4.23637	0.0530549
127	-3.96867	0.0638721
128	-3.96867	0.0638721
129	-4.07331	0.0594034
130	-4.30719	0.0505132
131	-3.49241	0.0888545
132	-4.37653	0.048143
133	-4.40483	0.0472077
134	-3.86783	0.0684964
135	-4.13609	0.0568738
136	-4.08191	0.0590503
137	-4.03814	0.0608693
138	-3.93947	0.065178
139	-3.92954	0.065628
140	-3.83548	0.0700495
141	-3.99704	0.0626284
142	-3.41205	0.0939446
143	-3.76747	0.0734311
144	-3.81332	0.0711339
145	-4.14014	0.0567144
146	-3.38662	0.0956148
147	-3.99237	0.0628315
148	-3.69448	0.0772412
149	-3.81891	0.070859
150	-3.2683	0.103787
151	-4.36691	0.048465
152	-4.27946	0.0514936
153	-3.79637	0.0719745
154	-3.98296	0.0632428
155	-3.98767	0.0630363
156	-3.99704	0.0626284
157	-4.05148	0.0603093
158	-4.84033	0.0349071
159	-4.43236	0.0463156
160	-4.35395	0.0489025
161	-4.30719	0.0505132
162	-4.40173	0.0473094
163	-4.60888	0.0409816
164	-4.43537	0.046219
165	-4.12385	0.0573586
166	-4.3474	0.0491249
167	-4.50226	0.0441251
168	-4.37971	0.0480369
169	-4.9286	0.0328355
170	-4.54088	0.0429594
171	-4.84633	0.0347623
172	-4.58327	0.0417155
173	-4.4562	0.0455563
174	-4.06898	0.0595819
175	-4.50506	0.0440393
176	-4.48523	0.0446488
177	-4.48523	0.0446488
178	-4.64122	0.0400731
179	-4.59872	0.0412713
180	-4.47661	0.0449164
181	-4.78677	0.0362276
182	-4.76104	0.0368793
183	-4.64611	0.0399377
184	-4.86412	0.0343363
185	-4.27241	0.051746
186	-4.37333	0.0482497
187	-4.68902	0.0387672
188	-4.30377	0.0506333
189	-4.39861	0.0474117
190	-4.3474	0.0491249
191	-4.3375	0.0494632
192	-4.48523	0.0446488
193	-4.26173	0.0521304
194	-4.46208	0.0453712
195	-4.50506	0.0440393
196	-4.28995	0.0511205
197	-4.32078	0.0500399
198	-4.66301	0.0394723
199	-4.45325	0.0456496
200	-4.42631	0.0465103
201	-4.80356	0.0358084
202	-4.00632	0.0622268
203	-4.48237	0.0447376
204	-4.53	0.0432848
205	-4.37333	0.0482497
206	-4.37971	0.0480369
207	-4.53	0.0432848
208	-4.37653	0.048143
209	-4.24368	0.0527867
210	-4.79099	0.0361217
211	-4.48237	0.0447376
212	-4.68668	0.03883
213	-4.23637	0.0530549
214	-4.84033	0.0349071
215	-4.696	0.0385801
216	-4.39235	0.0476179
217	-4.40173	0.0473094
218	-4.04261	0.0606812
219	-4.13609	0.0568738
220	-3.89401	0.0672646
221	-4.59872	0.0412713
222	-4.15617	0.0560876
223	-4.69368	0.0386422
224	-4.16803	0.0556285
225	-4.16014	0.0559336
226	-4.51622	0.0437
227	-4.51899	0.0436162
228	-4.33418	0.0495772
229	-3.99704	0.0626284
230	-4.57546	0.041942
231	-4.53817	0.0430402
232	-4.28995	0.0511205
233	-4.61393	0.0408385
234	-4.49944	0.0442114
235	-4.46208	0.0453712
236	-4.21035	0.0540207
237	-4.21035	0.0540207
238	-4.12385	0.0573586
239	-4.27946	0.0514936
240	-4.38289	0.0479313
241	-4.25094	0.0525218
242	-4.34411	0.049237
243	-4.20657	0.0541621
244	-4.11973	0.0575224
245	-4.46208	0.0453712
246	-4.05588	0.0601254
247	-4.1156	0.0576874
248	-4.33084	0.0496919
249	-3.84094	0.0697847
250	-2.53675	0.17233
251	-4.02915	0.0612497
252	-3.85179	0.0692623
253	-3.9493	0.0647355
254	-4.02008	0.061636
255	-3.83548	0.0700495
256	-3.81891	0.070859
257	-3.74373	0.0746494
258	-3.92454	0.0658559
259	-4.06027	0.0599429
260	-3.70077	0.0769052
261	-4.04705	0.0604946
262	-4.0989	0.0583591
263	-3.60201	0.0823544
264	-3.76747	0.0734311
265	-4.03366	0.0610588
266	-4.16014	0.0559336
267	-3.85179	0.0692623
268	-3.87838	0.0679971
269	-3.72554	0.0755962
270	-4.15617	0.0560876
271	-4.24003	0.0529204
272	-3.99704	0.0626284
273	-4.53545	0.0431214
274	-4.08619	0.0588756
275	-3.8077	0.0714114
276	-4.06463	0.0597618
277	-4.0989	0.0583591
278	-4.30377	0.0506333
279	-3.91447	0.0663174
280	-3.83548	0.0700495
281	-3.97822	0.0634509
282	-3.95418	0.064517
283	-4.03366	0.0610588
284	-3.91447	0.0663174
285	-3.70077	0.0769052
286	-4.00169	0.0624268
287	-3.76747	0.0734311
288	-3.60201	0.0823544
289	-3.98296	0.0632428
290	-3.61576	0.0815735
291	-3.64269	0.0800645
292	-3.99704	0.0626284
293	-3.89916	0.0670247
294	-4.01093	0.0620283
295	-4.18363	0.0550305
296	-3.97822	0.0634509
297	-3.58103	0.0835608
298	-3.64932	0.0796978
299	-3.89401	0.0672646
300	-4.04261	0.0606812
301	-4.44733	0.0458375
302	-3.93452	0.0654021
303	-4.25455	0.0523905
304	-3.73164	0.0752773
305	-3.50774	0.0879156
306	-3.76158	0.0737311
307	-3.98767	0.0630363
308	-4.18749	0.0548834
309	-4.2253	0.0534636
310	-4.2141	0.0538801
311	-3.74373	0.0746494
312	-4.07762	0.0592262
313	-3.38662	0.0956148
314	-3.58807	0.0831539
315	-4.25815	0.05226
316	-4.65821	0.0396039
317	-4.465	0.0452794
318	-4.13609	0.0568738
319	-4.53273	0.0432029
320	-3.92454	0.0658559
321	-4.25455	0.0523905
322	-4.25815	0.05226
323	-4.31401	0.0502752
324	-4.28647	0.0512442
325	-4.33418	0.0495772
326	-4.11145	0.0578536
327	-4.44435	0.0459321
328	-3.76158	0.0737311
329	-4.3174	0.0501572
330	-3.73164	0.0752773
331	-4.01093	0.0620283
332	-3.95903	0.0643003
333	-4.01093	0.0620283
334	-4.04261	0.0606812
335	-3.73164	0.0752773
336	-3.67538	0.0782711
337	-3.54505	0.0856707
338	-4.14417	0.0565561
339	-4.04705	0.0604946
340	-4.09044	0.0587022
341	-3.87312	0.0682456
342	-3.79066	0.0722602
343	-3.79637	0.0719745
344	-3.85716	0.0690047
345	-3.68179	0.0779241
346	-3.85179	0.0692623
347	-3.92954	0.065628
348	-3.56679	0.0843894
349	-3.91447	0.0663174
350	-4.04261	0.0606812
351	-3.76158	0.0737311
352	-4.19898	0.0544478
353	-3.378	0.0961879
354	-3.91447	0.0663174
355	-3.50774	0.0879156
356	-3.48466	0.0893332
357	-3.59507	0.0827518
358	-3.89401	0.0672646
359	-3.9493	0.0647355
360	-3.67538	0.0782711
361	-3.73164	0.0752773
362	-4.2253	0.0534636
363	-3.58807	0.0831539
364	-3.73164	0.0752773
365	-3.68179	0.0779241
366	-3.79066	0.0722602
367	-3.83548	0.0700495
368	-3.5596	0.0848112
369	-3.65589	0.0793352
370	-4.22158	0.0536016
371	-3.84094	0.0697847
372	-3.84638	0.0695223
373	-3.87312	0.0682456
374	-3.70702	0.0765728
375	-3.64932	0.0796978
376	-4.00169	0.0624268
377	-3.72554	0.0755962
378	-3.95903	0.0643003
379	-3.48466	0.0893332
380	-3.67538	0.0782711
381	-3.68816	0.0775808
382	-3.36931	0.0967694
383	-3.68179	0.0779241
384	-3.88362	0.0677508
385	-3.7377	0.0749618
386	-3.69448	0.0772412
387	-4.35395	0.0489025
388	-4.02008	0.061636
389	-4.19516	0.0545921
390	-3.77913	0.0728399
391	-3.99237	0.0628315
392	-4.39235	0.0476179
393	-4.32414	0.0499232
394	-4.83228	0.0351026
395	-4.54897	0.0427193
396	-2.93968	0.130337
397	-4.33084	0.0496919
398	-4.65339	0.0397366
399	-4.34411	0.049237
400	-4.17586	0.0553275
401	1.03519	2.04938
402	3.79734	13.9032
403	-0.063257	0.957101
404	-4.30719	0.0505132
405	-4.54897	0.0427193
406	-4.465	0.0452794
407	-4.53273	0.0432029
408	-4.38921	0.0477218
409	-4.75232	0.037103
410	-4.64611	0.0399377
411	-4.72343	0.0378535
412	-4.95219	0.0323029
413	-4.7804	0.0363879
414	-4.69831	0.0385183
415	-4.60635	0.0410535
416	-4.28995	0.0511205
417	-4.1031	0.0581894
418	-4.74573	0.037273
419	-4.40483	0.0472077
420	-4.80356	0.0358084
421	-4.45915	0.0454636
422	-4.05148	0.0603093
423	-4.62394	0.0405561
424	-4.61894	0.0406967
425	-4.63877	0.0401412
426	-4.30377	0.0506333
427	-4.65821	0.0396039
428	-4.54358	0.042879
429	-4.49661	0.044298
430	-4.47949	0.0448268
431	-4.37013	0.0483571
432	-4.37333	0.0482497
433	-4.69831	0.0385183
434	-4.4503	0.0457433
435	-4.30719	0.0505132
436	-4.65821	0.0396039
437	-4.42327	0.0466084
438	-3.99237	0.0628315
439	-4.64854	0.0398704
440	-4.6558	0.0396701
441	-4.50226	0.0441251
442	-4.74793	0.0372161
443	-4.37333	0.0482497
444	-4.70523	0.0383342
445	-4.65339	0.0397366
446	-4.48237	0.0447376
447	-4.66301	0.0394723
448	-4.54358	0.042879
449	-4.62643	0.0404862
450	-4.4503	0.0457433
451	-4.62144	0.0406262
452	-4.465	0.0452794
453	-4.48809	0.0445605
454	-4.57284	0.0420182
455	-4.20278	0.0543045
456	-4.49094	0.0444726
457	-4.53817	0.0430402
458	-4.97173	0.0318684
459	-4.43837	0.0461229
460	-4.55965	0.0424042
461	-4.46208	0.0453712
462	-2.67742	0.156321
463	-4.42022	0.046707
464	-4.11973	0.0575224
465	-3.67538	0.0782711
466	-4.24368	0.0527867
467	-4.42631	0.0465103
468	-4.49661	0.044298
469	-4.04705	0.0604946
470	-4.29343	0.0509977
471	-2.96602	0.127979
472	-3.12297	0.114787
473	-3.30622	0.101095
474	-4.24003	0.0529204
475	-3.91447	0.0663174
476	-4.39861	0.0474117
477	-4.82416	0.0353008
478	-4.71891	0.0379723
479	-4.53	0.0432848
480	-4.62891	0.0404166
481	-4.82619	0.035251
482	-4.20278	0.0543045
483	-4.59359	0.0414181
484	-4.61393	0.0408385
485	-4.19898	0.0544478
486	-4.21035	0.0540207
487	-4.51066	0.0438689
488	-4.54358	0.042879
489	-4.45325	0.0456496
490	-4.28297	0.0513685
491	-4.34411	0.049237
492	-4.26173	0.0521304
493	-4.25094	0.0525218
494	-4.25815	0.05226
495	-4.43837	0.0461229
496	-4.25094	0.0525218
497	-4.28647	0.0512442
498	-4.26886	0.0518733
499	-4.35068	0.0490134
500	-4.43537	0.046219
501	-4.53	0.0432848
502	-4.60127	0.0411984
503	-4.29343	0.0509977
504	-4.29343	0.0509977
505	-4.34081	0.0493498
506	-4.0989	0.0583591
507	-4.44137	0.0460273
508	-4.24003	0.0529204
509	-4.36369	0.0485734
510	-4.229	0.0533265
511	-4.5623	0.0423263
512	-4.3275	0.0498073
513	-4.39235	0.0476179
514	-4.35068	0.0490134
515	-3.99704	0.0626284
516	-4.29689	0.0508755
517	-4.11973	0.0575224
518	-4.28297	0.0513685
519	-4.06463	0.0597618
520	-3.90939	0.0665511
521	-4.37653	0.048143
522	-3.98296	0.0632428
523	-3.90939	0.0665511
524	-4.1156	0.0576874
525	-4.21035	0.0540207
526	-4.30033	0.050754
527	-4.20278	0.0543045
528	-3.84638	0.0695223
529	-4.23637	0.0530549
530	-4.20278	0.0543045
531	-4.04705	0.0604946
532	-4.31061	0.0503939
533	-4.229	0.0533265
534	-4.24368	0.0527867
535	-4.35721	0.0487922
536	-4.4503	0.0457433
537	-4.3275	0.0498073
538	-4.38605	0.0478262
539	-4.14014	0.0567144
540	-4.18363	0.0550305
541	-4.63631	0.0402097
542	-4.24003	0.0529204
543	-4.34081	0.0493498
544	-4.24732	0.0526538
545	-4.3275	0.0498073
546	-4.37653	0.048143
547	-4.28995	0.0511205
548	-4.57284	0.0420182
549	-4.24003	0.0529204
550	-4.21785	0.0537404
551	-4.39861	0.0474117
552	-4.29689	0.0508755
553	-4.77827	0.0364417
554	-4.4503	0.0457433
555	-4.55165	0.04264
556	-4.38921	0.0477218
557	-4.3375	0.0494632
558	-4.53817	0.0430402
559	-4.71664	0.038032
560	-4.2253	0.0534636
561	-4.2141	0.0538801
562	-3.87838	0.0679971
563	-4.15617	0.0560876
564	-2.61149	0.16363
565	1.79439	3.46869
566	0.37273	1.2948
567	2.36401	5.14798
568	-5.17336	0.0277117
569	-4.10728	0.0580209
570	-4.09044	0.0587022
571	-3.82999	0.0703168
572	-3.70077	0.0769052
573	-4.07331	0.0594034
574	-4.04261	0.0606812
575	-4.4503	0.0457433
576	-3.95418	0.064517
577	-2.29628	0.203587
578	-3.99237	0.0628315
579	-3.21879	0.107411
580	-3.36931	0.0967694
581	-3.72554	0.0755962
582	-3.81332	0.0711339
583	-2.46176	0.181525
584	2.10956	4.3156
585	6.06125	66.7756
586	1.47932	2.78817
587	1.67961	3.2034
588	-2.49963	0.176823
589	1.08344	2.11908
590	3.2189	9.31078
591	1.05146	2.07262
592	1.73043	3.31828
593	-3.81332	0.0711339
594	-3.92954	0.065628
595	-3.93452	0.0654021
596	-3.81332	0.0711339
597	-3.84638	0.0695223
598	-3.84094	0.0697847
599	-3.48466	0.0893332
600	-3.88883	0.0675067
601	-3.92454	0.0658559
602	-4.17586	0.0553275
603	-3.20858	0.108173
604	-4.26886	0.0518733
605	-3.36053	0.0973596
606	-4.08619	0.0588756
607	-4.1031	0.0581894
608	-3.97822	0.0634509
609	-3.76747	0.0734311
610	-4.08191	0.0590503
611	-3.78491	0.0725486
612	-3.5377	0.0861084
613	-3.62932	0.0808104
614	-4.17195	0.0554775
615	-3.8077	0.0714114
616	-3.67538	0.0782711
617	-4.03366	0.0610588
618	-4.30033	0.050754
619	-3.59507	0.0827518
620	-4.16409	0.0557805
621	-4.29343	0.0509977
622	-4.1156	0.0576874
623	-4.42934	0.0464127
624	-3.8077	0.0714114
625	-3.91447	0.0663174
626	-4.3474	0.0491249
627	-4.30719	0.0505132
628	-4.58327	0.0417155
629	-4.63631	0.0402097
630	-4.55965	0.0424042
631	-4.57284	0.0420182
632	-4.03814	0.0608693
633	-4.57546	0.041942
634	-4.30377	0.0506333
635	-4.3174	0.0501572
636	-4.18363	0.0550305
637	-4.24368	0.0527867
638	-4.42327	0.0466084
639	-4.27946	0.0514936
640	-4.2653	0.0520015
641	-4.229	0.0533265
642	-4.17195	0.0554775
643	-4.45915	0.0454636
644	-4.36691	0.048465
645	-4.41716	0.0468061
646	-4.06463	0.0597618
647	-4.37013	0.0483571
648	-4.02008	0.061636
649	-4.16803	0.0556285
650	-4.22158	0.0536016
651	-4.29343	0.0509977
652	-4.10728	0.0580209
653	-3.88883	0.0675067
654	-4.06463	0.0597618
655	-3.89401	0.0672646
656	-4.22158	0.0536016
657	-4.02915	0.0612497
658	-3.90429	0.0667869
659	-3.67538	0.0782711
660	-4.2653	0.0520015
661	1.41582	2.66812
662	-3.87312	0.0682456
663	-3.89401	0.0672646
664	-2.60071	0.164857
665	-3.49241	0.0888545
666	-4.09044	0.0587022
667	-3.68179	0.0779241
668	-4.05588	0.0601254
669	-3.98296	0.0632428
670	-3.91447	0.0663174
671	-3.98296	0.0632428
672	-3.60891	0.0819617
673	-4.09044	0.0587022
674	-3.86251	0.0687494
675	-3.96386	0.0640853
676	-4.13609	0.0568738
677	-3.97345	0.0636607
678	-4.07331	0.0594034
679	-4.06463	0.0597618
680	-3.90429	0.0667869
681	-4.14417	0.0565561
682	-3.93947	0.065178
683	-3.95418	0.064517
684	-3.92454	0.0658559
685	-4.12385	0.0573586
686	-3.89401	0.0672646
687	-3.71324	0.0762438
688	-3.8077	0.0714114
689	-3.77913	0.0728399
690	-3.46104	0.090808
691	-4.23269	0.0531903
692	-3.77913	0.0728399
693	-3.93947	0.065178
694	-4.14417	0.0565561
695	-3.46104	0.090808
696	-3.18786	0.109739
697	-3.91952	0.0660856
698	-4.28647	0.0512442
699	-3.75567	0.0740341
700	-3.91952	0.0660856
701	-3.86783	0.0684964
702	-3.63603	0.0804353
703	-4.19133	0.0547373
704	-3.81332	0.0711339
705	-3.77331	0.073134
706	-3.97345	0.0636607
707	-4.18363	0.0550305
708	-5.41939	0.0233669
709	-4.10728	0.0580209
710	-4.79099	0.0361217
711	-3.77913	0.0728399
712	-3.98767	0.0630363
713	-4.44137	0.0460273
714	-4.57807	0.0418662
715	-2.81078	0.142518
716	-4.21035	0.0540207
717	-3.5001	0.088382
718	-3.81332	0.0711339
719	-4.15617	0.0560876
720	-3.17733	0.110542
721	-5.28095	0.0257203
722	-4.2653	0.0520015
723	-4.50226	0.0441251
724	-3.19827	0.108949
725	-4.66062	0.039538
726	-3.11173	0.115684
727	-4.01552	0.0618314
728	-4.19516	0.0545921
729	-3.64932	0.0796978
730	-3.67538	0.0782711
731	-3.01699	0.123537
732	-3.81332	0.0711339
733	-4.38289	0.0479313
734	-4.15219	0.0562427
735	-3.62256	0.0811898
736	-3.54505	0.0856707
737	-3.9444	0.0649559
738	-3.28744	0.102419
739	-4.33418	0.0495772
740	-3.11173	0.115684
741	-3.60891	0.0819617
742	-2.93953	0.130351
743	-4.02008	0.061636
744	-3.78491	0.0725486
745	-3.70077	0.0769052
746	-4.02915	0.0612497
747	-4.28297	0.0513685
748	-3.97822	0.0634509
749	-3.55235	0.0852383
750	-3.74373	0.0746494
751	-3.17733	0.110542
752	-4.02008	0.061636
753	-3.20858	0.108173
754	-3.40364	0.0944934
755	-3.68179	0.0779241
756	-3.43684	0.0923438
757	-2.68052	0.155986
758	-3.32465	0.0998112
759	-3.90939	0.0665511
760	-3.87312	0.0682456
761	-2.66297	0.157894
762	-4.12795	0.0571959
763	-2.89843	0.134118
764	-3.68816	0.0775808
765	-3.85179	0.0692623
766	-2.30503	0.202356
767	-3.59507	0.0827518
768	-2.92602	0.131577
769	-3.60201	0.0823544
770	-4.96997	0.0319073
771	-4.48523	0.0446488
772	-4.38605	0.0478262
773	-3.98296	0.0632428
774	-4.17586	0.0553275
775	-3.60891	0.0819617
776	-3.04153	0.121453
777	-4.95934	0.0321432
778	-3.75567	0.0740341
779	-4.83631	0.0350045
780	-4.682	0.0389564
781	-3.93947	0.065178
782	-4.48523	0.0446488
783	-3.93452	0.0654021
784	-3.81332	0.0711339
785	-4.15219	0.0562427
786	-4.24003	0.0529204
787	-4.55965	0.0424042
788	-4.3275	0.0498073
789	-4.07331	0.0594034
790	-3.91952	0.0660856
791	-4.01093	0.0620283
792	-4.34081	0.0493498
793	-4.06898	0.0595819
794	-3.95903	0.0643003
795	-4.3174	0.0501572
796	-4.02008	0.061636
797	-3.95903	0.0643003
798	-4.29343	0.0509977
799	-3.86251	0.0687494
800	-4.07331	0.0594034
801	-3.97822	0.0634509
802	-4.08619	0.0588756
803	-3.55235	0.0852383
804	-3.98296	0.0632428
805	-3.93947	0.065178
806	-3.66243	0.0789766
807	-3.49241	0.0888545
808	-4.24368	0.0527867
809	-4.01552	0.0618314
810	-3.92454	0.0658559
811	-4.05588	0.0601254
812	-3.68179	0.0779241
813	-3.79066	0.0722602
814	-3.9493	0.0647355
815	-3.71941	0.0759183
816	-3.71324	0.0762438
817	-3.66243	0.0789766
818	-3.85716	0.0690047
819	-3.76158	0.0737311
820	-4.03814	0.0608693
821	-3.95903	0.0643003
822	-3.78491	0.0725486
823	-3.68179	0.0779241
824	-4.12795	0.0571959
825	-4.01093	0.0620283
826	-3.9444	0.0649559
827	-3.66243	0.0789766
828	-3.60201	0.0823544
829	-3.92454	0.0658559
830	-3.70077	0.0769052
831	-3.70077	0.0769052
832	-4.02008	0.061636
833	-3.53029	0.0865517
834	-3.57394	0.0839726
835	-3.76747	0.0734311
836	-4.07762	0.0592262
837	-4.15617	0.0560876
838	-3.81891	0.070859
839	-3.76747	0.0734311
840	-4.28297	0.0513685
841	-4.00632	0.0622268
842	-3.8077	0.0714114
843	-3.82446	0.0705866
844	-3.87838	0.0679971
845	-4.2253	0.0534636
846	-4.13609	0.0568738
847	-4.09468	0.0585301
848	-3.85179	0.0692623
849	-3.60201	0.0823544
850	-3.42038	0.0934035
851	-2.88434	0.135434
852	-3.46104	0.090808
853	-4.10728	0.0580209
854	-4.02463	0.0614421
855	-3.44497	0.0918249
856	-3.41205	0.0939446
857	-4.05588	0.0601254
858	-3.74373	0.0746494
859	1.02918	2.04087
860	5.14591	35.4058
861	5.56043	47.1906
862	-2.03399	0.244179
863	5.66178	50.6249
864	5.61484	49.0045
865	5.37588	41.5243
866	5.20516	36.8901
867	4.9301	30.4866
868	4.57165	23.7796
869	4.18865	18.2352
870	3.53573	11.5974
871	1.49746	2.82345
872	-5.80302	0.0179109
873	0.872026	1.83023
874	-5.00705	0.0310977
875	-4.83664	0.0349967
876	-4.83664	0.0349967
877	-5.17623	0.0276567
878	-4.96948	0.031918
879	-5.25117	0.0262568
880	-5.12021	0.0287517
881	-5.00705	0.0310977
882	-5.25117	0.0262568
883	-4.98844	0.0315014
884	-4.8689	0.0342228
885	-5.04325	0.0303271
886	-4.75705	0.0369816
887	-4.93045	0.0327933
888	-4.75705	0.0369816
889	-5.01622	0.0309006
890	-4.82565	0.0352643
891	-4.6834	0.0389186
892	-4.48696	0.0445954
893	-5.06957	0.0297789
894	-4.82565	0.0352643
895	-4.83664	0.0349967
896	-4.6311	0.0403553
897	-4.81454	0.035537
898	-4.65759	0.0396211
899	-5.06957	0.0297789
900	-4.82565	0.0352643
901	-4.37208	0.0482917
902	-4.76881	0.0366812
903	-4.78044	0.0363868
904	-4.83664	0.0349967
905	-5.2726	0.0258696
906	-5.58039	0.0208994
907	-1.93509	0.261504
908	-0.667826	0.629455
909	-0.598881	0.660266
910	0.504804	1.41893
911	-3.79256	0.0721651
912	-4.05717	0.0600718
913	-5.29358	0.0254962
914	-5.62609	0.0202479
915	-5.24392	0.026389
916	-5.29358	0.0254962
917	-6.05848	0.0150043
918	-6.38524	0.0119633
919	-6.40593	0.0117929
920	-6.7684	0.00917297
921	-6.49928	0.0110541
922	-6.62383	0.0101398
923	-6.32047	0.0125126
924	-6.65624	0.00991455
925	-6.35936	0.0121798
926	-5.04325	0.0303271
927	-4.8033	0.0358148
928	-5.19167	0.0273622
929	-5.36049	0.0243406
930	-5.06957	0.0297789
931	-5.51603	0.021853
932	-5.60604	0.0205312
933	-4.98844	0.0315014
934	-4.93045	0.0327933
935	-5.7025	0.0192034
936	-6.22156	0.0134006
937	-5.30732	0.0252544
938	-5.06087	0.0299589
939	-5.62111	0.0203178
940	-5.80717	0.0178595
941	-5.48222	0.0223711
942	-5.75183	0.0185578
943	-5.94612	0.0162196
944	-5.96751	0.0159809
945	-5.97454	0.0159032
946	-5.92057	0.0165094
947	-6.07128	0.0148718
948	-2.24481	0.210982
949	-2.12189	0.229746
950	-1.72218	0.30309
951	-5.72971	0.0188446
952	-5.90942	0.0166375
953	-5.8596	0.0172221
954	-5.96751	0.0159809
955	-5.90942	0.0166375
956	-5.9919	0.015713
957	-5.80302	0.0179109
958	-5.77775	0.0182273
959	-5.83171	0.0175582
960	-5.64087	0.0200415
961	-5.59586	0.0206766
962	-5.47069	0.0225505
963	-5.45903	0.0227336
964	-5.39234	0.0238091
965	-5.354	0.0244504
966	-3.88817	0.0675374
967	-5.22927	0.0266583
968	-5.53251	0.0216047
969	-5.27964	0.0257437
970	-5.48222	0.0223711
971	-5.67452	0.0195794
972	-5.53795	0.0215235
973	-5.60604	0.0205312
974	-5.71165	0.0190819
975	-5.7562	0.0185017
976	-5.71619	0.0190219
977	-5.44128	0.023015
978	-5.61611	0.0203883
979	-5.45315	0.0228264
980	-5.46488	0.0226416
981	-5.60096	0.0206036
982	-5.06087	0.0299589
983	-5.25117	0.0262568
984	-5.2726	0.0258696
985	-5.2726	0.0258696
986	-5.09521	0.0292542
987	-0.323018	0.799396
988	-0.660452	0.63268
989	2.21473	4.64195
990	1.10786	2.15526
991	1.58436	2.99875
992	-0.022821	0.984306
993	-5.44128	0.023015
994	-4.19684	0.0545286
995	-5.31413	0.0251356
996	-5.5594	0.0212058
997	-5.73417	0.0187863
998	-5.62111	0.0203178
999	-5.52705	0.0216867
1000	-5.76055	0.018446
1001	-5.73417	0.0187863
1002	-5.54335	0.021443
1003	-5.69789	0.0192648
1004	-5.41098	0.0235036
1005	-5.72072	0.0189623
1006	-5.58039	0.0208994
1007	-5.37335	0.0241246
1008	-5.42321	0.0233051
1009	-5.90567	0.0166808
1010	-5.9533	0.0161391
1011	-5.79467	0.0180149
1012	-5.94612	0.0162196
1013	-5.79885	0.0179627
1014	-5.76919	0.0183359
1015	-5.62609	0.0202479
1016	-5.79885	0.0179627
1017	-5.46488	0.0226416
1018	-5.12021	0.0287517
1019	-5.91687	0.0165518
1020	-5.34746	0.0245614
1021	-5.45315	0.0228264
1022	-5.32759	0.024902
1023	-4.90015	0.0334894
1024	-5.12021	0.0287517
1025	-4.67058	0.039266
1026	-5.1993	0.0272178
1027	-5.53251	0.0216047
1028	-5.06087	0.0299589
1029	-5.39234	0.0238091
1030	-5.37972	0.0240183
1031	-5.44723	0.0229203
1032	-5.1993	0.0272178
1033	-5.24392	0.026389
1034	-5.22927	0.0266583
1035	-5.36694	0.024232
1036	-5.354	0.0244504
1037	-5.44723	0.0229203
1038	-5.51603	0.021853
1039	-5.02531	0.0307065
1040	-5.30732	0.0252544
1041	-5.25836	0.0261261
1042	-5.44723	0.0229203
1043	-5.20688	0.0270753
1044	-4.92045	0.0330214
1045	-5.22927	0.0266583
1046	-5.59073	0.0207502
1047	-5.1993	0.0272178
1048	-5.44128	0.023015
1049	-5.42927	0.0232074
1050	-5.01622	0.0309006
1051	-5.41098	0.0235036
1052	-5.57518	0.020975
1053	-5.12021	0.0287517
1054	-5.41098	0.0235036
1055	-5.44128	0.023015
1056	-5.57518	0.020975
1057	-5.47647	0.0224604
1058	-5.00705	0.0310977
1059	-5.36694	0.024232
1060	-3.97096	0.063771
1061	-5.04325	0.0303271
1062	-4.0698	0.0595481
1063	-4.47134	0.045081
1064	-5.01622	0.0309006
1065	-5.00705	0.0310977
1066	-5.06087	0.0299589
1067	-5.12841	0.0285888
1068	-5.25836	0.0261261
1069	-5.30047	0.0253746
1070	-5.39859	0.0237062
1071	-5.45903	0.0227336
1072	-5.33426	0.0247872
1073	-5.06957	0.0297789
1074	-4.87942	0.033974
1075	-5.37335	0.0241246
1076	-5.11195	0.0289168
1077	-5.01622	0.0309006
1078	-5.4048	0.0236044
1079	-5.51047	0.0219373
1080	-5.41711	0.0234039
1081	-5.48794	0.0222826
1082	-4.67058	0.039266
1083	-4.97901	0.031708
1084	-5.49927	0.0221083
1085	-5.1526	0.0281133
1086	-5.10361	0.0290843
1087	-4.95016	0.0323484
1088	-5.18398	0.0275085
1089	-5.00705	0.0310977
1090	-5.2726	0.0258696
1091	-5.17623	0.0276567
1092	-4.78044	0.0363868
1093	-4.57591	0.0419289
1094	-5.29358	0.0254962
1095	-5.24392	0.026389
1096	-5.01622	0.0309006
1097	-5.72072	0.0189623
1098	-5.8596	0.0172221
1099	-5.79046	0.0180674
1100	-5.64087	0.0200415
1101	-5.76488	0.0183907
1102	-5.58557	0.0208245
1103	-5.66024	0.0197742
1104	-5.7025	0.0192034
1105	-5.42927	0.0232074
1106	-5.71165	0.0190819
1107	0.534988	1.44893
1108	-5.54873	0.0213632
1109	-5.4048	0.0236044
1110	-5.36694	0.024232
1111	-2.60649	0.164198
1112	-5.7562	0.0185017
1113	-5.77775	0.0182273
1114	-5.55408	0.0212842
1115	-5.67452	0.0195794
1116	-5.77775	0.0182273
1117	-5.8829	0.0169461
1118	-5.54873	0.0213632
1119	-5.37972	0.0240183
1120	-5.354	0.0244504
1121	-5.2655	0.0259971
1122	-5.49362	0.0221951
1123	-5.50489	0.0220224
1124	-5.48794	0.0222826
1125	-5.84774	0.0173642
1126	-5.19167	0.0273622
1127	-5.58039	0.0208994
1128	-5.66024	0.0197742
1129	-5.88673	0.0169012
1130	-5.48222	0.0223711
1131	-5.37972	0.0240183
1132	-5.79467	0.0180149
1133	-5.68861	0.0193891
1134	-5.57518	0.020975
1135	-5.74745	0.0186143
1136	-5.65543	0.0198402
1137	-5.9533	0.0161391
1138	-5.81951	0.0177073
1139	-5.72522	0.0189032
1140	-5.68861	0.0193891
1141	-5.79467	0.0180149
1142	-5.74745	0.0186143
1143	-5.60604	0.0205312
1144	-5.67452	0.0195794
1145	-5.47647	0.0224604
1146	-5.71619	0.0190219
1147	-5.47647	0.0224604
1148	-5.38605	0.0239132
1149	-5.37335	0.0241246
1150	-5.45315	0.0228264
1151	-5.36049	0.0243406
1152	-5.76488	0.0183907
1153	-5.69789	0.0192648
1154	-5.2726	0.0258696
1155	-5.63596	0.0201097
1156	-5.59586	0.0206766
1157	-5.34088	0.0246737
1158	-5.5594	0.0212058
1159	-5.60096	0.0206036
1160	-5.74745	0.0186143
1161	-5.59586	0.0206766
1162	-5.5594	0.0212058
1163	-5.30047	0.0253746
1164	-5.76488	0.0183907
1165	-5.59586	0.0206766
1166	-5.62111	0.0203178
1167	-5.57518	0.020975
1168	-5.58557	0.0208245
1169	-5.74304	0.0186712
1170	-5.78201	0.0181736
1171	-5.90942	0.0166375
1172	-5.72072	0.0189623
1173	-5.56469	0.0211282
1174	-5.23662	0.0265228
1175	-5.55408	0.0212842
1176	-5.56469	0.0211282
1177	-5.78625	0.0181204
1178	-5.51047	0.0219373
1179	-5.76488	0.0183907
1180	-5.64574	0.0199739
1181	-5.66024	0.0197742
1182	-5.71619	0.0190219
1183	-5.79885	0.0179627
1184	-5.54873	0.0213632
1185	-5.70708	0.0191424
1186	-5.59586	0.0206766
1187	-5.85171	0.0173165
1188	-5.7025	0.0192034
1189	-5.73862	0.0187285
1190	-5.76919	0.0183359
1191	-5.75183	0.0185578
1192	-5.62111	0.0203178
1193	-5.34746	0.0245614
1194	-5.53251	0.0216047
1195	-5.56995	0.0210513
1196	-5.25836	0.0261261
1197	-5.48222	0.0223711
1198	-5.60096	0.0206036
1199	-5.37335	0.0241246
1200	-5.29358	0.0254962
1201	-5.22186	0.0267956
1202	-5.37335	0.0241246
1203	-5.67924	0.0195155
1204	-5.56995	0.0210513
1205	-5.83574	0.0175092
1206	-5.60096	0.0206036
1207	-5.69789	0.0192648
1208	-5.59073	0.0207502
1209	-5.75183	0.0185578
1210	-5.62111	0.0203178
1211	-5.41098	0.0235036
1212	-5.51603	0.021853
1213	-5.30732	0.0252544
1214	-5.66502	0.0197087
1215	-5.62111	0.0203178
1216	-5.70708	0.0191424
1217	-5.8829	0.0169461
1218	-5.76488	0.0183907
1219	-5.77348	0.0182814
1220	-5.8596	0.0172221
1221	-5.73862	0.0187285
1222	-5.90191	0.0167243
1223	-6.07446	0.0148391
1224	-6.26441	0.0130084
1225	-6.22702	0.01335
1226	-6.4677	0.0112987
1227	-5.68861	0.0193891
1228	-5.58039	0.0208994
1229	-5.86352	0.0171753
1230	-5.66502	0.0197087
1231	-5.66502	0.0197087
1232	-5.72971	0.0188446
1233	-5.12841	0.0285888
1234	-5.45315	0.0228264
1235	-5.12841	0.0285888
1236	-5.47647	0.0224604
1237	-5.354	0.0244504
1238	-5.66978	0.0196438
1239	-5.78201	0.0181736
1240	-6.04225	0.0151741
1241	-5.90191	0.0167243
1242	-5.9533	0.0161391
1243	-5.78201	0.0181736
1244	-5.47069	0.0225505
1245	-5.7562	0.0185017
1246	-5.94972	0.0161792
1247	-5.83976	0.0174606
1248	-5.54873	0.0213632
1249	-5.72072	0.0189623
1250	-5.29358	0.0254962
1251	-5.5594	0.0212058
1252	-5.66024	0.0197742
1253	-6.01907	0.0154199
1254	-4.22227	0.053576
1255	-5.62609	0.0202479
1256	-5.83574	0.0175092
1257	-5.88673	0.0169012
1258	-6.10873	0.0144907
1259	-6.08077	0.0147742
1260	-5.98152	0.0158264
1261	-5.9919	0.015713
1262	-5.84376	0.0174122
1263	-5.78201	0.0181736
1264	-5.97103	0.0159419
1265	-5.83574	0.0175092
1266	-5.90567	0.0166808
1267	-5.94251	0.0162602
1268	-5.74304	0.0186712
1269	-6.1389	0.0141908
1270	-5.85566	0.0172691
1271	-6.11179	0.01446
1272	-5.98152	0.0158264
1273	-5.96751	0.0159809
1274	-5.9533	0.0161391
1275	-5.82766	0.0176076
1276	-6.02907	0.0153133
1277	-6.04551	0.0151397
1278	-5.73862	0.0187285
1279	-5.9533	0.0161391
1280	-6.08705	0.01471
1281	-5.59073	0.0207502
1282	-5.57518	0.020975
1283	-5.98845	0.0157506
1284	-5.66024	0.0197742
1285	-5.59586	0.0206766
1286	-5.63596	0.0201097
1287	-5.56995	0.0210513
1288	-5.63596	0.0201097
1289	-5.56995	0.0210513
1290	-5.67924	0.0195155
1291	-5.66978	0.0196438
1292	-6.00217	0.0156015
1293	-5.67924	0.0195155
1294	-5.72971	0.0188446
1295	-5.76055	0.018446
1296	-5.73862	0.0187285
1297	-5.71165	0.0190819
1298	-5.81541	0.0177577
1299	-5.74304	0.0186712
1300	-5.74745	0.0186143
1301	-5.47069	0.0225505
1302	-5.44128	0.023015
1303	-5.84376	0.0174122
1304	-5.62111	0.0203178
1305	-5.78201	0.0181736
1306	-5.92794	0.0164253
1307	-6.04877	0.0151056
1308	-5.76488	0.0183907
1309	-5.81951	0.0177073
1310	-6.00897	0.0155282
1311	-5.60096	0.0206036
1312	-5.88673	0.0169012
1313	-5.8829	0.0169461
1314	-5.85566	0.0172691
1315	-5.51603	0.021853
1316	-5.8113	0.0178084
1317	-5.72522	0.0189032
1318	-5.37972	0.0240183
1319	-5.70708	0.0191424
1320	-6.07762	0.0148066
1321	-3.06114	0.119814
1322	-5.75183	0.0185578
1323	-5.69326	0.0193267
1324	-5.74304	0.0186712
1325	-5.45903	0.0227336
1326	-5.61109	0.0204595
1327	-5.89814	0.0167681
1328	-5.95687	0.0160992
1329	-5.84774	0.0173642
1330	-5.33426	0.0247872
1331	-5.17623	0.0276567
1332	-4.82565	0.0352643
1333	-5.91315	0.0165945
1334	-5.82766	0.0176076
1335	-5.86352	0.0171753
1336	-5.76055	0.018446
1337	-5.93525	0.0163423
1338	-5.72971	0.0188446
1339	-5.79046	0.0180674
1340	-5.87132	0.0170827
1341	-5.97804	0.0158647
1342	-3.51897	0.0872337
1343	-6.16529	0.0139336
1344	-5.78201	0.0181736
1345	-5.85566	0.0172691
1346	-5.76919	0.0183359
1347	-5.60604	0.0205312
1348	-6.00558	0.0155647
1349	-5.74745	0.0186143
1350	-6.02907	0.0153133
1351	-5.8596	0.0172221
1352	-5.86352	0.0171753
1353	-5.85171	0.0173165
1354	-5.92794	0.0164253
1355	-5.69789	0.0192648
1356	-5.60604	0.0205312
1357	-5.63104	0.0201785
1358	-5.94251	0.0162602
1359	-5.84376	0.0174122
1360	-6.04551	0.0151397
1361	-5.84376	0.0174122
1362	-5.89814	0.0167681
1363	-5.76919	0.0183359
1364	-5.76488	0.0183907
1365	-5.64574	0.0199739
1366	-5.69326	0.0193267
1367	-5.69326	0.0193267
1368	-5.92426	0.0164672
1369	-5.71165	0.0190819
1370	-5.66502	0.0197087
1371	-5.68393	0.0194521
1372	-5.66024	0.0197742
1373	-5.90191	0.0167243
1374	-5.58557	0.0208245
1375	-5.52705	0.0216867
1376	-5.78201	0.0181736
1377	-5.90567	0.0166808
1378	-5.71165	0.0190819
1379	-5.94612	0.0162196
1380	-5.79885	0.0179627
1381	-5.97103	0.0159419
1382	-5.82766	0.0176076
1383	-5.82766	0.0176076
1384	-5.67452	0.0195794
1385	-5.68393	0.0194521
1386	-5.72971	0.0188446
1387	-5.91315	0.0165945
1388	-5.81541	0.0177577
1389	-5.79885	0.0179627
1390	-5.79467	0.0180149
1391	-5.61109	0.0204595
1392	-5.66978	0.0196438
1393	-5.68393	0.0194521
1394	-5.74304	0.0186712
1395	-5.8113	0.0178084
1396	-5.70708	0.0191424
1397	-5.92426	0.0164672
1398	-6.00217	0.0156015
1399	-5.69789	0.0192648
1400	-5.94612	0.0162196
1401	-5.72971	0.0188446
1402	-5.51047	0.0219373
1403	-5.79467	0.0180149
1404	-5.77348	0.0182814
1405	-5.73862	0.0187285
1406	-5.52155	0.0217694
1407	-5.1526	0.0281133
1408	-3.51897	0.0872337
1409	-5.2144	0.0269345
1410	-5.62609	0.0202479
1411	-5.67924	0.0195155
1412	-5.80717	0.0178595
1413	-5.53251	0.0216047
1414	-5.354	0.0244504
1415	-5.66502	0.0197087
1416	-5.45315	0.0228264
1417	-5.33426	0.0247872
1418	-5.36694	0.024232
1419	-5.47647	0.0224604
1420	-5.48222	0.0223711
1421	-5.48222	0.0223711
1422	-5.68861	0.0193891
1423	-5.6506	0.0199068
1424	-5.67452	0.0195794
1425	-5.72971	0.0188446
1426	-5.7562	0.0185017
1427	-5.66024	0.0197742
1428	-5.25836	0.0261261
1429	-5.37972	0.0240183
1430	-5.72971	0.0188446
1431	-5.39234	0.0238091
1432	-5.22186	0.0267956
1433	-5.44723	0.0229203
1434	-5.49362	0.0221951
1435	-5.17623	0.0276567
1436	-4.92045	0.0330214
1437	-5.03432	0.0305153
1438	-5.06087	0.0299589
1439	-4.64443	0.0399841
1440	-3.66444	0.0788665
1441	0.246224	1.1861
1442	3.67449	12.7683
1443	3.39018	10.4845
1444	4.72582	26.4615
1445	-5.66024	0.0197742
1446	-5.63596	0.0201097
1447	-1.79365	0.288441
1448	1.82327	3.53881
1449	3.2583	9.56852
1450	3.10022	8.57548
1451	2.79817	6.95559
1452	3.30067	9.85375
1453	1.4856	2.80034
1454	-0.607646	0.656267
1455	0.976996	1.96836
1456	-2.6639	0.157792
1457	-4.39664	0.0474766
1458	-5.91315	0.0165945
1459	-5.72072	0.0189623
1460	-5.83574	0.0175092
1461	-5.96043	0.0160595
1462	-5.81951	0.0177073
1463	-5.75183	0.0185578
1464	-5.63104	0.0201785
1465	-5.71619	0.0190219
1466	-5.87132	0.0170827
1467	-5.65543	0.0198402
1468	-5.57518	0.020975
1469	-5.89435	0.0168122
1470	-5.66978	0.0196438
1471	-5.56469	0.0211282
1472	-5.59586	0.0206766
1473	-5.52155	0.0217694
1474	-5.45903	0.0227336
1475	-5.16841	0.0278069
1476	-5.37972	0.0240183
1477	-5.49362	0.0221951
1478	-5.24392	0.026389
1479	-5.38605	0.0239132
1480	-5.84774	0.0173642
1481	-5.41711	0.0234039
1482	-5.72522	0.0189032
1483	-5.67924	0.0195155
1484	-5.39234	0.0238091
1485	-5.67924	0.0195155
1486	-5.31413	0.0251356
1487	-5.48222	0.0223711
1488	-1.40118	0.378619
1489	-5.72072	0.0189623
1490	0.050855	1.03588
1491	-5.68861	0.0193891
1492	-5.59586	0.0206766
1493	-5.5594	0.0212058
1494	-5.79046	0.0180674
1495	-5.91315	0.0165945
1496	-5.87905	0.0169914
1497	-5.79885	0.0179627
1498	-5.96043	0.0160595
1499	-5.78201	0.0181736
1500	-6.00217	0.0156015
1501	-5.73862	0.0187285
1502	-5.89814	0.0167681
1503	-5.6506	0.0199068
1504	-5.64087	0.0200415
1505	-5.74745	0.0186143
1506	-5.77775	0.0182273
1507	-5.59586	0.0206766
1508	-5.77348	0.0182814
1509	-5.6506	0.0199068
1510	-5.49927	0.0221083
1511	-5.72072	0.0189623
1512	-5.76919	0.0183359
1513	-5.82359	0.0176573
1514	-5.91315	0.0165945
1515	-5.83574	0.0175092
1516	-6.0681	0.0149046
1517	-5.78201	0.0181736
1518	-5.22186	0.0267956
1519	-5.12841	0.0285888
1520	-5.80302	0.0179109
1521	-5.76055	0.018446
1522	-5.96398	0.0160201
1523	-5.76488	0.0183907
1524	-5.8829	0.0169461
1525	-5.8113	0.0178084
1526	-5.9316	0.0163837
1527	-5.89435	0.0168122
1528	-5.8113	0.0178084
1529	-5.75183	0.0185578
1530	-5.79467	0.0180149
1531	-5.56995	0.0210513
1532	-5.5594	0.0212058
1533	-5.65543	0.0198402
1534	-5.62111	0.0203178
1535	-5.83574	0.0175092
1536	-5.76055	0.018446
1537	-5.55408	0.0212842
1538	-5.86352	0.0171753
1539	-5.78201	0.0181736
1540	-5.43529	0.0231107
1541	-5.76055	0.018446
1542	-5.68861	0.0193891
1543	-0.401857	0.756884
1544	-0.540784	0.687397
1545	-5.58557	0.0208245
1546	-5.41098	0.0235036
1547	-5.49927	0.0221083
1548	-0.443693	0.73525
1549	-5.32088	0.0250181
1550	-5.13654	0.0284281
1551	-5.07819	0.0296014
1552	-4.79194	0.036098
1553	-5.66024	0.0197742
1554	-5.60604	0.0205312
1555	-5.51047	0.0219373
1556	-5.63596	0.0201097
1557	-5.4048	0.0236044
1558	-5.46488	0.0226416
1559	-5.62111	0.0203178
1560	-5.71619	0.0190219
1561	-5.56995	0.0210513
1562	-5.54873	0.0213632
1563	-5.55408	0.0212842
1564	-5.2655	0.0259971
1565	-5.06957	0.0297789
1566	-5.12021	0.0287517
1567	-5.75183	0.0185578
1568	-5.45315	0.0228264
1569	-5.36049	0.0243406
1570	-5.45903	0.0227336
1571	-6.19382	0.0136607
1572	-5.58557	0.0208245
1573	-5.58039	0.0208994
1574	-5.44723	0.0229203
1575	-5.2655	0.0259971
1576	-5.354	0.0244504
1577	-5.46488	0.0226416
1578	-5.67924	0.0195155
1579	-5.2144	0.0269345
1580	-5.20688	0.0270753
1581	-5.39859	0.0237062
1582	-5.32088	0.0250181
1583	-5.45315	0.0228264
1584	-5.28663	0.0256192
1585	-5.53795	0.0215235
1586	-5.59586	0.0206766
1587	-5.45903	0.0227336
1588	-5.81541	0.0177577
1589	-5.51047	0.0219373
1590	-5.67924	0.0195155
1591	-5.78625	0.0181204
1592	-5.41711	0.0234039
1593	-5.79046	0.0180674
1594	-5.84376	0.0174122
1595	-5.87905	0.0169914
1596	-5.80717	0.0178595
1597	-5.72072	0.0189623
1598	-6.26703	0.0129849
1599	-5.66978	0.0196438
1600	-5.72072	0.0189623
1601	-5.55408	0.0212842
1602	-5.81951	0.0177073
1603	-5.37972	0.0240183
1604	-5.49362	0.0221951
1605	-5.52155	0.0217694
1606	-5.71165	0.0190819
1607	-5.8829	0.0169461
1608	-5.48794	0.0222826
1609	-5.54335	0.021443
1610	-5.61611	0.0203883
1611	-5.6506	0.0199068
1612	-5.38605	0.0239132
1613	-5.32759	0.024902
1614	-5.31413	0.0251356
1615	-5.53795	0.0215235
1616	-5.50489	0.0220224
1617	-5.59586	0.0206766
1618	-5.59586	0.0206766
1619	-5.7025	0.0192034
1620	-5.70708	0.0191424
1621	-5.73862	0.0187285
1622	-5.59586	0.0206766
1623	-5.66978	0.0196438
1624	-5.66502	0.0197087
1625	-5.46488	0.0226416
1626	-5.60604	0.0205312
1627	-5.42927	0.0232074
1628	-5.70708	0.0191424
1629	-5.60604	0.0205312
1630	-5.6506	0.0199068
1631	-5.72522	0.0189032
1632	-5.67924	0.0195155
1633	-5.61611	0.0203883
1634	-5.83976	0.0174606
1635	-5.7562	0.0185017
1636	-5.61611	0.0203883
1637	-5.78625	0.0181204
1638	-5.75183	0.0185578
1639	-5.83574	0.0175092
1640	-5.91315	0.0165945
1641	-5.80717	0.0178595
1642	-5.73862	0.0187285
1643	-5.81951	0.0177073
1644	-5.83574	0.0175092
1645	-6.24856	0.0131522
1646	-5.20688	0.0270753
1647	-5.49927	0.0221083
1648	-5.60096	0.0206036
1649	-5.36694	0.024232
1650	-5.48794	0.0222826
1651	-5.53251	0.0216047
1652	-5.66978	0.0196438
1653	-5.4048	0.0236044
1654	-5.68393	0.0194521
1655	-5.62111	0.0203178
1656	-5.31413	0.0251356
1657	-5.36049	0.0243406
1658	-5.41711	0.0234039
1659	-5.50489	0.0220224
1660	-5.81951	0.0177073
1661	-5.5594	0.0212058
1662	-5.49927	0.0221083
1663	-5.52705	0.0216867
1664	-5.57518	0.020975
1665	-5.43529	0.0231107
1666	-5.27964	0.0257437
1667	-5.41711	0.0234039
1668	-5.08674	0.0294266
1669	-4.97901	0.031708
1670	-5.20688	0.0270753
1671	-4.93045	0.0327933
1672	-5.67924	0.0195155
1673	-5.37972	0.0240183
1674	-5.64574	0.0199739
1675	-5.49927	0.0221083
1676	-5.23662	0.0265228
1677	-5.28663	0.0256192
1678	-5.41711	0.0234039
1679	-5.51603	0.021853
1680	-5.52155	0.0217694
1681	-5.33426	0.0247872
1682	-5.30047	0.0253746
1683	-5.38605	0.0239132
1684	-5.69789	0.0192648
1685	-5.29358	0.0254962
1686	-5.62111	0.0203178
1687	-5.41098	0.0235036
1688	-5.2144	0.0269345
1689	-5.29358	0.0254962
1690	-5.59073	0.0207502
1691	-5.68393	0.0194521
1692	-5.56995	0.0210513
1693	-5.59586	0.0206766
1694	-5.59073	0.0207502
1695	-5.63104	0.0201785
1696	-5.60604	0.0205312
1697	-5.38605	0.0239132
1698	-5.29358	0.0254962
1699	-5.33426	0.0247872
1700	-5.51603	0.021853
1701	-5.41098	0.0235036
1702	-5.71619	0.0190219
1703	-5.51047	0.0219373
1704	-5.69789	0.0192648
1705	-5.38605	0.0239132
1706	-5.32088	0.0250181
1707	-5.56469	0.0211282
1708	-5.04325	0.0303271
1709	-5.47647	0.0224604
1710	-5.52155	0.0217694
1711	-5.57518	0.020975
1712	-5.16054	0.0279591
1713	-5.31413	0.0251356
1714	-5.01622	0.0309006
1715	-4.85826	0.0344761
1716	-5.1526	0.0281133
1717	-5.25836	0.0261261
1718	-4.95016	0.0323484
1719	-5.07819	0.0296014
1720	-5.06957	0.0297789
1721	-5.08674	0.0294266
1722	-5.1993	0.0272178
1723	-5.02531	0.0307065
1724	-5.01622	0.0309006
1725	-1.50413	0.352542
1726	0.222324	1.16661
1727	3.06523	8.37002
1728	-3.94233	0.0650488
1729	-4.8689	0.0342228
1730	-5.00705	0.0310977
1731	-5.58039	0.0208994
1732	-5.43529	0.0231107
1733	-5.27964	0.0257437
1734	-4.76881	0.0366812
1735	-5.36049	0.0243406
1736	-5.34088	0.0246737
1737	-5.46488	0.0226416
1738	-5.64574	0.0199739
1739	-5.52155	0.0217694
1740	-4.98844	0.0315014
1741	-5.18398	0.0275085
1742	-5.1446	0.0282696
1743	-5.36694	0.024232
1744	-5.1993	0.0272178
1745	-5.37335	0.0241246
1746	-5.55408	0.0212842
1747	-5.64574	0.0199739
1748	-5.67924	0.0195155
1749	-5.51603	0.021853
1750	-5.4048	0.0236044
1751	-5.52705	0.0216867
1752	-5.01622	0.0309006
1753	-5.63596	0.0201097
1754	-5.60096	0.0206036
1755	-5.66978	0.0196438
1756	-5.54873	0.0213632
1757	-5.6506	0.0199068
1758	-5.73862	0.0187285
1759	-5.47647	0.0224604
1760	-5.64574	0.0199739
1761	-5.41711	0.0234039
1762	-5.54335	0.021443
1763	-5.2655	0.0259971
1764	-5.68393	0.0194521
1765	-5.34746	0.0245614
1766	-5.68861	0.0193891
1767	-5.63104	0.0201785
1768	-5.78201	0.0181736
1769	-5.58039	0.0208994
1770	-5.66978	0.0196438
1771	-5.73862	0.0187285
1772	-5.56995	0.0210513
1773	-5.44128	0.023015
1774	-5.73862	0.0187285
1775	-5.70708	0.0191424
1776	-5.51047	0.0219373
1777	-5.72072	0.0189623
1778	-5.62111	0.0203178
1779	-5.8596	0.0172221
1780	-5.16054	0.0279591
1781	-5.5594	0.0212058
1782	-5.42927	0.0232074
1783	-0.0921753	0.938107
1784	-1.99451	0.250953
1785	-5.03432	0.0305153
1786	-5.29358	0.0254962
1787	-5.25117	0.0262568
1788	-4.67058	0.039266
1789	-5.62609	0.0202479
1790	-5.52155	0.0217694
1791	-5.68393	0.0194521
1792	-5.33426	0.0247872
1793	-5.7025	0.0192034
1794	-5.63596	0.0201097
1795	-5.41711	0.0234039
1796	-5.62609	0.0202479
1797	-5.73417	0.0187863
1798	-5.56469	0.0211282
1799	-5.60096	0.0206036
1800	-5.34088	0.0246737
1801	-5.72522	0.0189032
1802	-5.64574	0.0199739
1803	-5.03432	0.0305153
1804	-5.43529	0.0231107
1805	-5.41711	0.0234039
1806	-5.45315	0.0228264
1807	-5.38605	0.0239132
1808	-5.2655	0.0259971
1809	-5.47069	0.0225505
1810	-5.44723	0.0229203
1811	-5.49927	0.0221083
1812	-5.67452	0.0195794
1813	-5.57518	0.020975
1814	-5.54335	0.021443
1815	-5.57518	0.020975
1816	-5.78201	0.0181736
1817	-5.69789	0.0192648
1818	-5.89435	0.0168122
1819	-5.71165	0.0190819
1820	-5.76055	0.018446
1821	-5.80717	0.0178595
1822	-5.92426	0.0164672
1823	-5.85171	0.0173165
1824	-5.89435	0.0168122
1825	-5.68861	0.0193891
1826	-5.96043	0.0160595
1827	-5.91687	0.0165518
1828	-5.87519	0.0170369
1829	-5.51603	0.021853
1830	-5.77775	0.0182273
1831	-5.62609	0.0202479
1832	-5.42927	0.0232074
1833	-5.72522	0.0189032
1834	-5.81951	0.0177073
1835	-5.52705	0.0216867
1836	-5.77348	0.0182814
1837	-5.76488	0.0183907
1838	-5.84376	0.0174122
1839	-4.33679	0.0494875
1840	-5.68393	0.0194521
1841	-5.72072	0.0189623
1842	-5.45903	0.0227336
1843	-5.63596	0.0201097
1844	-5.87132	0.0170827
1845	-5.64574	0.0199739
1846	-5.80302	0.0179109
1847	-5.72971	0.0188446
1848	-5.83171	0.0175582
1849	-5.51603	0.021853
1850	-5.71165	0.0190819
1851	-5.59073	0.0207502
1852	-5.49362	0.0221951
1853	-5.36694	0.024232
1854	-5.45903	0.0227336
1855	-5.43529	0.0231107
1856	-5.61109	0.0204595
1857	-5.69789	0.0192648
1858	-5.6506	0.0199068
1859	-5.78201	0.0181736
1860	-5.66502	0.0197087
1861	-5.64087	0.0200415
1862	-5.57518	0.020975
1863	-5.49362	0.0221951
1864	-5.47069	0.0225505
1865	-5.77775	0.0182273
1866	-5.71619	0.0190219
1867	-5.76055	0.018446
1868	-5.69326	0.0193267
1869	-5.96398	0.0160201
1870	-5.8829	0.0169461
1871	-5.76919	0.0183359
1872	-5.80302	0.0179109
1873	-5.73417	0.0187863
1874	-5.71619	0.0190219
1875	-5.79046	0.0180674
1876	-5.71165	0.0190819
1877	-5.44128	0.023015
1878	-5.46488	0.0226416
1879	-5.41711	0.0234039
1880	-4.67058	0.039266
1881	-5.1446	0.0282696
1882	-5.77348	0.0182814
1883	-5.69789	0.0192648
1884	-5.73417	0.0187863
1885	-5.78201	0.0181736
1886	-5.66502	0.0197087
1887	-5.91687	0.0165518
1888	-5.76055	0.018446
1889	-5.86352	0.0171753
1890	-5.60096	0.0206036
1891	-5.93525	0.0163423
1892	-5.80302	0.0179109
1893	-5.73862	0.0187285
1894	-5.72971	0.0188446
1895	-5.85171	0.0173165
1896	-5.59586	0.0206766
1897	-5.59073	0.0207502
1898	-5.61109	0.0204595
1899	-5.59586	0.0206766
1900	-5.58039	0.0208994
1901	-5.85171	0.0173165
1902	-6.03238	0.0152782
1903	-5.74745	0.0186143
1904	-5.78201	0.0181736
1905	-5.90567	0.0166808
1906	-5.79885	0.0179627
1907	-6.0681	0.0149046
1908	-5.90942	0.0166375
1909	-6.02907	0.0153133
1910	-6.02241	0.0153841
1911	-5.72971	0.0188446
1912	-5.99534	0.0156756
1913	-5.9533	0.0161391
1914	-6.0617	0.0149709
1915	-5.92057	0.0165094
1916	-5.94251	0.0162602
1917	-5.92057	0.0165094
1918	-5.98499	0.0157884
1919	-5.83976	0.0174606
1920	-6.05202	0.0150716
1921	-5.79467	0.0180149
1922	-5.78201	0.0181736
1923	-5.84774	0.0173642
1924	-5.74745	0.0186143
1925	-5.77775	0.0182273
1926	-5.74745	0.0186143
1927	-5.53251	0.0216047
1928	-5.68393	0.0194521
1929	-5.73417	0.0187863
1930	-5.49927	0.0221083
1931	-5.69789	0.0192648
1932	-5.72971	0.0188446
1933	-5.77348	0.0182814
1934	-5.91687	0.0165518
1935	-5.9316	0.0163837
1936	-5.79046	0.0180674
1937	-5.77775	0.0182273
1938	-5.86743	0.0171289
1939	-5.79885	0.0179627
1940	-5.75183	0.0185578
1941	-5.74745	0.0186143
1942	-5.82359	0.0176573
1943	-5.58039	0.0208994
1944	-5.63104	0.0201785
1945	-5.71619	0.0190219
1946	-5.66978	0.0196438
1947	-5.56469	0.0211282
1948	-5.76488	0.0183907
1949	-5.56995	0.0210513
1950	-5.65543	0.0198402
1951	-5.58557	0.0208245
1952	-5.56995	0.0210513
1953	-5.72072	0.0189623
1954	-5.64087	0.0200415
1955	-5.62609	0.0202479
1956	-5.66024	0.0197742
1957	-5.34088	0.0246737
1958	-5.56995	0.0210513
1959	-5.02531	0.0307065
1960	-4.97901	0.031708
1961	-4.96948	0.031918
1962	-5.08674	0.0294266
1963	-4.91035	0.0332534
1964	-5.2655	0.0259971
1965	-5.39859	0.0237062
1966	-5.25836	0.0261261
1967	-5.12841	0.0285888
1968	-5.22186	0.0267956
1969	-5.43529	0.0231107
1970	-5.22927	0.0266583
1971	-5.16054	0.0279591
1972	-5.19167	0.0273622
1973	-5.30732	0.0252544
1974	-5.03432	0.0305153
1975	-5.22186	0.0267956
1976	-5.1446	0.0282696
1977	-4.8689	0.0342228
1978	-5.08674	0.0294266
1979	-5.0521	0.0301416
1980	-4.91035	0.0332534
1981	-5.04325	0.0303271
1982	-5.01622	0.0309006
1983	-4.76881	0.0366812
1984	-4.99779	0.031298
1985	-4.88984	0.0337296
1986	-5.24392	0.026389
1987	-5.08674	0.0294266
1988	-5.06087	0.0299589
1989	-5.17623	0.0276567
1990	-5.30047	0.0253746
1991	-4.93045	0.0327933
1992	-5.4048	0.0236044
1993	-5.07819	0.0296014
1994	-4.85826	0.0344761
1995	-5.12021	0.0287517
1996	-5.48222	0.0223711
1997	-4.93045	0.0327933
1998	-5.29358	0.0254962
1999	-5.45315	0.0228264
[truncated: 194 more rows]

## Sheet: Fig2_Deletion_NonNormalized
Deletion_Position	Enrich2_Score	Deletion_Length	Relative_Enrichment
1	-1.21945	1AAdel	0.429448
1	-0.885289	2AAdel	0.541379
1	-0.0106295	3AAdel	0.992659
2	-0.885289	1AAdel	0.541379
2	-0.585387	2AAdel	0.666471
2	-1.2867	3AAdel	0.409888
3	-1.2019	1AAdel	0.434702
3	-0.774063	2AAdel	0.584768
3	-1.7372	3AAdel	0.299951
4	-1.36986	1AAdel	0.386928
4	-0.6489	2AAdel	0.637766
4	NA	3AAdel	#VALUE!
5	-1.30283	1AAdel	0.405331
5	-0.932729	2AAdel	0.523867
5	-0.843961	3AAdel	0.557112
6	-1.04233	1AAdel	0.485544
6	-1.25364	2AAdel	0.41939
6	-0.940421	3AAdel	0.521081
7	-1.15355	1AAdel	0.449517
7	-1.2921	2AAdel	0.408355
7	-0.843961	3AAdel	0.557112
8	-1.2019	1AAdel	0.434702
8	-0.835486	2AAdel	0.560394
8	-1.04922	3AAdel	0.483228
9	-1.33433	1AAdel	0.396577
9	-0.917164	2AAdel	0.529549
9	-1.23669	3AAdel	0.424346
10	-1.51363	1AAdel	0.350229
10	-1.66932	2AAdel	0.314402
10	-1.25364	3AAdel	0.41939
11	-1.66932	1AAdel	0.314402
11	NA	2AAdel	#VALUE!
11	-1.06288	3AAdel	0.478677
12	0.408861	1AAdel	1.32764
12	-0.6489	2AAdel	0.637766
12	-1.2921	3AAdel	0.408355
13	-1.41853	1AAdel	0.374092
13	-1.20778	2AAdel	0.432933
13	-1.30283	3AAdel	0.405331
14	-1.59251	1AAdel	0.331595
14	-0.948055	2AAdel	0.518331
14	-1.4604	3AAdel	0.363392
15	-1.34461	1AAdel	0.393761
15	-1.54342	2AAdel	0.343072
15	-1.08301	3AAdel	0.472043
16	-1.52223	1AAdel	0.348147
16	NA	2AAdel	#VALUE!
16	-1.39449	3AAdel	0.380378
17	-1.49179	1AAdel	0.35557
17	-1.75093	2AAdel	0.297111
17	-1.41377	3AAdel	0.375329
18	-1.25364	1AAdel	0.41939
18	-1.35479	2AAdel	0.390993
18	-1.28126	3AAdel	0.411435
19	-1.5093	1AAdel	0.351282
19	-1.04922	2AAdel	0.483228
19	-1.25364	3AAdel	0.41939
20	-1.42327	1AAdel	0.372865
20	-1.02135	2AAdel	0.492656
20	-1.43268	3AAdel	0.370441
21	-1.58449	1AAdel	0.333442
21	-1.14109	2AAdel	0.453416
21	-1.31344	3AAdel	0.402361
22	-1.53922	1AAdel	0.344073
22	-1.10924	2AAdel	0.463538
22	-1.37979	3AAdel	0.384275
23	-1.6278	1AAdel	0.32358
23	-0.978019	2AAdel	0.507676
23	-1.2019	3AAdel	0.434702
24	-1.41853	1AAdel	0.374092
24	-1.2921	2AAdel	0.408355
24	-1.56005	3AAdel	0.339139
25	-1.35479	1AAdel	0.390993
25	-1.29748	2AAdel	0.406836
25	-1.31344	3AAdel	0.402361
26	-1.46947	1AAdel	0.361115
26	-1.01426	2AAdel	0.495084
26	-1.19003	3AAdel	0.438293
27	-1.2703	1AAdel	0.414573
27	-1.06288	2AAdel	0.478677
27	-0.792001	3AAdel	0.577542
28	-0.843961	1AAdel	0.557112
28	-0.917164	2AAdel	0.529549
28	-1.34461	3AAdel	0.393761
29	-1.60441	1AAdel	0.32887
29	-1.3187	2AAdel	0.400896
29	-1.23097	3AAdel	0.42603
30	-1.37484	1AAdel	0.385596
30	-1.23097	2AAdel	0.42603
30	-1.24802	3AAdel	0.421026
31	-1.38471	1AAdel	0.382965
31	-0.893354	2AAdel	0.538361
31	-1.24802	3AAdel	0.421026
32	-1.48292	1AAdel	0.357763
32	-0.970612	2AAdel	0.51029
32	-1.6278	3AAdel	0.32358
33	-1.94257	1AAdel	0.260152
33	-1.58449	2AAdel	0.333442
33	-1.2867	3AAdel	0.409888
34	-1.78772	1AAdel	0.28963
34	-1.71626	2AAdel	0.304337
34	-1.78443	3AAdel	0.290291
35	-1.69126	1AAdel	0.309657
35	-1.34461	2AAdel	0.393761
35	-1.31344	3AAdel	0.402361
36	-1.81045	1AAdel	0.285103
36	-1.2703	2AAdel	0.414573
36	-1.4962	3AAdel	0.354486
37	-1.58851	1AAdel	0.332515
37	-1.42799	2AAdel	0.371648
37	-1.684	3AAdel	0.311219
38	4.51509	1AAdel	22.8653
38	-1.09621	2AAdel	0.467743
38	-1.56416	3AAdel	0.338173
39	-1.45125	1AAdel	0.365705
39	-1.58851	2AAdel	0.332515
39	-1.50058	3AAdel	0.35341
40	-1.96483	1AAdel	0.25617
40	-1.60441	2AAdel	0.32887
40	-1.39449	3AAdel	0.380378
41	-1.47846	1AAdel	0.358872
41	-1.40418	2AAdel	0.377833
41	-1.59649	3AAdel	0.33068
42	-1.82637	1AAdel	0.281973
42	-0.826939	2AAdel	0.563724
42	-1.68764	3AAdel	0.310435
43	-1.92841	1AAdel	0.262719
43	-1.34461	2AAdel	0.393761
43	-1.36986	3AAdel	0.386928
44	-1.684	1AAdel	0.311219
44	-1.4962	2AAdel	0.354486
44	-1.34971	3AAdel	0.392371
45	-1.84825	1AAdel	0.27773
45	-1.47846	2AAdel	0.358872
45	-1.35479	3AAdel	0.390993
46	-1.37979	1AAdel	0.384275
46	-1.51794	2AAdel	0.349185
46	-1.57234	3AAdel	0.336261
47	-1.63165	1AAdel	0.322719
47	-1.74409	2AAdel	0.298523
47	-1.25922	3AAdel	0.417769
48	-2.03648	1AAdel	0.243758
48	-1.49179	2AAdel	0.35557
48	-1.74065	3AAdel	0.299235
49	-1.7611	1AAdel	0.295024
49	-1.44201	2AAdel	0.368054
49	-1.684	3AAdel	0.311219
50	-1.75772	1AAdel	0.295716
50	-1.25364	2AAdel	0.41939
50	-1.65442	3AAdel	0.317665
51	-1.63548	1AAdel	0.321863
51	-1.61227	2AAdel	0.327083
51	-0.14604	3AAdel	0.903728
52	-1.52223	1AAdel	0.348147
52	-1.43736	2AAdel	0.369243
52	-1.48737	3AAdel	0.356663
53	-1.76446	1AAdel	0.294336
53	-1.40899	2AAdel	0.376576
53	-1.60835	3AAdel	0.327974
54	-1.86054	1AAdel	0.275374
54	-1.2921	2AAdel	0.408355
54	-1.46495	3AAdel	0.362249
55	-1.67301	1AAdel	0.313598
55	-1.35984	2AAdel	0.389626
55	-1.50495	3AAdel	0.352342
56	-1.7611	1AAdel	0.295024
56	-1.46495	2AAdel	0.362249
56	-1.77782	3AAdel	0.291624
57	-1.62394	1AAdel	0.324447
57	-1.68764	2AAdel	0.310435
57	-1.60835	3AAdel	0.327974
58	-1.78772	1AAdel	0.28963
58	-1.34971	2AAdel	0.392371
58	-1.94257	3AAdel	0.260152
59	-1.6278	1AAdel	0.32358
59	-1.43736	2AAdel	0.369243
59	-1.6619	3AAdel	0.316023
60	-1.31344	1AAdel	0.402361
60	-1.42799	2AAdel	0.371648
60	-1.50058	3AAdel	0.35341
61	-1.81045	1AAdel	0.285103
61	-1.52223	2AAdel	0.348147
61	-1.67301	3AAdel	0.313598
62	-1.63548	1AAdel	0.321863
62	-1.2921	2AAdel	0.408355
62	-1.85133	3AAdel	0.277136
63	3.75495	1AAdel	13.5006
63	-1.32914	2AAdel	0.398004
63	-1.71273	3AAdel	0.305083
64	-1.7745	1AAdel	0.292296
64	-1.23669	2AAdel	0.424346
64	-1.74751	3AAdel	0.297815
65	-1.56005	1AAdel	0.339139
65	-1.34971	2AAdel	0.392371
65	-1.6431	3AAdel	0.320168
66	-1.54342	1AAdel	0.343072
66	-1.66562	2AAdel	0.31521
66	-1.53076	3AAdel	0.346095
67	-1.80723	1AAdel	0.285739
67	-1.08301	2AAdel	0.472043
67	NA	3AAdel	#VALUE!
68	-1.40418	1AAdel	0.377833
68	-1.62007	2AAdel	0.32532
68	-1.43268	3AAdel	0.370441
69	-0.411193	1AAdel	0.752001
69	-1.40899	2AAdel	0.376576
69	-1.45583	3AAdel	0.364544
70	-1.83581	1AAdel	0.280135
70	-1.02839	2AAdel	0.490257
70	-1.56416	3AAdel	0.338173
71	-1.67669	1AAdel	0.3128
71	-0.970612	2AAdel	0.51029
71	-1.75093	3AAdel	0.297111
72	3.92373	1AAdel	15.1761
72	-1.19598	2AAdel	0.436489
72	-1.65817	3AAdel	0.316841
73	-1.79752	1AAdel	0.287668
73	-1.38471	2AAdel	0.382965
73	-1.74065	3AAdel	0.299235
74	-1.76446	1AAdel	0.294336
74	-1.70918	2AAdel	0.305834
74	-1.55592	3AAdel	0.340112
75	-1.7611	1AAdel	0.295024
75	-1.31344	2AAdel	0.402361
75	-1.73374	3AAdel	0.300671
76	-1.69847	1AAdel	0.308114
76	-1.30283	2AAdel	0.405331
76	-1.45125	3AAdel	0.365705
77	-1.66932	1AAdel	0.314402
77	-1.35479	2AAdel	0.390993
77	-1.61227	3AAdel	0.327083
78	-1.6619	1AAdel	0.316023
78	-1.97577	2AAdel	0.254234
78	-1.71626	3AAdel	0.304337
79	-1.58449	1AAdel	0.333442
79	-1.45125	2AAdel	0.365705
79	-2.05172	3AAdel	0.241196
80	-1.63548	1AAdel	0.321863
80	-1.32394	2AAdel	0.399444
80	-1.56416	3AAdel	0.338173
81	-1.81685	1AAdel	0.283841
81	-1.34971	2AAdel	0.392371
81	-1.95376	3AAdel	0.258142
82	-1.71273	1AAdel	0.305083
82	-1.46947	2AAdel	0.361115
82	-1.58046	3AAdel	0.334376
83	-1.66932	1AAdel	0.314402
83	-1.37979	2AAdel	0.384275
83	-1.5476	3AAdel	0.342078
84	-1.46495	1AAdel	0.362249
84	-1.21363	2AAdel	0.431182
84	-1.69126	3AAdel	0.309657
85	-1.48292	1AAdel	0.357763
85	-1.55592	2AAdel	0.340112
85	-1.08301	3AAdel	0.472043
86	-1.66562	1AAdel	0.31521
86	-1.40418	2AAdel	0.377833
86	-1.60835	3AAdel	0.327974
87	-1.5476	1AAdel	0.342078
87	-1.5093	2AAdel	0.351282
87	-1.42799	3AAdel	0.371648
88	-1.77116	1AAdel	0.292973
88	-1.00711	2AAdel	0.497541
88	-1.5093	3AAdel	0.351282
89	4.72382	1AAdel	26.4248
89	-1.02135	2AAdel	0.492656
89	-1.35984	3AAdel	0.389626
90	-1.43268	1AAdel	0.370441
90	-1.45583	2AAdel	0.364544
90	-1.2921	3AAdel	0.408355
91	-1.37484	1AAdel	0.385596
91	-1.07634	2AAdel	0.474229
91	-1.48737	3AAdel	0.356663
92	-1.63548	1AAdel	0.321863
92	-1.16586	2AAdel	0.445698
92	-1.78772	3AAdel	0.28963
93	-1.6431	1AAdel	0.320168
93	-1.56005	2AAdel	0.339139
93	-1.72329	3AAdel	0.302857
94	-1.70562	1AAdel	0.306589
94	-1.2703	2AAdel	0.414573
94	-1.9341	3AAdel	0.261685
95	-1.55592	1AAdel	0.340112
95	-1.17196	2AAdel	0.443818
95	-1.61227	3AAdel	0.327083
96	-1.71978	1AAdel	0.303595
96	-1.50058	2AAdel	0.35341
96	-1.49179	3AAdel	0.35557
97	-1.5265	1AAdel	0.347118
97	-1.74751	2AAdel	0.297815
97	-1.46947	3AAdel	0.361115
98	-1.65442	1AAdel	0.317665
98	-1.5093	2AAdel	0.351282
98	-1.37484	3AAdel	0.385596
99	-1.42327	1AAdel	0.372865
99	-1.96207	2AAdel	0.25666
99	-1.24802	3AAdel	0.421026
100	-1.33433	1AAdel	0.396577
100	-1.684	2AAdel	0.311219
100	-1.17802	3AAdel	0.441958
101	-1.5093	1AAdel	0.351282
101	-1.32914	2AAdel	0.398004
101	-1.16586	3AAdel	0.445698
102	-1.56005	1AAdel	0.339139
102	-1.44201	2AAdel	0.368054
102	-1.36486	3AAdel	0.388272
103	-1.80077	1AAdel	0.287021
103	-1.39935	2AAdel	0.3791
103	-1.50495	3AAdel	0.352342
104	-1.69847	1AAdel	0.308114
104	-1.62394	2AAdel	0.324447
104	-0.985372	3AAdel	0.505095
105	-1.38471	1AAdel	0.382965
105	-1.66562	2AAdel	0.31521
105	-1.09621	3AAdel	0.467743
106	-1.42327	1AAdel	0.372865
106	-1.48737	2AAdel	0.356663
106	-1.81685	3AAdel	0.283841
107	-1.31344	1AAdel	0.402361
107	-1.37484	2AAdel	0.385596
107	-1.31344	3AAdel	0.402361
108	-1.6393	1AAdel	0.321012
108	-1.50058	2AAdel	0.35341
108	-1.5476	3AAdel	0.342078
109	-1.80077	1AAdel	0.287021
109	-1.95654	2AAdel	0.257646
109	-0.978019	3AAdel	0.507676
110	-1.39449	1AAdel	0.380378
110	-1.60835	2AAdel	0.327974
110	-1.40418	3AAdel	0.377833
111	3.6567	1AAdel	12.6118
111	-1.32914	2AAdel	0.398004
111	-1.35984	3AAdel	0.389626
112	-1.81685	1AAdel	0.283841
112	-1.55592	2AAdel	0.340112
112	-1.44664	3AAdel	0.366875
113	-1.31344	1AAdel	0.402361
113	NA	2AAdel	#VALUE!
113	-1.12847	3AAdel	0.4574
114	-1.39935	1AAdel	0.3791
114	-1.80401	2AAdel	0.286378
114	-0.970612	3AAdel	0.51029
115	-1.32914	1AAdel	0.398004
115	-1.44201	2AAdel	0.368054
115	-1.39935	3AAdel	0.3791
116	-1.56416	1AAdel	0.338173
116	-1.32914	2AAdel	0.398004
116	-1.42327	3AAdel	0.372865
117	-1.55177	1AAdel	0.341092
117	-1.45583	2AAdel	0.364544
117	-1.35984	3AAdel	0.389626
118	-1.68035	1AAdel	0.312007
118	-1.43268	2AAdel	0.370441
118	-1.4604	3AAdel	0.363392
119	-1.72679	1AAdel	0.302124
119	-1.57641	2AAdel	0.335315
119	-1.17196	3AAdel	0.443818
120	-1.63165	1AAdel	0.322719
120	-1.6431	2AAdel	0.320168
120	-1.6619	3AAdel	0.316023
121	-1.80723	1AAdel	0.285739
121	-1.50495	2AAdel	0.352342
121	-1.31344	3AAdel	0.402361
122	-1.67669	1AAdel	0.3128
122	-1.74065	2AAdel	0.299235
122	-1.65817	3AAdel	0.316841
123	-1.62007	1AAdel	0.32532
123	-1.50495	2AAdel	0.352342
123	-1.68764	3AAdel	0.310435
124	-1.5093	1AAdel	0.351282
124	-1.29748	2AAdel	0.406836
124	-1.32394	3AAdel	0.399444
125	-1.63165	1AAdel	0.322719
125	-1.38962	2AAdel	0.381666
125	-1.06963	3AAdel	0.47644
126	-1.80723	1AAdel	0.285739
126	-1.60835	2AAdel	0.327974
126	-1.10924	3AAdel	0.463538
127	-1.31344	1AAdel	0.402361
127	-1.44201	2AAdel	0.368054
127	-1.57234	3AAdel	0.336261
128	-1.6278	1AAdel	0.32358
128	-1.4604	2AAdel	0.363392
128	-1.30283	3AAdel	0.405331
129	-1.37979	1AAdel	0.384275
129	-1.48292	2AAdel	0.357763
129	-1.56416	3AAdel	0.338173
130	-1.68764	1AAdel	0.310435
130	-1.46947	2AAdel	0.361115
130	-2.02876	3AAdel	0.245065
131	-1.65066	1AAdel	0.318494
131	-1.33433	2AAdel	0.396577
131	-1.32394	3AAdel	0.399444
132	-1.79752	1AAdel	0.287668
132	-1.26478	2AAdel	0.416163
132	-1.25922	3AAdel	0.417769
133	-1.71273	1AAdel	0.305083
133	-1.51363	2AAdel	0.350229
133	-1.40418	3AAdel	0.377833
134	-1.7372	1AAdel	0.299951
134	-1.34971	2AAdel	0.392371
134	-1.16586	3AAdel	0.445698
135	-1.39935	1AAdel	0.3791
135	-1.42799	2AAdel	0.371648
135	-1.21945	3AAdel	0.429448
136	-1.68035	1AAdel	0.312007
136	-1.38471	2AAdel	0.382965
136	-1.59251	3AAdel	0.331595
137	-1.47397	1AAdel	0.359989
137	-1.41853	2AAdel	0.374092
137	-1.2703	3AAdel	0.414573
138	-1.56416	1AAdel	0.338173
138	-1.24802	2AAdel	0.421026
138	-1.4604	3AAdel	0.363392
139	-1.2703	1AAdel	0.414573
139	-1.66562	2AAdel	0.31521
139	-1.63548	3AAdel	0.321863
140	-1.61227	1AAdel	0.327083
140	-1.57641	2AAdel	0.335315
140	0.104709	3AAdel	1.07528
141	-1.73027	1AAdel	0.301395
141	-1.62394	2AAdel	0.324447
141	-1.33948	3AAdel	0.395163
142	-1.60441	1AAdel	0.32887
142	-1.6431	2AAdel	0.320168
142	-1.26478	3AAdel	0.416163
143	-1.50058	1AAdel	0.35341
143	-1.50058	2AAdel	0.35341
143	-1.70918	3AAdel	0.305834
144	-1.48292	1AAdel	0.357763
144	-1.6431	2AAdel	0.320168
144	-1.42799	3AAdel	0.371648
145	-1.89652	1AAdel	0.26859
145	-1.82003	2AAdel	0.283215
145	-1.88168	3AAdel	0.271367
146	-1.87869	1AAdel	0.27193
146	-1.68035	2AAdel	0.312007
146	-1.94538	3AAdel	0.259646
147	-2.08398	1AAdel	0.235862
147	-1.6393	2AAdel	0.321012
147	-1.66932	3AAdel	0.314402
148	-1.82003	1AAdel	0.283215
148	-1.77782	2AAdel	0.291624
148	-1.90532	3AAdel	0.266957
149	-1.99731	1AAdel	0.250467
149	-1.76782	2AAdel	0.293653
149	-1.66562	3AAdel	0.31521
150	-1.76782	1AAdel	0.293653
150	-1.48737	2AAdel	0.356663
150	-1.91114	3AAdel	0.265882
151	-1.69126	1AAdel	0.309657
151	-1.70918	2AAdel	0.305834
151	-1.6393	3AAdel	0.321012
152	-1.82637	1AAdel	0.281973
152	-1.7372	2AAdel	0.299951
152	-1.95376	3AAdel	0.258142
153	-1.91981	1AAdel	0.264289
153	-1.91693	2AAdel	0.264817
153	-1.79427	3AAdel	0.288318
154	-1.89061	1AAdel	0.269692
154	-1.53922	2AAdel	0.344073
154	-0.0360921	3AAdel	0.975293
155	0.774809	1AAdel	1.71096
155	-1.71273	2AAdel	0.305083
155	-1.74065	3AAdel	0.299235
156	-1.84515	1AAdel	0.278326
156	-1.66932	2AAdel	0.314402
156	-1.93976	3AAdel	0.26066
157	1.56808	1AAdel	2.96509
157	-1.89357	2AAdel	0.26914
157	-1.96207	3AAdel	0.25666
158	-1.77116	1AAdel	0.292973
158	-1.87569	2AAdel	0.272497
158	-1.92841	3AAdel	0.262719
159	-2.01316	1AAdel	0.24773
159	-1.78443	2AAdel	0.290291
159	-1.6278	3AAdel	0.32358
160	-1.86358	1AAdel	0.274793
160	-1.72329	2AAdel	0.302857
160	-1.91114	3AAdel	0.265882
161	-1.93693	1AAdel	0.261171
161	-1.74751	2AAdel	0.297815
161	-1.57641	3AAdel	0.335315
162	-1.90532	1AAdel	0.266957
162	-1.83893	2AAdel	0.279529
162	-0.421694	3AAdel	0.746548
163	-1.77782	1AAdel	0.291624
163	-1.66932	2AAdel	0.314402
163	-1.71273	3AAdel	0.305083
164	-1.9812	1AAdel	0.253279
164	-1.66562	2AAdel	0.31521
164	-2.0079	3AAdel	0.248634
165	-2.03903	1AAdel	0.243327
165	-1.76782	2AAdel	0.293653
165	-1.7611	3AAdel	0.295024
166	-1.69847	1AAdel	0.308114
166	-1.82003	2AAdel	0.283215
166	-1.47397	3AAdel	0.359989
167	-1.88765	1AAdel	0.270248
167	-1.60046	2AAdel	0.329772
167	-1.6431	3AAdel	0.320168
168	-1.72329	1AAdel	0.302857
168	-1.6393	2AAdel	0.321012
168	-1.69487	3AAdel	0.308883
169	-1.88168	1AAdel	0.271367
169	-1.6393	2AAdel	0.321012
169	-1.55177	3AAdel	0.341092
170	-1.84205	1AAdel	0.278926
170	-1.57234	2AAdel	0.336261
170	-1.66932	3AAdel	0.314402
171	-1.77782	1AAdel	0.291624
171	-1.70562	2AAdel	0.306589
171	-1.70205	3AAdel	0.307349
172	-2.0079	1AAdel	0.248634
172	-1.535	2AAdel	0.34508
172	-1.71626	3AAdel	0.304337
173	-1.89357	1AAdel	0.26914
173	-1.6619	2AAdel	0.316023
173	-1.5093	3AAdel	0.351282
174	-1.88765	1AAdel	0.270248
174	-1.85133	2AAdel	0.277136
174	-1.7611	3AAdel	0.295024
175	-1.73374	1AAdel	0.300671
175	-1.4962	2AAdel	0.354486
175	-1.684	3AAdel	0.311219
176	-1.74751	1AAdel	0.297815
176	-1.70562	2AAdel	0.306589
176	-1.56005	3AAdel	0.339139
177	-1.60835	1AAdel	0.327974
177	-1.57641	2AAdel	0.335315
177	-1.70918	3AAdel	0.305834
178	-1.57641	1AAdel	0.335315
178	-1.65817	2AAdel	0.316841
178	-1.89946	3AAdel	0.268043
179	-1.9341	1AAdel	0.261685
179	-1.90532	2AAdel	0.266957
179	-1.7611	3AAdel	0.295024
180	-1.72329	1AAdel	0.302857
180	-1.72329	2AAdel	0.302857
180	-1.70205	3AAdel	0.307349
181	-1.81365	1AAdel	0.28447
181	-1.73027	2AAdel	0.301395
181	-1.62394	3AAdel	0.324447
182	-1.78772	1AAdel	0.28963
182	-1.7372	2AAdel	0.299951
182	-1.80077	3AAdel	0.287021
183	-1.67669	1AAdel	0.3128
183	-1.74751	2AAdel	0.297815
183	-1.69847	3AAdel	0.308114
184	-1.94538	1AAdel	0.259646
184	-1.72329	2AAdel	0.302857
184	-1.74065	3AAdel	0.299235
185	-1.92841	1AAdel	0.262719
185	-1.48737	2AAdel	0.356663
185	-1.78772	3AAdel	0.28963
186	-1.70205	1AAdel	0.307349
186	-1.59251	2AAdel	0.331595
186	-1.51363	3AAdel	0.350229
187	-1.83893	1AAdel	0.279529
187	-1.95654	2AAdel	0.257646
187	-1.46495	3AAdel	0.362249
188	-1.81045	1AAdel	0.285103
188	-1.67301	2AAdel	0.313598
188	-1.6393	3AAdel	0.321012
189	-1.88467	1AAdel	0.270806
189	-1.5476	2AAdel	0.342078
189	-1.69847	3AAdel	0.308114
190	-1.75093	1AAdel	0.297111
190	-1.80723	2AAdel	0.285739
190	-1.62394	3AAdel	0.324447
191	-1.88765	1AAdel	0.270248
191	-1.57234	2AAdel	0.336261
191	-1.65817	3AAdel	0.316841
192	-1.94257	1AAdel	0.260152
192	-1.70205	2AAdel	0.307349
192	-1.89357	3AAdel	0.26914
193	-1.59649	1AAdel	0.33068
193	-1.56005	2AAdel	0.339139
193	-1.58851	3AAdel	0.332515
194	-1.72329	1AAdel	0.302857
194	-1.75093	2AAdel	0.297111
194	-1.45583	3AAdel	0.364544
195	-1.63165	1AAdel	0.322719
195	-1.6278	2AAdel	0.32358
195	-1.69487	3AAdel	0.308883
196	-1.99997	1AAdel	0.250006
196	-1.6278	2AAdel	0.32358
196	-1.73374	3AAdel	0.300671
197	-1.65442	1AAdel	0.317665
197	-1.74065	2AAdel	0.299235
197	-1.47846	3AAdel	0.358872
198	-1.80077	1AAdel	0.287021
198	-1.6619	2AAdel	0.316023
198	-1.70562	3AAdel	0.306589
199	-1.78113	1AAdel	0.290956
199	-1.81045	2AAdel	0.285103
199	-1.51363	3AAdel	0.350229
200	-1.84515	1AAdel	0.278326
200	-1.65442	2AAdel	0.317665
200	-1.2703	3AAdel	0.414573
201	-1.68035	1AAdel	0.312007
201	-1.6393	2AAdel	0.321012
201	-1.78772	3AAdel	0.28963
202	1.44611	1AAdel	2.72473
202	-1.71978	2AAdel	0.303595
202	-1.37979	3AAdel	0.384275
203	-1.94538	1AAdel	0.259646
203	-1.71273	2AAdel	0.305083
203	-1.65066	3AAdel	0.318494
204	-1.51363	1AAdel	0.350229
204	-1.58449	2AAdel	0.333442
204	-1.74409	3AAdel	0.298523
205	-1.82003	1AAdel	0.283215
205	-1.81685	2AAdel	0.283841
205	-1.71273	3AAdel	0.305083
206	-1.41853	1AAdel	0.374092
206	-1.99464	2AAdel	0.250931
206	-1.24237	3AAdel	0.422678
207	-1.5265	1AAdel	0.347118
207	-1.99997	2AAdel	0.250006
207	-1.57234	3AAdel	0.336261
208	-1.59251	1AAdel	0.331595
208	NA	2AAdel	#VALUE!
208	-1.80077	3AAdel	0.287021
209	-1.70562	1AAdel	0.306589
209	-2.14094	2AAdel	0.226732
209	-1.93126	3AAdel	0.262201
210	-1.82953	1AAdel	0.281357
210	-1.79427	2AAdel	0.288318
210	-1.40418	3AAdel	0.377833
211	-1.69487	1AAdel	0.308883
211	-1.4962	2AAdel	0.354486
211	-1.23669	3AAdel	0.424346
212	-1.88168	1AAdel	0.271367
212	-1.6619	2AAdel	0.316023
212	-1.55592	3AAdel	0.340112
213	-1.35479	1AAdel	0.390993
213	-1.57641	2AAdel	0.335315
213	-1.62007	3AAdel	0.32532
214	-1.64689	1AAdel	0.319328
214	-1.75433	2AAdel	0.296411
214	-1.7611	3AAdel	0.295024
215	-1.73027	1AAdel	0.301395
215	-1.7372	2AAdel	0.299951
215	-1.2921	3AAdel	0.408355
216	-1.684	1AAdel	0.311219
216	-1.46947	2AAdel	0.361115
216	-1.46495	3AAdel	0.362249
217	-1.59251	1AAdel	0.331595
217	-1.59251	2AAdel	0.331595
217	-1.48737	3AAdel	0.356663
218	-2.01839	1AAdel	0.246834
218	-1.51794	2AAdel	0.349185
218	-1.55177	3AAdel	0.341092
219	-1.80077	1AAdel	0.287021
219	-1.70918	2AAdel	0.305834
219	-1.38962	3AAdel	0.381666
220	-1.84205	1AAdel	0.278926
220	-1.53076	2AAdel	0.346095
220	-1.29748	3AAdel	0.406836
221	-1.59251	1AAdel	0.331595
221	-1.80723	2AAdel	0.285739
221	-1.4604	3AAdel	0.363392
222	-1.77116	1AAdel	0.292973
222	-1.69847	2AAdel	0.308114
222	-1.35479	3AAdel	0.390993
223	-1.56005	1AAdel	0.339139
223	-1.46947	2AAdel	0.361115
223	-1.80077	3AAdel	0.287021
224	-1.91114	1AAdel	0.265882
224	-1.53922	2AAdel	0.344073
224	-1.65442	3AAdel	0.317665
225	-1.38471	1AAdel	0.382965
225	-1.57234	2AAdel	0.336261
225	-1.53076	3AAdel	0.346095
226	-1.89946	1AAdel	0.268043
226	-1.32394	2AAdel	0.399444
226	-1.21363	3AAdel	0.431182
227	-1.54342	1AAdel	0.343072
227	-1.73027	2AAdel	0.301395
227	-1.30815	3AAdel	0.40384
228	-1.89946	1AAdel	0.268043
228	-1.54342	2AAdel	0.343072
228	-1.66562	3AAdel	0.31521
229	-1.65817	1AAdel	0.316841
229	-1.48737	2AAdel	0.356663
229	-1.3187	3AAdel	0.400896
230	-1.70918	1AAdel	0.305834
230	-1.50058	2AAdel	0.35341
230	-1.50058	3AAdel	0.35341
231	-1.86965	1AAdel	0.273639
231	-1.72329	2AAdel	0.302857
231	-1.82953	3AAdel	0.281357
232	-1.6278	1AAdel	0.32358
232	-1.64689	2AAdel	0.319328
232	-1.60046	3AAdel	0.329772
233	-1.80723	1AAdel	0.285739
233	-1.33948	2AAdel	0.395163
233	-1.5265	3AAdel	0.347118
234	-1.97577	1AAdel	0.254234
234	-1.25364	2AAdel	0.41939
234	-1.55592	3AAdel	0.340112
235	-1.73027	1AAdel	0.301395
235	-1.56005	2AAdel	0.339139
235	-1.31344	3AAdel	0.402361
236	-1.81365	1AAdel	0.28447
236	-1.59251	2AAdel	0.331595
236	-1.65817	3AAdel	0.316841
237	-1.81365	1AAdel	0.28447
237	-1.4604	2AAdel	0.363392
237	-1.66562	3AAdel	0.31521
238	-1.85748	1AAdel	0.275958
238	-1.5476	2AAdel	0.342078
238	-1.12847	3AAdel	0.4574
239	-1.74409	1AAdel	0.298523
239	-1.59649	2AAdel	0.33068
239	-1.35479	3AAdel	0.390993
240	-1.73027	1AAdel	0.301395
240	-1.5265	2AAdel	0.347118
240	-1.57641	3AAdel	0.335315
241	-1.76446	1AAdel	0.294336
241	-1.55177	2AAdel	0.341092
241	-1.56416	3AAdel	0.338173
242	-1.58046	1AAdel	0.334376
242	-1.684	2AAdel	0.311219
242	1.51491	3AAdel	2.85781
243	-1.70205	1AAdel	0.307349
243	-1.43736	2AAdel	0.369243
243	-1.60046	3AAdel	0.329772
244	3.14025	1AAdel	8.81675
244	-1.48292	2AAdel	0.357763
244	-1.55592	3AAdel	0.340112
245	-1.46947	1AAdel	0.361115
245	-0.14635	2AAdel	0.903534
245	-1.37979	3AAdel	0.384275
246	-1.57234	1AAdel	0.336261
246	-1.81365	2AAdel	0.28447
246	-1.54342	3AAdel	0.343072
247	-1.89946	1AAdel	0.268043
247	-1.55592	2AAdel	0.340112
247	-1.60441	3AAdel	0.32887
248	-1.67301	1AAdel	0.313598
248	-1.67669	2AAdel	0.3128
248	-1.77116	3AAdel	0.292973
249	-1.66562	1AAdel	0.31521
249	-1.2867	2AAdel	0.409888
249	-1.52223	3AAdel	0.348147
250	-1.78772	1AAdel	0.28963
250	-1.52223	2AAdel	0.348147
250	-1.48292	3AAdel	0.357763
251	-1.89061	1AAdel	0.269692
251	-1.61618	2AAdel	0.326199
251	-1.61227	3AAdel	0.327083
252	-1.70205	1AAdel	0.307349
252	-1.86054	2AAdel	0.275374
252	-1.45125	3AAdel	0.365705
253	-1.61227	1AAdel	0.327083
253	-1.66562	2AAdel	0.31521
253	-1.56416	3AAdel	0.338173
254	-1.58449	1AAdel	0.333442
254	-1.34461	2AAdel	0.393761
254	-1.43268	3AAdel	0.370441
255	-1.48292	1AAdel	0.357763
255	-1.70205	2AAdel	0.307349
255	-1.66932	3AAdel	0.314402
256	-1.89652	1AAdel	0.26859
256	-1.2867	2AAdel	0.409888
256	-1.33948	3AAdel	0.395163
257	-1.69126	1AAdel	0.309657
257	-1.37979	2AAdel	0.384275
257	-0.985372	3AAdel	0.505095
258	-1.7745	1AAdel	0.292296
258	-1.77782	2AAdel	0.291624
258	-1.62007	3AAdel	0.32532
259	-1.71626	1AAdel	0.304337
259	-1.535	2AAdel	0.34508
259	-1.55592	3AAdel	0.340112
260	-1.60835	1AAdel	0.327974
260	-1.54342	2AAdel	0.343072
260	-1.56416	3AAdel	0.338173
261	-1.85133	1AAdel	0.277136
261	-1.78113	2AAdel	0.290956
261	-1.58046	3AAdel	0.334376
262	-1.6619	1AAdel	0.316023
262	-1.38471	2AAdel	0.382965
262	-1.40418	3AAdel	0.377833
263	-1.80401	1AAdel	0.286378
263	-1.71978	2AAdel	0.303595
263	-1.45125	3AAdel	0.365705
264	-1.70205	1AAdel	0.307349
264	-1.44664	2AAdel	0.366875
264	-1.61227	3AAdel	0.327083
265	-1.92555	1AAdel	0.26324
265	-1.65817	2AAdel	0.316841
265	-1.6278	3AAdel	0.32358
266	-1.83581	1AAdel	0.280135
266	-1.75772	2AAdel	0.295716
266	-1.45125	3AAdel	0.365705
267	-1.59649	1AAdel	0.33068
267	-1.63548	2AAdel	0.321863
267	-1.77782	3AAdel	0.291624
268	-1.89061	1AAdel	0.269692
268	-1.84515	2AAdel	0.278326
268	-1.64689	3AAdel	0.319328
269	-1.66562	1AAdel	0.31521
269	-1.67669	2AAdel	0.3128
269	-1.39935	3AAdel	0.3791
270	-1.66932	1AAdel	0.314402
270	-1.87869	2AAdel	0.27193
270	-1.43736	3AAdel	0.369243
271	-1.73374	1AAdel	0.300671
271	-1.51363	2AAdel	0.350229
271	-1.66562	3AAdel	0.31521
272	-1.6619	1AAdel	0.316023
272	-1.6431	2AAdel	0.320168
272	-1.46495	3AAdel	0.362249
273	-1.98928	1AAdel	0.251864
273	-1.75772	2AAdel	0.295716
273	-1.50495	3AAdel	0.352342
274	-1.69487	1AAdel	0.308883
274	-1.69126	2AAdel	0.309657
274	-1.6431	3AAdel	0.320168
275	-1.86965	1AAdel	0.273639
275	-1.73374	2AAdel	0.300671
275	-1.69487	3AAdel	0.308883
276	-1.6278	1AAdel	0.32358
276	-1.55177	2AAdel	0.341092
276	-1.56005	3AAdel	0.339139
277	-1.9812	1AAdel	0.253279
277	-1.4604	2AAdel	0.363392
277	-1.38471	3AAdel	0.382965
278	-1.74065	1AAdel	0.299235
278	-1.5093	2AAdel	0.351282
278	-1.80077	3AAdel	0.287021
279	-1.791	1AAdel	0.288972
279	-1.56005	2AAdel	0.339139
279	-1.00711	3AAdel	0.497541
280	-1.44664	1AAdel	0.366875
280	-1.50058	2AAdel	0.35341
280	-1.48292	3AAdel	0.357763
281	-1.43736	1AAdel	0.369243
281	-1.5476	2AAdel	0.342078
281	-1.33433	3AAdel	0.396577
282	-1.56005	1AAdel	0.339139
282	-1.4962	2AAdel	0.354486
282	-1.56005	3AAdel	0.339139
283	-1.41853	1AAdel	0.374092
283	-1.48292	2AAdel	0.357763
283	-1.30283	3AAdel	0.405331
284	-1.68035	1AAdel	0.312007
284	-1.79427	2AAdel	0.288318
284	-1.38471	3AAdel	0.382965
285	-1.76446	1AAdel	0.294336
285	-1.69847	2AAdel	0.308114
285	-1.55177	3AAdel	0.341092
286	-1.85441	1AAdel	0.276546
286	-1.68764	2AAdel	0.310435
286	-1.2758	3AAdel	0.412997
287	-1.86965	1AAdel	0.273639
287	-1.37979	2AAdel	0.384275
287	-1.20778	3AAdel	0.432933
288	2.20106	1AAdel	4.59818
288	-1.34461	2AAdel	0.393761
288	-1.42327	3AAdel	0.372865
289	-2.04413	1AAdel	0.242469
289	-2.24388	2AAdel	0.211118
289	-0.440296	3AAdel	0.736984
290	-2.02099	1AAdel	0.246389
290	-2.28466	2AAdel	0.205234
290	-1.91404	3AAdel	0.265348
291	-1.83893	1AAdel	0.279529
291	-2.09128	2AAdel	0.234672
291	-1.70205	3AAdel	0.307349
292	-1.98928	1AAdel	0.251864
292	-1.82637	2AAdel	0.281973
292	-1.86054	3AAdel	0.275374
293	-2.03903	1AAdel	0.243327
293	-2.03391	2AAdel	0.244192
293	-1.90532	3AAdel	0.266957
294	-2.05424	1AAdel	0.240775
294	-2.02359	2AAdel	0.245946
294	-1.89357	3AAdel	0.26914
295	-2.0717	1AAdel	0.237879
295	-2.00526	2AAdel	0.249089
295	-2.01316	3AAdel	0.24773
296	-1.94538	1AAdel	0.259646
296	-2.22072	2AAdel	0.214535
296	-1.91693	3AAdel	0.264817
297	-1.85441	1AAdel	0.276546
297	-2.07909	2AAdel	0.236664
297	-1.95376	3AAdel	0.258142
298	-1.97849	1AAdel	0.253756
298	-1.9341	2AAdel	0.261685
298	-1.91404	3AAdel	0.265348
299	-2.07909	1AAdel	0.236664
299	-1.67301	2AAdel	0.313598
299	-1.72329	3AAdel	0.302857
300	-1.94257	1AAdel	0.260152
300	-2.10093	2AAdel	0.233107
300	-2.00526	3AAdel	0.249089
301	-1.84825	1AAdel	0.27773
301	-1.84515	2AAdel	0.278326
301	-1.69126	3AAdel	0.309657
302	-1.87569	1AAdel	0.272497
302	-2.02099	2AAdel	0.246389
302	-1.87569	3AAdel	0.272497
303	-1.7745	1AAdel	0.292296
303	-2.10811	2AAdel	0.23195
303	-1.68035	3AAdel	0.312007
304	-2.08154	1AAdel	0.236262
304	NA	2AAdel	#VALUE!
304	-1.48737	3AAdel	0.356663
305	-1.75433	1AAdel	0.296411
305	-0.715173	2AAdel	0.609132
305	-1.49179	3AAdel	0.35557
306	-1.75093	1AAdel	0.297111
306	-1.98928	2AAdel	0.251864
306	-1.83267	3AAdel	0.280745
307	-1.86965	1AAdel	0.273639
307	-1.82637	2AAdel	0.281973
307	-1.88765	3AAdel	0.270248
308	-1.80401	1AAdel	0.286378
308	-1.83893	2AAdel	0.279529
308	-1.9839	3AAdel	0.252805
309	3.75407	1AAdel	13.4923
309	-2.134	2AAdel	0.227826
309	-2.03648	3AAdel	0.243758
310	-1.6619	1AAdel	0.316023
310	-1.93693	2AAdel	0.261171
310	-1.82953	3AAdel	0.281357
311	-2.00262	1AAdel	0.249547
311	-1.75772	2AAdel	0.295716
311	-1.64689	3AAdel	0.319328
312	-1.684	1AAdel	0.311219
312	-1.99197	2AAdel	0.251396
312	-1.59251	3AAdel	0.331595
313	-1.78443	1AAdel	0.290291
313	-1.90823	2AAdel	0.266418
313	-1.82953	3AAdel	0.281357
314	-1.86965	1AAdel	0.273639
314	-1.81045	2AAdel	0.285103
314	-1.70562	3AAdel	0.306589
315	-1.77116	1AAdel	0.292973
315	-2.08154	2AAdel	0.236262
315	-1.63165	3AAdel	0.322719
316	-1.93976	1AAdel	0.26066
316	-1.98928	2AAdel	0.251864
316	-1.89652	3AAdel	0.26859
317	-1.81685	1AAdel	0.283841
317	-1.82637	2AAdel	0.281973
317	-1.71626	3AAdel	0.304337
318	-1.74065	1AAdel	0.299235
318	-2.04158	2AAdel	0.242897
318	-1.96483	3AAdel	0.25617
319	-1.7372	1AAdel	0.299951
319	-2.25834	2AAdel	0.209013
319	-1.74751	3AAdel	0.297815
320	-2.13632	1AAdel	0.22746
320	-1.88765	2AAdel	0.270248
320	-2.02359	3AAdel	0.245946
321	-1.78443	1AAdel	0.290291
321	-2.12466	2AAdel	0.229305
321	-1.81045	3AAdel	0.285103
322	-1.91981	1AAdel	0.264289
322	-1.89652	2AAdel	0.26859
322	-1.76782	3AAdel	0.293653
323	-1.90532	1AAdel	0.266957
323	-1.85748	2AAdel	0.275958
323	-1.58851	3AAdel	0.332515
324	-2.10333	1AAdel	0.23272
324	-1.85748	2AAdel	0.275958
324	-1.79752	3AAdel	0.287668
325	-1.55177	1AAdel	0.341092
325	-1.74751	2AAdel	0.297815
325	-1.68035	3AAdel	0.312007
326	-1.91693	1AAdel	0.264817
326	-1.78113	2AAdel	0.290956
326	-1.80401	3AAdel	0.286378
327	-1.7372	1AAdel	0.299951
327	-2.11524	2AAdel	0.230808
327	-2.15469	3AAdel	0.224582
328	-2.11996	1AAdel	0.230053
328	-2.1176	2AAdel	0.23043
328	-1.95654	3AAdel	0.257646
329	-1.99997	1AAdel	0.250006
329	-1.99464	2AAdel	0.250931
329	-1.72679	3AAdel	0.302124
330	-2.05676	1AAdel	0.240356
330	-1.97577	2AAdel	0.254234
330	-1.76446	3AAdel	0.294336
331	2.60189	1AAdel	6.0708
331	-1.75772	2AAdel	0.295716
331	-1.73374	3AAdel	0.300671
332	-1.99731	1AAdel	0.250467
332	-2.12231	2AAdel	0.229678
332	-2.01053	3AAdel	0.248181
333	-2.06176	1AAdel	0.239523
333	-2.18162	2AAdel	0.220428
333	-1.95376	3AAdel	0.258142
334	-1.95931	1AAdel	0.257151
334	-2.05424	2AAdel	0.240775
334	-1.81365	3AAdel	0.28447
335	-1.88467	1AAdel	0.270806
335	-2.0717	2AAdel	0.237879
335	-1.65066	3AAdel	0.318494
336	-1.82003	1AAdel	0.283215
336	-1.83893	2AAdel	0.279529
336	-1.76446	3AAdel	0.294336
337	-0.155024	1AAdel	0.898117
337	-0.171691	2AAdel	0.887801
337	NA	3AAdel	#VALUE!
338	-0.432146	1AAdel	0.741158
338	-0.718235	2AAdel	0.607841
338	NA	3AAdel	#VALUE!
339	-0.669205	1AAdel	0.628853
339	-0.0298608	2AAdel	0.979515
339	-1.2703	3AAdel	0.414573
340	NA	1AAdel	#VALUE!
340	-1.94538	2AAdel	0.259646
340	-0.444805	3AAdel	0.734684
341	-0.517564	1AAdel	0.69855
341	-0.171691	2AAdel	0.887801
341	-0.718235	3AAdel	0.607841
342	-0.32466	1AAdel	0.798486
342	-1.29748	2AAdel	0.406836
342	-0.6489	3AAdel	0.637766
343	-1.2703	1AAdel	0.414573
343	NA	2AAdel	#VALUE!
343	-0.638591	3AAdel	0.64234
344	-0.517564	1AAdel	0.69855
344	-0.0672484	2AAdel	0.954457
344	-0.932729	3AAdel	0.523867
345	-0.295881	1AAdel	0.814574
345	-0.628174	2AAdel	0.646995
345	-0.138074	3AAdel	0.908731
346	-0.481846	1AAdel	0.716061
346	-0.352634	2AAdel	0.783153
346	NA	3AAdel	#VALUE!
347	-0.585387	1AAdel	0.666471
347	-0.338745	2AAdel	0.790729
347	NA	3AAdel	#VALUE!
348	-0.940421	1AAdel	0.521081
348	-0.338745	2AAdel	0.790729
348	NA	3AAdel	#VALUE!
349	NA	1AAdel	#VALUE!
349	-0.529192	2AAdel	0.692943
349	-0.204214	3AAdel	0.868011
350	-0.698911	1AAdel	0.616037
350	-0.379847	2AAdel	0.768519
350	-1.41853	3AAdel	0.374092
351	-0.26625	1AAdel	0.831478
351	NA	2AAdel	#VALUE!
351	NA	3AAdel	#VALUE!
352	NA	1AAdel	#VALUE!
352	NA	2AAdel	#VALUE!
352	NA	3AAdel	#VALUE!
353	-0.708619	1AAdel	0.611905
353	NA	2AAdel	#VALUE!
353	NA	3AAdel	#VALUE!
354	-1.31344	1AAdel	0.402361
354	-0.852364	2AAdel	0.553876
354	NA	3AAdel	#VALUE!
355	-0.338745	1AAdel	0.790729
355	NA	2AAdel	#VALUE!
355	-0.493894	3AAdel	0.710106
356	-1.18404	1AAdel	0.440116
356	-0.617648	2AAdel	0.651733
356	NA	3AAdel	#VALUE!
357	-0.26625	1AAdel	0.831478
357	NA	2AAdel	#VALUE!
357	NA	3AAdel	#VALUE!
358	NA	1AAdel	#VALUE!
358	-0.0487293	2AAdel	0.966787
358	NA	3AAdel	#VALUE!
359	NA	1AAdel	#VALUE!
359	-0.0487293	2AAdel	0.966787
359	NA	3AAdel	#VALUE!
360	NA	1AAdel	#VALUE!
360	NA	2AAdel	#VALUE!
360	NA	3AAdel	#VALUE!
361	NA	1AAdel	#VALUE!
361	-0.574398	2AAdel	0.671567
361	NA	3AAdel	#VALUE!
362	NA	1AAdel	#VALUE!
362	NA	2AAdel	#VALUE!
362	NA	3AAdel	#VALUE!
363	-0.469651	1AAdel	0.722139
363	NA	2AAdel	#VALUE!
363	NA	3AAdel	#VALUE!
364	NA	1AAdel	#VALUE!
364	-0.563286	2AAdel	0.676759
364	-0.540687	3AAdel	0.687444
365	NA	1AAdel	#VALUE!
365	NA	2AAdel	#VALUE!
365	NA	3AAdel	#VALUE!
366	NA	1AAdel	#VALUE!
366	NA	2AAdel	#VALUE!
366	NA	3AAdel	#VALUE!
367	-0.310374	1AAdel	0.806432
367	NA	2AAdel	#VALUE!
367	-0.0854307	3AAdel	0.942503
368	4.27599	1AAdel	19.3732
368	-0.0487293	2AAdel	0.966787
368	NA	3AAdel	#VALUE!
369	-0.0487293	1AAdel	0.966787
369	-1.04233	2AAdel	0.485544
369	NA	3AAdel	#VALUE!
370	NA	1AAdel	#VALUE!
370	NA	2AAdel	#VALUE!
370	NA	3AAdel	#VALUE!
371	-0.295881	1AAdel	0.814574
371	NA	2AAdel	#VALUE!
371	NA	3AAdel	#VALUE!
372	-0.432146	1AAdel	0.741158
372	NA	2AAdel	#VALUE!
372	NA	3AAdel	#VALUE!
373	-0.6489	1AAdel	0.637766
373	-0.26625	2AAdel	0.831478
373	NA	3AAdel	#VALUE!
374	-0.251098	1AAdel	0.840257
374	NA	2AAdel	#VALUE!
374	NA	3AAdel	#VALUE!
375	NA	1AAdel	#VALUE!
375	NA	2AAdel	#VALUE!
375	-0.103288	3AAdel	0.930909
376	NA	1AAdel	#VALUE!
376	NA	2AAdel	#VALUE!
376	NA	3AAdel	#VALUE!
377	NA	1AAdel	#VALUE!
377	NA	2AAdel	#VALUE!
377	NA	3AAdel	#VALUE!
378	NA	1AAdel	#VALUE!
378	NA	2AAdel	#VALUE!
378	NA	3AAdel	#VALUE!
379	NA	1AAdel	#VALUE!
379	NA	2AAdel	#VALUE!
379	NA	3AAdel	#VALUE!
380	0.00897901	1AAdel	1.00624
380	NA	2AAdel	#VALUE!
380	NA	3AAdel	#VALUE!
381	NA	1AAdel	#VALUE!
381	NA	2AAdel	#VALUE!
381	NA	3AAdel	#VALUE!
382	NA	1AAdel	#VALUE!
382	NA	2AAdel	#VALUE!
382	NA	3AAdel	#VALUE!
383	NA	1AAdel	#VALUE!
383	NA	2AAdel	#VALUE!
383	NA	3AAdel	#VALUE!
384	NA	1AAdel	#VALUE!
384	NA	2AAdel	#VALUE!
384	NA	3AAdel	#VALUE!
385	-2.06674	1AAdel	0.238698
385	-1.7745	2AAdel	0.292296
385	-1.56005	3AAdel	0.339139
386	-1.4962	1AAdel	0.354486
386	-1.9866	2AAdel	0.252333
386	-1.37979	3AAdel	0.384275
387	-1.69847	1AAdel	0.308114
387	-2.05676	2AAdel	0.240356
387	-2.04413	3AAdel	0.242469
388	-2.11996	1AAdel	0.230053
388	-1.80401	2AAdel	0.286378
388	-1.58851	3AAdel	0.332515
389	-1.25364	1AAdel	0.41939
389	-2.01316	2AAdel	0.24773
389	-1.03538	3AAdel	0.487886
390	-1.53076	1AAdel	0.346095
390	-1.89357	2AAdel	0.26914
390	-1.40418	3AAdel	0.377833
391	-2.32958	1AAdel	0.198941
391	-1.53922	2AAdel	0.344073
391	-1.94818	3AAdel	0.259142
392	NA	1AAdel	#VALUE!
392	-1.86358	2AAdel	0.274793
392	-1.4962	3AAdel	0.354486
393	-1.7372	1AAdel	0.299951
393	-1.684	2AAdel	0.311219
393	-1.70205	3AAdel	0.307349
394	-1.52223	1AAdel	0.348147
394	-1.62394	2AAdel	0.324447
394	-1.20778	3AAdel	0.432933
395	-1.71273	1AAdel	0.305083
395	-1.30283	2AAdel	0.405331
395	-1.6278	3AAdel	0.32358
396	-1.92555	1AAdel	0.26324
396	-1.76446	2AAdel	0.294336
396	-1.02839	3AAdel	0.490257
397	-1.91693	1AAdel	0.264817
397	-1.5476	2AAdel	0.342078
397	-0.659104	3AAdel	0.633271
398	-1.40418	1AAdel	0.377833
398	-1.52223	2AAdel	0.348147
398	-1.56826	3AAdel	0.337214
399	-2.11287	1AAdel	0.231187
399	-1.55177	2AAdel	0.341092
399	-1.53076	3AAdel	0.346095
400	-1.21363	1AAdel	0.431182
400	-1.86054	2AAdel	0.275374
400	-1.35479	3AAdel	0.390993
401	-1.39935	1AAdel	0.3791
401	-1.5093	2AAdel	0.351282
401	-1.35984	3AAdel	0.389626
402	-1.33948	1AAdel	0.395163
402	-1.78772	2AAdel	0.28963
402	-0.860698	3AAdel	0.550686
403	-1.12847	1AAdel	0.4574
403	-1.18404	2AAdel	0.440116
403	-1.2703	3AAdel	0.414573
404	-1.20778	1AAdel	0.432933
404	-1.56416	2AAdel	0.338173
404	-1.04233	3AAdel	0.485544
405	-0.774063	1AAdel	0.584768
405	-0.963149	2AAdel	0.512936
405	-1.12847	3AAdel	0.4574
406	-0.638591	1AAdel	0.64234
406	-1.21945	2AAdel	0.429448
406	0.662946	3AAdel	1.58331
407	-0.963149	1AAdel	0.512936
407	-1.41853	2AAdel	0.374092
407	-0.235713	3AAdel	0.849265
408	-1.55177	1AAdel	0.341092
408	-0.585387	2AAdel	0.666471
408	-1.10924	3AAdel	0.463538
409	-0.529192	1AAdel	0.692943
409	-1.14734	2AAdel	0.451456
409	-1.09621	3AAdel	0.467743
410	-0.679206	1AAdel	0.624509
410	-1.11569	2AAdel	0.461469
410	-0.893354	3AAdel	0.538361
411	-0.783072	1AAdel	0.581128
411	-1.25364	2AAdel	0.41939
411	-1.56005	3AAdel	0.339139
412	-0.727759	1AAdel	0.603841
412	-1.06963	2AAdel	0.47644
412	-0.120833	3AAdel	0.919657
413	-1.30815	1AAdel	0.40384
413	-0.818318	2AAdel	0.567103
413	-1.14109	3AAdel	0.453416
414	-0.755798	1AAdel	0.592219
414	-0.755798	2AAdel	0.592219
414	-0.885289	3AAdel	0.541379
415	-0.901354	1AAdel	0.535384
415	-0.708619	2AAdel	0.611905
415	-1.29748	3AAdel	0.406836
416	-0.171691	1AAdel	0.887801
416	-1.15355	2AAdel	0.449517
416	-0.843961	3AAdel	0.557112
417	-1.33948	1AAdel	0.395163
417	-0.737193	2AAdel	0.599906
417	-0.596256	3AAdel	0.661468
418	-0.6489	1AAdel	0.637766
418	-0.39318	2AAdel	0.761449
418	-0.843961	3AAdel	0.557112
419	-0.679206	1AAdel	0.624509
419	-1.06288	2AAdel	0.478677
419	-0.517564	3AAdel	0.69855
420	-1.39935	1AAdel	0.3791
420	-0.835486	2AAdel	0.560394
420	-0.171691	3AAdel	0.887801
421	-0.517564	1AAdel	0.69855
421	-0.563286	2AAdel	0.676759
421	-0.0672484	3AAdel	0.954457
422	-1.14109	1AAdel	0.453416
422	-0.992672	2AAdel	0.502546
422	-0.281175	3AAdel	0.82292
423	-0.529192	1AAdel	0.692943
423	-1.36986	2AAdel	0.386928
423	-0.338745	3AAdel	0.790729
424	-0.835486	1AAdel	0.560394
424	-0.39318	2AAdel	0.761449
424	NA	3AAdel	#VALUE!
425	-0.235713	1AAdel	0.849265
425	-0.877159	2AAdel	0.544439
425	-0.6489	3AAdel	0.637766
426	NA	1AAdel	#VALUE!
426	-0.0487293	2AAdel	0.966787
426	-0.0487293	3AAdel	0.966787
427	NA	1AAdel	#VALUE!
427	-0.419326	2AAdel	0.747774
427	NA	3AAdel	#VALUE!
428	NA	1AAdel	#VALUE!
428	-0.138074	2AAdel	0.908731
428	NA	3AAdel	#VALUE!
429	-0.406338	1AAdel	0.754536
429	NA	2AAdel	#VALUE!
429	NA	3AAdel	#VALUE!
430	NA	1AAdel	#VALUE!
430	NA	2AAdel	#VALUE!
430	NA	3AAdel	#VALUE!
431	NA	1AAdel	#VALUE!
431	NA	2AAdel	#VALUE!
431	NA	3AAdel	#VALUE!
432	NA	1AAdel	#VALUE!
432	NA	2AAdel	#VALUE!
432	NA	3AAdel	#VALUE!
433	-1.83893	1AAdel	0.279529
433	-2.02876	2AAdel	0.245065
433	-2.01578	3AAdel	0.247281
434	-1.65442	1AAdel	0.317665
434	-2.13167	2AAdel	0.228194
434	-2.1176	3AAdel	0.23043
435	-1.56005	1AAdel	0.339139
435	-1.78113	2AAdel	0.290956
435	-2.02099	3AAdel	0.246389
436	-1.86662	1AAdel	0.274214
436	-2.2501	2AAdel	0.21021
436	-2.12934	3AAdel	0.228563
437	-1.59251	1AAdel	0.331595
437	-2.04667	2AAdel	0.242043
437	-1.92841	3AAdel	0.262719
438	-1.63548	1AAdel	0.321863
438	-1.9812	2AAdel	0.253279
438	-1.95931	3AAdel	0.257151
439	-1.79427	1AAdel	0.288318
439	-0.562731	2AAdel	0.677019
439	-2.16149	3AAdel	0.223526
440	-1.69847	1AAdel	0.308114
440	-1.95654	2AAdel	0.257646
440	-1.84515	3AAdel	0.278326
441	-1.73374	1AAdel	0.300671
441	-1.87268	2AAdel	0.273067
441	-1.83267	3AAdel	0.280745
442	-1.55177	1AAdel	0.341092
442	-1.71978	2AAdel	0.303595
442	-1.69126	3AAdel	0.309657
443	-1.78113	1AAdel	0.290956
443	-2.20785	2AAdel	0.216456
443	-2.14094	3AAdel	0.226732
444	-1.63165	1AAdel	0.322719
444	-2.04158	2AAdel	0.242897
444	-1.90823	3AAdel	0.266418
445	-1.2921	1AAdel	0.408355
445	-2.14324	2AAdel	0.22637
445	-1.9341	3AAdel	0.261685
446	-1.66932	1AAdel	0.314402
446	-1.86662	2AAdel	0.274214
446	-0.0874868	3AAdel	0.941161
447	-1.84515	1AAdel	0.278326
447	-1.65066	2AAdel	0.318494
447	-1.73027	3AAdel	0.301395
448	-1.48292	1AAdel	0.357763
448	-1.87569	2AAdel	0.272497
448	-1.68764	3AAdel	0.310435
449	-1.82953	1AAdel	0.281357
449	-1.87869	2AAdel	0.27193
449	-1.87268	3AAdel	0.273067
450	-1.5093	1AAdel	0.351282
450	-1.85133	2AAdel	0.277136
450	-2.05424	3AAdel	0.240775
451	-1.73027	1AAdel	0.301395
451	-1.92269	2AAdel	0.263763
451	-1.95376	3AAdel	0.258142
452	-1.71273	1AAdel	0.305083
452	-1.85133	2AAdel	0.277136
452	-1.87869	3AAdel	0.27193
453	-1.7372	1AAdel	0.299951
453	-1.82321	2AAdel	0.282592
453	-1.7611	3AAdel	0.295024
454	-1.78443	1AAdel	0.290291
454	-1.71978	2AAdel	0.303595
454	-1.67669	3AAdel	0.3128
455	-1.41853	1AAdel	0.374092
455	-1.68035	2AAdel	0.312007
455	-1.74409	3AAdel	0.298523
456	-1.53076	1AAdel	0.346095
456	-1.7745	2AAdel	0.292296
456	-1.77116	3AAdel	0.292973
457	-1.72679	1AAdel	0.302124
457	-1.71273	2AAdel	0.305083
457	-1.74409	3AAdel	0.298523
458	-1.35479	1AAdel	0.390993
458	-1.59251	2AAdel	0.331595
458	-1.66932	3AAdel	0.314402
459	-1.50495	1AAdel	0.352342
459	-1.78772	2AAdel	0.28963
459	-1.7372	3AAdel	0.299951
460	-1.20778	1AAdel	0.432933
460	-1.57641	2AAdel	0.335315
460	-1.75433	3AAdel	0.296411
461	-1.55592	1AAdel	0.340112
461	-1.7745	2AAdel	0.292296
461	-1.67669	3AAdel	0.3128
462	-1.52223	1AAdel	0.348147
462	-2.01316	2AAdel	0.24773
462	-2.01578	3AAdel	0.247281
463	-1.5476	1AAdel	0.342078
463	-1.80723	2AAdel	0.285739
463	-1.85748	3AAdel	0.275958
464	-1.76446	1AAdel	0.294336
464	-1.66562	2AAdel	0.31521
464	-1.9024	3AAdel	0.267499
465	-1.35479	1AAdel	0.390993
465	-1.78443	2AAdel	0.290291
465	-1.62007	3AAdel	0.32532
466	-1.59649	1AAdel	0.33068
466	-1.89061	2AAdel	0.269692
466	-1.63548	3AAdel	0.321863
467	-1.6278	1AAdel	0.32358
467	-1.68035	2AAdel	0.312007
467	-1.85748	3AAdel	0.275958
468	-1.5265	1AAdel	0.347118
468	-1.75772	2AAdel	0.295716
468	-2.0079	3AAdel	0.248634
469	-1.65817	1AAdel	0.316841
469	-1.97577	2AAdel	0.254234
469	-2.11996	3AAdel	0.230053
470	-1.83893	1AAdel	0.279529
470	-2.08154	2AAdel	0.236262
470	-2.1176	3AAdel	0.23043
471	-1.93693	1AAdel	0.261171
471	-2.05424	2AAdel	0.240775
471	-1.97031	3AAdel	0.255197
472	-2.02618	1AAdel	0.245504
472	-2.05676	2AAdel	0.240356
472	-1.95931	3AAdel	0.257151
473	-1.81045	1AAdel	0.285103
473	-1.6393	2AAdel	0.321012
473	-1.97305	3AAdel	0.254715
474	-1.40899	1AAdel	0.376576
474	-1.39935	2AAdel	0.3791
474	-1.97849	3AAdel	0.253756
475	-1.54342	1AAdel	0.343072
475	-1.97849	2AAdel	0.253756
475	-1.9812	3AAdel	0.253279
476	-1.72679	1AAdel	0.302124
476	-1.81685	2AAdel	0.283841
476	-1.85133	3AAdel	0.277136
477	-1.51794	1AAdel	0.349185
477	-2.03391	2AAdel	0.244192
477	-1.72329	3AAdel	0.302857
478	-1.63165	1AAdel	0.322719
478	-1.82003	2AAdel	0.283215
478	-1.78113	3AAdel	0.290956
479	-1.6393	1AAdel	0.321012
479	-1.91404	2AAdel	0.265348
479	-1.89357	3AAdel	0.26914
480	-1.87268	1AAdel	0.273067
480	-1.62007	2AAdel	0.32532
480	-1.74065	3AAdel	0.299235
481	-1.91404	1AAdel	0.265348
481	-1.83581	2AAdel	0.280135
481	-1.535	3AAdel	0.34508
482	-2.00526	1AAdel	0.249089
482	-1.91404	2AAdel	0.265348
482	-2.06674	3AAdel	0.238698
483	-2.3103	1AAdel	0.201619
483	-1.99997	2AAdel	0.250006
483	-1.93693	3AAdel	0.261171
484	-1.87869	1AAdel	0.27193
484	-1.9024	2AAdel	0.267499
484	-1.70918	3AAdel	0.305834
485	-1.86054	1AAdel	0.275374
485	-1.89357	2AAdel	0.26914
485	-1.87569	3AAdel	0.272497
486	-2.08886	1AAdel	0.235067
486	-2.0079	2AAdel	0.248634
486	-1.75093	3AAdel	0.297111
487	-1.87268	1AAdel	0.273067
487	-1.93693	2AAdel	0.261171
487	-1.80723	3AAdel	0.285739
488	-1.74065	1AAdel	0.299235
488	NA	2AAdel	#VALUE!
488	-1.92555	3AAdel	0.26324
489	-1.9341	1AAdel	0.261685
489	-2.09128	2AAdel	0.234672
489	-1.95098	3AAdel	0.258641
490	2.94536	1AAdel	7.7027
490	-1.83581	2AAdel	0.280135
490	-1.89357	3AAdel	0.26914
491	-0.571761	1AAdel	0.672795
491	-1.87268	2AAdel	0.273067
491	-2.0492	3AAdel	0.241618
492	-2.11049	1AAdel	0.231568
492	-1.91693	2AAdel	0.264817
492	-1.73374	3AAdel	0.300671
493	-1.97305	1AAdel	0.254715
493	-1.94818	2AAdel	0.259142
493	-1.77116	3AAdel	0.292973
494	-1.99197	1AAdel	0.251396
494	-1.89946	2AAdel	0.268043
494	-1.98928	3AAdel	0.251864
495	-2.11524	1AAdel	0.230808
495	-1.82003	2AAdel	0.283215
495	-1.6431	3AAdel	0.320168
496	-1.93693	1AAdel	0.261171
496	-2.22497	2AAdel	0.213904
496	-2.02359	3AAdel	0.245946
497	-2.10572	1AAdel	0.232334
497	-1.88168	2AAdel	0.271367
497	-1.80723	3AAdel	0.285739
498	-1.85748	1AAdel	0.275958
498	-2.16825	2AAdel	0.222481
498	-2.05172	3AAdel	0.241196
499	-2.11049	1AAdel	0.231568
499	-2.00262	2AAdel	0.249547
499	-1.93976	3AAdel	0.26066
500	-1.92841	1AAdel	0.262719
500	-2.07909	2AAdel	0.236664
500	-1.92555	3AAdel	0.26324
501	-1.91404	1AAdel	0.265348
501	-1.9839	2AAdel	0.252805
501	-2.03134	3AAdel	0.244628
502	-1.99997	1AAdel	0.250006
502	-1.84825	2AAdel	0.27773
502	-2.09371	3AAdel	0.234278
503	-2.14324	1AAdel	0.22637
503	-1.89946	2AAdel	0.268043
503	-2.0492	3AAdel	0.241618
504	-2.01053	1AAdel	0.248181
504	-2.01053	2AAdel	0.248181
504	-1.87869	3AAdel	0.27193
505	-2.29063	1AAdel	0.204386
505	-1.99464	2AAdel	0.250931
505	-2.0492	3AAdel	0.241618
506	-1.86054	1AAdel	0.275374
506	-1.85441	2AAdel	0.276546
506	-1.87569	3AAdel	0.272497
507	-2.00526	1AAdel	0.249089
507	-1.91404	2AAdel	0.265348
507	-2.07909	3AAdel	0.236664
508	-2.05676	1AAdel	0.240356
508	-1.90823	2AAdel	0.266418
508	-2.00526	3AAdel	0.249089
509	-2.04413	1AAdel	0.242469
509	-2.00526	2AAdel	0.249089
509	-1.85133	3AAdel	0.277136
510	-1.93693	1AAdel	0.261171
510	-1.97849	2AAdel	0.253756
510	-1.84515	3AAdel	0.278326
511	-1.87869	1AAdel	0.27193
511	-1.93976	2AAdel	0.26066
511	-1.9866	3AAdel	0.252333
512	-1.97031	1AAdel	0.255197
512	-2.04413	2AAdel	0.242469
512	-1.71626	3AAdel	0.304337
513	-2.10811	1AAdel	0.23195
513	-2.08642	2AAdel	0.235464
513	-2.06176	3AAdel	0.239523
514	-2.22284	1AAdel	0.214219
514	-1.9812	2AAdel	0.253279
514	-2.12231	3AAdel	0.229678
515	-2.14784	1AAdel	0.225651
515	-1.82953	2AAdel	0.281357
515	-1.66562	3AAdel	0.31521
516	-2.13863	1AAdel	0.227095
516	-2.09853	2AAdel	0.233496
516	-1.74065	3AAdel	0.299235
517	-2.05676	1AAdel	0.240356
517	-2.01053	2AAdel	0.248181
517	-1.9866	3AAdel	0.252333
518	-2.11049	1AAdel	0.231568
518	-0.707069	2AAdel	0.612563
518	-2.04413	3AAdel	0.242469
519	-2.02359	1AAdel	0.245946
519	-2.12466	2AAdel	0.229305
519	-1.92555	3AAdel	0.26324
520	-2.23341	1AAdel	0.212655
520	-2.10093	2AAdel	0.233107
520	-1.90532	3AAdel	0.266957
521	-2.03903	1AAdel	0.243327
521	-2.05172	2AAdel	0.241196
521	-1.80401	3AAdel	0.286378
522	-1.9839	1AAdel	0.252805
522	-2.27864	2AAdel	0.206091
522	-2.01053	3AAdel	0.248181
523	-2.05676	1AAdel	0.240356
523	-2.08642	2AAdel	0.235464
523	-1.9341	3AAdel	0.261685
524	1.5558	1AAdel	2.93996
524	-2.01053	2AAdel	0.248181
524	-1.89357	3AAdel	0.26914
525	-2.2292	1AAdel	0.213277
525	-2.20353	2AAdel	0.217106
525	-1.92841	3AAdel	0.262719
526	-2.0492	1AAdel	0.241618
526	-1.88168	2AAdel	0.271367
526	-1.97305	3AAdel	0.254715
527	-2.16375	1AAdel	0.223176
527	-1.95654	2AAdel	0.257646
527	-1.87869	3AAdel	0.27193
528	-2.13167	1AAdel	0.228194
528	-1.79752	2AAdel	0.287668
528	-1.99197	3AAdel	0.251396
529	-1.4604	1AAdel	0.363392
529	-1.70562	2AAdel	0.306589
529	-1.68764	3AAdel	0.310435
530	-1.63548	1AAdel	0.321863
530	-1.52223	2AAdel	0.348147
530	-1.57234	3AAdel	0.336261
531	-1.62007	1AAdel	0.32532
531	-1.36486	2AAdel	0.388272
531	-1.19598	3AAdel	0.436489
532	-1.50058	1AAdel	0.35341
532	-1.36486	2AAdel	0.388272
532	-1.33433	3AAdel	0.396577
533	-1.57234	1AAdel	0.336261
533	-0.852364	2AAdel	0.553876
533	-1.07634	3AAdel	0.474229
534	-1.57234	1AAdel	0.336261
534	-1.6278	2AAdel	0.32358
534	-1.30283	3AAdel	0.405331
535	-1.69126	1AAdel	0.309657
535	-1.58851	2AAdel	0.332515
535	-1.43268	3AAdel	0.370441
536	-1.34971	1AAdel	0.392371
536	-1.44201	2AAdel	0.368054
536	-1.535	3AAdel	0.34508
537	-1.78443	1AAdel	0.290291
537	-1.535	2AAdel	0.34508
537	-1.24802	3AAdel	0.421026
538	-1.82953	1AAdel	0.281357
538	-1.54342	2AAdel	0.343072
538	-1.40418	3AAdel	0.377833
539	-1.51363	1AAdel	0.350229
539	-1.31344	2AAdel	0.402361
539	-1.32914	3AAdel	0.398004
540	-1.82953	1AAdel	0.281357
540	-1.58851	2AAdel	0.332515
540	-1.42799	3AAdel	0.371648
541	-1.92555	1AAdel	0.26324
541	-1.47397	2AAdel	0.359989
541	-1.39935	3AAdel	0.3791
542	NA	1AAdel	#VALUE!
542	-1.57234	2AAdel	0.336261
542	-1.2921	3AAdel	0.408355
543	-2.12231	1AAdel	0.229678
543	-1.41853	2AAdel	0.374092
543	-1.3187	3AAdel	0.400896
544	-1.56005	1AAdel	0.339139
544	-1.56005	2AAdel	0.339139
544	-1.56005	3AAdel	0.339139
545	-1.45125	1AAdel	0.365705
545	-1.50495	2AAdel	0.352342
545	-1.26478	3AAdel	0.416163
546	-1.33948	1AAdel	0.395163
546	-1.12847	2AAdel	0.4574
546	-1.39935	3AAdel	0.3791
547	-1.56416	1AAdel	0.338173
547	-1.43736	2AAdel	0.369243
547	-1.08963	3AAdel	0.469881
548	-1.36986	1AAdel	0.386928
548	-1.58046	2AAdel	0.334376
548	-1.41377	3AAdel	0.375329
549	2.36576	1AAdel	5.15426
549	-1.60046	2AAdel	0.329772
549	-1.42327	3AAdel	0.372865
550	-1.83893	1AAdel	0.279529
550	-1.55592	2AAdel	0.340112
550	-1.26478	3AAdel	0.416163
551	-1.41377	1AAdel	0.375329
551	-1.35984	2AAdel	0.389626
551	-1.24237	3AAdel	0.422678
552	-1.51794	1AAdel	0.349185
552	-1.50058	2AAdel	0.35341
552	-1.55592	3AAdel	0.340112
553	-1.67669	1AAdel	0.3128
553	-1.71273	2AAdel	0.305083
553	-1.65442	3AAdel	0.317665
554	-1.43736	1AAdel	0.369243
554	-1.61227	2AAdel	0.327083
554	-1.21945	3AAdel	0.429448
555	-1.53076	1AAdel	0.346095
555	-1.57234	2AAdel	0.336261
555	-1.33433	3AAdel	0.396577
556	-1.54342	1AAdel	0.343072
556	-1.59251	2AAdel	0.331595
556	-1.31344	3AAdel	0.402361
557	-1.57234	1AAdel	0.336261
557	-1.535	2AAdel	0.34508
557	-1.26478	3AAdel	0.416163
558	-1.60441	1AAdel	0.32887
558	-1.61227	2AAdel	0.327083
558	-1.51794	3AAdel	0.349185
559	-1.71273	1AAdel	0.305083
559	-1.34971	2AAdel	0.392371
559	-1.47846	3AAdel	0.358872
560	-1.79427	1AAdel	0.288318
560	-1.69487	2AAdel	0.308883
560	-1.2019	3AAdel	0.434702
561	-1.62007	1AAdel	0.32532
561	-1.35479	2AAdel	0.390993
561	-1.2867	3AAdel	0.409888
562	-1.70918	1AAdel	0.305834
562	-1.6619	2AAdel	0.316023
562	-1.21363	3AAdel	0.431182
563	-1.5265	1AAdel	0.347118
563	-1.52223	2AAdel	0.348147
563	-1.34971	3AAdel	0.392371
564	-1.33433	1AAdel	0.396577
564	-1.58046	2AAdel	0.334376
564	-1.17196	3AAdel	0.443818
565	-1.71626	1AAdel	0.304337
565	-1.41377	2AAdel	0.375329
565	-1.36986	3AAdel	0.386928
566	-1.69487	1AAdel	0.308883
566	-1.45583	2AAdel	0.364544
566	-1.57641	3AAdel	0.335315
567	4.61533	1AAdel	24.5106
567	-1.47397	2AAdel	0.359989
567	-1.56826	3AAdel	0.337214
568	-1.65066	1AAdel	0.318494
568	-1.5265	2AAdel	0.347118
568	-1.41377	3AAdel	0.375329
569	-1.68035	1AAdel	0.312007
569	-1.37979	2AAdel	0.384275
569	-1.50058	3AAdel	0.35341
570	-1.71626	1AAdel	0.304337
570	-1.59251	2AAdel	0.331595
570	-1.51794	3AAdel	0.349185
571	-1.55177	1AAdel	0.341092
571	-1.34971	2AAdel	0.392371
571	-1.30283	3AAdel	0.405331
572	-1.5265	1AAdel	0.347118
572	-1.37484	2AAdel	0.385596
572	-1.44201	3AAdel	0.368054
573	-1.60046	1AAdel	0.329772
573	-1.3187	2AAdel	0.400896
573	0.359584	3AAdel	1.28306
574	1.8543	1AAdel	3.61577
574	-1.35479	2AAdel	0.390993
574	-1.5093	3AAdel	0.351282
575	0.0849703	1AAdel	1.06067
575	-1.49179	2AAdel	0.35557
575	-1.37484	3AAdel	0.385596
576	-1.39449	1AAdel	0.380378
576	-1.45125	2AAdel	0.365705
576	-1.61618	3AAdel	0.326199
577	-2.35784	1AAdel	0.195084
577	-2.7753	2AAdel	0.146067
577	-1.29819	3AAdel	0.406635
578	2.60414	1AAdel	6.0803
578	-0.453385	2AAdel	0.730327
578	-2.45171	3AAdel	0.182794
579	6.7995	1AAdel	111.392
579	3.64473	2AAdel	12.5075
579	-2.36892	3AAdel	0.193591
580	4.18704	1AAdel	18.2148
580	0.425428	2AAdel	1.34297
580	-2.166	3AAdel	0.222828
581	1.23606	1AAdel	2.35555
581	1.12521	2AAdel	2.18133
581	-2.38531	3AAdel	0.191404
582	-0.916653	1AAdel	0.529736
582	-2.73791	2AAdel	0.149902
582	-2.35038	3AAdel	0.196094
583	-2.41205	1AAdel	0.187889
583	-2.4618	2AAdel	0.18152
583	-2.41731	3AAdel	0.187205
584	-0.745741	1AAdel	0.596362
584	5.18463	2AAdel	36.3688
584	3.02348	3AAdel	8.13127
585	3.90928	1AAdel	15.0249
585	3.93088	2AAdel	15.2515
585	-2.45171	3AAdel	0.182794
586	1.4321	1AAdel	2.69839
586	-2.6951	2AAdel	0.154416
586	-2.74676	3AAdel	0.148985
587	-2.41381	1AAdel	0.18766
587	-2.36892	2AAdel	0.193591
587	-2.3372	3AAdel	0.197894
588	-2.20785	1AAdel	0.216456
588	-2.32767	2AAdel	0.199205
588	-0.763593	3AAdel	0.589028
589	-2.10093	1AAdel	0.233107
589	-2.60065	2AAdel	0.164864
589	-0.98886	3AAdel	0.503876
590	-2.4618	1AAdel	0.18152
590	-2.27462	2AAdel	0.206668
590	-2.61224	3AAdel	0.163545
591	0.507012	1AAdel	1.4211
591	-2.56959	2AAdel	0.168452
591	-2.38711	3AAdel	0.191164
592	-2.44832	1AAdel	0.183224
592	-2.21645	2AAdel	0.215171
592	-2.15241	3AAdel	0.224937
593	-2.49311	1AAdel	0.177623
593	-2.48333	2AAdel	0.178832
593	-2.37806	3AAdel	0.192368
594	-2.36708	1AAdel	0.193838
594	-2.63923	2AAdel	0.160514
594	-2.63783	3AAdel	0.16067
595	-2.46847	1AAdel	0.180682
595	-2.24179	2AAdel	0.211424
595	-2.5313	3AAdel	0.172983
596	-2.28864	1AAdel	0.204668
596	-2.5266	2AAdel	0.173547
596	-2.71738	3AAdel	0.15205
597	-2.45171	1AAdel	0.182794
597	-2.20785	2AAdel	0.216456
597	-2.61798	3AAdel	0.162895
598	-2.39788	1AAdel	0.189744
598	-2.11049	2AAdel	0.231568
598	-2.35784	3AAdel	0.195084
599	-2.35411	1AAdel	0.195587
599	-2.59481	2AAdel	0.165533
599	-2.82423	3AAdel	0.141195
600	-2.39072	1AAdel	0.190688
600	-2.58005	2AAdel	0.167235
600	-2.45171	3AAdel	0.182794
601	-2.37624	1AAdel	0.192611
601	-2.43638	2AAdel	0.184747
601	-2.62369	3AAdel	0.162252
602	-2.42776	1AAdel	0.185854
602	-2.54062	2AAdel	0.171869
602	-2.5076	3AAdel	0.175848
603	-2.41556	1AAdel	0.187432
603	-2.51873	2AAdel	0.174497
603	-2.61941	3AAdel	0.162734
604	-2.31419	1AAdel	0.201076
604	-2.29657	2AAdel	0.203546
604	-2.48823	3AAdel	0.178225
605	-2.5076	1AAdel	0.175848
605	-2.63502	2AAdel	0.160983
605	-2.40144	3AAdel	0.189276
606	-2.48986	1AAdel	0.178024
606	-2.52031	2AAdel	0.174306
606	-2.41556	3AAdel	0.187432
607	-2.40676	1AAdel	0.188579
607	-2.39072	2AAdel	0.190688
607	-2.62512	3AAdel	0.162092
608	-2.56959	1AAdel	0.168452
608	-2.42602	2AAdel	0.186078
608	-2.48823	3AAdel	0.178225
609	-2.53907	1AAdel	0.172053
609	-2.42429	2AAdel	0.186302
609	-2.26651	3AAdel	0.207832
610	-2.51238	1AAdel	0.175266
610	-2.47675	2AAdel	0.179648
610	-2.2501	3AAdel	0.21021
611	-2.32191	1AAdel	0.200002
611	-2.4866	2AAdel	0.178427
611	-2.4534	3AAdel	0.18258
612	-2.53441	1AAdel	0.17261
612	-2.69245	2AAdel	0.154701
612	-2.60791	3AAdel	0.164037
613	-2.46847	1AAdel	0.180682
613	-2.68712	2AAdel	0.155273
613	-2.54986	3AAdel	0.170772
614	-2.61941	1AAdel	0.162734
614	-2.64063	2AAdel	0.160358
614	-2.55749	3AAdel	0.169871
615	-2.52503	1AAdel	0.173736
615	-2.50118	2AAdel	0.176632
615	-2.63923	3AAdel	0.160514
616	-2.56507	1AAdel	0.168981
616	-2.48496	2AAdel	0.178629
616	-2.58893	3AAdel	0.166209
617	-2.34851	1AAdel	0.196349
617	-2.68845	2AAdel	0.15513
617	-2.36339	3AAdel	0.194334
618	-2.44832	1AAdel	0.183224
618	-2.63642	2AAdel	0.160826
618	-2.63079	3AAdel	0.161456
619	-2.58154	1AAdel	0.167063
619	-2.63642	2AAdel	0.160826
619	-2.56356	3AAdel	0.169158
620	-2.44492	1AAdel	0.183656
620	-2.39788	2AAdel	0.189744
620	-2.54062	3AAdel	0.171869
621	-2.31612	1AAdel	0.200806
621	-2.48169	2AAdel	0.179035
621	-2.53907	3AAdel	0.172053
622	-2.66415	1AAdel	0.157766
622	-2.55139	2AAdel	0.170591
622	-2.64899	3AAdel	0.159431
623	-2.43121	1AAdel	0.185409
623	-2.506	2AAdel	0.176043
623	-2.43809	3AAdel	0.184527
624	-2.52189	1AAdel	0.174115
624	-2.55749	2AAdel	0.169871
624	-2.17496	3AAdel	0.221449
625	-1.74409	1AAdel	0.298523
625	-1.86965	2AAdel	0.273639
625	-2.32191	3AAdel	0.200002
626	-1.71273	1AAdel	0.305083
626	-1.51363	2AAdel	0.350229
626	-1.6431	3AAdel	0.320168
627	-1.60046	1AAdel	0.329772
627	-1.61618	2AAdel	0.326199
627	-1.73027	3AAdel	0.301395
628	-1.84515	1AAdel	0.278326
628	-1.55592	2AAdel	0.340112
628	-1.55177	3AAdel	0.341092
629	-1.6393	1AAdel	0.321012
629	-1.56826	2AAdel	0.337214
629	-1.66932	3AAdel	0.314402
630	-1.61227	1AAdel	0.327083
630	-1.87569	2AAdel	0.272497
630	-1.97849	3AAdel	0.253756
631	-1.54342	1AAdel	0.343072
631	-1.95654	2AAdel	0.257646
631	-1.65066	3AAdel	0.318494
632	3.3324	1AAdel	10.0728
632	-1.56826	2AAdel	0.337214
632	-1.29748	3AAdel	0.406836
633	-1.90823	1AAdel	0.266418
633	-1.80077	2AAdel	0.287021
633	-1.52223	3AAdel	0.348147
634	-1.53076	1AAdel	0.346095
634	-2.08398	2AAdel	0.235862
634	-1.58851	3AAdel	0.332515
635	-1.56826	1AAdel	0.337214
635	-1.70562	2AAdel	0.306589
635	-1.84205	3AAdel	0.278926
636	-1.53076	1AAdel	0.346095
636	-1.65066	2AAdel	0.318494
636	-1.25922	3AAdel	0.417769
637	-1.47397	1AAdel	0.359989
637	-1.24802	2AAdel	0.421026
637	-1.6431	3AAdel	0.320168
638	-1.42327	1AAdel	0.372865
638	-1.51794	2AAdel	0.349185
638	-1.66562	3AAdel	0.31521
639	-1.37979	1AAdel	0.384275
639	-1.6431	2AAdel	0.320168
639	-1.58046	3AAdel	0.334376
640	-1.89061	1AAdel	0.269692
640	-1.82637	2AAdel	0.281973
640	-1.4604	3AAdel	0.363392
641	-1.58449	1AAdel	0.333442
641	-1.82637	2AAdel	0.281973
641	-1.75093	3AAdel	0.297111
642	-1.55592	1AAdel	0.340112
642	-1.7745	2AAdel	0.292296
642	-1.72679	3AAdel	0.302124
643	-1.40418	1AAdel	0.377833
643	-1.62007	2AAdel	0.32532
643	-1.81045	3AAdel	0.285103
644	-1.75772	1AAdel	0.295716
644	-1.94257	2AAdel	0.260152
644	-1.49179	3AAdel	0.35557
645	-1.51794	1AAdel	0.349185
645	-1.86965	2AAdel	0.273639
645	-1.70205	3AAdel	0.307349
646	-1.50495	1AAdel	0.352342
646	-2.01839	2AAdel	0.246834
646	-1.94257	3AAdel	0.260152
647	-1.684	1AAdel	0.311219
647	-1.62007	2AAdel	0.32532
647	-1.34971	3AAdel	0.392371
648	-1.05607	1AAdel	0.480939
648	-1.66932	2AAdel	0.314402
648	-1.76446	3AAdel	0.294336
649	-1.4962	1AAdel	0.354486
649	-1.7745	2AAdel	0.292296
649	-1.75093	3AAdel	0.297111
650	-1.04233	1AAdel	0.485544
650	-1.9341	2AAdel	0.261685
650	-1.80723	3AAdel	0.285739
651	-1.70205	1AAdel	0.307349
651	-1.92269	2AAdel	0.263763
651	-1.81685	3AAdel	0.283841
652	-1.4962	1AAdel	0.354486
652	-1.39935	2AAdel	0.3791
652	-1.5476	3AAdel	0.342078
653	-1.35479	1AAdel	0.390993
653	-1.67301	2AAdel	0.313598
653	-1.30283	3AAdel	0.405331
654	-1.2921	1AAdel	0.408355
654	-1.94538	2AAdel	0.259646
654	-1.6431	3AAdel	0.320168
655	-1.46947	1AAdel	0.361115
655	-1.55592	2AAdel	0.340112
655	-1.6619	3AAdel	0.316023
656	-1.47846	1AAdel	0.358872
656	-2.11287	2AAdel	0.231187
656	-1.56416	3AAdel	0.338173
657	-1.55592	1AAdel	0.340112
657	-1.56005	2AAdel	0.339139
657	-1.84515	3AAdel	0.278326
658	-1.46495	1AAdel	0.362249
658	-1.71978	2AAdel	0.303595
658	-1.50495	3AAdel	0.352342
659	-1.60441	1AAdel	0.32887
659	-1.78772	2AAdel	0.28963
659	-1.42799	3AAdel	0.371648
660	-1.29748	1AAdel	0.406836
660	-1.88765	2AAdel	0.270248
660	-1.6393	3AAdel	0.321012
661	-1.58851	1AAdel	0.332515
661	-1.88467	2AAdel	0.270806
661	-1.58449	3AAdel	0.333442
662	-1.57234	1AAdel	0.336261
662	-1.84515	2AAdel	0.278326
662	2.51358	3AAdel	5.71033
663	2.19938	1AAdel	4.59282
663	-1.66562	2AAdel	0.31521
663	3.68288	3AAdel	12.8427
664	-1.74065	1AAdel	0.299235
664	-2.01053	2AAdel	0.248181
664	-1.72679	3AAdel	0.302124
665	-1.83267	1AAdel	0.280745
665	-2.02359	2AAdel	0.245946
665	-1.60046	3AAdel	0.329772
666	-1.63165	1AAdel	0.322719
666	-1.9812	2AAdel	0.253279
666	-1.684	3AAdel	0.311219
667	-1.57234	1AAdel	0.336261
[truncated: 4,580 more rows]

## Sheet: Fig2_Substitution_NonNormalized
Position	AminoAcid	Enrich2_Score	Relative_Enrichment
1	A	-3.758	0.0739145
1	C	-5.55617	0.0212533
1	D	-3.38922	0.095443
1	E	-2.79569	0.144017
1	F	-3.58578	0.0832861
1	G	-0.680449	0.623971
1	H	-2.30845	0.201877
1	I	-0.533304	0.69097
1	K	-0.556066	0.680154
1	L	-3.51411	0.0875283
1	M	NA	#VALUE!
1	N	-2.89937	0.134031
1	P	-3.23689	0.106072
1	Q	-3.52308	0.0869858
1	R	-0.754697	0.592671
1	S	-3.1158	0.115359
1	T	-2.68195	0.155831
1	V	0.146647	1.10699
1	W	-3.13239	0.11404
1	Y	-2.77386	0.146213
2	A	-0.063154	0.957169
2	C	-0.393256	0.761409
2	D	-0.0398443	0.97276
2	E	-4.33898	0.0494124
2	F	-3.2253	0.106927
2	G	NA	#VALUE!
2	H	-2.6502	0.159298
2	I	-3.98195	0.0632868
2	K	-2.26824	0.207583
2	L	-2.62354	0.162269
2	M	-2.65224	0.159073
2	N	-4.05016	0.0603645
2	P	-2.64864	0.15947
2	Q	-3.818	0.0709037
2	R	-3.08998	0.117442
2	S	-2.95834	0.128662
2	T	-2.86118	0.137625
2	V	-2.66588	0.157576
2	W	-2.64177	0.160231
2	Y	-3.23833	0.105966
3	A	1.01697	2.02366
3	C	-3.11695	0.115267
3	D	-3.73914	0.0748871
3	E	-3.70618	0.0766179
3	F	-0.418589	0.748156
3	G	1.32147	2.4992
3	H	0.324503	1.25223
3	I	0.752422	1.68462
3	K	-1.22916	0.426565
3	L	0.774646	1.71077
3	M	0.555466	1.46964
3	N	1.85418	3.61546
3	P	-2.05991	0.239831
3	Q	0.676077	1.59779
3	R	-3.21264	0.10787
3	S	NA	#VALUE!
3	T	0.881904	1.84281
3	V	0.355274	1.27923
3	W	-1.23799	0.423964
3	Y	-3.20145	0.108709
4	A	-3.71701	0.0760446
4	C	-2.06751	0.23857
4	D	-4.16064	0.0559142
4	E	-3.43629	0.0923788
4	F	-3.37022	0.0967083
4	G	-2.72414	0.15134
4	H	-0.230919	0.852092
4	I	0.0941598	1.06744
4	K	0.350063	1.27462
4	L	0.404946	1.32404
4	M	2.06456	4.18306
4	N	-1.78335	0.290508
4	P	-0.390102	0.763075
4	Q	NA	#VALUE!
4	R	-3.64603	0.0798794
4	S	-0.28045	0.823334
4	T	-3.90811	0.0666102
4	V	-2.30519	0.202334
4	W	-2.82519	0.141102
4	Y	-3.27454	0.103339
5	A	-0.947804	0.518421
5	C	-1.84001	0.27932
5	D	-2.87707	0.136118
5	E	-1.5953	0.330953
5	F	-1.58079	0.334298
5	G	-1.56734	0.33743
5	H	-0.381915	0.767418
5	I	1.23101	2.34731
5	K	-1.66231	0.315932
5	L	0.449364	1.36544
5	M	0.49349	1.40785
5	N	-1.38014	0.38418
5	P	-2.7973	0.143856
5	Q	-1.4095	0.376442
5	R	-3.5365	0.08618
5	S	1.03679	2.05166
5	T	-0.854077	0.553219
5	V	NA	#VALUE!
5	W	1.6858	3.21719
5	Y	1.52652	2.88091
6	A	0.909533	1.87844
6	C	0.0291913	1.02044
6	D	-3.23932	0.105893
6	E	-3.52842	0.0866645
6	F	0.0892094	1.06379
6	G	-2.12813	0.228754
6	H	0.169639	1.12478
6	I	-3.92327	0.0659141
6	K	-2.40138	0.189283
6	L	-2.88387	0.135478
6	M	-1.74395	0.298551
6	N	-2.8342	0.140224
6	P	-3.26405	0.104093
6	Q	-3.05225	0.120554
6	R	-4.0136	0.0619135
6	S	NA	#VALUE!
6	T	-4.76093	0.0368823
6	V	-3.032	0.122258
6	W	-3.36277	0.0972086
6	Y	-3.22359	0.107054
7	A	2.16037	4.47031
7	C	0.414236	1.33259
7	D	0.321472	1.2496
7	E	-0.998373	0.500564
7	F	1.09836	2.14112
7	G	-2.67445	0.156643
7	H	0.744119	1.67495
7	I	-0.856351	0.552348
7	K	-0.577523	0.670113
7	L	1.02835	2.03969
7	M	1.38923	2.61938
7	N	0.0965465	1.06921
7	P	-0.487465	0.713278
7	Q	1.78551	3.44741
7	R	-0.505294	0.704517
7	S	1.31308	2.48471
7	T	NA	#VALUE!
7	V	-0.967359	0.511442
7	W	-3.12225	0.114844
7	Y	0.842004	1.79254
8	A	0.326301	1.25379
8	C	-2.87528	0.136287
8	D	-5.17148	0.0277478
8	E	-3.17534	0.110695
8	F	-3.09579	0.11697
8	G	-4.40935	0.04706
8	H	-0.347938	0.785706
8	I	-1.94848	0.259089
8	K	-1.14515	0.452143
8	L	-2.8211	0.141502
8	M	-2.60385	0.164499
8	N	-1.26433	0.416292
8	P	-0.939871	0.52128
8	Q	NA	#VALUE!
8	R	-4.12881	0.0571616
8	S	-3.42598	0.0930417
8	T	0.924249	1.8977
8	V	-3.45958	0.0908998
8	W	-3.12907	0.114302
8	Y	-3.35087	0.0980137
9	A	0.412139	1.33066
9	C	0.110133	1.07933
9	D	-2.92904	0.131302
9	E	-3.63364	0.0805684
9	F	-1.433	0.370359
9	G	-2.70743	0.153103
9	H	0.265873	1.20236
9	I	-2.83613	0.140036
9	K	0.447211	1.3634
9	L	-2.41906	0.186978
9	M	-3.07706	0.118499
9	N	-1.08175	0.472456
9	P	-0.681055	0.623709
9	Q	-4.67467	0.0391548
9	R	NA	#VALUE!
9	S	-1.40999	0.376315
9	T	-2.61825	0.162865
9	V	-3.39432	0.0951062
9	W	-2.54477	0.171375
9	Y	-0.958994	0.514416
10	A	0.66075	1.5809
10	C	2.11759	4.33968
10	D	-4.12948	0.0571349
10	E	-2.78952	0.144634
10	F	0.131811	1.09567
10	G	-4.09853	0.058374
10	H	-3.25606	0.104671
10	I	-2.92071	0.132062
10	K	-3.24249	0.105661
10	L	-2.37911	0.192228
10	M	-3.64874	0.0797296
10	N	-3.01851	0.123406
10	P	-3.02064	0.123225
10	Q	-3.36937	0.0967652
10	R	-4.14357	0.0565798
10	S	NA	#VALUE!
10	T	1.13856	2.20161
10	V	-4.14836	0.0563922
10	W	-2.45308	0.18262
10	Y	-1.67495	0.313177
11	A	-3.11332	0.115557
11	C	-3.71126	0.0763484
11	D	-2.88731	0.135155
11	E	-4.06211	0.0598665
11	F	0.929522	1.90465
11	G	NA	#VALUE!
11	H	-3.02049	0.123237
11	I	-4.04569	0.0605516
11	K	-3.01346	0.12384
11	L	-4.33793	0.0494484
11	M	-3.53447	0.0863013
11	N	-3.65343	0.0794709
11	P	-4.02269	0.0615247
11	Q	-3.32559	0.0997466
11	R	-4.26986	0.0518375
11	S	-3.60906	0.0819531
11	T	-3.51702	0.0873515
11	V	-1.25355	0.419416
11	W	-3.76588	0.0735117
11	Y	-3.32008	0.100128
12	A	-0.46064	0.726664
12	C	-1.72776	0.301919
12	D	-3.67354	0.0783706
12	E	-3.49514	0.0886864
12	F	-3.03877	0.121685
12	G	-3.44015	0.0921325
12	H	0.231704	1.17422
12	I	-3.57452	0.0839385
12	K	-3.75736	0.0739471
12	L	0.582863	1.49782
12	M	-3.12525	0.114606
12	N	-2.6232	0.162307
12	P	-2.72821	0.150913
12	Q	-3.88522	0.0676755
12	R	-3.85383	0.0691642
12	S	NA	#VALUE!
12	T	0.365055	1.28793
12	V	-3.20336	0.108566
12	W	-3.24139	0.105741
12	Y	-3.9808	0.0633373
13	A	-3.85588	0.0690661
13	C	-3.66126	0.079041
13	D	-0.641173	0.641191
13	E	-2.86039	0.137701
13	F	-3.86677	0.0685468
13	G	-3.89025	0.0674399
13	H	NA	#VALUE!
13	I	-2.99315	0.125595
13	K	-3.23035	0.106554
13	L	-3.14951	0.112695
13	M	-3.00737	0.124363
13	N	-1.28377	0.41072
13	P	-3.27896	0.103023
13	Q	-0.986048	0.504859
13	R	-4.68944	0.038756
13	S	-4.14113	0.0566756
13	T	-2.75944	0.147681
13	V	-3.60162	0.0823768
13	W	-3.19487	0.109207
13	Y	0.0124546	1.00867
14	A	-0.372044	0.772687
14	C	-3.41632	0.0936664
14	D	0.0284559	1.01992
14	E	NA	#VALUE!
14	F	-3.20276	0.108611
14	G	-2.5067	0.175958
14	H	-3.61866	0.0814095
14	I	-3.02946	0.122473
14	K	0.334187	1.26067
14	L	-3.68115	0.0779585
14	M	-3.46259	0.0907104
14	N	-4.38788	0.0477657
14	P	-3.6785	0.078102
14	Q	-3.69296	0.077323
14	R	-3.20969	0.108091
14	S	-4.32128	0.0500224
14	T	-1.78328	0.290523
14	V	-3.83785	0.0699346
14	W	-3.77562	0.0730171
14	Y	-3.64635	0.0798619
15	A	-2.54374	0.171497
15	C	-3.19562	0.109149
15	D	-0.100767	0.932537
15	E	-3.22661	0.10683
15	F	-3.63274	0.0806186
15	G	-5.28709	0.025611
15	H	-0.429958	0.742284
15	I	-1.20163	0.434785
15	K	0.183734	1.13582
15	L	-3.77931	0.0728308
15	M	-3.31362	0.100578
15	N	NA	#VALUE!
15	P	-1.87846	0.271974
15	Q	-3.11541	0.11539
15	R	-4.05782	0.0600445
15	S	-4.43617	0.0461933
15	T	-0.284252	0.821167
15	V	-3.49403	0.0887551
15	W	-2.99305	0.125604
15	Y	-0.210224	0.864403
16	A	-0.0690219	0.953284
16	C	0.131392	1.09535
16	D	-3.27473	0.103326
16	E	-3.10517	0.116212
16	F	1.37302	2.59012
16	G	-3.10065	0.116577
16	H	-1.42513	0.372387
16	I	-3.49127	0.0889247
16	K	-1.63424	0.32214
16	L	-4.14456	0.0565409
16	M	0.931926	1.90782
16	N	1.23803	2.35876
16	P	0.495053	1.40937
16	Q	-0.158905	0.895705
16	R	0.728157	1.65652
16	S	NA	#VALUE!
16	T	1.60633	3.04477
16	V	-3.23324	0.10634
16	W	-0.264388	0.832552
16	Y	0.119489	1.08635
17	A	-3.63962	0.0802351
17	C	-3.47851	0.0897149
17	D	-3.78377	0.0726056
17	E	-3.51187	0.0876639
17	F	-3.55291	0.0852056
17	G	-4.03853	0.0608531
17	H	-2.99915	0.125074
17	I	-0.534505	0.690395
17	K	-0.951903	0.51695
17	L	-3.10214	0.116456
17	M	-3.22841	0.106697
17	N	NA	#VALUE!
17	P	-1.99355	0.251121
17	Q	-3.38209	0.0959155
17	R	-4.0108	0.0620339
17	S	-5.45011	0.0228745
17	T	-0.33638	0.792026
17	V	-3.55772	0.084922
17	W	-3.26818	0.103796
17	Y	-3.42439	0.093144
18	A	-2.47967	0.179286
18	C	1.23654	2.35633
18	D	-2.49545	0.177335
18	E	-3.35417	0.0977898
18	F	-2.53331	0.172742
18	G	-2.8353	0.140117
18	H	-4.18498	0.0549788
18	I	-1.34193	0.394493
18	K	-3.31578	0.100427
18	L	-3.90663	0.0666788
18	M	1.01662	2.02317
18	N	-0.480615	0.716672
18	P	-3.88649	0.0676159
18	Q	0.418801	1.33682
18	R	-4.50373	0.0440799
18	S	NA	#VALUE!
18	T	0.233761	1.1759
18	V	-2.35833	0.195017
18	W	0.370877	1.29314
18	Y	-2.79099	0.144487
19	A	NA	#VALUE!
19	C	-3.03887	0.121677
19	D	-5.28463	0.0256547
19	E	-3.46366	0.0906431
19	F	-3.39747	0.0948985
19	G	-3.34299	0.0985508
19	H	-3.2184	0.107439
19	I	-3.21809	0.107463
19	K	-3.33344	0.0992052
19	L	-3.93747	0.0652684
19	M	-3.4788	0.089697
19	N	-3.50239	0.0882418
19	P	-3.62028	0.0813183
19	Q	-0.878434	0.543958
19	R	-2.43753	0.184599
19	S	-3.10891	0.115911
19	T	-4.78691	0.0362239
19	V	-2.90725	0.1333
19	W	-2.92063	0.132069
19	Y	-1.00677	0.497659
20	A	0.516677	1.43066
20	C	0.812236	1.75593
20	D	-3.68456	0.0777745
20	E	-3.74283	0.0746957
20	F	0.954861	1.93839
20	G	-2.6018	0.164732
20	H	-2.46611	0.180979
20	I	0.0908106	1.06497
20	K	-2.98956	0.125908
20	L	-4.35863	0.048744
20	M	0.0842881	1.06016
20	N	-0.427033	0.74379
20	P	-0.505256	0.704536
20	Q	-3.18244	0.110151
20	R	-2.21892	0.214802
20	S	1.50364	2.83557
20	T	NA	#VALUE!
20	V	0.445037	1.36135
20	W	-1.39528	0.380171
20	Y	1.7431	3.34753
21	A	0.313477	1.2427
21	C	-1.30401	0.405
21	D	0.969235	1.9578
21	E	NA	#VALUE!
21	F	0.8519	1.80488
21	G	1.11465	2.16542
21	H	2.74029	6.68204
21	I	-3.23381	0.106298
21	K	-0.206753	0.866485
21	L	0.342976	1.26837
21	M	1.49763	2.82379
21	N	2.73238	6.64551
21	P	-3.26384	0.104108
21	Q	2.5343	5.79295
21	R	-4.04974	0.0603821
21	S	-0.25946	0.835401
21	T	-2.12372	0.229454
21	V	-4.12222	0.0574234
21	W	1.4229	2.68124
21	Y	1.95163	3.86811
22	A	-3.01194	0.123969
22	C	-0.746582	0.596014
22	D	-3.23414	0.106274
22	E	-3.7602	0.0738018
22	F	-1.1882	0.438849
22	G	NA	#VALUE!
22	H	-0.199211	0.871027
22	I	-3.48747	0.0891593
22	K	-3.46619	0.0904842
22	L	-3.07016	0.119067
22	M	-2.46643	0.180938
22	N	0.301536	1.23246
22	P	-3.55136	0.0852968
22	Q	-2.47416	0.179972
22	R	-4.6129	0.0408674
22	S	-4.36219	0.0486238
22	T	-3.73534	0.0750845
22	V	0.454449	1.37026
22	W	-3.16388	0.111577
22	Y	-4.04772	0.0604667
23	A	0.472215	1.38724
23	C	-2.93483	0.130776
23	D	-3.65197	0.0795516
23	E	-3.95761	0.0643638
23	F	-1.74384	0.298575
23	G	-2.80337	0.143252
23	H	-3.00605	0.124477
23	I	-3.26161	0.10427
23	K	-3.23616	0.106126
23	L	-3.59576	0.0827119
23	M	-2.70863	0.152975
23	N	-3.0531	0.120482
23	P	-3.7182	0.0759817
23	Q	-2.56298	0.169226
23	R	-3.57984	0.0836295
23	S	NA	#VALUE!
23	T	-2.57063	0.168331
23	V	-3.38241	0.0958943
23	W	-2.57804	0.167468
23	Y	-0.898637	0.536393
24	A	-3.0734	0.1188
24	C	1.67139	3.18521
24	D	-3.57278	0.08404
24	E	-3.79399	0.0720932
24	F	-1.54711	0.342195
24	G	-2.71049	0.152778
24	H	0.08698	1.06214
24	I	1.57289	2.975
24	K	-2.20371	0.217078
24	L	-2.06739	0.23859
24	M	1.0737	2.10482
24	N	-2.21541	0.215326
24	P	-1.93356	0.261782
24	Q	-1.78878	0.289417
24	R	-3.36836	0.0968326
24	S	0.149323	1.10905
24	T	NA	#VALUE!
24	V	0.577393	1.49215
24	W	-1.20485	0.433815
24	Y	-1.14576	0.45195
25	A	-3.57764	0.0837572
25	C	-2.70183	0.153698
25	D	-3.59736	0.0826204
25	E	-2.36072	0.194693
25	F	-3.25216	0.104955
25	G	-2.85435	0.138279
25	H	-2.88842	0.135051
25	I	NA	#VALUE!
25	K	-0.308764	0.807333
25	L	-2.47363	0.180037
25	M	0.798083	1.73879
25	N	-2.57801	0.167472
25	P	-2.93085	0.131137
25	Q	-2.01344	0.247681
25	R	-4.06131	0.0598995
25	S	-3.29013	0.102228
25	T	0.392637	1.31279
25	V	-3.20309	0.108586
25	W	-3.03239	0.122225
25	Y	0.0492015	1.03469
26	A	-4.25626	0.0523286
26	C	-2.55768	0.169848
26	D	0.0190736	1.01331
26	E	-1.90501	0.267014
26	F	-3.6634	0.0789237
26	G	-2.60374	0.164511
26	H	-2.32371	0.199754
26	I	-0.239091	0.847279
26	K	-0.629245	0.646514
26	L	-1.43441	0.369999
26	M	-2.87014	0.136774
26	N	NA	#VALUE!
26	P	-3.7439	0.0746404
26	Q	-2.48282	0.178895
26	R	-3.26618	0.10394
26	S	-0.374002	0.771639
26	T	0.755937	1.68873
26	V	0.644584	1.56329
26	W	0.0787082	1.05607
26	Y	-0.192763	0.874929
27	A	-2.17521	0.22141
27	C	0.750312	1.68216
27	D	-2.14192	0.226578
27	E	-3.35959	0.097423
27	F	0.488406	1.40289
27	G	-3.12477	0.114644
27	H	-2.90291	0.133701
27	I	0.553209	1.46735
27	K	-4.28864	0.0511671
27	L	-2.10903	0.231802
27	M	0.561216	1.47551
27	N	-0.380554	0.768143
27	P	-1.59721	0.330516
27	Q	-2.69445	0.154486
27	R	-3.81786	0.0709105
27	S	-3.89103	0.0674038
27	T	-2.60402	0.16448
27	V	-2.89693	0.134257
27	W	-2.16515	0.22296
27	Y	NA	#VALUE!
28	A	0.444021	1.36039
28	C	1.86106	3.63275
28	D	-3.46693	0.0904378
28	E	-2.85775	0.137953
28	F	-0.0920053	0.938218
28	G	-3.06174	0.119764
28	H	-2.17709	0.221121
28	I	-2.00455	0.249212
28	K	-2.93831	0.130461
28	L	-0.20162	0.869573
28	M	0.228104	1.17129
28	N	-0.473561	0.720185
28	P	-0.0531592	0.963823
28	Q	-2.06653	0.238734
28	R	-3.03323	0.122154
28	S	-4.19701	0.0545224
28	T	NA	#VALUE!
28	V	0.187726	1.13897
28	W	-3.2353	0.106189
28	Y	0.742136	1.67265
29	A	-1.17592	0.4426
29	C	2.32577	5.01334
29	D	-2.86988	0.136798
29	E	-2.28219	0.205585
29	F	-2.79817	0.143769
29	G	-2.97944	0.126794
29	H	-3.14583	0.112982
29	I	-3.18025	0.110319
29	K	-3.11599	0.115343
29	L	-3.75344	0.0741486
29	M	-2.90879	0.133158
29	N	-0.0304165	0.979138
29	P	-0.0294283	0.979808
29	Q	0.664013	1.58448
29	R	-3.36205	0.0972572
29	S	-0.21372	0.862311
29	T	NA	#VALUE!
29	V	-0.667773	0.629478
29	W	-3.08215	0.118081
29	Y	0.0231729	1.01619
30	A	-3.91901	0.0661092
30	C	-3.48672	0.0892054
30	D	-3.17615	0.110632
30	E	-4.04286	0.0606704
30	F	0.551993	1.46611
30	G	-2.89576	0.134366
30	H	0.263604	1.20047
30	I	NA	#VALUE!
30	K	-2.3366	0.197977
30	L	-2.59515	0.165494
30	M	0.0353335	1.02479
30	N	-2.9422	0.13011
30	P	-3.16362	0.111598
30	Q	-3.36179	0.0972747
30	R	-2.84815	0.138874
30	S	-2.91936	0.132186
30	T	-2.99019	0.125853
30	V	1.16444	2.24147
30	W	-2.8971	0.134241
30	Y	-1.95604	0.257735
31	A	-3.03484	0.122018
31	C	-3.19623	0.109104
31	D	0.378341	1.29985
31	E	-2.93333	0.130912
31	F	-2.66987	0.15714
31	G	-2.70181	0.1537
31	H	-2.99899	0.125088
31	I	0.388628	1.30915
31	K	-0.57985	0.669033
31	L	-2.54852	0.17093
31	M	-2.89888	0.134076
31	N	NA	#VALUE!
31	P	-2.40695	0.188554
31	Q	-2.16873	0.222407
31	R	-3.29576	0.10183
31	S	-2.01857	0.246803
31	T	-3.32619	0.099705
31	V	-2.6005	0.164881
31	W	-2.66257	0.157938
31	Y	-3.25194	0.104971
32	A	-3.48792	0.0891316
32	C	0.569752	1.48427
32	D	-0.351958	0.78352
32	E	-2.68919	0.15505
32	F	1.10664	2.15343
32	G	-1.7337	0.30068
32	H	0.617395	1.5341
32	I	-0.822026	0.565647
32	K	-2.16667	0.222724
32	L	-1.84568	0.278225
32	M	-2.32849	0.199092
32	N	-2.53833	0.172141
32	P	-3.17657	0.1106
32	Q	-2.82232	0.141383
32	R	-3.05204	0.120572
32	S	-0.263836	0.83287
32	T	-1.52629	0.34717
32	V	-3.49024	0.0889885
32	W	-1.27331	0.41371
32	Y	NA	#VALUE!
33	A	-2.8439	0.139284
33	C	0.755354	1.68805
33	D	-2.60185	0.164727
33	E	-3.13164	0.114099
33	F	-2.33638	0.198006
33	G	-2.40127	0.189298
33	H	0.500665	1.41487
33	I	-3.18353	0.110068
33	K	-3.61828	0.081431
33	L	-3.53502	0.0862685
33	M	-1.69988	0.307811
33	N	-0.40702	0.75418
33	P	-1.79957	0.287259
33	Q	-2.18547	0.219841
33	R	-4.16069	0.0559124
33	S	-2.66808	0.157336
33	T	-2.33529	0.198156
33	V	-2.48947	0.178071
33	W	-1.68122	0.311819
33	Y	NA	#VALUE!
34	A	-3.22653	0.106836
34	C	-3.13467	0.11386
34	D	-3.81104	0.0712462
34	E	0.105961	1.07621
34	F	-2.58731	0.166395
34	G	-2.01392	0.247599
34	H	-3.59377	0.0828264
34	I	-0.216608	0.860586
34	K	NA	#VALUE!
34	L	-1.83606	0.280086
34	M	-2.24331	0.211202
34	N	0.226919	1.17033
34	P	-2.93769	0.130517
34	Q	0.357431	1.28114
34	R	-0.329576	0.795771
34	S	-3.07328	0.11881
34	T	-3.08256	0.118047
34	V	-2.3289	0.199035
34	W	-2.26446	0.208127
34	Y	-3.33024	0.0994258
35	A	-3.26115	0.104303
35	C	-3.02912	0.122502
35	D	NA	#VALUE!
35	E	0.178175	1.13145
35	F	-1.36097	0.389319
35	G	-1.65228	0.318136
35	H	-0.458617	0.727683
35	I	-2.18455	0.219981
35	K	-1.07229	0.475563
35	L	-2.24744	0.210598
35	M	-1.85409	0.276606
35	N	0.101576	1.07294
35	P	-2.18209	0.220357
35	Q	-1.7149	0.304623
35	R	-2.89582	0.13436
35	S	-2.59314	0.165725
35	T	-3.26946	0.103704
35	V	-0.0636467	0.956842
35	W	-2.3455	0.196759
35	Y	-1.30809	0.403855
36	A	0.331315	1.25816
36	C	-1.66039	0.316353
36	D	-2.8879	0.1351
36	E	-2.99316	0.125594
36	F	-2.91954	0.13217
36	G	-2.45339	0.182581
36	H	-3.63635	0.0804171
36	I	-2.54982	0.170776
36	K	-2.92204	0.13194
36	L	-1.3336	0.396777
36	M	0.525517	1.43945
36	N	-3.24237	0.105669
36	P	-3.2504	0.105083
36	Q	-2.67749	0.156313
36	R	-2.54228	0.171671
36	S	NA	#VALUE!
36	T	-3.16067	0.111826
36	V	-2.50282	0.176431
36	W	-2.08186	0.236209
36	Y	-2.34705	0.196548
37	A	-2.28017	0.205874
37	C	0.40564	1.32468
37	D	-1.82615	0.282015
37	E	-3.99215	0.0628408
37	F	-2.7868	0.144907
37	G	-2.22615	0.213729
37	H	0.542724	1.45672
37	I	-1.98754	0.252168
37	K	-3.14518	0.113034
37	L	-2.56384	0.169125
37	M	0.586294	1.50138
37	N	-2.56394	0.169114
37	P	-2.04877	0.24169
37	Q	-2.54372	0.1715
37	R	-3.10948	0.115865
37	S	0.145102	1.10581
37	T	-2.8258	0.141043
37	V	-2.78772	0.144815
37	W	-2.88046	0.135798
37	Y	NA	#VALUE!
38	A	NA	#VALUE!
38	C	-2.72232	0.15153
38	D	-0.712638	0.610203
38	E	-4.18128	0.05512
38	F	-2.80621	0.14297
38	G	-2.75713	0.147918
38	H	-2.27223	0.20701
38	I	-3.22451	0.106986
38	K	-3.23018	0.106566
38	L	-4.06896	0.0595828
38	M	-0.990494	0.503306
38	N	-3.24618	0.105391
38	P	-0.171533	0.887899
38	Q	-2.36078	0.194686
38	R	-2.87175	0.136621
38	S	1.20896	2.31171
38	T	0.241059	1.18186
38	V	-2.69576	0.154346
38	W	-2.61607	0.163112
38	Y	-2.76391	0.147224
39	A	NA	#VALUE!
39	C	-2.06025	0.239775
39	D	-3.24178	0.105713
39	E	-2.32636	0.199387
39	F	-3.47504	0.0899306
39	G	0.496854	1.41113
39	H	-2.83037	0.140596
39	I	-2.57863	0.167399
39	K	-2.19875	0.217826
39	L	-3.05658	0.120193
39	M	-3.13373	0.113934
39	N	-2.00725	0.248747
39	P	-2.74743	0.148916
39	Q	-2.53105	0.173013
39	R	-0.326533	0.79745
39	S	-0.403284	0.756135
39	T	-3.65189	0.0795555
39	V	-2.81405	0.142195
39	W	-3.24588	0.105412
39	Y	-1.90591	0.266848
40	A	-3.43883	0.0922168
40	C	0.795947	1.73622
40	D	-2.96685	0.127906
40	E	-3.97825	0.0634492
40	F	-3.0947	0.117058
40	G	-3.5671	0.0843713
40	H	-1.99894	0.250185
40	I	-2.22255	0.214262
40	K	-1.09169	0.469213
40	L	-2.75564	0.14807
40	M	-2.7356	0.150142
40	N	0.17718	1.13067
40	P	-2.26965	0.20738
40	Q	0.453315	1.36918
40	R	-3.47903	0.0896823
40	S	-0.26099	0.834515
40	T	NA	#VALUE!
40	V	-3.34322	0.0985352
40	W	-2.65175	0.159127
40	Y	-2.50377	0.176315
41	A	NA	#VALUE!
41	C	0.734777	1.66414
41	D	-5.59016	0.0207585
41	E	-2.86338	0.137416
41	F	-2.64856	0.159479
41	G	-0.508587	0.702911
41	H	-3.41199	0.0939483
41	I	-2.63917	0.160521
41	K	-2.61885	0.162798
41	L	-3.47601	0.0898705
41	M	-3.26078	0.104329
41	N	-1.79605	0.287961
41	P	-3.68895	0.077538
41	Q	0.435738	1.3526
41	R	-4.40928	0.0470624
41	S	0.608345	1.52451
41	T	0.620807	1.53773
41	V	-3.10641	0.116112
41	W	-2.69753	0.154156
41	Y	-3.60336	0.0822776
42	A	-2.39853	0.189658
42	C	-0.795654	0.576082
42	D	-0.881866	0.542665
42	E	-3.58518	0.083321
42	F	-2.99706	0.125255
42	G	NA	#VALUE!
42	H	-2.73462	0.150244
42	I	-4.28361	0.0513458
42	K	-2.75207	0.148438
42	L	-3.57034	0.0841822
42	M	-2.14605	0.225931
42	N	-3.08682	0.1177
42	P	-2.27025	0.207294
42	Q	-1.33335	0.396844
42	R	-3.4058	0.094352
42	S	-4.08163	0.0590619
42	T	-3.24379	0.105566
42	V	-3.03123	0.122324
42	W	-2.24628	0.210766
42	Y	-2.7145	0.152354
43	A	-1.7269	0.3021
43	C	-1.17082	0.444169
43	D	-3.47427	0.0899787
43	E	-1.87101	0.273381
43	F	-1.84879	0.277626
43	G	-2.37025	0.193412
43	H	-0.355265	0.781726
43	I	-2.22284	0.214219
43	K	NA	#VALUE!
43	L	-2.88132	0.135718
43	M	-0.201329	0.869749
43	N	-0.512923	0.700801
43	P	-2.50479	0.176191
43	Q	0.313417	1.24265
43	R	1.42143	2.67852
43	S	-0.913997	0.530713
43	T	-2.15803	0.224062
43	V	-0.826693	0.56382
43	W	-1.42754	0.371764
43	Y	-1.89555	0.268771
44	A	-3.16367	0.111594
44	C	-3.51257	0.0876214
44	D	-3.23779	0.106006
44	E	-3.91347	0.0663633
44	F	-2.75611	0.148022
44	G	-3.42442	0.0931423
44	H	-0.768781	0.586913
44	I	-3.42544	0.0930768
44	K	-1.92534	0.263279
44	L	-3.04462	0.121193
44	M	-2.94255	0.130078
44	N	-4.26567	0.0519883
44	P	-2.19173	0.218889
44	Q	NA	#VALUE!
44	R	-3.36715	0.0969142
44	S	-3.70011	0.0769409
44	T	-2.75415	0.148224
44	V	-3.60437	0.0822197
44	W	-3.2515	0.105003
44	Y	-2.25868	0.208962
45	A	-0.780991	0.581967
45	C	1.08123	2.11584
45	D	-2.83465	0.14018
45	E	-1.02641	0.490932
45	F	-2.67648	0.156422
45	G	1.00804	2.01118
45	H	-2.73152	0.150567
45	I	-2.32462	0.199627
45	K	-1.84013	0.279296
45	L	-3.56147	0.0847017
45	M	-2.06425	0.239111
45	N	0.235151	1.17703
45	P	-3.52156	0.0870775
45	Q	-1.21721	0.430115
45	R	-0.85881	0.551407
45	S	NA	#VALUE!
45	T	0.198791	1.14774
45	V	-0.624507	0.648642
45	W	-3.13086	0.114161
45	Y	-2.5821	0.166998
46	A	-1.24342	0.42237
46	C	-2.45115	0.182865
46	D	-3.02803	0.122595
46	E	-4.58105	0.0417797
46	F	0.479511	1.39427
46	G	-2.44462	0.183694
46	H	-3.84851	0.0694198
46	I	-3.69519	0.0772035
46	K	-3.28505	0.102589
46	L	NA	#VALUE!
46	M	0.668568	1.58949
46	N	-3.04104	0.121494
46	P	0.345348	1.27046
46	Q	-1.33846	0.395442
46	R	-3.80714	0.071439
46	S	-3.70113	0.0768864
46	T	-2.8223	0.141384
46	V	-2.54719	0.171088
46	W	-3.38742	0.0955618
46	Y	-3.09379	0.117133
47	A	0.46254	1.37797
47	C	0.587346	1.50248
47	D	-2.66744	0.157406
47	E	0.17526	1.12917
47	F	-2.82176	0.141438
47	G	-3.12568	0.114572
47	H	-0.256237	0.837269
47	I	-2.1659	0.222843
47	K	NA	#VALUE!
47	L	-1.52484	0.347519
47	M	0.210639	1.1572
47	N	0.405247	1.32432
47	P	-3.13404	0.113909
47	Q	0.110561	1.07965
47	R	2.33653	5.05086
47	S	0.220154	1.16486
47	T	0.309726	1.23947
47	V	0.160414	1.11761
47	W	-0.187936	0.877861
47	Y	0.185042	1.13685
48	A	-0.230524	0.852326
48	C	-2.81073	0.142523
48	D	-2.93722	0.130559
48	E	-3.66619	0.0787713
48	F	-2.47417	0.179971
48	G	-1.82828	0.2816
48	H	-0.85958	0.551113
48	I	-3.08548	0.117808
48	K	-2.44548	0.183584
48	L	-3.38766	0.0955459
48	M	-1.78848	0.289477
48	N	-3.20348	0.108557
48	P	-0.438961	0.737666
48	Q	NA	#VALUE!
48	R	0.145313	1.10597
48	S	-3.34969	0.0980942
48	T	-1.92259	0.26378
48	V	-2.95766	0.128723
48	W	-2.53719	0.172278
48	Y	-0.884734	0.541587
49	A	-1.43628	0.369518
49	C	-0.813816	0.568875
49	D	NA	#VALUE!
49	E	-0.166824	0.890801
49	F	-3.79941	0.0718228
49	G	-2.21764	0.214993
49	H	-0.204484	0.867849
49	I	-3.39771	0.094883
49	K	-2.92289	0.131863
49	L	-2.97096	0.127541
49	M	-2.97037	0.127593
49	N	0.153586	1.11233
49	P	-2.64566	0.1598
49	Q	-1.68652	0.310676
49	R	-3.20329	0.108571
49	S	-3.95138	0.0646421
49	T	-2.89164	0.13475
49	V	-2.34842	0.196361
49	W	-2.70608	0.153246
49	Y	-0.969441	0.510704
50	A	-1.73307	0.30081
50	C	-3.30647	0.101077
50	D	-2.89053	0.134854
50	E	-3.88977	0.0674624
50	F	-1.90862	0.266347
50	G	-0.695942	0.617306
50	H	-1.53214	0.345764
50	I	-3.21973	0.107341
50	K	-2.11527	0.230802
50	L	-2.73485	0.15022
50	M	-1.43452	0.369971
50	N	-2.97116	0.127524
50	P	NA	#VALUE!
50	Q	-0.347225	0.786095
50	R	-2.04995	0.241492
50	S	-5.84156	0.0174387
50	T	-0.0847807	0.942928
50	V	-0.326018	0.797735
50	W	-1.17597	0.442586
50	Y	-3.78789	0.0723987
51	A	1.05339	2.0754
51	C	0.539951	1.45392
51	D	NA	#VALUE!
51	E	0.115516	1.08336
51	F	-2.49334	0.177595
51	G	2.55056	5.8586
51	H	-2.207	0.216584
51	I	-3.02551	0.12281
51	K	-1.53213	0.345767
51	L	-1.79654	0.287863
51	M	0.413491	1.3319
51	N	0.85058	1.80323
51	P	-1.93605	0.26133
51	Q	1.25692	2.38985
51	R	1.11069	2.15949
51	S	1.56826	2.96547
51	T	-0.743923	0.597114
51	V	-1.60447	0.328856
51	W	0.278873	1.21325
51	Y	0.789991	1.72906
52	A	-3.27268	0.103473
52	C	-1.38042	0.384106
52	D	-3.37904	0.0961183
52	E	0.0944253	1.06764
52	F	-3.26061	0.104342
52	G	-3.09065	0.117387
52	H	-4.18836	0.0548502
52	I	-2.08877	0.235081
52	K	NA	#VALUE!
52	L	-1.89198	0.269437
52	M	-0.238332	0.847725
52	N	-2.52026	0.174312
52	P	-2.60019	0.164917
52	Q	-0.0907466	0.939037
52	R	1.13837	2.20132
52	S	-2.85768	0.13796
52	T	-1.374	0.385819
52	V	-1.89357	0.26914
52	W	-3.11322	0.115565
52	Y	-3.33753	0.0989245
53	A	-3.51811	0.087286
53	C	-0.378387	0.769297
53	D	-6.15497	0.0140337
53	E	-3.78854	0.0723662
53	F	NA	#VALUE!
53	G	-2.83876	0.139781
53	H	-3.4261	0.0930337
53	I	-3.31859	0.100231
53	K	-3.40702	0.0942724
53	L	0.102424	1.07358
53	M	-1.44903	0.366266
53	N	-2.60929	0.16388
53	P	-2.84961	0.138733
53	Q	-3.35414	0.097792
53	R	-4.10314	0.0581876
53	S	-3.98962	0.0629514
53	T	-3.28038	0.102922
53	V	-3.96688	0.0639515
53	W	-3.60041	0.0824456
53	Y	0.0194342	1.01356
54	A	NA	#VALUE!
54	C	0.972251	1.9619
54	D	-3.303	0.101321
54	E	-4.23594	0.0530706
54	F	-3.12525	0.114606
54	G	0.0685615	1.04867
54	H	-4.11689	0.0576359
54	I	1.24053	2.36285
54	K	-1.44604	0.367029
54	L	-2.92534	0.131639
54	M	1.77502	3.42244
54	N	1.5369	2.90169
54	P	-0.0205993	0.985823
54	Q	-0.440907	0.736671
54	R	-1.64769	0.319152
54	S	-0.380149	0.768358
54	T	1.99268	3.97974
54	V	0.61544	1.53202
54	W	-2.95585	0.128884
54	Y	-2.68695	0.155292
55	A	1.13996	2.20375
55	C	1.46977	2.76978
55	D	-2.78487	0.145101
55	E	-4.25881	0.0522359
55	F	-2.42982	0.185588
55	G	-2.68447	0.155559
55	H	-0.0942137	0.936783
55	I	-0.430164	0.742177
55	K	-0.155727	0.89768
55	L	0.779068	1.71602
55	M	-2.014	0.247585
55	N	NA	#VALUE!
55	P	-3.6807	0.0779828
55	Q	0.829732	1.77736
55	R	2.52625	5.76074
55	S	1.05092	2.07185
55	T	1.23661	2.35644
55	V	-0.405753	0.754842
55	W	-0.368062	0.774823
55	Y	1.47506	2.77996
56	A	-3.14025	0.11342
56	C	-3.34868	0.0981631
56	D	-4.4184	0.046766
56	E	-3.67215	0.0784462
56	F	-1.50177	0.35312
56	G	-3.05434	0.120379
56	H	-1.07646	0.47419
56	I	-1.89206	0.269421
56	K	-2.73692	0.150004
56	L	-0.646071	0.639018
56	M	-3.27061	0.103621
56	N	-3.63808	0.0803212
56	P	NA	#VALUE!
56	Q	-2.48909	0.178118
56	R	-3.9935	0.0627823
56	S	-3.44023	0.0921269
56	T	-1.40992	0.376332
56	V	-3.61664	0.0815235
56	W	-2.66219	0.157979
56	Y	-2.75825	0.147803
57	A	-1.47441	0.359881
57	C	-1.26585	0.415855
57	D	-3.79417	0.0720844
57	E	-4.68483	0.0388798
57	F	-1.32139	0.400149
57	G	-2.69127	0.154827
57	H	-3.4178	0.0935706
57	I	-0.092026	0.938204
57	K	-2.70368	0.153501
57	L	-1.25066	0.420257
57	M	-1.46086	0.363275
57	N	-3.04195	0.121418
57	P	-3.93617	0.0653274
57	Q	-1.07076	0.476069
57	R	-2.94407	0.129942
57	S	-2.27588	0.206487
57	T	-3.33944	0.0987932
57	V	NA	#VALUE!
57	W	-2.75784	0.147846
57	Y	-3.57279	0.0840396
58	A	-4.11428	0.0577403
58	C	-2.95715	0.128768
58	D	-3.79818	0.0718843
58	E	-4.56377	0.0422834
58	F	-3.30525	0.101163
58	G	-3.91192	0.0664345
58	H	-1.77272	0.292657
58	I	-0.472637	0.720646
58	K	NA	#VALUE!
58	L	0.479781	1.39453
58	M	-1.36824	0.387364
58	N	0.356771	1.28056
58	P	-3.3477	0.0982294
58	Q	-2.99739	0.125226
58	R	-3.35125	0.097988
58	S	-5.79997	0.0179488
58	T	-3.79108	0.0722388
58	V	-2.81575	0.142028
58	W	-3.01495	0.123711
58	Y	-3.87275	0.068263
59	A	-0.159891	0.895093
59	C	-3.19337	0.10932
59	D	NA	#VALUE!
59	E	0.43474	1.35167
59	F	-2.14892	0.225481
59	G	-3.50061	0.0883507
59	H	-2.01317	0.247728
59	I	-3.2699	0.103672
59	K	0.583375	1.49835
59	L	-2.83174	0.140463
59	M	-2.65695	0.158554
59	N	0.536601	1.45055
59	P	-1.52394	0.347735
59	Q	-1.81989	0.283243
59	R	0.816451	1.76107
59	S	-1.47639	0.359388
59	T	-0.306996	0.808323
59	V	-3.93163	0.065533
59	W	-2.64535	0.159834
59	Y	-1.59211	0.331685
60	A	-2.62564	0.162033
60	C	-2.22304	0.21419
60	D	-2.70412	0.153454
60	E	-4.72492	0.0378144
60	F	1.28762	2.44125
60	G	-3.13619	0.11374
60	H	-0.193728	0.874343
60	I	NA	#VALUE!
60	K	-2.54979	0.170779
60	L	2.25636	4.77784
60	M	0.540144	1.45412
60	N	-2.9443	0.129921
60	P	-4.16318	0.0558159
60	Q	-3.53526	0.086254
60	R	-3.47292	0.0900631
60	S	-0.38098	0.767916
60	T	0.829341	1.77687
60	V	-0.799986	0.574355
60	W	1.56292	2.9545
60	Y	-2.21473	0.215427
61	A	0.299384	1.23062
61	C	0.565471	1.47987
61	D	-3.51642	0.0873879
61	E	-2.54813	0.170977
61	F	NA	#VALUE!
61	G	-3.02073	0.123217
61	H	-2.04612	0.242135
61	I	-2.36117	0.194634
61	K	-4.19269	0.0546858
61	L	0.872896	1.83133
61	M	1.48526	2.79968
61	N	-2.74873	0.148781
61	P	-1.76175	0.29489
61	Q	-2.69808	0.154098
61	R	-1.6128	0.326963
61	S	-0.433163	0.740636
61	T	-0.0701228	0.952557
61	V	-1.64133	0.320561
61	W	1.74004	3.34045
61	Y	0.785202	1.72333
62	A	2.38359	5.21834
62	C	1.90686	3.74992
62	D	-2.11989	0.230065
62	E	-0.321357	0.800317
62	F	-0.263705	0.832946
62	G	1.71018	3.27201
62	H	0.562466	1.47679
62	I	-3.21676	0.107562
62	K	1.37258	2.58933
62	L	1.44878	2.72976
62	M	0.444423	1.36077
62	N	0.667482	1.5883
62	P	-1.95301	0.258277
62	Q	0.0988798	1.07094
62	R	1.03873	2.05442
62	S	1.86767	3.64942
62	T	NA	#VALUE!
62	V	-2.49521	0.177364
62	W	1.83407	3.56541
62	Y	1.99284	3.98021
63	A	-0.00362691	0.997489
63	C	-3.78524	0.072532
63	D	-0.483905	0.71504
63	E	NA	#VALUE!
63	F	-3.35106	0.098001
63	G	-2.86041	0.137699
63	H	-3.81463	0.0710693
63	I	-3.82354	0.0706315
63	K	-3.76361	0.0736278
63	L	-1.2773	0.412566
63	M	-3.04001	0.121581
63	N	-0.662837	0.631635
63	P	-3.12791	0.114395
63	Q	-2.90198	0.133788
63	R	-3.85282	0.0692128
63	S	-4.78882	0.0361761
63	T	-1.74351	0.298641
63	V	-3.87036	0.0683763
63	W	-2.80733	0.14286
63	Y	-3.46579	0.0905092
64	A	0.51421	1.42821
64	C	2.12723	4.36878
64	D	-2.42513	0.186193
64	E	-2.4921	0.177748
64	F	2.76541	6.7994
64	G	-1.34386	0.393964
64	H	-1.72354	0.302804
64	I	-1.30117	0.405798
64	K	-0.840084	0.558611
64	L	0.477422	1.39225
64	M	NA	#VALUE!
64	N	-0.118556	0.921109
64	P	-2.58877	0.166228
64	Q	-1.57219	0.336297
64	R	-2.82578	0.141044
64	S	-0.712363	0.61032
64	T	0.569857	1.48438
64	V	-2.81178	0.142419
64	W	0.152392	1.11141
64	Y	1.88698	3.6986
65	A	NA	#VALUE!
65	C	1.11748	2.16968
65	D	-2.08959	0.234948
65	E	-3.53168	0.0864685
65	F	-2.41132	0.187983
65	G	-0.595416	0.661854
65	H	-3.24597	0.105406
65	I	-3.42289	0.0932414
65	K	-2.62401	0.162216
65	L	-2.54723	0.171083
65	M	1.53012	2.8881
65	N	-1.46274	0.362802
65	P	-0.298488	0.813104
65	Q	0.122883	1.08891
65	R	-3.96145	0.0641927
65	S	1.39119	2.62295
65	T	-1.28238	0.411115
65	V	0.401384	1.32077
65	W	-1.11162	0.462774
65	Y	-0.82706	0.563677
66	A	NA	#VALUE!
66	C	1.67282	3.18836
66	D	-2.26135	0.208576
66	E	-0.516741	0.698949
66	F	-3.13781	0.113612
66	G	-0.313963	0.804429
66	H	-3.63733	0.0803626
66	I	-2.9215	0.13199
66	K	-2.44368	0.183814
66	L	-0.995479	0.501569
66	M	1.52546	2.87878
66	N	-3.38569	0.0956763
66	P	0.751471	1.68351
66	Q	-4.10855	0.0579701
66	R	-3.67501	0.0782911
66	S	-2.16329	0.223247
66	T	0.991664	1.98848
66	V	0.419262	1.33724
66	W	-2.59564	0.165437
66	Y	-3.52415	0.0869212
67	A	-0.462548	0.725704
67	C	-2.7886	0.144727
67	D	-3.29984	0.101543
67	E	-3.38203	0.0959195
67	F	-1.96718	0.255752
67	G	-2.99624	0.125327
67	H	-0.39516	0.760405
67	I	-0.509082	0.702669
67	K	-2.12686	0.228956
67	L	-3.03732	0.121808
67	M	-3.20394	0.108522
67	N	-3.08163	0.118123
67	P	NA	#VALUE!
67	Q	-3.64968	0.0796775
67	R	-0.399326	0.758212
67	S	-2.72204	0.15156
67	T	-3.30671	0.10106
67	V	-4.41729	0.0468018
67	W	-2.85563	0.138156
67	Y	-3.08768	0.11763
68	A	-4.45381	0.0456322
68	C	-3.0836	0.117962
68	D	-4.02932	0.0612427
68	E	-1.94123	0.260395
68	F	0.10431	1.07498
68	G	-2.95025	0.129385
68	H	-2.70263	0.153613
68	I	-1.10129	0.466098
68	K	-0.440258	0.737003
68	L	NA	#VALUE!
68	M	-3.47035	0.0902237
68	N	-4.2057	0.0541947
68	P	-1.79551	0.288069
68	Q	-4.03408	0.0610409
68	R	-4.6526	0.0397584
68	S	-3.11702	0.115261
68	T	-3.11165	0.115691
68	V	-4.10752	0.0580115
68	W	-2.9983	0.125147
68	Y	-3.00869	0.124249
69	A	0.581942	1.49686
69	C	1.44826	2.72878
69	D	-1.08743	0.470599
69	E	0.0484983	1.03419
69	F	-1.217	0.430176
69	G	-0.246239	0.843091
69	H	0.493209	1.40757
69	I	-0.389803	0.763234
69	K	NA	#VALUE!
69	L	-0.0253649	0.982572
69	M	-0.0271149	0.981381
69	N	1.01087	2.01513
69	P	-2.85693	0.138031
69	Q	-0.610773	0.654846
69	R	2.22878	4.68738
69	S	0.357698	1.28138
69	T	-0.34928	0.784976
69	V	-0.993362	0.502306
69	W	-2.55237	0.170474
69	Y	-1.51896	0.348936
70	A	-2.46597	0.180996
70	C	-2.45159	0.18281
70	D	-4.36507	0.0485268
70	E	-4.03895	0.0608353
70	F	-1.90842	0.266384
70	G	-2.94879	0.129516
70	H	0.128108	1.09286
70	I	-2.61667	0.163043
70	K	-4.095	0.0585169
70	L	-2.86908	0.136874
70	M	-3.45908	0.090931
70	N	-2.96089	0.128435
70	P	-4.62405	0.0405529
70	Q	-3.72443	0.0756543
70	R	-2.81576	0.142027
70	S	NA	#VALUE!
70	T	-2.86999	0.136788
70	V	-3.35505	0.0977305
70	W	-2.9756	0.127132
70	Y	-2.65606	0.158652
71	A	-3.05885	0.120004
71	C	-2.39039	0.190731
71	D	-3.17877	0.110432
71	E	-4.40306	0.0472659
71	F	-3.79977	0.0718051
71	G	-3.26361	0.104125
71	H	-4.01297	0.0619407
71	I	-3.53835	0.0860697
71	K	-3.04753	0.120949
71	L	-2.80132	0.143456
71	M	-2.91111	0.132944
71	N	-1.78985	0.289202
71	P	NA	#VALUE!
71	Q	-4.33341	0.0496036
71	R	-5.63341	0.0201453
71	S	-4.09636	0.0584619
71	T	-5.51733	0.0218333
71	V	-3.81787	0.0709096
71	W	-3.25308	0.104888
71	Y	-3.3626	0.0972202
72	A	-1.46741	0.36163
72	C	-0.444111	0.735037
72	D	-2.73541	0.150162
72	E	-6.06801	0.0149055
72	F	-2.14774	0.225666
72	G	-2.65219	0.159078
72	H	-3.52322	0.0869773
72	I	-0.406256	0.754579
72	K	-2.97004	0.127623
72	L	-0.549746	0.68314
72	M	-2.75585	0.148049
72	N	1.6828	3.21051
72	P	-3.6579	0.0792252
72	Q	-3.08263	0.118041
72	R	-3.54477	0.0856876
72	S	NA	#VALUE!
72	T	0.85631	1.8104
72	V	-3.24466	0.105502
72	W	-1.88869	0.270052
72	Y	-3.31641	0.100383
73	A	NA	#VALUE!
73	C	0.0905993	1.06481
73	D	-0.433634	0.740394
73	E	-5.72911	0.0188523
73	F	-1.4907	0.355839
73	G	-0.0238482	0.983606
73	H	-2.57211	0.168158
73	I	-3.15708	0.112105
73	K	-2.95258	0.129177
73	L	-0.746633	0.595993
73	M	-3.23075	0.106524
73	N	-3.37115	0.0966456
73	P	0.0539986	1.03814
73	Q	-2.94711	0.129668
73	R	-3.99724	0.0626195
73	S	-0.929473	0.52505
73	T	-5.26628	0.0259832
73	V	0.146166	1.10662
73	W	-2.29723	0.203453
73	Y	-3.06902	0.11916
74	A	-0.061105	0.95853
74	C	-2.84753	0.138934
74	D	-0.323209	0.79929
74	E	NA	#VALUE!
74	F	-3.58018	0.0836101
74	G	-1.65832	0.316808
74	H	-3.41547	0.093722
74	I	-3.9396	0.0651721
74	K	-1.68884	0.310177
74	L	-3.07897	0.118342
74	M	-2.98519	0.12629
74	N	-3.44306	0.0919465
74	P	-2.62415	0.1622
74	Q	-2.77615	0.145981
74	R	-4.03912	0.0608282
74	S	-5.23785	0.0265003
74	T	-2.99317	0.125593
74	V	-3.21132	0.107968
74	W	-2.76981	0.146624
74	Y	-2.51822	0.174558
75	A	NA	#VALUE!
75	C	-0.622271	0.649647
75	D	-1.41593	0.374767
75	E	0.0137134	1.00955
75	F	-2.50578	0.17607
75	G	-1.4399	0.368592
75	H	-1.07248	0.475499
75	I	-4.25475	0.0523831
75	K	-0.166336	0.891103
75	L	-2.38319	0.191684
75	M	0.787455	1.72603
75	N	-1.75633	0.296001
75	P	-0.537923	0.688762
75	Q	1.39857	2.63641
75	R	-0.383468	0.766592
75	S	1.69056	3.22783
75	T	0.30131	1.23226
75	V	-0.701445	0.614956
75	W	-2.64276	0.160122
75	Y	-1.65071	0.318483
76	A	-0.635818	0.643576
76	C	NA	#VALUE!
76	D	-0.78991	0.57838
76	E	-3.75589	0.0740225
76	F	-2.63876	0.160566
76	G	-3.29565	0.101838
76	H	-4.67453	0.0391587
76	I	-2.26599	0.207907
76	K	-3.03173	0.122281
76	L	-2.29325	0.204016
76	M	-0.27512	0.826381
76	N	-3.80036	0.0717758
76	P	-2.73549	0.150154
76	Q	-3.2759	0.103242
76	R	-0.138324	0.908574
76	S	-2.64758	0.159588
76	T	-2.88027	0.135816
76	V	-0.746272	0.596142
76	W	0.0983093	1.07052
76	Y	-3.26872	0.103757
77	A	-0.197643	0.871974
77	C	-1.12347	0.458989
77	D	0.14474	1.10553
77	E	-3.93054	0.0655826
77	F	-3.26134	0.104289
77	G	NA	#VALUE!
77	H	-2.86644	0.137125
77	I	-2.54673	0.171143
77	K	-3.47422	0.0899817
77	L	-2.80408	0.143182
77	M	-2.70156	0.153727
77	N	-4.02024	0.0616293
77	P	-2.60785	0.164044
77	Q	-2.5707	0.168322
77	R	-0.489139	0.71245
77	S	-3.4551	0.0911826
77	T	-2.66734	0.157417
77	V	-2.52374	0.173892
77	W	-0.698229	0.616328
77	Y	-3.89048	0.0674294
78	A	-4.21089	0.0540003
78	C	-1.37872	0.384561
78	D	-2.31423	0.20107
78	E	-3.04727	0.120971
78	F	0.875178	1.83423
78	G	-2.60491	0.164378
78	H	0.170124	1.12516
78	I	-3.08441	0.117896
78	K	-2.79294	0.144292
78	L	0.573874	1.48852
78	M	1.06508	2.09229
78	N	-0.166035	0.891289
78	P	-2.86421	0.137337
78	Q	-0.733512	0.601438
78	R	-3.87854	0.0679895
78	S	-0.159347	0.895431
78	T	-2.56387	0.169121
78	V	-2.48271	0.178908
78	W	-3.71911	0.0759339
78	Y	NA	#VALUE!
79	A	-2.70125	0.15376
79	C	-2.89441	0.134491
79	D	-2.85039	0.138659
79	E	-4.07024	0.0595301
79	F	-2.91149	0.132909
79	G	0.1735	1.12779
79	H	-3.24455	0.10551
79	I	-0.657022	0.634186
79	K	-2.9634	0.128212
79	L	-3.24396	0.105553
79	M	-2.96423	0.128138
79	N	-0.00946076	0.993464
79	P	-2.94419	0.12993
79	Q	-3.55048	0.0853491
79	R	-2.12151	0.229806
79	S	NA	#VALUE!
79	T	-0.428862	0.742848
79	V	-3.2576	0.10456
79	W	-2.43903	0.184407
79	Y	-2.96972	0.127651
80	A	-1.03785	0.487054
80	C	-4.03936	0.060818
80	D	NA	#VALUE!
80	E	-0.340098	0.789987
80	F	-3.59973	0.0824845
80	G	0.568241	1.48272
80	H	-0.131487	0.91289
80	I	-0.471873	0.721028
80	K	-2.50435	0.176245
80	L	-3.62511	0.0810464
80	M	-2.6042	0.164459
80	N	-0.010008	0.993087
80	P	-2.39506	0.190114
80	Q	-3.12805	0.114383
80	R	-0.0848418	0.942888
80	S	-3.04468	0.121188
80	T	-3.10744	0.116029
80	V	-2.50386	0.176304
80	W	-2.79262	0.144323
80	Y	-0.653143	0.635893
81	A	-3.52779	0.0867023
81	C	-3.19697	0.109048
81	D	-3.48475	0.0893275
81	E	-2.86671	0.137099
81	F	-3.62028	0.0813183
81	G	-3.30635	0.101085
81	H	-2.75998	0.147627
81	I	-1.6298	0.323134
81	K	-3.24524	0.10546
81	L	-2.70187	0.153694
81	M	-2.99597	0.12535
81	N	-2.62365	0.162256
81	P	-2.4031	0.189058
81	Q	-5.17879	0.0276077
81	R	NA	#VALUE!
81	S	-3.5653	0.084477
81	T	-2.77791	0.145803
81	V	-2.08319	0.235992
81	W	0.173752	1.12799
81	Y	-3.19133	0.109475
82	A	-2.33102	0.198744
82	C	0.963089	1.94948
82	D	-2.67983	0.15606
82	E	-3.35927	0.097445
82	F	-4.24128	0.0528746
82	G	-3.25905	0.104455
82	H	-3.23418	0.106271
82	I	0.805238	1.74743
82	K	-2.86522	0.137241
82	L	-0.989382	0.503694
82	M	0.0667956	1.04739
82	N	-4.53678	0.0430817
82	P	-3.28249	0.102772
82	Q	-2.69361	0.154576
82	R	-3.34255	0.0985806
82	S	-1.75385	0.29651
82	T	-2.34417	0.19694
82	V	NA	#VALUE!
82	W	-0.370233	0.773657
82	Y	-3.07645	0.118548
83	A	NA	#VALUE!
83	C	-3.13121	0.114133
83	D	-2.73093	0.150629
83	E	0.281954	1.21584
83	F	-3.46342	0.0906582
83	G	-2.27883	0.206065
83	H	-0.285672	0.820359
83	I	-4.49872	0.0442335
83	K	-2.60555	0.164305
83	L	-3.90387	0.0668063
83	M	-2.90094	0.133884
83	N	-3.17145	0.110994
83	P	-2.62364	0.162258
83	Q	-2.2916	0.204249
83	R	-2.76205	0.147414
83	S	-2.52088	0.174236
83	T	0.154678	1.11317
83	V	-3.11606	0.115338
83	W	-1.52687	0.347029
83	Y	-2.85989	0.137748
84	A	-2.58317	0.166874
84	C	-2.88117	0.135732
84	D	-4.53863	0.0430265
84	E	-0.208811	0.86525
84	F	-2.74145	0.149535
84	G	-3.99343	0.0627852
84	H	0.0775371	1.05522
84	I	-3.1377	0.113621
84	K	-0.759763	0.590593
84	L	-0.22373	0.856349
84	M	-3.98549	0.0631316
84	N	-2.97561	0.127131
84	P	-0.264588	0.832437
84	Q	NA	#VALUE!
84	R	-4.1615	0.0558811
84	S	-4.62185	0.0406147
84	T	-2.53335	0.172737
84	V	-3.08719	0.117669
84	W	-3.12025	0.115004
84	Y	-3.11344	0.115548
85	A	-3.76038	0.0737926
85	C	-2.25807	0.209052
85	D	-2.65655	0.158599
85	E	-3.02592	0.122774
85	F	1.00928	2.01291
85	G	-3.94214	0.0650574
85	H	-2.75964	0.147661
85	I	-1.1174	0.460922
85	K	-3.03971	0.121606
85	L	NA	#VALUE!
85	M	-2.81904	0.141704
85	N	-0.069886	0.952713
85	P	-1.75569	0.296132
85	Q	-2.97507	0.127179
85	R	-4.12827	0.0571829
85	S	-4.73336	0.0375938
85	T	-2.8009	0.143498
85	V	-2.85244	0.138462
85	W	-2.5455	0.171289
85	Y	-2.98658	0.126168
86	A	-3.67923	0.0780624
86	C	-2.80922	0.142673
86	D	-4.39347	0.0475809
86	E	-3.69081	0.0774384
86	F	-3.88026	0.0679089
86	G	-2.58881	0.166222
86	H	-3.59151	0.0829562
86	I	0.271824	1.20733
86	K	-4.47026	0.0451148
86	L	-2.54795	0.170998
86	M	-2.88757	0.135131
86	N	-0.952125	0.51687
86	P	-0.896632	0.537139
86	Q	-1.21363	0.431184
86	R	-4.49151	0.044455
86	S	-2.3079	0.201955
86	T	NA	#VALUE!
86	V	-3.16459	0.111523
86	W	-2.53788	0.172195
86	Y	-0.104189	0.930328
87	A	-2.73752	0.149943
87	C	-3.04447	0.121206
87	D	-2.76582	0.14703
87	E	-2.57084	0.168306
87	F	-2.70372	0.153497
87	G	-2.36266	0.194432
87	H	-2.44645	0.183461
87	I	NA	#VALUE!
87	K	-3.44793	0.0916366
87	L	-3.54373	0.0857495
87	M	0.128087	1.09284
87	N	-3.18516	0.109944
87	P	-2.46041	0.181695
87	Q	-3.42139	0.0933384
87	R	-3.24719	0.105317
87	S	-2.90137	0.133845
87	T	-2.99711	0.125251
87	V	-4.09539	0.0585013
87	W	0.555062	1.46923
87	Y	-1.07883	0.473412
88	A	-3.85329	0.0691902
88	C	-0.975231	0.508659
88	D	0.163303	1.11985
88	E	-3.81522	0.0710404
88	F	-3.07288	0.118842
88	G	NA	#VALUE!
88	H	-3.10445	0.11627
88	I	-3.72475	0.0756375
88	K	-3.24946	0.105152
88	L	-3.43271	0.0926086
88	M	-2.96233	0.128307
88	N	-2.96658	0.127929
88	P	-3.13795	0.113601
88	Q	-2.86574	0.137191
88	R	-2.97128	0.127514
88	S	-3.63166	0.0806794
88	T	-2.86603	0.137164
88	V	-1.04175	0.485738
88	W	-0.964084	0.512604
88	Y	-3.12138	0.114913
89	A	-3.24656	0.105363
89	C	-2.73927	0.14976
89	D	-2.84426	0.139249
89	E	-4.111	0.0578716
89	F	-3.11514	0.115412
89	G	-2.60304	0.164591
89	H	-0.31695	0.802765
89	I	-3.26719	0.103867
89	K	-1.20339	0.434255
89	L	-2.60063	0.164867
89	M	-2.76736	0.146873
89	N	NA	#VALUE!
89	P	-2.23658	0.212189
89	Q	-3.12297	0.114787
89	R	-3.57354	0.0839958
89	S	-2.15754	0.224138
89	T	-2.15538	0.224473
89	V	-2.78984	0.144602
89	W	-2.3672	0.193822
89	Y	-3.42494	0.0931088
90	A	-1.65626	0.31726
90	C	-2.07721	0.236972
90	D	-4.25438	0.0523966
90	E	-2.60347	0.164542
90	F	-0.926323	0.526198
90	G	-2.83592	0.140057
90	H	-3.59091	0.0829905
90	I	-2.99155	0.125734
90	K	-2.89037	0.134869
90	L	-3.1718	0.110967
90	M	-2.8059	0.143001
90	N	-2.78026	0.145566
90	P	0.629779	1.54733
90	Q	-3.05061	0.120691
90	R	-3.98946	0.0629584
90	S	NA	#VALUE!
90	T	1.12954	2.18788
90	V	-2.4501	0.182998
90	W	-2.13005	0.228449
90	Y	-1.37369	0.385903
91	A	0.640416	1.55878
91	C	-2.14823	0.22559
91	D	-2.11799	0.230367
91	E	-4.72542	0.0378013
91	F	-2.99582	0.125363
91	G	-3.33441	0.0991386
91	H	-3.66498	0.0788373
91	I	0.0879013	1.06282
91	K	-2.50022	0.17675
91	L	-3.12289	0.114793
91	M	-2.4796	0.179295
91	N	-1.75383	0.296513
91	P	-3.11973	0.115045
91	Q	-3.01329	0.123854
91	R	-2.97519	0.127168
91	S	0.548743	1.46281
91	T	NA	#VALUE!
91	V	-2.6534	0.158945
91	W	-3.12455	0.114662
91	Y	-0.835158	0.560522
92	A	-3.10241	0.116435
92	C	-1.07529	0.474575
92	D	-3.96138	0.0641957
92	E	-5.23844	0.0264895
92	F	0.408892	1.32767
92	G	-2.13521	0.227634
92	H	-0.810963	0.570001
92	I	NA	#VALUE!
92	K	-2.20341	0.217123
92	L	-0.960191	0.513989
92	M	-0.070208	0.952501
92	N	0.0302109	1.02116
92	P	-2.70737	0.153109
92	Q	-2.86716	0.137056
92	R	-3.5676	0.0843423
92	S	0.302688	1.23344
92	T	-2.76484	0.147129
92	V	0.920384	1.89262
92	W	-2.99474	0.125457
92	Y	-2.90799	0.133231
93	A	-2.48438	0.178701
93	C	-3.65764	0.0792394
93	D	-1.62905	0.323301
93	E	-3.75172	0.074237
93	F	-2.91551	0.132539
93	G	-2.89788	0.134168
93	H	-1.33275	0.397012
93	I	-2.81815	0.141792
93	K	-3.62933	0.0808097
93	L	-2.95708	0.128774
93	M	-2.80586	0.143005
93	N	-0.779748	0.582469
93	P	-2.71445	0.152359
93	Q	-2.97726	0.126986
93	R	-3.31909	0.100197
93	S	-4.81943	0.0354167
93	T	NA	#VALUE!
93	V	-3.50839	0.0878756
93	W	-2.1397	0.226926
93	Y	-3.13622	0.113737
94	A	-1.77531	0.292132
94	C	-2.16746	0.222602
94	D	-4.18831	0.0548519
94	E	-4.36823	0.0484207
94	F	-3.78665	0.072461
94	G	-3.04219	0.121397
94	H	-4.32723	0.0498166
94	I	-2.91133	0.132924
94	K	-1.64275	0.320245
94	L	-2.66492	0.157681
94	M	0.149828	1.10944
94	N	-2.13617	0.227484
94	P	-0.133425	0.911665
94	Q	-2.49887	0.176916
94	R	-3.50552	0.0880505
94	S	-0.0853397	0.942563
94	T	NA	#VALUE!
94	V	-2.93727	0.130555
94	W	-3.01846	0.12341
94	Y	-0.736996	0.599988
95	A	-3.46586	0.0905049
95	C	-2.78193	0.145397
95	D	-3.18234	0.110159
95	E	-0.301156	0.811602
95	F	-3.38891	0.0954634
95	G	-3.2113	0.10797
95	H	-0.287274	0.819449
95	I	-4.19645	0.0545434
95	K	0.183365	1.13553
95	L	-3.26765	0.103834
95	M	-3.26846	0.103776
95	N	-3.75045	0.074302
95	P	-3.56535	0.084474
95	Q	NA	#VALUE!
95	R	-4.15565	0.0561078
95	S	-3.45627	0.0911085
95	T	-2.50179	0.176558
95	V	-2.88793	0.135097
95	W	-2.50227	0.176499
95	Y	-3.8181	0.0708988
96	A	-0.0817989	0.944879
96	C	-3.44145	0.0920494
96	D	-1.27538	0.413118
96	E	NA	#VALUE!
96	F	-2.90417	0.133585
96	G	0.224447	1.16833
96	H	-3.30951	0.100864
96	I	-2.44083	0.184178
96	K	-0.171188	0.888111
96	L	-2.96546	0.128029
96	M	-2.87795	0.136035
96	N	-4.57849	0.0418541
96	P	-2.2407	0.211584
96	Q	-2.74819	0.148838
96	R	-2.3656	0.194037
96	S	-3.45346	0.091286
96	T	-2.38489	0.19146
96	V	-4.11165	0.0578457
96	W	-2.67421	0.156668
96	Y	-3.39173	0.0952772
97	A	NA	#VALUE!
97	C	-1.14668	0.451663
97	D	-3.52363	0.0869526
97	E	-2.26545	0.207985
97	F	-3.79707	0.0719394
97	G	-2.03235	0.244456
97	H	-4.39977	0.0473736
97	I	-3.72855	0.0754386
97	K	-2.04191	0.242842
97	L	-2.92128	0.13201
97	M	-3.23034	0.106555
97	N	-3.68284	0.0778673
97	P	-3.43639	0.092373
97	Q	-0.319578	0.801304
97	R	-5.56254	0.0211597
97	S	-5.22334	0.0267682
97	T	-4.50329	0.0440936
97	V	-3.37839	0.0961623
97	W	-2.68323	0.155693
97	Y	-4.39508	0.047528
98	A	NA	#VALUE!
98	C	-2.81472	0.14213
98	D	-3.69057	0.0774513
98	E	-4.40927	0.0470628
98	F	-2.60047	0.164885
98	G	-3.04602	0.121076
98	H	-2.28174	0.205649
98	I	-2.86226	0.137523
98	K	0.145984	1.10648
98	L	-4.63979	0.0401128
98	M	-2.59747	0.165228
98	N	-4.49637	0.0443055
98	P	-2.05088	0.241337
98	Q	-0.256137	0.837327
98	R	-2.29951	0.203131
98	S	-3.94315	0.0650118
98	T	-4.14991	0.0563316
98	V	-2.46964	0.180536
98	W	-2.3378	0.197811
98	Y	-2.85883	0.13785
99	A	-3.31561	0.100439
99	C	-3.96979	0.0638227
99	D	-3.30472	0.1012
99	E	-4.19497	0.0545996
99	F	-3.68776	0.0776023
99	G	-3.28619	0.102508
99	H	0.0844724	1.0603
99	I	-3.03851	0.121707
99	K	-1.06089	0.479337
99	L	-3.49546	0.0886668
99	M	-3.28764	0.102405
99	N	NA	#VALUE!
99	P	-1.91703	0.264798
99	Q	-3.19641	0.10909
99	R	-4.19109	0.0547465
99	S	-4.20027	0.0543994
99	T	-3.15465	0.112294
99	V	-4.15075	0.0562988
99	W	-2.3354	0.198141
99	Y	-2.85675	0.138048
100	A	-3.73553	0.0750748
100	C	-3.16779	0.111276
100	D	-2.52191	0.174113
100	E	-4.27601	0.0516172
100	F	-0.48978	0.712134
100	G	-2.96379	0.128177
100	H	-0.268915	0.829943
100	I	NA	#VALUE!
100	K	-3.92492	0.0658387
100	L	-3.4982	0.0884985
100	M	0.68059	1.60279
100	N	-3.40673	0.0942915
100	P	-3.82291	0.0706627
100	Q	-2.78144	0.145447
100	R	-2.909	0.133138
100	S	-3.58653	0.0832429
100	T	-1.93903	0.260792
100	V	-3.3847	0.0957421
100	W	-2.39599	0.189992
[truncated: 41,861 more rows]

## Sheet: Fig2_WTNormalized
hgvs	Enrich2_Score	Relative_Enrichment
p.(577_1AAdel)	-5.02124	0.0307933
p.(577_2AAdel)	-6.77426	0.00913576
p.(577_3AAdel)	-5.09387	0.0292814
p.(577A)	-4.06819	0.0596145
p.(577C)	-5.49324	0.0222009
p.(577D)	-5.67462	0.019578
p.(577E)	-5.37123	0.0241601
p.(577F)	-5.1615	0.0279404
p.(577G)	-5.05924	0.0299929
p.(577H)	-5.22591	0.0267206
p.(577handle)	-4.96004	0.0321277
p.(577K)	-1.85483	0.276465
p.(577L)	-2.11405	0.230998
p.(577M)	-0.752587	0.593538
p.(577N)	-5.22858	0.0266711
p.(577P)	-4.38899	0.047729
p.(577Q)	-4.40211	0.0472968
p.(577R)	-2.36681	0.193874
p.(577S)	-4.70227	0.0384127
p.(577T)	-1.72862	0.30174
p.(577V)	1.06286	2.08907
p.(577W)	-3.30413	0.101241
p.(577Y)	-3.21165	0.107943
p.(578_1AAdel)	-4.26444	0.0520327
p.(578_2AAdel)	-2.11684	0.230552
p.(578_3AAdel)	-4.28824	0.0511814
p.(578A)	-3.42671	0.0929949
p.(578C)	-6.21383	0.0134726
p.(578D)	-4.61055	0.0409341
p.(578E)	-1.29806	0.406674
p.(578F)	-5.8688	0.0171125
p.(578H)	-5.20444	0.0271211
p.(578handle)	-6.43409	0.011565
p.(578I)	-5.18517	0.0274857
p.(578K)	-5.53882	0.0215104
p.(578L)	-4.27107	0.0517941
p.(578M)	-5.95691	0.0160987
p.(578N)	-5.0357	0.0304862
p.(578P)	-4.69742	0.0385422
p.(578Q)	-4.68382	0.0389072
p.(578R)	-1.16148	0.447054
p.(578S)	-3.9567	0.0644043
p.(578T)	-5.03708	0.0304571
p.(578V)	-2.04488	0.242343
p.(578W)	-2.27991	0.205911
p.(578Y)	-4.74778	0.0372201
p.(579_1AAdel)	3.53861	11.6206
p.(579_2AAdel)	-0.538158	0.68865
p.(579_3AAdel)	-4.62689	0.0404731
p.(579A)	3.21074	9.25823
p.(579C)	2.91432	7.53874
p.(579E)	1.7102	3.27207
p.(579F)	1.53263	2.89313
p.(579G)	-0.181325	0.881893
p.(579H)	3.60549	12.172
p.(579handle)	-5.29726	0.0254311
p.(579I)	-0.906498	0.533479
p.(579K)	2.73193	6.64344
p.(579L)	1.55846	2.94539
p.(579M)	2.74898	6.72242
p.(579N)	3.33963	10.1235
p.(579P)	-4.16308	0.0558196
p.(579Q)	2.70613	6.52569
p.(579R)	2.86734	7.29719
p.(579S)	3.05715	8.32325
p.(579T)	2.36885	5.16531
p.(579V)	0.777696	1.71439
p.(579W)	-0.144532	0.904673
p.(579Y)	1.60217	3.03599
p.(580_1AAdel)	1.21856	2.32714
p.(580_2AAdel)	-2.5369	0.172312
p.(580_3AAdel)	-6.37621	0.0120385
p.(580A)	-0.441755	0.736239
p.(580C)	1.12335	2.17853
p.(580D)	-4.14653	0.0564636
p.(580E)	-4.4488	0.0457907
p.(580F)	0.110923	1.07992
p.(580G)	-0.987202	0.504455
p.(580H)	-0.686772	0.621242
p.(580handle)	-6.2122	0.0134878
p.(580I)	-1.22594	0.427519
p.(580K)	-3.31648	0.100378
p.(580L)	-4.31937	0.0500889
p.(580M)	-3.62888	0.080835
p.(580N)	-1.40548	0.377493
p.(580P)	-2.43996	0.184289
p.(580Q)	-1.044	0.484982
p.(580R)	-1.19092	0.438024
p.(580T)	1.24117	2.36391
p.(580V)	0.863355	1.81926
p.(580W)	-1.2473	0.421237
p.(580Y)	2.64104	6.23781
p.(581_1AAdel)	-1.45745	0.364137
p.(581_2AAdel)	-2.54264	0.171629
p.(581_3AAdel)	-6.36081	0.0121676
p.(581A)	0.469257	1.3844
p.(581C)	0.331146	1.25801
p.(581D)	-1.35049	0.39216
p.(581E)	-0.986473	0.50471
p.(581F)	1.80985	3.50606
p.(581G)	-0.248392	0.841834
p.(581H)	0.396177	1.31602
p.(581handle)	-5.55481	0.0212733
p.(581I)	1.1827	2.27002
p.(581K)	1.08497	2.12132
p.(581L)	1.4074	2.65258
p.(581M)	1.32124	2.49882
p.(581N)	-0.227869	0.853895
p.(581P)	-3.45377	0.0912668
p.(581Q)	-0.0881679	0.940717
p.(581R)	0.666433	1.58714
p.(581S)	-0.338672	0.790769
p.(581T)	0.54011	1.45408
p.(581W)	1.57722	2.98394
p.(581Y)	0.681404	1.6037
p.(582_1AAdel)	-2.55107	0.170628
p.(582_2AAdel)	-5.02763	0.0306573
p.(582_3AAdel)	-6.46671	0.0113064
p.(582A)	1.86719	3.64822
p.(582C)	2.12636	4.36616
p.(582D)	-1.94773	0.259223
p.(582E)	-0.786396	0.579791
p.(582F)	-4.35361	0.0489138
p.(582G)	1.42619	2.68737
p.(582H)	1.90079	3.73418
p.(582handle)	-6.29674	0.0127202
p.(582I)	-0.574967	0.671302
p.(582K)	3.50047	11.3174
p.(582L)	2.92648	7.60254
p.(582M)	0.0980456	1.07032
p.(582N)	1.36082	2.56831
p.(582P)	0.0215624	1.01506
p.(582Q)	0.102127	1.07335
p.(582R)	2.76583	6.8014
p.(582T)	0.728409	1.65681
p.(582V)	-0.962088	0.513313
p.(582W)	-1.01655	0.494296
p.(582Y)	2.04997	4.14098
p.(583_1AAdel)	-4.87489	0.0340809
p.(583_2AAdel)	-6.33567	0.0123815
p.(583_3AAdel)	-3.53676	0.0861645
p.(583A)	-2.02422	0.245838
p.(583C)	-1.37024	0.386826
p.(583D)	-3.58549	0.0833031
p.(583E)	-2.87167	0.136629
p.(583F)	-1.69383	0.309106
p.(583G)	-1.10586	0.464626
p.(583H)	0.640315	1.55867
p.(583handle)	-4.60684	0.0410396
p.(583I)	-1.03659	0.487479
p.(583K)	0.868599	1.82589
p.(583L)	-1.32121	0.400199
p.(583M)	-1.56702	0.337504
p.(583N)	-1.55161	0.341129
p.(583P)	-3.97715	0.0634979
p.(583Q)	-0.771413	0.585844
p.(583S)	-1.45261	0.36536
p.(583T)	-1.53059	0.346135
p.(583V)	-1.15091	0.45034
p.(583W)	-1.26081	0.417311
p.(583Y)	-0.206598	0.866578
p.(584_1AAdel)	-2.11316	0.231141
p.(584_2AAdel)	0.675733	1.59741
p.(584_3AAdel)	-1.36717	0.38765
p.(584C)	1.6088	3.04999
p.(584D)	-2.43491	0.184935
p.(584E)	-1.49576	0.354595
p.(584F)	-1.11507	0.461668
p.(584G)	0.264193	1.20096
p.(584H)	1.34638	2.54274
p.(584handle)	-6.1977	0.0136241
p.(584I)	2.37762	5.19677
p.(584K)	0.877528	1.83722
p.(584L)	3.04615	8.26006
p.(584M)	2.26999	4.82319
p.(584N)	-0.135507	0.91035
p.(584P)	-1.55036	0.341424
p.(584Q)	0.592095	1.50743
p.(584R)	1.70259	3.25485
p.(584S)	-0.0260882	0.98208
p.(584T)	0.866392	1.8231
p.(584V)	1.66293	3.16659
p.(584W)	-5.48215	0.0223722
p.(584Y)	-1.46252	0.36286
p.(585_1AAdel)	0.537441	1.4514
p.(585_2AAdel)	-0.712018	0.610466
p.(585_3AAdel)	-4.98066	0.0316717
p.(585A)	0.101085	1.07258
p.(585C)	0.548091	1.46215
p.(585D)	-2.72801	0.150934
p.(585E)	-2.09675	0.233784
p.(585F)	1.36796	2.58106
p.(585G)	-0.332319	0.794259
p.(585H)	-0.678572	0.624783
p.(585handle)	-0.187148	0.87834
p.(585I)	1.20954	2.31264
p.(585K)	-0.742973	0.597507
p.(585M)	1.33201	2.51753
p.(585N)	-0.455813	0.729099
p.(585P)	-0.62106	0.650193
p.(585Q)	-0.125127	0.916923
p.(585R)	-0.442712	0.73575
p.(585S)	-1.25571	0.418787
p.(585T)	-0.407937	0.753701
p.(585V)	1.17103	2.25173
p.(585W)	1.41171	2.66052
p.(585Y)	0.850203	1.80275
p.(586_1AAdel)	-1.20417	0.434019
p.(586_2AAdel)	-2.777	0.145895
p.(586_3AAdel)	-3.7595	0.0738376
p.(586A)	-0.833674	0.561099
p.(586C)	1.13204	2.19168
p.(586D)	-0.788624	0.578896
p.(586E)	-1.81423	0.284356
p.(586F)	-1.85728	0.275996
p.(586G)	1.01172	2.01631
p.(586H)	0.571908	1.48649
p.(586handle)	-3.32363	0.0998824
p.(586I)	-1.90277	0.267429
p.(586K)	1.03152	2.04418
p.(586L)	-2.21439	0.215478
p.(586M)	-2.60678	0.164165
p.(586N)	0.801766	1.74323
p.(586P)	-1.04206	0.485633
p.(586Q)	-0.493575	0.710263
p.(586R)	1.49894	2.82634
p.(586S)	1.95983	3.89016
p.(586V)	-0.643337	0.640231
p.(586W)	-2.9074	0.133287
p.(586Y)	0.0485102	1.0342
p.(587_1AAdel)	-2.84394	0.13928
p.(587_2AAdel)	-4.84744	0.0347356
p.(587_3AAdel)	-5.23874	0.026484
p.(587A)	-1.50177	0.353119
p.(587C)	-1.37769	0.384836
p.(587D)	-3.78217	0.0726866
p.(587E)	-2.64238	0.160164
p.(587F)	-2.04435	0.242432
p.(587G)	-0.970694	0.510261
p.(587H)	-0.00287234	0.998011
p.(587handle)	-4.0582	0.060029
p.(587I)	-3.59731	0.0826234
p.(587K)	0.918048	1.88956
p.(587L)	-2.29157	0.204253
p.(587M)	-1.34205	0.394459
p.(587N)	-1.00502	0.498264
p.(587P)	-1.47551	0.359607
p.(587Q)	-0.78519	0.580276
p.(587S)	-1.48528	0.35718
p.(587T)	-1.44576	0.367099
p.(587V)	-1.49983	0.353595
p.(587W)	-1.73242	0.300947
p.(587Y)	-0.700854	0.615208
p.(588_1AAdel)	-3.91048	0.0665011
p.(588_2AAdel)	-2.04937	0.241589
p.(588_3AAdel)	-1.92363	0.263591
p.(588C)	2.04779	4.13473
p.(588D)	-1.51567	0.349733
p.(588E)	-1.95265	0.258342
p.(588F)	-0.826953	0.563718
p.(588G)	0.944955	1.92513
p.(588H)	-0.223748	0.856338
p.(588handle)	-4.00901	0.0621109
p.(588I)	1.16212	2.23786
p.(588K)	0.813461	1.75742
p.(588L)	1.48817	2.80533
p.(588M)	1.14359	2.20929
p.(588N)	0.0838616	1.05985
p.(588P)	0.619116	1.53593
p.(588Q)	0.531327	1.44526
p.(588R)	1.23904	2.36041
p.(588S)	0.0301341	1.02111
p.(588T)	0.587549	1.50269
p.(588V)	1.40201	2.64269
p.(588W)	1.12455	2.18034
p.(588Y)	1.14356	2.20926
p.(589_1AAdel)	-2.37729	0.192471
p.(589_2AAdel)	-4.64884	0.039862
p.(589_3AAdel)	-2.13026	0.228417
p.(589A)	1.12102	2.17501
p.(589C)	1.35399	2.55619
p.(589D)	-1.07105	0.475973
p.(589E)	-1.31229	0.40268
p.(589F)	2.12936	4.37523
p.(589G)	0.891068	1.85455
p.(589H)	1.55889	2.94626
p.(589handle)	-3.55569	0.0850416
p.(589I)	1.54917	2.92649
p.(589K)	2.44811	5.45701
p.(589M)	1.475	2.77983
p.(589N)	1.1352	2.19649
p.(589P)	-0.586004	0.666186
p.(589Q)	1.14946	2.21831
p.(589R)	2.06876	4.19527
p.(589S)	0.117251	1.08467
p.(589T)	-0.0495667	0.966226
p.(589V)	1.14697	2.21448
p.(589W)	2.31649	4.98118
p.(589Y)	0.528763	1.44269
p.(590_1AAdel)	-4.55834	0.0424427
p.(590_2AAdel)	-3.79285	0.0721505
p.(590_3AAdel)	-5.35369	0.0244557
p.(590A)	1.49514	2.81892
p.(590C)	1.63838	3.11316
p.(590D)	-0.36034	0.778981
p.(590E)	-0.0785177	0.94703
p.(590F)	1.88207	3.68604
p.(590G)	-0.891173	0.539175
p.(590H)	2.8025	6.9765
p.(590handle)	-2.92963	0.131248
p.(590I)	1.72385	3.30316
p.(590K)	2.97427	7.85858
p.(590L)	0.100785	1.07236
p.(590M)	1.42301	2.68144
p.(590N)	2.25737	4.78119
p.(590Q)	1.15419	2.22559
p.(590R)	0.885674	1.84763
p.(590S)	0.802726	1.74439
p.(590T)	1.09064	2.12968
p.(590V)	1.9928	3.9801
p.(590W)	2.94403	7.69558
p.(590Y)	2.89897	7.45892
p.(591_1AAdel)	-1.47343	0.360124
p.(591_2AAdel)	-4.35363	0.0489133
p.(591_3AAdel)	-6.33885	0.0123543
p.(591C)	2.15935	4.46714
p.(591D)	-2.3273	0.199257
p.(591E)	-0.442818	0.735696
p.(591F)	2.84009	7.16065
p.(591G)	-0.379425	0.768744
p.(591H)	0.715326	1.64185
p.(591handle)	-3.12598	0.114547
p.(591I)	1.78965	3.4573
p.(591K)	2.8658	7.2894
p.(591L)	1.50674	2.84166
p.(591M)	2.27587	4.84291
p.(591N)	1.73594	3.33096
p.(591P)	-2.55543	0.170113
p.(591Q)	2.03946	4.11093
p.(591R)	3.08088	8.46129
p.(591S)	1.46546	2.76151
p.(591T)	0.589365	1.50458
p.(591V)	1.35119	2.55123
p.(591W)	3.26286	9.59881
p.(591Y)	1.8679	3.65002
p.(592_1AAdel)	-4.8495	0.034686
p.(592_2AAdel)	-4.99552	0.0313471
p.(592_3AAdel)	-6.15096	0.0140727
p.(592A)	1.56442	2.95758
p.(592C)	1.67554	3.1944
p.(592D)	-0.905347	0.533904
p.(592E)	-0.429946	0.74229
p.(592F)	-0.777742	0.583279
p.(592G)	1.61891	3.07143
p.(592H)	1.70425	3.2586
p.(592handle)	-2.66107	0.158102
p.(592I)	-1.01562	0.494615
p.(592K)	2.99252	7.95863
p.(592L)	-1.49911	0.353771
p.(592M)	1.18558	2.27454
p.(592N)	1.71337	3.27925
p.(592Q)	1.43381	2.7016
p.(592R)	3.55156	11.7253
p.(592S)	1.51093	2.84993
p.(592T)	1.09459	2.13553
p.(592V)	1.55503	2.93841
p.(592W)	0.746286	1.67747
p.(592Y)	0.989346	1.98528
p.(593_1AAdel)	-5.44968	0.0228815
p.(593_2AAdel)	-5.81101	0.017812
p.(593_3AAdel)	-6.33248	0.0124089
p.(593A)	-0.0641562	0.956505
p.(593C)	1.04606	2.06489
p.(593D)	-2.18303	0.220213
p.(593E)	-0.9786	0.507472
p.(593F)	1.92653	3.80139
p.(593G)	-3.86959	0.0684127
p.(593H)	1.1306	2.1895
p.(593handle)	-2.95848	0.12865
p.(593I)	-1.48756	0.356615
p.(593K)	1.94219	3.8429
p.(593L)	-1.68713	0.310545
p.(593M)	0.25775	1.19561
p.(593N)	0.451172	1.36715
p.(593P)	-2.62462	0.162148
p.(593Q)	0.57177	1.48635
p.(593R)	0.733578	1.66276
p.(593S)	1.2276	2.34176
p.(593V)	1.00433	2.00602
p.(593W)	-1.68811	0.310333
p.(593Y)	1.12036	2.17402
p.(594_1AAdel)	-3.38282	0.0958671
p.(594_2AAdel)	-5.4309	0.0231813
p.(594_3AAdel)	-6.51041	0.0109691
p.(594A)	-0.00556447	0.99615
p.(594C)	0.0199526	1.01393
p.(594D)	-0.817863	0.567282
p.(594E)	-4.77581	0.0365039
p.(594F)	-4.41791	0.0467818
p.(594H)	-4.02438	0.0614528
p.(594handle)	-4.93558	0.0326771
p.(594I)	-4.31586	0.0502109
p.(594K)	-4.13588	0.0568822
p.(594L)	-4.52588	0.0434086
p.(594M)	-6.39106	0.0119152
p.(594N)	-4.29982	0.0507719
p.(594P)	-2.0779	0.236859
p.(594Q)	-4.4192	0.0467398
p.(594R)	-1.07642	0.474203
p.(594S)	0.293067	1.22524
p.(594T)	-2.56755	0.168691
p.(594V)	0.167205	1.12288
p.(594W)	-4.50843	0.0439366
p.(594Y)	-4.34629	0.0491627
p.(595_1AAdel)	-3.73174	0.075272
p.(595_2AAdel)	-6.15859	0.0139985
p.(595_3AAdel)	-5.9062	0.0166746
p.(595A)	0.409119	1.32787
p.(595C)	1.19934	2.29634
p.(595D)	-0.624237	0.648763
p.(595E)	-0.818674	0.566963
p.(595F)	0.194423	1.14427
p.(595G)	-1.79093	0.288985
p.(595H)	1.01785	2.02489
p.(595handle)	-5.11456	0.0288644
p.(595I)	1.01453	2.02025
p.(595K)	0.445447	1.36174
p.(595L)	1.44916	2.73048
p.(595M)	1.39677	2.63311
p.(595N)	-0.0323675	0.977814
p.(595P)	-1.34904	0.392554
p.(595R)	-0.196753	0.872512
p.(595S)	0.363572	1.28661
p.(595T)	1.16575	2.24349
p.(595V)	1.36145	2.56944
p.(595W)	0.558687	1.47293
p.(595Y)	0.00356327	1.00247
p.(596_1AAdel)	-4.98359	0.0316075
p.(596_2AAdel)	-6.32768	0.0124502
p.(596_3AAdel)	-5.92128	0.0165013
p.(596A)	-2.14113	0.226703
p.(596C)	-0.182238	0.881335
p.(596E)	-2.4086	0.188338
p.(596F)	-5.00467	0.031149
p.(596G)	0.989663	1.98572
p.(596H)	-2.08856	0.235115
p.(596handle)	-6.0567	0.0150228
p.(596I)	-4.84397	0.0348193
p.(596K)	-3.123	0.114784
p.(596L)	-3.89025	0.0674399
p.(596M)	-5.68749	0.0194042
p.(596N)	3.08972	8.51329
p.(596P)	-3.78368	0.0726103
p.(596Q)	-4.46516	0.0452746
p.(596R)	-1.31557	0.401767
p.(596S)	2.7011	6.50297
p.(596T)	-2.42591	0.186092
p.(596V)	-2.07648	0.237092
p.(596W)	-5.19639	0.0272729
p.(596Y)	-2.1301	0.228442
p.(597_1AAdel)	-5.70562	0.0191618
p.(597_2AAdel)	-6.28174	0.0128531
p.(597_3AAdel)	-6.57256	0.0105066
p.(597A)	-0.685646	0.621727
p.(597C)	-4.39905	0.0473972
p.(597D)	-4.45016	0.0457475
p.(597E)	-4.16118	0.0558932
p.(597F)	-5.02654	0.0306803
p.(597G)	-4.96514	0.0320142
p.(597H)	-1.7219	0.303149
p.(597handle)	-6.02029	0.0154067
p.(597I)	-1.65624	0.317266
p.(597K)	-1.85135	0.277132
p.(597L)	-3.73186	0.0752658
p.(597M)	-4.93207	0.0327565
p.(597N)	-4.3509	0.0490059
p.(597P)	-3.49404	0.0887545
p.(597Q)	-4.71514	0.0380718
p.(597R)	-3.76691	0.0734594
p.(597S)	-2.1154	0.230782
p.(597V)	-3.66168	0.0790176
p.(597W)	-4.75469	0.0370421
p.(597Y)	-4.84129	0.034884
p.(598_1AAdel)	-6.24583	0.013177
p.(598_2AAdel)	-6.29674	0.0127202
p.(598_3AAdel)	-6.44698	0.0114621
p.(598A)	1.83024	3.55596
p.(598C)	1.65731	3.15428
p.(598D)	-0.352096	0.783445
p.(598E)	-0.296444	0.814257
p.(598F)	-0.399517	0.758112
p.(598G)	-0.383377	0.766641
p.(598H)	2.11768	4.33996
p.(598handle)	-5.17903	0.0276031
p.(598I)	-0.332664	0.794069
p.(598K)	2.8683	7.30206
p.(598L)	0.241439	1.18217
p.(598M)	1.57765	2.98483
p.(598N)	1.24495	2.3701
p.(598P)	0.118221	1.0854
p.(598R)	1.00222	2.00308
p.(598S)	1.79222	3.46348
p.(598T)	0.567022	1.48146
p.(598V)	1.36755	2.58032
p.(598W)	2.00873	4.02429
p.(598Y)	1.50975	2.8476
p.(599_1AAdel)	-6.3577	0.0121939
p.(599_2AAdel)	-6.42394	0.0116467
p.(599_3AAdel)	-6.69972	0.0096202
p.(599A)	-0.579969	0.668978
p.(599C)	0.871964	1.83015
p.(599D)	-6.17139	0.0138748
p.(599E)	-2.13886	0.227058
p.(599F)	-5.32832	0.0248895
p.(599G)	-1.30713	0.404123
p.(599H)	-5.02322	0.030751
p.(599handle)	-5.1419	0.0283226
p.(599I)	-1.79839	0.287495
p.(599K)	-1.50377	0.352631
p.(599L)	-2.04724	0.241946
p.(599M)	-3.43178	0.0926684
p.(599N)	-4.73462	0.0375609
p.(599P)	1.40947	2.6564
p.(599Q)	-1.60869	0.327896
p.(599R)	-1.84286	0.278768
p.(599S)	-1.71213	0.305208
p.(599T)	1.38827	2.61764
p.(599W)	-1.78697	0.28978
p.(599Y)	-5.00242	0.0311977
p.(600_1AAdel)	-5.37734	0.024058
p.(600_2AAdel)	-6.60103	0.0103013
p.(600_3AAdel)	-6.43984	0.011519
p.(600A)	-1.88462	0.270815
p.(600C)	-3.40089	0.0946739
p.(600D)	-5.76327	0.0184112
p.(600E)	-5.61462	0.0204094
p.(600F)	-5.44527	0.0229514
p.(600G)	-1.097	0.467488
p.(600H)	-6.25716	0.0130739
p.(600handle)	-6.05249	0.0150668
p.(600I)	-2.93305	0.130937
p.(600K)	-1.31207	0.402742
p.(600L)	-4.76827	0.0366951
p.(600M)	-4.76392	0.0368059
p.(600N)	-1.22214	0.428647
p.(600P)	-4.50735	0.0439696
p.(600Q)	-1.61251	0.327028
p.(600R)	-2.65886	0.158344
p.(600T)	-3.29042	0.102208
p.(600V)	-4.13954	0.0567379
p.(600W)	-6.29988	0.0126925
p.(600Y)	-5.13025	0.0285524
p.(601_1AAdel)	-6.24583	0.013177
p.(601_2AAdel)	-6.3823	0.0119877
p.(601_3AAdel)	-6.47644	0.0112305
p.(601A)	-1.22993	0.426339
p.(601C)	-1.86331	0.274845
p.(601D)	-0.716971	0.608373
p.(601E)	-0.943372	0.520016
p.(601F)	0.980083	1.97258
p.(601G)	-0.457514	0.72824
p.(601H)	-5.09384	0.029282
p.(601handle)	-6.18852	0.013711
p.(601I)	-2.90576	0.133437
p.(601K)	-3.12374	0.114726
p.(601L)	-4.93655	0.0326551
p.(601M)	-3.38149	0.0959558
p.(601N)	1.70359	3.2571
p.(601P)	-1.35065	0.392116
p.(601Q)	-1.06773	0.477068
p.(601R)	-1.98848	0.252005
p.(601T)	-1.28039	0.411684
p.(601V)	-4.51775	0.0436536
p.(601W)	-0.0538501	0.963362
p.(601Y)	-1.7754	0.292114
p.(602_1AAdel)	-5.83666	0.0174981
p.(602_2AAdel)	-6.51839	0.0109086
p.(602_3AAdel)	-6.44982	0.0114396
p.(602A)	-4.69639	0.0385696
p.(602C)	-3.83307	0.0701665
p.(602D)	-2.75571	0.148063
p.(602E)	-4.29567	0.0509182
p.(602F)	-3.79444	0.0720711
p.(602G)	-4.47761	0.0448855
p.(602handle)	-6.50101	0.0110408
p.(602I)	-3.85874	0.0689291
p.(602K)	-2.58656	0.166482
p.(602L)	-2.3746	0.19283
p.(602M)	-5.57389	0.0209939
p.(602N)	-1.83645	0.280011
p.(602P)	-1.38523	0.382828
p.(602Q)	-2.46045	0.18169
p.(602R)	-0.519445	0.69764
p.(602S)	-4.90063	0.0334782
p.(602T)	-1.94928	0.258946
p.(602V)	-4.181	0.0551309
p.(602W)	-4.26373	0.0520582
p.(602Y)	-0.887257	0.540641
p.(603_1AAdel)	-6.34201	0.0123272
p.(603_2AAdel)	-5.21329	0.0269553
p.(603_3AAdel)	-6.51706	0.0109186
p.(603A)	-3.54448	0.0857045
p.(603C)	-0.890906	0.539275
p.(603D)	-2.08801	0.235205
p.(603E)	-4.78353	0.0363089
p.(603F)	-0.311804	0.805634
p.(603G)	-3.54596	0.0856168
p.(603H)	-1.78089	0.291003
p.(603handle)	-4.879	0.033984
p.(603I)	-1.4709	0.360757
p.(603K)	-0.140221	0.90738
p.(603L)	-1.48689	0.356781
p.(603M)	-2.85205	0.138499
p.(603N)	-4.4312	0.0463529
p.(603P)	-1.38033	0.384132
p.(603Q)	-0.165355	0.891709
p.(603S)	-3.95586	0.0644418
p.(603T)	-3.95587	0.0644411
p.(603V)	-0.949668	0.517752
p.(603W)	-4.34897	0.0490714
p.(603Y)	-1.08435	0.471606
p.(604_1AAdel)	-4.92948	0.0328155
p.(604_2AAdel)	-6.33726	0.0123679
p.(604_3AAdel)	-6.35458	0.0122202
p.(604A)	-4.8291	0.03518
p.(604C)	0.619285	1.53611
p.(604D)	-5.10401	0.0290763
p.(604E)	-4.28965	0.0511313
p.(604F)	-1.4415	0.368183
p.(604G)	-4.57831	0.0418593
p.(604H)	-4.67699	0.0390919
p.(604handle)	-6.87008	0.00854868
p.(604I)	-0.514965	0.69981
p.(604K)	-3.88104	0.0678718
p.(604M)	0.119145	1.08609
p.(604N)	-4.06147	0.0598931
p.(604P)	-4.21113	0.0539913
p.(604Q)	-5.63315	0.020149
p.(604R)	-1.89294	0.269259
p.(604S)	-1.0546	0.481429
p.(604T)	-3.45888	0.090944
p.(604V)	1.95746	3.88377
p.(604W)	1.84878	3.60195
p.(604Y)	1.9834	3.95423
p.(605_1AAdel)	-5.70418	0.019181
p.(605_2AAdel)	-6.59614	0.0103363
p.(605_3AAdel)	-4.75378	0.0370656
p.(605A)	2.7163	6.57185
p.(605C)	2.79855	6.95743
p.(605E)	0.116946	1.08444
p.(605F)	-2.9646	0.128105
p.(605G)	2.53435	5.79315
p.(605H)	2.9059	7.49485
p.(605handle)	-5.56049	0.0211897
p.(605I)	0.661414	1.58163
p.(605K)	4.08386	16.9576
p.(605L)	3.44509	10.8912
p.(605M)	2.47079	5.54349
p.(605N)	3.09444	8.54118
p.(605P)	-3.69936	0.0769805
p.(605Q)	1.89316	3.71447
p.(605R)	1.43465	2.70316
p.(605S)	2.93643	7.65516
p.(605T)	3.05371	8.30346
p.(605V)	3.01174	8.06535
p.(605W)	-1.76717	0.293784
p.(605Y)	-1.01349	0.495346
p.(606_1AAdel)	-5.8985	0.0167639
p.(606_2AAdel)	-5.96162	0.0160463
p.(606_3AAdel)	-6.34043	0.0123407
p.(606A)	-1.15786	0.448175
p.(606C)	0.9263	1.9004
p.(606D)	-4.76748	0.0367152
p.(606E)	-5.77515	0.0182603
p.(606F)	-4.99036	0.0314595
p.(606G)	-4.98252	0.0316309
p.(606H)	-3.96717	0.0639387
p.(606handle)	-6.50907	0.0109793
p.(606I)	0.347349	1.27222
p.(606K)	-5.20523	0.0271063
p.(606L)	-2.61791	0.162904
p.(606M)	-2.00571	0.249012
p.(606N)	-2.44371	0.18381
p.(606P)	-3.40945	0.0941138
p.(606Q)	-4.75685	0.0369868
p.(606R)	-4.43437	0.0462511
p.(606S)	-2.32595	0.199444
p.(606V)	-3.70043	0.0769235
p.(606W)	-1.79993	0.287189
p.(606Y)	-1.42718	0.371858
p.(607_1AAdel)	-6.37468	0.0120512
p.(607_2AAdel)	-6.27161	0.0129437
p.(607_3AAdel)	-6.52104	0.0108886
p.(607A)	-2.99648	0.125305
p.(607C)	-2.54095	0.171829
p.(607D)	-1.71707	0.304165
p.(607E)	-5.44874	0.0228963
p.(607F)	-4.66256	0.0394848
p.(607H)	-4.3939	0.047567
p.(607handle)	-6.37773	0.0120257
p.(607I)	-5.44608	0.0229385
p.(607K)	-3.00072	0.124937
p.(607L)	-3.10412	0.116297
p.(607M)	-5.11266	0.0289026
p.(607N)	-4.40899	0.0470721
p.(607P)	-4.14789	0.0564104
p.(607Q)	-4.60611	0.0410602
p.(607R)	-2.17485	0.221465
p.(607S)	-1.24663	0.421431
p.(607T)	-4.8507	0.0346572
p.(607V)	-2.42037	0.186809
p.(607W)	-1.49855	0.35391
p.(607Y)	-4.96891	0.0319307
p.(608_1AAdel)	-6.51174	0.010959
p.(608_2AAdel)	-6.30333	0.0126622
p.(608_3AAdel)	-4.87526	0.0340723
p.(608A)	-4.72961	0.0376917
p.(608C)	-1.78175	0.290829
p.(608D)	-2.89931	0.134036
p.(608E)	-0.867797	0.547983
p.(608F)	-5.03298	0.0305437
p.(608G)	-3.52086	0.0871195
p.(608H)	-1.28572	0.410165
p.(608handle)	-6.67169	0.00980893
p.(608I)	-2.71771	0.152015
p.(608L)	-3.32896	0.0995134
p.(608M)	-3.939	0.0651994
p.(608N)	-0.486391	0.713808
p.(608P)	-3.83584	0.0700319
p.(608Q)	-2.89941	0.134026
p.(608R)	2.10422	4.29966
p.(608S)	-2.70892	0.152944
p.(608T)	-3.18768	0.109752
p.(608V)	-4.11859	0.0575679
p.(608W)	0.96255	1.94875
p.(608Y)	-0.880417	0.543211
p.(609_1AAdel)	-6.55483	0.0106365
p.(609_2AAdel)	-5.2136	0.0269495
p.(609_3AAdel)	-6.38382	0.0119751
p.(609A)	0.969431	1.95807
p.(609C)	2.11373	4.32807
p.(609D)	-3.26161	0.10427
p.(609E)	-4.99541	0.0313496
p.(609F)	-1.94386	0.25992
p.(609G)	-3.88358	0.0677527
p.(609H)	-5.42563	0.023266
p.(609handle)	-6.46252	0.0113394
p.(609I)	-2.29288	0.204067
p.(609K)	-5.3508	0.0245047
p.(609L)	-2.91745	0.132361
p.(609M)	-5.06723	0.0298271
p.(609N)	-5.43101	0.0231795
p.(609P)	-5.42761	0.0232341
p.(609Q)	-5.94166	0.0162698
p.(609R)	-5.60549	0.0205391
p.(609S)	0.0592937	1.04196
p.(609T)	-2.99749	0.125217
p.(609W)	-5.58645	0.0208119
p.(609Y)	-5.42012	0.0233551
p.(610_1AAdel)	-6.51574	0.0109287
p.(610_2AAdel)	-5.99953	0.0156301
p.(610_3AAdel)	-6.25104	0.0131295
p.(610A)	-3.70226	0.076826
p.(610C)	-5.23182	0.0266113
p.(610D)	-5.57823	0.0209307
p.(610E)	-4.0743	0.0593626
p.(610F)	-5.10767	0.0290026
p.(610G)	-5.17202	0.0277375
p.(610H)	-5.19417	0.0273149
p.(610handle)	-6.5612	0.0105897
p.(610I)	-5.1294	0.028569
p.(610K)	-5.10036	0.0291499
p.(610L)	-1.21553	0.430615
p.(610M)	-5.60011	0.0206158
p.(610N)	-4.96945	0.0319189
p.(610Q)	-1.70758	0.306172
p.(610R)	-2.79796	0.143791
p.(610S)	-1.25223	0.419798
p.(610T)	-2.67199	0.15691
p.(610V)	-4.97254	0.0318506
p.(610W)	-5.92869	0.0164167
p.(610Y)	-5.31265	0.0251613
p.(611_1AAdel)	-5.20432	0.0271233
p.(611_2AAdel)	-6.51041	0.0109691
p.(611_3AAdel)	-6.53678	0.0107705
p.(611C)	-4.83948	0.0349278
p.(611D)	-4.43699	0.0461673
p.(611E)	-2.83905	0.139753
p.(611F)	-5.51459	0.0218748
p.(611G)	-3.27645	0.103203
p.(611H)	-1.86249	0.275001
p.(611handle)	-6.22116	0.0134043
p.(611I)	-5.56401	0.0211381
p.(611K)	-6.48842	0.0111375
p.(611L)	-4.62071	0.0406469
p.(611M)	-5.5196	0.0217989
p.(611N)	-5.87634	0.0170234
p.(611P)	-3.31313	0.100611
p.(611Q)	-4.45173	0.0456978
p.(611R)	-3.89963	0.0670029
p.(611S)	-2.81705	0.1419
p.(611T)	-1.8789	0.27189
p.(611V)	-1.07937	0.473235
p.(611W)	-5.38845	0.0238735
p.(611Y)	-5.72186	0.0189474
p.(612_1AAdel)	-6.60832	0.0102493
p.(612_2AAdel)	-6.62633	0.0101222
p.(612_3AAdel)	-6.45548	0.0113948
p.(612A)	-3.52152	0.0870799
p.(612C)	-5.18379	0.0275121
p.(612D)	-5.90993	0.0166315
p.(612E)	-5.7468	0.0186227
p.(612F)	-1.9673	0.255731
p.(612G)	-3.9881	0.0630176
p.(612H)	-2.17972	0.220719
p.(612handle)	-6.07957	0.0147865
p.(612I)	-3.77185	0.073208
p.(612K)	-5.57193	0.0210224
p.(612M)	-5.52793	0.0216734
p.(612N)	-4.33619	0.049508
p.(612P)	-1.4063	0.377277
p.(612Q)	-5.72265	0.018937
p.(612R)	-3.06198	0.119744
p.(612S)	-2.07273	0.237709
p.(612T)	-3.23689	0.106071
p.(612V)	-4.35115	0.0489973
p.(612W)	-5.78099	0.0181865
p.(612Y)	-5.44936	0.0228865
p.(863_1AAdel)	-6.37468	0.0120512
p.(863_2AAdel)	-4.75497	0.037035
p.(863_3AAdel)	-2.68158	0.15587
p.(863A)	-2.6388	0.160562
p.(863C)	-6.55351	0.0106462
p.(863D)	-4.83645	0.0350013
p.(863E)	-1.12911	0.457198
p.(863F)	-6.00888	0.0155291
p.(863H)	-5.41507	0.023437
p.(863handle)	0.980366	1.97297
p.(863I)	-5.19235	0.0273493
p.(863K)	-4.49804	0.0442543
p.(863L)	-4.31495	0.0502424
p.(863M)	-6.12969	0.0142817
p.(863N)	-3.83184	0.0702265
p.(863P)	-4.45111	0.0457174
p.(863Q)	-4.27688	0.0515858
p.(863R)	-1.01682	0.494205
p.(863S)	-2.77112	0.146491
p.(863T)	-5.63209	0.0201638
p.(863V)	-3.21276	0.107861
p.(863W)	-3.53544	0.0862433
p.(863Y)	-5.54266	0.0214532
p.(864_1AAdel)	1.10097	2.14499
p.(864_2AAdel)	-3.36379	0.0971397
p.(864_3AAdel)	-2.64839	0.159498
p.(864A)	1.13692	2.19911
p.(864C)	1.16365	2.24023
p.(864D)	0.881418	1.84218
p.(864E)	0.815182	1.75952
p.(864F)	-0.405527	0.75496
p.(864G)	0.67202	1.5933
p.(864H)	1.10203	2.14656
p.(864handle)	0.889186	1.85213
p.(864I)	0.829393	1.77694
p.(864L)	1.18361	2.27145
p.(864M)	1.51883	2.86559
p.(864N)	-0.079158	0.94661
p.(864P)	0.882326	1.84334
p.(864Q)	1.75435	3.37375
p.(864R)	1.75878	3.38411
p.(864S)	1.26696	2.40655
p.(864T)	1.44756	2.72747
p.(864V)	1.44616	2.72482
p.(864W)	0.578817	1.49362
p.(864Y)	-0.130169	0.913724
p.(865_1AAdel)	1.83509	3.56795
p.(865_2AAdel)	-1.72911	0.301638
p.(865_3AAdel)	-4.07427	0.0593639
p.(865A)	1.60715	3.0465
p.(865C)	1.69419	3.23596
p.(865D)	1.87247	3.66159
p.(865E)	1.76821	3.40632
p.(865G)	1.48546	2.80006
p.(865H)	1.5869	3.00404
p.(865handle)	0.841695	1.79215
p.(865I)	0.995052	1.99315
p.(865K)	1.16447	2.24151
p.(865L)	0.306738	1.23691
p.(865M)	1.59664	3.02437
p.(865N)	1.32379	2.50323
p.(865P)	1.16362	2.24019
p.(865Q)	1.66795	3.17763
p.(865R)	1.1971	2.29278
p.(865S)	1.41063	2.65854
p.(865T)	1.50303	2.83438
p.(865V)	1.75489	3.37501
p.(865W)	1.21299	2.31817
p.(865Y)	1.69017	3.22696
p.(866_1AAdel)	0.431054	1.34822
p.(866_2AAdel)	-3.53713	0.0861426
p.(866_3AAdel)	-3.88133	0.0678582
p.(866A)	1.09819	2.14086
p.(866C)	0.60936	1.52558
p.(866D)	-0.303162	0.810474
p.(866E)	0.976902	1.96823
p.(866F)	0.361698	1.28494
p.(866H)	1.11024	2.15881
p.(866handle)	0.299121	1.23039
p.(866I)	-0.312492	0.80525
p.(866K)	0.368332	1.29086
p.(866L)	0.662392	1.5827
p.(866M)	1.16076	2.23576
p.(866N)	0.63213	1.54985
p.(866P)	1.02808	2.03931
p.(866Q)	1.16959	2.24947
p.(866R)	0.377745	1.29931
p.(866S)	0.743638	1.67439
p.(866T)	0.0728916	1.05182
p.(866V)	-0.844823	0.556779
p.(866W)	-0.501876	0.706188
p.(866Y)	0.662224	1.58252
p.(867_1AAdel)	0.677207	1.59904
p.(867_2AAdel)	-4.84949	0.0346863
p.(867_3AAdel)	-4.47664	0.0449157
p.(867A)	0.589298	1.50451
p.(867C)	0.666236	1.58693
p.(867D)	-0.274198	0.82691
p.(867E)	0.538053	1.45201
p.(867F)	0.0430923	1.03032
p.(867G)	1.2501	2.37857
p.(867H)	1.01382	2.01925
p.(867handle)	0.165265	1.12137
p.(867I)	0.132771	1.0964
p.(867K)	-0.119111	0.920755
p.(867L)	0.0593711	1.04201
p.(867M)	0.221719	1.16612
p.(867N)	0.479254	1.39402
p.(867P)	0.354434	1.27848
p.(867R)	0.154662	1.11316
p.(867S)	-0.211783	0.863469
p.(867T)	0.0434426	1.03057
p.(867V)	0.359378	1.28287
p.(867W)	-0.132756	0.912087
p.(867Y)	-0.00210998	0.998539
p.(868_1AAdel)	0.478791	1.39358
p.(868_2AAdel)	-1.73861	0.299659
p.(868_3AAdel)	-6.50639	0.0109997
p.(868A)	-0.671208	0.627981
p.(868C)	0.0488534	1.03444
p.(868D)	0.771395	1.70692
p.(868E)	0.807846	1.7506
p.(868F)	-0.706396	0.612849
p.(868G)	0.229948	1.17279
p.(868H)	-0.355817	0.781427
p.(868handle)	0.0628862	1.04455
p.(868I)	-0.501918	0.706167
p.(868K)	-0.02031	0.986021
p.(868L)	-0.200372	0.870326
p.(868M)	0.144795	1.10557
p.(868N)	0.0641569	1.04547
p.(868P)	0.194366	1.14422
p.(868R)	-0.0696791	0.95285
p.(868S)	-0.711713	0.610595
p.(868T)	0.0966231	1.06927
p.(868V)	-0.343485	0.788135
p.(868W)	-0.173952	0.886411
p.(868Y)	-0.129377	0.914226
p.(869_1AAdel)	0.0418039	1.0294
p.(869_2AAdel)	-3.90496	0.0667562
p.(869_3AAdel)	-6.56373	0.0105711
p.(869A)	0.665487	1.5861
p.(869C)	0.646312	1.56516
p.(869D)	1.4386	2.71058
p.(869E)	0.976416	1.96757
p.(869F)	0.314204	1.24333
p.(869G)	0.730328	1.65902
p.(869H)	0.532146	1.44608
p.(869handle)	-0.205969	0.866956
p.(869I)	-0.139047	0.908119
p.(869K)	0.0244745	1.01711
p.(869L)	-0.829115	0.562875
p.(869M)	1.03134	2.04393
p.(869N)	0.753461	1.68583
p.(869P)	-0.647913	0.638203
p.(869Q)	0.412694	1.33117
p.(869R)	-0.306169	0.808787
p.(869T)	0.636634	1.5547
p.(869V)	-1.19019	0.438246
p.(869W)	-0.0985275	0.933986
p.(869Y)	0.126124	1.09136
p.(870_1AAdel)	-0.879708	0.543477
p.(870_2AAdel)	-6.21759	0.0134375
p.(870_3AAdel)	-6.23534	0.0132732
p.(870A)	0.203005	1.15109
p.(870C)	-0.307837	0.807852
p.(870D)	0.324128	1.25191
p.(870E)	-0.9146	0.530491
p.(870F)	-0.857195	0.552025
p.(870H)	-0.272793	0.827716
p.(870handle)	-0.725495	0.604789
p.(870I)	-2.05588	0.240502
p.(870K)	-0.108434	0.927595
p.(870L)	-0.57656	0.670561
p.(870M)	0.226399	1.16991
p.(870N)	0.476447	1.39131
p.(870P)	-0.582358	0.667871
p.(870Q)	0.132941	1.09653
p.(870R)	-0.550457	0.682804
p.(870S)	-0.369523	0.774038
p.(870T)	-0.242231	0.845437
p.(870V)	-1.82296	0.282641
p.(870W)	-2.24662	0.210717
p.(870Y)	-1.83515	0.280263
p.(871_1AAdel)	-0.355783	0.781445
p.(871_2AAdel)	-5.83119	0.0175646
p.(871_3AAdel)	-6.44698	0.0114621
p.(871C)	0.585168	1.50021
p.(871D)	-2.75651	0.147982
p.(871E)	-2.52353	0.173917
p.(871F)	-0.732068	0.60204
p.(871G)	-0.131879	0.912642
p.(871H)	-2.74623	0.14904
p.(871handle)	-1.55513	0.340297
p.(871I)	-3.80985	0.071305
p.(871K)	-3.50871	0.087856
p.(871L)	-1.24463	0.422016
p.(871M)	-2.14642	0.225873
p.(871N)	-2.63676	0.160789
p.(871P)	-1.15799	0.448136
p.(871Q)	-0.557256	0.679593
p.(871R)	-3.65327	0.0794799
p.(871S)	-1.19977	0.435344
p.(871T)	-1.40724	0.377031
p.(871V)	-1.28667	0.409897
p.(871W)	-5.50533	0.0220156
p.(871Y)	-1.37031	0.386807
p.(872_1AAdel)	-4.74296	0.0373445
p.(872_2AAdel)	-6.26821	0.0129742
p.(872_3AAdel)	-6.60953	0.0102408
p.(872A)	-1.52576	0.347298
p.(872C)	-1.53762	0.344453
p.(872D)	-5.33968	0.0246943
p.(872E)	-4.42563	0.0465322
p.(872F)	-1.48917	0.356216
p.(872G)	-2.96105	0.12842
p.(872H)	-5.03898	0.0304169
p.(872handle)	-2.34896	0.196288
p.(872K)	-4.80919	0.035669
p.(872L)	-0.634806	0.644027
p.(872M)	-1.58457	0.333425
p.(872N)	-2.52865	0.173301
p.(872P)	-3.64512	0.0799302
p.(872Q)	-5.25313	0.0262211
p.(872R)	-3.41422	0.0938029
p.(872S)	-1.33238	0.397112
p.(872T)	-0.972892	0.509484
p.(872V)	1.26854	2.40917
p.(872W)	-5.68265	0.0194694
p.(872Y)	-2.71059	0.152768
p.(873_1AAdel)	-5.02591	0.0306937
p.(873_2AAdel)	-5.70799	0.0191304
p.(873_3AAdel)	-6.47089	0.0112737
p.(873A)	-0.904836	0.534093
p.(873C)	0.395357	1.31527
p.(873D)	-2.45108	0.182874
p.(873E)	-0.336969	0.791703
p.(873F)	0.380315	1.30163
p.(873G)	-1.93688	0.26118
p.(873H)	0.368017	1.29058
p.(873handle)	-1.95661	0.257633
p.(873I)	-3.09858	0.116744
p.(873K)	-0.701253	0.615038
p.(873L)	-0.36473	0.776614
p.(873M)	-0.140478	0.907218
p.(873N)	-0.130554	0.913481
p.(873P)	-3.20947	0.108107
p.(873Q)	-0.553368	0.681427
p.(873R)	-0.506756	0.703803
p.(873S)	-0.771007	0.586008
p.(873T)	-1.13315	0.455918
p.(873V)	-1.23777	0.424027
p.(873W)	0.634734	1.55265
p.(874_1AAdel)	-6.3823	0.0119877
p.(874_2AAdel)	-6.13358	0.0142432
p.(874_3AAdel)	-6.30169	0.0126766
p.(874A)	0.379468	1.30086
p.(874C)	1.17971	2.26531
p.(874D)	-4.84332	0.0348349
p.(874E)	-2.06271	0.239367
p.(874F)	-3.28518	0.10258
p.(874G)	-1.11447	0.46186
p.(874H)	-2.71992	0.151783
p.(874handle)	-2.97842	0.126884
p.(874I)	1.12578	2.1822
p.(874K)	-4.74752	0.0372267
p.(874L)	-2.23484	0.212446
p.(874M)	-0.991109	0.503091
p.(874N)	-6.2232	0.0133854
p.(874P)	-2.66879	0.157258
p.(874Q)	-3.93575	0.0653464
p.(874R)	-2.8268	0.140945
p.(874S)	-0.705612	0.613182
p.(874T)	1.02077	2.029
p.(874W)	-1.30733	0.404067
p.(874Y)	-3.03156	0.122295
p.(875_1AAdel)	-6.42102	0.0116702
p.(875_2AAdel)	-6.12773	0.0143011
p.(875_3AAdel)	-3.49595	0.088637
p.(875A)	-0.654129	0.635459
p.(875C)	-0.823828	0.564941
p.(875D)	-0.90645	0.533496
p.(875E)	-2.76389	0.147227
p.(875F)	-3.96787	0.0639074
p.(875H)	0.514347	1.42835
p.(875handle)	-2.64948	0.159378
p.(875I)	-5.03137	0.0305779
p.(875K)	-5.3282	0.0248916
p.(875L)	-3.4648	0.0905716
p.(875M)	-1.79967	0.28724
p.(875N)	1.18834	2.2789
p.(875P)	-4.18712	0.0548972
p.(875Q)	0.272702	1.20807
p.(875R)	-3.09105	0.117355
p.(875S)	0.920799	1.89316
p.(875T)	-2.31386	0.201122
p.(875V)	-3.20285	0.108604
p.(875W)	-3.41841	0.093531
p.(875Y)	-3.18616	0.109868
p.(876_1AAdel)	-6.16427	0.0139435
p.(876_2AAdel)	-5.52634	0.0216973
p.(876_3AAdel)	-6.23534	0.0132732
p.(876A)	0.296606	1.22825
p.(876C)	0.817855	1.76278
p.(876D)	-0.599581	0.659946
p.(876E)	-3.24227	0.105677
p.(876F)	-1.14598	0.451881
p.(876G)	0.757604	1.69068
p.(876H)	-4.11946	0.0575331
p.(876handle)	-2.95698	0.128783
p.(876I)	-2.4517	0.182795
p.(876K)	-2.33954	0.197574
p.(876L)	-1.15496	0.44908
p.(876M)	0.646319	1.56517
p.(876P)	0.607164	1.52326
p.(876Q)	-1.11605	0.461355
p.(876R)	-4.22446	0.0534945
p.(876S)	1.17556	2.25881
p.(876T)	-0.598161	0.660595
p.(876V)	-1.74643	0.298038
p.(876W)	-4.31516	0.050235
p.(876Y)	-3.84697	0.069494
p.(877_1AAdel)	-5.62604	0.0202485
p.(877_2AAdel)	-6.15287	0.014054
p.(877_3AAdel)	-6.15668	0.0140169
p.(877A)	-3.13336	0.113963
p.(877C)	-2.06523	0.238948
p.(877D)	-5.38581	0.0239171
p.(877E)	-4.84906	0.0346965
p.(877G)	-5.18192	0.0275478
p.(877H)	-0.212247	0.863192
p.(877handle)	-3.44412	0.091879
p.(877I)	-2.49608	0.177258
p.(877K)	-3.72218	0.0757723
p.(877L)	-0.902437	0.534982
p.(877M)	-0.241717	0.845738
p.(877N)	-4.18416	0.0550101
p.(877P)	-4.77593	0.0365009
p.(877Q)	-5.00884	0.0310591
p.(877R)	-3.11357	0.115537
p.(877S)	-0.819561	0.566614
p.(877T)	-3.24895	0.105189
p.(877V)	-2.38614	0.191294
p.(877W)	0.112717	1.08126
p.(877Y)	1.74898	3.36121
p.(878_1AAdel)	-5.36251	0.0243066
p.(878_2AAdel)	-3.80164	0.0717119
p.(878_3AAdel)	-2.8392	0.139739
p.(878A)	-3.36871	0.0968096
p.(878C)	-1.98453	0.252696
p.(878D)	-5.25543	0.0261794
p.(878E)	-1.26247	0.41683
p.(878F)	-4.94817	0.0323931
p.(878G)	-1.20362	0.434185
p.(878H)	-4.35216	0.0489633
p.(878handle)	-4.16802	0.055629
p.(878I)	-2.85341	0.138369
p.(878K)	0.0374902	1.02633
p.(878L)	-3.12808	0.114381
p.(878M)	-3.23687	0.106073
p.(878N)	-5.14447	0.0282722
p.(878P)	-5.15245	0.0281163
p.(878Q)	-3.03281	0.122189
p.(878S)	-1.23302	0.425425
p.(878T)	-3.55355	0.0851677
p.(878V)	-2.89318	0.134607
p.(878W)	-5.89545	0.0167993
p.(878Y)	-5.18516	0.027486
p.(879_1AAdel)	-4.49713	0.0442822
p.(879_2AAdel)	-5.29304	0.0255057
p.(879_3AAdel)	-6.1922	0.0136761
p.(879A)	-1.0734	0.475197
p.(879C)	-0.715881	0.608833
p.(879D)	-4.29292	0.0510155
p.(879E)	-2.08952	0.234959
p.(879F)	-5.06265	0.029922
p.(879G)	-1.73494	0.300422
p.(879H)	-5.46291	0.0226725
p.(879handle)	-5.29304	0.0255057
p.(879I)	0.736211	1.6658
p.(879K)	-5.10892	0.0289775
p.(879L)	0.151105	1.11042
p.(879M)	-1.33215	0.397177
p.(879N)	-4.94505	0.0324632
p.(879P)	-4.29727	0.0508618
p.(879Q)	-5.45724	0.0227618
p.(879R)	-4.78463	0.0362813
p.(879S)	-4.17154	0.0554933
p.(879T)	-4.66434	0.0394361
p.(879W)	-1.30811	0.403851
p.(879Y)	-4.65954	0.0395675
p.(880_1AAdel)	-4.3409	0.0493469
p.(880_2AAdel)	-6.2733	0.0129285
p.(880_3AAdel)	-6.4384	0.0115305
p.(880A)	-1.18595	0.439536
p.(880C)	0.459729	1.37528
p.(880D)	-3.18991	0.109582
p.(880E)	-4.82107	0.0353763
p.(880F)	-3.06779	0.119262
p.(880G)	-3.05931	0.119965
p.(880H)	-5.34525	0.0245991
p.(880handle)	-5.85205	0.0173124
p.(880I)	1.19228	2.28514
p.(880K)	-2.24889	0.210387
p.(880L)	-0.919515	0.528687
p.(880M)	0.249332	1.18866
p.(880N)	-4.33239	0.0496387
p.(880P)	-4.48623	0.0446179
p.(880Q)	-3.72711	0.0755143
p.(880R)	-4.74461	0.0373019
p.(880S)	-2.83242	0.140396
p.(880T)	0.180013	1.13289
p.(880W)	-2.90057	0.133919
p.(880Y)	-5.76985	0.0183275
p.(881_1AAdel)	-5.61998	0.0203337
p.(881_2AAdel)	-6.07545	0.0148288
p.(881_3AAdel)	-6.34043	0.0123407
p.(881A)	-0.960029	0.514046
p.(881C)	0.507601	1.42168
p.(881D)	-1.18535	0.439716
p.(881E)	-5.1458	0.0282461
p.(881F)	-5.87506	0.0170385
p.(881G)	-4.22251	0.0535672
p.(881H)	-4.22261	0.0535634
p.(881handle)	-5.88255	0.0169503
p.(881I)	-2.00433	0.24925
p.(881K)	-2.73987	0.149698
p.(881L)	-1.57246	0.336234
p.(881M)	-4.09685	0.0584419
p.(881P)	0.414396	1.33274
p.(881Q)	-5.30125	0.0253609
p.(881R)	-4.21436	0.0538706
p.(881S)	-0.902144	0.535091
p.(881T)	-1.23149	0.425876
p.(881V)	-0.28183	0.822547
p.(881W)	-4.97588	0.0317768
p.(881Y)	-2.51377	0.175098
p.(882_1AAdel)	-5.29595	0.0254543
p.(882_2AAdel)	-6.22828	0.0133384
p.(882_3AAdel)	-6.66484	0.00985559
p.(882A)	-1.34389	0.393958
p.(882C)	-1.44004	0.368557
p.(882D)	-5.69029	0.0193665
p.(882E)	-6.17708	0.0138202
p.(882F)	-1.62955	0.323189
p.(882G)	-3.32325	0.0999087
p.(882H)	0.189661	1.1405
p.(882handle)	-5.98025	0.0158404
p.(882I)	-4.91135	0.0332304
p.(882K)	-1.77347	0.292504
p.(882L)	-2.43352	0.185113
p.(882M)	-2.59823	0.165141
p.(882N)	-4.55236	0.0426189
p.(882P)	-2.70352	0.153519
p.(882Q)	-2.9772	0.126991
p.(882S)	-2.17216	0.221878
p.(882T)	-3.29359	0.101984
p.(882V)	-4.3017	0.0507061
p.(882W)	-0.420709	0.747058
p.(882Y)	0.438101	1.35482
p.(883_1AAdel)	-5.59696	0.0206609
p.(883_2AAdel)	-6.07751	0.0148076
p.(883_3AAdel)	-6.4695	0.0112846
p.(883A)	-3.47793	0.0897507
p.(883C)	-5.02223	0.0307722
p.(883D)	-3.23137	0.106478
p.(883E)	-5.80621	0.0178713
p.(883F)	-4.68686	0.0388254
p.(883G)	-5.29469	0.0254766
p.(883handle)	-6.06716	0.0149143
p.(883I)	-1.3819	0.383714
p.(883K)	-4.77317	0.0365705
p.(883L)	-3.17848	0.110454
p.(883M)	-6.16645	0.0139224
p.(883N)	-2.20223	0.217302
p.(883P)	-3.99389	0.0627654
p.(883Q)	-2.81154	0.142443
p.(883R)	-1.73836	0.299709
p.(883S)	-3.17127	0.111008
p.(883T)	-3.85519	0.0690993
p.(883V)	-5.5347	0.0215719
p.(883W)	-5.18303	0.0275266
p.(883Y)	-1.2699	0.41469
p.(884_1AAdel)	-6.19036	0.0136935
p.(884_2AAdel)	-6.43264	0.0115766
p.(884_3AAdel)	-5.70994	0.0191045
p.(884A)	-2.78608	0.144979
p.(884C)	-1.56744	0.337407
p.(884D)	-4.78071	0.0363801
p.(884E)	-3.72454	0.0756485
p.(884F)	-1.43254	0.370478
p.(884G)	-3.25934	0.104434
p.(884H)	-2.98279	0.1265
p.(884handle)	-6.01373	0.015477
p.(884I)	-1.02507	0.491387
p.(884K)	-0.386017	0.765239
p.(884M)	0.558187	1.47242
p.(884N)	-0.753852	0.593018
p.(884P)	-1.11007	0.463272
p.(884Q)	-0.447096	0.733518
p.(884R)	-0.631072	0.645696
p.(884S)	-1.7781	0.291567
p.(884T)	-1.10514	0.464856
p.(884V)	-2.29664	0.203536
p.(884W)	-4.36165	0.0486422
p.(884Y)	-2.17205	0.221895
p.(885_1AAdel)	-6.32125	0.0125059
p.(885_2AAdel)	-6.26309	0.0130203
p.(885_3AAdel)	-6.48743	0.0111452
p.(885C)	-4.58007	0.0418081
p.(885D)	-2.67787	0.156272
p.(885E)	-3.90175	0.0669046
p.(885F)	-3.4602	0.0908607
p.(885G)	-1.78256	0.290667
p.(885H)	-5.30783	0.0252456
p.(885handle)	-5.70198	0.0192103
p.(885I)	-4.42813	0.0464515
p.(885K)	-4.45378	0.0456329
p.(885L)	-1.44456	0.367404
p.(885M)	-5.35044	0.0245108
p.(885N)	-7.28959	0.00639168
p.(885P)	-3.44182	0.0920258
p.(885Q)	-5.59917	0.0206292
p.(885R)	-4.52312	0.0434916
p.(885S)	-1.42859	0.371495
p.(885T)	-1.12606	0.458164
p.(885V)	-1.57984	0.33452
p.(885W)	-4.91036	0.0332532
p.(885Y)	-2.2396	0.211745
p.(886_1AAdel)	-5.27653	0.0257993
p.(886_2AAdel)	-2.36352	0.194317
p.(886_3AAdel)	-4.28863	0.0511675
p.(886A)	-0.800041	0.574333
p.(886C)	0.401763	1.32112
p.(886D)	0.557071	1.47128
p.(886E)	-0.405753	0.754842
p.(886F)	-5.62825	0.0202175
p.(886G)	0.18756	1.13884
p.(886H)	-0.273976	0.827037
p.(886handle)	-5.51816	0.0218207
p.(886I)	-1.43108	0.370854
p.(886K)	0.0671126	1.04762
p.(886L)	-1.2768	0.41271
p.(886M)	-0.914127	0.530665
p.(886N)	0.810865	1.75426
p.(886P)	-3.72426	0.0756633
p.(886Q)	-0.00587144	0.995938
p.(886R)	-0.9528	0.516629
p.(886S)	0.753906	1.68635
p.(886V)	-0.208482	0.865447
p.(886W)	-5.3582	0.0243793
p.(886Y)	-4.67632	0.0391101
p.(887_1AAdel)	-5.67981	0.0195077
p.(887_2AAdel)	-6.10794	0.0144986
p.(887_3AAdel)	-6.17926	0.0137993
p.(887A)	1.2779	2.42486
p.(887C)	1.40173	2.64217
p.(887D)	1.89599	3.72178
p.(887E)	1.8553	3.61826
p.(887F)	1.34069	2.53273
p.(887G)	1.3205	2.49753
p.(887handle)	-5.7826	0.0181662
p.(887I)	-0.61775	0.651687
p.(887K)	1.53205	2.89197
p.(887L)	0.736234	1.66582
p.(887M)	1.49575	2.8201
p.(887N)	1.44427	2.72125
p.(887P)	1.78823	3.45392
p.(887Q)	1.38864	2.61832
p.(887R)	1.38071	2.60396
p.(887S)	1.19342	2.28694
p.(887T)	1.33164	2.51688
p.(887V)	1.57306	2.97536
p.(887W)	1.0585	2.08276
p.(887Y)	1.02786	2.039
p.(888_1AAdel)	-2.74728	0.148931
p.(888_2AAdel)	-5.47623	0.0224642
p.(888_3AAdel)	-5.9456	0.0162254
p.(888A)	0.937428	1.91511
p.(888C)	0.821233	1.76692
p.(888D)	1.19434	2.2884
p.(888E)	1.34676	2.54341
p.(888F)	1.16345	2.23992
p.(888G)	0.588478	1.50366
p.(888H)	1.08452	2.12067
p.(888handle)	-5.63373	0.0201408
p.(888I)	0.838481	1.78817
p.(888K)	1.43005	2.69455
p.(888L)	1.2003	2.29788
p.(888M)	-0.614505	0.653154
p.(888P)	-2.02046	0.246479
p.(888Q)	1.59809	3.02742
p.(888R)	1.26084	2.39635
p.(888S)	1.03386	2.0475
p.(888T)	1.20174	2.30018
p.(888V)	1.29475	2.45334
p.(888W)	1.03848	2.05406
p.(888Y)	0.95611	1.94007
p.(889_1AAdel)	-0.90454	0.534203
p.(889_2AAdel)	-5.59696	0.0206609
p.(889_3AAdel)	-6.29839	0.0127056
p.(889A)	-4.17289	0.0554415
p.(889C)	-5.72303	0.018932
p.(889E)	-2.19128	0.218957
p.(889F)	-4.8898	0.0337306
p.(889G)	-1.56458	0.338077
p.(889H)	-3.68254	0.0778835
p.(889handle)	-6.15859	0.0139985
p.(889I)	-4.179	0.055207
p.(889K)	-4.25302	0.0524462
p.(889L)	-2.72062	0.15171
p.(889M)	-3.64819	0.07976
p.(889N)	-0.928962	0.525236
p.(889P)	-3.98241	0.0632669
p.(889Q)	-4.81463	0.0355347
p.(889R)	-5.1013	0.029131
p.(889S)	-4.06603	0.0597039
p.(889T)	-1.3707	0.386703
p.(889V)	-1.89547	0.268787
p.(889W)	-6.16402	0.0139458
p.(889Y)	-3.04418	0.12123
p.(890_1AAdel)	-6.40482	0.011802
p.(890_2AAdel)	-6.10994	0.0144786
p.(890_3AAdel)	-6.1922	0.0136761
p.(890A)	-3.95203	0.0646132
p.(890C)	-2.39401	0.190253
p.(890D)	-5.66533	0.0197046
p.(890E)	-4.64115	0.0400751
p.(890F)	0.128606	1.09324
p.(890G)	-1.41121	0.375997
p.(890H)	-1.66715	0.314874
p.(890handle)	-5.68991	0.0193716
p.(890I)	-0.602537	0.658595
p.(890K)	-1.59128	0.331876
p.(890L)	-0.871358	0.546632
p.(890M)	-1.3163	0.401563
p.(890N)	-5.54434	0.0214282
p.(890P)	-3.98919	0.06297
p.(890Q)	-2.81461	0.142141
p.(890R)	-0.148473	0.902205
p.(890S)	-3.07788	0.118431
p.(890T)	-3.64095	0.0801614
p.(890V)	-1.34103	0.39474
p.(890Y)	0.319215	1.24765
p.(891_1AAdel)	-6.30497	0.0126478
p.(891_2AAdel)	-6.31639	0.0125481
p.(891_3AAdel)	-6.59368	0.0103539
p.(891C)	1.34472	2.53982
p.(891D)	1.60477	3.04148
p.(891E)	1.46617	2.76288
p.(891F)	-0.00644241	0.995544
p.(891G)	0.00902728	1.00628
p.(891H)	1.23054	2.34655
p.(891handle)	-5.53247	0.0216054
p.(891I)	1.21479	2.32106
p.(891K)	1.05096	2.07191
p.(891L)	1.42233	2.68018
p.(891M)	1.48915	2.80724
p.(891N)	1.47754	2.78473
p.(891P)	-2.88574	0.135303
p.(891Q)	-0.436314	0.739021
p.(891R)	1.24243	2.36597
p.(891S)	0.910402	1.87957
p.(891T)	1.14413	2.21013
p.(891V)	0.998552	1.99799
p.(891W)	-1.56078	0.338968
p.(891Y)	0.330976	1.25786
p.(892_1AAdel)	-6.07132	0.0148714
p.(892_2AAdel)	-5.04876	0.0302116
p.(892_3AAdel)	-5.9214	0.0164998
p.(892A)	0.723727	1.65144
p.(892C)	0.466597	1.38185
p.(892D)	-1.29374	0.407893
p.(892E)	-0.621015	0.650213
p.(892F)	-1.55711	0.339831
p.(892G)	-0.847794	0.555634
p.(892H)	1.30689	2.47408
p.(892handle)	-5.61101	0.0204606
p.(892I)	-3.23227	0.106412
p.(892K)	0.262344	1.19943
p.(892L)	-2.90644	0.133375
p.(892M)	-0.744199	0.596999
p.(892P)	-2.71682	0.152109
p.(892Q)	0.614027	1.53053
p.(892R)	0.916518	1.88755
p.(892S)	0.668818	1.58977
p.(892T)	-1.10073	0.466282
p.(892V)	-4.80157	0.0358577
p.(892W)	-3.08308	0.118005
p.(892Y)	-1.00704	0.497567
p.(893_1AAdel)	-5.52757	0.0216788
p.(893_2AAdel)	-6.13747	0.0142049
p.(893_3AAdel)	-6.55355	0.010646
p.(893A)	-0.151091	0.900569
p.(893C)	0.710285	1.63613
p.(893D)	-4.93003	0.0328029
p.(893E)	-5.36363	0.0242877
p.(893F)	-1.26962	0.41477
p.(893G)	-3.00908	0.124215
p.(893H)	-2.15718	0.224193
p.(893handle)	-5.64332	0.0200075
p.(893I)	0.558191	1.47242
p.(893K)	0.197723	1.14689
p.(893M)	0.96609	1.95354
p.(893N)	-3.73349	0.0751812
p.(893P)	-1.24738	0.421211
p.(893Q)	-2.62668	0.161917
p.(893R)	-1.25075	0.42023
p.(893S)	-1.1677	0.445132
p.(893T)	-2.24923	0.210336
p.(893V)	1.12606	2.18262
p.(893W)	-3.72585	0.07558
p.(893Y)	-1.71975	0.303601
p.(894_1AAdel)	0.565445	1.47984
p.(894_2AAdel)	-6.08572	0.0147237
p.(894_3AAdel)	-3.60973	0.0819151
p.(894A)	-0.770724	0.586123
p.(894C)	-0.80189	0.573597
p.(894D)	-2.86767	0.137008
p.(894E)	-3.44397	0.0918887
p.(894F)	-1.0954	0.468006
p.(894G)	-3.02598	0.122769
p.(894H)	-1.62475	0.324266
p.(894handle)	-5.66533	0.0197045
p.(894I)	1.37728	2.59778
p.(894K)	-2.15343	0.224777
p.(894L)	-0.340715	0.78965
p.(894M)	-1.00116	0.499599
p.(894N)	-3.2761	0.103227
p.(894P)	-4.12172	0.0574431
p.(894Q)	-1.9095	0.266185
p.(894R)	-3.18225	0.110166
p.(894S)	-3.88926	0.0674861
p.(894T)	-3.14894	0.112739
p.(894W)	-1.33383	0.396715
p.(894Y)	0.197594	1.14678
p.(895_1AAdel)	-6.2104	0.0135046
p.(895_2AAdel)	-5.34552	0.0245946
p.(895_3AAdel)	-6.94894	0.00809395
p.(895A)	-4.67833	0.0390555
p.(895C)	-2.86745	0.137029
p.(895D)	-5.43638	0.0230933
p.(895E)	-4.82012	0.0353997
p.(895F)	-1.00654	0.497738
p.(895G)	-1.03761	0.487135
p.(895H)	-4.1141	0.0577472
p.(895handle)	-5.59445	0.0206968
p.(895I)	-5.20321	0.0271442
p.(895K)	-5.63124	0.0201757
p.(895L)	-1.88204	0.2713
p.(895M)	-3.98403	0.0631956
p.(895N)	-5.54135	0.0214728
p.(895P)	-5.20284	0.0271511
p.(895Q)	-4.80332	0.0358144
p.(895R)	-1.15416	0.449328
p.(895S)	-3.61656	0.0815279
p.(895T)	-4.78782	0.0362012
p.(895V)	-4.16916	0.0555849
p.(895Y)	-0.215128	0.86147
p.(896_1AAdel)	-6.35458	0.0122202
p.(896_2AAdel)	-6.23358	0.0132894
p.(896_3AAdel)	-6.62276	0.0101473
p.(896A)	-1.06882	0.47671
p.(896C)	-1.57419	0.335832
p.(896D)	0.23278	1.1751
p.(896F)	-3.58425	0.0833745
p.(896G)	-1.3344	0.396556
p.(896H)	-0.848215	0.555472
p.(896handle)	-5.55356	0.0212918
p.(896I)	-3.82719	0.070453
p.(896K)	-1.16377	0.446344
p.(896L)	-3.92891	0.0656567
p.(896M)	-3.02254	0.123062
p.(896N)	-3.72987	0.0753695
p.(896P)	-3.90294	0.0668497
p.(896Q)	0.544933	1.45895
p.(896R)	-0.990822	0.503191
p.(896S)	-0.605625	0.657187
p.(896T)	-0.111699	0.925497
p.(896V)	-1.17084	0.444163
p.(896W)	-4.39298	0.0475971
p.(896Y)	-4.94705	0.0324182
p.(897_1AAdel)	-6.68524	0.00971722
p.(897_2AAdel)	-6.2265	0.0133548
p.(897_3AAdel)	-6.61316	0.0102151
p.(897A)	-1.07177	0.475736
p.(897C)	1.12699	2.18402
p.(897E)	0.211584	1.15796
p.(897F)	-5.96891	0.0159654
p.(897G)	-1.27309	0.413772
p.(897H)	-2.71928	0.15185
p.(897handle)	-5.75739	0.0184865
p.(897I)	-4.44944	0.0457704
p.(897K)	-3.16621	0.111397
p.(897L)	-3.55051	0.0853472
p.(897M)	-2.65322	0.158965
p.(897N)	0.832961	1.78134
p.(897P)	-4.62345	0.0405698
p.(897Q)	-0.595523	0.661804
p.(897R)	-1.92236	0.263822
p.(897S)	1.01374	2.01914
p.(897T)	-1.24759	0.421152
p.(897V)	-2.04823	0.241781
p.(897W)	-5.85249	0.0173072
p.(897Y)	-3.00187	0.124838
p.(898_1AAdel)	-5.30039	0.025376
p.(898_2AAdel)	-5.63694	0.0200961
p.(898_3AAdel)	-6.85694	0.0086269
p.(898A)	-0.184309	0.880071
p.(898C)	1.08084	2.11527
p.(898D)	0.260776	1.19812
p.(898E)	1.18716	2.27704
p.(898F)	1.15933	2.23354
p.(898G)	0.770275	1.70559
p.(898H)	0.920788	1.89315
p.(898handle)	-5.63373	0.0201408
p.(898I)	0.505666	1.41978
p.(898K)	1.10061	2.14445
p.(898L)	0.0700387	1.04974
p.(898M)	1.37845	2.59989
p.(898N)	0.340407	1.26611
p.(898P)	1.35898	2.56504
p.(898Q)	0.709352	1.63507
p.(898R)	0.648043	1.56704
p.(898T)	1.01396	2.01945
p.(898V)	1.16604	2.24395
p.(898W)	1.40516	2.64847
p.(898Y)	1.42522	2.68555
p.(899_1AAdel)	-6.39287	0.0119002
p.(899_2AAdel)	-6.40185	0.0118264
p.(899_3AAdel)	-6.69639	0.00964238
p.(899A)	1.29098	2.44694
p.(899C)	1.18594	2.27512
p.(899D)	-0.175184	0.885655
p.(899E)	-0.155179	0.898021
p.(899F)	-0.264293	0.832607
p.(899G)	1.32263	2.50121
p.(899H)	1.14809	2.2162
p.(899handle)	-5.70796	0.0191308
p.(899I)	0.298821	1.23014
p.(899K)	1.27584	2.42139
p.(899L)	-1.0587	0.480065
p.(899M)	1.39139	2.62332
p.(899N)	1.75156	3.36722
p.(899P)	-1.12224	0.459381
p.(899Q)	1.52449	2.87686
p.(899R)	1.61857	3.07071
p.(899T)	1.3399	2.53133
p.(899V)	0.80346	1.74528
p.(899W)	-1.08211	0.472338
p.(899Y)	-0.0806835	0.94561
p.(900_1AAdel)	-6.4254	0.0116349
p.(900_2AAdel)	-6.28006	0.0128681
p.(900_3AAdel)	-6.68187	0.00973995
p.(900A)	-1.30567	0.404532
p.(900C)	-1.75366	0.296548
p.(900D)	-7.05521	0.00751915
p.(900E)	-5.28673	0.0256174
p.(900F)	-6.23649	0.0132627
p.(900G)	-3.82506	0.0705575
p.(900H)	-1.63187	0.32267
p.(900handle)	-5.5911	0.0207448
p.(900I)	-4.6476	0.0398963
p.(900K)	-5.73636	0.0187579
p.(900L)	-3.16076	0.111819
p.(900M)	-5.94926	0.0161843
p.(900N)	-4.29176	0.0510566
p.(900P)	-1.95288	0.2583
p.(900Q)	-3.65499	0.0793851
p.(900S)	-2.88019	0.135824
p.(900T)	-3.41121	0.0939989
p.(900V)	-4.82991	0.0351603
p.(900W)	-5.73565	0.0187671
p.(900Y)	-4.78965	0.0361553
p.(901_1AAdel)	-6.42975	0.0115998
p.(901_2AAdel)	-6.25622	0.0130824
p.(901_3AAdel)	-6.52762	0.010839
p.(901A)	-3.30961	0.100857
p.(901C)	-5.41051	0.0235111
p.(901E)	-2.95772	0.128717
p.(901F)	-4.78181	0.0363522
p.(901G)	-1.91674	0.264852
p.(901H)	-4.23665	0.0530446
p.(901handle)	-5.30175	0.0253522
p.(901I)	-4.77573	0.0365059
p.(901K)	-5.66982	0.0196433
p.(901L)	-1.18874	0.438687
p.(901M)	-5.64767	0.0199471
p.(901N)	-1.15835	0.448024
p.(901P)	-4.17111	0.0555098
p.(901Q)	-4.93103	0.0327803
p.(901R)	-2.41099	0.188027
p.(901S)	-4.47848	0.0448584
p.(901T)	-1.35563	0.390763
p.(901V)	-1.75236	0.296817
p.(901W)	-6.09684	0.0146106
p.(901Y)	-3.31238	0.100664
p.(902_1AAdel)	-6.58131	0.0104431
p.(902_2AAdel)	-6.07132	0.0148714
p.(902_3AAdel)	-6.54455	0.0107126
p.(902A)	-1.17214	0.443761
p.(902C)	-1.36535	0.388139
p.(902D)	-5.1378	0.0284032
p.(902E)	-4.4352	0.0462244
p.(902F)	-3.07465	0.118697
p.(902G)	-3.61921	0.0813785
p.(902H)	-4.95499	0.0322402
p.(902handle)	-5.58438	0.0208417
p.(902I)	1.04793	2.06756
p.(902K)	-5.94643	0.0162161
p.(902M)	-2.60355	0.164533
p.(902N)	-5.6463	0.0199661
p.(902P)	-3.97581	0.0635569
p.(902Q)	-5.1208	0.02874
p.(902R)	-4.04834	0.0604405
p.(902S)	-1.4165	0.374621
p.(902T)	-3.37349	0.096489
p.(902V)	-0.732307	0.60194
p.(902W)	-3.7538	0.07413
p.(902Y)	-5.43796	0.023068
p.(903_1AAdel)	-6.27837	0.0128831
p.(903_2AAdel)	-6.275	0.0129133
p.(903_3AAdel)	-5.92853	0.0164186
p.(903A)	-2.24509	0.210941
p.(903C)	-2.11969	0.230097
p.(903D)	-5.07961	0.0295723
p.(903E)	-4.53561	0.0431165
p.(903F)	-1.68549	0.310898
p.(903G)	-4.33723	0.0494726
p.(903H)	-2.57846	0.167419
p.(903handle)	-5.54307	0.0214472
p.(903I)	-0.875917	0.544907
p.(903K)	-4.68723	0.0388152
p.(903M)	0.00535262	1.00372
p.(903N)	-4.91288	0.0331951
p.(903P)	-1.53301	0.345556
p.(903Q)	-4.32732	0.0498134
p.(903R)	-1.44302	0.367796
p.(903S)	-1.36812	0.387395
p.(903T)	-4.39448	0.0475478
p.(903V)	-1.47606	0.35947
p.(903W)	-5.7966	0.0179908
p.(903Y)	-5.23533	0.0265466
p.(904_1AAdel)	-5.3053	0.0252898
p.(904_2AAdel)	-5.96653	0.0159917
p.(904_3AAdel)	-6.42248	0.0116584
p.(904A)	-0.972886	0.509486
p.(904C)	-0.746967	0.595855
p.(904D)	-5.76159	0.0184327
p.(904E)	-3.02085	0.123207
p.(904F)	-3.06417	0.119562
p.(904G)	-4.03366	0.0610586
p.(904H)	-5.45139	0.0228543
p.(904handle)	-5.53247	0.0216054
p.(904I)	-0.590086	0.664303
p.(904K)	-4.79506	0.0360201
p.(904L)	-2.66495	0.157678
p.(904M)	-5.91132	0.0166156
p.(904N)	-5.51897	0.0218084
p.(904P)	-5.54395	0.0214341
p.(904Q)	-5.17718	0.0276384
p.(904R)	-2.40564	0.188726
p.(904S)	-3.19536	0.109169
p.(904T)	-4.2004	0.0543944
p.(904W)	-5.70573	0.0191604
p.(904Y)	-1.38647	0.382498
p.(905_1AAdel)	-5.09054	0.0293491
p.(905_2AAdel)	-5.65599	0.0198325
p.(905_3AAdel)	-5.25976	0.0261008
p.(905A)	1.13002	2.18862
p.(905C)	0.0633057	1.04486
p.(905D)	-5.33918	0.0247029
p.(905E)	-4.69761	0.038537
p.(905F)	-4.299	0.0508008
p.(905G)	-4.18878	0.0548343
p.(905H)	-1.3974	0.379611
p.(905handle)	-6.03114	0.0152913
p.(905I)	-1.56102	0.338912
p.(905K)	-5.08774	0.0294061
p.(905L)	-1.8546	0.27651
p.(905M)	-3.1856	0.10991
p.(905N)	-4.30822	0.0504773
p.(905P)	-1.1966	0.436301
p.(905Q)	-3.69424	0.0772544
p.(905R)	-4.12497	0.0573141
p.(905T)	-0.532031	0.691581
p.(905V)	-3.8612	0.0688117
p.(905W)	-5.00259	0.031194
p.(905Y)	-3.83753	0.06995
p.(906_1AAdel)	-3.0843	0.117905
p.(906_2AAdel)	-5.86995	0.0170989
p.(906_3AAdel)	-6.42685	0.0116232
p.(906A)	1.55699	2.94239
p.(906C)	1.13631	2.19817
p.(906D)	-0.886941	0.540759
p.(906E)	1.37411	2.59207
p.(906F)	-0.457198	0.728399
p.(906G)	1.0678	2.09624
p.(906H)	1.16187	2.23748
p.(906handle)	-6.31801	0.012534
p.(906I)	-1.51757	0.349275
p.(906K)	-0.206966	0.866357
p.(906L)	-1.12637	0.458067
p.(906M)	1.0984	2.14117
p.(906N)	1.35101	2.55091
p.(906P)	-1.22314	0.428348
p.(906Q)	1.57557	2.98053
p.(906R)	-0.567102	0.674971
p.(906T)	1.23922	2.36071
p.(906V)	-0.210492	0.864242
p.(906W)	-0.53865	0.688415
p.(906Y)	-0.665611	0.630422
p.(907_1AAdel)	-4.69539	0.0385964
p.(907_2AAdel)	-5.74022	0.0187078
p.(907_3AAdel)	-6.19404	0.0136587
p.(907A)	0.0156703	1.01092
p.(907C)	0.635139	1.55309
p.(907D)	-4.20386	0.0542642
p.(907E)	-2.34418	0.196939
p.(907F)	-0.565191	0.675866
p.(907G)	-0.856147	0.552426
p.(907H)	-0.655561	0.634829
p.(907handle)	-6.37621	0.0120385
p.(907I)	-0.311736	0.805672
p.(907K)	-3.69681	0.0771167
p.(907L)	-1.63252	0.322523
p.(907M)	0.553427	1.46757
p.(907N)	0.177208	1.13069
p.(907P)	-1.46088	0.363272
p.(907Q)	-0.252106	0.83967
p.(907R)	-0.753844	0.593021
p.(907S)	0.19825	1.14731
p.(907V)	0.237324	1.1788
p.(907W)	0.191217	1.14173
p.(907Y)	-1.49917	0.353756
p.(908_1AAdel)	-5.87753	0.0170093
p.(908_2AAdel)	-5.42019	0.023354
p.(908_3AAdel)	-6.39737	0.0118631
p.(908A)	1.13337	2.1937
p.(908C)	-0.148279	0.902326
p.(908D)	1.07249	2.10305
p.(908E)	1.33357	2.52025
p.(908F)	0.993706	1.99129
p.(908G)	1.18971	2.28106
p.(908H)	-0.0260845	0.982082
p.(908handle)	-5.6777	0.0195363
p.(908I)	0.419755	1.3377
p.(908K)	1.30765	2.47538
p.(908L)	-0.868852	0.547583
p.(908M)	1.41632	2.66904
p.(908N)	1.55349	2.93526
p.(908P)	-1.04572	0.484404
p.(908Q)	1.66032	3.16088
p.(908R)	1.23522	2.35417
p.(908S)	1.19791	2.29408
p.(908V)	1.10008	2.14367
p.(908W)	0.703231	1.62815
p.(908Y)	1.23133	2.34783
p.(909_1AAdel)	-4.17429	0.0553877
p.(909_2AAdel)	-5.80988	0.0178259
p.(909_3AAdel)	-5.00247	0.0311965
p.(909C)	0.259316	1.19691
p.(909D)	-1.57208	0.336323
p.(909E)	1.33831	2.52855
p.(909F)	-0.675824	0.625975
p.(909G)	0.716909	1.64366
p.(909H)	1.28462	2.43618
p.(909handle)	-5.68687	0.0194125
p.(909I)	0.479902	1.39465
p.(909K)	1.51416	2.85633
p.(909L)	-1.0403	0.486225
p.(909M)	1.10101	2.14505
p.(909N)	0.988231	1.98375
p.(909P)	-2.45803	0.181995
p.(909Q)	1.28786	2.44165
p.(909R)	1.10911	2.15713
p.(909S)	0.263667	1.20053
p.(909T)	0.85687	1.8111
p.(909V)	0.241472	1.1822
p.(909W)	1.0354	2.04968
p.(909Y)	1.12496	2.18095
p.(910_1AAdel)	-6.29839	0.0127056
p.(910_2AAdel)	-5.03887	0.0304193
p.(910_3AAdel)	-5.90483	0.0166905
p.(910A)	0.957639	1.94213
p.(910C)	0.317555	1.24622
p.(910D)	1.1818	2.2686
p.(910E)	1.43133	2.69696
p.(910F)	1.33797	2.52795
p.(910G)	0.511372	1.4254
p.(910H)	0.996903	1.99571
p.(910handle)	-6.18483	0.0137461
p.(910I)	-4.65526	0.0396851
p.(910K)	-1.49787	0.354075
p.(910L)	-0.640499	0.641491
p.(910M)	0.943093	1.92265
p.(910N)	0.656715	1.57649
p.(910P)	-3.46418	0.0906102
p.(910R)	-1.27903	0.412073
p.(910S)	-0.474469	0.719731
p.(910T)	-3.24599	0.105405
p.(910V)	-4.71397	0.0381025
p.(910W)	1.48481	2.79881
p.(910Y)	1.5963	3.02366
_wt	0	1
