# Supplementary material for: Deep mutation, insertion and deletion scanning across the Enterovirus A proteome reveals constraints shaping viral evolution
Source: Nat Microbiol. 2024 Nov 28;10(1):158–68. doi: 10.1038/s41564-024-01871-y (PMC11726453; doi:10.1038/s41564-024-01871-y)
Supplement: Supplementary file 18 — Statistical source data. [file 41564_2024_1871_MOESM18_ESM.xlsx]

## Sheet: Fig3A,B
Insertion_Position	AminoAcid	Enrich2_Score
1	A	-2.48406
1	C	-2.41737
1	D	-2.34591
1	E	-3.31276
1	F	-1.88329
1	G	-3.02037
1	H	-1.75813
1	I	-2.85674
1	K	-2.41737
1	L	-1.44797
1	M	-2.0946
1	N	-3.31276
1	P	-1.2473
1	Q	-2.0946
1	R	-2.71364
1	S	-2.66099
1	T	-3.19321
1	V	-2.71364
1	W	-2.26895
1	Y	-1.44797
2	A	-0.995986
2	C	-1.88329
2	D	-3.56094
2	E	-2.90022
2	F	-2.9419
2	G	-2.76365
2	H	-2.76365
2	I	-2.66099
2	K	-3.79501
2	L	NA
2	M	-3.09313
2	N	-4.11898
2	P	-2.0946
2	Q	-2.90022
2	R	-2.48406
2	S	-1.88329
2	T	-1.44797
2	V	-2.34591
2	W	-3.41952
2	Y	-3.81225
3	A	-2.26895
3	C	-2.48406
3	D	-3.09313
3	E	-1.2473
3	F	-2.66099
3	G	-2.90022
3	H	-3.58268
3	I	-3.02037
3	K	-3.12761
3	L	-2.48406
3	M	-3.51598
3	N	-3.02037
3	P	-2.18557
3	Q	-3.74142
3	R	-2.90022
3	S	-2.85674
3	T	-3.16095
3	V	-2.0946
3	W	-2.54658
3	Y	-3.02037
4	A	-1.88329
4	C	-3.81225
4	D	-2.71364
4	E	-3.25477
4	F	-2.34591
4	G	-1.2473
4	H	-2.54658
4	I	-2.54658
4	K	-2.85674
4	L	-0.659513
4	M	NA
4	N	-2.81128
4	P	-2.54658
4	Q	-3.12761
4	R	-2.76365
4	S	-2.85674
4	T	-3.16095
4	V	-3.22446
4	W	-2.85674
4	Y	-3.12761
5	A	-0.659513
5	C	-2.66099
5	D	NA
5	E	-1.61503
5	F	-2.18557
5	G	-1.44797
5	H	-2.9419
5	I	-3.16095
5	K	-2.76365
5	L	-1.75813
5	M	-0.659513
5	N	-2.34591
5	P	-2.66099
5	Q	-3.51598
5	R	-1.61503
5	S	-1.99451
5	T	-0.659513
5	V	-1.88329
5	W	-2.81128
5	Y	-2.60542
6	A	-2.90022
6	C	-3.41952
6	D	-3.92527
6	E	-3.6652
6	F	-3.7229
6	G	-3.02037
6	H	-4.14383
6	I	-3.44452
6	K	-3.46892
6	L	-4.08051
6	M	-3.16095
6	N	-4.23746
6	P	-3.44452
6	Q	-4.36328
6	R	-3.22446
6	S	-2.85674
6	T	-3.98455
6	V	-2.18557
6	W	-4.29182
6	Y	-3.87839
7	A	-2.26895
7	C	-2.26895
7	D	-1.44797
7	E	-2.71364
7	F	-2.41737
7	G	-3.36756
7	H	-3.19321
7	I	-2.34591
7	K	-2.0946
7	L	-2.26895
7	M	-3.51598
7	N	-3.28418
7	P	-2.85674
7	Q	-2.9419
7	R	-1.99451
7	S	-2.81128
7	T	-2.41737
7	V	-3.12761
7	W	-2.48406
7	Y	-3.16095
8	A	-3.49273
8	C	-1.75813
8	D	NA
8	E	-2.0946
8	F	-0.995986
8	G	-2.34591
8	H	-3.46892
8	I	-2.18557
8	K	-1.88329
8	L	-2.90022
8	M	-1.2473
8	N	-1.75813
8	P	-3.6452
8	Q	-2.9819
8	R	-2.71364
8	S	-2.9419
8	T	-2.76365
8	V	-3.39388
8	W	-2.18557
8	Y	-3.22446
9	A	-2.81128
9	C	-2.54658
9	D	-2.41737
9	E	-3.02037
9	F	-2.60542
9	G	-1.75813
9	H	-2.81128
9	I	-2.85674
9	K	-3.05741
9	L	-0.995986
9	M	-2.54658
9	N	-2.48406
9	P	-2.9819
9	Q	-3.02037
9	R	-1.88329
9	S	-1.2473
9	T	-2.48406
9	V	-2.54658
9	W	-2.76365
9	Y	-2.9819
10	A	-3.28418
10	C	NA
10	D	-2.41737
10	E	-3.44452
10	F	-2.71364
10	G	-1.44797
10	H	-3.49273
10	I	-2.71364
10	K	-2.90022
10	L	-3.09313
10	M	-2.66099
10	N	-2.9419
10	P	-2.54658
10	Q	-1.61503
10	R	-0.659513
10	S	-2.26895
10	T	-1.61503
10	V	-4.04051
10	W	-1.75813
10	Y	-3.94042
11	A	-2.9419
11	C	-1.61503
11	D	-2.18557
11	E	-2.71364
11	F	-1.99451
11	G	-2.34591
11	H	-2.41737
11	I	-3.19321
11	K	-0.995986
11	L	-2.85674
11	M	-2.26895
11	N	-2.54658
11	P	-2.41737
11	Q	-1.75813
11	R	NA
11	S	-3.46892
11	T	-2.41737
11	V	-0.995986
11	W	-2.26895
11	Y	-2.0946
12	A	-1.44797
12	C	-3.6652
12	D	-2.54658
12	E	-0.659513
12	F	-2.26895
12	G	-2.48406
12	H	-2.34591
12	I	-2.71364
12	K	-2.66099
12	L	-2.48406
12	M	-2.54658
12	N	-3.09313
12	P	-1.75813
12	Q	-2.71364
12	R	-2.76365
12	S	-2.26895
12	T	-3.36756
12	V	-2.66099
12	W	-2.0946
12	Y	-2.66099
13	A	-2.26895
13	C	-2.54658
13	D	-1.88329
13	E	-2.26895
13	F	-3.02037
13	G	-1.99451
13	H	-3.39388
13	I	-3.05741
13	K	-3.90989
13	L	-3.90989
13	M	-1.88329
13	N	-2.76365
13	P	-2.90022
13	Q	-2.41737
13	R	-2.18557
13	S	-2.0946
13	T	-2.48406
13	V	-1.2473
13	W	-3.49273
13	Y	-1.88329
14	A	-2.9819
14	C	-3.75961
14	D	-2.18557
14	E	-2.9819
14	F	-0.995986
14	G	-3.41952
14	H	-3.6848
14	I	-3.36756
14	K	-2.26895
14	L	-3.46892
14	M	-3.6848
14	N	-3.6452
14	P	-2.41737
14	Q	-1.61503
14	R	-3.02037
14	S	-4.21486
14	T	-3.6652
14	V	-3.31276
14	W	-3.28418
14	Y	-2.54658
15	A	-1.99451
15	C	-2.90022
15	D	-3.02037
15	E	-2.41737
15	F	-2.71364
15	G	-1.75813
15	H	-2.18557
15	I	-3.02037
15	K	-1.44797
15	L	-2.0946
15	M	-3.25477
15	N	-2.71364
15	P	-3.05741
15	Q	-2.71364
15	R	-1.44797
15	S	-2.9419
15	T	-0.148688
15	V	-1.88329
15	W	-1.75813
15	Y	-2.34591
16	A	-3.22446
16	C	-2.71364
16	D	-3.75961
16	E	-2.90022
16	F	-2.0946
16	G	-3.31276
16	H	-3.34054
16	I	-2.9419
16	K	-2.60542
16	L	-3.36756
16	M	-3.95535
16	N	-2.85674
16	P	-2.48406
16	Q	-4.59134
16	R	-2.54658
16	S	-2.76365
16	T	-2.85674
16	V	-2.9819
16	W	-2.54658
16	Y	-3.53871
17	A	-1.61503
17	C	-3.02037
17	D	-2.41737
17	E	-2.34591
17	F	-3.46892
17	G	-2.54658
17	H	NA
17	I	-1.88329
17	K	-2.60542
17	L	-1.61503
17	M	-2.9819
17	N	-3.31276
17	P	-0.148688
17	Q	-3.74142
17	R	-2.48406
17	S	-2.90022
17	T	-2.90022
17	V	-1.99451
17	W	-2.90022
17	Y	-2.48406
18	A	-1.61503
18	C	-2.48406
18	D	-1.44797
18	E	-2.26895
18	F	-2.76365
18	G	-2.9819
18	H	-3.16095
18	I	-1.88329
18	K	-1.75813
18	L	-2.34591
18	M	-2.26895
18	N	-2.9419
18	P	-2.48406
18	Q	-2.90022
18	R	-0.148688
18	S	-1.2473
18	T	-1.44797
18	V	-2.85674
18	W	-1.75813
18	Y	-2.0946
19	A	-2.60542
19	C	-2.81128
19	D	-2.90022
19	E	-0.659513
19	F	-2.54658
19	G	-1.2473
19	H	-1.44797
19	I	-0.659513
19	K	-2.71364
19	L	-1.61503
19	M	-1.61503
19	N	-2.60542
19	P	-1.88329
19	Q	-1.99451
19	R	-1.75813
19	S	-2.90022
19	T	-3.09313
19	V	-0.995986
19	W	-3.28418
19	Y	-2.18557
20	A	-3.19321
20	C	-3.51598
20	D	-4.0935
20	E	-2.9819
20	F	-0.148688
20	G	-3.22446
20	H	-3.36756
20	I	-4.06736
20	K	-0.995986
20	L	-3.60395
20	M	-2.90022
20	N	-3.58268
20	P	-3.22446
20	Q	-3.90989
20	R	-4.33328
20	S	-1.99451
20	T	-2.76365
20	V	-0.659513
20	W	-2.41737
20	Y	-2.34591
21	A	-1.61503
21	C	-2.26895
21	D	-1.99451
21	E	-2.90022
21	F	-0.995986
21	G	-2.9819
21	H	-1.75813
21	I	-2.18557
21	K	-1.99451
21	L	-0.659513
21	M	-3.70404
21	N	-2.9419
21	P	-2.34591
21	Q	-1.88329
21	R	-3.12761
21	S	-3.19321
21	T	-2.60542
21	V	-2.41737
21	W	-2.81128
21	Y	-2.60542
22	A	-0.148688
22	C	-3.46892
22	D	-2.48406
22	E	-2.18557
22	F	-1.75813
22	G	-3.79501
22	H	-1.99451
22	I	-2.9419
22	K	NA
22	L	-2.26895
22	M	NA
22	N	-1.75813
22	P	-2.54658
22	Q	-2.71364
22	R	-0.148688
22	S	-2.81128
22	T	-1.44797
22	V	-1.88329
22	W	NA
22	Y	-2.0946
23	A	-2.48406
23	C	-0.659513
23	D	-2.0946
23	E	-3.05741
23	F	-2.26895
23	G	-3.7229
23	H	NA
23	I	-1.44797
23	K	-3.56094
23	L	-2.90022
23	M	-3.19321
23	N	-3.39388
23	P	-2.90022
23	Q	-3.31276
23	R	-3.28418
23	S	-3.34054
23	T	-3.02037
23	V	-1.2473
23	W	-2.71364
23	Y	-2.60542
24	A	-3.60395
24	C	-0.148688
24	D	-3.8292
24	E	-2.54658
24	F	-2.9419
24	G	-0.995986
24	H	-2.90022
24	I	-2.48406
24	K	-2.9419
24	L	-1.88329
24	M	-3.09313
24	N	-1.75813
24	P	-2.90022
24	Q	-2.66099
24	R	-3.31276
24	S	-3.36756
24	T	-2.41737
24	V	-3.74142
24	W	-1.75813
24	Y	-0.148688
25	A	-2.34591
25	C	-1.61503
25	D	-2.26895
25	E	-2.34591
25	F	-3.09313
25	G	-0.659513
25	H	-3.39388
25	I	-3.6848
25	K	-2.85674
25	L	-1.61503
25	M	NA
25	N	-3.44452
25	P	-3.41952
25	Q	-3.44452
25	R	-3.02037
25	S	-2.66099
25	T	-3.97006
25	V	-1.44797
25	W	-2.34591
25	Y	-2.90022
26	A	-3.12761
26	C	-2.18557
26	D	-3.25477
26	E	-2.48406
26	F	-2.54658
26	G	-2.85674
26	H	-1.75813
26	I	-3.25477
26	K	-2.60542
26	L	-3.22446
26	M	-1.61503
26	N	-1.44797
26	P	-0.148688
26	Q	-2.85674
26	R	-3.7229
26	S	-3.6452
26	T	-4.08051
26	V	-2.60542
26	W	-3.6452
26	Y	-1.99451
27	A	-2.9819
27	C	-4.29182
27	D	-2.66099
27	E	-2.71364
27	F	-1.2473
27	G	-3.41952
27	H	-3.39388
27	I	-3.39388
27	K	-4.05402
27	L	-1.75813
27	M	-3.36756
27	N	-3.89426
27	P	-1.99451
27	Q	-3.56094
27	R	-2.0946
27	S	-0.148688
27	T	-3.75961
27	V	-1.61503
27	W	-1.61503
27	Y	-2.71364
28	A	-1.88329
28	C	-3.09313
28	D	-1.2473
28	E	NA
28	F	-1.99451
28	G	-1.75813
28	H	-2.76365
28	I	-3.6452
28	K	-1.61503
28	L	-1.75813
28	M	-1.75813
28	N	-2.71364
28	P	-3.22446
28	Q	-2.26895
28	R	-2.48406
28	S	-2.34591
28	T	-1.88329
28	V	-2.48406
28	W	-0.148688
28	Y	-1.44797
29	A	-2.9419
29	C	-4.16807
29	D	-4.32308
29	E	-4.15602
29	F	-3.6452
29	G	-4.14383
29	H	-3.94042
29	I	-2.71364
29	K	-3.74142
29	L	-1.75813
29	M	-2.76365
29	N	-3.19321
29	P	-4.05402
29	Q	-3.79501
29	R	-3.6452
29	S	-3.19321
29	T	-4.02681
29	V	-4.08051
29	W	-4.30235
29	Y	-2.48406
30	A	-2.81128
30	C	-2.26895
30	D	-1.44797
30	E	-1.2473
30	F	-0.995986
30	G	-3.09313
30	H	-2.26895
30	I	-0.659513
30	K	-1.99451
30	L	-2.34591
30	M	-2.60542
30	N	-1.99451
30	P	-2.0946
30	Q	-2.54658
30	R	-3.28418
30	S	-2.54658
30	T	-0.995986
30	V	-2.48406
30	W	-2.54658
30	Y	NA
31	A	-2.41737
31	C	-3.51598
31	D	-3.05741
31	E	-3.74142
31	F	-2.90022
31	G	-2.85674
31	H	-2.26895
31	I	-1.61503
31	K	-0.148688
31	L	-3.05741
31	M	-2.41737
31	N	-4.35338
31	P	-2.0946
31	Q	-3.53871
31	R	-3.05741
31	S	-0.148688
31	T	-3.6848
31	V	-3.05741
31	W	-3.25477
31	Y	-3.25477
32	A	-2.0946
32	C	-0.659513
32	D	-4.22623
32	E	-3.44452
32	F	-2.0946
32	G	-1.88329
32	H	-3.34054
32	I	-2.9819
32	K	-2.81128
32	L	-3.31276
32	M	-2.48406
32	N	-4.34338
32	P	-3.79501
32	Q	-3.02037
32	R	-4.0935
32	S	-3.41952
32	T	-3.19321
32	V	-2.90022
32	W	-2.26895
32	Y	-3.46892
33	A	-1.2473
33	C	-2.9819
33	D	-3.16095
33	E	-2.54658
33	F	NA
33	G	-1.75813
33	H	-3.19321
33	I	-3.79501
33	K	-3.05741
33	L	-2.18557
33	M	-3.02037
33	N	-2.76365
33	P	-2.9819
33	Q	-2.90022
33	R	-3.09313
33	S	-2.85674
33	T	-2.34591
33	V	-2.76365
33	W	-3.02037
33	Y	-1.2473
34	A	-2.9819
34	C	-3.19321
34	D	-2.54658
34	E	-2.34591
34	F	-1.99451
34	G	-3.44452
34	H	-3.12761
34	I	-2.18557
34	K	-1.44797
34	L	-1.61503
34	M	-2.76365
34	N	-3.19321
34	P	-2.60542
34	Q	-2.54658
34	R	-2.34591
34	S	-1.2473
34	T	-1.75813
34	V	-2.54658
34	W	-2.71364
34	Y	-3.16095
35	A	-3.12761
35	C	-2.76365
35	D	-1.61503
35	E	-2.54658
35	F	-2.34591
35	G	-1.44797
35	H	-3.34054
35	I	-2.41737
35	K	-1.99451
35	L	-3.60395
35	M	-2.18557
35	N	-3.6652
35	P	-3.16095
35	Q	-2.34591
35	R	-2.71364
35	S	-3.58268
35	T	-3.36756
35	V	-2.9419
35	W	-2.48406
35	Y	-3.6452
36	A	-3.22446
36	C	-3.6848
36	D	-3.6652
36	E	-2.26895
36	F	-2.76365
36	G	-2.41737
36	H	-3.7229
36	I	-1.88329
36	K	-2.9419
36	L	-2.66099
36	M	-2.18557
36	N	-4.52654
36	P	-2.81128
36	Q	-2.9419
36	R	-2.34591
36	S	-1.75813
36	T	-3.86226
36	V	-2.60542
36	W	-3.62479
36	Y	-2.9419
37	A	-2.54658
37	C	-2.26895
37	D	-3.16095
37	E	-2.34591
37	F	-1.88329
37	G	-3.05741
37	H	-3.28418
37	I	-2.81128
37	K	-2.34591
37	L	-2.66099
37	M	-1.61503
37	N	-2.41737
37	P	-2.54658
37	Q	-2.76365
37	R	-1.99451
37	S	-3.44452
37	T	-2.60542
37	V	-3.53871
37	W	-0.995986
37	Y	-3.28418
38	A	-0.148688
38	C	-2.66099
38	D	-1.44797
38	E	-2.41737
38	F	-2.26895
38	G	-2.18557
38	H	-3.19321
38	I	-2.60542
38	K	-2.71364
38	L	-1.44797
38	M	-1.99451
38	N	-3.39388
38	P	-1.75813
38	Q	-3.16095
38	R	-2.66099
38	S	-1.2473
38	T	-3.51598
38	V	-2.48406
38	W	-2.0946
38	Y	-1.88329
39	A	-2.60542
39	C	-3.36756
39	D	-3.34054
39	E	-3.16095
39	F	-2.81128
39	G	-3.31276
39	H	-2.71364
39	I	-3.34054
39	K	-1.75813
39	L	-1.44797
39	M	-3.19321
39	N	-3.62479
39	P	-3.56094
39	Q	-2.48406
39	R	-2.48406
39	S	-1.88329
39	T	-3.12761
39	V	-2.9819
39	W	-2.9819
39	Y	-3.34054
40	A	-1.75813
40	C	-2.48406
40	D	-2.71364
40	E	-2.26895
40	F	-0.659513
40	G	-1.61503
40	H	-1.2473
40	I	-2.54658
40	K	-3.12761
40	L	-2.18557
40	M	-2.85674
40	N	-2.81128
40	P	-3.09313
40	Q	-1.88329
40	R	-3.12761
40	S	-2.48406
40	T	-2.60542
40	V	-2.54658
40	W	-2.71364
40	Y	-2.0946
41	A	-3.19321
41	C	-4.17997
41	D	-3.31276
41	E	-3.46892
41	F	-2.85674
41	G	-1.88329
41	H	-2.9419
41	I	-3.56094
41	K	-3.25477
41	L	-3.95535
41	M	-3.09313
41	N	-3.49273
41	P	NA
41	Q	-3.46892
41	R	-1.88329
41	S	-3.16095
41	T	-3.6848
41	V	-2.34591
41	W	-2.71364
41	Y	-3.53871
42	A	-2.90022
42	C	-3.34054
42	D	-1.88329
42	E	-3.05741
42	F	-2.54658
42	G	-2.54658
42	H	-3.05741
42	I	-1.61503
42	K	-3.22446
42	L	-1.88329
42	M	-2.81128
42	N	-2.76365
42	P	-2.66099
42	Q	-2.0946
42	R	-2.9419
42	S	-2.48406
42	T	-0.995986
42	V	-0.148688
42	W	-2.66099
42	Y	-2.41737
43	A	-2.85674
43	C	-2.0946
43	D	-3.39388
43	E	-3.22446
43	F	-1.61503
43	G	-2.41737
43	H	-3.58268
43	I	-2.90022
43	K	-2.85674
43	L	-0.995986
43	M	-2.41737
43	N	-3.39388
43	P	-0.148688
43	Q	-3.44452
43	R	-1.99451
43	S	-2.66099
43	T	-2.76365
43	V	-2.85674
43	W	-3.12761
43	Y	-2.71364
44	A	-0.659513
44	C	-2.34591
44	D	-3.58268
44	E	-2.9819
44	F	-1.75813
44	G	-3.25477
44	H	-3.12761
44	I	-2.81128
44	K	-1.44797
44	L	-2.9419
44	M	-3.34054
44	N	-2.9819
44	P	-3.05741
44	Q	-2.41737
44	R	-2.81128
44	S	-3.84587
44	T	-2.81128
44	V	-2.34591
44	W	-3.05741
44	Y	-3.05741
45	A	-2.18557
45	C	-3.19321
45	D	-3.02037
45	E	-2.54658
45	F	-2.41737
45	G	-3.22446
45	H	-2.71364
45	I	-2.34591
45	K	-2.41737
45	L	-1.88329
45	M	-2.71364
45	N	-2.18557
45	P	-2.90022
45	Q	-2.90022
45	R	-0.995986
45	S	-2.9819
45	T	-2.66099
45	V	-1.88329
45	W	-0.148688
45	Y	-2.18557
46	A	-2.90022
46	C	-2.54658
46	D	-3.19321
46	E	-3.31276
46	F	-3.02037
46	G	-3.36756
46	H	-3.19321
46	I	-3.39388
46	K	-3.31276
46	L	-1.88329
46	M	-3.22446
46	N	-3.7229
46	P	-1.2473
46	Q	-2.90022
46	R	-3.16095
46	S	-2.85674
46	T	-2.85674
46	V	-2.48406
46	W	-2.34591
46	Y	-3.31276
47	A	-2.71364
47	C	-2.48406
47	D	-3.6652
47	E	-2.48406
47	F	-3.02037
47	G	-2.0946
47	H	-1.75813
47	I	NA
47	K	-2.34591
47	L	-2.0946
47	M	-2.85674
47	N	-3.62479
47	P	-1.88329
47	Q	-2.41737
47	R	-2.34591
47	S	-3.16095
47	T	-3.87839
47	V	-1.99451
47	W	-2.26895
47	Y	-3.62479
48	A	-2.9419
48	C	-2.26895
48	D	-3.05741
48	E	-2.71364
48	F	-3.12761
48	G	-2.66099
48	H	-2.18557
48	I	-2.81128
48	K	-1.75813
48	L	-2.76365
48	M	-3.19321
48	N	-2.26895
48	P	-2.41737
48	Q	-2.76365
48	R	-2.90022
48	S	-2.9419
48	T	-2.9419
48	V	-0.995986
48	W	-2.26895
48	Y	-2.90022
49	A	-0.659513
49	C	-3.25477
49	D	-3.62479
49	E	-2.60542
49	F	-2.26895
49	G	-1.99451
49	H	-2.34591
49	I	-2.60542
49	K	-3.05741
49	L	-0.659513
49	M	-3.51598
49	N	-2.76365
49	P	-2.90022
49	Q	-2.81128
49	R	-1.99451
49	S	-1.2473
49	T	NA
49	V	-1.75813
49	W	-2.18557
49	Y	-2.48406
50	A	-1.61503
50	C	-3.25477
50	D	-2.54658
50	E	-2.48406
50	F	-3.28418
50	G	-1.44797
50	H	-2.9419
50	I	-3.34054
50	K	-2.0946
50	L	-2.26895
50	M	-1.88329
50	N	-2.18557
50	P	-2.85674
50	Q	-2.60542
50	R	-2.54658
50	S	-3.19321
50	T	-2.90022
50	V	-0.995986
50	W	-2.66099
50	Y	-3.19321
51	A	-3.31276
51	C	-2.85674
51	D	-3.16095
51	E	-3.41952
51	F	-2.34591
51	G	-3.16095
51	H	-3.58268
51	I	-3.19321
51	K	-4.24857
51	L	-4.25956
51	M	-3.44452
51	N	-3.70404
51	P	-3.41952
51	Q	-2.60542
51	R	-3.28418
51	S	-2.71364
51	T	-3.44452
51	V	-3.19321
51	W	-2.81128
51	Y	-4.05402
52	A	-2.76365
52	C	-3.41952
52	D	-3.99884
52	E	-2.34591
52	F	-2.9819
52	G	-2.71364
52	H	-2.85674
52	I	-2.9419
52	K	-3.05741
52	L	NA
52	M	-3.34054
52	N	-2.85674
52	P	-3.16095
52	Q	-2.60542
52	R	-2.18557
52	S	-2.26895
52	T	-3.36756
52	V	-3.02037
52	W	-3.05741
52	Y	-2.48406
53	A	-2.34591
53	C	-2.18557
53	D	-2.71364
53	E	-1.75813
53	F	-2.41737
53	G	-1.61503
53	H	-2.48406
53	I	-2.60542
53	K	-2.18557
53	L	-2.71364
53	M	-3.12761
53	N	-3.6848
53	P	-3.56094
53	Q	-1.44797
53	R	-2.0946
53	S	-3.05741
53	T	-3.05741
53	V	-2.66099
53	W	-2.81128
53	Y	-2.9819
54	A	-2.71364
54	C	-2.0946
54	D	-3.25477
54	E	-2.9419
54	F	-3.51598
54	G	-2.85674
54	H	-3.39388
54	I	-3.05741
54	K	-3.98455
54	L	-3.58268
54	M	-2.41737
54	N	-3.02037
54	P	-3.31276
54	Q	-3.6652
54	R	-2.54658
54	S	-3.31276
54	T	-3.22446
54	V	-2.54658
54	W	-3.19321
54	Y	-3.92527
55	A	-2.34591
55	C	-0.148688
55	D	-0.659513
55	E	-2.81128
55	F	NA
55	G	-3.16095
55	H	-2.76365
55	I	-2.26895
55	K	-2.76365
55	L	-2.76365
55	M	-2.9419
55	N	-3.28418
55	P	-1.75813
55	Q	-1.75813
55	R	-1.61503
55	S	-2.0946
55	T	-2.76365
55	V	-1.75813
55	W	-2.0946
55	Y	-2.71364
56	A	-2.81128
56	C	-2.48406
56	D	-2.18557
56	E	-2.9819
56	F	-2.9419
56	G	-3.6652
56	H	-2.9419
56	I	-2.71364
56	K	-3.51598
56	L	-3.25477
56	M	-2.54658
56	N	-2.81128
56	P	-2.34591
56	Q	-2.41737
56	R	-1.75813
56	S	-2.48406
56	T	-2.41737
56	V	-2.0946
56	W	-2.76365
56	Y	-2.85674
57	A	-3.16095
57	C	-3.22446
57	D	-2.0946
57	E	-2.66099
57	F	-3.41952
57	G	-2.76365
57	H	-2.66099
57	I	-1.2473
57	K	-3.36756
57	L	-2.60542
57	M	-1.99451
57	N	-3.70404
57	P	-2.71364
57	Q	-3.62479
57	R	-2.18557
57	S	-2.66099
57	T	-2.81128
57	V	-2.26895
57	W	-2.48406
57	Y	-3.02037
58	A	-2.0946
58	C	-3.34054
58	D	-2.66099
58	E	-3.34054
58	F	-2.60542
58	G	-2.9419
58	H	-3.84587
58	I	-2.34591
58	K	-3.05741
58	L	-1.88329
58	M	-3.05741
58	N	-3.36756
58	P	-1.99451
58	Q	-2.9819
58	R	-4.29182
58	S	-3.7229
58	T	-2.9819
58	V	-2.85674
58	W	-3.25477
58	Y	-3.05741
59	A	-1.44797
59	C	-1.88329
59	D	-2.9819
59	E	-3.41952
59	F	-2.90022
59	G	-3.6652
59	H	-2.9819
59	I	-3.6848
59	K	-3.44452
59	L	-3.25477
59	M	-2.34591
59	N	-3.25477
59	P	-2.60542
59	Q	-3.19321
59	R	-2.9419
59	S	-1.61503
59	T	-3.12761
59	V	-3.44452
59	W	-1.99451
59	Y	-2.71364
60	A	-3.51598
60	C	-3.58268
60	D	-2.26895
60	E	-3.53871
60	F	-3.70404
60	G	-2.41737
60	H	-3.22446
60	I	-3.46892
60	K	-3.6652
60	L	-2.41737
60	M	-3.90989
60	N	-3.44452
60	P	-4.01292
60	Q	-4.10632
60	R	-3.87839
60	S	-4.34338
60	T	-3.46892
60	V	-3.12761
60	W	-3.09313
60	Y	-3.56094
61	A	-3.36756
61	C	-3.41952
61	D	-2.81128
61	E	-3.58268
61	F	-2.90022
61	G	-3.49273
61	H	-3.36756
61	I	-2.66099
61	K	-2.9419
61	L	-2.85674
61	M	-2.9419
61	N	-2.26895
61	P	-3.79501
61	Q	-2.26895
61	R	-3.12761
61	S	-3.34054
61	T	-2.81128
61	V	-3.12761
61	W	-2.9419
61	Y	-3.6652
62	A	-3.41952
62	C	-2.9419
62	D	-3.58268
62	E	-3.41952
62	F	-3.25477
62	G	-1.44797
62	H	-3.02037
62	I	-3.51598
62	K	-2.85674
62	L	-3.6452
62	M	-3.31276
62	N	-3.51598
62	P	-4.19174
62	Q	-3.19321
62	R	-1.44797
62	S	-3.41952
62	T	-3.22446
62	V	-3.51598
62	W	-2.9819
62	Y	-3.39388
63	A	-2.90022
63	C	-3.53871
63	D	-2.76365
63	E	-3.02037
63	F	-3.53871
63	G	-3.19321
63	H	-3.6652
63	I	-3.36756
63	K	-3.81225
63	L	-3.05741
63	M	-3.31276
63	N	-3.51598
63	P	-2.85674
63	Q	-3.58268
63	R	-3.28418
63	S	-2.9819
63	T	-3.44452
63	V	-3.46892
63	W	-2.41737
63	Y	-2.60542
64	A	-1.61503
64	C	-4.02681
64	D	-3.98455
64	E	-4.34338
64	F	-3.92527
64	G	-3.22446
64	H	-3.94042
64	I	-2.9819
64	K	-3.56094
64	L	-4.47503
64	M	-3.02037
64	N	-3.6848
64	P	-4.08051
64	Q	-3.7229
64	R	-3.86226
64	S	-4.29182
64	T	-3.77746
64	V	-2.76365
64	W	-3.84587
64	Y	-3.84587
65	A	-3.62479
65	C	-4.14383
65	D	-4.37309
65	E	-4.24857
65	F	-3.56094
65	G	-3.39388
65	H	-2.9419
65	I	-3.53871
65	K	-3.75961
65	L	-4.29182
65	M	-3.02037
65	N	-3.97006
65	P	-3.62479
65	Q	-4.13148
65	R	-4.40193
65	S	-3.46892
65	T	-3.75961
65	V	-3.12761
65	W	-3.95535
65	Y	-3.99884
66	A	-3.16095
66	C	-4.14383
66	D	-3.31276
66	E	-3.34054
66	F	-1.75813
66	G	-2.90022
66	H	-4.29182
66	I	-3.58268
66	K	-3.22446
66	L	-2.85674
66	M	-3.44452
66	N	-3.31276
66	P	-3.12761
66	Q	-3.79501
66	R	-3.25477
66	S	-4.0935
66	T	-3.34054
66	V	-2.90022
66	W	-2.76365
66	Y	-3.05741
67	A	-3.36756
67	C	-3.70404
67	D	-3.6452
67	E	-3.92527
67	F	-3.44452
67	G	-4.02681
67	H	-3.25477
67	I	-2.71364
67	K	-3.98455
67	L	-4.55946
67	M	-3.09313
67	N	-3.87839
67	P	-3.6452
67	Q	-3.89426
67	R	-4.01292
67	S	-4.67409
67	T	-3.6452
67	V	-3.89426
67	W	-3.92527
67	Y	-1.61503
68	A	-3.98455
68	C	-4.82152
68	D	-4.4838
68	E	-4.15602
68	F	-3.77746
68	G	-4.46618
68	H	-4.77039
68	I	-4.42997
68	K	-3.94042
68	L	-3.56094
68	M	-4.31277
68	N	-5.11153
68	P	-3.60395
68	Q	-4.57553
68	R	-4.11898
68	S	-4.55133
68	T	-4.40193
68	V	-4.0935
68	W	-3.90989
68	Y	-4.15602
69	A	-3.8292
69	C	-3.62479
69	D	-4.11898
69	E	-3.53871
69	F	-3.75961
69	G	-3.86226
69	H	-4.02681
69	I	-3.95535
69	K	-4.22623
69	L	-3.53871
69	M	-3.56094
69	N	-4.69552
69	P	-3.19321
69	Q	-3.6848
69	R	-4.0935
69	S	-4.17997
69	T	-4.14383
69	V	-3.99884
69	W	-2.41737
69	Y	-4.34338
70	A	-3.28418
70	C	-3.34054
70	D	-4.06736
70	E	-3.99884
70	F	-4.27043
70	G	-2.60542
70	H	-3.31276
70	I	-4.01292
70	K	-4.02681
70	L	-3.34054
70	M	-2.81128
70	N	-3.77746
70	P	-3.16095
70	Q	-3.19321
70	R	-3.89426
70	S	-3.94042
70	T	-2.81128
70	V	-3.31276
70	W	-3.58268
70	Y	-3.58268
71	A	-4.11898
71	C	-4.01292
71	D	-3.19321
71	E	-4.01292
71	F	-3.6452
71	G	-4.54314
71	H	-3.6848
71	I	-2.54658
71	K	-3.6452
71	L	-3.79501
71	M	-3.87839
71	N	-4.67409
71	P	-3.34054
71	Q	-3.92527
71	R	-3.8292
71	S	-2.81128
71	T	-3.6848
71	V	-3.84587
71	W	-3.95535
71	Y	-4.68129
72	A	-4.34338
72	C	-4.23746
72	D	-4.30235
72	E	-4.50111
72	F	-3.70404
72	G	-3.36756
72	H	-3.6652
72	I	-3.02037
72	K	-4.19174
72	L	-3.99884
72	M	-4.33328
72	N	-4.21486
72	P	-3.90989
72	Q	-3.98455
72	R	-4.36328
72	S	-3.97006
72	T	-4.21486
72	V	-4.63732
72	W	-3.36756
72	Y	-4.10632
73	A	-3.79501
73	C	-4.01292
73	D	-3.97006
73	E	-4.10632
73	F	-3.77746
73	G	-3.87839
73	H	-4.01292
73	I	-3.60395
73	K	-4.13148
73	L	-3.6652
73	M	-3.84587
73	N	-4.14383
73	P	-4.30235
73	Q	-3.81225
73	R	-3.6652
73	S	-3.31276
73	T	-3.86226
73	V	-3.70404
73	W	-4.02681
73	Y	-4.02681
74	A	-3.81225
74	C	-4.04051
74	D	-3.87839
74	E	-3.77746
74	F	-3.6452
74	G	-3.58268
74	H	-4.34338
74	I	-3.97006
74	K	-4.35338
74	L	-3.49273
74	M	-3.6652
74	N	-4.05402
74	P	-3.79501
74	Q	-3.94042
74	R	-4.24857
74	S	-4.42997
74	T	-3.7229
74	V	-3.86226
74	W	-3.7229
74	Y	-4.42071
75	A	-4.6146
75	C	-4.28118
75	D	-5.03401
75	E	-5.17476
75	F	-4.17997
75	G	-4.59915
75	H	-4.73025
75	I	-4.70256
75	K	-4.06736
75	L	-4.42997
75	M	-4.16807
75	N	-5.1878
75	P	-4.50111
75	Q	-4.4838
75	R	-4.50111
75	S	-4.39241
75	T	-4.87016
75	V	-4.6069
75	W	-4.50111
75	Y	-4.73025
76	A	-4.79628
76	C	-3.98455
76	D	-3.95535
76	E	-4.47503
76	F	-3.70404
76	G	-4.10632
76	H	-4.34338
76	I	-4.19174
76	K	-4.43915
76	L	-4.96628
76	M	-3.81225
76	N	-4.70256
76	P	-4.66685
76	Q	-5.14815
76	R	-4.41137
76	S	-4.52654
76	T	-4.53487
76	V	-4.90515
76	W	-4.38279
76	Y	-4.53487
77	A	-4.16807
77	C	-4.39241
77	D	-4.20337
77	E	-3.92527
77	F	-4.08051
77	G	-3.94042
77	H	-4.28118
77	I	-3.58268
77	K	-4.33328
77	L	-4.49249
77	M	-4.36328
77	N	-3.95535
77	P	-4.15602
77	Q	-4.27043
77	R	-3.02037
77	S	-4.21486
77	T	-4.39241
77	V	-4.05402
77	W	-4.0935
77	Y	-4.50966
78	A	-3.05741
78	C	-3.81225
78	D	-2.66099
78	E	-3.31276
78	F	-2.71364
78	G	-3.56094
78	H	-3.79501
78	I	-3.22446
78	K	-4.08051
78	L	-3.49273
78	M	-2.81128
78	N	-3.77746
78	P	-3.97006
78	Q	-3.16095
78	R	-4.01292
78	S	-3.6452
78	T	-3.19321
78	V	-3.58268
78	W	-3.12761
78	Y	-3.97006
79	A	-3.28418
79	C	-3.31276
79	D	-3.6652
79	E	-2.66099
79	F	-3.02037
79	G	-2.9819
79	H	-2.71364
79	I	-3.34054
79	K	-3.7229
79	L	-3.49273
79	M	-4.0935
79	N	-3.41952
79	P	-2.9419
79	Q	-1.99451
79	R	-3.44452
79	S	-2.9419
79	T	-3.53871
79	V	-3.6652
79	W	-3.19321
79	Y	-2.26895
80	A	-3.09313
80	C	-4.21486
80	D	-2.76365
80	E	-2.34591
80	F	-2.85674
80	G	-2.9819
80	H	-3.46892
80	I	-3.6848
80	K	-3.16095
80	L	-3.19321
80	M	-3.39388
80	N	-3.77746
80	P	-2.9819
80	Q	-3.58268
80	R	-2.60542
80	S	-2.54658
80	T	-2.76365
80	V	-2.9819
80	W	-3.8292
80	Y	-3.25477
81	A	-4.22623
81	C	-5.31347
81	D	-4.06736
81	E	-4.05402
81	F	-4.78987
81	G	-4.43915
81	H	-4.58347
81	I	-4.84004
81	K	-4.59915
81	L	-4.74381
81	M	-4.33328
81	N	-5.28252
81	P	-4.16807
81	Q	-4.7234
81	R	-4.91086
81	S	-4.84004
81	T	-4.70956
81	V	-4.25956
81	W	-4.77692
81	Y	-4.81527
82	A	-2.41737
82	C	-4.13148
82	D	-3.02037
82	E	-3.09313
82	F	-4.06736
82	G	-3.77746
82	H	-3.97006
82	I	-3.77746
82	K	-3.51598
82	L	-3.22446
82	M	-4.0935
82	N	-3.87839
82	P	-4.25956
82	Q	-4.27043
82	R	-3.56094
82	S	-3.58268
82	T	-3.74142
82	V	-3.05741
82	W	-3.70404
82	Y	-4.11898
83	A	-2.85674
83	C	-3.22446
83	D	-3.56094
83	E	-2.0946
83	F	-3.62479
83	G	-3.77746
83	H	-3.46892
83	I	-3.22446
83	K	-3.58268
83	L	-2.66099
83	M	-3.36756
83	N	-3.86226
83	P	-3.39388
83	Q	-2.9419
83	R	-2.85674
83	S	-2.54658
83	T	-3.12761
83	V	-3.8292
83	W	-3.36756
83	Y	-3.53871
84	A	-3.70404
84	C	-3.70404
84	D	-2.90022
84	E	-4.46618
84	F	-4.19174
84	G	-2.9819
84	H	-3.95535
84	I	-3.39388
84	K	-4.21486
84	L	-4.35338
84	M	-4.51814
84	N	-3.12761
84	P	-4.27043
84	Q	-3.6452
84	R	-2.85674
84	S	-3.6848
84	T	-2.18557
84	V	-3.97006
84	W	-3.25477
84	Y	-4.45725
85	A	-4.08051
85	C	-3.94042
85	D	-4.37309
85	E	-4.6069
85	F	-2.48406
85	G	-3.22446
85	H	-3.49273
85	I	-3.75961
85	K	-3.79501
85	L	-3.39388
85	M	-4.08051
85	N	-4.65955
85	P	-4.30235
85	Q	-3.94042
85	R	-4.15602
85	S	-4.19174
85	T	-4.04051
85	V	-4.21486
85	W	-3.70404
85	Y	-3.95535
86	A	-5.06379
86	C	-4.55133
86	D	-5.35817
86	E	-5.55287
86	F	-5.13912
86	G	-4.70256
86	H	-5.60827
86	I	-4.73025
86	K	-5.23422
86	L	-4.73705
86	M	-4.66685
86	N	-5.50998
86	P	-4.78342
86	Q	-4.15602
86	R	-3.98455
86	S	-5.48141
86	T	-5.40096
86	V	-4.42997
86	W	-4.13148
86	Y	-4.81527
87	A	-3.36756
87	C	-3.62479
87	D	-2.85674
87	E	-3.16095
87	F	-3.19321
87	G	-3.36756
87	H	-4.11898
87	I	-3.58268
87	K	-3.44452
87	L	-2.9819
87	M	-3.56094
87	N	-3.36756
87	P	-3.60395
87	Q	-3.39388
87	R	-4.29182
87	S	-3.39388
87	T	-3.6848
87	V	-3.56094
87	W	-3.62479
87	Y	-3.46892
88	A	-2.9819
88	C	-4.19174
88	D	-4.01292
88	E	-4.25956
88	F	-3.75961
88	G	-3.97006
88	H	-4.30235
88	I	-3.25477
88	K	-3.74142
88	L	-4.43915
88	M	-3.84587
88	N	-3.94042
88	P	-3.87839
88	Q	-3.75961
88	R	-4.17997
88	S	-3.77746
88	T	-4.13148
88	V	-3.94042
88	W	-4.11898
88	Y	-4.34338
89	A	-4.47503
89	C	-4.13148
89	D	-4.10632
89	E	-3.39388
89	F	-3.75961
89	G	-3.90989
89	H	-4.74381
89	I	-4.36328
89	K	-4.49249
89	L	-3.36756
89	M	-4.59134
89	N	-3.84587
89	P	-3.53871
89	Q	-4.52654
89	R	-4.47503
89	S	-4.37309
89	T	-4.4838
89	V	-4.01292
89	W	-4.0935
89	Y	-4.01292
90	A	-3.41952
90	C	-3.36756
90	D	-3.49273
90	E	-3.8292
90	F	-2.9819
90	G	-3.44452
90	H	-3.60395
90	I	-3.44452
90	K	-3.84587
90	L	-3.70404
90	M	-3.56094
90	N	-3.36756
90	P	-2.81128
90	Q	-3.22446
90	R	-4.13148
90	S	-3.74142
90	T	-3.98455
90	V	-3.09313
90	W	-3.19321
90	Y	-3.98455
91	A	-3.39388
91	C	-3.25477
91	D	-3.87839
91	E	-2.81128
91	F	-3.77746
91	G	-3.56094
91	H	-4.04051
91	I	-3.28418
91	K	-3.92527
91	L	-2.9819
91	M	-3.74142
91	N	-3.94042
91	P	-3.70404
91	Q	-2.9819
91	R	-3.49273
91	S	-3.70404
91	T	-3.90989
91	V	-3.41952
91	W	-2.41737
91	Y	-3.39388
92	A	-4.42071
92	C	-4.31277
92	D	-3.39388
92	E	-4.37309
92	F	-4.79628
92	G	-4.05402
92	H	-3.81225
92	I	-4.35338
92	K	-3.90989
92	L	-3.94042
92	M	-3.60395
92	N	-4.69552
92	P	-3.98455
92	Q	-3.87839
92	R	-4.46618
92	S	-4.24857
92	T	-4.34338
92	V	-4.44824
92	W	-3.36756
92	Y	-4.52654
93	A	-4.06736
93	C	-4.21486
93	D	-4.96628
93	E	-4.02681
93	F	-4.21486
93	G	-4.6069
93	H	-3.92527
93	I	-4.69552
93	K	-4.11898
93	L	-4.14383
93	M	-3.51598
93	N	-4.08051
93	P	-4.92219
93	Q	-3.87839
93	R	-3.49273
93	S	-4.68843
93	T	-3.56094
93	V	-3.7229
93	W	-4.15602
93	Y	-3.36756
94	A	-2.9819
94	C	-3.36756
94	D	-3.53871
94	E	-3.09313
94	F	-3.05741
94	G	-3.16095
94	H	-3.44452
94	I	-3.62479
94	K	-4.01292
94	L	-2.60542
94	M	-3.02037
94	N	-3.6848
94	P	-3.31276
94	Q	-4.14383
94	R	-2.85674
94	S	-3.60395
94	T	-2.76365
94	V	-3.53871
94	W	-3.02037
94	Y	-3.41952
95	A	-4.28118
95	C	-4.02681
95	D	-3.97006
95	E	-4.27043
95	F	-4.22623
95	G	-4.59915
95	H	-3.6652
95	I	-4.24857
95	K	-4.66685
95	L	-4.64479
95	M	-4.43915
95	N	-3.58268
95	P	-4.77039
95	Q	-2.81128
95	R	-4.4838
95	S	-3.97006
95	T	-4.38279
95	V	-2.60542
95	W	-3.74142
95	Y	-4.25956
96	A	-4.20337
96	C	-4.05402
96	D	-3.6848
96	E	-4.21486
96	F	-2.9419
96	G	-3.6652
96	H	-4.27043
96	I	-4.27043
96	K	-4.14383
96	L	-3.39388
96	M	-3.81225
96	N	-4.08051
96	P	-4.01292
96	Q	-3.86226
96	R	-3.97006
96	S	-3.6848
96	T	-4.45725
96	V	-3.39388
96	W	-3.51598
96	Y	-3.74142
97	A	-3.86226
97	C	-4.17997
97	D	-3.89426
97	E	-4.51814
97	F	-3.70404
97	G	-4.01292
97	H	-3.53871
97	I	-3.94042
97	K	-4.20337
97	L	-3.53871
97	M	-4.16807
97	N	-4.77692
97	P	-4.35338
97	Q	-3.74142
97	R	-4.04051
97	S	-4.05402
97	T	-4.65219
97	V	-4.42997
97	W	-4.47503
97	Y	-4.42997
98	A	-3.34054
98	C	-3.81225
98	D	-4.10632
98	E	-4.32308
98	F	-3.53871
98	G	-4.04051
98	H	-4.20337
98	I	-2.48406
98	K	-3.62479
98	L	-3.60395
98	M	-3.75961
98	N	-3.6452
98	P	-4.42997
98	Q	-4.42997
98	R	-4.06736
98	S	-4.04051
98	T	-4.04051
98	V	-3.12761
98	W	-3.56094
98	Y	-3.90989
99	A	-3.22446
99	C	-3.28418
99	D	-3.89426
99	E	-3.79501
99	F	-2.48406
99	G	-2.9819
99	H	-3.70404
99	I	-2.60542
99	K	-3.51598
99	L	-3.7229
99	M	-3.28418
99	N	-3.95535
99	P	-3.56094
99	Q	-1.2473
99	R	-3.86226
99	S	-3.16095
99	T	-3.05741
99	V	-2.48406
99	W	-3.22446
99	Y	-3.16095
100	A	-2.76365
100	C	-3.84587
100	D	-3.81225
100	E	-4.33328
100	F	-3.19321
100	G	-3.09313
100	H	-3.51598
100	I	-3.36756
100	K	-3.62479
100	L	-3.39388
100	M	-3.31276
100	N	-3.28418
100	P	-3.28418
100	Q	-2.34591
100	R	-3.62479
100	S	-2.0946
100	T	-3.41952
100	V	-2.9419
100	W	-3.28418
[truncated: 41,861 more rows]

## Sheet: Fig3C,D
Deletion_Position	Enrich2_Score	Deletion_Length
1	-1.21945	1AAdel
1	-0.885289	2AAdel
1	-0.0106295	3AAdel
2	-0.885289	1AAdel
2	-0.585387	2AAdel
2	-1.2867	3AAdel
3	-1.2019	1AAdel
3	-0.774063	2AAdel
3	-1.7372	3AAdel
4	-1.36986	1AAdel
4	-0.6489	2AAdel
4	NA	3AAdel
5	-1.30283	1AAdel
5	-0.932729	2AAdel
5	-0.843961	3AAdel
6	-1.04233	1AAdel
6	-1.25364	2AAdel
6	-0.940421	3AAdel
7	-1.15355	1AAdel
7	-1.2921	2AAdel
7	-0.843961	3AAdel
8	-1.2019	1AAdel
8	-0.835486	2AAdel
8	-1.04922	3AAdel
9	-1.33433	1AAdel
9	-0.917164	2AAdel
9	-1.23669	3AAdel
10	-1.51363	1AAdel
10	-1.66932	2AAdel
10	-1.25364	3AAdel
11	-1.66932	1AAdel
11	NA	2AAdel
11	-1.06288	3AAdel
12	0.408861	1AAdel
12	-0.6489	2AAdel
12	-1.2921	3AAdel
13	-1.41853	1AAdel
13	-1.20778	2AAdel
13	-1.30283	3AAdel
14	-1.59251	1AAdel
14	-0.948055	2AAdel
14	-1.4604	3AAdel
15	-1.34461	1AAdel
15	-1.54342	2AAdel
15	-1.08301	3AAdel
16	-1.52223	1AAdel
16	NA	2AAdel
16	-1.39449	3AAdel
17	-1.49179	1AAdel
17	-1.75093	2AAdel
17	-1.41377	3AAdel
18	-1.25364	1AAdel
18	-1.35479	2AAdel
18	-1.28126	3AAdel
19	-1.5093	1AAdel
19	-1.04922	2AAdel
19	-1.25364	3AAdel
20	-1.42327	1AAdel
20	-1.02135	2AAdel
20	-1.43268	3AAdel
21	-1.58449	1AAdel
21	-1.14109	2AAdel
21	-1.31344	3AAdel
22	-1.53922	1AAdel
22	-1.10924	2AAdel
22	-1.37979	3AAdel
23	-1.6278	1AAdel
23	-0.978019	2AAdel
23	-1.2019	3AAdel
24	-1.41853	1AAdel
24	-1.2921	2AAdel
24	-1.56005	3AAdel
25	-1.35479	1AAdel
25	-1.29748	2AAdel
25	-1.31344	3AAdel
26	-1.46947	1AAdel
26	-1.01426	2AAdel
26	-1.19003	3AAdel
27	-1.2703	1AAdel
27	-1.06288	2AAdel
27	-0.792001	3AAdel
28	-0.843961	1AAdel
28	-0.917164	2AAdel
28	-1.34461	3AAdel
29	-1.60441	1AAdel
29	-1.3187	2AAdel
29	-1.23097	3AAdel
30	-1.37484	1AAdel
30	-1.23097	2AAdel
30	-1.24802	3AAdel
31	-1.38471	1AAdel
31	-0.893354	2AAdel
31	-1.24802	3AAdel
32	-1.48292	1AAdel
32	-0.970612	2AAdel
32	-1.6278	3AAdel
33	-1.94257	1AAdel
33	-1.58449	2AAdel
33	-1.2867	3AAdel
34	-1.78772	1AAdel
34	-1.71626	2AAdel
34	-1.78443	3AAdel
35	-1.69126	1AAdel
35	-1.34461	2AAdel
35	-1.31344	3AAdel
36	-1.81045	1AAdel
36	-1.2703	2AAdel
36	-1.4962	3AAdel
37	-1.58851	1AAdel
37	-1.42799	2AAdel
37	-1.684	3AAdel
38	4.51509	1AAdel
38	-1.09621	2AAdel
38	-1.56416	3AAdel
39	-1.45125	1AAdel
39	-1.58851	2AAdel
39	-1.50058	3AAdel
40	-1.96483	1AAdel
40	-1.60441	2AAdel
40	-1.39449	3AAdel
41	-1.47846	1AAdel
41	-1.40418	2AAdel
41	-1.59649	3AAdel
42	-1.82637	1AAdel
42	-0.826939	2AAdel
42	-1.68764	3AAdel
43	-1.92841	1AAdel
43	-1.34461	2AAdel
43	-1.36986	3AAdel
44	-1.684	1AAdel
44	-1.4962	2AAdel
44	-1.34971	3AAdel
45	-1.84825	1AAdel
45	-1.47846	2AAdel
45	-1.35479	3AAdel
46	-1.37979	1AAdel
46	-1.51794	2AAdel
46	-1.57234	3AAdel
47	-1.63165	1AAdel
47	-1.74409	2AAdel
47	-1.25922	3AAdel
48	-2.03648	1AAdel
48	-1.49179	2AAdel
48	-1.74065	3AAdel
49	-1.7611	1AAdel
49	-1.44201	2AAdel
49	-1.684	3AAdel
50	-1.75772	1AAdel
50	-1.25364	2AAdel
50	-1.65442	3AAdel
51	-1.63548	1AAdel
51	-1.61227	2AAdel
51	-0.14604	3AAdel
52	-1.52223	1AAdel
52	-1.43736	2AAdel
52	-1.48737	3AAdel
53	-1.76446	1AAdel
53	-1.40899	2AAdel
53	-1.60835	3AAdel
54	-1.86054	1AAdel
54	-1.2921	2AAdel
54	-1.46495	3AAdel
55	-1.67301	1AAdel
55	-1.35984	2AAdel
55	-1.50495	3AAdel
56	-1.7611	1AAdel
56	-1.46495	2AAdel
56	-1.77782	3AAdel
57	-1.62394	1AAdel
57	-1.68764	2AAdel
57	-1.60835	3AAdel
58	-1.78772	1AAdel
58	-1.34971	2AAdel
58	-1.94257	3AAdel
59	-1.6278	1AAdel
59	-1.43736	2AAdel
59	-1.6619	3AAdel
60	-1.31344	1AAdel
60	-1.42799	2AAdel
60	-1.50058	3AAdel
61	-1.81045	1AAdel
61	-1.52223	2AAdel
61	-1.67301	3AAdel
62	-1.63548	1AAdel
62	-1.2921	2AAdel
62	-1.85133	3AAdel
63	3.75495	1AAdel
63	-1.32914	2AAdel
63	-1.71273	3AAdel
64	-1.7745	1AAdel
64	-1.23669	2AAdel
64	-1.74751	3AAdel
65	-1.56005	1AAdel
65	-1.34971	2AAdel
65	-1.6431	3AAdel
66	-1.54342	1AAdel
66	-1.66562	2AAdel
66	-1.53076	3AAdel
67	-1.80723	1AAdel
67	-1.08301	2AAdel
67	NA	3AAdel
68	-1.40418	1AAdel
68	-1.62007	2AAdel
68	-1.43268	3AAdel
69	-0.411193	1AAdel
69	-1.40899	2AAdel
69	-1.45583	3AAdel
70	-1.83581	1AAdel
70	-1.02839	2AAdel
70	-1.56416	3AAdel
71	-1.67669	1AAdel
71	-0.970612	2AAdel
71	-1.75093	3AAdel
72	3.92373	1AAdel
72	-1.19598	2AAdel
72	-1.65817	3AAdel
73	-1.79752	1AAdel
73	-1.38471	2AAdel
73	-1.74065	3AAdel
74	-1.76446	1AAdel
74	-1.70918	2AAdel
74	-1.55592	3AAdel
75	-1.7611	1AAdel
75	-1.31344	2AAdel
75	-1.73374	3AAdel
76	-1.69847	1AAdel
76	-1.30283	2AAdel
76	-1.45125	3AAdel
77	-1.66932	1AAdel
77	-1.35479	2AAdel
77	-1.61227	3AAdel
78	-1.6619	1AAdel
78	-1.97577	2AAdel
78	-1.71626	3AAdel
79	-1.58449	1AAdel
79	-1.45125	2AAdel
79	-2.05172	3AAdel
80	-1.63548	1AAdel
80	-1.32394	2AAdel
80	-1.56416	3AAdel
81	-1.81685	1AAdel
81	-1.34971	2AAdel
81	-1.95376	3AAdel
82	-1.71273	1AAdel
82	-1.46947	2AAdel
82	-1.58046	3AAdel
83	-1.66932	1AAdel
83	-1.37979	2AAdel
83	-1.5476	3AAdel
84	-1.46495	1AAdel
84	-1.21363	2AAdel
84	-1.69126	3AAdel
85	-1.48292	1AAdel
85	-1.55592	2AAdel
85	-1.08301	3AAdel
86	-1.66562	1AAdel
86	-1.40418	2AAdel
86	-1.60835	3AAdel
87	-1.5476	1AAdel
87	-1.5093	2AAdel
87	-1.42799	3AAdel
88	-1.77116	1AAdel
88	-1.00711	2AAdel
88	-1.5093	3AAdel
89	4.72382	1AAdel
89	-1.02135	2AAdel
89	-1.35984	3AAdel
90	-1.43268	1AAdel
90	-1.45583	2AAdel
90	-1.2921	3AAdel
91	-1.37484	1AAdel
91	-1.07634	2AAdel
91	-1.48737	3AAdel
92	-1.63548	1AAdel
92	-1.16586	2AAdel
92	-1.78772	3AAdel
93	-1.6431	1AAdel
93	-1.56005	2AAdel
93	-1.72329	3AAdel
94	-1.70562	1AAdel
94	-1.2703	2AAdel
94	-1.9341	3AAdel
95	-1.55592	1AAdel
95	-1.17196	2AAdel
95	-1.61227	3AAdel
96	-1.71978	1AAdel
96	-1.50058	2AAdel
96	-1.49179	3AAdel
97	-1.5265	1AAdel
97	-1.74751	2AAdel
97	-1.46947	3AAdel
98	-1.65442	1AAdel
98	-1.5093	2AAdel
98	-1.37484	3AAdel
99	-1.42327	1AAdel
99	-1.96207	2AAdel
99	-1.24802	3AAdel
100	-1.33433	1AAdel
100	-1.684	2AAdel
100	-1.17802	3AAdel
101	-1.5093	1AAdel
101	-1.32914	2AAdel
101	-1.16586	3AAdel
102	-1.56005	1AAdel
102	-1.44201	2AAdel
102	-1.36486	3AAdel
103	-1.80077	1AAdel
103	-1.39935	2AAdel
103	-1.50495	3AAdel
104	-1.69847	1AAdel
104	-1.62394	2AAdel
104	-0.985372	3AAdel
105	-1.38471	1AAdel
105	-1.66562	2AAdel
105	-1.09621	3AAdel
106	-1.42327	1AAdel
106	-1.48737	2AAdel
106	-1.81685	3AAdel
107	-1.31344	1AAdel
107	-1.37484	2AAdel
107	-1.31344	3AAdel
108	-1.6393	1AAdel
108	-1.50058	2AAdel
108	-1.5476	3AAdel
109	-1.80077	1AAdel
109	-1.95654	2AAdel
109	-0.978019	3AAdel
110	-1.39449	1AAdel
110	-1.60835	2AAdel
110	-1.40418	3AAdel
111	3.6567	1AAdel
111	-1.32914	2AAdel
111	-1.35984	3AAdel
112	-1.81685	1AAdel
112	-1.55592	2AAdel
112	-1.44664	3AAdel
113	-1.31344	1AAdel
113	NA	2AAdel
113	-1.12847	3AAdel
114	-1.39935	1AAdel
114	-1.80401	2AAdel
114	-0.970612	3AAdel
115	-1.32914	1AAdel
115	-1.44201	2AAdel
115	-1.39935	3AAdel
116	-1.56416	1AAdel
116	-1.32914	2AAdel
116	-1.42327	3AAdel
117	-1.55177	1AAdel
117	-1.45583	2AAdel
117	-1.35984	3AAdel
118	-1.68035	1AAdel
118	-1.43268	2AAdel
118	-1.4604	3AAdel
119	-1.72679	1AAdel
119	-1.57641	2AAdel
119	-1.17196	3AAdel
120	-1.63165	1AAdel
120	-1.6431	2AAdel
120	-1.6619	3AAdel
121	-1.80723	1AAdel
121	-1.50495	2AAdel
121	-1.31344	3AAdel
122	-1.67669	1AAdel
122	-1.74065	2AAdel
122	-1.65817	3AAdel
123	-1.62007	1AAdel
123	-1.50495	2AAdel
123	-1.68764	3AAdel
124	-1.5093	1AAdel
124	-1.29748	2AAdel
124	-1.32394	3AAdel
125	-1.63165	1AAdel
125	-1.38962	2AAdel
125	-1.06963	3AAdel
126	-1.80723	1AAdel
126	-1.60835	2AAdel
126	-1.10924	3AAdel
127	-1.31344	1AAdel
127	-1.44201	2AAdel
127	-1.57234	3AAdel
128	-1.6278	1AAdel
128	-1.4604	2AAdel
128	-1.30283	3AAdel
129	-1.37979	1AAdel
129	-1.48292	2AAdel
129	-1.56416	3AAdel
130	-1.68764	1AAdel
130	-1.46947	2AAdel
130	-2.02876	3AAdel
131	-1.65066	1AAdel
131	-1.33433	2AAdel
131	-1.32394	3AAdel
132	-1.79752	1AAdel
132	-1.26478	2AAdel
132	-1.25922	3AAdel
133	-1.71273	1AAdel
133	-1.51363	2AAdel
133	-1.40418	3AAdel
134	-1.7372	1AAdel
134	-1.34971	2AAdel
134	-1.16586	3AAdel
135	-1.39935	1AAdel
135	-1.42799	2AAdel
135	-1.21945	3AAdel
136	-1.68035	1AAdel
136	-1.38471	2AAdel
136	-1.59251	3AAdel
137	-1.47397	1AAdel
137	-1.41853	2AAdel
137	-1.2703	3AAdel
138	-1.56416	1AAdel
138	-1.24802	2AAdel
138	-1.4604	3AAdel
139	-1.2703	1AAdel
139	-1.66562	2AAdel
139	-1.63548	3AAdel
140	-1.61227	1AAdel
140	-1.57641	2AAdel
140	0.104709	3AAdel
141	-1.73027	1AAdel
141	-1.62394	2AAdel
141	-1.33948	3AAdel
142	-1.60441	1AAdel
142	-1.6431	2AAdel
142	-1.26478	3AAdel
143	-1.50058	1AAdel
143	-1.50058	2AAdel
143	-1.70918	3AAdel
144	-1.48292	1AAdel
144	-1.6431	2AAdel
144	-1.42799	3AAdel
145	-1.89652	1AAdel
145	-1.82003	2AAdel
145	-1.88168	3AAdel
146	-1.87869	1AAdel
146	-1.68035	2AAdel
146	-1.94538	3AAdel
147	-2.08398	1AAdel
147	-1.6393	2AAdel
147	-1.66932	3AAdel
148	-1.82003	1AAdel
148	-1.77782	2AAdel
148	-1.90532	3AAdel
149	-1.99731	1AAdel
149	-1.76782	2AAdel
149	-1.66562	3AAdel
150	-1.76782	1AAdel
150	-1.48737	2AAdel
150	-1.91114	3AAdel
151	-1.69126	1AAdel
151	-1.70918	2AAdel
151	-1.6393	3AAdel
152	-1.82637	1AAdel
152	-1.7372	2AAdel
152	-1.95376	3AAdel
153	-1.91981	1AAdel
153	-1.91693	2AAdel
153	-1.79427	3AAdel
154	-1.89061	1AAdel
154	-1.53922	2AAdel
154	-0.0360921	3AAdel
155	0.774809	1AAdel
155	-1.71273	2AAdel
155	-1.74065	3AAdel
156	-1.84515	1AAdel
156	-1.66932	2AAdel
156	-1.93976	3AAdel
157	1.56808	1AAdel
157	-1.89357	2AAdel
157	-1.96207	3AAdel
158	-1.77116	1AAdel
158	-1.87569	2AAdel
158	-1.92841	3AAdel
159	-2.01316	1AAdel
159	-1.78443	2AAdel
159	-1.6278	3AAdel
160	-1.86358	1AAdel
160	-1.72329	2AAdel
160	-1.91114	3AAdel
161	-1.93693	1AAdel
161	-1.74751	2AAdel
161	-1.57641	3AAdel
162	-1.90532	1AAdel
162	-1.83893	2AAdel
162	-0.421694	3AAdel
163	-1.77782	1AAdel
163	-1.66932	2AAdel
163	-1.71273	3AAdel
164	-1.9812	1AAdel
164	-1.66562	2AAdel
164	-2.0079	3AAdel
165	-2.03903	1AAdel
165	-1.76782	2AAdel
165	-1.7611	3AAdel
166	-1.69847	1AAdel
166	-1.82003	2AAdel
166	-1.47397	3AAdel
167	-1.88765	1AAdel
167	-1.60046	2AAdel
167	-1.6431	3AAdel
168	-1.72329	1AAdel
168	-1.6393	2AAdel
168	-1.69487	3AAdel
169	-1.88168	1AAdel
169	-1.6393	2AAdel
169	-1.55177	3AAdel
170	-1.84205	1AAdel
170	-1.57234	2AAdel
170	-1.66932	3AAdel
171	-1.77782	1AAdel
171	-1.70562	2AAdel
171	-1.70205	3AAdel
172	-2.0079	1AAdel
172	-1.535	2AAdel
172	-1.71626	3AAdel
173	-1.89357	1AAdel
173	-1.6619	2AAdel
173	-1.5093	3AAdel
174	-1.88765	1AAdel
174	-1.85133	2AAdel
174	-1.7611	3AAdel
175	-1.73374	1AAdel
175	-1.4962	2AAdel
175	-1.684	3AAdel
176	-1.74751	1AAdel
176	-1.70562	2AAdel
176	-1.56005	3AAdel
177	-1.60835	1AAdel
177	-1.57641	2AAdel
177	-1.70918	3AAdel
178	-1.57641	1AAdel
178	-1.65817	2AAdel
178	-1.89946	3AAdel
179	-1.9341	1AAdel
179	-1.90532	2AAdel
179	-1.7611	3AAdel
180	-1.72329	1AAdel
180	-1.72329	2AAdel
180	-1.70205	3AAdel
181	-1.81365	1AAdel
181	-1.73027	2AAdel
181	-1.62394	3AAdel
182	-1.78772	1AAdel
182	-1.7372	2AAdel
182	-1.80077	3AAdel
183	-1.67669	1AAdel
183	-1.74751	2AAdel
183	-1.69847	3AAdel
184	-1.94538	1AAdel
184	-1.72329	2AAdel
184	-1.74065	3AAdel
185	-1.92841	1AAdel
185	-1.48737	2AAdel
185	-1.78772	3AAdel
186	-1.70205	1AAdel
186	-1.59251	2AAdel
186	-1.51363	3AAdel
187	-1.83893	1AAdel
187	-1.95654	2AAdel
187	-1.46495	3AAdel
188	-1.81045	1AAdel
188	-1.67301	2AAdel
188	-1.6393	3AAdel
189	-1.88467	1AAdel
189	-1.5476	2AAdel
189	-1.69847	3AAdel
190	-1.75093	1AAdel
190	-1.80723	2AAdel
190	-1.62394	3AAdel
191	-1.88765	1AAdel
191	-1.57234	2AAdel
191	-1.65817	3AAdel
192	-1.94257	1AAdel
192	-1.70205	2AAdel
192	-1.89357	3AAdel
193	-1.59649	1AAdel
193	-1.56005	2AAdel
193	-1.58851	3AAdel
194	-1.72329	1AAdel
194	-1.75093	2AAdel
194	-1.45583	3AAdel
195	-1.63165	1AAdel
195	-1.6278	2AAdel
195	-1.69487	3AAdel
196	-1.99997	1AAdel
196	-1.6278	2AAdel
196	-1.73374	3AAdel
197	-1.65442	1AAdel
197	-1.74065	2AAdel
197	-1.47846	3AAdel
198	-1.80077	1AAdel
198	-1.6619	2AAdel
198	-1.70562	3AAdel
199	-1.78113	1AAdel
199	-1.81045	2AAdel
199	-1.51363	3AAdel
200	-1.84515	1AAdel
200	-1.65442	2AAdel
200	-1.2703	3AAdel
201	-1.68035	1AAdel
201	-1.6393	2AAdel
201	-1.78772	3AAdel
202	1.44611	1AAdel
202	-1.71978	2AAdel
202	-1.37979	3AAdel
203	-1.94538	1AAdel
203	-1.71273	2AAdel
203	-1.65066	3AAdel
204	-1.51363	1AAdel
204	-1.58449	2AAdel
204	-1.74409	3AAdel
205	-1.82003	1AAdel
205	-1.81685	2AAdel
205	-1.71273	3AAdel
206	-1.41853	1AAdel
206	-1.99464	2AAdel
206	-1.24237	3AAdel
207	-1.5265	1AAdel
207	-1.99997	2AAdel
207	-1.57234	3AAdel
208	-1.59251	1AAdel
208	NA	2AAdel
208	-1.80077	3AAdel
209	-1.70562	1AAdel
209	-2.14094	2AAdel
209	-1.93126	3AAdel
210	-1.82953	1AAdel
210	-1.79427	2AAdel
210	-1.40418	3AAdel
211	-1.69487	1AAdel
211	-1.4962	2AAdel
211	-1.23669	3AAdel
212	-1.88168	1AAdel
212	-1.6619	2AAdel
212	-1.55592	3AAdel
213	-1.35479	1AAdel
213	-1.57641	2AAdel
213	-1.62007	3AAdel
214	-1.64689	1AAdel
214	-1.75433	2AAdel
214	-1.7611	3AAdel
215	-1.73027	1AAdel
215	-1.7372	2AAdel
215	-1.2921	3AAdel
216	-1.684	1AAdel
216	-1.46947	2AAdel
216	-1.46495	3AAdel
217	-1.59251	1AAdel
217	-1.59251	2AAdel
217	-1.48737	3AAdel
218	-2.01839	1AAdel
218	-1.51794	2AAdel
218	-1.55177	3AAdel
219	-1.80077	1AAdel
219	-1.70918	2AAdel
219	-1.38962	3AAdel
220	-1.84205	1AAdel
220	-1.53076	2AAdel
220	-1.29748	3AAdel
221	-1.59251	1AAdel
221	-1.80723	2AAdel
221	-1.4604	3AAdel
222	-1.77116	1AAdel
222	-1.69847	2AAdel
222	-1.35479	3AAdel
223	-1.56005	1AAdel
223	-1.46947	2AAdel
223	-1.80077	3AAdel
224	-1.91114	1AAdel
224	-1.53922	2AAdel
224	-1.65442	3AAdel
225	-1.38471	1AAdel
225	-1.57234	2AAdel
225	-1.53076	3AAdel
226	-1.89946	1AAdel
226	-1.32394	2AAdel
226	-1.21363	3AAdel
227	-1.54342	1AAdel
227	-1.73027	2AAdel
227	-1.30815	3AAdel
228	-1.89946	1AAdel
228	-1.54342	2AAdel
228	-1.66562	3AAdel
229	-1.65817	1AAdel
229	-1.48737	2AAdel
229	-1.3187	3AAdel
230	-1.70918	1AAdel
230	-1.50058	2AAdel
230	-1.50058	3AAdel
231	-1.86965	1AAdel
231	-1.72329	2AAdel
231	-1.82953	3AAdel
232	-1.6278	1AAdel
232	-1.64689	2AAdel
232	-1.60046	3AAdel
233	-1.80723	1AAdel
233	-1.33948	2AAdel
233	-1.5265	3AAdel
234	-1.97577	1AAdel
234	-1.25364	2AAdel
234	-1.55592	3AAdel
235	-1.73027	1AAdel
235	-1.56005	2AAdel
235	-1.31344	3AAdel
236	-1.81365	1AAdel
236	-1.59251	2AAdel
236	-1.65817	3AAdel
237	-1.81365	1AAdel
237	-1.4604	2AAdel
237	-1.66562	3AAdel
238	-1.85748	1AAdel
238	-1.5476	2AAdel
238	-1.12847	3AAdel
239	-1.74409	1AAdel
239	-1.59649	2AAdel
239	-1.35479	3AAdel
240	-1.73027	1AAdel
240	-1.5265	2AAdel
240	-1.57641	3AAdel
241	-1.76446	1AAdel
241	-1.55177	2AAdel
241	-1.56416	3AAdel
242	-1.58046	1AAdel
242	-1.684	2AAdel
242	1.51491	3AAdel
243	-1.70205	1AAdel
243	-1.43736	2AAdel
243	-1.60046	3AAdel
244	3.14025	1AAdel
244	-1.48292	2AAdel
244	-1.55592	3AAdel
245	-1.46947	1AAdel
245	-0.14635	2AAdel
245	-1.37979	3AAdel
246	-1.57234	1AAdel
246	-1.81365	2AAdel
246	-1.54342	3AAdel
247	-1.89946	1AAdel
247	-1.55592	2AAdel
247	-1.60441	3AAdel
248	-1.67301	1AAdel
248	-1.67669	2AAdel
248	-1.77116	3AAdel
249	-1.66562	1AAdel
249	-1.2867	2AAdel
249	-1.52223	3AAdel
250	-1.78772	1AAdel
250	-1.52223	2AAdel
250	-1.48292	3AAdel
251	-1.89061	1AAdel
251	-1.61618	2AAdel
251	-1.61227	3AAdel
252	-1.70205	1AAdel
252	-1.86054	2AAdel
252	-1.45125	3AAdel
253	-1.61227	1AAdel
253	-1.66562	2AAdel
253	-1.56416	3AAdel
254	-1.58449	1AAdel
254	-1.34461	2AAdel
254	-1.43268	3AAdel
255	-1.48292	1AAdel
255	-1.70205	2AAdel
255	-1.66932	3AAdel
256	-1.89652	1AAdel
256	-1.2867	2AAdel
256	-1.33948	3AAdel
257	-1.69126	1AAdel
257	-1.37979	2AAdel
257	-0.985372	3AAdel
258	-1.7745	1AAdel
258	-1.77782	2AAdel
258	-1.62007	3AAdel
259	-1.71626	1AAdel
259	-1.535	2AAdel
259	-1.55592	3AAdel
260	-1.60835	1AAdel
260	-1.54342	2AAdel
260	-1.56416	3AAdel
261	-1.85133	1AAdel
261	-1.78113	2AAdel
261	-1.58046	3AAdel
262	-1.6619	1AAdel
262	-1.38471	2AAdel
262	-1.40418	3AAdel
263	-1.80401	1AAdel
263	-1.71978	2AAdel
263	-1.45125	3AAdel
264	-1.70205	1AAdel
264	-1.44664	2AAdel
264	-1.61227	3AAdel
265	-1.92555	1AAdel
265	-1.65817	2AAdel
265	-1.6278	3AAdel
266	-1.83581	1AAdel
266	-1.75772	2AAdel
266	-1.45125	3AAdel
267	-1.59649	1AAdel
267	-1.63548	2AAdel
267	-1.77782	3AAdel
268	-1.89061	1AAdel
268	-1.84515	2AAdel
268	-1.64689	3AAdel
269	-1.66562	1AAdel
269	-1.67669	2AAdel
269	-1.39935	3AAdel
270	-1.66932	1AAdel
270	-1.87869	2AAdel
270	-1.43736	3AAdel
271	-1.73374	1AAdel
271	-1.51363	2AAdel
271	-1.66562	3AAdel
272	-1.6619	1AAdel
272	-1.6431	2AAdel
272	-1.46495	3AAdel
273	-1.98928	1AAdel
273	-1.75772	2AAdel
273	-1.50495	3AAdel
274	-1.69487	1AAdel
274	-1.69126	2AAdel
274	-1.6431	3AAdel
275	-1.86965	1AAdel
275	-1.73374	2AAdel
275	-1.69487	3AAdel
276	-1.6278	1AAdel
276	-1.55177	2AAdel
276	-1.56005	3AAdel
277	-1.9812	1AAdel
277	-1.4604	2AAdel
277	-1.38471	3AAdel
278	-1.74065	1AAdel
278	-1.5093	2AAdel
278	-1.80077	3AAdel
279	-1.791	1AAdel
279	-1.56005	2AAdel
279	-1.00711	3AAdel
280	-1.44664	1AAdel
280	-1.50058	2AAdel
280	-1.48292	3AAdel
281	-1.43736	1AAdel
281	-1.5476	2AAdel
281	-1.33433	3AAdel
282	-1.56005	1AAdel
282	-1.4962	2AAdel
282	-1.56005	3AAdel
283	-1.41853	1AAdel
283	-1.48292	2AAdel
283	-1.30283	3AAdel
284	-1.68035	1AAdel
284	-1.79427	2AAdel
284	-1.38471	3AAdel
285	-1.76446	1AAdel
285	-1.69847	2AAdel
285	-1.55177	3AAdel
286	-1.85441	1AAdel
286	-1.68764	2AAdel
286	-1.2758	3AAdel
287	-1.86965	1AAdel
287	-1.37979	2AAdel
287	-1.20778	3AAdel
288	2.20106	1AAdel
288	-1.34461	2AAdel
288	-1.42327	3AAdel
289	-2.04413	1AAdel
289	-2.24388	2AAdel
289	-0.440296	3AAdel
290	-2.02099	1AAdel
290	-2.28466	2AAdel
290	-1.91404	3AAdel
291	-1.83893	1AAdel
291	-2.09128	2AAdel
291	-1.70205	3AAdel
292	-1.98928	1AAdel
292	-1.82637	2AAdel
292	-1.86054	3AAdel
293	-2.03903	1AAdel
293	-2.03391	2AAdel
293	-1.90532	3AAdel
294	-2.05424	1AAdel
294	-2.02359	2AAdel
294	-1.89357	3AAdel
295	-2.0717	1AAdel
295	-2.00526	2AAdel
295	-2.01316	3AAdel
296	-1.94538	1AAdel
296	-2.22072	2AAdel
296	-1.91693	3AAdel
297	-1.85441	1AAdel
297	-2.07909	2AAdel
297	-1.95376	3AAdel
298	-1.97849	1AAdel
298	-1.9341	2AAdel
298	-1.91404	3AAdel
299	-2.07909	1AAdel
299	-1.67301	2AAdel
299	-1.72329	3AAdel
300	-1.94257	1AAdel
300	-2.10093	2AAdel
300	-2.00526	3AAdel
301	-1.84825	1AAdel
301	-1.84515	2AAdel
301	-1.69126	3AAdel
302	-1.87569	1AAdel
302	-2.02099	2AAdel
302	-1.87569	3AAdel
303	-1.7745	1AAdel
303	-2.10811	2AAdel
303	-1.68035	3AAdel
304	-2.08154	1AAdel
304	NA	2AAdel
304	-1.48737	3AAdel
305	-1.75433	1AAdel
305	-0.715173	2AAdel
305	-1.49179	3AAdel
306	-1.75093	1AAdel
306	-1.98928	2AAdel
306	-1.83267	3AAdel
307	-1.86965	1AAdel
307	-1.82637	2AAdel
307	-1.88765	3AAdel
308	-1.80401	1AAdel
308	-1.83893	2AAdel
308	-1.9839	3AAdel
309	3.75407	1AAdel
309	-2.134	2AAdel
309	-2.03648	3AAdel
310	-1.6619	1AAdel
310	-1.93693	2AAdel
310	-1.82953	3AAdel
311	-2.00262	1AAdel
311	-1.75772	2AAdel
311	-1.64689	3AAdel
312	-1.684	1AAdel
312	-1.99197	2AAdel
312	-1.59251	3AAdel
313	-1.78443	1AAdel
313	-1.90823	2AAdel
313	-1.82953	3AAdel
314	-1.86965	1AAdel
314	-1.81045	2AAdel
314	-1.70562	3AAdel
315	-1.77116	1AAdel
315	-2.08154	2AAdel
315	-1.63165	3AAdel
316	-1.93976	1AAdel
316	-1.98928	2AAdel
316	-1.89652	3AAdel
317	-1.81685	1AAdel
317	-1.82637	2AAdel
317	-1.71626	3AAdel
318	-1.74065	1AAdel
318	-2.04158	2AAdel
318	-1.96483	3AAdel
319	-1.7372	1AAdel
319	-2.25834	2AAdel
319	-1.74751	3AAdel
320	-2.13632	1AAdel
320	-1.88765	2AAdel
320	-2.02359	3AAdel
321	-1.78443	1AAdel
321	-2.12466	2AAdel
321	-1.81045	3AAdel
322	-1.91981	1AAdel
322	-1.89652	2AAdel
322	-1.76782	3AAdel
323	-1.90532	1AAdel
323	-1.85748	2AAdel
323	-1.58851	3AAdel
324	-2.10333	1AAdel
324	-1.85748	2AAdel
324	-1.79752	3AAdel
325	-1.55177	1AAdel
325	-1.74751	2AAdel
325	-1.68035	3AAdel
326	-1.91693	1AAdel
326	-1.78113	2AAdel
326	-1.80401	3AAdel
327	-1.7372	1AAdel
327	-2.11524	2AAdel
327	-2.15469	3AAdel
328	-2.11996	1AAdel
328	-2.1176	2AAdel
328	-1.95654	3AAdel
329	-1.99997	1AAdel
329	-1.99464	2AAdel
329	-1.72679	3AAdel
330	-2.05676	1AAdel
330	-1.97577	2AAdel
330	-1.76446	3AAdel
331	2.60189	1AAdel
331	-1.75772	2AAdel
331	-1.73374	3AAdel
332	-1.99731	1AAdel
332	-2.12231	2AAdel
332	-2.01053	3AAdel
333	-2.06176	1AAdel
333	-2.18162	2AAdel
333	-1.95376	3AAdel
334	-1.95931	1AAdel
334	-2.05424	2AAdel
334	-1.81365	3AAdel
335	-1.88467	1AAdel
335	-2.0717	2AAdel
335	-1.65066	3AAdel
336	-1.82003	1AAdel
336	-1.83893	2AAdel
336	-1.76446	3AAdel
337	-0.155024	1AAdel
337	-0.171691	2AAdel
337	NA	3AAdel
338	-0.432146	1AAdel
338	-0.718235	2AAdel
338	NA	3AAdel
339	-0.669205	1AAdel
339	-0.0298608	2AAdel
339	-1.2703	3AAdel
340	NA	1AAdel
340	-1.94538	2AAdel
340	-0.444805	3AAdel
341	-0.517564	1AAdel
341	-0.171691	2AAdel
341	-0.718235	3AAdel
342	-0.32466	1AAdel
342	-1.29748	2AAdel
342	-0.6489	3AAdel
343	-1.2703	1AAdel
343	NA	2AAdel
343	-0.638591	3AAdel
344	-0.517564	1AAdel
344	-0.0672484	2AAdel
344	-0.932729	3AAdel
345	-0.295881	1AAdel
345	-0.628174	2AAdel
345	-0.138074	3AAdel
346	-0.481846	1AAdel
346	-0.352634	2AAdel
346	NA	3AAdel
347	-0.585387	1AAdel
347	-0.338745	2AAdel
347	NA	3AAdel
348	-0.940421	1AAdel
348	-0.338745	2AAdel
348	NA	3AAdel
349	NA	1AAdel
349	-0.529192	2AAdel
349	-0.204214	3AAdel
350	-0.698911	1AAdel
350	-0.379847	2AAdel
350	-1.41853	3AAdel
351	-0.26625	1AAdel
351	NA	2AAdel
351	NA	3AAdel
352	NA	1AAdel
352	NA	2AAdel
352	NA	3AAdel
353	-0.708619	1AAdel
353	NA	2AAdel
353	NA	3AAdel
354	-1.31344	1AAdel
354	-0.852364	2AAdel
354	NA	3AAdel
355	-0.338745	1AAdel
355	NA	2AAdel
355	-0.493894	3AAdel
356	-1.18404	1AAdel
356	-0.617648	2AAdel
356	NA	3AAdel
357	-0.26625	1AAdel
357	NA	2AAdel
357	NA	3AAdel
358	NA	1AAdel
358	-0.0487293	2AAdel
358	NA	3AAdel
359	NA	1AAdel
359	-0.0487293	2AAdel
359	NA	3AAdel
360	NA	1AAdel
360	NA	2AAdel
360	NA	3AAdel
361	NA	1AAdel
361	-0.574398	2AAdel
361	NA	3AAdel
362	NA	1AAdel
362	NA	2AAdel
362	NA	3AAdel
363	-0.469651	1AAdel
363	NA	2AAdel
363	NA	3AAdel
364	NA	1AAdel
364	-0.563286	2AAdel
364	-0.540687	3AAdel
365	NA	1AAdel
365	NA	2AAdel
365	NA	3AAdel
366	NA	1AAdel
366	NA	2AAdel
366	NA	3AAdel
367	-0.310374	1AAdel
367	NA	2AAdel
367	-0.0854307	3AAdel
368	4.27599	1AAdel
368	-0.0487293	2AAdel
368	NA	3AAdel
369	-0.0487293	1AAdel
369	-1.04233	2AAdel
369	NA	3AAdel
370	NA	1AAdel
370	NA	2AAdel
370	NA	3AAdel
371	-0.295881	1AAdel
371	NA	2AAdel
371	NA	3AAdel
372	-0.432146	1AAdel
372	NA	2AAdel
372	NA	3AAdel
373	-0.6489	1AAdel
373	-0.26625	2AAdel
373	NA	3AAdel
374	-0.251098	1AAdel
374	NA	2AAdel
374	NA	3AAdel
375	NA	1AAdel
375	NA	2AAdel
375	-0.103288	3AAdel
376	NA	1AAdel
376	NA	2AAdel
376	NA	3AAdel
377	NA	1AAdel
377	NA	2AAdel
377	NA	3AAdel
378	NA	1AAdel
378	NA	2AAdel
378	NA	3AAdel
379	NA	1AAdel
379	NA	2AAdel
379	NA	3AAdel
380	0.00897901	1AAdel
380	NA	2AAdel
380	NA	3AAdel
381	NA	1AAdel
381	NA	2AAdel
381	NA	3AAdel
382	NA	1AAdel
382	NA	2AAdel
382	NA	3AAdel
383	NA	1AAdel
383	NA	2AAdel
383	NA	3AAdel
384	NA	1AAdel
384	NA	2AAdel
384	NA	3AAdel
385	-2.06674	1AAdel
385	-1.7745	2AAdel
385	-1.56005	3AAdel
386	-1.4962	1AAdel
386	-1.9866	2AAdel
386	-1.37979	3AAdel
387	-1.69847	1AAdel
387	-2.05676	2AAdel
387	-2.04413	3AAdel
388	-2.11996	1AAdel
388	-1.80401	2AAdel
388	-1.58851	3AAdel
389	-1.25364	1AAdel
389	-2.01316	2AAdel
389	-1.03538	3AAdel
390	-1.53076	1AAdel
390	-1.89357	2AAdel
390	-1.40418	3AAdel
391	-2.32958	1AAdel
391	-1.53922	2AAdel
391	-1.94818	3AAdel
392	NA	1AAdel
392	-1.86358	2AAdel
392	-1.4962	3AAdel
393	-1.7372	1AAdel
393	-1.684	2AAdel
393	-1.70205	3AAdel
394	-1.52223	1AAdel
394	-1.62394	2AAdel
394	-1.20778	3AAdel
395	-1.71273	1AAdel
395	-1.30283	2AAdel
395	-1.6278	3AAdel
396	-1.92555	1AAdel
396	-1.76446	2AAdel
396	-1.02839	3AAdel
397	-1.91693	1AAdel
397	-1.5476	2AAdel
397	-0.659104	3AAdel
398	-1.40418	1AAdel
398	-1.52223	2AAdel
398	-1.56826	3AAdel
399	-2.11287	1AAdel
399	-1.55177	2AAdel
399	-1.53076	3AAdel
400	-1.21363	1AAdel
400	-1.86054	2AAdel
400	-1.35479	3AAdel
401	-1.39935	1AAdel
401	-1.5093	2AAdel
401	-1.35984	3AAdel
402	-1.33948	1AAdel
402	-1.78772	2AAdel
402	-0.860698	3AAdel
403	-1.12847	1AAdel
403	-1.18404	2AAdel
403	-1.2703	3AAdel
404	-1.20778	1AAdel
404	-1.56416	2AAdel
404	-1.04233	3AAdel
405	-0.774063	1AAdel
405	-0.963149	2AAdel
405	-1.12847	3AAdel
406	-0.638591	1AAdel
406	-1.21945	2AAdel
406	0.662946	3AAdel
407	-0.963149	1AAdel
407	-1.41853	2AAdel
407	-0.235713	3AAdel
408	-1.55177	1AAdel
408	-0.585387	2AAdel
408	-1.10924	3AAdel
409	-0.529192	1AAdel
409	-1.14734	2AAdel
409	-1.09621	3AAdel
410	-0.679206	1AAdel
410	-1.11569	2AAdel
410	-0.893354	3AAdel
411	-0.783072	1AAdel
411	-1.25364	2AAdel
411	-1.56005	3AAdel
412	-0.727759	1AAdel
412	-1.06963	2AAdel
412	-0.120833	3AAdel
413	-1.30815	1AAdel
413	-0.818318	2AAdel
413	-1.14109	3AAdel
414	-0.755798	1AAdel
414	-0.755798	2AAdel
414	-0.885289	3AAdel
415	-0.901354	1AAdel
415	-0.708619	2AAdel
415	-1.29748	3AAdel
416	-0.171691	1AAdel
416	-1.15355	2AAdel
416	-0.843961	3AAdel
417	-1.33948	1AAdel
417	-0.737193	2AAdel
417	-0.596256	3AAdel
418	-0.6489	1AAdel
418	-0.39318	2AAdel
418	-0.843961	3AAdel
419	-0.679206	1AAdel
419	-1.06288	2AAdel
419	-0.517564	3AAdel
420	-1.39935	1AAdel
420	-0.835486	2AAdel
420	-0.171691	3AAdel
421	-0.517564	1AAdel
421	-0.563286	2AAdel
421	-0.0672484	3AAdel
422	-1.14109	1AAdel
422	-0.992672	2AAdel
422	-0.281175	3AAdel
423	-0.529192	1AAdel
423	-1.36986	2AAdel
423	-0.338745	3AAdel
424	-0.835486	1AAdel
424	-0.39318	2AAdel
424	NA	3AAdel
425	-0.235713	1AAdel
425	-0.877159	2AAdel
425	-0.6489	3AAdel
426	NA	1AAdel
426	-0.0487293	2AAdel
426	-0.0487293	3AAdel
427	NA	1AAdel
427	-0.419326	2AAdel
427	NA	3AAdel
428	NA	1AAdel
428	-0.138074	2AAdel
428	NA	3AAdel
429	-0.406338	1AAdel
429	NA	2AAdel
429	NA	3AAdel
430	NA	1AAdel
430	NA	2AAdel
430	NA	3AAdel
431	NA	1AAdel
431	NA	2AAdel
431	NA	3AAdel
432	NA	1AAdel
432	NA	2AAdel
432	NA	3AAdel
433	-1.83893	1AAdel
433	-2.02876	2AAdel
433	-2.01578	3AAdel
434	-1.65442	1AAdel
434	-2.13167	2AAdel
434	-2.1176	3AAdel
435	-1.56005	1AAdel
435	-1.78113	2AAdel
435	-2.02099	3AAdel
436	-1.86662	1AAdel
436	-2.2501	2AAdel
436	-2.12934	3AAdel
437	-1.59251	1AAdel
437	-2.04667	2AAdel
437	-1.92841	3AAdel
438	-1.63548	1AAdel
438	-1.9812	2AAdel
438	-1.95931	3AAdel
439	-1.79427	1AAdel
439	-0.562731	2AAdel
439	-2.16149	3AAdel
440	-1.69847	1AAdel
440	-1.95654	2AAdel
440	-1.84515	3AAdel
441	-1.73374	1AAdel
441	-1.87268	2AAdel
441	-1.83267	3AAdel
442	-1.55177	1AAdel
442	-1.71978	2AAdel
442	-1.69126	3AAdel
443	-1.78113	1AAdel
443	-2.20785	2AAdel
443	-2.14094	3AAdel
444	-1.63165	1AAdel
444	-2.04158	2AAdel
444	-1.90823	3AAdel
445	-1.2921	1AAdel
445	-2.14324	2AAdel
445	-1.9341	3AAdel
446	-1.66932	1AAdel
446	-1.86662	2AAdel
446	-0.0874868	3AAdel
447	-1.84515	1AAdel
447	-1.65066	2AAdel
447	-1.73027	3AAdel
448	-1.48292	1AAdel
448	-1.87569	2AAdel
448	-1.68764	3AAdel
449	-1.82953	1AAdel
449	-1.87869	2AAdel
449	-1.87268	3AAdel
450	-1.5093	1AAdel
450	-1.85133	2AAdel
450	-2.05424	3AAdel
451	-1.73027	1AAdel
451	-1.92269	2AAdel
451	-1.95376	3AAdel
452	-1.71273	1AAdel
452	-1.85133	2AAdel
452	-1.87869	3AAdel
453	-1.7372	1AAdel
453	-1.82321	2AAdel
453	-1.7611	3AAdel
454	-1.78443	1AAdel
454	-1.71978	2AAdel
454	-1.67669	3AAdel
455	-1.41853	1AAdel
455	-1.68035	2AAdel
455	-1.74409	3AAdel
456	-1.53076	1AAdel
456	-1.7745	2AAdel
456	-1.77116	3AAdel
457	-1.72679	1AAdel
457	-1.71273	2AAdel
457	-1.74409	3AAdel
458	-1.35479	1AAdel
458	-1.59251	2AAdel
458	-1.66932	3AAdel
459	-1.50495	1AAdel
459	-1.78772	2AAdel
459	-1.7372	3AAdel
460	-1.20778	1AAdel
460	-1.57641	2AAdel
460	-1.75433	3AAdel
461	-1.55592	1AAdel
461	-1.7745	2AAdel
461	-1.67669	3AAdel
462	-1.52223	1AAdel
462	-2.01316	2AAdel
462	-2.01578	3AAdel
463	-1.5476	1AAdel
463	-1.80723	2AAdel
463	-1.85748	3AAdel
464	-1.76446	1AAdel
464	-1.66562	2AAdel
464	-1.9024	3AAdel
465	-1.35479	1AAdel
465	-1.78443	2AAdel
465	-1.62007	3AAdel
466	-1.59649	1AAdel
466	-1.89061	2AAdel
466	-1.63548	3AAdel
467	-1.6278	1AAdel
467	-1.68035	2AAdel
467	-1.85748	3AAdel
468	-1.5265	1AAdel
468	-1.75772	2AAdel
468	-2.0079	3AAdel
469	-1.65817	1AAdel
469	-1.97577	2AAdel
469	-2.11996	3AAdel
470	-1.83893	1AAdel
470	-2.08154	2AAdel
470	-2.1176	3AAdel
471	-1.93693	1AAdel
471	-2.05424	2AAdel
471	-1.97031	3AAdel
472	-2.02618	1AAdel
472	-2.05676	2AAdel
472	-1.95931	3AAdel
473	-1.81045	1AAdel
473	-1.6393	2AAdel
473	-1.97305	3AAdel
474	-1.40899	1AAdel
474	-1.39935	2AAdel
474	-1.97849	3AAdel
475	-1.54342	1AAdel
475	-1.97849	2AAdel
475	-1.9812	3AAdel
476	-1.72679	1AAdel
476	-1.81685	2AAdel
476	-1.85133	3AAdel
477	-1.51794	1AAdel
477	-2.03391	2AAdel
477	-1.72329	3AAdel
478	-1.63165	1AAdel
478	-1.82003	2AAdel
478	-1.78113	3AAdel
479	-1.6393	1AAdel
479	-1.91404	2AAdel
479	-1.89357	3AAdel
480	-1.87268	1AAdel
480	-1.62007	2AAdel
480	-1.74065	3AAdel
481	-1.91404	1AAdel
481	-1.83581	2AAdel
481	-1.535	3AAdel
482	-2.00526	1AAdel
482	-1.91404	2AAdel
482	-2.06674	3AAdel
483	-2.3103	1AAdel
483	-1.99997	2AAdel
483	-1.93693	3AAdel
484	-1.87869	1AAdel
484	-1.9024	2AAdel
484	-1.70918	3AAdel
485	-1.86054	1AAdel
485	-1.89357	2AAdel
485	-1.87569	3AAdel
486	-2.08886	1AAdel
486	-2.0079	2AAdel
486	-1.75093	3AAdel
487	-1.87268	1AAdel
487	-1.93693	2AAdel
487	-1.80723	3AAdel
488	-1.74065	1AAdel
488	NA	2AAdel
488	-1.92555	3AAdel
489	-1.9341	1AAdel
489	-2.09128	2AAdel
489	-1.95098	3AAdel
490	2.94536	1AAdel
490	-1.83581	2AAdel
490	-1.89357	3AAdel
491	-0.571761	1AAdel
491	-1.87268	2AAdel
491	-2.0492	3AAdel
492	-2.11049	1AAdel
492	-1.91693	2AAdel
492	-1.73374	3AAdel
493	-1.97305	1AAdel
493	-1.94818	2AAdel
493	-1.77116	3AAdel
494	-1.99197	1AAdel
494	-1.89946	2AAdel
494	-1.98928	3AAdel
495	-2.11524	1AAdel
495	-1.82003	2AAdel
495	-1.6431	3AAdel
496	-1.93693	1AAdel
496	-2.22497	2AAdel
496	-2.02359	3AAdel
497	-2.10572	1AAdel
497	-1.88168	2AAdel
497	-1.80723	3AAdel
498	-1.85748	1AAdel
498	-2.16825	2AAdel
498	-2.05172	3AAdel
499	-2.11049	1AAdel
499	-2.00262	2AAdel
499	-1.93976	3AAdel
500	-1.92841	1AAdel
500	-2.07909	2AAdel
500	-1.92555	3AAdel
501	-1.91404	1AAdel
501	-1.9839	2AAdel
501	-2.03134	3AAdel
502	-1.99997	1AAdel
502	-1.84825	2AAdel
502	-2.09371	3AAdel
503	-2.14324	1AAdel
503	-1.89946	2AAdel
503	-2.0492	3AAdel
504	-2.01053	1AAdel
504	-2.01053	2AAdel
504	-1.87869	3AAdel
505	-2.29063	1AAdel
505	-1.99464	2AAdel
505	-2.0492	3AAdel
506	-1.86054	1AAdel
506	-1.85441	2AAdel
506	-1.87569	3AAdel
507	-2.00526	1AAdel
507	-1.91404	2AAdel
507	-2.07909	3AAdel
508	-2.05676	1AAdel
508	-1.90823	2AAdel
508	-2.00526	3AAdel
509	-2.04413	1AAdel
509	-2.00526	2AAdel
509	-1.85133	3AAdel
510	-1.93693	1AAdel
510	-1.97849	2AAdel
510	-1.84515	3AAdel
511	-1.87869	1AAdel
511	-1.93976	2AAdel
511	-1.9866	3AAdel
512	-1.97031	1AAdel
512	-2.04413	2AAdel
512	-1.71626	3AAdel
513	-2.10811	1AAdel
513	-2.08642	2AAdel
513	-2.06176	3AAdel
514	-2.22284	1AAdel
514	-1.9812	2AAdel
514	-2.12231	3AAdel
515	-2.14784	1AAdel
515	-1.82953	2AAdel
515	-1.66562	3AAdel
516	-2.13863	1AAdel
516	-2.09853	2AAdel
516	-1.74065	3AAdel
517	-2.05676	1AAdel
517	-2.01053	2AAdel
517	-1.9866	3AAdel
518	-2.11049	1AAdel
518	-0.707069	2AAdel
518	-2.04413	3AAdel
519	-2.02359	1AAdel
519	-2.12466	2AAdel
519	-1.92555	3AAdel
520	-2.23341	1AAdel
520	-2.10093	2AAdel
520	-1.90532	3AAdel
521	-2.03903	1AAdel
521	-2.05172	2AAdel
521	-1.80401	3AAdel
522	-1.9839	1AAdel
522	-2.27864	2AAdel
522	-2.01053	3AAdel
523	-2.05676	1AAdel
523	-2.08642	2AAdel
523	-1.9341	3AAdel
524	1.5558	1AAdel
524	-2.01053	2AAdel
524	-1.89357	3AAdel
525	-2.2292	1AAdel
525	-2.20353	2AAdel
525	-1.92841	3AAdel
526	-2.0492	1AAdel
526	-1.88168	2AAdel
526	-1.97305	3AAdel
527	-2.16375	1AAdel
527	-1.95654	2AAdel
527	-1.87869	3AAdel
528	-2.13167	1AAdel
528	-1.79752	2AAdel
528	-1.99197	3AAdel
529	-1.4604	1AAdel
529	-1.70562	2AAdel
529	-1.68764	3AAdel
530	-1.63548	1AAdel
530	-1.52223	2AAdel
530	-1.57234	3AAdel
531	-1.62007	1AAdel
531	-1.36486	2AAdel
531	-1.19598	3AAdel
532	-1.50058	1AAdel
532	-1.36486	2AAdel
532	-1.33433	3AAdel
533	-1.57234	1AAdel
533	-0.852364	2AAdel
533	-1.07634	3AAdel
534	-1.57234	1AAdel
534	-1.6278	2AAdel
534	-1.30283	3AAdel
535	-1.69126	1AAdel
535	-1.58851	2AAdel
535	-1.43268	3AAdel
536	-1.34971	1AAdel
536	-1.44201	2AAdel
536	-1.535	3AAdel
537	-1.78443	1AAdel
537	-1.535	2AAdel
537	-1.24802	3AAdel
538	-1.82953	1AAdel
538	-1.54342	2AAdel
538	-1.40418	3AAdel
539	-1.51363	1AAdel
539	-1.31344	2AAdel
539	-1.32914	3AAdel
540	-1.82953	1AAdel
540	-1.58851	2AAdel
540	-1.42799	3AAdel
541	-1.92555	1AAdel
541	-1.47397	2AAdel
541	-1.39935	3AAdel
542	NA	1AAdel
542	-1.57234	2AAdel
542	-1.2921	3AAdel
543	-2.12231	1AAdel
543	-1.41853	2AAdel
543	-1.3187	3AAdel
544	-1.56005	1AAdel
544	-1.56005	2AAdel
544	-1.56005	3AAdel
545	-1.45125	1AAdel
545	-1.50495	2AAdel
545	-1.26478	3AAdel
546	-1.33948	1AAdel
546	-1.12847	2AAdel
546	-1.39935	3AAdel
547	-1.56416	1AAdel
547	-1.43736	2AAdel
547	-1.08963	3AAdel
548	-1.36986	1AAdel
548	-1.58046	2AAdel
548	-1.41377	3AAdel
549	2.36576	1AAdel
549	-1.60046	2AAdel
549	-1.42327	3AAdel
550	-1.83893	1AAdel
550	-1.55592	2AAdel
550	-1.26478	3AAdel
551	-1.41377	1AAdel
551	-1.35984	2AAdel
551	-1.24237	3AAdel
552	-1.51794	1AAdel
552	-1.50058	2AAdel
552	-1.55592	3AAdel
553	-1.67669	1AAdel
553	-1.71273	2AAdel
553	-1.65442	3AAdel
554	-1.43736	1AAdel
554	-1.61227	2AAdel
554	-1.21945	3AAdel
555	-1.53076	1AAdel
555	-1.57234	2AAdel
555	-1.33433	3AAdel
556	-1.54342	1AAdel
556	-1.59251	2AAdel
556	-1.31344	3AAdel
557	-1.57234	1AAdel
557	-1.535	2AAdel
557	-1.26478	3AAdel
558	-1.60441	1AAdel
558	-1.61227	2AAdel
558	-1.51794	3AAdel
559	-1.71273	1AAdel
559	-1.34971	2AAdel
559	-1.47846	3AAdel
560	-1.79427	1AAdel
560	-1.69487	2AAdel
560	-1.2019	3AAdel
561	-1.62007	1AAdel
561	-1.35479	2AAdel
561	-1.2867	3AAdel
562	-1.70918	1AAdel
562	-1.6619	2AAdel
562	-1.21363	3AAdel
563	-1.5265	1AAdel
563	-1.52223	2AAdel
563	-1.34971	3AAdel
564	-1.33433	1AAdel
564	-1.58046	2AAdel
564	-1.17196	3AAdel
565	-1.71626	1AAdel
565	-1.41377	2AAdel
565	-1.36986	3AAdel
566	-1.69487	1AAdel
566	-1.45583	2AAdel
566	-1.57641	3AAdel
567	4.61533	1AAdel
567	-1.47397	2AAdel
567	-1.56826	3AAdel
568	-1.65066	1AAdel
568	-1.5265	2AAdel
568	-1.41377	3AAdel
569	-1.68035	1AAdel
569	-1.37979	2AAdel
569	-1.50058	3AAdel
570	-1.71626	1AAdel
570	-1.59251	2AAdel
570	-1.51794	3AAdel
571	-1.55177	1AAdel
571	-1.34971	2AAdel
571	-1.30283	3AAdel
572	-1.5265	1AAdel
572	-1.37484	2AAdel
572	-1.44201	3AAdel
573	-1.60046	1AAdel
573	-1.3187	2AAdel
573	0.359584	3AAdel
574	1.8543	1AAdel
574	-1.35479	2AAdel
574	-1.5093	3AAdel
575	0.0849703	1AAdel
575	-1.49179	2AAdel
575	-1.37484	3AAdel
576	-1.39449	1AAdel
576	-1.45125	2AAdel
576	-1.61618	3AAdel
577	-2.35784	1AAdel
577	-2.7753	2AAdel
577	-1.29819	3AAdel
578	2.60414	1AAdel
578	-0.453385	2AAdel
578	-2.45171	3AAdel
579	6.7995	1AAdel
579	3.64473	2AAdel
579	-2.36892	3AAdel
580	4.18704	1AAdel
580	0.425428	2AAdel
580	-2.166	3AAdel
581	1.23606	1AAdel
581	1.12521	2AAdel
581	-2.38531	3AAdel
582	-0.916653	1AAdel
582	-2.73791	2AAdel
582	-2.35038	3AAdel
583	-2.41205	1AAdel
583	-2.4618	2AAdel
583	-2.41731	3AAdel
584	-0.745741	1AAdel
584	5.18463	2AAdel
584	3.02348	3AAdel
585	3.90928	1AAdel
585	3.93088	2AAdel
585	-2.45171	3AAdel
586	1.4321	1AAdel
586	-2.6951	2AAdel
586	-2.74676	3AAdel
587	-2.41381	1AAdel
587	-2.36892	2AAdel
587	-2.3372	3AAdel
588	-2.20785	1AAdel
588	-2.32767	2AAdel
588	-0.763593	3AAdel
589	-2.10093	1AAdel
589	-2.60065	2AAdel
589	-0.98886	3AAdel
590	-2.4618	1AAdel
590	-2.27462	2AAdel
590	-2.61224	3AAdel
591	0.507012	1AAdel
591	-2.56959	2AAdel
591	-2.38711	3AAdel
592	-2.44832	1AAdel
592	-2.21645	2AAdel
592	-2.15241	3AAdel
593	-2.49311	1AAdel
593	-2.48333	2AAdel
593	-2.37806	3AAdel
594	-2.36708	1AAdel
594	-2.63923	2AAdel
594	-2.63783	3AAdel
595	-2.46847	1AAdel
595	-2.24179	2AAdel
595	-2.5313	3AAdel
596	-2.28864	1AAdel
596	-2.5266	2AAdel
596	-2.71738	3AAdel
597	-2.45171	1AAdel
597	-2.20785	2AAdel
597	-2.61798	3AAdel
598	-2.39788	1AAdel
598	-2.11049	2AAdel
598	-2.35784	3AAdel
599	-2.35411	1AAdel
599	-2.59481	2AAdel
599	-2.82423	3AAdel
600	-2.39072	1AAdel
600	-2.58005	2AAdel
600	-2.45171	3AAdel
601	-2.37624	1AAdel
601	-2.43638	2AAdel
601	-2.62369	3AAdel
602	-2.42776	1AAdel
602	-2.54062	2AAdel
602	-2.5076	3AAdel
603	-2.41556	1AAdel
603	-2.51873	2AAdel
603	-2.61941	3AAdel
604	-2.31419	1AAdel
604	-2.29657	2AAdel
604	-2.48823	3AAdel
605	-2.5076	1AAdel
605	-2.63502	2AAdel
605	-2.40144	3AAdel
606	-2.48986	1AAdel
606	-2.52031	2AAdel
606	-2.41556	3AAdel
607	-2.40676	1AAdel
607	-2.39072	2AAdel
607	-2.62512	3AAdel
608	-2.56959	1AAdel
608	-2.42602	2AAdel
608	-2.48823	3AAdel
609	-2.53907	1AAdel
609	-2.42429	2AAdel
609	-2.26651	3AAdel
610	-2.51238	1AAdel
610	-2.47675	2AAdel
610	-2.2501	3AAdel
611	-2.32191	1AAdel
611	-2.4866	2AAdel
611	-2.4534	3AAdel
612	-2.53441	1AAdel
612	-2.69245	2AAdel
612	-2.60791	3AAdel
613	-2.46847	1AAdel
613	-2.68712	2AAdel
613	-2.54986	3AAdel
614	-2.61941	1AAdel
614	-2.64063	2AAdel
614	-2.55749	3AAdel
615	-2.52503	1AAdel
615	-2.50118	2AAdel
615	-2.63923	3AAdel
616	-2.56507	1AAdel
616	-2.48496	2AAdel
616	-2.58893	3AAdel
617	-2.34851	1AAdel
617	-2.68845	2AAdel
617	-2.36339	3AAdel
618	-2.44832	1AAdel
618	-2.63642	2AAdel
618	-2.63079	3AAdel
619	-2.58154	1AAdel
619	-2.63642	2AAdel
619	-2.56356	3AAdel
620	-2.44492	1AAdel
620	-2.39788	2AAdel
620	-2.54062	3AAdel
621	-2.31612	1AAdel
621	-2.48169	2AAdel
621	-2.53907	3AAdel
622	-2.66415	1AAdel
622	-2.55139	2AAdel
622	-2.64899	3AAdel
623	-2.43121	1AAdel
623	-2.506	2AAdel
623	-2.43809	3AAdel
624	-2.52189	1AAdel
624	-2.55749	2AAdel
624	-2.17496	3AAdel
625	-1.74409	1AAdel
625	-1.86965	2AAdel
625	-2.32191	3AAdel
626	-1.71273	1AAdel
626	-1.51363	2AAdel
626	-1.6431	3AAdel
627	-1.60046	1AAdel
627	-1.61618	2AAdel
627	-1.73027	3AAdel
628	-1.84515	1AAdel
628	-1.55592	2AAdel
628	-1.55177	3AAdel
629	-1.6393	1AAdel
629	-1.56826	2AAdel
629	-1.66932	3AAdel
630	-1.61227	1AAdel
630	-1.87569	2AAdel
630	-1.97849	3AAdel
631	-1.54342	1AAdel
631	-1.95654	2AAdel
631	-1.65066	3AAdel
632	3.3324	1AAdel
632	-1.56826	2AAdel
632	-1.29748	3AAdel
633	-1.90823	1AAdel
633	-1.80077	2AAdel
633	-1.52223	3AAdel
634	-1.53076	1AAdel
634	-2.08398	2AAdel
634	-1.58851	3AAdel
635	-1.56826	1AAdel
635	-1.70562	2AAdel
635	-1.84205	3AAdel
636	-1.53076	1AAdel
636	-1.65066	2AAdel
636	-1.25922	3AAdel
637	-1.47397	1AAdel
637	-1.24802	2AAdel
637	-1.6431	3AAdel
638	-1.42327	1AAdel
638	-1.51794	2AAdel
638	-1.66562	3AAdel
639	-1.37979	1AAdel
639	-1.6431	2AAdel
639	-1.58046	3AAdel
640	-1.89061	1AAdel
640	-1.82637	2AAdel
640	-1.4604	3AAdel
641	-1.58449	1AAdel
641	-1.82637	2AAdel
641	-1.75093	3AAdel
642	-1.55592	1AAdel
642	-1.7745	2AAdel
642	-1.72679	3AAdel
643	-1.40418	1AAdel
643	-1.62007	2AAdel
643	-1.81045	3AAdel
644	-1.75772	1AAdel
644	-1.94257	2AAdel
644	-1.49179	3AAdel
645	-1.51794	1AAdel
645	-1.86965	2AAdel
645	-1.70205	3AAdel
646	-1.50495	1AAdel
646	-2.01839	2AAdel
646	-1.94257	3AAdel
647	-1.684	1AAdel
647	-1.62007	2AAdel
647	-1.34971	3AAdel
648	-1.05607	1AAdel
648	-1.66932	2AAdel
648	-1.76446	3AAdel
649	-1.4962	1AAdel
649	-1.7745	2AAdel
649	-1.75093	3AAdel
650	-1.04233	1AAdel
650	-1.9341	2AAdel
650	-1.80723	3AAdel
651	-1.70205	1AAdel
651	-1.92269	2AAdel
651	-1.81685	3AAdel
652	-1.4962	1AAdel
652	-1.39935	2AAdel
652	-1.5476	3AAdel
653	-1.35479	1AAdel
653	-1.67301	2AAdel
653	-1.30283	3AAdel
654	-1.2921	1AAdel
654	-1.94538	2AAdel
654	-1.6431	3AAdel
655	-1.46947	1AAdel
655	-1.55592	2AAdel
655	-1.6619	3AAdel
656	-1.47846	1AAdel
656	-2.11287	2AAdel
656	-1.56416	3AAdel
657	-1.55592	1AAdel
657	-1.56005	2AAdel
657	-1.84515	3AAdel
658	-1.46495	1AAdel
658	-1.71978	2AAdel
658	-1.50495	3AAdel
659	-1.60441	1AAdel
659	-1.78772	2AAdel
659	-1.42799	3AAdel
660	-1.29748	1AAdel
660	-1.88765	2AAdel
660	-1.6393	3AAdel
661	-1.58851	1AAdel
661	-1.88467	2AAdel
661	-1.58449	3AAdel
662	-1.57234	1AAdel
662	-1.84515	2AAdel
662	2.51358	3AAdel
663	2.19938	1AAdel
663	-1.66562	2AAdel
663	3.68288	3AAdel
664	-1.74065	1AAdel
664	-2.01053	2AAdel
664	-1.72679	3AAdel
665	-1.83267	1AAdel
665	-2.02359	2AAdel
665	-1.60046	3AAdel
666	-1.63165	1AAdel
666	-1.9812	2AAdel
666	-1.684	3AAdel
667	-1.57234	1AAdel
[truncated: 4,580 more rows]

## Sheet: Fig3E
Position	AminoAcid	Enrich2_Score
1	A	-3.758
1	C	-5.55617
1	D	-3.38922
1	E	-2.79569
1	F	-3.58578
1	G	-0.680449
1	H	-2.30845
1	I	-0.533304
1	K	-0.556066
1	L	-3.51411
1	M	NA
1	N	-2.89937
1	P	-3.23689
1	Q	-3.52308
1	R	-0.754697
1	S	-3.1158
1	T	-2.68195
1	V	0.146647
1	W	-3.13239
1	Y	-2.77386
2	A	-0.063154
2	C	-0.393256
2	D	-0.0398443
2	E	-4.33898
2	F	-3.2253
2	G	NA
2	H	-2.6502
2	I	-3.98195
2	K	-2.26824
2	L	-2.62354
2	M	-2.65224
2	N	-4.05016
2	P	-2.64864
2	Q	-3.818
2	R	-3.08998
2	S	-2.95834
2	T	-2.86118
2	V	-2.66588
2	W	-2.64177
2	Y	-3.23833
3	A	1.01697
3	C	-3.11695
3	D	-3.73914
3	E	-3.70618
3	F	-0.418589
3	G	1.32147
3	H	0.324503
3	I	0.752422
3	K	-1.22916
3	L	0.774646
3	M	0.555466
3	N	1.85418
3	P	-2.05991
3	Q	0.676077
3	R	-3.21264
3	S	NA
3	T	0.881904
3	V	0.355274
3	W	-1.23799
3	Y	-3.20145
4	A	-3.71701
4	C	-2.06751
4	D	-4.16064
4	E	-3.43629
4	F	-3.37022
4	G	-2.72414
4	H	-0.230919
4	I	0.0941598
4	K	0.350063
4	L	0.404946
4	M	2.06456
4	N	-1.78335
4	P	-0.390102
4	Q	NA
4	R	-3.64603
4	S	-0.28045
4	T	-3.90811
4	V	-2.30519
4	W	-2.82519
4	Y	-3.27454
5	A	-0.947804
5	C	-1.84001
5	D	-2.87707
5	E	-1.5953
5	F	-1.58079
5	G	-1.56734
5	H	-0.381915
5	I	1.23101
5	K	-1.66231
5	L	0.449364
5	M	0.49349
5	N	-1.38014
5	P	-2.7973
5	Q	-1.4095
5	R	-3.5365
5	S	1.03679
5	T	-0.854077
5	V	NA
5	W	1.6858
5	Y	1.52652
6	A	0.909533
6	C	0.0291913
6	D	-3.23932
6	E	-3.52842
6	F	0.0892094
6	G	-2.12813
6	H	0.169639
6	I	-3.92327
6	K	-2.40138
6	L	-2.88387
6	M	-1.74395
6	N	-2.8342
6	P	-3.26405
6	Q	-3.05225
6	R	-4.0136
6	S	NA
6	T	-4.76093
6	V	-3.032
6	W	-3.36277
6	Y	-3.22359
7	A	2.16037
7	C	0.414236
7	D	0.321472
7	E	-0.998373
7	F	1.09836
7	G	-2.67445
7	H	0.744119
7	I	-0.856351
7	K	-0.577523
7	L	1.02835
7	M	1.38923
7	N	0.0965465
7	P	-0.487465
7	Q	1.78551
7	R	-0.505294
7	S	1.31308
7	T	NA
7	V	-0.967359
7	W	-3.12225
7	Y	0.842004
8	A	0.326301
8	C	-2.87528
8	D	-5.17148
8	E	-3.17534
8	F	-3.09579
8	G	-4.40935
8	H	-0.347938
8	I	-1.94848
8	K	-1.14515
8	L	-2.8211
8	M	-2.60385
8	N	-1.26433
8	P	-0.939871
8	Q	NA
8	R	-4.12881
8	S	-3.42598
8	T	0.924249
8	V	-3.45958
8	W	-3.12907
8	Y	-3.35087
9	A	0.412139
9	C	0.110133
9	D	-2.92904
9	E	-3.63364
9	F	-1.433
9	G	-2.70743
9	H	0.265873
9	I	-2.83613
9	K	0.447211
9	L	-2.41906
9	M	-3.07706
9	N	-1.08175
9	P	-0.681055
9	Q	-4.67467
9	R	NA
9	S	-1.40999
9	T	-2.61825
9	V	-3.39432
9	W	-2.54477
9	Y	-0.958994
10	A	0.66075
10	C	2.11759
10	D	-4.12948
10	E	-2.78952
10	F	0.131811
10	G	-4.09853
10	H	-3.25606
10	I	-2.92071
10	K	-3.24249
10	L	-2.37911
10	M	-3.64874
10	N	-3.01851
10	P	-3.02064
10	Q	-3.36937
10	R	-4.14357
10	S	NA
10	T	1.13856
10	V	-4.14836
10	W	-2.45308
10	Y	-1.67495
11	A	-3.11332
11	C	-3.71126
11	D	-2.88731
11	E	-4.06211
11	F	0.929522
11	G	NA
11	H	-3.02049
11	I	-4.04569
11	K	-3.01346
11	L	-4.33793
11	M	-3.53447
11	N	-3.65343
11	P	-4.02269
11	Q	-3.32559
11	R	-4.26986
11	S	-3.60906
11	T	-3.51702
11	V	-1.25355
11	W	-3.76588
11	Y	-3.32008
12	A	-0.46064
12	C	-1.72776
12	D	-3.67354
12	E	-3.49514
12	F	-3.03877
12	G	-3.44015
12	H	0.231704
12	I	-3.57452
12	K	-3.75736
12	L	0.582863
12	M	-3.12525
12	N	-2.6232
12	P	-2.72821
12	Q	-3.88522
12	R	-3.85383
12	S	NA
12	T	0.365055
12	V	-3.20336
12	W	-3.24139
12	Y	-3.9808
13	A	-3.85588
13	C	-3.66126
13	D	-0.641173
13	E	-2.86039
13	F	-3.86677
13	G	-3.89025
13	H	NA
13	I	-2.99315
13	K	-3.23035
13	L	-3.14951
13	M	-3.00737
13	N	-1.28377
13	P	-3.27896
13	Q	-0.986048
13	R	-4.68944
13	S	-4.14113
13	T	-2.75944
13	V	-3.60162
13	W	-3.19487
13	Y	0.0124546
14	A	-0.372044
14	C	-3.41632
14	D	0.0284559
14	E	NA
14	F	-3.20276
14	G	-2.5067
14	H	-3.61866
14	I	-3.02946
14	K	0.334187
14	L	-3.68115
14	M	-3.46259
14	N	-4.38788
14	P	-3.6785
14	Q	-3.69296
14	R	-3.20969
14	S	-4.32128
14	T	-1.78328
14	V	-3.83785
14	W	-3.77562
14	Y	-3.64635
15	A	-2.54374
15	C	-3.19562
15	D	-0.100767
15	E	-3.22661
15	F	-3.63274
15	G	-5.28709
15	H	-0.429958
15	I	-1.20163
15	K	0.183734
15	L	-3.77931
15	M	-3.31362
15	N	NA
15	P	-1.87846
15	Q	-3.11541
15	R	-4.05782
15	S	-4.43617
15	T	-0.284252
15	V	-3.49403
15	W	-2.99305
15	Y	-0.210224
16	A	-0.0690219
16	C	0.131392
16	D	-3.27473
16	E	-3.10517
16	F	1.37302
16	G	-3.10065
16	H	-1.42513
16	I	-3.49127
16	K	-1.63424
16	L	-4.14456
16	M	0.931926
16	N	1.23803
16	P	0.495053
16	Q	-0.158905
16	R	0.728157
16	S	NA
16	T	1.60633
16	V	-3.23324
16	W	-0.264388
16	Y	0.119489
17	A	-3.63962
17	C	-3.47851
17	D	-3.78377
17	E	-3.51187
17	F	-3.55291
17	G	-4.03853
17	H	-2.99915
17	I	-0.534505
17	K	-0.951903
17	L	-3.10214
17	M	-3.22841
17	N	NA
17	P	-1.99355
17	Q	-3.38209
17	R	-4.0108
17	S	-5.45011
17	T	-0.33638
17	V	-3.55772
17	W	-3.26818
17	Y	-3.42439
18	A	-2.47967
18	C	1.23654
18	D	-2.49545
18	E	-3.35417
18	F	-2.53331
18	G	-2.8353
18	H	-4.18498
18	I	-1.34193
18	K	-3.31578
18	L	-3.90663
18	M	1.01662
18	N	-0.480615
18	P	-3.88649
18	Q	0.418801
18	R	-4.50373
18	S	NA
18	T	0.233761
18	V	-2.35833
18	W	0.370877
18	Y	-2.79099
19	A	NA
19	C	-3.03887
19	D	-5.28463
19	E	-3.46366
19	F	-3.39747
19	G	-3.34299
19	H	-3.2184
19	I	-3.21809
19	K	-3.33344
19	L	-3.93747
19	M	-3.4788
19	N	-3.50239
19	P	-3.62028
19	Q	-0.878434
19	R	-2.43753
19	S	-3.10891
19	T	-4.78691
19	V	-2.90725
19	W	-2.92063
19	Y	-1.00677
20	A	0.516677
20	C	0.812236
20	D	-3.68456
20	E	-3.74283
20	F	0.954861
20	G	-2.6018
20	H	-2.46611
20	I	0.0908106
20	K	-2.98956
20	L	-4.35863
20	M	0.0842881
20	N	-0.427033
20	P	-0.505256
20	Q	-3.18244
20	R	-2.21892
20	S	1.50364
20	T	NA
20	V	0.445037
20	W	-1.39528
20	Y	1.7431
21	A	0.313477
21	C	-1.30401
21	D	0.969235
21	E	NA
21	F	0.8519
21	G	1.11465
21	H	2.74029
21	I	-3.23381
21	K	-0.206753
21	L	0.342976
21	M	1.49763
21	N	2.73238
21	P	-3.26384
21	Q	2.5343
21	R	-4.04974
21	S	-0.25946
21	T	-2.12372
21	V	-4.12222
21	W	1.4229
21	Y	1.95163
22	A	-3.01194
22	C	-0.746582
22	D	-3.23414
22	E	-3.7602
22	F	-1.1882
22	G	NA
22	H	-0.199211
22	I	-3.48747
22	K	-3.46619
22	L	-3.07016
22	M	-2.46643
22	N	0.301536
22	P	-3.55136
22	Q	-2.47416
22	R	-4.6129
22	S	-4.36219
22	T	-3.73534
22	V	0.454449
22	W	-3.16388
22	Y	-4.04772
23	A	0.472215
23	C	-2.93483
23	D	-3.65197
23	E	-3.95761
23	F	-1.74384
23	G	-2.80337
23	H	-3.00605
23	I	-3.26161
23	K	-3.23616
23	L	-3.59576
23	M	-2.70863
23	N	-3.0531
23	P	-3.7182
23	Q	-2.56298
23	R	-3.57984
23	S	NA
23	T	-2.57063
23	V	-3.38241
23	W	-2.57804
23	Y	-0.898637
24	A	-3.0734
24	C	1.67139
24	D	-3.57278
24	E	-3.79399
24	F	-1.54711
24	G	-2.71049
24	H	0.08698
24	I	1.57289
24	K	-2.20371
24	L	-2.06739
24	M	1.0737
24	N	-2.21541
24	P	-1.93356
24	Q	-1.78878
24	R	-3.36836
24	S	0.149323
24	T	NA
24	V	0.577393
24	W	-1.20485
24	Y	-1.14576
25	A	-3.57764
25	C	-2.70183
25	D	-3.59736
25	E	-2.36072
25	F	-3.25216
25	G	-2.85435
25	H	-2.88842
25	I	NA
25	K	-0.308764
25	L	-2.47363
25	M	0.798083
25	N	-2.57801
25	P	-2.93085
25	Q	-2.01344
25	R	-4.06131
25	S	-3.29013
25	T	0.392637
25	V	-3.20309
25	W	-3.03239
25	Y	0.0492015
26	A	-4.25626
26	C	-2.55768
26	D	0.0190736
26	E	-1.90501
26	F	-3.6634
26	G	-2.60374
26	H	-2.32371
26	I	-0.239091
26	K	-0.629245
26	L	-1.43441
26	M	-2.87014
26	N	NA
26	P	-3.7439
26	Q	-2.48282
26	R	-3.26618
26	S	-0.374002
26	T	0.755937
26	V	0.644584
26	W	0.0787082
26	Y	-0.192763
27	A	-2.17521
27	C	0.750312
27	D	-2.14192
27	E	-3.35959
27	F	0.488406
27	G	-3.12477
27	H	-2.90291
27	I	0.553209
27	K	-4.28864
27	L	-2.10903
27	M	0.561216
27	N	-0.380554
27	P	-1.59721
27	Q	-2.69445
27	R	-3.81786
27	S	-3.89103
27	T	-2.60402
27	V	-2.89693
27	W	-2.16515
27	Y	NA
28	A	0.444021
28	C	1.86106
28	D	-3.46693
28	E	-2.85775
28	F	-0.0920053
28	G	-3.06174
28	H	-2.17709
28	I	-2.00455
28	K	-2.93831
28	L	-0.20162
28	M	0.228104
28	N	-0.473561
28	P	-0.0531592
28	Q	-2.06653
28	R	-3.03323
28	S	-4.19701
28	T	NA
28	V	0.187726
28	W	-3.2353
28	Y	0.742136
29	A	-1.17592
29	C	2.32577
29	D	-2.86988
29	E	-2.28219
29	F	-2.79817
29	G	-2.97944
29	H	-3.14583
29	I	-3.18025
29	K	-3.11599
29	L	-3.75344
29	M	-2.90879
29	N	-0.0304165
29	P	-0.0294283
29	Q	0.664013
29	R	-3.36205
29	S	-0.21372
29	T	NA
29	V	-0.667773
29	W	-3.08215
29	Y	0.0231729
30	A	-3.91901
30	C	-3.48672
30	D	-3.17615
30	E	-4.04286
30	F	0.551993
30	G	-2.89576
30	H	0.263604
30	I	NA
30	K	-2.3366
30	L	-2.59515
30	M	0.0353335
30	N	-2.9422
30	P	-3.16362
30	Q	-3.36179
30	R	-2.84815
30	S	-2.91936
30	T	-2.99019
30	V	1.16444
30	W	-2.8971
30	Y	-1.95604
31	A	-3.03484
31	C	-3.19623
31	D	0.378341
31	E	-2.93333
31	F	-2.66987
31	G	-2.70181
31	H	-2.99899
31	I	0.388628
31	K	-0.57985
31	L	-2.54852
31	M	-2.89888
31	N	NA
31	P	-2.40695
31	Q	-2.16873
31	R	-3.29576
31	S	-2.01857
31	T	-3.32619
31	V	-2.6005
31	W	-2.66257
31	Y	-3.25194
32	A	-3.48792
32	C	0.569752
32	D	-0.351958
32	E	-2.68919
32	F	1.10664
32	G	-1.7337
32	H	0.617395
32	I	-0.822026
32	K	-2.16667
32	L	-1.84568
32	M	-2.32849
32	N	-2.53833
32	P	-3.17657
32	Q	-2.82232
32	R	-3.05204
32	S	-0.263836
32	T	-1.52629
32	V	-3.49024
32	W	-1.27331
32	Y	NA
33	A	-2.8439
33	C	0.755354
33	D	-2.60185
33	E	-3.13164
33	F	-2.33638
33	G	-2.40127
33	H	0.500665
33	I	-3.18353
33	K	-3.61828
33	L	-3.53502
33	M	-1.69988
33	N	-0.40702
33	P	-1.79957
33	Q	-2.18547
33	R	-4.16069
33	S	-2.66808
33	T	-2.33529
33	V	-2.48947
33	W	-1.68122
33	Y	NA
34	A	-3.22653
34	C	-3.13467
34	D	-3.81104
34	E	0.105961
34	F	-2.58731
34	G	-2.01392
34	H	-3.59377
34	I	-0.216608
34	K	NA
34	L	-1.83606
34	M	-2.24331
34	N	0.226919
34	P	-2.93769
34	Q	0.357431
34	R	-0.329576
34	S	-3.07328
34	T	-3.08256
34	V	-2.3289
34	W	-2.26446
34	Y	-3.33024
35	A	-3.26115
35	C	-3.02912
35	D	NA
35	E	0.178175
35	F	-1.36097
35	G	-1.65228
35	H	-0.458617
35	I	-2.18455
35	K	-1.07229
35	L	-2.24744
35	M	-1.85409
35	N	0.101576
35	P	-2.18209
35	Q	-1.7149
35	R	-2.89582
35	S	-2.59314
35	T	-3.26946
35	V	-0.0636467
35	W	-2.3455
35	Y	-1.30809
36	A	0.331315
36	C	-1.66039
36	D	-2.8879
36	E	-2.99316
36	F	-2.91954
36	G	-2.45339
36	H	-3.63635
36	I	-2.54982
36	K	-2.92204
36	L	-1.3336
36	M	0.525517
36	N	-3.24237
36	P	-3.2504
36	Q	-2.67749
36	R	-2.54228
36	S	NA
36	T	-3.16067
36	V	-2.50282
36	W	-2.08186
36	Y	-2.34705
37	A	-2.28017
37	C	0.40564
37	D	-1.82615
37	E	-3.99215
37	F	-2.7868
37	G	-2.22615
37	H	0.542724
37	I	-1.98754
37	K	-3.14518
37	L	-2.56384
37	M	0.586294
37	N	-2.56394
37	P	-2.04877
37	Q	-2.54372
37	R	-3.10948
37	S	0.145102
37	T	-2.8258
37	V	-2.78772
37	W	-2.88046
37	Y	NA
38	A	NA
38	C	-2.72232
38	D	-0.712638
38	E	-4.18128
38	F	-2.80621
38	G	-2.75713
38	H	-2.27223
38	I	-3.22451
38	K	-3.23018
38	L	-4.06896
38	M	-0.990494
38	N	-3.24618
38	P	-0.171533
38	Q	-2.36078
38	R	-2.87175
38	S	1.20896
38	T	0.241059
38	V	-2.69576
38	W	-2.61607
38	Y	-2.76391
39	A	NA
39	C	-2.06025
39	D	-3.24178
39	E	-2.32636
39	F	-3.47504
39	G	0.496854
39	H	-2.83037
39	I	-2.57863
39	K	-2.19875
39	L	-3.05658
39	M	-3.13373
39	N	-2.00725
39	P	-2.74743
39	Q	-2.53105
39	R	-0.326533
39	S	-0.403284
39	T	-3.65189
39	V	-2.81405
39	W	-3.24588
39	Y	-1.90591
40	A	-3.43883
40	C	0.795947
40	D	-2.96685
40	E	-3.97825
40	F	-3.0947
40	G	-3.5671
40	H	-1.99894
40	I	-2.22255
40	K	-1.09169
40	L	-2.75564
40	M	-2.7356
40	N	0.17718
40	P	-2.26965
40	Q	0.453315
40	R	-3.47903
40	S	-0.26099
40	T	NA
40	V	-3.34322
40	W	-2.65175
40	Y	-2.50377
41	A	NA
41	C	0.734777
41	D	-5.59016
41	E	-2.86338
41	F	-2.64856
41	G	-0.508587
41	H	-3.41199
41	I	-2.63917
41	K	-2.61885
41	L	-3.47601
41	M	-3.26078
41	N	-1.79605
41	P	-3.68895
41	Q	0.435738
41	R	-4.40928
41	S	0.608345
41	T	0.620807
41	V	-3.10641
41	W	-2.69753
41	Y	-3.60336
42	A	-2.39853
42	C	-0.795654
42	D	-0.881866
42	E	-3.58518
42	F	-2.99706
42	G	NA
42	H	-2.73462
42	I	-4.28361
42	K	-2.75207
42	L	-3.57034
42	M	-2.14605
42	N	-3.08682
42	P	-2.27025
42	Q	-1.33335
42	R	-3.4058
42	S	-4.08163
42	T	-3.24379
42	V	-3.03123
42	W	-2.24628
42	Y	-2.7145
43	A	-1.7269
43	C	-1.17082
43	D	-3.47427
43	E	-1.87101
43	F	-1.84879
43	G	-2.37025
43	H	-0.355265
43	I	-2.22284
43	K	NA
43	L	-2.88132
43	M	-0.201329
43	N	-0.512923
43	P	-2.50479
43	Q	0.313417
43	R	1.42143
43	S	-0.913997
43	T	-2.15803
43	V	-0.826693
43	W	-1.42754
43	Y	-1.89555
44	A	-3.16367
44	C	-3.51257
44	D	-3.23779
44	E	-3.91347
44	F	-2.75611
44	G	-3.42442
44	H	-0.768781
44	I	-3.42544
44	K	-1.92534
44	L	-3.04462
44	M	-2.94255
44	N	-4.26567
44	P	-2.19173
44	Q	NA
44	R	-3.36715
44	S	-3.70011
44	T	-2.75415
44	V	-3.60437
44	W	-3.2515
44	Y	-2.25868
45	A	-0.780991
45	C	1.08123
45	D	-2.83465
45	E	-1.02641
45	F	-2.67648
45	G	1.00804
45	H	-2.73152
45	I	-2.32462
45	K	-1.84013
45	L	-3.56147
45	M	-2.06425
45	N	0.235151
45	P	-3.52156
45	Q	-1.21721
45	R	-0.85881
45	S	NA
45	T	0.198791
45	V	-0.624507
45	W	-3.13086
45	Y	-2.5821
46	A	-1.24342
46	C	-2.45115
46	D	-3.02803
46	E	-4.58105
46	F	0.479511
46	G	-2.44462
46	H	-3.84851
46	I	-3.69519
46	K	-3.28505
46	L	NA
46	M	0.668568
46	N	-3.04104
46	P	0.345348
46	Q	-1.33846
46	R	-3.80714
46	S	-3.70113
46	T	-2.8223
46	V	-2.54719
46	W	-3.38742
46	Y	-3.09379
47	A	0.46254
47	C	0.587346
47	D	-2.66744
47	E	0.17526
47	F	-2.82176
47	G	-3.12568
47	H	-0.256237
47	I	-2.1659
47	K	NA
47	L	-1.52484
47	M	0.210639
47	N	0.405247
47	P	-3.13404
47	Q	0.110561
47	R	2.33653
47	S	0.220154
47	T	0.309726
47	V	0.160414
47	W	-0.187936
47	Y	0.185042
48	A	-0.230524
48	C	-2.81073
48	D	-2.93722
48	E	-3.66619
48	F	-2.47417
48	G	-1.82828
48	H	-0.85958
48	I	-3.08548
48	K	-2.44548
48	L	-3.38766
48	M	-1.78848
48	N	-3.20348
48	P	-0.438961
48	Q	NA
48	R	0.145313
48	S	-3.34969
48	T	-1.92259
48	V	-2.95766
48	W	-2.53719
48	Y	-0.884734
49	A	-1.43628
49	C	-0.813816
49	D	NA
49	E	-0.166824
49	F	-3.79941
49	G	-2.21764
49	H	-0.204484
49	I	-3.39771
49	K	-2.92289
49	L	-2.97096
49	M	-2.97037
49	N	0.153586
49	P	-2.64566
49	Q	-1.68652
49	R	-3.20329
49	S	-3.95138
49	T	-2.89164
49	V	-2.34842
49	W	-2.70608
49	Y	-0.969441
50	A	-1.73307
50	C	-3.30647
50	D	-2.89053
50	E	-3.88977
50	F	-1.90862
50	G	-0.695942
50	H	-1.53214
50	I	-3.21973
50	K	-2.11527
50	L	-2.73485
50	M	-1.43452
50	N	-2.97116
50	P	NA
50	Q	-0.347225
50	R	-2.04995
50	S	-5.84156
50	T	-0.0847807
50	V	-0.326018
50	W	-1.17597
50	Y	-3.78789
51	A	1.05339
51	C	0.539951
51	D	NA
51	E	0.115516
51	F	-2.49334
51	G	2.55056
51	H	-2.207
51	I	-3.02551
51	K	-1.53213
51	L	-1.79654
51	M	0.413491
51	N	0.85058
51	P	-1.93605
51	Q	1.25692
51	R	1.11069
51	S	1.56826
51	T	-0.743923
51	V	-1.60447
51	W	0.278873
51	Y	0.789991
52	A	-3.27268
52	C	-1.38042
52	D	-3.37904
52	E	0.0944253
52	F	-3.26061
52	G	-3.09065
52	H	-4.18836
52	I	-2.08877
52	K	NA
52	L	-1.89198
52	M	-0.238332
52	N	-2.52026
52	P	-2.60019
52	Q	-0.0907466
52	R	1.13837
52	S	-2.85768
52	T	-1.374
52	V	-1.89357
52	W	-3.11322
52	Y	-3.33753
53	A	-3.51811
53	C	-0.378387
53	D	-6.15497
53	E	-3.78854
53	F	NA
53	G	-2.83876
53	H	-3.4261
53	I	-3.31859
53	K	-3.40702
53	L	0.102424
53	M	-1.44903
53	N	-2.60929
53	P	-2.84961
53	Q	-3.35414
53	R	-4.10314
53	S	-3.98962
53	T	-3.28038
53	V	-3.96688
53	W	-3.60041
53	Y	0.0194342
54	A	NA
54	C	0.972251
54	D	-3.303
54	E	-4.23594
54	F	-3.12525
54	G	0.0685615
54	H	-4.11689
54	I	1.24053
54	K	-1.44604
54	L	-2.92534
54	M	1.77502
54	N	1.5369
54	P	-0.0205993
54	Q	-0.440907
54	R	-1.64769
54	S	-0.380149
54	T	1.99268
54	V	0.61544
54	W	-2.95585
54	Y	-2.68695
55	A	1.13996
55	C	1.46977
55	D	-2.78487
55	E	-4.25881
55	F	-2.42982
55	G	-2.68447
55	H	-0.0942137
55	I	-0.430164
55	K	-0.155727
55	L	0.779068
55	M	-2.014
55	N	NA
55	P	-3.6807
55	Q	0.829732
55	R	2.52625
55	S	1.05092
55	T	1.23661
55	V	-0.405753
55	W	-0.368062
55	Y	1.47506
56	A	-3.14025
56	C	-3.34868
56	D	-4.4184
56	E	-3.67215
56	F	-1.50177
56	G	-3.05434
56	H	-1.07646
56	I	-1.89206
56	K	-2.73692
56	L	-0.646071
56	M	-3.27061
56	N	-3.63808
56	P	NA
56	Q	-2.48909
56	R	-3.9935
56	S	-3.44023
56	T	-1.40992
56	V	-3.61664
56	W	-2.66219
56	Y	-2.75825
57	A	-1.47441
57	C	-1.26585
57	D	-3.79417
57	E	-4.68483
57	F	-1.32139
57	G	-2.69127
57	H	-3.4178
57	I	-0.092026
57	K	-2.70368
57	L	-1.25066
57	M	-1.46086
57	N	-3.04195
57	P	-3.93617
57	Q	-1.07076
57	R	-2.94407
57	S	-2.27588
57	T	-3.33944
57	V	NA
57	W	-2.75784
57	Y	-3.57279
58	A	-4.11428
58	C	-2.95715
58	D	-3.79818
58	E	-4.56377
58	F	-3.30525
58	G	-3.91192
58	H	-1.77272
58	I	-0.472637
58	K	NA
58	L	0.479781
58	M	-1.36824
58	N	0.356771
58	P	-3.3477
58	Q	-2.99739
58	R	-3.35125
58	S	-5.79997
58	T	-3.79108
58	V	-2.81575
58	W	-3.01495
58	Y	-3.87275
59	A	-0.159891
59	C	-3.19337
59	D	NA
59	E	0.43474
59	F	-2.14892
59	G	-3.50061
59	H	-2.01317
59	I	-3.2699
59	K	0.583375
59	L	-2.83174
59	M	-2.65695
59	N	0.536601
59	P	-1.52394
59	Q	-1.81989
59	R	0.816451
59	S	-1.47639
59	T	-0.306996
59	V	-3.93163
59	W	-2.64535
59	Y	-1.59211
60	A	-2.62564
60	C	-2.22304
60	D	-2.70412
60	E	-4.72492
60	F	1.28762
60	G	-3.13619
60	H	-0.193728
60	I	NA
60	K	-2.54979
60	L	2.25636
60	M	0.540144
60	N	-2.9443
60	P	-4.16318
60	Q	-3.53526
60	R	-3.47292
60	S	-0.38098
60	T	0.829341
60	V	-0.799986
60	W	1.56292
60	Y	-2.21473
61	A	0.299384
61	C	0.565471
61	D	-3.51642
61	E	-2.54813
61	F	NA
61	G	-3.02073
61	H	-2.04612
61	I	-2.36117
61	K	-4.19269
61	L	0.872896
61	M	1.48526
61	N	-2.74873
61	P	-1.76175
61	Q	-2.69808
61	R	-1.6128
61	S	-0.433163
61	T	-0.0701228
61	V	-1.64133
61	W	1.74004
61	Y	0.785202
62	A	2.38359
62	C	1.90686
62	D	-2.11989
62	E	-0.321357
62	F	-0.263705
62	G	1.71018
62	H	0.562466
62	I	-3.21676
62	K	1.37258
62	L	1.44878
62	M	0.444423
62	N	0.667482
62	P	-1.95301
62	Q	0.0988798
62	R	1.03873
62	S	1.86767
62	T	NA
62	V	-2.49521
62	W	1.83407
62	Y	1.99284
63	A	-0.00362691
63	C	-3.78524
63	D	-0.483905
63	E	NA
63	F	-3.35106
63	G	-2.86041
63	H	-3.81463
63	I	-3.82354
63	K	-3.76361
63	L	-1.2773
63	M	-3.04001
63	N	-0.662837
63	P	-3.12791
63	Q	-2.90198
63	R	-3.85282
63	S	-4.78882
63	T	-1.74351
63	V	-3.87036
63	W	-2.80733
63	Y	-3.46579
64	A	0.51421
64	C	2.12723
64	D	-2.42513
64	E	-2.4921
64	F	2.76541
64	G	-1.34386
64	H	-1.72354
64	I	-1.30117
64	K	-0.840084
64	L	0.477422
64	M	NA
64	N	-0.118556
64	P	-2.58877
64	Q	-1.57219
64	R	-2.82578
64	S	-0.712363
64	T	0.569857
64	V	-2.81178
64	W	0.152392
64	Y	1.88698
65	A	NA
65	C	1.11748
65	D	-2.08959
65	E	-3.53168
65	F	-2.41132
65	G	-0.595416
65	H	-3.24597
65	I	-3.42289
65	K	-2.62401
65	L	-2.54723
65	M	1.53012
65	N	-1.46274
65	P	-0.298488
65	Q	0.122883
65	R	-3.96145
65	S	1.39119
65	T	-1.28238
65	V	0.401384
65	W	-1.11162
65	Y	-0.82706
66	A	NA
66	C	1.67282
66	D	-2.26135
66	E	-0.516741
66	F	-3.13781
66	G	-0.313963
66	H	-3.63733
66	I	-2.9215
66	K	-2.44368
66	L	-0.995479
66	M	1.52546
66	N	-3.38569
66	P	0.751471
66	Q	-4.10855
66	R	-3.67501
66	S	-2.16329
66	T	0.991664
66	V	0.419262
66	W	-2.59564
66	Y	-3.52415
67	A	-0.462548
67	C	-2.7886
67	D	-3.29984
67	E	-3.38203
67	F	-1.96718
67	G	-2.99624
67	H	-0.39516
67	I	-0.509082
67	K	-2.12686
67	L	-3.03732
67	M	-3.20394
67	N	-3.08163
67	P	NA
67	Q	-3.64968
67	R	-0.399326
67	S	-2.72204
67	T	-3.30671
67	V	-4.41729
67	W	-2.85563
67	Y	-3.08768
68	A	-4.45381
68	C	-3.0836
68	D	-4.02932
68	E	-1.94123
68	F	0.10431
68	G	-2.95025
68	H	-2.70263
68	I	-1.10129
68	K	-0.440258
68	L	NA
68	M	-3.47035
68	N	-4.2057
68	P	-1.79551
68	Q	-4.03408
68	R	-4.6526
68	S	-3.11702
68	T	-3.11165
68	V	-4.10752
68	W	-2.9983
68	Y	-3.00869
69	A	0.581942
69	C	1.44826
69	D	-1.08743
69	E	0.0484983
69	F	-1.217
69	G	-0.246239
69	H	0.493209
69	I	-0.389803
69	K	NA
69	L	-0.0253649
69	M	-0.0271149
69	N	1.01087
69	P	-2.85693
69	Q	-0.610773
69	R	2.22878
69	S	0.357698
69	T	-0.34928
69	V	-0.993362
69	W	-2.55237
69	Y	-1.51896
70	A	-2.46597
70	C	-2.45159
70	D	-4.36507
70	E	-4.03895
70	F	-1.90842
70	G	-2.94879
70	H	0.128108
70	I	-2.61667
70	K	-4.095
70	L	-2.86908
70	M	-3.45908
70	N	-2.96089
70	P	-4.62405
70	Q	-3.72443
70	R	-2.81576
70	S	NA
70	T	-2.86999
70	V	-3.35505
70	W	-2.9756
70	Y	-2.65606
71	A	-3.05885
71	C	-2.39039
71	D	-3.17877
71	E	-4.40306
71	F	-3.79977
71	G	-3.26361
71	H	-4.01297
71	I	-3.53835
71	K	-3.04753
71	L	-2.80132
71	M	-2.91111
71	N	-1.78985
71	P	NA
71	Q	-4.33341
71	R	-5.63341
71	S	-4.09636
71	T	-5.51733
71	V	-3.81787
71	W	-3.25308
71	Y	-3.3626
72	A	-1.46741
72	C	-0.444111
72	D	-2.73541
72	E	-6.06801
72	F	-2.14774
72	G	-2.65219
72	H	-3.52322
72	I	-0.406256
72	K	-2.97004
72	L	-0.549746
72	M	-2.75585
72	N	1.6828
72	P	-3.6579
72	Q	-3.08263
72	R	-3.54477
72	S	NA
72	T	0.85631
72	V	-3.24466
72	W	-1.88869
72	Y	-3.31641
73	A	NA
73	C	0.0905993
73	D	-0.433634
73	E	-5.72911
73	F	-1.4907
73	G	-0.0238482
73	H	-2.57211
73	I	-3.15708
73	K	-2.95258
73	L	-0.746633
73	M	-3.23075
73	N	-3.37115
73	P	0.0539986
73	Q	-2.94711
73	R	-3.99724
73	S	-0.929473
73	T	-5.26628
73	V	0.146166
73	W	-2.29723
73	Y	-3.06902
74	A	-0.061105
74	C	-2.84753
74	D	-0.323209
74	E	NA
74	F	-3.58018
74	G	-1.65832
74	H	-3.41547
74	I	-3.9396
74	K	-1.68884
74	L	-3.07897
74	M	-2.98519
74	N	-3.44306
74	P	-2.62415
74	Q	-2.77615
74	R	-4.03912
74	S	-5.23785
74	T	-2.99317
74	V	-3.21132
74	W	-2.76981
74	Y	-2.51822
75	A	NA
75	C	-0.622271
75	D	-1.41593
75	E	0.0137134
75	F	-2.50578
75	G	-1.4399
75	H	-1.07248
75	I	-4.25475
75	K	-0.166336
75	L	-2.38319
75	M	0.787455
75	N	-1.75633
75	P	-0.537923
75	Q	1.39857
75	R	-0.383468
75	S	1.69056
75	T	0.30131
75	V	-0.701445
75	W	-2.64276
75	Y	-1.65071
76	A	-0.635818
76	C	NA
76	D	-0.78991
76	E	-3.75589
76	F	-2.63876
76	G	-3.29565
76	H	-4.67453
76	I	-2.26599
76	K	-3.03173
76	L	-2.29325
76	M	-0.27512
76	N	-3.80036
76	P	-2.73549
76	Q	-3.2759
76	R	-0.138324
76	S	-2.64758
76	T	-2.88027
76	V	-0.746272
76	W	0.0983093
76	Y	-3.26872
77	A	-0.197643
77	C	-1.12347
77	D	0.14474
77	E	-3.93054
77	F	-3.26134
77	G	NA
77	H	-2.86644
77	I	-2.54673
77	K	-3.47422
77	L	-2.80408
77	M	-2.70156
77	N	-4.02024
77	P	-2.60785
77	Q	-2.5707
77	R	-0.489139
77	S	-3.4551
77	T	-2.66734
77	V	-2.52374
77	W	-0.698229
77	Y	-3.89048
78	A	-4.21089
78	C	-1.37872
78	D	-2.31423
78	E	-3.04727
78	F	0.875178
78	G	-2.60491
78	H	0.170124
78	I	-3.08441
78	K	-2.79294
78	L	0.573874
78	M	1.06508
78	N	-0.166035
78	P	-2.86421
78	Q	-0.733512
78	R	-3.87854
78	S	-0.159347
78	T	-2.56387
78	V	-2.48271
78	W	-3.71911
78	Y	NA
79	A	-2.70125
79	C	-2.89441
79	D	-2.85039
79	E	-4.07024
79	F	-2.91149
79	G	0.1735
79	H	-3.24455
79	I	-0.657022
79	K	-2.9634
79	L	-3.24396
79	M	-2.96423
79	N	-0.00946076
79	P	-2.94419
79	Q	-3.55048
79	R	-2.12151
79	S	NA
79	T	-0.428862
79	V	-3.2576
79	W	-2.43903
79	Y	-2.96972
80	A	-1.03785
80	C	-4.03936
80	D	NA
80	E	-0.340098
80	F	-3.59973
80	G	0.568241
80	H	-0.131487
80	I	-0.471873
80	K	-2.50435
80	L	-3.62511
80	M	-2.6042
80	N	-0.010008
80	P	-2.39506
80	Q	-3.12805
80	R	-0.0848418
80	S	-3.04468
80	T	-3.10744
80	V	-2.50386
80	W	-2.79262
80	Y	-0.653143
81	A	-3.52779
81	C	-3.19697
81	D	-3.48475
81	E	-2.86671
81	F	-3.62028
81	G	-3.30635
81	H	-2.75998
81	I	-1.6298
81	K	-3.24524
81	L	-2.70187
81	M	-2.99597
81	N	-2.62365
81	P	-2.4031
81	Q	-5.17879
81	R	NA
81	S	-3.5653
81	T	-2.77791
81	V	-2.08319
81	W	0.173752
81	Y	-3.19133
82	A	-2.33102
82	C	0.963089
82	D	-2.67983
82	E	-3.35927
82	F	-4.24128
82	G	-3.25905
82	H	-3.23418
82	I	0.805238
82	K	-2.86522
82	L	-0.989382
82	M	0.0667956
82	N	-4.53678
82	P	-3.28249
82	Q	-2.69361
82	R	-3.34255
82	S	-1.75385
82	T	-2.34417
82	V	NA
82	W	-0.370233
82	Y	-3.07645
83	A	NA
83	C	-3.13121
83	D	-2.73093
83	E	0.281954
83	F	-3.46342
83	G	-2.27883
83	H	-0.285672
83	I	-4.49872
83	K	-2.60555
83	L	-3.90387
83	M	-2.90094
83	N	-3.17145
83	P	-2.62364
83	Q	-2.2916
83	R	-2.76205
83	S	-2.52088
83	T	0.154678
83	V	-3.11606
83	W	-1.52687
83	Y	-2.85989
84	A	-2.58317
84	C	-2.88117
84	D	-4.53863
84	E	-0.208811
84	F	-2.74145
84	G	-3.99343
84	H	0.0775371
84	I	-3.1377
84	K	-0.759763
84	L	-0.22373
84	M	-3.98549
84	N	-2.97561
84	P	-0.264588
84	Q	NA
84	R	-4.1615
84	S	-4.62185
84	T	-2.53335
84	V	-3.08719
84	W	-3.12025
84	Y	-3.11344
85	A	-3.76038
85	C	-2.25807
85	D	-2.65655
85	E	-3.02592
85	F	1.00928
85	G	-3.94214
85	H	-2.75964
85	I	-1.1174
85	K	-3.03971
85	L	NA
85	M	-2.81904
85	N	-0.069886
85	P	-1.75569
85	Q	-2.97507
85	R	-4.12827
85	S	-4.73336
85	T	-2.8009
85	V	-2.85244
85	W	-2.5455
85	Y	-2.98658
86	A	-3.67923
86	C	-2.80922
86	D	-4.39347
86	E	-3.69081
86	F	-3.88026
86	G	-2.58881
86	H	-3.59151
86	I	0.271824
86	K	-4.47026
86	L	-2.54795
86	M	-2.88757
86	N	-0.952125
86	P	-0.896632
86	Q	-1.21363
86	R	-4.49151
86	S	-2.3079
86	T	NA
86	V	-3.16459
86	W	-2.53788
86	Y	-0.104189
87	A	-2.73752
87	C	-3.04447
87	D	-2.76582
87	E	-2.57084
87	F	-2.70372
87	G	-2.36266
87	H	-2.44645
87	I	NA
87	K	-3.44793
87	L	-3.54373
87	M	0.128087
87	N	-3.18516
87	P	-2.46041
87	Q	-3.42139
87	R	-3.24719
87	S	-2.90137
87	T	-2.99711
87	V	-4.09539
87	W	0.555062
87	Y	-1.07883
88	A	-3.85329
88	C	-0.975231
88	D	0.163303
88	E	-3.81522
88	F	-3.07288
88	G	NA
88	H	-3.10445
88	I	-3.72475
88	K	-3.24946
88	L	-3.43271
88	M	-2.96233
88	N	-2.96658
88	P	-3.13795
88	Q	-2.86574
88	R	-2.97128
88	S	-3.63166
88	T	-2.86603
88	V	-1.04175
88	W	-0.964084
88	Y	-3.12138
89	A	-3.24656
89	C	-2.73927
89	D	-2.84426
89	E	-4.111
89	F	-3.11514
89	G	-2.60304
89	H	-0.31695
89	I	-3.26719
89	K	-1.20339
89	L	-2.60063
89	M	-2.76736
89	N	NA
89	P	-2.23658
89	Q	-3.12297
89	R	-3.57354
89	S	-2.15754
89	T	-2.15538
89	V	-2.78984
89	W	-2.3672
89	Y	-3.42494
90	A	-1.65626
90	C	-2.07721
90	D	-4.25438
90	E	-2.60347
90	F	-0.926323
90	G	-2.83592
90	H	-3.59091
90	I	-2.99155
90	K	-2.89037
90	L	-3.1718
90	M	-2.8059
90	N	-2.78026
90	P	0.629779
90	Q	-3.05061
90	R	-3.98946
90	S	NA
90	T	1.12954
90	V	-2.4501
90	W	-2.13005
90	Y	-1.37369
91	A	0.640416
91	C	-2.14823
91	D	-2.11799
91	E	-4.72542
91	F	-2.99582
91	G	-3.33441
91	H	-3.66498
91	I	0.0879013
91	K	-2.50022
91	L	-3.12289
91	M	-2.4796
91	N	-1.75383
91	P	-3.11973
91	Q	-3.01329
91	R	-2.97519
91	S	0.548743
91	T	NA
91	V	-2.6534
91	W	-3.12455
91	Y	-0.835158
92	A	-3.10241
92	C	-1.07529
92	D	-3.96138
92	E	-5.23844
92	F	0.408892
92	G	-2.13521
92	H	-0.810963
92	I	NA
92	K	-2.20341
92	L	-0.960191
92	M	-0.070208
92	N	0.0302109
92	P	-2.70737
92	Q	-2.86716
92	R	-3.5676
92	S	0.302688
92	T	-2.76484
92	V	0.920384
92	W	-2.99474
92	Y	-2.90799
93	A	-2.48438
93	C	-3.65764
93	D	-1.62905
93	E	-3.75172
93	F	-2.91551
93	G	-2.89788
93	H	-1.33275
93	I	-2.81815
93	K	-3.62933
93	L	-2.95708
93	M	-2.80586
93	N	-0.779748
93	P	-2.71445
93	Q	-2.97726
93	R	-3.31909
93	S	-4.81943
93	T	NA
93	V	-3.50839
93	W	-2.1397
93	Y	-3.13622
94	A	-1.77531
94	C	-2.16746
94	D	-4.18831
94	E	-4.36823
94	F	-3.78665
94	G	-3.04219
94	H	-4.32723
94	I	-2.91133
94	K	-1.64275
94	L	-2.66492
94	M	0.149828
94	N	-2.13617
94	P	-0.133425
94	Q	-2.49887
94	R	-3.50552
94	S	-0.0853397
94	T	NA
94	V	-2.93727
94	W	-3.01846
94	Y	-0.736996
95	A	-3.46586
95	C	-2.78193
95	D	-3.18234
95	E	-0.301156
95	F	-3.38891
95	G	-3.2113
95	H	-0.287274
95	I	-4.19645
95	K	0.183365
95	L	-3.26765
95	M	-3.26846
95	N	-3.75045
95	P	-3.56535
95	Q	NA
95	R	-4.15565
95	S	-3.45627
95	T	-2.50179
95	V	-2.88793
95	W	-2.50227
95	Y	-3.8181
96	A	-0.0817989
96	C	-3.44145
96	D	-1.27538
96	E	NA
96	F	-2.90417
96	G	0.224447
96	H	-3.30951
96	I	-2.44083
96	K	-0.171188
96	L	-2.96546
96	M	-2.87795
96	N	-4.57849
96	P	-2.2407
96	Q	-2.74819
96	R	-2.3656
96	S	-3.45346
96	T	-2.38489
96	V	-4.11165
96	W	-2.67421
96	Y	-3.39173
97	A	NA
97	C	-1.14668
97	D	-3.52363
97	E	-2.26545
97	F	-3.79707
97	G	-2.03235
97	H	-4.39977
97	I	-3.72855
97	K	-2.04191
97	L	-2.92128
97	M	-3.23034
97	N	-3.68284
97	P	-3.43639
97	Q	-0.319578
97	R	-5.56254
97	S	-5.22334
97	T	-4.50329
97	V	-3.37839
97	W	-2.68323
97	Y	-4.39508
98	A	NA
98	C	-2.81472
98	D	-3.69057
98	E	-4.40927
98	F	-2.60047
98	G	-3.04602
98	H	-2.28174
98	I	-2.86226
98	K	0.145984
98	L	-4.63979
98	M	-2.59747
98	N	-4.49637
98	P	-2.05088
98	Q	-0.256137
98	R	-2.29951
98	S	-3.94315
98	T	-4.14991
98	V	-2.46964
98	W	-2.3378
98	Y	-2.85883
99	A	-3.31561
99	C	-3.96979
99	D	-3.30472
99	E	-4.19497
99	F	-3.68776
99	G	-3.28619
99	H	0.0844724
99	I	-3.03851
99	K	-1.06089
99	L	-3.49546
99	M	-3.28764
99	N	NA
99	P	-1.91703
99	Q	-3.19641
99	R	-4.19109
99	S	-4.20027
99	T	-3.15465
99	V	-4.15075
99	W	-2.3354
99	Y	-2.85675
100	A	-3.73553
100	C	-3.16779
100	D	-2.52191
100	E	-4.27601
100	F	-0.48978
100	G	-2.96379
100	H	-0.268915
100	I	NA
100	K	-3.92492
100	L	-3.4982
100	M	0.68059
100	N	-3.40673
100	P	-3.82291
100	Q	-2.78144
100	R	-2.909
100	S	-3.58653
100	T	-1.93903
100	V	-3.3847
100	W	-2.39599
[truncated: 41,861 more rows]
