# Supplementary material for: Deep mutation, insertion and deletion scanning across the Enterovirus A proteome reveals constraints shaping viral evolution
Source: Nat Microbiol. 2024 Nov 28;10(1):158–68. doi: 10.1038/s41564-024-01871-y (PMC11726453; doi:10.1038/s41564-024-01871-y)
Supplement: Supplementary file 19 — Statistical source data. [file 41564_2024_1871_MOESM19_ESM.xlsx]

## Sheet: Fig4A
#
#
#
# EVA-71 attribute
#
# Use this file to assign the attribute in Chimera with the
# Define Attribute tool or the command defattr.
#
attribute: Insertion_Hits_2A
match mode: 1-to-1
recipient: residues
	:1.A	50.6249
	:2.A	49.0045
	:3.A	41.5243
	:4.A	36.8901
	:5.A	30.4866
	:6.A	23.7796
	:7.A	18.2352
	:8.A	11.5974
	:9.A	2.82345
	:10.A	0.0179109
	:11.A	1.83023
	:12.A	0.0310977
	:13.A	0.0349967
	:14.A	0.0349967
	:15.A	0.0276567
	:16.A	0.031918
	:17.A	0.0262568
	:18.A	0.0287517
	:19.A	0.0310977
	:20.A	0.0262568
	:21.A	0.0315014
	:22.A	0.0342228
	:23.A	0.0303271
	:24.A	0.0369816
	:25.A	0.0327933
	:26.A	0.0369816
	:27.A	0.0309006
	:28.A	0.0352643
	:29.A	0.0389186
	:30.A	0.0445954
	:31.A	0.0297789
	:32.A	0.0352643
	:33.A	0.0349967
	:34.A	0.0403553
	:35.A	0.035537
	:36.A	0.0396211
	:37.A	0.0297789
	:38.A	0.0352643
	:39.A	0.0482917
	:40.A	0.0366812
	:41.A	0.0363868
	:42.A	0.0349967
	:43.A	0.0258696
	:44.A	0.0208994
	:45.A	0.261504
	:46.A	0.629455
	:47.A	0.660266
	:48.A	1.41893
	:49.A	0.0721651
	:50.A	0.0600718
	:51.A	0.0254962
	:52.A	0.0202479
	:53.A	0.026389
	:54.A	0.0254962
	:55.A	0.0150043
	:56.A	0.0119633
	:57.A	0.0117929
	:58.A	0.00917297
	:59.A	0.0110541
	:60.A	0.0101398
	:61.A	0.0125126
	:62.A	0.00991455
	:63.A	0.0121798
	:64.A	0.0303271
	:65.A	0.0358148
	:66.A	0.0273622
	:67.A	0.0243406
	:68.A	0.0297789
	:69.A	0.021853
	:70.A	0.0205312
	:71.A	0.0315014
	:72.A	0.0327933
	:73.A	0.0192034
	:74.A	0.0134006
	:75.A	0.0252544
	:76.A	0.0299589
	:77.A	0.0203178
	:78.A	0.0178595
	:79.A	0.0223711
	:80.A	0.0185578
	:81.A	0.0162196
	:82.A	0.0159809
	:83.A	0.0159032
	:84.A	0.0165094
	:85.A	0.0148718
	:86.A	0.210982
	:87.A	0.229746
	:88.A	0.30309
	:89.A	0.0188446
	:90.A	0.0166375
	:91.A	0.0172221
	:92.A	0.0159809
	:93.A	0.0166375
	:94.A	0.015713
	:95.A	0.0179109
	:96.A	0.0182273
	:97.A	0.0175582
	:98.A	0.0200415
	:99.A	0.0206766
	:100.A	0.0225505
	:101.A	0.0227336
	:102.A	0.0238091
	:103.A	0.0244504
	:104.A	0.0675374
	:105.A	0.0266583
	:106.A	0.0216047
	:107.A	0.0257437
	:108.A	0.0223711
	:109.A	0.0195794
	:110.A	0.0215235
	:111.A	0.0205312
	:112.A	0.0190819
	:113.A	0.0185017
	:114.A	0.0190219
	:115.A	0.023015
	:116.A	0.0203883
	:117.A	0.0228264
	:118.A	0.0226416
	:119.A	0.0206036
	:120.A	0.0299589
	:121.A	0.0262568
	:122.A	0.0258696
	:123.A	0.0258696
	:124.A	0.0292542
	:125.A	0.799396
	:126.A	0.63268
	:127.A	4.64195
	:128.A	2.15526
	:129.A	2.99875
	:130.A	0.984306
	:131.A	0.023015
	:132.A	0.0545286
	:133.A	0.0251356
	:134.A	0.0212058
	:135.A	0.0187863
	:136.A	0.0203178
	:137.A	0.0216867
	:138.A	0.018446
	:139.A	0.0187863
	:140.A	0.021443
	:141.A	0.0192648
	:142.A	0.0235036
	:143.A	0.0189623
	:144.A	0.0208994
	:145.A	0.0241246
	:146.A	0.0233051
	:147.A	0.0166808
	:148.A	0.0161391
	:149.A	0.0180149
	:150.A	0.0162196

## Sheet: Fig4B
#
#
#
# EVA-71 attribute
#
# Use this file to assign the attribute in Chimera with the
# Define Attribute tool or the command defattr.
#
attribute: Del_Hits_2A
match mode: 1-to-1
recipient: residues
	:1.A	0.157518
	:2.A	146.47
	:3.A	152.922
	:4.A	72.9802
	:5.A	72.6909
	:6.A	84.5806
	:7.A	62.0611
	:8.A	37.1679
	:9.A	31.0308
	:10.A	5.11379
	:11.A	0.4891
	:12.A	0.0446993
	:13.A	0.036933
	:14.A	0.0461584
	:15.A	0.0336597
	:16.A	0.0393071
	:17.A	0.0510146
	:18.A	0.038638
	:19.A	0.0384751
	:20.A	0.0425009
	:21.A	0.0442375
	:22.A	0.0480161
	:23.A	0.0355336
	:24.A	0.0308248
	:25.A	0.0541393
	:26.A	0.0482966
	:27.A	0.642009
	:28.A	0.0416931
	:29.A	0.0582188
	:30.A	0.0713398
	:31.A	0.0429193
	:32.A	1.61767
	:33.A	0.0636905
	:34.A	0.0494599
	:35.A	0.0422954
	:36.A	0.0469327
	:37.A	0.0485812
	:38.A	0.0459071
	:39.A	0.0370804
	:40.A	0.0409219
	:41.A	0.0471979
	:42.A	0.057777
	:43.A	0.0427089
	:44.A	0.045173
	:45.A	0.0654115
	:46.A	0.0666237
	:47.A	2.00703
	:48.A	0.0545159
	:49.A	0.0556851
	:51.A	0.115939
	:52.A	0.144016
	:53.A	0.162956
	:54.A	0.10165
	:56.A	0.0373796
	:57.A	0.0318048
	:58.A	0.0343797
	:59.A	0.0375314
	:60.A	0.0491627
	:61.A	0.0336597
	:62.A	0.0320101
	:63.A	0.436821
	:64.A	0.616767
	:65.A	0.120993
	:66.A	0.107219
	:67.A	0.123729
	:68.A	0.157664
	:69.A	0.132935
	:71.A	0.105281
	:73.A	0.120993
	:74.A	0.136392
	:76.A	0.162956
	:77.A	0.162956
	:78.A	0.136392
	:80.A	0.136392
	:81.A	0.120993
	:82.A	0.132935
	:83.A	0.115939
	:84.A	0.0807014
	:85.A	0.115939
	:86.A	0.111371
	:87.A	0.120993
	:88.A	2.59209
	:89.A	0.109247
	:90.A	0.340624
	:92.A	0.109247
	:93.A	0.0897102
	:94.A	0.08845
	:96.A	10.1567
	:97.A	10.0356
	:98.A	0.115939
	:99.A	0.115939
	:100.A	0.0485812
	:101.A	0.0435663
	:102.A	0.0378397
	:103.A	0.036787
	:104.A	0.0398279
	:105.A	0.0418915
	:106.A	0.0366424
	:107.A	0.0435663
	:108.A	0.036933
	:109.A	0.036933
	:110.A	0.0569176
	:111.A	0.036787
	:112.A	0.0403658
	:113.A	0.0466711
	:114.A	0.0388027
	:115.A	0.0303618
	:116.A	0.0491627
	:117.A	0.044011
	:118.A	0.0425009
	:119.A	0.036787
	:120.A	0.044467
	:121.A	0.0383138
	:122.A	0.0337771
	:123.A	0.0337771
	:124.A	0.0418915
	:125.A	0.0405491
	:126.A	0.034015
	:127.A	0.0330871
	:128.A	0.0352691
	:129.A	0.0360776
	:130.A	0.0526943
	:131.A	0.0449346
	:132.A	0.0341355
	:133.A	0.0413031
	:134.A	0.0411114
	:135.A	0.0471979
	:136.A	0.0435663
	:137.A	0.0354008
	:138.A	0.038638
	:139.A	0.0620761
	:140.A	1.76941
	:141.A	1.54436
	:142.A	0.119553
	:143.A	0.041497
	:144.A	0.0418915
	:145.A	0.484845
	:146.A	0.0409219
	:147.A	0.0407345
	:148.A	0.0360776
	:149.A	0.0352691
	:150.A	0.0520064

## Sheet: Fig4C
#
#
#
# EVA-71 attribute
#
# Use this file to assign the attribute in Chimera with the
# Define Attribute tool or the command defattr.
#
attribute: DMS_Hits_2A
match mode: 1-to-1
recipient: residues
	:1.A	0.104507
	:2.A	3.04968
	:3.A	4.81404
	:4.A	3.2167
	:5.A	2.8336
	:6.A	2.39903
	:7.A	2.96104
	:8.A	1.56696
	:9.A	0.394463
	:10.A	0.252706
	:11.A	1.2726
	:12.A	0.452501
	:13.A	0.446247
	:14.A	0.809926
	:15.A	0.274948
	:16.A	0.170068
	:17.A	0.254649
	:18.A	0.324264
	:19.A	0.41831
	:20.A	0.316021
	:21.A	0.156606
	:22.A	0.474093
	:23.A	0.19524
	:24.A	0.91921
	:25.A	3.96311
	:26.A	3.03929
	:27.A	0.163798
	:28.A	0.37807
	:29.A	2.81957
	:30.A	0.793026
	:31.A	0.586659
	:32.A	0.548303
	:33.A	0.1549
	:34.A	0.338294
	:35.A	0.348101
	:36.A	3.46186
	:37.A	2.71766
	:38.A	0.140302
	:39.A	0.139589
	:40.A	0.166985
	:41.A	0.279643
	:42.A	0.172349
	:43.A	0.235141
	:44.A	1.78031
	:45.A	1.11204
	:46.A	3.06311
	:47.A	2.22845
	:48.A	1.07819
	:49.A	0.149582
	:50.A	2.84845
	:51.A	0.256037
	:52.A	2.43385
	:53.A	0.180854
	:54.A	0.16216
	:55.A	0.514853
	:56.A	0.0693863
	:57.A	1.91371
	:58.A	0.218633
	:59.A	1.76663
	:60.A	2.52763
	:61.A	0.167439
	:62.A	0.322228
	:63.A	0.145467
	:64.A	0.348065
	:65.A	0.44196
	:66.A	2.57175
	:67.A	0.427458
	:68.A	1.76852
	:69.A	1.43744
	:70.A	1.1396
	:71.A	0.788421
	:72.A	0.607832
	:73.A	2.70651
	:74.A	0.323043
	:75.A	2.87537
	:76.A	0.181948
	:77.A	1.23705
	:78.A	2.34012
	:79.A	0.236323
	:80.A	1.11431
	:81.A	1.18354
	:82.A	2.26276
	:83.A	1.69095
	:84.A	0.302464
	:85.A	1.30357
	:86.A	1.56504
	:87.A	0.312937
	:88.A	2.92446
	:89.A	0.584139
	:90.A	0.23107
	:91.A	1.08449
	:92.A	1.10828
	:93.A	0.28266
	:94.A	0.501647
	:95.A	0.283779
	:96.A	0.594248
	:97.A	0.523201
	:98.A	0.409569
	:99.A	0.499134
	:100.A	0.626987
	:101.A	0.200169
	:102.A	3.39089
	:103.A	0.220343
	:104.A	1.67535
	:105.A	0.433631
	:106.A	1.75768
	:107.A	1.17442
	:108.A	0.16055
	:109.A	0.134455
	:110.A	0.150298
	:111.A	0.125216
	:112.A	0.167863
	:113.A	0.357099
	:114.A	0.142754
	:115.A	0.368504
	:116.A	0.124067
	:117.A	1.88353
	:118.A	0.116478
	:119.A	0.116471
	:120.A	0.273506
	:121.A	0.271284
	:122.A	0.0984345
	:123.A	0.205841
	:124.A	0.227893
	:125.A	0.149264
	:126.A	0.329826
	:127.A	0.124409
	:128.A	0.386075
	:129.A	2.37557
	:130.A	0.472321
	:131.A	1.55714
	:132.A	0.236456
	:133.A	0.151215
	:134.A	0.120676
	:135.A	0.278341
	:136.A	0.264918
	:137.A	0.223671
	:138.A	0.143379
	:139.A	0.169958
	:140.A	0.226927
	:141.A	1.96417
	:142.A	0.163762
	:143.A	0.180325
	:144.A	0.200826
	:145.A	0.315071
	:146.A	0.484744
	:147.A	0.25102
	:148.A	0.424189
	:149.A	0.582135
	:150.A	0.104892

## Sheet: Fig4D_Substitutions
#
#
#
# EVA-71 attribute
#
# Use this file to assign the attribute in Chimera with the
# Define Attribute tool or the command defattr.
#
attribute: DMS_Hits_3D
match mode: 1-to-1
recipient: residues
	:1.A	0.100959
	:2.A	1.16047
	:3.A	0.159271
	:4.A	0.566897
	:5.A	0.121922
	:6.A	0.670829
	:7.A	0.224661
	:8.A	0.897385
	:9.A	0.190241
	:10.A	0.33573
	:11.A	2.16658
	:12.A	0.301182
	:13.A	0.518724
	:14.A	0.243851
	:15.A	1.1837
	:16.A	0.54001
	:17.A	0.234883
	:18.A	0.830461
	:19.A	0.80102
	:20.A	0.40612
	:21.A	2.04627
	:22.A	0.151076
	:23.A	0.101155
	:24.A	0.153732
	:25.A	0.183187
	:26.A	0.469057
	:27.A	0.139038
	:28.A	0.11758
	:29.A	0.137136
	:30.A	0.118059
	:31.A	0.269061
	:32.A	0.477713
	:33.A	0.205423
	:34.A	0.106332
	:35.A	1.87529
	:36.A	0.112812
	:37.A	2.02347
	:38.A	0.209103
	:39.A	0.459755
	:40.A	0.10578
	:41.A	0.19436
	:42.A	0.228735
	:43.A	0.199816
	:44.A	1.45727
	:45.A	2.60913
	:46.A	0.895743
	:47.A	0.0986305
	:48.A	1.39455
	:49.A	0.122676
	:50.A	0.199619
	:51.A	1.36106
	:52.A	0.776833
	:53.A	0.635023
	:54.A	0.139412
	:55.A	1.06682
	:56.A	1.35028
	:57.A	0.161555
	:58.A	0.174066
	:59.A	0.0979102
	:60.A	0.685811
	:61.A	0.18159
	:62.A	0.136687
	:63.A	0.447284
	:64.A	0.138295
	:65.A	0.165424
	:66.A	0.568559
	:67.A	0.269224
	:68.A	0.642939
	:69.A	1.36059
	:70.A	0.285425
	:71.A	0.132625
	:72.A	1.2689
	:73.A	0.253382
	:74.A	0.160537
	:75.A	1.39333
	:76.A	0.709837
	:77.A	0.17265
	:78.A	0.18596
	:79.A	0.436324
	:80.A	0.190442
	:81.A	0.188336
	:82.A	0.162324
	:83.A	0.373988
	:84.A	0.601301
	:85.A	0.199554
	:86.A	0.253504
	:87.A	0.729472
	:88.A	0.175114
	:89.A	0.755029
	:90.A	0.22959
	:91.A	1.50495
	:92.A	0.281281
	:93.A	1.91422
	:94.A	2.88431
	:95.A	0.166652
	:96.A	0.757869
	:97.A	0.21594
	:98.A	2.15807
	:99.A	0.7066
	:100.A	0.13255
	:101.A	0.154897
	:102.A	0.192232
	:103.A	0.126725
	:104.A	0.148284
	:105.A	1.69499
	:106.A	1.11045
	:107.A	0.130056
	:108.A	0.654405
	:109.A	0.187611
	:110.A	0.122067
	:111.A	0.163048
	:112.A	0.122645
	:113.A	0.94332
	:114.A	0.120011
	:115.A	0.138042
	:116.A	0.136521
	:117.A	0.0980679
	:118.A	0.118098
	:119.A	0.0878981
	:120.A	0.184247
	:121.A	0.166009
	:122.A	0.843175
	:123.A	1.50413
	:124.A	0.309348
	:125.A	0.288499
	:126.A	0.219877
	:127.A	0.0957289
	:128.A	1.07544
	:129.A	0.643938
	:130.A	0.175992
	:131.A	0.148917
	:132.A	0.779026
	:133.A	1.93322
	:134.A	2.92396
	:135.A	1.32423
	:136.A	0.239812
	:137.A	0.337162
	:138.A	0.300181
	:139.A	1.52181
	:140.A	0.479782
	:141.A	0.165742
	:142.A	0.118438
	:143.A	2.4839
	:144.A	0.283977
	:145.A	0.142623
	:146.A	0.142227
	:147.A	0.297661
	:148.A	0.130078
	:149.A	0.154057
	:150.A	0.118678
	:151.A	0.157206
	:152.A	0.199602
	:153.A	0.115025
	:154.A	0.160773
	:155.A	0.305278
	:156.A	0.139696
	:157.A	0.129148
	:158.A	0.190032
	:159.A	0.116362
	:160.A	0.174351
	:161.A	0.167054
	:162.A	0.142021
	:163.A	0.334433
	:164.A	1.99679
	:165.A	3.06637
	:166.A	0.387757
	:167.A	0.258052
	:168.A	0.202156
	:169.A	0.444251
	:170.A	1.24504
	:171.A	0.125147
	:172.A	0.472728
	:173.A	0.121186
	:174.A	0.132665
	:175.A	0.212919
	:176.A	0.156547
	:177.A	0.0981921
	:178.A	0.152397
	:179.A	0.236982
	:180.A	0.135742
	:181.A	0.151118
	:182.A	0.111393
	:183.A	0.142093
	:184.A	0.118992
	:185.A	0.153448
	:186.A	0.143492
	:187.A	0.143018
	:188.A	0.103063
	:189.A	0.169989
	:190.A	0.232638
	:191.A	0.127299
	:192.A	0.0933909
	:193.A	0.186266
	:194.A	0.144105
	:195.A	0.165271
	:196.A	0.359062
	:197.A	0.41627
	:198.A	0.154424
	:199.A	0.193687
	:200.A	1.62901
	:201.A	0.249439
	:202.A	0.180146
	:203.A	0.205979
	:204.A	0.274294
	:205.A	0.353123
	:206.A	0.201212
	:207.A	0.266479
	:208.A	0.256988
	:209.A	0.159583
	:210.A	0.190068
	:211.A	0.179045
	:212.A	0.189733
	:213.A	0.2941
	:214.A	0.181449
	:215.A	0.210114
	:216.A	0.532386
	:217.A	0.210756
	:218.A	0.198199
	:219.A	0.163059
	:220.A	0.231839
	:221.A	0.190101
	:222.A	0.210066
	:223.A	0.277324
	:224.A	0.244995
	:225.A	0.165709
	:226.A	0.236745
	:227.A	0.153298
	:228.A	1.04469
	:229.A	0.113398
	:230.A	0.1724
	:231.A	0.140198
	:232.A	0.184899
	:233.A	0.142674
	:234.A	0.171287
	:235.A	0.636789
	:236.A	0.313988
	:237.A	0.197496
	:238.A	0.16234
	:239.A	0.122265
	:240.A	0.137344
	:241.A	0.125375
	:242.A	0.17988
	:243.A	0.158109
	:244.A	0.25028
	:245.A	0.204132
	:246.A	0.122448
	:247.A	0.31613
	:248.A	0.190048
	:249.A	0.171979
	:250.A	0.22535
	:251.A	0.415154
	:252.A	0.219937
	:253.A	0.163515
	:254.A	0.790495
	:255.A	0.557029
	:256.A	0.218131
	:257.A	0.145272
	:258.A	0.175119
	:259.A	0.941509
	:260.A	1.74809
	:261.A	1.61292
	:262.A	0.277734
	:263.A	0.240829
	:264.A	3.88381
	:265.A	0.255638
	:266.A	0.137617
	:267.A	0.132926
	:268.A	0.128826
	:269.A	0.181668
	:270.A	0.142157
	:271.A	0.167792
	:272.A	0.173204
	:273.A	0.180281
	:274.A	0.169748
	:275.A	0.15171
	:276.A	0.350172
	:277.A	0.189791
	:278.A	0.319264
	:279.A	0.223424
	:280.A	0.19967
	:281.A	0.188757
	:282.A	0.206471
	:283.A	0.210356
	:284.A	0.175588
	:285.A	0.113915
	:286.A	0.103725
	:287.A	0.151504
	:288.A	0.101119
	:289.A	0.118453
	:290.A	0.18839
	:291.A	0.219392
	:292.A	0.109774
	:293.A	0.240856
	:294.A	0.178628
	:295.A	0.157943
	:296.A	0.223473
	:297.A	0.229849
	:298.A	0.221916
	:299.A	0.248374
	:300.A	0.140947
	:301.A	0.242815
	:302.A	0.16393
	:303.A	0.144165
	:304.A	0.208311
	:305.A	0.16437
	:306.A	0.169612
	:307.A	0.149063
	:308.A	0.220176
	:309.A	0.183144
	:310.A	0.198918
	:311.A	0.224201
	:312.A	0.155637
	:313.A	0.173352
	:314.A	0.127899
	:315.A	0.353674
	:316.A	0.205182
	:317.A	0.125194
	:318.A	0.252209
	:319.A	0.146866
	:320.A	0.199451
	:321.A	1.58583
	:322.A	0.158808
	:323.A	0.874974
	:324.A	0.172881
	:325.A	0.212102
	:326.A	0.190042
	:327.A	0.150987
	:328.A	0.098491
	:329.A	0.136173
	:330.A	0.106636
	:331.A	0.163684
	:332.A	0.164551
	:333.A	0.155951
	:334.A	0.197936
	:335.A	0.101896
	:336.A	0.178222
	:337.A	0.194241
	:338.A	0.180552
	:339.A	0.192548
	:340.A	0.197794
	:341.A	0.224291
	:342.A	2.0595
	:343.A	0.439544
	:344.A	0.2009
	:345.A	0.173262
	:346.A	1.32315
	:347.A	0.496107
	:348.A	0.130551
	:349.A	1.12645
	:350.A	1.04137
	:351.A	0.179426
	:352.A	0.173769
	:353.A	0.141527
	:354.A	0.889482
	:355.A	0.154949
	:356.A	0.10061
	:357.A	0.187437
	:358.A	0.201845
	:359.A	0.204451
	:360.A	0.202025
	:361.A	0.298801
	:362.A	1.7213
	:363.A	0.381372
	:364.A	0.168669
	:365.A	0.296922
	:366.A	0.226849
	:367.A	0.274755
	:368.A	0.50315
	:369.A	0.237952
	:370.A	1.4317
	:371.A	0.35693
	:372.A	0.172543
	:373.A	0.301127
	:374.A	0.218984
	:375.A	0.210134
	:376.A	0.208741
	:377.A	0.183974
	:378.A	0.148427
	:379.A	0.150405
	:380.A	1.34269
	:381.A	0.276102
	:382.A	0.237464
	:383.A	2.44171
	:384.A	0.420694
	:385.A	0.20928
	:386.A	0.250991
	:387.A	0.187809
	:388.A	0.18821
	:389.A	0.301348
	:390.A	0.152895
	:391.A	0.14573
	:392.A	0.474416
	:393.A	0.294696
	:394.A	0.387997
	:395.A	0.173438
	:396.A	1.14718
	:397.A	0.168999
	:398.A	0.181699
	:399.A	0.622788
	:400.A	0.196754
	:401.A	0.261468
	:402.A	0.240135
	:403.A	0.176869
	:404.A	0.182721
	:405.A	0.205384
	:406.A	0.182388
	:407.A	0.319696
	:408.A	0.178793
	:409.A	0.191745
	:410.A	1.8563
	:411.A	0.186121
	:412.A	0.284539
	:413.A	0.820355
	:414.A	0.250954
	:415.A	0.194821
	:416.A	0.188317
	:417.A	0.223161
	:418.A	0.22418
	:419.A	0.225734
	:420.A	1.97714
	:421.A	0.222519
	:422.A	0.247072
	:423.A	0.208867
	:424.A	0.160964
	:425.A	0.292707
	:426.A	0.16637
	:427.A	0.324627
	:428.A	2.34255
	:429.A	0.767497
	:430.A	0.289868
	:431.A	1.12562
	:432.A	1.14657
	:433.A	0.18488
	:434.A	0.24777
	:435.A	2.12434
	:436.A	1.16239
	:437.A	0.242526
	:438.A	0.154529
	:439.A	0.326653
	:440.A	0.157749
	:441.A	0.284174
	:442.A	0.21403
	:443.A	0.150554
	:444.A	0.275801
	:445.A	0.246632
	:446.A	0.186112
	:447.A	1.60312
	:448.A	0.24855
	:449.A	0.144818
	:450.A	0.672589
	:451.A	0.164552
	:452.A	0.305496
	:453.A	0.427442
	:454.A	0.11324
	:455.A	0.132523
	:456.A	0.123564
	:457.A	1.11854
	:458.A	0.145353
	:459.A	0.119535
	:460.A	0.102613
	:461.A	1.05452
	:462.A	0.117652

## Sheet: Fig4D_Deletions
#
#
#
# EVA-71 attribute
#
# Use this file to assign the attribute in Chimera with the
# Define Attribute tool or the command defattr.
#
attribute: Deletions_Hits_3D
match mode: 1-to-1
recipient: residues
	:1.A	0.0384751
	:2.A	0.0325377
	:3.A	0.0398279
	:4.A	0.0356678
	:5.A	0.0378397
	:6.A	0.0347541
	:7.A	0.0354008
	:8.A	0.0422954
	:9.A	0.0394789
	:10.A	0.0376848
	:11.A	0.0422954
	:12.A	0.036787
	:13.A	0.030092
	:14.A	0.0348811
	:15.A	0.0351386
	:16.A	0.0333132
	:17.A	0.0405491
	:18.A	0.0347541
	:19.A	0.0248822
	:20.A	0.0317034
	:21.A	0.0375314
	:22.A	0.0370804
	:23.A	0.0268445
	:24.A	0.031111
	:25.A	0.0282785
	:26.A	0.0309195
	:27.A	0.0323241
	:28.A	0.0320101
	:29.A	0.0364992
	:30.A	0.025941
	:31.A	0.0306375
	:32.A	0.0238725
	:33.A	0.0280515
	:34.A	0.0322186
	:35.A	0.0329754
	:36.A	0.0314038
	:37.A	0.0317034
	:38.A	0.0249946
	:39.A	0.028667
	:40.A	0.0335432
	:41.A	0.0327547
	:42.A	0.0309195
	:43.A	0.0351386
	:44.A	0.0280515
	:45.A	0.0388027
	:46.A	0.0260655
	:47.A	0.0283552
	:48.A	0.026448
	:49.A	0.0251656
	:50.A	0.0398279
	:51.A	0.0261915
	:52.A	0.0313054
	:53.A	0.0352691
	:54.A	0.0285883
	:55.A	0.0315029
	:56.A	0.0292334
	:57.A	0.0362168
	:58.A	0.0315029
	:59.A	0.0396524
	:60.A	0.0358031
	:61.A	0.031111
	:62.A	0.0307308
	:63.A	0.0324305
	:64.A	0.0224219
	:65.A	0.0257569
	:66.A	0.0270482
	:67.A	0.0260655
	:68.A	0.0307308
	:69.A	0.0251083
	:70.A	0.0277557
	:71.A	0.0313054
	:72.A	0.0275387
	:73.A	0.0276829
	:74.A	0.0273259
	:75.A	0.0273964
	:76.A	0.0283552
	:77.A	0.0303618
	:78.A	0.0323241
	:79.A	0.0316027
	:80.A	0.0407345
	:81.A	0.0305449
	:82.A	0.0312078
	:83.A	0.0294847
	:84.A	0.0296551
	:85.A	0.0326458
	:86.A	0.0293166
	:87.A	0.0401846
	:88.A	0.0330871
	:89.A	0.0282024
	:90.A	0.0297413
	:91.A	0.0272558
	:92.A	0.0276829
	:93.A	0.0316027
	:94.A	0.030453
	:95.A	0.0278289
	:96.A	0.0241804
	:97.A	0.0302712
	:98.A	0.0261915
	:99.A	0.026448
	:100.A	0.0282785
	:101.A	0.0255163
	:102.A	0.031907
	:103.A	0.0316027
	:104.A	0.030092
	:105.A	0.0241804
	:106.A	0.0224219
	:107.A	0.0315029
	:108.A	0.0287463
	:109.A	0.026448
	:110.A	0.0276106
	:111.A	0.028667
	:112.A	0.0299154
	:113.A	0.0324305
	:114.A	0.0308248
	:115.A	0.028667
	:116.A	0.031907
	:117.A	0.023722
	:118.A	0.0310149
	:119.A	0.0265131
	:120.A	0.0268445
	:121.A	0.0345034
	:122.A	0.0375314
	:123.A	0.0308248
	:124.A	0.0336597
	:125.A	0.030092
	:126.A	0.021207
	:128.A	0.0244982
	:129.A	0.0295696
	:130.A	0.0294004
	:131.A	0.0401846
	:132.A	0.0307308
	:133.A	0.0309195
	:134.A	0.0341355
	:135.A	0.0334277
	:136.A	0.0251656
	:137.A	0.0216733
	:138.A	0.0177674
	:139.A	0.0299154
	:140.A	0.0334277
	:141.A	0.0312078
	:142.A	0.0389691
	:143.A	0.0372293
	:144.A	0.0321139
	:145.A	0.0308248
	:146.A	0.0334277
	:147.A	0.0214371
	:148.A	0.0274673
	:149.A	0.025576
	:150.A	0.0263189
	:151.A	0.0224219
	:152.A	0.0320101
	:153.A	0.0330871
	:154.A	0.0282785
	:155.A	0.0280515
	:156.A	0.0312078
	:157.A	0.0284324
	:158.A	0.0322186
	:159.A	0.034015
	:160.A	0.0327547
	:161.A	0.0303618
	:162.A	0.0313054
	:163.A	0.028667
	:164.A	0.0251656
	:165.A	0.0400053
	:166.A	0.0350093
	:167.A	0.0314038
	:168.A	0.0324305
	:169.A	0.036933
	:170.A	0.0326458
	:171.A	0.0336597
	:172.A	0.038638
	:173.A	0.0300034
	:174.A	0.0360776
	:175.A	0.0346282
	:176.A	0.0910068
	:177.A	0.0321139
	:178.A	0.0274673
	:179.A	0.0336597
	:180.A	0.0299154
	:181.A	0.0310149
	:182.A	0.0335432
	:183.A	0.0327547
	:184.A	0.0263189
	:185.A	0.0345034
	:186.A	0.034015
	:187.A	0.0338956
	:188.A	0.0317034
	:189.A	0.0379961
	:190.A	0.0285101
	:191.A	0.0346282
	:192.A	0.036933
	:193.A	0.0403658
	:194.A	0.0375314
	:195.A	0.0384751
	:196.A	0.0294847
	:197.A	0.0376848
	:198.A	0.0449346
	:199.A	0.0378397
	:200.A	0.0321139
	:201.A	0.0346282
	:202.A	0.0321139
	:203.A	0.0363573
	:204.A	0.0391372
	:205.A	0.036933
	:206.A	0.0345034
	:207.A	0.0388027
	:208.A	0.0366424
	:209.A	0.0350093
	:210.A	0.0317034
	:211.A	0.0277557
	:212.A	0.0342571
	:213.A	0.0405491
	:214.A	0.0347541
	:215.A	0.0396524
	:216.A	0.0326458
	:217.A	0.0396524
	:218.A	0.0283552
	:219.A	0.0244445
	:220.A	0.0282785
	:221.A	0.0295696
	:222.A	0.0347541
	:223.A	0.0294004
	:224.A	0.0295696
	:225.A	0.0309195
	:226.A	0.0293166
	:227.A	0.0270482
	:228.A	0.029828
	:229.A	0.0282024
	:230.A	0.0276829
	:231.A	0.0224219
	:232.A	0.0313054
	:233.A	0.0272558
	:234.A	0.0266444
	:235.A	0.0279768
	:236.A	0.0282785
	:237.A	0.0269799
	:238.A	0.0255163
	:239.A	0.0267774
	:240.A	0.0232844
	:241.A	0.030092
	:242.A	0.0267774
	:243.A	0.0253981
	:244.A	0.0248822
	:245.A	0.0274673
	:246.A	0.0271862
	:247.A	0.0308248
	:248.A	0.0309195
	:249.A	0.0292334
	:250.A	0.0260655
	:251.A	0.0296551
	:252.A	0.0257569
	:253.A	0.0310149
	:254.A	0.029828
	:255.A	0.031111
	:256.A	0.0312078
	:257.A	0.029828
	:258.A	0.0335432
	:259.A	0.0282785
	:260.A	0.0342571
	:261.A	0.0326458
	:262.A	0.0320101
	:263.A	0.0279026
	:264.A	0.029828
	:265.A	0.0293166
	:266.A	0.0270482
	:267.A	0.0431324
	:268.A	0.0341355
	:269.A	0.045173
	:270.A	0.0335432
	:271.A	0.0388027
	:272.A	0.0323241
	:273.A	0.0379961
	:274.A	0.0393071
	:275.A	0.036787
	:276.A	0.0350093
	:277.A	0.0334277
	:278.A	0.038638
	:279.A	0.030453
	:280.A	0.0363573
	:281.A	0.816722
	:282.A	0.430785
	:283.A	0.0427089
	:284.A	0.0474669
	:285.A	0.0378397
	:286.A	0.0326458
	:287.A	0.0456592
	:288.A	0.0342571
	:289.A	0.0354008
	:290.A	0.0407345
	:291.A	0.0373796
	:292.A	0.036933
	:293.A	0.0359397
	:294.A	0.0281267
	:295.A	0.0366424
	:296.A	0.0411114
	:297.A	0.0393071
	:298.A	0.0321139
	:299.A	0.0393071
	:300.A	0.0370804
	:301.A	0.0391372
	:302.A	0.038638
	:303.A	0.0391372
	:304.A	0.0256962
	:306.A	0.027117
	:307.A	0.0411114
	:308.A	0.0373796
	:309.A	0.0306375
	:310.A	0.0328646
	:311.A	0.043348
	:312.A	0.0285101
	:313.A	0.034015
	:314.A	0.0315029
	:315.A	0.0336597
	:316.A	0.0327547
	:317.A	0.0293166
	:318.A	0.023974
	:319.A	0.0316027
	:320.A	0.0297413
	:321.A	0.0289065
	:322.A	0.0265785
	:323.A	0.0331997
	:324.A	0.0330871
	:325.A	0.0300034
	:326.A	0.0315029
	:327.A	0.0305449
	:328.A	0.0342571
	:329.A	0.0343797
	:330.A	0.0323241
	:331.A	0.0378397
	:332.A	0.0354008
	:333.A	0.0324305
	:334.A	0.0296551
	:335.A	0.0314038
	:336.A	0.0336597
	:337.A	0.0352691
	:338.A	0.0393071
	:339.A	0.0358031
	:340.A	0.0294004
	:341.A	0.0341355
	:342.A	0.0348811
	:343.A	0.0295696
	:344.A	0.0373796
	:345.A	0.0378397
	:346.A	0.0331997
	:347.A	0.0302712
	:348.A	0.029828
	:349.A	0.0358031
	:350.A	0.0306375
	:351.A	0.0363573
	:352.A	0.030092
	:353.A	0.0290688
	:354.A	0.0354008
	:355.A	0.0322186
	:356.A	0.0288261
	:357.A	0.0376848
	:358.A	0.0391372
	:359.A	0.0307308
	:360.A	0.0266444
	:361.A	0.0288261
	:362.A	0.0306375
	:363.A	0.0322186
	:364.A	0.0337771
	:365.A	0.0537691
	:366.A	0.0545159
	:367.A	0.0582188
	:368.A	0.0595952
	:369.A	0.0615598
	:370.A	0.0537691
	:371.A	0.0560887
	:372.A	0.0620761
	:373.A	0.0595952
	:374.A	0.0556851
	:375.A	0.0537691
	:376.A	0.0787789
	:377.A	0.0552886
	:378.A	0.0526943
	:379.A	0.0654115
	:380.A	0.0569176
	:381.A	0.062603
	:382.A	0.08845
	:383.A	0.0564994
	:384.A	0.0523476
	:385.A	0.0513401
	:386.A	0.0516706
	:387.A	0.063141
	:388.A	0.0520064
	:389.A	0.0586689
	:390.A	0.0537691
	:391.A	0.0897102
	:392.A	0.0523476
	:393.A	0.0600719
	:394.A	0.0442375
	:395.A	0.0545159
	:396.A	0.0582188
	:397.A	0.0666237
	:398.A	0.062603
	:399.A	0.0469327
	:400.A	0.0541393
	:401.A	0.0728427
	:402.A	0.0347541
	:403.A	0.0586689
	:404.A	0.0556851
	:405.A	0.0620761
	:406.A	0.0516706
	:407.A	0.054899
	:408.A	0.0480161
	:409.A	0.0600719
	:410.A	0.054899
	:411.A	0.0545159
	:412.A	0.0564994
	:413.A	0.0595952
	:414.A	0.08845
	:415.A	0.0910151
	:416.A	0.107219
	:417.A	0.0807014
	:418.A	0.0760948
	:419.A	0.0699105
	:420.A	1.40999
	:421.A	1.31413
	:422.A	0.0778587
	:423.A	0.0860547
	:424.A	0.0910151
	:425.A	0.079726
	:426.A	0.0860547
	:427.A	0.0706163
	:428.A	0.0952254
	:429.A	0.0967374
	:430.A	0.0952254
	:431.A	0.0636905
	:432.A	0.0807014
	:433.A	0.0923673
	:434.A	0.0817066
	:435.A	0.0699105
	:436.A	0.0849151
	:437.A	0.0838118
	:438.A	0.0600719
	:439.A	0.079726
	:440.A	0.0642518
	:441.A	0.0610539
	:442.A	0.0769644
	:443.A	0.0480161
	:444.A	0.0699105
	:445.A	0.0736237
	:446.A	0.0660108
	:447.A	0.0582188
	:448.A	0.0446993
	:449.A	0.0523476
	:450.A	0.0564994
	:451.A	0.0552886
	:452.A	0.0534049
	:453.A	0.0503786
	:454.A	0.0537691
	:455.A	0.0500678
	:456.A	0.0778587
	:457.A	0.0545159
	:458.A	0.0678923
	:459.A	0.0530467
	:460.A	0.0736237
	:461.A	0.0872323
	:462.A	0.062603
