# Supplementary material for: Deep mutation, insertion and deletion scanning across the Enterovirus A proteome reveals constraints shaping viral evolution
Source: Nat Microbiol. 2024 Nov 28;10(1):158–68. doi: 10.1038/s41564-024-01871-y (PMC11726453; doi:10.1038/s41564-024-01871-y)
Supplement: Supplementary file 20 — Statistical source data. [file 41564_2024_1871_MOESM20_ESM.xlsx]

## Sheet: Fig5A
Insertion_Position	Enrich2_Score	Relative_Enrichment
1	-4.62891
2	-4.84234
3	-4.72793
4	-4.49944
5	-4.35721
6	-4.72343
7	-4.70062
8	-4.41102
9	-4.53273
10	-4.40793
11	-4.34411
12	-4.2653
13	-4.25094
14	-4.34411
15	-4.19516
16	-4.22158
17	-3.99704
18	-3.87838
19	-3.91952
20	-4.03814
21	-3.90429
22	-3.86783
23	-4.14819
24	-3.74373
25	-3.95418
26	-4.07762
27	-3.74971
28	-3.60201
29	-3.81891
30	-3.64932
31	-3.71324
32	-3.81891
33	-4.06027
34	-3.58103
35	-3.96386
36	-3.96386
37	-4.01093
38	-4.06027
39	-3.89401
40	-3.87312
41	-3.97822
42	-3.89916
43	-3.93452
44	-4.28297
45	-3.88362
46	-4.03366
47	-3.82446
48	-3.86251
49	-3.76747
50	-3.66892
51	-3.98767
52	-3.87312
53	-3.90939
54	-3.46897
55	-3.58807
56	-3.77331
57	-3.71324
58	-3.5377
59	-3.56679
60	-3.87838
61	-3.96386
62	-3.9493
63	-3.72554
64	-3.96867
65	-3.92954
66	-3.71324
67	-3.5596
68	-3.91447
69	-3.61576
70	-3.67538
71	-3.84094
72	-3.88362
73	-3.74373
74	-3.71324
75	-3.93947
76	-3.92454
77	-3.95903
78	-5.11718
79	-5.06888
80	-4.91752
81	-5.08314
82	-4.56758
83	-4.80564
84	-4.37971
85	-4.47661
86	-4.60127
87	-4.65821
88	-4.54628
89	-4.49661
90	-4.29689
91	-4.40173
92	-4.47082
93	-4.55699
94	-4.38289
95	-4.21785
96	-4.28995
97	-4.26173
98	-4.35395
99	-4.42327
100	-4.30719
101	-4.05148
102	-4.04261
103	-4.49378
104	-4.30719
105	-4.07331
106	-4.07331
107	-4.19133
108	-4.38289
109	-4.37653
110	-3.90429
111	-4.30719
112	-3.81332
113	-4.15219
114	-4.12795
115	-3.91447
116	-4.01093
117	-3.85716
118	-3.78491
119	-4.08619
120	-3.99704
121	-3.81891
122	-3.66243
123	-4.07762
124	-4.0989
125	-3.93452
126	-4.23637
127	-3.96867
128	-3.96867
129	-4.07331
130	-4.30719
131	-3.49241
132	-4.37653
133	-4.40483
134	-3.86783
135	-4.13609
136	-4.08191
137	-4.03814
138	-3.93947
139	-3.92954
140	-3.83548
141	-3.99704
142	-3.41205
143	-3.76747
144	-3.81332
145	-4.14014
146	-3.38662
147	-3.99237
148	-3.69448
149	-3.81891
150	-3.2683
151	-4.36691
152	-4.27946
153	-3.79637
154	-3.98296
155	-3.98767
156	-3.99704
157	-4.05148
158	-4.84033
159	-4.43236
160	-4.35395
161	-4.30719
162	-4.40173
163	-4.60888
164	-4.43537
165	-4.12385
166	-4.3474
167	-4.50226
168	-4.37971
169	-4.9286
170	-4.54088
171	-4.84633
172	-4.58327
173	-4.4562
174	-4.06898
175	-4.50506
176	-4.48523
177	-4.48523
178	-4.64122
179	-4.59872
180	-4.47661
181	-4.78677
182	-4.76104
183	-4.64611
184	-4.86412
185	-4.27241
186	-4.37333
187	-4.68902
188	-4.30377
189	-4.39861
190	-4.3474
191	-4.3375
192	-4.48523
193	-4.26173
194	-4.46208
195	-4.50506
196	-4.28995
197	-4.32078
198	-4.66301
199	-4.45325
200	-4.42631
201	-4.80356
202	-4.00632
203	-4.48237
204	-4.53
205	-4.37333
206	-4.37971
207	-4.53
208	-4.37653
209	-4.24368
210	-4.79099
211	-4.48237
212	-4.68668
213	-4.23637
214	-4.84033
215	-4.696
216	-4.39235
217	-4.40173
218	-4.04261
219	-4.13609
220	-3.89401
221	-4.59872
222	-4.15617
223	-4.69368
224	-4.16803
225	-4.16014
226	-4.51622
227	-4.51899
228	-4.33418
229	-3.99704
230	-4.57546
231	-4.53817
232	-4.28995
233	-4.61393
234	-4.49944
235	-4.46208
236	-4.21035
237	-4.21035
238	-4.12385
239	-4.27946
240	-4.38289
241	-4.25094
242	-4.34411
243	-4.20657
244	-4.11973
245	-4.46208
246	-4.05588
247	-4.1156
248	-4.33084
249	-3.84094
250	-2.53675
251	-4.02915
252	-3.85179
253	-3.9493
254	-4.02008
255	-3.83548
256	-3.81891
257	-3.74373
258	-3.92454
259	-4.06027
260	-3.70077
261	-4.04705
262	-4.0989
263	-3.60201
264	-3.76747
265	-4.03366
266	-4.16014
267	-3.85179
268	-3.87838
269	-3.72554
270	-4.15617
271	-4.24003
272	-3.99704
273	-4.53545
274	-4.08619
275	-3.8077
276	-4.06463
277	-4.0989
278	-4.30377
279	-3.91447
280	-3.83548
281	-3.97822
282	-3.95418
283	-4.03366
284	-3.91447
285	-3.70077
286	-4.00169
287	-3.76747
288	-3.60201
289	-3.98296
290	-3.61576
291	-3.64269
292	-3.99704
293	-3.89916
294	-4.01093
295	-4.18363
296	-3.97822
297	-3.58103
298	-3.64932
299	-3.89401
300	-4.04261
301	-4.44733
302	-3.93452
303	-4.25455
304	-3.73164
305	-3.50774
306	-3.76158
307	-3.98767
308	-4.18749
309	-4.2253
310	-4.2141
311	-3.74373
312	-4.07762
313	-3.38662
314	-3.58807
315	-4.25815
316	-4.65821
317	-4.465
318	-4.13609
319	-4.53273
320	-3.92454
321	-4.25455
322	-4.25815
323	-4.31401
324	-4.28647
325	-4.33418
326	-4.11145
327	-4.44435
328	-3.76158
329	-4.3174
330	-3.73164
331	-4.01093
332	-3.95903
333	-4.01093
334	-4.04261
335	-3.73164
336	-3.67538
337	-3.54505
338	-4.14417
339	-4.04705
340	-4.09044
341	-3.87312
342	-3.79066
343	-3.79637
344	-3.85716
345	-3.68179
346	-3.85179
347	-3.92954
348	-3.56679
349	-3.91447
350	-4.04261
351	-3.76158
352	-4.19898
353	-3.378
354	-3.91447
355	-3.50774
356	-3.48466
357	-3.59507
358	-3.89401
359	-3.9493
360	-3.67538
361	-3.73164
362	-4.2253
363	-3.58807
364	-3.73164
365	-3.68179
366	-3.79066
367	-3.83548
368	-3.5596
369	-3.65589
370	-4.22158
371	-3.84094
372	-3.84638
373	-3.87312
374	-3.70702
375	-3.64932
376	-4.00169
377	-3.72554
378	-3.95903
379	-3.48466
380	-3.67538
381	-3.68816
382	-3.36931
383	-3.68179
384	-3.88362
385	-3.7377
386	-3.69448
387	-4.35395
388	-4.02008
389	-4.19516
390	-3.77913
391	-3.99237
392	-4.39235
393	-4.32414
394	-4.83228
395	-4.54897
396	-2.93968
397	-4.33084
398	-4.65339
399	-4.34411
400	-4.17586
401	1.03519
402	3.79734
403	-0.063257
404	-4.30719
405	-4.54897
406	-4.465
407	-4.53273
408	-4.38921
409	-4.75232
410	-4.64611
411	-4.72343
412	-4.95219
413	-4.7804
414	-4.69831
415	-4.60635
416	-4.28995
417	-4.1031
418	-4.74573
419	-4.40483
420	-4.80356
421	-4.45915
422	-4.05148
423	-4.62394
424	-4.61894
425	-4.63877
426	-4.30377
427	-4.65821
428	-4.54358
429	-4.49661
430	-4.47949
431	-4.37013
432	-4.37333
433	-4.69831
434	-4.4503
435	-4.30719
436	-4.65821
437	-4.42327
438	-3.99237
439	-4.64854
440	-4.6558
441	-4.50226
442	-4.74793
443	-4.37333
444	-4.70523
445	-4.65339
446	-4.48237
447	-4.66301
448	-4.54358
449	-4.62643
450	-4.4503
451	-4.62144
452	-4.465
453	-4.48809
454	-4.57284
455	-4.20278
456	-4.49094
457	-4.53817
458	-4.97173
459	-4.43837
460	-4.55965
461	-4.46208
462	-2.67742
463	-4.42022
464	-4.11973
465	-3.67538
466	-4.24368
467	-4.42631
468	-4.49661
469	-4.04705
470	-4.29343
471	-2.96602
472	-3.12297
473	-3.30622
474	-4.24003
475	-3.91447
476	-4.39861
477	-4.82416
478	-4.71891
479	-4.53
480	-4.62891
481	-4.82619
482	-4.20278
483	-4.59359
484	-4.61393
485	-4.19898
486	-4.21035
487	-4.51066
488	-4.54358
489	-4.45325
490	-4.28297
491	-4.34411
492	-4.26173
493	-4.25094
494	-4.25815
495	-4.43837
496	-4.25094
497	-4.28647
498	-4.26886
499	-4.35068
500	-4.43537
501	-4.53
502	-4.60127
503	-4.29343
504	-4.29343
505	-4.34081
506	-4.0989
507	-4.44137
508	-4.24003
509	-4.36369
510	-4.229
511	-4.5623
512	-4.3275
513	-4.39235
514	-4.35068
515	-3.99704
516	-4.29689
517	-4.11973
518	-4.28297
519	-4.06463
520	-3.90939
521	-4.37653
522	-3.98296
523	-3.90939
524	-4.1156
525	-4.21035
526	-4.30033
527	-4.20278
528	-3.84638
529	-4.23637
530	-4.20278
531	-4.04705
532	-4.31061
533	-4.229
534	-4.24368
535	-4.35721
536	-4.4503
537	-4.3275
538	-4.38605
539	-4.14014
540	-4.18363
541	-4.63631
542	-4.24003
543	-4.34081
544	-4.24732
545	-4.3275
546	-4.37653
547	-4.28995
548	-4.57284
549	-4.24003
550	-4.21785
551	-4.39861
552	-4.29689
553	-4.77827
554	-4.4503
555	-4.55165
556	-4.38921
557	-4.3375
558	-4.53817
559	-4.71664
560	-4.2253
561	-4.2141
562	-3.87838
563	-4.15617
564	-2.61149
565	1.79439
566	0.37273	1.2948
567	2.36401	5.14798
568	-5.17336	0.0277117
569	-4.10728	0.0580209
570	-4.09044	0.0587022
571	-3.82999	0.0703168
572	-3.70077	0.0769052
573	-4.07331	0.0594034
574	-4.04261	0.0606812
575	-4.4503	0.0457433
576	-3.95418	0.064517
577	-2.29628	0.203587
578	-3.99237	0.0628315
579	-3.21879	0.107411
580	-3.36931	0.0967694
581	-3.72554	0.0755962
582	-3.81332	0.0711339
583	-2.46176	0.181525
584	2.10956	4.3156
585	6.06125	66.7756
586	1.47932	2.78817
587	1.67961	3.2034
588	-2.49963	0.176823
589	1.08344	2.11908
590	3.2189	9.31078
591	1.05146	2.07262
592	1.73043	3.31828
593	-3.81332	0.0711339
594	-3.92954	0.065628
595	-3.93452	0.0654021
596	-3.81332	0.0711339
597	-3.84638	0.0695223
598	-3.84094	0.0697847
599	-3.48466	0.0893332
600	-3.88883	0.0675067
601	-3.92454	0.0658559
602	-4.17586	0.0553275
603	-3.20858	0.108173
604	-4.26886	0.0518733
605	-3.36053	0.0973596
606	-4.08619	0.0588756
607	-4.1031	0.0581894
608	-3.97822	0.0634509
609	-3.76747	0.0734311
610	-4.08191	0.0590503
611	-3.78491	0.0725486
612	-3.5377	0.0861084
613	-3.62932	0.0808104
614	-4.17195	0.0554775
615	-3.8077	0.0714114
616	-3.67538	0.0782711
617	-4.03366	0.0610588
618	-4.30033	0.050754
619	-3.59507	0.0827518
620	-4.16409	0.0557805
621	-4.29343	0.0509977
622	-4.1156	0.0576874
623	-4.42934	0.0464127
624	-3.8077	0.0714114
625	-3.91447	0.0663174
626	-4.3474	0.0491249
627	-4.30719	0.0505132
628	-4.58327	0.0417155
629	-4.63631	0.0402097
630	-4.55965	0.0424042
631	-4.57284	0.0420182
632	-4.03814	0.0608693
633	-4.57546	0.041942
634	-4.30377	0.0506333
635	-4.3174	0.0501572
636	-4.18363	0.0550305
637	-4.24368	0.0527867
638	-4.42327	0.0466084
639	-4.27946	0.0514936
640	-4.2653	0.0520015
641	-4.229	0.0533265
642	-4.17195	0.0554775
643	-4.45915	0.0454636
644	-4.36691	0.048465
645	-4.41716	0.0468061
646	-4.06463	0.0597618
647	-4.37013	0.0483571
648	-4.02008	0.061636
649	-4.16803	0.0556285
650	-4.22158	0.0536016
651	-4.29343	0.0509977
652	-4.10728	0.0580209
653	-3.88883	0.0675067
654	-4.06463	0.0597618
655	-3.89401	0.0672646
656	-4.22158	0.0536016
657	-4.02915	0.0612497
658	-3.90429	0.0667869
659	-3.67538	0.0782711
660	-4.2653	0.0520015
661	1.41582	2.66812
662	-3.87312	0.0682456
663	-3.89401	0.0672646
664	-2.60071	0.164857
665	-3.49241	0.0888545
666	-4.09044	0.0587022
667	-3.68179	0.0779241
668	-4.05588	0.0601254
669	-3.98296	0.0632428
670	-3.91447	0.0663174
671	-3.98296	0.0632428
672	-3.60891	0.0819617
673	-4.09044	0.0587022
674	-3.86251	0.0687494
675	-3.96386	0.0640853
676	-4.13609	0.0568738
677	-3.97345	0.0636607
678	-4.07331	0.0594034
679	-4.06463	0.0597618
680	-3.90429	0.0667869
681	-4.14417	0.0565561
682	-3.93947	0.065178
683	-3.95418	0.064517
684	-3.92454	0.0658559
685	-4.12385	0.0573586
686	-3.89401	0.0672646
687	-3.71324	0.0762438
688	-3.8077	0.0714114
689	-3.77913	0.0728399
690	-3.46104	0.090808
691	-4.23269	0.0531903
692	-3.77913	0.0728399
693	-3.93947	0.065178
694	-4.14417	0.0565561
695	-3.46104	0.090808
696	-3.18786	0.109739
697	-3.91952	0.0660856
698	-4.28647	0.0512442
699	-3.75567	0.0740341
700	-3.91952	0.0660856
701	-3.86783	0.0684964
702	-3.63603	0.0804353
703	-4.19133	0.0547373
704	-3.81332	0.0711339
705	-3.77331	0.073134
706	-3.97345	0.0636607
707	-4.18363	0.0550305
708	-5.41939	0.0233669
709	-4.10728	0.0580209
710	-4.79099	0.0361217
711	-3.77913	0.0728399
712	-3.98767	0.0630363
713	-4.44137	0.0460273
714	-4.57807	0.0418662
715	-2.81078	0.142518
716	-4.21035	0.0540207
717	-3.5001	0.088382
718	-3.81332	0.0711339
719	-4.15617	0.0560876
720	-3.17733	0.110542
721	-5.28095	0.0257203
722	-4.2653	0.0520015
723	-4.50226	0.0441251
724	-3.19827	0.108949
725	-4.66062	0.039538
726	-3.11173	0.115684
727	-4.01552	0.0618314
728	-4.19516	0.0545921
729	-3.64932	0.0796978
730	-3.67538	0.0782711
731	-3.01699	0.123537
732	-3.81332	0.0711339
733	-4.38289	0.0479313
734	-4.15219	0.0562427
735	-3.62256	0.0811898
736	-3.54505	0.0856707
737	-3.9444	0.0649559
738	-3.28744	0.102419
739	-4.33418	0.0495772
740	-3.11173	0.115684
741	-3.60891	0.0819617
742	-2.93953	0.130351
743	-4.02008	0.061636
744	-3.78491	0.0725486
745	-3.70077	0.0769052
746	-4.02915	0.0612497
747	-4.28297	0.0513685
748	-3.97822	0.0634509
749	-3.55235	0.0852383
750	-3.74373	0.0746494
751	-3.17733	0.110542
752	-4.02008	0.061636
753	-3.20858	0.108173
754	-3.40364	0.0944934
755	-3.68179	0.0779241
756	-3.43684	0.0923438
757	-2.68052	0.155986
758	-3.32465	0.0998112
759	-3.90939	0.0665511
760	-3.87312	0.0682456
761	-2.66297	0.157894
762	-4.12795	0.0571959
763	-2.89843	0.134118
764	-3.68816	0.0775808
765	-3.85179	0.0692623
766	-2.30503	0.202356
767	-3.59507	0.0827518
768	-2.92602	0.131577
769	-3.60201	0.0823544
770	-4.96997	0.0319073
771	-4.48523	0.0446488
772	-4.38605	0.0478262
773	-3.98296	0.0632428
774	-4.17586	0.0553275
775	-3.60891	0.0819617
776	-3.04153	0.121453
777	-4.95934	0.0321432
778	-3.75567	0.0740341
779	-4.83631	0.0350045
780	-4.682	0.0389564
781	-3.93947	0.065178
782	-4.48523	0.0446488
783	-3.93452	0.0654021
784	-3.81332	0.0711339
785	-4.15219	0.0562427
786	-4.24003	0.0529204
787	-4.55965	0.0424042
788	-4.3275	0.0498073
789	-4.07331	0.0594034
790	-3.91952	0.0660856
791	-4.01093	0.0620283
792	-4.34081	0.0493498
793	-4.06898	0.0595819
794	-3.95903	0.0643003
795	-4.3174	0.0501572
796	-4.02008	0.061636
797	-3.95903	0.0643003
798	-4.29343	0.0509977
799	-3.86251	0.0687494
800	-4.07331	0.0594034
801	-3.97822	0.0634509
802	-4.08619	0.0588756
803	-3.55235	0.0852383
804	-3.98296	0.0632428
805	-3.93947	0.065178
806	-3.66243	0.0789766
807	-3.49241	0.0888545
808	-4.24368	0.0527867
809	-4.01552	0.0618314
810	-3.92454	0.0658559
811	-4.05588	0.0601254
812	-3.68179	0.0779241
813	-3.79066	0.0722602
814	-3.9493	0.0647355
815	-3.71941	0.0759183
816	-3.71324	0.0762438
817	-3.66243	0.0789766
818	-3.85716	0.0690047
819	-3.76158	0.0737311
820	-4.03814	0.0608693
821	-3.95903	0.0643003
822	-3.78491	0.0725486
823	-3.68179	0.0779241
824	-4.12795	0.0571959
825	-4.01093	0.0620283
826	-3.9444	0.0649559
827	-3.66243	0.0789766
828	-3.60201	0.0823544
829	-3.92454	0.0658559
830	-3.70077	0.0769052
831	-3.70077	0.0769052
832	-4.02008	0.061636
833	-3.53029	0.0865517
834	-3.57394	0.0839726
835	-3.76747	0.0734311
836	-4.07762	0.0592262
837	-4.15617	0.0560876
838	-3.81891	0.070859
839	-3.76747	0.0734311
840	-4.28297	0.0513685
841	-4.00632	0.0622268
842	-3.8077	0.0714114
843	-3.82446	0.0705866
844	-3.87838	0.0679971
845	-4.2253	0.0534636
846	-4.13609	0.0568738
847	-4.09468	0.0585301
848	-3.85179	0.0692623
849	-3.60201	0.0823544
850	-3.42038	0.0934035
851	-2.88434	0.135434
852	-3.46104	0.090808
853	-4.10728	0.0580209
854	-4.02463	0.0614421
855	-3.44497	0.0918249
856	-3.41205	0.0939446
857	-4.05588	0.0601254
858	-3.74373	0.0746494
859	1.02918	2.04087
860	5.14591	35.4058
861	5.56043	47.1906
862	-2.03399	0.244179
863	5.66178
864	5.61484
865	5.37588
866	5.20516
867	4.9301
868	4.57165
869	4.18865
870	3.53573
871	1.49746
872	-5.80302
873	0.872026
874	-5.00705
875	-4.83664
876	-4.83664
877	-5.17623
878	-4.96948
879	-5.25117
880	-5.12021
881	-5.00705
882	-5.25117
883	-4.98844
884	-4.8689
885	-5.04325
886	-4.75705
887	-4.93045
888	-4.75705
889	-5.01622
890	-4.82565
891	-4.6834
892	-4.48696
893	-5.06957
894	-4.82565
895	-4.83664
896	-4.6311
897	-4.81454
898	-4.65759
899	-5.06957
900	-4.82565
901	-4.37208
902	-4.76881
903	-4.78044
904	-4.83664
905	-5.2726
906	-5.58039
907	-1.93509
908	-0.667826
909	-0.598881
910	0.504804
911	-3.79256
912	-4.05717
913	-5.29358
914	-5.62609
915	-5.24392
916	-5.29358
917	-6.05848
918	-6.38524
919	-6.40593
920	-6.7684
921	-6.49928
922	-6.62383
923	-6.32047
924	-6.65624
925	-6.35936
926	-5.04325
927	-4.8033
928	-5.19167
929	-5.36049
930	-5.06957
931	-5.51603
932	-5.60604
933	-4.98844
934	-4.93045
935	-5.7025
936	-6.22156
937	-5.30732
938	-5.06087
939	-5.62111
940	-5.80717
941	-5.48222
942	-5.75183
943	-5.94612
944	-5.96751
945	-5.97454
946	-5.92057
947	-6.07128
948	-2.24481
949	-2.12189
950	-1.72218
951	-5.72971
952	-5.90942
953	-5.8596
954	-5.96751
955	-5.90942
956	-5.9919
957	-5.80302
958	-5.77775
959	-5.83171
960	-5.64087
961	-5.59586
962	-5.47069
963	-5.45903
964	-5.39234
965	-5.354
966	-3.88817
967	-5.22927
968	-5.53251
969	-5.27964
970	-5.48222
971	-5.67452
972	-5.53795
973	-5.60604
974	-5.71165
975	-5.7562
976	-5.71619
977	-5.44128
978	-5.61611
979	-5.45315
980	-5.46488
981	-5.60096
982	-5.06087
983	-5.25117
984	-5.2726
985	-5.2726
986	-5.09521
987	-0.323018
988	-0.660452
989	2.21473
990	1.10786
991	1.58436
992	-0.022821
993	-5.44128
994	-4.19684
995	-5.31413
996	-5.5594
997	-5.73417
998	-5.62111
999	-5.52705
1000	-5.76055
1001	-5.73417
1002	-5.54335
1003	-5.69789
1004	-5.41098
1005	-5.72072
1006	-5.58039
1007	-5.37335
1008	-5.42321
1009	-5.90567
1010	-5.9533
1011	-5.79467
1012	-5.94612
1013	-5.79885
1014	-5.76919
1015	-5.62609
1016	-5.79885
1017	-5.46488
1018	-5.12021
1019	-5.91687
1020	-5.34746
1021	-5.45315
1022	-5.32759
1023	-4.90015
1024	-5.12021
1025	-4.67058
1026	-5.1993
1027	-5.53251
1028	-5.06087
1029	-5.39234
1030	-5.37972
1031	-5.44723
1032	-5.1993
1033	-5.24392
1034	-5.22927
1035	-5.36694
1036	-5.354
1037	-5.44723
1038	-5.51603
1039	-5.02531
1040	-5.30732
1041	-5.25836
1042	-5.44723
1043	-5.20688
1044	-4.92045
1045	-5.22927
1046	-5.59073
1047	-5.1993
1048	-5.44128
1049	-5.42927
1050	-5.01622
1051	-5.41098
1052	-5.57518
1053	-5.12021
1054	-5.41098
1055	-5.44128
1056	-5.57518
1057	-5.47647
1058	-5.00705
1059	-5.36694
1060	-3.97096
1061	-5.04325
1062	-4.0698
1063	-4.47134
1064	-5.01622
1065	-5.00705
1066	-5.06087
1067	-5.12841
1068	-5.25836
1069	-5.30047
1070	-5.39859
1071	-5.45903
1072	-5.33426
1073	-5.06957
1074	-4.87942
1075	-5.37335
1076	-5.11195
1077	-5.01622
1078	-5.4048
1079	-5.51047
1080	-5.41711
1081	-5.48794
1082	-4.67058
1083	-4.97901
1084	-5.49927
1085	-5.1526
1086	-5.10361
1087	-4.95016
1088	-5.18398
1089	-5.00705
1090	-5.2726
1091	-5.17623
1092	-4.78044
1093	-4.57591
1094	-5.29358
1095	-5.24392
1096	-5.01622
1097	-5.72072
1098	-5.8596
1099	-5.79046
1100	-5.64087
1101	-5.76488
1102	-5.58557
1103	-5.66024
1104	-5.7025
1105	-5.42927
1106	-5.71165
1107	0.534988
1108	-5.54873
1109	-5.4048
1110	-5.36694
1111	-2.60649
1112	-5.7562
1113	-5.77775
1114	-5.55408
1115	-5.67452
1116	-5.77775
1117	-5.8829
1118	-5.54873
1119	-5.37972
1120	-5.354
1121	-5.2655
1122	-5.49362
1123	-5.50489
1124	-5.48794
1125	-5.84774
1126	-5.19167
1127	-5.58039
1128	-5.66024
1129	-5.88673
1130	-5.48222
1131	-5.37972
1132	-5.79467
1133	-5.68861
1134	-5.57518
1135	-5.74745
1136	-5.65543
1137	-5.9533
1138	-5.81951
1139	-5.72522
1140	-5.68861
1141	-5.79467
1142	-5.74745
1143	-5.60604
1144	-5.67452
1145	-5.47647
1146	-5.71619
1147	-5.47647
1148	-5.38605
1149	-5.37335
1150	-5.45315
1151	-5.36049
1152	-5.76488
1153	-5.69789
1154	-5.2726
1155	-5.63596
1156	-5.59586
1157	-5.34088
1158	-5.5594
1159	-5.60096
1160	-5.74745
1161	-5.59586
1162	-5.5594
1163	-5.30047
1164	-5.76488
1165	-5.59586
1166	-5.62111
1167	-5.57518
1168	-5.58557
1169	-5.74304
1170	-5.78201
1171	-5.90942
1172	-5.72072
1173	-5.56469
1174	-5.23662
1175	-5.55408
1176	-5.56469
1177	-5.78625
1178	-5.51047
1179	-5.76488
1180	-5.64574
1181	-5.66024
1182	-5.71619
1183	-5.79885
1184	-5.54873
1185	-5.70708
1186	-5.59586
1187	-5.85171
1188	-5.7025
1189	-5.73862
1190	-5.76919
1191	-5.75183
1192	-5.62111
1193	-5.34746
1194	-5.53251
1195	-5.56995
1196	-5.25836
1197	-5.48222
1198	-5.60096
1199	-5.37335
1200	-5.29358
1201	-5.22186
1202	-5.37335
1203	-5.67924
1204	-5.56995
1205	-5.83574
1206	-5.60096
1207	-5.69789
1208	-5.59073
1209	-5.75183
1210	-5.62111
1211	-5.41098
1212	-5.51603
1213	-5.30732
1214	-5.66502
1215	-5.62111
1216	-5.70708
1217	-5.8829
1218	-5.76488
1219	-5.77348
1220	-5.8596
1221	-5.73862
1222	-5.90191
1223	-6.07446
1224	-6.26441
1225	-6.22702
1226	-6.4677
1227	-5.68861
1228	-5.58039
1229	-5.86352
1230	-5.66502
1231	-5.66502
1232	-5.72971
1233	-5.12841
1234	-5.45315
1235	-5.12841
1236	-5.47647
1237	-5.354
1238	-5.66978
1239	-5.78201
1240	-6.04225
1241	-5.90191
1242	-5.9533
1243	-5.78201
1244	-5.47069
1245	-5.7562
1246	-5.94972
1247	-5.83976
1248	-5.54873
1249	-5.72072
1250	-5.29358
1251	-5.5594
1252	-5.66024
1253	-6.01907
1254	-4.22227
1255	-5.62609
1256	-5.83574
1257	-5.88673
1258	-6.10873
1259	-6.08077
1260	-5.98152
1261	-5.9919
1262	-5.84376
1263	-5.78201
1264	-5.97103
1265	-5.83574
1266	-5.90567
1267	-5.94251
1268	-5.74304
1269	-6.1389
1270	-5.85566
1271	-6.11179
1272	-5.98152
1273	-5.96751
1274	-5.9533
1275	-5.82766
1276	-6.02907
1277	-6.04551
1278	-5.73862
1279	-5.9533
1280	-6.08705
1281	-5.59073
1282	-5.57518
1283	-5.98845
1284	-5.66024
1285	-5.59586
1286	-5.63596
1287	-5.56995
1288	-5.63596
1289	-5.56995
1290	-5.67924
1291	-5.66978
1292	-6.00217
1293	-5.67924
1294	-5.72971
1295	-5.76055
1296	-5.73862
1297	-5.71165
1298	-5.81541
1299	-5.74304
1300	-5.74745
1301	-5.47069
1302	-5.44128
1303	-5.84376
1304	-5.62111
1305	-5.78201
1306	-5.92794
1307	-6.04877
1308	-5.76488
1309	-5.81951
1310	-6.00897
1311	-5.60096
1312	-5.88673
1313	-5.8829
1314	-5.85566
1315	-5.51603
1316	-5.8113
1317	-5.72522
1318	-5.37972
1319	-5.70708
1320	-6.07762
1321	-3.06114
1322	-5.75183
1323	-5.69326
1324	-5.74304
1325	-5.45903
1326	-5.61109
1327	-5.89814
1328	-5.95687
1329	-5.84774
1330	-5.33426
1331	-5.17623
1332	-4.82565
1333	-5.91315
1334	-5.82766
1335	-5.86352
1336	-5.76055
1337	-5.93525
1338	-5.72971
1339	-5.79046
1340	-5.87132
1341	-5.97804
1342	-3.51897
1343	-6.16529
1344	-5.78201
1345	-5.85566
1346	-5.76919
1347	-5.60604
1348	-6.00558
1349	-5.74745
1350	-6.02907
1351	-5.8596
1352	-5.86352
1353	-5.85171
1354	-5.92794
1355	-5.69789
1356	-5.60604
1357	-5.63104
1358	-5.94251
1359	-5.84376
1360	-6.04551
1361	-5.84376
1362	-5.89814
1363	-5.76919
1364	-5.76488
1365	-5.64574
1366	-5.69326
1367	-5.69326
1368	-5.92426
1369	-5.71165
1370	-5.66502
1371	-5.68393
1372	-5.66024
1373	-5.90191
1374	-5.58557
1375	-5.52705
1376	-5.78201
1377	-5.90567
1378	-5.71165
1379	-5.94612
1380	-5.79885
1381	-5.97103
1382	-5.82766
1383	-5.82766
1384	-5.67452
1385	-5.68393
1386	-5.72971
1387	-5.91315
1388	-5.81541
1389	-5.79885
1390	-5.79467
1391	-5.61109
1392	-5.66978
1393	-5.68393
1394	-5.74304
1395	-5.8113
1396	-5.70708
1397	-5.92426
1398	-6.00217
1399	-5.69789
1400	-5.94612
1401	-5.72971
1402	-5.51047
1403	-5.79467
1404	-5.77348
1405	-5.73862
1406	-5.52155
1407	-5.1526
1408	-3.51897
1409	-5.2144
1410	-5.62609
1411	-5.67924
1412	-5.80717
1413	-5.53251
1414	-5.354
1415	-5.66502
1416	-5.45315
1417	-5.33426
1418	-5.36694
1419	-5.47647
1420	-5.48222
1421	-5.48222
1422	-5.68861
1423	-5.6506
1424	-5.67452
1425	-5.72971
1426	-5.7562
1427	-5.66024
1428	-5.25836
1429	-5.37972
1430	-5.72971
1431	-5.39234
1432	-5.22186
1433	-5.44723
1434	-5.49362
1435	-5.17623
1436	-4.92045
1437	-5.03432
1438	-5.06087
1439	-4.64443
1440	-3.66444
1441	0.246224
1442	3.67449
1443	3.39018
1444	4.72582
1445	-5.66024
1446	-5.63596
1447	-1.79365
1448	1.82327
1449	3.2583
1450	3.10022
1451	2.79817
1452	3.30067
1453	1.4856
1454	-0.607646
1455	0.976996
1456	-2.6639
1457	-4.39664
1458	-5.91315
1459	-5.72072
1460	-5.83574
1461	-5.96043
1462	-5.81951
1463	-5.75183
1464	-5.63104
1465	-5.71619
1466	-5.87132
1467	-5.65543
1468	-5.57518
1469	-5.89435
1470	-5.66978
1471	-5.56469
1472	-5.59586
1473	-5.52155
1474	-5.45903
1475	-5.16841
1476	-5.37972
1477	-5.49362
1478	-5.24392
1479	-5.38605
1480	-5.84774
1481	-5.41711
1482	-5.72522
1483	-5.67924
1484	-5.39234
1485	-5.67924
1486	-5.31413
1487	-5.48222
1488	-1.40118
1489	-5.72072
1490	0.050855
1491	-5.68861
1492	-5.59586
1493	-5.5594
1494	-5.79046
1495	-5.91315
1496	-5.87905
1497	-5.79885
1498	-5.96043
1499	-5.78201
1500	-6.00217
1501	-5.73862
1502	-5.89814
1503	-5.6506
1504	-5.64087
1505	-5.74745
1506	-5.77775
1507	-5.59586
1508	-5.77348
1509	-5.6506
1510	-5.49927
1511	-5.72072
1512	-5.76919
1513	-5.82359
1514	-5.91315
1515	-5.83574
1516	-6.0681
1517	-5.78201
1518	-5.22186
1519	-5.12841
1520	-5.80302
1521	-5.76055
1522	-5.96398
1523	-5.76488
1524	-5.8829
1525	-5.8113
1526	-5.9316
1527	-5.89435
1528	-5.8113
1529	-5.75183
1530	-5.79467
1531	-5.56995
1532	-5.5594
1533	-5.65543
1534	-5.62111
1535	-5.83574
1536	-5.76055
1537	-5.55408
1538	-5.86352
1539	-5.78201
1540	-5.43529
1541	-5.76055
1542	-5.68861
1543	-0.401857
1544	-0.540784
1545	-5.58557
1546	-5.41098
1547	-5.49927
1548	-0.443693
1549	-5.32088
1550	-5.13654
1551	-5.07819
1552	-4.79194
1553	-5.66024
1554	-5.60604
1555	-5.51047
1556	-5.63596
1557	-5.4048
1558	-5.46488
1559	-5.62111
1560	-5.71619
1561	-5.56995
1562	-5.54873
1563	-5.55408
1564	-5.2655
1565	-5.06957
1566	-5.12021
1567	-5.75183
1568	-5.45315
1569	-5.36049
1570	-5.45903
1571	-6.19382
1572	-5.58557
1573	-5.58039
1574	-5.44723
1575	-5.2655
1576	-5.354
1577	-5.46488
1578	-5.67924
1579	-5.2144
1580	-5.20688
1581	-5.39859
1582	-5.32088
1583	-5.45315
1584	-5.28663
1585	-5.53795
1586	-5.59586
1587	-5.45903
1588	-5.81541
1589	-5.51047
1590	-5.67924
1591	-5.78625
1592	-5.41711
1593	-5.79046
1594	-5.84376
1595	-5.87905
1596	-5.80717
1597	-5.72072
1598	-6.26703
1599	-5.66978
1600	-5.72072
1601	-5.55408
1602	-5.81951
1603	-5.37972
1604	-5.49362
1605	-5.52155
1606	-5.71165
1607	-5.8829
1608	-5.48794
1609	-5.54335
1610	-5.61611
1611	-5.6506
1612	-5.38605
1613	-5.32759
1614	-5.31413
1615	-5.53795
1616	-5.50489
1617	-5.59586
1618	-5.59586
1619	-5.7025
1620	-5.70708
1621	-5.73862
1622	-5.59586
1623	-5.66978
1624	-5.66502
1625	-5.46488
1626	-5.60604
1627	-5.42927
1628	-5.70708
1629	-5.60604
1630	-5.6506
1631	-5.72522
1632	-5.67924
1633	-5.61611
1634	-5.83976
1635	-5.7562
1636	-5.61611
1637	-5.78625
1638	-5.75183
1639	-5.83574
1640	-5.91315
1641	-5.80717
1642	-5.73862
1643	-5.81951
1644	-5.83574
1645	-6.24856
1646	-5.20688
1647	-5.49927
1648	-5.60096
1649	-5.36694
1650	-5.48794
1651	-5.53251
1652	-5.66978
1653	-5.4048
1654	-5.68393
1655	-5.62111
1656	-5.31413
1657	-5.36049
1658	-5.41711
1659	-5.50489
1660	-5.81951
1661	-5.5594
1662	-5.49927
1663	-5.52705
1664	-5.57518
1665	-5.43529
1666	-5.27964
1667	-5.41711
1668	-5.08674
1669	-4.97901
1670	-5.20688
1671	-4.93045
1672	-5.67924
1673	-5.37972
1674	-5.64574
1675	-5.49927
1676	-5.23662
1677	-5.28663
1678	-5.41711
1679	-5.51603
1680	-5.52155
1681	-5.33426
1682	-5.30047
1683	-5.38605
1684	-5.69789
1685	-5.29358
1686	-5.62111
1687	-5.41098
1688	-5.2144
1689	-5.29358
1690	-5.59073
1691	-5.68393
1692	-5.56995
1693	-5.59586
1694	-5.59073
1695	-5.63104
1696	-5.60604
1697	-5.38605
1698	-5.29358
1699	-5.33426
1700	-5.51603
1701	-5.41098
1702	-5.71619
1703	-5.51047
1704	-5.69789
1705	-5.38605
1706	-5.32088
1707	-5.56469
1708	-5.04325
1709	-5.47647
1710	-5.52155
1711	-5.57518
1712	-5.16054
1713	-5.31413
1714	-5.01622
1715	-4.85826
1716	-5.1526
1717	-5.25836
1718	-4.95016
1719	-5.07819
1720	-5.06957
1721	-5.08674
1722	-5.1993
1723	-5.02531
1724	-5.01622
1725	-1.50413
1726	0.222324
1727	3.06523
1728	-3.94233
1729	-4.8689
1730	-5.00705
1731	-5.58039
1732	-5.43529
1733	-5.27964
1734	-4.76881
1735	-5.36049
1736	-5.34088
1737	-5.46488
1738	-5.64574
1739	-5.52155
1740	-4.98844
1741	-5.18398
1742	-5.1446
1743	-5.36694
1744	-5.1993
1745	-5.37335
1746	-5.55408
1747	-5.64574
1748	-5.67924
1749	-5.51603
1750	-5.4048
1751	-5.52705
1752	-5.01622
1753	-5.63596
1754	-5.60096
1755	-5.66978
1756	-5.54873
1757	-5.6506
1758	-5.73862
1759	-5.47647
1760	-5.64574
1761	-5.41711
1762	-5.54335
1763	-5.2655
1764	-5.68393
1765	-5.34746
1766	-5.68861
1767	-5.63104
1768	-5.78201
1769	-5.58039
1770	-5.66978
1771	-5.73862
1772	-5.56995
1773	-5.44128
1774	-5.73862
1775	-5.70708
1776	-5.51047
1777	-5.72072
1778	-5.62111
1779	-5.8596
1780	-5.16054
1781	-5.5594
1782	-5.42927
1783	-0.0921753
1784	-1.99451
1785	-5.03432
1786	-5.29358
1787	-5.25117
1788	-4.67058
1789	-5.62609
1790	-5.52155
1791	-5.68393
1792	-5.33426
1793	-5.7025
1794	-5.63596
1795	-5.41711
1796	-5.62609
1797	-5.73417
1798	-5.56469
1799	-5.60096
1800	-5.34088
1801	-5.72522
1802	-5.64574
1803	-5.03432
1804	-5.43529
1805	-5.41711
1806	-5.45315
1807	-5.38605
1808	-5.2655
1809	-5.47069
1810	-5.44723
1811	-5.49927
1812	-5.67452
1813	-5.57518
1814	-5.54335
1815	-5.57518
1816	-5.78201
1817	-5.69789
1818	-5.89435
1819	-5.71165
1820	-5.76055
1821	-5.80717
1822	-5.92426
1823	-5.85171
1824	-5.89435
1825	-5.68861
1826	-5.96043
1827	-5.91687
1828	-5.87519
1829	-5.51603
1830	-5.77775
1831	-5.62609
1832	-5.42927
1833	-5.72522
1834	-5.81951
1835	-5.52705
1836	-5.77348
1837	-5.76488
1838	-5.84376
1839	-4.33679
1840	-5.68393
1841	-5.72072
1842	-5.45903
1843	-5.63596
1844	-5.87132
1845	-5.64574
1846	-5.80302
1847	-5.72971
1848	-5.83171
1849	-5.51603
1850	-5.71165
1851	-5.59073
1852	-5.49362
1853	-5.36694
1854	-5.45903
1855	-5.43529
1856	-5.61109
1857	-5.69789
1858	-5.6506
1859	-5.78201
1860	-5.66502
1861	-5.64087
1862	-5.57518
1863	-5.49362
1864	-5.47069
1865	-5.77775
1866	-5.71619
1867	-5.76055
1868	-5.69326
1869	-5.96398
1870	-5.8829
1871	-5.76919
1872	-5.80302
1873	-5.73417
1874	-5.71619
1875	-5.79046
1876	-5.71165
1877	-5.44128
1878	-5.46488
1879	-5.41711
1880	-4.67058
1881	-5.1446
1882	-5.77348
1883	-5.69789
1884	-5.73417
1885	-5.78201
1886	-5.66502
1887	-5.91687
1888	-5.76055
1889	-5.86352
1890	-5.60096
1891	-5.93525
1892	-5.80302
1893	-5.73862
1894	-5.72971
1895	-5.85171
1896	-5.59586
1897	-5.59073
1898	-5.61109
1899	-5.59586
1900	-5.58039
1901	-5.85171
1902	-6.03238
1903	-5.74745
1904	-5.78201
1905	-5.90567
1906	-5.79885
1907	-6.0681
1908	-5.90942
1909	-6.02907
1910	-6.02241
1911	-5.72971
1912	-5.99534
1913	-5.9533
1914	-6.0617
1915	-5.92057
1916	-5.94251
1917	-5.92057
1918	-5.98499
1919	-5.83976
1920	-6.05202
1921	-5.79467
1922	-5.78201
1923	-5.84774
1924	-5.74745
1925	-5.77775
1926	-5.74745
1927	-5.53251
1928	-5.68393
1929	-5.73417
1930	-5.49927
1931	-5.69789
1932	-5.72971
1933	-5.77348
1934	-5.91687
1935	-5.9316
1936	-5.79046
1937	-5.77775
1938	-5.86743
1939	-5.79885
1940	-5.75183
1941	-5.74745
1942	-5.82359
1943	-5.58039
1944	-5.63104
1945	-5.71619
1946	-5.66978
1947	-5.56469
1948	-5.76488
1949	-5.56995
1950	-5.65543
1951	-5.58557
1952	-5.56995
1953	-5.72072
1954	-5.64087
1955	-5.62609
1956	-5.66024
1957	-5.34088
1958	-5.56995
1959	-5.02531
1960	-4.97901
1961	-4.96948
1962	-5.08674
1963	-4.91035
1964	-5.2655
1965	-5.39859
1966	-5.25836
1967	-5.12841
1968	-5.22186
1969	-5.43529
1970	-5.22927
1971	-5.16054
1972	-5.19167
1973	-5.30732
1974	-5.03432
1975	-5.22186
1976	-5.1446
1977	-4.8689
1978	-5.08674
1979	-5.0521
1980	-4.91035
1981	-5.04325
1982	-5.01622
1983	-4.76881
1984	-4.99779
1985	-4.88984
1986	-5.24392
1987	-5.08674
1988	-5.06087
1989	-5.17623
1990	-5.30047
1991	-4.93045
1992	-5.4048
1993	-5.07819
1994	-4.85826
1995	-5.12021
1996	-5.48222
1997	-4.93045
1998	-5.29358
1999	-5.45315
[truncated: 194 more rows]

## Sheet: Fig5B-D
Deletion_Position	Enrich2_Score	Deletion_Length	Relative_Enrichment
1	-1.21945	1AAdel
1	-0.885289	2AAdel
1	-0.0106295	3AAdel
2	-0.885289	1AAdel
2	-0.585387	2AAdel
2	-1.2867	3AAdel
3	-1.2019	1AAdel
3	-0.774063	2AAdel
3	-1.7372	3AAdel
4	-1.36986	1AAdel
4	-0.6489	2AAdel
4	NA	3AAdel
5	-1.30283	1AAdel
5	-0.932729	2AAdel
5	-0.843961	3AAdel
6	-1.04233	1AAdel
6	-1.25364	2AAdel
6	-0.940421	3AAdel
7	-1.15355	1AAdel
7	-1.2921	2AAdel
7	-0.843961	3AAdel
8	-1.2019	1AAdel
8	-0.835486	2AAdel
8	-1.04922	3AAdel
9	-1.33433	1AAdel
9	-0.917164	2AAdel
9	-1.23669	3AAdel
10	-1.51363	1AAdel
10	-1.66932	2AAdel
10	-1.25364	3AAdel
11	-1.66932	1AAdel
11	NA	2AAdel
11	-1.06288	3AAdel
12	0.408861	1AAdel
12	-0.6489	2AAdel
12	-1.2921	3AAdel
13	-1.41853	1AAdel
13	-1.20778	2AAdel
13	-1.30283	3AAdel
14	-1.59251	1AAdel
14	-0.948055	2AAdel
14	-1.4604	3AAdel
15	-1.34461	1AAdel
15	-1.54342	2AAdel
15	-1.08301	3AAdel
16	-1.52223	1AAdel
16	NA	2AAdel
16	-1.39449	3AAdel
17	-1.49179	1AAdel
17	-1.75093	2AAdel
17	-1.41377	3AAdel
18	-1.25364	1AAdel
18	-1.35479	2AAdel
18	-1.28126	3AAdel
19	-1.5093	1AAdel
19	-1.04922	2AAdel
19	-1.25364	3AAdel
20	-1.42327	1AAdel
20	-1.02135	2AAdel
20	-1.43268	3AAdel
21	-1.58449	1AAdel
21	-1.14109	2AAdel
21	-1.31344	3AAdel
22	-1.53922	1AAdel
22	-1.10924	2AAdel
22	-1.37979	3AAdel
23	-1.6278	1AAdel
23	-0.978019	2AAdel
23	-1.2019	3AAdel
24	-1.41853	1AAdel
24	-1.2921	2AAdel
24	-1.56005	3AAdel
25	-1.35479	1AAdel
25	-1.29748	2AAdel
25	-1.31344	3AAdel
26	-1.46947	1AAdel
26	-1.01426	2AAdel
26	-1.19003	3AAdel
27	-1.2703	1AAdel
27	-1.06288	2AAdel
27	-0.792001	3AAdel
28	-0.843961	1AAdel
28	-0.917164	2AAdel
28	-1.34461	3AAdel
29	-1.60441	1AAdel
29	-1.3187	2AAdel
29	-1.23097	3AAdel
30	-1.37484	1AAdel
30	-1.23097	2AAdel
30	-1.24802	3AAdel
31	-1.38471	1AAdel
31	-0.893354	2AAdel
31	-1.24802	3AAdel
32	-1.48292	1AAdel
32	-0.970612	2AAdel
32	-1.6278	3AAdel
33	-1.94257	1AAdel
33	-1.58449	2AAdel
33	-1.2867	3AAdel
34	-1.78772	1AAdel
34	-1.71626	2AAdel
34	-1.78443	3AAdel
35	-1.69126	1AAdel
35	-1.34461	2AAdel
35	-1.31344	3AAdel
36	-1.81045	1AAdel
36	-1.2703	2AAdel
36	-1.4962	3AAdel
37	-1.58851	1AAdel
37	-1.42799	2AAdel
37	-1.684	3AAdel
38	4.51509	1AAdel
38	-1.09621	2AAdel
38	-1.56416	3AAdel
39	-1.45125	1AAdel
39	-1.58851	2AAdel
39	-1.50058	3AAdel
40	-1.96483	1AAdel
40	-1.60441	2AAdel
40	-1.39449	3AAdel
41	-1.47846	1AAdel
41	-1.40418	2AAdel
41	-1.59649	3AAdel
42	-1.82637	1AAdel
42	-0.826939	2AAdel
42	-1.68764	3AAdel
43	-1.92841	1AAdel
43	-1.34461	2AAdel
43	-1.36986	3AAdel
44	-1.684	1AAdel
44	-1.4962	2AAdel
44	-1.34971	3AAdel
45	-1.84825	1AAdel
45	-1.47846	2AAdel
45	-1.35479	3AAdel
46	-1.37979	1AAdel
46	-1.51794	2AAdel
46	-1.57234	3AAdel
47	-1.63165	1AAdel
47	-1.74409	2AAdel
47	-1.25922	3AAdel
48	-2.03648	1AAdel
48	-1.49179	2AAdel
48	-1.74065	3AAdel
49	-1.7611	1AAdel
49	-1.44201	2AAdel
49	-1.684	3AAdel
50	-1.75772	1AAdel
50	-1.25364	2AAdel
50	-1.65442	3AAdel
51	-1.63548	1AAdel
51	-1.61227	2AAdel
51	-0.14604	3AAdel
52	-1.52223	1AAdel
52	-1.43736	2AAdel
52	-1.48737	3AAdel
53	-1.76446	1AAdel
53	-1.40899	2AAdel
53	-1.60835	3AAdel
54	-1.86054	1AAdel
54	-1.2921	2AAdel
54	-1.46495	3AAdel
55	-1.67301	1AAdel
55	-1.35984	2AAdel
55	-1.50495	3AAdel
56	-1.7611	1AAdel
56	-1.46495	2AAdel
56	-1.77782	3AAdel
57	-1.62394	1AAdel
57	-1.68764	2AAdel
57	-1.60835	3AAdel
58	-1.78772	1AAdel
58	-1.34971	2AAdel
58	-1.94257	3AAdel
59	-1.6278	1AAdel
59	-1.43736	2AAdel
59	-1.6619	3AAdel
60	-1.31344	1AAdel
60	-1.42799	2AAdel
60	-1.50058	3AAdel
61	-1.81045	1AAdel
61	-1.52223	2AAdel
61	-1.67301	3AAdel
62	-1.63548	1AAdel
62	-1.2921	2AAdel
62	-1.85133	3AAdel
63	3.75495	1AAdel
63	-1.32914	2AAdel
63	-1.71273	3AAdel
64	-1.7745	1AAdel
64	-1.23669	2AAdel
64	-1.74751	3AAdel
65	-1.56005	1AAdel
65	-1.34971	2AAdel
65	-1.6431	3AAdel
66	-1.54342	1AAdel
66	-1.66562	2AAdel
66	-1.53076	3AAdel
67	-1.80723	1AAdel
67	-1.08301	2AAdel
67	NA	3AAdel
68	-1.40418	1AAdel
68	-1.62007	2AAdel
68	-1.43268	3AAdel
69	-0.411193	1AAdel
69	-1.40899	2AAdel
69	-1.45583	3AAdel
70	-1.83581	1AAdel
70	-1.02839	2AAdel
70	-1.56416	3AAdel
71	-1.67669	1AAdel
71	-0.970612	2AAdel
71	-1.75093	3AAdel
72	3.92373	1AAdel
72	-1.19598	2AAdel
72	-1.65817	3AAdel
73	-1.79752	1AAdel
73	-1.38471	2AAdel
73	-1.74065	3AAdel
74	-1.76446	1AAdel
74	-1.70918	2AAdel
74	-1.55592	3AAdel
75	-1.7611	1AAdel
75	-1.31344	2AAdel
75	-1.73374	3AAdel
76	-1.69847	1AAdel
76	-1.30283	2AAdel
76	-1.45125	3AAdel
77	-1.66932	1AAdel
77	-1.35479	2AAdel
77	-1.61227	3AAdel
78	-1.6619	1AAdel
78	-1.97577	2AAdel
78	-1.71626	3AAdel
79	-1.58449	1AAdel
79	-1.45125	2AAdel
79	-2.05172	3AAdel
80	-1.63548	1AAdel
80	-1.32394	2AAdel
80	-1.56416	3AAdel
81	-1.81685	1AAdel
81	-1.34971	2AAdel
81	-1.95376	3AAdel
82	-1.71273	1AAdel
82	-1.46947	2AAdel
82	-1.58046	3AAdel
83	-1.66932	1AAdel
83	-1.37979	2AAdel
83	-1.5476	3AAdel
84	-1.46495	1AAdel
84	-1.21363	2AAdel
84	-1.69126	3AAdel
85	-1.48292	1AAdel
85	-1.55592	2AAdel
85	-1.08301	3AAdel
86	-1.66562	1AAdel
86	-1.40418	2AAdel
86	-1.60835	3AAdel
87	-1.5476	1AAdel
87	-1.5093	2AAdel
87	-1.42799	3AAdel
88	-1.77116	1AAdel
88	-1.00711	2AAdel
88	-1.5093	3AAdel
89	4.72382	1AAdel
89	-1.02135	2AAdel
89	-1.35984	3AAdel
90	-1.43268	1AAdel
90	-1.45583	2AAdel
90	-1.2921	3AAdel
91	-1.37484	1AAdel
91	-1.07634	2AAdel
91	-1.48737	3AAdel
92	-1.63548	1AAdel
92	-1.16586	2AAdel
92	-1.78772	3AAdel
93	-1.6431	1AAdel
93	-1.56005	2AAdel
93	-1.72329	3AAdel
94	-1.70562	1AAdel
94	-1.2703	2AAdel
94	-1.9341	3AAdel
95	-1.55592	1AAdel
95	-1.17196	2AAdel
95	-1.61227	3AAdel
96	-1.71978	1AAdel
96	-1.50058	2AAdel
96	-1.49179	3AAdel
97	-1.5265	1AAdel
97	-1.74751	2AAdel
97	-1.46947	3AAdel
98	-1.65442	1AAdel
98	-1.5093	2AAdel
98	-1.37484	3AAdel
99	-1.42327	1AAdel
99	-1.96207	2AAdel
99	-1.24802	3AAdel
100	-1.33433	1AAdel
100	-1.684	2AAdel
100	-1.17802	3AAdel
101	-1.5093	1AAdel
101	-1.32914	2AAdel
101	-1.16586	3AAdel
102	-1.56005	1AAdel
102	-1.44201	2AAdel
102	-1.36486	3AAdel
103	-1.80077	1AAdel
103	-1.39935	2AAdel
103	-1.50495	3AAdel
104	-1.69847	1AAdel
104	-1.62394	2AAdel
104	-0.985372	3AAdel
105	-1.38471	1AAdel
105	-1.66562	2AAdel
105	-1.09621	3AAdel
106	-1.42327	1AAdel
106	-1.48737	2AAdel
106	-1.81685	3AAdel
107	-1.31344	1AAdel
107	-1.37484	2AAdel
107	-1.31344	3AAdel
108	-1.6393	1AAdel
108	-1.50058	2AAdel
108	-1.5476	3AAdel
109	-1.80077	1AAdel
109	-1.95654	2AAdel
109	-0.978019	3AAdel
110	-1.39449	1AAdel
110	-1.60835	2AAdel
110	-1.40418	3AAdel
111	3.6567	1AAdel
111	-1.32914	2AAdel
111	-1.35984	3AAdel
112	-1.81685	1AAdel
112	-1.55592	2AAdel
112	-1.44664	3AAdel
113	-1.31344	1AAdel
113	NA	2AAdel
113	-1.12847	3AAdel
114	-1.39935	1AAdel
114	-1.80401	2AAdel
114	-0.970612	3AAdel
115	-1.32914	1AAdel
115	-1.44201	2AAdel
115	-1.39935	3AAdel
116	-1.56416	1AAdel
116	-1.32914	2AAdel
116	-1.42327	3AAdel
117	-1.55177	1AAdel
117	-1.45583	2AAdel
117	-1.35984	3AAdel
118	-1.68035	1AAdel
118	-1.43268	2AAdel
118	-1.4604	3AAdel
119	-1.72679	1AAdel
119	-1.57641	2AAdel
119	-1.17196	3AAdel
120	-1.63165	1AAdel
120	-1.6431	2AAdel
120	-1.6619	3AAdel
121	-1.80723	1AAdel
121	-1.50495	2AAdel
121	-1.31344	3AAdel
122	-1.67669	1AAdel
122	-1.74065	2AAdel
122	-1.65817	3AAdel
123	-1.62007	1AAdel
123	-1.50495	2AAdel
123	-1.68764	3AAdel
124	-1.5093	1AAdel
124	-1.29748	2AAdel
124	-1.32394	3AAdel
125	-1.63165	1AAdel
125	-1.38962	2AAdel
125	-1.06963	3AAdel
126	-1.80723	1AAdel
126	-1.60835	2AAdel
126	-1.10924	3AAdel
127	-1.31344	1AAdel
127	-1.44201	2AAdel
127	-1.57234	3AAdel
128	-1.6278	1AAdel
128	-1.4604	2AAdel
128	-1.30283	3AAdel
129	-1.37979	1AAdel
129	-1.48292	2AAdel
129	-1.56416	3AAdel
130	-1.68764	1AAdel
130	-1.46947	2AAdel
130	-2.02876	3AAdel
131	-1.65066	1AAdel
131	-1.33433	2AAdel
131	-1.32394	3AAdel
132	-1.79752	1AAdel
132	-1.26478	2AAdel
132	-1.25922	3AAdel
133	-1.71273	1AAdel
133	-1.51363	2AAdel
133	-1.40418	3AAdel
134	-1.7372	1AAdel
134	-1.34971	2AAdel
134	-1.16586	3AAdel
135	-1.39935	1AAdel
135	-1.42799	2AAdel
135	-1.21945	3AAdel
136	-1.68035	1AAdel
136	-1.38471	2AAdel
136	-1.59251	3AAdel
137	-1.47397	1AAdel
137	-1.41853	2AAdel
137	-1.2703	3AAdel
138	-1.56416	1AAdel
138	-1.24802	2AAdel
138	-1.4604	3AAdel
139	-1.2703	1AAdel
139	-1.66562	2AAdel
139	-1.63548	3AAdel
140	-1.61227	1AAdel
140	-1.57641	2AAdel
140	0.104709	3AAdel
141	-1.73027	1AAdel
141	-1.62394	2AAdel
141	-1.33948	3AAdel
142	-1.60441	1AAdel
142	-1.6431	2AAdel
142	-1.26478	3AAdel
143	-1.50058	1AAdel
143	-1.50058	2AAdel
143	-1.70918	3AAdel
144	-1.48292	1AAdel
144	-1.6431	2AAdel
144	-1.42799	3AAdel
145	-1.89652	1AAdel
145	-1.82003	2AAdel
145	-1.88168	3AAdel
146	-1.87869	1AAdel
146	-1.68035	2AAdel
146	-1.94538	3AAdel
147	-2.08398	1AAdel
147	-1.6393	2AAdel
147	-1.66932	3AAdel
148	-1.82003	1AAdel
148	-1.77782	2AAdel
148	-1.90532	3AAdel
149	-1.99731	1AAdel
149	-1.76782	2AAdel
149	-1.66562	3AAdel
150	-1.76782	1AAdel
150	-1.48737	2AAdel
150	-1.91114	3AAdel
151	-1.69126	1AAdel
151	-1.70918	2AAdel
151	-1.6393	3AAdel
152	-1.82637	1AAdel
152	-1.7372	2AAdel
152	-1.95376	3AAdel
153	-1.91981	1AAdel
153	-1.91693	2AAdel
153	-1.79427	3AAdel
154	-1.89061	1AAdel
154	-1.53922	2AAdel
154	-0.0360921	3AAdel
155	0.774809	1AAdel
155	-1.71273	2AAdel
155	-1.74065	3AAdel
156	-1.84515	1AAdel
156	-1.66932	2AAdel
156	-1.93976	3AAdel
157	1.56808	1AAdel
157	-1.89357	2AAdel
157	-1.96207	3AAdel
158	-1.77116	1AAdel
158	-1.87569	2AAdel
158	-1.92841	3AAdel
159	-2.01316	1AAdel
159	-1.78443	2AAdel
159	-1.6278	3AAdel
160	-1.86358	1AAdel
160	-1.72329	2AAdel
160	-1.91114	3AAdel
161	-1.93693	1AAdel
161	-1.74751	2AAdel
161	-1.57641	3AAdel
162	-1.90532	1AAdel
162	-1.83893	2AAdel
162	-0.421694	3AAdel
163	-1.77782	1AAdel
163	-1.66932	2AAdel
163	-1.71273	3AAdel
164	-1.9812	1AAdel
164	-1.66562	2AAdel
164	-2.0079	3AAdel
165	-2.03903	1AAdel
165	-1.76782	2AAdel
165	-1.7611	3AAdel
166	-1.69847	1AAdel
166	-1.82003	2AAdel
166	-1.47397	3AAdel
167	-1.88765	1AAdel
167	-1.60046	2AAdel
167	-1.6431	3AAdel
168	-1.72329	1AAdel
168	-1.6393	2AAdel
168	-1.69487	3AAdel
169	-1.88168	1AAdel
169	-1.6393	2AAdel
169	-1.55177	3AAdel
170	-1.84205	1AAdel
170	-1.57234	2AAdel
170	-1.66932	3AAdel
171	-1.77782	1AAdel
171	-1.70562	2AAdel
171	-1.70205	3AAdel
172	-2.0079	1AAdel
172	-1.535	2AAdel
172	-1.71626	3AAdel
173	-1.89357	1AAdel
173	-1.6619	2AAdel
173	-1.5093	3AAdel
174	-1.88765	1AAdel
174	-1.85133	2AAdel
174	-1.7611	3AAdel
175	-1.73374	1AAdel
175	-1.4962	2AAdel
175	-1.684	3AAdel
176	-1.74751	1AAdel
176	-1.70562	2AAdel
176	-1.56005	3AAdel
177	-1.60835	1AAdel
177	-1.57641	2AAdel
177	-1.70918	3AAdel
178	-1.57641	1AAdel
178	-1.65817	2AAdel
178	-1.89946	3AAdel
179	-1.9341	1AAdel
179	-1.90532	2AAdel
179	-1.7611	3AAdel
180	-1.72329	1AAdel
180	-1.72329	2AAdel
180	-1.70205	3AAdel
181	-1.81365	1AAdel
181	-1.73027	2AAdel
181	-1.62394	3AAdel
182	-1.78772	1AAdel
182	-1.7372	2AAdel
182	-1.80077	3AAdel
183	-1.67669	1AAdel
183	-1.74751	2AAdel
183	-1.69847	3AAdel
184	-1.94538	1AAdel
184	-1.72329	2AAdel
184	-1.74065	3AAdel
185	-1.92841	1AAdel
185	-1.48737	2AAdel
185	-1.78772	3AAdel
186	-1.70205	1AAdel
186	-1.59251	2AAdel
186	-1.51363	3AAdel
187	-1.83893	1AAdel
187	-1.95654	2AAdel
187	-1.46495	3AAdel
188	-1.81045	1AAdel
188	-1.67301	2AAdel
188	-1.6393	3AAdel
189	-1.88467	1AAdel
189	-1.5476	2AAdel
189	-1.69847	3AAdel
190	-1.75093	1AAdel
190	-1.80723	2AAdel
190	-1.62394	3AAdel
191	-1.88765	1AAdel
191	-1.57234	2AAdel
191	-1.65817	3AAdel
192	-1.94257	1AAdel
192	-1.70205	2AAdel
192	-1.89357	3AAdel
193	-1.59649	1AAdel
193	-1.56005	2AAdel
193	-1.58851	3AAdel
194	-1.72329	1AAdel
194	-1.75093	2AAdel
194	-1.45583	3AAdel
195	-1.63165	1AAdel
195	-1.6278	2AAdel
195	-1.69487	3AAdel
196	-1.99997	1AAdel
196	-1.6278	2AAdel
196	-1.73374	3AAdel
197	-1.65442	1AAdel
197	-1.74065	2AAdel
197	-1.47846	3AAdel
198	-1.80077	1AAdel
198	-1.6619	2AAdel
198	-1.70562	3AAdel
199	-1.78113	1AAdel
199	-1.81045	2AAdel
199	-1.51363	3AAdel
200	-1.84515	1AAdel
200	-1.65442	2AAdel
200	-1.2703	3AAdel
201	-1.68035	1AAdel
201	-1.6393	2AAdel
201	-1.78772	3AAdel
202	1.44611	1AAdel
202	-1.71978	2AAdel
202	-1.37979	3AAdel
203	-1.94538	1AAdel
203	-1.71273	2AAdel
203	-1.65066	3AAdel
204	-1.51363	1AAdel
204	-1.58449	2AAdel
204	-1.74409	3AAdel
205	-1.82003	1AAdel
205	-1.81685	2AAdel
205	-1.71273	3AAdel
206	-1.41853	1AAdel
206	-1.99464	2AAdel
206	-1.24237	3AAdel
207	-1.5265	1AAdel
207	-1.99997	2AAdel
207	-1.57234	3AAdel
208	-1.59251	1AAdel
208	NA	2AAdel
208	-1.80077	3AAdel
209	-1.70562	1AAdel
209	-2.14094	2AAdel
209	-1.93126	3AAdel
210	-1.82953	1AAdel
210	-1.79427	2AAdel
210	-1.40418	3AAdel
211	-1.69487	1AAdel
211	-1.4962	2AAdel
211	-1.23669	3AAdel
212	-1.88168	1AAdel
212	-1.6619	2AAdel
212	-1.55592	3AAdel
213	-1.35479	1AAdel
213	-1.57641	2AAdel
213	-1.62007	3AAdel
214	-1.64689	1AAdel
214	-1.75433	2AAdel
214	-1.7611	3AAdel
215	-1.73027	1AAdel
215	-1.7372	2AAdel
215	-1.2921	3AAdel
216	-1.684	1AAdel
216	-1.46947	2AAdel
216	-1.46495	3AAdel
217	-1.59251	1AAdel
217	-1.59251	2AAdel
217	-1.48737	3AAdel
218	-2.01839	1AAdel
218	-1.51794	2AAdel
218	-1.55177	3AAdel
219	-1.80077	1AAdel
219	-1.70918	2AAdel
219	-1.38962	3AAdel
220	-1.84205	1AAdel
220	-1.53076	2AAdel
220	-1.29748	3AAdel
221	-1.59251	1AAdel
221	-1.80723	2AAdel
221	-1.4604	3AAdel
222	-1.77116	1AAdel
222	-1.69847	2AAdel
222	-1.35479	3AAdel
223	-1.56005	1AAdel
223	-1.46947	2AAdel
223	-1.80077	3AAdel
224	-1.91114	1AAdel
224	-1.53922	2AAdel
224	-1.65442	3AAdel
225	-1.38471	1AAdel
225	-1.57234	2AAdel
225	-1.53076	3AAdel
226	-1.89946	1AAdel
226	-1.32394	2AAdel
226	-1.21363	3AAdel
227	-1.54342	1AAdel
227	-1.73027	2AAdel
227	-1.30815	3AAdel
228	-1.89946	1AAdel
228	-1.54342	2AAdel
228	-1.66562	3AAdel
229	-1.65817	1AAdel
229	-1.48737	2AAdel
229	-1.3187	3AAdel
230	-1.70918	1AAdel
230	-1.50058	2AAdel
230	-1.50058	3AAdel
231	-1.86965	1AAdel
231	-1.72329	2AAdel
231	-1.82953	3AAdel
232	-1.6278	1AAdel
232	-1.64689	2AAdel
232	-1.60046	3AAdel
233	-1.80723	1AAdel
233	-1.33948	2AAdel
233	-1.5265	3AAdel
234	-1.97577	1AAdel
234	-1.25364	2AAdel
234	-1.55592	3AAdel
235	-1.73027	1AAdel
235	-1.56005	2AAdel
235	-1.31344	3AAdel
236	-1.81365	1AAdel
236	-1.59251	2AAdel
236	-1.65817	3AAdel
237	-1.81365	1AAdel
237	-1.4604	2AAdel
237	-1.66562	3AAdel
238	-1.85748	1AAdel
238	-1.5476	2AAdel
238	-1.12847	3AAdel
239	-1.74409	1AAdel
239	-1.59649	2AAdel
239	-1.35479	3AAdel
240	-1.73027	1AAdel
240	-1.5265	2AAdel
240	-1.57641	3AAdel
241	-1.76446	1AAdel
241	-1.55177	2AAdel
241	-1.56416	3AAdel
242	-1.58046	1AAdel
242	-1.684	2AAdel
242	1.51491	3AAdel
243	-1.70205	1AAdel
243	-1.43736	2AAdel
243	-1.60046	3AAdel
244	3.14025	1AAdel
244	-1.48292	2AAdel
244	-1.55592	3AAdel
245	-1.46947	1AAdel
245	-0.14635	2AAdel
245	-1.37979	3AAdel
246	-1.57234	1AAdel
246	-1.81365	2AAdel
246	-1.54342	3AAdel
247	-1.89946	1AAdel
247	-1.55592	2AAdel
247	-1.60441	3AAdel
248	-1.67301	1AAdel
248	-1.67669	2AAdel
248	-1.77116	3AAdel
249	-1.66562	1AAdel
249	-1.2867	2AAdel
249	-1.52223	3AAdel
250	-1.78772	1AAdel
250	-1.52223	2AAdel
250	-1.48292	3AAdel
251	-1.89061	1AAdel
251	-1.61618	2AAdel
251	-1.61227	3AAdel
252	-1.70205	1AAdel
252	-1.86054	2AAdel
252	-1.45125	3AAdel
253	-1.61227	1AAdel
253	-1.66562	2AAdel
253	-1.56416	3AAdel
254	-1.58449	1AAdel
254	-1.34461	2AAdel
254	-1.43268	3AAdel
255	-1.48292	1AAdel
255	-1.70205	2AAdel
255	-1.66932	3AAdel
256	-1.89652	1AAdel
256	-1.2867	2AAdel
256	-1.33948	3AAdel
257	-1.69126	1AAdel
257	-1.37979	2AAdel
257	-0.985372	3AAdel
258	-1.7745	1AAdel
258	-1.77782	2AAdel
258	-1.62007	3AAdel
259	-1.71626	1AAdel
259	-1.535	2AAdel
259	-1.55592	3AAdel
260	-1.60835	1AAdel
260	-1.54342	2AAdel
260	-1.56416	3AAdel
261	-1.85133	1AAdel
261	-1.78113	2AAdel
261	-1.58046	3AAdel
262	-1.6619	1AAdel
262	-1.38471	2AAdel
262	-1.40418	3AAdel
263	-1.80401	1AAdel
263	-1.71978	2AAdel
263	-1.45125	3AAdel
264	-1.70205	1AAdel
264	-1.44664	2AAdel
264	-1.61227	3AAdel
265	-1.92555	1AAdel
265	-1.65817	2AAdel
265	-1.6278	3AAdel
266	-1.83581	1AAdel
266	-1.75772	2AAdel
266	-1.45125	3AAdel
267	-1.59649	1AAdel
267	-1.63548	2AAdel
267	-1.77782	3AAdel
268	-1.89061	1AAdel
268	-1.84515	2AAdel
268	-1.64689	3AAdel
269	-1.66562	1AAdel
269	-1.67669	2AAdel
269	-1.39935	3AAdel
270	-1.66932	1AAdel
270	-1.87869	2AAdel
270	-1.43736	3AAdel
271	-1.73374	1AAdel
271	-1.51363	2AAdel
271	-1.66562	3AAdel
272	-1.6619	1AAdel
272	-1.6431	2AAdel
272	-1.46495	3AAdel
273	-1.98928	1AAdel
273	-1.75772	2AAdel
273	-1.50495	3AAdel
274	-1.69487	1AAdel
274	-1.69126	2AAdel
274	-1.6431	3AAdel
275	-1.86965	1AAdel
275	-1.73374	2AAdel
275	-1.69487	3AAdel
276	-1.6278	1AAdel
276	-1.55177	2AAdel
276	-1.56005	3AAdel
277	-1.9812	1AAdel
277	-1.4604	2AAdel
277	-1.38471	3AAdel
278	-1.74065	1AAdel
278	-1.5093	2AAdel
278	-1.80077	3AAdel
279	-1.791	1AAdel
279	-1.56005	2AAdel
279	-1.00711	3AAdel
280	-1.44664	1AAdel
280	-1.50058	2AAdel
280	-1.48292	3AAdel
281	-1.43736	1AAdel
281	-1.5476	2AAdel
281	-1.33433	3AAdel
282	-1.56005	1AAdel
282	-1.4962	2AAdel
282	-1.56005	3AAdel
283	-1.41853	1AAdel
283	-1.48292	2AAdel
283	-1.30283	3AAdel
284	-1.68035	1AAdel
284	-1.79427	2AAdel
284	-1.38471	3AAdel
285	-1.76446	1AAdel
285	-1.69847	2AAdel
285	-1.55177	3AAdel
286	-1.85441	1AAdel
286	-1.68764	2AAdel
286	-1.2758	3AAdel
287	-1.86965	1AAdel
287	-1.37979	2AAdel
287	-1.20778	3AAdel
288	2.20106	1AAdel
288	-1.34461	2AAdel
288	-1.42327	3AAdel
289	-2.04413	1AAdel
289	-2.24388	2AAdel
289	-0.440296	3AAdel
290	-2.02099	1AAdel
290	-2.28466	2AAdel
290	-1.91404	3AAdel
291	-1.83893	1AAdel
291	-2.09128	2AAdel
291	-1.70205	3AAdel
292	-1.98928	1AAdel
292	-1.82637	2AAdel
292	-1.86054	3AAdel
293	-2.03903	1AAdel
293	-2.03391	2AAdel
293	-1.90532	3AAdel
294	-2.05424	1AAdel
294	-2.02359	2AAdel
294	-1.89357	3AAdel
295	-2.0717	1AAdel
295	-2.00526	2AAdel
295	-2.01316	3AAdel
296	-1.94538	1AAdel
296	-2.22072	2AAdel
296	-1.91693	3AAdel
297	-1.85441	1AAdel
297	-2.07909	2AAdel
297	-1.95376	3AAdel
298	-1.97849	1AAdel
298	-1.9341	2AAdel
298	-1.91404	3AAdel
299	-2.07909	1AAdel
299	-1.67301	2AAdel
299	-1.72329	3AAdel
300	-1.94257	1AAdel
300	-2.10093	2AAdel
300	-2.00526	3AAdel
301	-1.84825	1AAdel
301	-1.84515	2AAdel
301	-1.69126	3AAdel
302	-1.87569	1AAdel
302	-2.02099	2AAdel
302	-1.87569	3AAdel
303	-1.7745	1AAdel
303	-2.10811	2AAdel
303	-1.68035	3AAdel
304	-2.08154	1AAdel
304	NA	2AAdel
304	-1.48737	3AAdel
305	-1.75433	1AAdel
305	-0.715173	2AAdel
305	-1.49179	3AAdel
306	-1.75093	1AAdel
306	-1.98928	2AAdel
306	-1.83267	3AAdel
307	-1.86965	1AAdel
307	-1.82637	2AAdel
307	-1.88765	3AAdel
308	-1.80401	1AAdel
308	-1.83893	2AAdel
308	-1.9839	3AAdel
309	3.75407	1AAdel
309	-2.134	2AAdel
309	-2.03648	3AAdel
310	-1.6619	1AAdel
310	-1.93693	2AAdel
310	-1.82953	3AAdel
311	-2.00262	1AAdel
311	-1.75772	2AAdel
311	-1.64689	3AAdel
312	-1.684	1AAdel
312	-1.99197	2AAdel
312	-1.59251	3AAdel
313	-1.78443	1AAdel
313	-1.90823	2AAdel
313	-1.82953	3AAdel
314	-1.86965	1AAdel
314	-1.81045	2AAdel
314	-1.70562	3AAdel
315	-1.77116	1AAdel
315	-2.08154	2AAdel
315	-1.63165	3AAdel
316	-1.93976	1AAdel
316	-1.98928	2AAdel
316	-1.89652	3AAdel
317	-1.81685	1AAdel
317	-1.82637	2AAdel
317	-1.71626	3AAdel
318	-1.74065	1AAdel
318	-2.04158	2AAdel
318	-1.96483	3AAdel
319	-1.7372	1AAdel
319	-2.25834	2AAdel
319	-1.74751	3AAdel
320	-2.13632	1AAdel
320	-1.88765	2AAdel
320	-2.02359	3AAdel
321	-1.78443	1AAdel
321	-2.12466	2AAdel
321	-1.81045	3AAdel
322	-1.91981	1AAdel
322	-1.89652	2AAdel
322	-1.76782	3AAdel
323	-1.90532	1AAdel
323	-1.85748	2AAdel
323	-1.58851	3AAdel
324	-2.10333	1AAdel
324	-1.85748	2AAdel
324	-1.79752	3AAdel
325	-1.55177	1AAdel
325	-1.74751	2AAdel
325	-1.68035	3AAdel
326	-1.91693	1AAdel
326	-1.78113	2AAdel
326	-1.80401	3AAdel
327	-1.7372	1AAdel
327	-2.11524	2AAdel
327	-2.15469	3AAdel
328	-2.11996	1AAdel
328	-2.1176	2AAdel
328	-1.95654	3AAdel
329	-1.99997	1AAdel
329	-1.99464	2AAdel
329	-1.72679	3AAdel
330	-2.05676	1AAdel
330	-1.97577	2AAdel
330	-1.76446	3AAdel
331	2.60189	1AAdel
331	-1.75772	2AAdel
331	-1.73374	3AAdel
332	-1.99731	1AAdel
332	-2.12231	2AAdel
332	-2.01053	3AAdel
333	-2.06176	1AAdel
333	-2.18162	2AAdel
333	-1.95376	3AAdel
334	-1.95931	1AAdel
334	-2.05424	2AAdel
334	-1.81365	3AAdel
335	-1.88467	1AAdel
335	-2.0717	2AAdel
335	-1.65066	3AAdel
336	-1.82003	1AAdel
336	-1.83893	2AAdel
336	-1.76446	3AAdel
337	-0.155024	1AAdel
337	-0.171691	2AAdel
337	NA	3AAdel
338	-0.432146	1AAdel
338	-0.718235	2AAdel
338	NA	3AAdel
339	-0.669205	1AAdel
339	-0.0298608	2AAdel
339	-1.2703	3AAdel
340	NA	1AAdel
340	-1.94538	2AAdel
340	-0.444805	3AAdel
341	-0.517564	1AAdel
341	-0.171691	2AAdel
341	-0.718235	3AAdel
342	-0.32466	1AAdel
342	-1.29748	2AAdel
342	-0.6489	3AAdel
343	-1.2703	1AAdel
343	NA	2AAdel
343	-0.638591	3AAdel
344	-0.517564	1AAdel
344	-0.0672484	2AAdel
344	-0.932729	3AAdel
345	-0.295881	1AAdel
345	-0.628174	2AAdel
345	-0.138074	3AAdel
346	-0.481846	1AAdel
346	-0.352634	2AAdel
346	NA	3AAdel
347	-0.585387	1AAdel
347	-0.338745	2AAdel
347	NA	3AAdel
348	-0.940421	1AAdel
348	-0.338745	2AAdel
348	NA	3AAdel
349	NA	1AAdel
349	-0.529192	2AAdel
349	-0.204214	3AAdel
350	-0.698911	1AAdel
350	-0.379847	2AAdel
350	-1.41853	3AAdel
351	-0.26625	1AAdel
351	NA	2AAdel
351	NA	3AAdel
352	NA	1AAdel
352	NA	2AAdel
352	NA	3AAdel
353	-0.708619	1AAdel
353	NA	2AAdel
353	NA	3AAdel
354	-1.31344	1AAdel
354	-0.852364	2AAdel
354	NA	3AAdel
355	-0.338745	1AAdel
355	NA	2AAdel
355	-0.493894	3AAdel
356	-1.18404	1AAdel
356	-0.617648	2AAdel
356	NA	3AAdel
357	-0.26625	1AAdel
357	NA	2AAdel
357	NA	3AAdel
358	NA	1AAdel
358	-0.0487293	2AAdel
358	NA	3AAdel
359	NA	1AAdel
359	-0.0487293	2AAdel
359	NA	3AAdel
360	NA	1AAdel
360	NA	2AAdel
360	NA	3AAdel
361	NA	1AAdel
361	-0.574398	2AAdel
361	NA	3AAdel
362	NA	1AAdel
362	NA	2AAdel
362	NA	3AAdel
363	-0.469651	1AAdel
363	NA	2AAdel
363	NA	3AAdel
364	NA	1AAdel
364	-0.563286	2AAdel
364	-0.540687	3AAdel
365	NA	1AAdel
365	NA	2AAdel
365	NA	3AAdel
366	NA	1AAdel
366	NA	2AAdel
366	NA	3AAdel
367	-0.310374	1AAdel
367	NA	2AAdel
367	-0.0854307	3AAdel
368	4.27599	1AAdel
368	-0.0487293	2AAdel
368	NA	3AAdel
369	-0.0487293	1AAdel
369	-1.04233	2AAdel
369	NA	3AAdel
370	NA	1AAdel
370	NA	2AAdel
370	NA	3AAdel
371	-0.295881	1AAdel
371	NA	2AAdel
371	NA	3AAdel
372	-0.432146	1AAdel
372	NA	2AAdel
372	NA	3AAdel
373	-0.6489	1AAdel
373	-0.26625	2AAdel
373	NA	3AAdel
374	-0.251098	1AAdel
374	NA	2AAdel
374	NA	3AAdel
375	NA	1AAdel
375	NA	2AAdel
375	-0.103288	3AAdel
376	NA	1AAdel
376	NA	2AAdel
376	NA	3AAdel
377	NA	1AAdel
377	NA	2AAdel
377	NA	3AAdel
378	NA	1AAdel
378	NA	2AAdel
378	NA	3AAdel
379	NA	1AAdel
379	NA	2AAdel
379	NA	3AAdel
380	0.00897901	1AAdel
380	NA	2AAdel
380	NA	3AAdel
381	NA	1AAdel
381	NA	2AAdel
381	NA	3AAdel
382	NA	1AAdel
382	NA	2AAdel
382	NA	3AAdel
383	NA	1AAdel
383	NA	2AAdel
383	NA	3AAdel
384	NA	1AAdel
384	NA	2AAdel
384	NA	3AAdel
385	-2.06674	1AAdel
385	-1.7745	2AAdel
385	-1.56005	3AAdel
386	-1.4962	1AAdel
386	-1.9866	2AAdel
386	-1.37979	3AAdel
387	-1.69847	1AAdel
387	-2.05676	2AAdel
387	-2.04413	3AAdel
388	-2.11996	1AAdel
388	-1.80401	2AAdel
388	-1.58851	3AAdel
389	-1.25364	1AAdel
389	-2.01316	2AAdel
389	-1.03538	3AAdel
390	-1.53076	1AAdel
390	-1.89357	2AAdel
390	-1.40418	3AAdel
391	-2.32958	1AAdel
391	-1.53922	2AAdel
391	-1.94818	3AAdel
392	NA	1AAdel
392	-1.86358	2AAdel
392	-1.4962	3AAdel
393	-1.7372	1AAdel
393	-1.684	2AAdel
393	-1.70205	3AAdel
394	-1.52223	1AAdel
394	-1.62394	2AAdel
394	-1.20778	3AAdel
395	-1.71273	1AAdel
395	-1.30283	2AAdel
395	-1.6278	3AAdel
396	-1.92555	1AAdel
396	-1.76446	2AAdel
396	-1.02839	3AAdel
397	-1.91693	1AAdel
397	-1.5476	2AAdel
397	-0.659104	3AAdel
398	-1.40418	1AAdel
398	-1.52223	2AAdel
398	-1.56826	3AAdel
399	-2.11287	1AAdel
399	-1.55177	2AAdel
399	-1.53076	3AAdel
400	-1.21363	1AAdel
400	-1.86054	2AAdel
400	-1.35479	3AAdel
401	-1.39935	1AAdel
401	-1.5093	2AAdel
401	-1.35984	3AAdel
402	-1.33948	1AAdel
402	-1.78772	2AAdel
402	-0.860698	3AAdel
403	-1.12847	1AAdel
403	-1.18404	2AAdel
403	-1.2703	3AAdel
404	-1.20778	1AAdel
404	-1.56416	2AAdel
404	-1.04233	3AAdel
405	-0.774063	1AAdel
405	-0.963149	2AAdel
405	-1.12847	3AAdel
406	-0.638591	1AAdel
406	-1.21945	2AAdel
406	0.662946	3AAdel
407	-0.963149	1AAdel
407	-1.41853	2AAdel
407	-0.235713	3AAdel
408	-1.55177	1AAdel
408	-0.585387	2AAdel
408	-1.10924	3AAdel
409	-0.529192	1AAdel
409	-1.14734	2AAdel
409	-1.09621	3AAdel
410	-0.679206	1AAdel
410	-1.11569	2AAdel
410	-0.893354	3AAdel
411	-0.783072	1AAdel
411	-1.25364	2AAdel
411	-1.56005	3AAdel
412	-0.727759	1AAdel
412	-1.06963	2AAdel
412	-0.120833	3AAdel
413	-1.30815	1AAdel
413	-0.818318	2AAdel
413	-1.14109	3AAdel
414	-0.755798	1AAdel
414	-0.755798	2AAdel
414	-0.885289	3AAdel
415	-0.901354	1AAdel
415	-0.708619	2AAdel
415	-1.29748	3AAdel
416	-0.171691	1AAdel
416	-1.15355	2AAdel
416	-0.843961	3AAdel
417	-1.33948	1AAdel
417	-0.737193	2AAdel
417	-0.596256	3AAdel
418	-0.6489	1AAdel
418	-0.39318	2AAdel
418	-0.843961	3AAdel
419	-0.679206	1AAdel
419	-1.06288	2AAdel
419	-0.517564	3AAdel
420	-1.39935	1AAdel
420	-0.835486	2AAdel
420	-0.171691	3AAdel
421	-0.517564	1AAdel
421	-0.563286	2AAdel
421	-0.0672484	3AAdel
422	-1.14109	1AAdel
422	-0.992672	2AAdel
422	-0.281175	3AAdel
423	-0.529192	1AAdel
423	-1.36986	2AAdel
423	-0.338745	3AAdel
424	-0.835486	1AAdel
424	-0.39318	2AAdel
424	NA	3AAdel
425	-0.235713	1AAdel
425	-0.877159	2AAdel
425	-0.6489	3AAdel
426	NA	1AAdel
426	-0.0487293	2AAdel
426	-0.0487293	3AAdel
427	NA	1AAdel
427	-0.419326	2AAdel
427	NA	3AAdel
428	NA	1AAdel
428	-0.138074	2AAdel
428	NA	3AAdel
429	-0.406338	1AAdel
429	NA	2AAdel
429	NA	3AAdel
430	NA	1AAdel
430	NA	2AAdel
430	NA	3AAdel
431	NA	1AAdel
431	NA	2AAdel
431	NA	3AAdel
432	NA	1AAdel
432	NA	2AAdel
432	NA	3AAdel
433	-1.83893	1AAdel
433	-2.02876	2AAdel
433	-2.01578	3AAdel
434	-1.65442	1AAdel
434	-2.13167	2AAdel
434	-2.1176	3AAdel
435	-1.56005	1AAdel
435	-1.78113	2AAdel
435	-2.02099	3AAdel
436	-1.86662	1AAdel
436	-2.2501	2AAdel
436	-2.12934	3AAdel
437	-1.59251	1AAdel
437	-2.04667	2AAdel
437	-1.92841	3AAdel
438	-1.63548	1AAdel
438	-1.9812	2AAdel
438	-1.95931	3AAdel
439	-1.79427	1AAdel
439	-0.562731	2AAdel
439	-2.16149	3AAdel
440	-1.69847	1AAdel
440	-1.95654	2AAdel
440	-1.84515	3AAdel
441	-1.73374	1AAdel
441	-1.87268	2AAdel
441	-1.83267	3AAdel
442	-1.55177	1AAdel
442	-1.71978	2AAdel
442	-1.69126	3AAdel
443	-1.78113	1AAdel
443	-2.20785	2AAdel
443	-2.14094	3AAdel
444	-1.63165	1AAdel
444	-2.04158	2AAdel
444	-1.90823	3AAdel
445	-1.2921	1AAdel
445	-2.14324	2AAdel
445	-1.9341	3AAdel
446	-1.66932	1AAdel
446	-1.86662	2AAdel
446	-0.0874868	3AAdel
447	-1.84515	1AAdel
447	-1.65066	2AAdel
447	-1.73027	3AAdel
448	-1.48292	1AAdel
448	-1.87569	2AAdel
448	-1.68764	3AAdel
449	-1.82953	1AAdel
449	-1.87869	2AAdel
449	-1.87268	3AAdel
450	-1.5093	1AAdel
450	-1.85133	2AAdel
450	-2.05424	3AAdel
451	-1.73027	1AAdel
451	-1.92269	2AAdel
451	-1.95376	3AAdel
452	-1.71273	1AAdel
452	-1.85133	2AAdel
452	-1.87869	3AAdel
453	-1.7372	1AAdel
453	-1.82321	2AAdel
453	-1.7611	3AAdel
454	-1.78443	1AAdel
454	-1.71978	2AAdel
454	-1.67669	3AAdel
455	-1.41853	1AAdel
455	-1.68035	2AAdel
455	-1.74409	3AAdel
456	-1.53076	1AAdel
456	-1.7745	2AAdel
456	-1.77116	3AAdel
457	-1.72679	1AAdel
457	-1.71273	2AAdel
457	-1.74409	3AAdel
458	-1.35479	1AAdel
458	-1.59251	2AAdel
458	-1.66932	3AAdel
459	-1.50495	1AAdel
459	-1.78772	2AAdel
459	-1.7372	3AAdel
460	-1.20778	1AAdel
460	-1.57641	2AAdel
460	-1.75433	3AAdel
461	-1.55592	1AAdel
461	-1.7745	2AAdel
461	-1.67669	3AAdel
462	-1.52223	1AAdel
462	-2.01316	2AAdel
462	-2.01578	3AAdel
463	-1.5476	1AAdel
463	-1.80723	2AAdel
463	-1.85748	3AAdel
464	-1.76446	1AAdel
464	-1.66562	2AAdel
464	-1.9024	3AAdel
465	-1.35479	1AAdel
465	-1.78443	2AAdel
465	-1.62007	3AAdel
466	-1.59649	1AAdel
466	-1.89061	2AAdel
466	-1.63548	3AAdel
467	-1.6278	1AAdel
467	-1.68035	2AAdel
467	-1.85748	3AAdel
468	-1.5265	1AAdel
468	-1.75772	2AAdel
468	-2.0079	3AAdel
469	-1.65817	1AAdel
469	-1.97577	2AAdel
469	-2.11996	3AAdel
470	-1.83893	1AAdel
470	-2.08154	2AAdel
470	-2.1176	3AAdel
471	-1.93693	1AAdel
471	-2.05424	2AAdel
471	-1.97031	3AAdel
472	-2.02618	1AAdel
472	-2.05676	2AAdel
472	-1.95931	3AAdel
473	-1.81045	1AAdel
473	-1.6393	2AAdel
473	-1.97305	3AAdel
474	-1.40899	1AAdel
474	-1.39935	2AAdel
474	-1.97849	3AAdel
475	-1.54342	1AAdel
475	-1.97849	2AAdel
475	-1.9812	3AAdel
476	-1.72679	1AAdel
476	-1.81685	2AAdel
476	-1.85133	3AAdel
477	-1.51794	1AAdel
477	-2.03391	2AAdel
477	-1.72329	3AAdel
478	-1.63165	1AAdel
478	-1.82003	2AAdel
478	-1.78113	3AAdel
479	-1.6393	1AAdel
479	-1.91404	2AAdel
479	-1.89357	3AAdel
480	-1.87268	1AAdel
480	-1.62007	2AAdel
480	-1.74065	3AAdel
481	-1.91404	1AAdel
481	-1.83581	2AAdel
481	-1.535	3AAdel
482	-2.00526	1AAdel
482	-1.91404	2AAdel
482	-2.06674	3AAdel
483	-2.3103	1AAdel
483	-1.99997	2AAdel
483	-1.93693	3AAdel
484	-1.87869	1AAdel
484	-1.9024	2AAdel
484	-1.70918	3AAdel
485	-1.86054	1AAdel
485	-1.89357	2AAdel
485	-1.87569	3AAdel
486	-2.08886	1AAdel
486	-2.0079	2AAdel
486	-1.75093	3AAdel
487	-1.87268	1AAdel
487	-1.93693	2AAdel
487	-1.80723	3AAdel
488	-1.74065	1AAdel
488	NA	2AAdel
488	-1.92555	3AAdel
489	-1.9341	1AAdel
489	-2.09128	2AAdel
489	-1.95098	3AAdel
490	2.94536	1AAdel
490	-1.83581	2AAdel
490	-1.89357	3AAdel
491	-0.571761	1AAdel
491	-1.87268	2AAdel
491	-2.0492	3AAdel
492	-2.11049	1AAdel
492	-1.91693	2AAdel
492	-1.73374	3AAdel
493	-1.97305	1AAdel
493	-1.94818	2AAdel
493	-1.77116	3AAdel
494	-1.99197	1AAdel
494	-1.89946	2AAdel
494	-1.98928	3AAdel
495	-2.11524	1AAdel
495	-1.82003	2AAdel
495	-1.6431	3AAdel
496	-1.93693	1AAdel
496	-2.22497	2AAdel
496	-2.02359	3AAdel
497	-2.10572	1AAdel
497	-1.88168	2AAdel
497	-1.80723	3AAdel
498	-1.85748	1AAdel
498	-2.16825	2AAdel
498	-2.05172	3AAdel
499	-2.11049	1AAdel
499	-2.00262	2AAdel
499	-1.93976	3AAdel
500	-1.92841	1AAdel
500	-2.07909	2AAdel
500	-1.92555	3AAdel
501	-1.91404	1AAdel
501	-1.9839	2AAdel
501	-2.03134	3AAdel
502	-1.99997	1AAdel
502	-1.84825	2AAdel
502	-2.09371	3AAdel
503	-2.14324	1AAdel
503	-1.89946	2AAdel
503	-2.0492	3AAdel
504	-2.01053	1AAdel
504	-2.01053	2AAdel
504	-1.87869	3AAdel
505	-2.29063	1AAdel
505	-1.99464	2AAdel
505	-2.0492	3AAdel
506	-1.86054	1AAdel
506	-1.85441	2AAdel
506	-1.87569	3AAdel
507	-2.00526	1AAdel
507	-1.91404	2AAdel
507	-2.07909	3AAdel
508	-2.05676	1AAdel
508	-1.90823	2AAdel
508	-2.00526	3AAdel
509	-2.04413	1AAdel
509	-2.00526	2AAdel
509	-1.85133	3AAdel
510	-1.93693	1AAdel
510	-1.97849	2AAdel
510	-1.84515	3AAdel
511	-1.87869	1AAdel
511	-1.93976	2AAdel
511	-1.9866	3AAdel
512	-1.97031	1AAdel
512	-2.04413	2AAdel
512	-1.71626	3AAdel
513	-2.10811	1AAdel
513	-2.08642	2AAdel
513	-2.06176	3AAdel
514	-2.22284	1AAdel
514	-1.9812	2AAdel
514	-2.12231	3AAdel
515	-2.14784	1AAdel
515	-1.82953	2AAdel
515	-1.66562	3AAdel
516	-2.13863	1AAdel
516	-2.09853	2AAdel
516	-1.74065	3AAdel
517	-2.05676	1AAdel
517	-2.01053	2AAdel
517	-1.9866	3AAdel
518	-2.11049	1AAdel
518	-0.707069	2AAdel
518	-2.04413	3AAdel
519	-2.02359	1AAdel
519	-2.12466	2AAdel
519	-1.92555	3AAdel
520	-2.23341	1AAdel
520	-2.10093	2AAdel
520	-1.90532	3AAdel
521	-2.03903	1AAdel
521	-2.05172	2AAdel
521	-1.80401	3AAdel
522	-1.9839	1AAdel
522	-2.27864	2AAdel
522	-2.01053	3AAdel
523	-2.05676	1AAdel
523	-2.08642	2AAdel
523	-1.9341	3AAdel
524	1.5558	1AAdel
524	-2.01053	2AAdel
524	-1.89357	3AAdel
525	-2.2292	1AAdel
525	-2.20353	2AAdel
525	-1.92841	3AAdel
526	-2.0492	1AAdel
526	-1.88168	2AAdel
526	-1.97305	3AAdel
527	-2.16375	1AAdel
527	-1.95654	2AAdel
527	-1.87869	3AAdel
528	-2.13167	1AAdel
528	-1.79752	2AAdel
528	-1.99197	3AAdel
529	-1.4604	1AAdel
529	-1.70562	2AAdel
529	-1.68764	3AAdel
530	-1.63548	1AAdel
530	-1.52223	2AAdel
530	-1.57234	3AAdel
531	-1.62007	1AAdel
531	-1.36486	2AAdel
531	-1.19598	3AAdel
532	-1.50058	1AAdel
532	-1.36486	2AAdel
532	-1.33433	3AAdel
533	-1.57234	1AAdel
533	-0.852364	2AAdel
533	-1.07634	3AAdel
534	-1.57234	1AAdel
534	-1.6278	2AAdel
534	-1.30283	3AAdel
535	-1.69126	1AAdel
535	-1.58851	2AAdel
535	-1.43268	3AAdel
536	-1.34971	1AAdel
536	-1.44201	2AAdel
536	-1.535	3AAdel
537	-1.78443	1AAdel
537	-1.535	2AAdel
537	-1.24802	3AAdel
538	-1.82953	1AAdel
538	-1.54342	2AAdel
538	-1.40418	3AAdel
539	-1.51363	1AAdel
539	-1.31344	2AAdel
539	-1.32914	3AAdel
540	-1.82953	1AAdel
540	-1.58851	2AAdel
540	-1.42799	3AAdel
541	-1.92555	1AAdel
541	-1.47397	2AAdel
541	-1.39935	3AAdel
542	NA	1AAdel
542	-1.57234	2AAdel
542	-1.2921	3AAdel
543	-2.12231	1AAdel
543	-1.41853	2AAdel
543	-1.3187	3AAdel
544	-1.56005	1AAdel
544	-1.56005	2AAdel
544	-1.56005	3AAdel
545	-1.45125	1AAdel
545	-1.50495	2AAdel
545	-1.26478	3AAdel
546	-1.33948	1AAdel
546	-1.12847	2AAdel
546	-1.39935	3AAdel
547	-1.56416	1AAdel
547	-1.43736	2AAdel
547	-1.08963	3AAdel
548	-1.36986	1AAdel
548	-1.58046	2AAdel
548	-1.41377	3AAdel
549	2.36576	1AAdel
549	-1.60046	2AAdel
549	-1.42327	3AAdel
550	-1.83893	1AAdel
550	-1.55592	2AAdel
550	-1.26478	3AAdel
551	-1.41377	1AAdel
551	-1.35984	2AAdel
551	-1.24237	3AAdel
552	-1.51794	1AAdel
552	-1.50058	2AAdel
552	-1.55592	3AAdel
553	-1.67669	1AAdel
553	-1.71273	2AAdel
553	-1.65442	3AAdel
554	-1.43736	1AAdel
554	-1.61227	2AAdel
554	-1.21945	3AAdel
555	-1.53076	1AAdel
555	-1.57234	2AAdel
555	-1.33433	3AAdel
556	-1.54342	1AAdel
556	-1.59251	2AAdel
556	-1.31344	3AAdel
557	-1.57234	1AAdel
557	-1.535	2AAdel
557	-1.26478	3AAdel
558	-1.60441	1AAdel
558	-1.61227	2AAdel
558	-1.51794	3AAdel
559	-1.71273	1AAdel
559	-1.34971	2AAdel
559	-1.47846	3AAdel
560	-1.79427	1AAdel
560	-1.69487	2AAdel
560	-1.2019	3AAdel
561	-1.62007	1AAdel
561	-1.35479	2AAdel
561	-1.2867	3AAdel
562	-1.70918	1AAdel
562	-1.6619	2AAdel
562	-1.21363	3AAdel
563	-1.5265	1AAdel
563	-1.52223	2AAdel
563	-1.34971	3AAdel
564	-1.33433	1AAdel
564	-1.58046	2AAdel
564	-1.17196	3AAdel
565	-1.71626	1AAdel
565	-1.41377	2AAdel
565	-1.36986	3AAdel
566	-1.69487	1AAdel	0.308883
566	-1.45583	2AAdel	0.364544
566	-1.57641	3AAdel	0.335315
567	4.61533	1AAdel	24.5106
567	-1.47397	2AAdel	0.359989
567	-1.56826	3AAdel	0.337214
568	-1.65066	1AAdel	0.318494
568	-1.5265	2AAdel	0.347118
568	-1.41377	3AAdel	0.375329
569	-1.68035	1AAdel	0.312007
569	-1.37979	2AAdel	0.384275
569	-1.50058	3AAdel	0.35341
570	-1.71626	1AAdel	0.304337
570	-1.59251	2AAdel	0.331595
570	-1.51794	3AAdel	0.349185
571	-1.55177	1AAdel	0.341092
571	-1.34971	2AAdel	0.392371
571	-1.30283	3AAdel	0.405331
572	-1.5265	1AAdel	0.347118
572	-1.37484	2AAdel	0.385596
572	-1.44201	3AAdel	0.368054
573	-1.60046	1AAdel	0.329772
573	-1.3187	2AAdel	0.400896
573	0.359584	3AAdel	1.28306
574	1.8543	1AAdel	3.61577
574	-1.35479	2AAdel	0.390993
574	-1.5093	3AAdel	0.351282
575	0.0849703	1AAdel	1.06067
575	-1.49179	2AAdel	0.35557
575	-1.37484	3AAdel	0.385596
576	-1.39449	1AAdel	0.380378
576	-1.45125	2AAdel	0.365705
576	-1.61618	3AAdel	0.326199
577	-2.35784	1AAdel	0.195084
577	-2.7753	2AAdel	0.146067
577	-1.29819	3AAdel	0.406635
578	2.60414	1AAdel	6.0803
578	-0.453385	2AAdel	0.730327
578	-2.45171	3AAdel	0.182794
579	6.7995	1AAdel	111.392
579	3.64473	2AAdel	12.5075
579	-2.36892	3AAdel	0.193591
580	4.18704	1AAdel	18.2148
580	0.425428	2AAdel	1.34297
580	-2.166	3AAdel	0.222828
581	1.23606	1AAdel	2.35555
581	1.12521	2AAdel	2.18133
581	-2.38531	3AAdel	0.191404
582	-0.916653	1AAdel	0.529736
582	-2.73791	2AAdel	0.149902
582	-2.35038	3AAdel	0.196094
583	-2.41205	1AAdel	0.187889
583	-2.4618	2AAdel	0.18152
583	-2.41731	3AAdel	0.187205
584	-0.745741	1AAdel	0.596362
584	5.18463	2AAdel	36.3688
584	3.02348	3AAdel	8.13127
585	3.90928	1AAdel	15.0249
585	3.93088	2AAdel	15.2515
585	-2.45171	3AAdel	0.182794
586	1.4321	1AAdel	2.69839
586	-2.6951	2AAdel	0.154416
586	-2.74676	3AAdel	0.148985
587	-2.41381	1AAdel	0.18766
587	-2.36892	2AAdel	0.193591
587	-2.3372	3AAdel	0.197894
588	-2.20785	1AAdel	0.216456
588	-2.32767	2AAdel	0.199205
588	-0.763593	3AAdel	0.589028
589	-2.10093	1AAdel	0.233107
589	-2.60065	2AAdel	0.164864
589	-0.98886	3AAdel	0.503876
590	-2.4618	1AAdel	0.18152
590	-2.27462	2AAdel	0.206668
590	-2.61224	3AAdel	0.163545
591	0.507012	1AAdel	1.4211
591	-2.56959	2AAdel	0.168452
591	-2.38711	3AAdel	0.191164
592	-2.44832	1AAdel	0.183224
592	-2.21645	2AAdel	0.215171
592	-2.15241	3AAdel	0.224937
593	-2.49311	1AAdel	0.177623
593	-2.48333	2AAdel	0.178832
593	-2.37806	3AAdel	0.192368
594	-2.36708	1AAdel	0.193838
594	-2.63923	2AAdel	0.160514
594	-2.63783	3AAdel	0.16067
595	-2.46847	1AAdel	0.180682
595	-2.24179	2AAdel	0.211424
595	-2.5313	3AAdel	0.172983
596	-2.28864	1AAdel	0.204668
596	-2.5266	2AAdel	0.173547
596	-2.71738	3AAdel	0.15205
597	-2.45171	1AAdel	0.182794
597	-2.20785	2AAdel	0.216456
597	-2.61798	3AAdel	0.162895
598	-2.39788	1AAdel	0.189744
598	-2.11049	2AAdel	0.231568
598	-2.35784	3AAdel	0.195084
599	-2.35411	1AAdel	0.195587
599	-2.59481	2AAdel	0.165533
599	-2.82423	3AAdel	0.141195
600	-2.39072	1AAdel	0.190688
600	-2.58005	2AAdel	0.167235
600	-2.45171	3AAdel	0.182794
601	-2.37624	1AAdel	0.192611
601	-2.43638	2AAdel	0.184747
601	-2.62369	3AAdel	0.162252
602	-2.42776	1AAdel	0.185854
602	-2.54062	2AAdel	0.171869
602	-2.5076	3AAdel	0.175848
603	-2.41556	1AAdel	0.187432
603	-2.51873	2AAdel	0.174497
603	-2.61941	3AAdel	0.162734
604	-2.31419	1AAdel	0.201076
604	-2.29657	2AAdel	0.203546
604	-2.48823	3AAdel	0.178225
605	-2.5076	1AAdel	0.175848
605	-2.63502	2AAdel	0.160983
605	-2.40144	3AAdel	0.189276
606	-2.48986	1AAdel	0.178024
606	-2.52031	2AAdel	0.174306
606	-2.41556	3AAdel	0.187432
607	-2.40676	1AAdel	0.188579
607	-2.39072	2AAdel	0.190688
607	-2.62512	3AAdel	0.162092
608	-2.56959	1AAdel	0.168452
608	-2.42602	2AAdel	0.186078
608	-2.48823	3AAdel	0.178225
609	-2.53907	1AAdel	0.172053
609	-2.42429	2AAdel	0.186302
609	-2.26651	3AAdel	0.207832
610	-2.51238	1AAdel	0.175266
610	-2.47675	2AAdel	0.179648
610	-2.2501	3AAdel	0.21021
611	-2.32191	1AAdel	0.200002
611	-2.4866	2AAdel	0.178427
611	-2.4534	3AAdel	0.18258
612	-2.53441	1AAdel	0.17261
612	-2.69245	2AAdel	0.154701
612	-2.60791	3AAdel	0.164037
613	-2.46847	1AAdel	0.180682
613	-2.68712	2AAdel	0.155273
613	-2.54986	3AAdel	0.170772
614	-2.61941	1AAdel	0.162734
614	-2.64063	2AAdel	0.160358
614	-2.55749	3AAdel	0.169871
615	-2.52503	1AAdel	0.173736
615	-2.50118	2AAdel	0.176632
615	-2.63923	3AAdel	0.160514
616	-2.56507	1AAdel	0.168981
616	-2.48496	2AAdel	0.178629
616	-2.58893	3AAdel	0.166209
617	-2.34851	1AAdel	0.196349
617	-2.68845	2AAdel	0.15513
617	-2.36339	3AAdel	0.194334
618	-2.44832	1AAdel	0.183224
618	-2.63642	2AAdel	0.160826
618	-2.63079	3AAdel	0.161456
619	-2.58154	1AAdel	0.167063
619	-2.63642	2AAdel	0.160826
619	-2.56356	3AAdel	0.169158
620	-2.44492	1AAdel	0.183656
620	-2.39788	2AAdel	0.189744
620	-2.54062	3AAdel	0.171869
621	-2.31612	1AAdel	0.200806
621	-2.48169	2AAdel	0.179035
621	-2.53907	3AAdel	0.172053
622	-2.66415	1AAdel	0.157766
622	-2.55139	2AAdel	0.170591
622	-2.64899	3AAdel	0.159431
623	-2.43121	1AAdel	0.185409
623	-2.506	2AAdel	0.176043
623	-2.43809	3AAdel	0.184527
624	-2.52189	1AAdel	0.174115
624	-2.55749	2AAdel	0.169871
624	-2.17496	3AAdel	0.221449
625	-1.74409	1AAdel	0.298523
625	-1.86965	2AAdel	0.273639
625	-2.32191	3AAdel	0.200002
626	-1.71273	1AAdel	0.305083
626	-1.51363	2AAdel	0.350229
626	-1.6431	3AAdel	0.320168
627	-1.60046	1AAdel	0.329772
627	-1.61618	2AAdel	0.326199
627	-1.73027	3AAdel	0.301395
628	-1.84515	1AAdel	0.278326
628	-1.55592	2AAdel	0.340112
628	-1.55177	3AAdel	0.341092
629	-1.6393	1AAdel	0.321012
629	-1.56826	2AAdel	0.337214
629	-1.66932	3AAdel	0.314402
630	-1.61227	1AAdel	0.327083
630	-1.87569	2AAdel	0.272497
630	-1.97849	3AAdel	0.253756
631	-1.54342	1AAdel	0.343072
631	-1.95654	2AAdel	0.257646
631	-1.65066	3AAdel	0.318494
632	3.3324	1AAdel	10.0728
632	-1.56826	2AAdel	0.337214
632	-1.29748	3AAdel	0.406836
633	-1.90823	1AAdel	0.266418
633	-1.80077	2AAdel	0.287021
633	-1.52223	3AAdel	0.348147
634	-1.53076	1AAdel	0.346095
634	-2.08398	2AAdel	0.235862
634	-1.58851	3AAdel	0.332515
635	-1.56826	1AAdel	0.337214
635	-1.70562	2AAdel	0.306589
635	-1.84205	3AAdel	0.278926
636	-1.53076	1AAdel	0.346095
636	-1.65066	2AAdel	0.318494
636	-1.25922	3AAdel	0.417769
637	-1.47397	1AAdel	0.359989
637	-1.24802	2AAdel	0.421026
637	-1.6431	3AAdel	0.320168
638	-1.42327	1AAdel	0.372865
638	-1.51794	2AAdel	0.349185
638	-1.66562	3AAdel	0.31521
639	-1.37979	1AAdel	0.384275
639	-1.6431	2AAdel	0.320168
639	-1.58046	3AAdel	0.334376
640	-1.89061	1AAdel	0.269692
640	-1.82637	2AAdel	0.281973
640	-1.4604	3AAdel	0.363392
641	-1.58449	1AAdel	0.333442
641	-1.82637	2AAdel	0.281973
641	-1.75093	3AAdel	0.297111
642	-1.55592	1AAdel	0.340112
642	-1.7745	2AAdel	0.292296
642	-1.72679	3AAdel	0.302124
643	-1.40418	1AAdel	0.377833
643	-1.62007	2AAdel	0.32532
643	-1.81045	3AAdel	0.285103
644	-1.75772	1AAdel	0.295716
644	-1.94257	2AAdel	0.260152
644	-1.49179	3AAdel	0.35557
645	-1.51794	1AAdel	0.349185
645	-1.86965	2AAdel	0.273639
645	-1.70205	3AAdel	0.307349
646	-1.50495	1AAdel	0.352342
646	-2.01839	2AAdel	0.246834
646	-1.94257	3AAdel	0.260152
647	-1.684	1AAdel	0.311219
647	-1.62007	2AAdel	0.32532
647	-1.34971	3AAdel	0.392371
648	-1.05607	1AAdel	0.480939
648	-1.66932	2AAdel	0.314402
648	-1.76446	3AAdel	0.294336
649	-1.4962	1AAdel	0.354486
649	-1.7745	2AAdel	0.292296
649	-1.75093	3AAdel	0.297111
650	-1.04233	1AAdel	0.485544
650	-1.9341	2AAdel	0.261685
650	-1.80723	3AAdel	0.285739
651	-1.70205	1AAdel	0.307349
651	-1.92269	2AAdel	0.263763
651	-1.81685	3AAdel	0.283841
652	-1.4962	1AAdel	0.354486
652	-1.39935	2AAdel	0.3791
652	-1.5476	3AAdel	0.342078
653	-1.35479	1AAdel	0.390993
653	-1.67301	2AAdel	0.313598
653	-1.30283	3AAdel	0.405331
654	-1.2921	1AAdel	0.408355
654	-1.94538	2AAdel	0.259646
654	-1.6431	3AAdel	0.320168
655	-1.46947	1AAdel	0.361115
655	-1.55592	2AAdel	0.340112
655	-1.6619	3AAdel	0.316023
656	-1.47846	1AAdel	0.358872
656	-2.11287	2AAdel	0.231187
656	-1.56416	3AAdel	0.338173
657	-1.55592	1AAdel	0.340112
657	-1.56005	2AAdel	0.339139
657	-1.84515	3AAdel	0.278326
658	-1.46495	1AAdel	0.362249
658	-1.71978	2AAdel	0.303595
658	-1.50495	3AAdel	0.352342
659	-1.60441	1AAdel	0.32887
659	-1.78772	2AAdel	0.28963
659	-1.42799	3AAdel	0.371648
660	-1.29748	1AAdel	0.406836
660	-1.88765	2AAdel	0.270248
660	-1.6393	3AAdel	0.321012
661	-1.58851	1AAdel	0.332515
661	-1.88467	2AAdel	0.270806
661	-1.58449	3AAdel	0.333442
662	-1.57234	1AAdel	0.336261
662	-1.84515	2AAdel	0.278326
662	2.51358	3AAdel	5.71033
663	2.19938	1AAdel	4.59282
663	-1.66562	2AAdel	0.31521
663	3.68288	3AAdel	12.8427
664	-1.74065	1AAdel	0.299235
664	-2.01053	2AAdel	0.248181
664	-1.72679	3AAdel	0.302124
665	-1.83267	1AAdel	0.280745
665	-2.02359	2AAdel	0.245946
665	-1.60046	3AAdel	0.329772
666	-1.63165	1AAdel	0.322719
666	-1.9812	2AAdel	0.253279
666	-1.684	3AAdel	0.311219
667	-1.57234	1AAdel	0.336261
[truncated: 4,580 more rows]

## Sheet: Fig5E
Position	AminoAcid	Enrich2_Score	Relative_Enrichment
1	A	-3.758
1	C	-5.55617
1	D	-3.38922
1	E	-2.79569
1	F	-3.58578
1	G	-0.680449
1	H	-2.30845
1	I	-0.533304
1	K	-0.556066
1	L	-3.51411
1	M	NA
1	N	-2.89937
1	P	-3.23689
1	Q	-3.52308
1	R	-0.754697
1	S	-3.1158
1	T	-2.68195
1	V	0.146647
1	W	-3.13239
1	Y	-2.77386
2	A	-0.063154
2	C	-0.393256
2	D	-0.0398443
2	E	-4.33898
2	F	-3.2253
2	G	NA
2	H	-2.6502
2	I	-3.98195
2	K	-2.26824
2	L	-2.62354
2	M	-2.65224
2	N	-4.05016
2	P	-2.64864
2	Q	-3.818
2	R	-3.08998
2	S	-2.95834
2	T	-2.86118
2	V	-2.66588
2	W	-2.64177
2	Y	-3.23833
3	A	1.01697
3	C	-3.11695
3	D	-3.73914
3	E	-3.70618
3	F	-0.418589
3	G	1.32147
3	H	0.324503
3	I	0.752422
3	K	-1.22916
3	L	0.774646
3	M	0.555466
3	N	1.85418
3	P	-2.05991
3	Q	0.676077
3	R	-3.21264
3	S	NA
3	T	0.881904
3	V	0.355274
3	W	-1.23799
3	Y	-3.20145
4	A	-3.71701
4	C	-2.06751
4	D	-4.16064
4	E	-3.43629
4	F	-3.37022
4	G	-2.72414
4	H	-0.230919
4	I	0.0941598
4	K	0.350063
4	L	0.404946
4	M	2.06456
4	N	-1.78335
4	P	-0.390102
4	Q	NA
4	R	-3.64603
4	S	-0.28045
4	T	-3.90811
4	V	-2.30519
4	W	-2.82519
4	Y	-3.27454
5	A	-0.947804
5	C	-1.84001
5	D	-2.87707
5	E	-1.5953
5	F	-1.58079
5	G	-1.56734
5	H	-0.381915
5	I	1.23101
5	K	-1.66231
5	L	0.449364
5	M	0.49349
5	N	-1.38014
5	P	-2.7973
5	Q	-1.4095
5	R	-3.5365
5	S	1.03679
5	T	-0.854077
5	V	NA
5	W	1.6858
5	Y	1.52652
6	A	0.909533
6	C	0.0291913
6	D	-3.23932
6	E	-3.52842
6	F	0.0892094
6	G	-2.12813
6	H	0.169639
6	I	-3.92327
6	K	-2.40138
6	L	-2.88387
6	M	-1.74395
6	N	-2.8342
6	P	-3.26405
6	Q	-3.05225
6	R	-4.0136
6	S	NA
6	T	-4.76093
6	V	-3.032
6	W	-3.36277
6	Y	-3.22359
7	A	2.16037
7	C	0.414236
7	D	0.321472
7	E	-0.998373
7	F	1.09836
7	G	-2.67445
7	H	0.744119
7	I	-0.856351
7	K	-0.577523
7	L	1.02835
7	M	1.38923
7	N	0.0965465
7	P	-0.487465
7	Q	1.78551
7	R	-0.505294
7	S	1.31308
7	T	NA
7	V	-0.967359
7	W	-3.12225
7	Y	0.842004
8	A	0.326301
8	C	-2.87528
8	D	-5.17148
8	E	-3.17534
8	F	-3.09579
8	G	-4.40935
8	H	-0.347938
8	I	-1.94848
8	K	-1.14515
8	L	-2.8211
8	M	-2.60385
8	N	-1.26433
8	P	-0.939871
8	Q	NA
8	R	-4.12881
8	S	-3.42598
8	T	0.924249
8	V	-3.45958
8	W	-3.12907
8	Y	-3.35087
9	A	0.412139
9	C	0.110133
9	D	-2.92904
9	E	-3.63364
9	F	-1.433
9	G	-2.70743
9	H	0.265873
9	I	-2.83613
9	K	0.447211
9	L	-2.41906
9	M	-3.07706
9	N	-1.08175
9	P	-0.681055
9	Q	-4.67467
9	R	NA
9	S	-1.40999
9	T	-2.61825
9	V	-3.39432
9	W	-2.54477
9	Y	-0.958994
10	A	0.66075
10	C	2.11759
10	D	-4.12948
10	E	-2.78952
10	F	0.131811
10	G	-4.09853
10	H	-3.25606
10	I	-2.92071
10	K	-3.24249
10	L	-2.37911
10	M	-3.64874
10	N	-3.01851
10	P	-3.02064
10	Q	-3.36937
10	R	-4.14357
10	S	NA
10	T	1.13856
10	V	-4.14836
10	W	-2.45308
10	Y	-1.67495
11	A	-3.11332
11	C	-3.71126
11	D	-2.88731
11	E	-4.06211
11	F	0.929522
11	G	NA
11	H	-3.02049
11	I	-4.04569
11	K	-3.01346
11	L	-4.33793
11	M	-3.53447
11	N	-3.65343
11	P	-4.02269
11	Q	-3.32559
11	R	-4.26986
11	S	-3.60906
11	T	-3.51702
11	V	-1.25355
11	W	-3.76588
11	Y	-3.32008
12	A	-0.46064
12	C	-1.72776
12	D	-3.67354
12	E	-3.49514
12	F	-3.03877
12	G	-3.44015
12	H	0.231704
12	I	-3.57452
12	K	-3.75736
12	L	0.582863
12	M	-3.12525
12	N	-2.6232
12	P	-2.72821
12	Q	-3.88522
12	R	-3.85383
12	S	NA
12	T	0.365055
12	V	-3.20336
12	W	-3.24139
12	Y	-3.9808
13	A	-3.85588
13	C	-3.66126
13	D	-0.641173
13	E	-2.86039
13	F	-3.86677
13	G	-3.89025
13	H	NA
13	I	-2.99315
13	K	-3.23035
13	L	-3.14951
13	M	-3.00737
13	N	-1.28377
13	P	-3.27896
13	Q	-0.986048
13	R	-4.68944
13	S	-4.14113
13	T	-2.75944
13	V	-3.60162
13	W	-3.19487
13	Y	0.0124546
14	A	-0.372044
14	C	-3.41632
14	D	0.0284559
14	E	NA
14	F	-3.20276
14	G	-2.5067
14	H	-3.61866
14	I	-3.02946
14	K	0.334187
14	L	-3.68115
14	M	-3.46259
14	N	-4.38788
14	P	-3.6785
14	Q	-3.69296
14	R	-3.20969
14	S	-4.32128
14	T	-1.78328
14	V	-3.83785
14	W	-3.77562
14	Y	-3.64635
15	A	-2.54374
15	C	-3.19562
15	D	-0.100767
15	E	-3.22661
15	F	-3.63274
15	G	-5.28709
15	H	-0.429958
15	I	-1.20163
15	K	0.183734
15	L	-3.77931
15	M	-3.31362
15	N	NA
15	P	-1.87846
15	Q	-3.11541
15	R	-4.05782
15	S	-4.43617
15	T	-0.284252
15	V	-3.49403
15	W	-2.99305
15	Y	-0.210224
16	A	-0.0690219
16	C	0.131392
16	D	-3.27473
16	E	-3.10517
16	F	1.37302
16	G	-3.10065
16	H	-1.42513
16	I	-3.49127
16	K	-1.63424
16	L	-4.14456
16	M	0.931926
16	N	1.23803
16	P	0.495053
16	Q	-0.158905
16	R	0.728157
16	S	NA
16	T	1.60633
16	V	-3.23324
16	W	-0.264388
16	Y	0.119489
17	A	-3.63962
17	C	-3.47851
17	D	-3.78377
17	E	-3.51187
17	F	-3.55291
17	G	-4.03853
17	H	-2.99915
17	I	-0.534505
17	K	-0.951903
17	L	-3.10214
17	M	-3.22841
17	N	NA
17	P	-1.99355
17	Q	-3.38209
17	R	-4.0108
17	S	-5.45011
17	T	-0.33638
17	V	-3.55772
17	W	-3.26818
17	Y	-3.42439
18	A	-2.47967
18	C	1.23654
18	D	-2.49545
18	E	-3.35417
18	F	-2.53331
18	G	-2.8353
18	H	-4.18498
18	I	-1.34193
18	K	-3.31578
18	L	-3.90663
18	M	1.01662
18	N	-0.480615
18	P	-3.88649
18	Q	0.418801
18	R	-4.50373
18	S	NA
18	T	0.233761
18	V	-2.35833
18	W	0.370877
18	Y	-2.79099
19	A	NA
19	C	-3.03887
19	D	-5.28463
19	E	-3.46366
19	F	-3.39747
19	G	-3.34299
19	H	-3.2184
19	I	-3.21809
19	K	-3.33344
19	L	-3.93747
19	M	-3.4788
19	N	-3.50239
19	P	-3.62028
19	Q	-0.878434
19	R	-2.43753
19	S	-3.10891
19	T	-4.78691
19	V	-2.90725
19	W	-2.92063
19	Y	-1.00677
20	A	0.516677
20	C	0.812236
20	D	-3.68456
20	E	-3.74283
20	F	0.954861
20	G	-2.6018
20	H	-2.46611
20	I	0.0908106
20	K	-2.98956
20	L	-4.35863
20	M	0.0842881
20	N	-0.427033
20	P	-0.505256
20	Q	-3.18244
20	R	-2.21892
20	S	1.50364
20	T	NA
20	V	0.445037
20	W	-1.39528
20	Y	1.7431
21	A	0.313477
21	C	-1.30401
21	D	0.969235
21	E	NA
21	F	0.8519
21	G	1.11465
21	H	2.74029
21	I	-3.23381
21	K	-0.206753
21	L	0.342976
21	M	1.49763
21	N	2.73238
21	P	-3.26384
21	Q	2.5343
21	R	-4.04974
21	S	-0.25946
21	T	-2.12372
21	V	-4.12222
21	W	1.4229
21	Y	1.95163
22	A	-3.01194
22	C	-0.746582
22	D	-3.23414
22	E	-3.7602
22	F	-1.1882
22	G	NA
22	H	-0.199211
22	I	-3.48747
22	K	-3.46619
22	L	-3.07016
22	M	-2.46643
22	N	0.301536
22	P	-3.55136
22	Q	-2.47416
22	R	-4.6129
22	S	-4.36219
22	T	-3.73534
22	V	0.454449
22	W	-3.16388
22	Y	-4.04772
23	A	0.472215
23	C	-2.93483
23	D	-3.65197
23	E	-3.95761
23	F	-1.74384
23	G	-2.80337
23	H	-3.00605
23	I	-3.26161
23	K	-3.23616
23	L	-3.59576
23	M	-2.70863
23	N	-3.0531
23	P	-3.7182
23	Q	-2.56298
23	R	-3.57984
23	S	NA
23	T	-2.57063
23	V	-3.38241
23	W	-2.57804
23	Y	-0.898637
24	A	-3.0734
24	C	1.67139
24	D	-3.57278
24	E	-3.79399
24	F	-1.54711
24	G	-2.71049
24	H	0.08698
24	I	1.57289
24	K	-2.20371
24	L	-2.06739
24	M	1.0737
24	N	-2.21541
24	P	-1.93356
24	Q	-1.78878
24	R	-3.36836
24	S	0.149323
24	T	NA
24	V	0.577393
24	W	-1.20485
24	Y	-1.14576
25	A	-3.57764
25	C	-2.70183
25	D	-3.59736
25	E	-2.36072
25	F	-3.25216
25	G	-2.85435
25	H	-2.88842
25	I	NA
25	K	-0.308764
25	L	-2.47363
25	M	0.798083
25	N	-2.57801
25	P	-2.93085
25	Q	-2.01344
25	R	-4.06131
25	S	-3.29013
25	T	0.392637
25	V	-3.20309
25	W	-3.03239
25	Y	0.0492015
26	A	-4.25626
26	C	-2.55768
26	D	0.0190736
26	E	-1.90501
26	F	-3.6634
26	G	-2.60374
26	H	-2.32371
26	I	-0.239091
26	K	-0.629245
26	L	-1.43441
26	M	-2.87014
26	N	NA
26	P	-3.7439
26	Q	-2.48282
26	R	-3.26618
26	S	-0.374002
26	T	0.755937
26	V	0.644584
26	W	0.0787082
26	Y	-0.192763
27	A	-2.17521
27	C	0.750312
27	D	-2.14192
27	E	-3.35959
27	F	0.488406
27	G	-3.12477
27	H	-2.90291
27	I	0.553209
27	K	-4.28864
27	L	-2.10903
27	M	0.561216
27	N	-0.380554
27	P	-1.59721
27	Q	-2.69445
27	R	-3.81786
27	S	-3.89103
27	T	-2.60402
27	V	-2.89693
27	W	-2.16515
27	Y	NA
28	A	0.444021
28	C	1.86106
28	D	-3.46693
28	E	-2.85775
28	F	-0.0920053
28	G	-3.06174
28	H	-2.17709
28	I	-2.00455
28	K	-2.93831
28	L	-0.20162
28	M	0.228104
28	N	-0.473561
28	P	-0.0531592
28	Q	-2.06653
28	R	-3.03323
28	S	-4.19701
28	T	NA
28	V	0.187726
28	W	-3.2353
28	Y	0.742136
29	A	-1.17592
29	C	2.32577
29	D	-2.86988
29	E	-2.28219
29	F	-2.79817
29	G	-2.97944
29	H	-3.14583
29	I	-3.18025
29	K	-3.11599
29	L	-3.75344
29	M	-2.90879
29	N	-0.0304165
29	P	-0.0294283
29	Q	0.664013
29	R	-3.36205
29	S	-0.21372
29	T	NA
29	V	-0.667773
29	W	-3.08215
29	Y	0.0231729
30	A	-3.91901
30	C	-3.48672
30	D	-3.17615
30	E	-4.04286
30	F	0.551993
30	G	-2.89576
30	H	0.263604
30	I	NA
30	K	-2.3366
30	L	-2.59515
30	M	0.0353335
30	N	-2.9422
30	P	-3.16362
30	Q	-3.36179
30	R	-2.84815
30	S	-2.91936
30	T	-2.99019
30	V	1.16444
30	W	-2.8971
30	Y	-1.95604
31	A	-3.03484
31	C	-3.19623
31	D	0.378341
31	E	-2.93333
31	F	-2.66987
31	G	-2.70181
31	H	-2.99899
31	I	0.388628
31	K	-0.57985
31	L	-2.54852
31	M	-2.89888
31	N	NA
31	P	-2.40695
31	Q	-2.16873
31	R	-3.29576
31	S	-2.01857
31	T	-3.32619
31	V	-2.6005
31	W	-2.66257
31	Y	-3.25194
32	A	-3.48792
32	C	0.569752
32	D	-0.351958
32	E	-2.68919
32	F	1.10664
32	G	-1.7337
32	H	0.617395
32	I	-0.822026
32	K	-2.16667
32	L	-1.84568
32	M	-2.32849
32	N	-2.53833
32	P	-3.17657
32	Q	-2.82232
32	R	-3.05204
32	S	-0.263836
32	T	-1.52629
32	V	-3.49024
32	W	-1.27331
32	Y	NA
33	A	-2.8439
33	C	0.755354
33	D	-2.60185
33	E	-3.13164
33	F	-2.33638
33	G	-2.40127
33	H	0.500665
33	I	-3.18353
33	K	-3.61828
33	L	-3.53502
33	M	-1.69988
33	N	-0.40702
33	P	-1.79957
33	Q	-2.18547
33	R	-4.16069
33	S	-2.66808
33	T	-2.33529
33	V	-2.48947
33	W	-1.68122
33	Y	NA
34	A	-3.22653
34	C	-3.13467
34	D	-3.81104
34	E	0.105961
34	F	-2.58731
34	G	-2.01392
34	H	-3.59377
34	I	-0.216608
34	K	NA
34	L	-1.83606
34	M	-2.24331
34	N	0.226919
34	P	-2.93769
34	Q	0.357431
34	R	-0.329576
34	S	-3.07328
34	T	-3.08256
34	V	-2.3289
34	W	-2.26446
34	Y	-3.33024
35	A	-3.26115
35	C	-3.02912
35	D	NA
35	E	0.178175
35	F	-1.36097
35	G	-1.65228
35	H	-0.458617
35	I	-2.18455
35	K	-1.07229
35	L	-2.24744
35	M	-1.85409
35	N	0.101576
35	P	-2.18209
35	Q	-1.7149
35	R	-2.89582
35	S	-2.59314
35	T	-3.26946
35	V	-0.0636467
35	W	-2.3455
35	Y	-1.30809
36	A	0.331315
36	C	-1.66039
36	D	-2.8879
36	E	-2.99316
36	F	-2.91954
36	G	-2.45339
36	H	-3.63635
36	I	-2.54982
36	K	-2.92204
36	L	-1.3336
36	M	0.525517
36	N	-3.24237
36	P	-3.2504
36	Q	-2.67749
36	R	-2.54228
36	S	NA
36	T	-3.16067
36	V	-2.50282
36	W	-2.08186
36	Y	-2.34705
37	A	-2.28017
37	C	0.40564
37	D	-1.82615
37	E	-3.99215
37	F	-2.7868
37	G	-2.22615
37	H	0.542724
37	I	-1.98754
37	K	-3.14518
37	L	-2.56384
37	M	0.586294
37	N	-2.56394
37	P	-2.04877
37	Q	-2.54372
37	R	-3.10948
37	S	0.145102
37	T	-2.8258
37	V	-2.78772
37	W	-2.88046
37	Y	NA
38	A	NA
38	C	-2.72232
38	D	-0.712638
38	E	-4.18128
38	F	-2.80621
38	G	-2.75713
38	H	-2.27223
38	I	-3.22451
38	K	-3.23018
38	L	-4.06896
38	M	-0.990494
38	N	-3.24618
38	P	-0.171533
38	Q	-2.36078
38	R	-2.87175
38	S	1.20896
38	T	0.241059
38	V	-2.69576
38	W	-2.61607
38	Y	-2.76391
39	A	NA
39	C	-2.06025
39	D	-3.24178
39	E	-2.32636
39	F	-3.47504
39	G	0.496854
39	H	-2.83037
39	I	-2.57863
39	K	-2.19875
39	L	-3.05658
39	M	-3.13373
39	N	-2.00725
39	P	-2.74743
39	Q	-2.53105
39	R	-0.326533
39	S	-0.403284
39	T	-3.65189
39	V	-2.81405
39	W	-3.24588
39	Y	-1.90591
40	A	-3.43883
40	C	0.795947
40	D	-2.96685
40	E	-3.97825
40	F	-3.0947
40	G	-3.5671
40	H	-1.99894
40	I	-2.22255
40	K	-1.09169
40	L	-2.75564
40	M	-2.7356
40	N	0.17718
40	P	-2.26965
40	Q	0.453315
40	R	-3.47903
40	S	-0.26099
40	T	NA
40	V	-3.34322
40	W	-2.65175
40	Y	-2.50377
41	A	NA
41	C	0.734777
41	D	-5.59016
41	E	-2.86338
41	F	-2.64856
41	G	-0.508587
41	H	-3.41199
41	I	-2.63917
41	K	-2.61885
41	L	-3.47601
41	M	-3.26078
41	N	-1.79605
41	P	-3.68895
41	Q	0.435738
41	R	-4.40928
41	S	0.608345
41	T	0.620807
41	V	-3.10641
41	W	-2.69753
41	Y	-3.60336
42	A	-2.39853
42	C	-0.795654
42	D	-0.881866
42	E	-3.58518
42	F	-2.99706
42	G	NA
42	H	-2.73462
42	I	-4.28361
42	K	-2.75207
42	L	-3.57034
42	M	-2.14605
42	N	-3.08682
42	P	-2.27025
42	Q	-1.33335
42	R	-3.4058
42	S	-4.08163
42	T	-3.24379
42	V	-3.03123
42	W	-2.24628
42	Y	-2.7145
43	A	-1.7269
43	C	-1.17082
43	D	-3.47427
43	E	-1.87101
43	F	-1.84879
43	G	-2.37025
43	H	-0.355265
43	I	-2.22284
43	K	NA
43	L	-2.88132
43	M	-0.201329
43	N	-0.512923
43	P	-2.50479
43	Q	0.313417
43	R	1.42143
43	S	-0.913997
43	T	-2.15803
43	V	-0.826693
43	W	-1.42754
43	Y	-1.89555
44	A	-3.16367
44	C	-3.51257
44	D	-3.23779
44	E	-3.91347
44	F	-2.75611
44	G	-3.42442
44	H	-0.768781
44	I	-3.42544
44	K	-1.92534
44	L	-3.04462
44	M	-2.94255
44	N	-4.26567
44	P	-2.19173
44	Q	NA
44	R	-3.36715
44	S	-3.70011
44	T	-2.75415
44	V	-3.60437
44	W	-3.2515
44	Y	-2.25868
45	A	-0.780991
45	C	1.08123
45	D	-2.83465
45	E	-1.02641
45	F	-2.67648
45	G	1.00804
45	H	-2.73152
45	I	-2.32462
45	K	-1.84013
45	L	-3.56147
45	M	-2.06425
45	N	0.235151
45	P	-3.52156
45	Q	-1.21721
45	R	-0.85881
45	S	NA
45	T	0.198791
45	V	-0.624507
45	W	-3.13086
45	Y	-2.5821
46	A	-1.24342
46	C	-2.45115
46	D	-3.02803
46	E	-4.58105
46	F	0.479511
46	G	-2.44462
46	H	-3.84851
46	I	-3.69519
46	K	-3.28505
46	L	NA
46	M	0.668568
46	N	-3.04104
46	P	0.345348
46	Q	-1.33846
46	R	-3.80714
46	S	-3.70113
46	T	-2.8223
46	V	-2.54719
46	W	-3.38742
46	Y	-3.09379
47	A	0.46254
47	C	0.587346
47	D	-2.66744
47	E	0.17526
47	F	-2.82176
47	G	-3.12568
47	H	-0.256237
47	I	-2.1659
47	K	NA
47	L	-1.52484
47	M	0.210639
47	N	0.405247
47	P	-3.13404
47	Q	0.110561
47	R	2.33653
47	S	0.220154
47	T	0.309726
47	V	0.160414
47	W	-0.187936
47	Y	0.185042
48	A	-0.230524
48	C	-2.81073
48	D	-2.93722
48	E	-3.66619
48	F	-2.47417
48	G	-1.82828
48	H	-0.85958
48	I	-3.08548
48	K	-2.44548
48	L	-3.38766
48	M	-1.78848
48	N	-3.20348
48	P	-0.438961
48	Q	NA
48	R	0.145313
48	S	-3.34969
48	T	-1.92259
48	V	-2.95766
48	W	-2.53719
48	Y	-0.884734
49	A	-1.43628
49	C	-0.813816
49	D	NA
49	E	-0.166824
49	F	-3.79941
49	G	-2.21764
49	H	-0.204484
49	I	-3.39771
49	K	-2.92289
49	L	-2.97096
49	M	-2.97037
49	N	0.153586
49	P	-2.64566
49	Q	-1.68652
49	R	-3.20329
49	S	-3.95138
49	T	-2.89164
49	V	-2.34842
49	W	-2.70608
49	Y	-0.969441
50	A	-1.73307
50	C	-3.30647
50	D	-2.89053
50	E	-3.88977
50	F	-1.90862
50	G	-0.695942
50	H	-1.53214
50	I	-3.21973
50	K	-2.11527
50	L	-2.73485
50	M	-1.43452
50	N	-2.97116
50	P	NA
50	Q	-0.347225
50	R	-2.04995
50	S	-5.84156
50	T	-0.0847807
50	V	-0.326018
50	W	-1.17597
50	Y	-3.78789
51	A	1.05339
51	C	0.539951
51	D	NA
51	E	0.115516
51	F	-2.49334
51	G	2.55056
51	H	-2.207
51	I	-3.02551
51	K	-1.53213
51	L	-1.79654
51	M	0.413491
51	N	0.85058
51	P	-1.93605
51	Q	1.25692
51	R	1.11069
51	S	1.56826
51	T	-0.743923
51	V	-1.60447
51	W	0.278873
51	Y	0.789991
52	A	-3.27268
52	C	-1.38042
52	D	-3.37904
52	E	0.0944253
52	F	-3.26061
52	G	-3.09065
52	H	-4.18836
52	I	-2.08877
52	K	NA
52	L	-1.89198
52	M	-0.238332
52	N	-2.52026
52	P	-2.60019
52	Q	-0.0907466
52	R	1.13837
52	S	-2.85768
52	T	-1.374
52	V	-1.89357
52	W	-3.11322
52	Y	-3.33753
53	A	-3.51811
53	C	-0.378387
53	D	-6.15497
53	E	-3.78854
53	F	NA
53	G	-2.83876
53	H	-3.4261
53	I	-3.31859
53	K	-3.40702
53	L	0.102424
53	M	-1.44903
53	N	-2.60929
53	P	-2.84961
53	Q	-3.35414
53	R	-4.10314
53	S	-3.98962
53	T	-3.28038
53	V	-3.96688
53	W	-3.60041
53	Y	0.0194342
54	A	NA
54	C	0.972251
54	D	-3.303
54	E	-4.23594
54	F	-3.12525
54	G	0.0685615
54	H	-4.11689
54	I	1.24053
54	K	-1.44604
54	L	-2.92534
54	M	1.77502
54	N	1.5369
54	P	-0.0205993
54	Q	-0.440907
54	R	-1.64769
54	S	-0.380149
54	T	1.99268
54	V	0.61544
54	W	-2.95585
54	Y	-2.68695
55	A	1.13996
55	C	1.46977
55	D	-2.78487
55	E	-4.25881
55	F	-2.42982
55	G	-2.68447
55	H	-0.0942137
55	I	-0.430164
55	K	-0.155727
55	L	0.779068
55	M	-2.014
55	N	NA
55	P	-3.6807
55	Q	0.829732
55	R	2.52625
55	S	1.05092
55	T	1.23661
55	V	-0.405753
55	W	-0.368062
55	Y	1.47506
56	A	-3.14025
56	C	-3.34868
56	D	-4.4184
56	E	-3.67215
56	F	-1.50177
56	G	-3.05434
56	H	-1.07646
56	I	-1.89206
56	K	-2.73692
56	L	-0.646071
56	M	-3.27061
56	N	-3.63808
56	P	NA
56	Q	-2.48909
56	R	-3.9935
56	S	-3.44023
56	T	-1.40992
56	V	-3.61664
56	W	-2.66219
56	Y	-2.75825
57	A	-1.47441
57	C	-1.26585
57	D	-3.79417
57	E	-4.68483
57	F	-1.32139
57	G	-2.69127
57	H	-3.4178
57	I	-0.092026
57	K	-2.70368
57	L	-1.25066
57	M	-1.46086
57	N	-3.04195
57	P	-3.93617
57	Q	-1.07076
57	R	-2.94407
57	S	-2.27588
57	T	-3.33944
57	V	NA
57	W	-2.75784
57	Y	-3.57279
58	A	-4.11428
58	C	-2.95715
58	D	-3.79818
58	E	-4.56377
58	F	-3.30525
58	G	-3.91192
58	H	-1.77272
58	I	-0.472637
58	K	NA
58	L	0.479781
58	M	-1.36824
58	N	0.356771
58	P	-3.3477
58	Q	-2.99739
58	R	-3.35125
58	S	-5.79997
58	T	-3.79108
58	V	-2.81575
58	W	-3.01495
58	Y	-3.87275
59	A	-0.159891
59	C	-3.19337
59	D	NA
59	E	0.43474
59	F	-2.14892
59	G	-3.50061
59	H	-2.01317
59	I	-3.2699
59	K	0.583375
59	L	-2.83174
59	M	-2.65695
59	N	0.536601
59	P	-1.52394
59	Q	-1.81989
59	R	0.816451
59	S	-1.47639
59	T	-0.306996
59	V	-3.93163
59	W	-2.64535
59	Y	-1.59211
60	A	-2.62564
60	C	-2.22304
60	D	-2.70412
60	E	-4.72492
60	F	1.28762
60	G	-3.13619
60	H	-0.193728
60	I	NA
60	K	-2.54979
60	L	2.25636
60	M	0.540144
60	N	-2.9443
60	P	-4.16318
60	Q	-3.53526
60	R	-3.47292
60	S	-0.38098
60	T	0.829341
60	V	-0.799986
60	W	1.56292
60	Y	-2.21473
61	A	0.299384
61	C	0.565471
61	D	-3.51642
61	E	-2.54813
61	F	NA
61	G	-3.02073
61	H	-2.04612
61	I	-2.36117
61	K	-4.19269
61	L	0.872896
61	M	1.48526
61	N	-2.74873
61	P	-1.76175
61	Q	-2.69808
61	R	-1.6128
61	S	-0.433163
61	T	-0.0701228
61	V	-1.64133
61	W	1.74004
61	Y	0.785202
62	A	2.38359
62	C	1.90686
62	D	-2.11989
62	E	-0.321357
62	F	-0.263705
62	G	1.71018
62	H	0.562466
62	I	-3.21676
62	K	1.37258
62	L	1.44878
62	M	0.444423
62	N	0.667482
62	P	-1.95301
62	Q	0.0988798
62	R	1.03873
62	S	1.86767
62	T	NA
62	V	-2.49521
62	W	1.83407
62	Y	1.99284
63	A	-0.00362691
63	C	-3.78524
63	D	-0.483905
63	E	NA
63	F	-3.35106
63	G	-2.86041
63	H	-3.81463
63	I	-3.82354
63	K	-3.76361
63	L	-1.2773
63	M	-3.04001
63	N	-0.662837
63	P	-3.12791
63	Q	-2.90198
63	R	-3.85282
63	S	-4.78882
63	T	-1.74351
63	V	-3.87036
63	W	-2.80733
63	Y	-3.46579
64	A	0.51421
64	C	2.12723
64	D	-2.42513
64	E	-2.4921
64	F	2.76541
64	G	-1.34386
64	H	-1.72354
64	I	-1.30117
64	K	-0.840084
64	L	0.477422
64	M	NA
64	N	-0.118556
64	P	-2.58877
64	Q	-1.57219
64	R	-2.82578
64	S	-0.712363
64	T	0.569857
64	V	-2.81178
64	W	0.152392
64	Y	1.88698
65	A	NA
65	C	1.11748
65	D	-2.08959
65	E	-3.53168
65	F	-2.41132
65	G	-0.595416
65	H	-3.24597
65	I	-3.42289
65	K	-2.62401
65	L	-2.54723
65	M	1.53012
65	N	-1.46274
65	P	-0.298488
65	Q	0.122883
65	R	-3.96145
65	S	1.39119
65	T	-1.28238
65	V	0.401384
65	W	-1.11162
65	Y	-0.82706
66	A	NA
66	C	1.67282
66	D	-2.26135
66	E	-0.516741
66	F	-3.13781
66	G	-0.313963
66	H	-3.63733
66	I	-2.9215
66	K	-2.44368
66	L	-0.995479
66	M	1.52546
66	N	-3.38569
66	P	0.751471
66	Q	-4.10855
66	R	-3.67501
66	S	-2.16329
66	T	0.991664
66	V	0.419262
66	W	-2.59564
66	Y	-3.52415
67	A	-0.462548
67	C	-2.7886
67	D	-3.29984
67	E	-3.38203
67	F	-1.96718
67	G	-2.99624
67	H	-0.39516
67	I	-0.509082
67	K	-2.12686
67	L	-3.03732
67	M	-3.20394
67	N	-3.08163
67	P	NA
67	Q	-3.64968
67	R	-0.399326
67	S	-2.72204
67	T	-3.30671
67	V	-4.41729
67	W	-2.85563
67	Y	-3.08768
68	A	-4.45381
68	C	-3.0836
68	D	-4.02932
68	E	-1.94123
68	F	0.10431
68	G	-2.95025
68	H	-2.70263
68	I	-1.10129
68	K	-0.440258
68	L	NA
68	M	-3.47035
68	N	-4.2057
68	P	-1.79551
68	Q	-4.03408
68	R	-4.6526
68	S	-3.11702
68	T	-3.11165
68	V	-4.10752
68	W	-2.9983
68	Y	-3.00869
69	A	0.581942
69	C	1.44826
69	D	-1.08743
69	E	0.0484983
69	F	-1.217
69	G	-0.246239
69	H	0.493209
69	I	-0.389803
69	K	NA
69	L	-0.0253649
69	M	-0.0271149
69	N	1.01087
69	P	-2.85693
69	Q	-0.610773
69	R	2.22878
69	S	0.357698
69	T	-0.34928
69	V	-0.993362
69	W	-2.55237
69	Y	-1.51896
70	A	-2.46597
70	C	-2.45159
70	D	-4.36507
70	E	-4.03895
70	F	-1.90842
70	G	-2.94879
70	H	0.128108
70	I	-2.61667
70	K	-4.095
70	L	-2.86908
70	M	-3.45908
70	N	-2.96089
70	P	-4.62405
70	Q	-3.72443
70	R	-2.81576
70	S	NA
70	T	-2.86999
70	V	-3.35505
70	W	-2.9756
70	Y	-2.65606
71	A	-3.05885
71	C	-2.39039
71	D	-3.17877
71	E	-4.40306
71	F	-3.79977
71	G	-3.26361
71	H	-4.01297
71	I	-3.53835
71	K	-3.04753
71	L	-2.80132
71	M	-2.91111
71	N	-1.78985
71	P	NA
71	Q	-4.33341
71	R	-5.63341
71	S	-4.09636
71	T	-5.51733
71	V	-3.81787
71	W	-3.25308
71	Y	-3.3626
72	A	-1.46741
72	C	-0.444111
72	D	-2.73541
72	E	-6.06801
72	F	-2.14774
72	G	-2.65219
72	H	-3.52322
72	I	-0.406256
72	K	-2.97004
72	L	-0.549746
72	M	-2.75585
72	N	1.6828
72	P	-3.6579
72	Q	-3.08263
72	R	-3.54477
72	S	NA
72	T	0.85631
72	V	-3.24466
72	W	-1.88869
72	Y	-3.31641
73	A	NA
73	C	0.0905993
73	D	-0.433634
73	E	-5.72911
73	F	-1.4907
73	G	-0.0238482
73	H	-2.57211
73	I	-3.15708
73	K	-2.95258
73	L	-0.746633
73	M	-3.23075
73	N	-3.37115
73	P	0.0539986
73	Q	-2.94711
73	R	-3.99724
73	S	-0.929473
73	T	-5.26628
73	V	0.146166
73	W	-2.29723
73	Y	-3.06902
74	A	-0.061105
74	C	-2.84753
74	D	-0.323209
74	E	NA
74	F	-3.58018
74	G	-1.65832
74	H	-3.41547
74	I	-3.9396
74	K	-1.68884
74	L	-3.07897
74	M	-2.98519
74	N	-3.44306
74	P	-2.62415
74	Q	-2.77615
74	R	-4.03912
74	S	-5.23785
74	T	-2.99317
74	V	-3.21132
74	W	-2.76981
74	Y	-2.51822
75	A	NA
75	C	-0.622271
75	D	-1.41593
75	E	0.0137134
75	F	-2.50578
75	G	-1.4399
75	H	-1.07248
75	I	-4.25475
75	K	-0.166336
75	L	-2.38319
75	M	0.787455
75	N	-1.75633
75	P	-0.537923
75	Q	1.39857
75	R	-0.383468
75	S	1.69056
75	T	0.30131
75	V	-0.701445
75	W	-2.64276
75	Y	-1.65071
76	A	-0.635818
76	C	NA
76	D	-0.78991
76	E	-3.75589
76	F	-2.63876
76	G	-3.29565
76	H	-4.67453
76	I	-2.26599
76	K	-3.03173
76	L	-2.29325
76	M	-0.27512
76	N	-3.80036
76	P	-2.73549
76	Q	-3.2759
76	R	-0.138324
76	S	-2.64758
76	T	-2.88027
76	V	-0.746272
76	W	0.0983093
76	Y	-3.26872
77	A	-0.197643
77	C	-1.12347
77	D	0.14474
77	E	-3.93054
77	F	-3.26134
77	G	NA
77	H	-2.86644
77	I	-2.54673
77	K	-3.47422
77	L	-2.80408
77	M	-2.70156
77	N	-4.02024
77	P	-2.60785
77	Q	-2.5707
77	R	-0.489139
77	S	-3.4551
77	T	-2.66734
77	V	-2.52374
77	W	-0.698229
77	Y	-3.89048
78	A	-4.21089
78	C	-1.37872
78	D	-2.31423
78	E	-3.04727
78	F	0.875178
78	G	-2.60491
78	H	0.170124
78	I	-3.08441
78	K	-2.79294
78	L	0.573874
78	M	1.06508
78	N	-0.166035
78	P	-2.86421
78	Q	-0.733512
78	R	-3.87854
78	S	-0.159347
78	T	-2.56387
78	V	-2.48271
78	W	-3.71911
78	Y	NA
79	A	-2.70125
79	C	-2.89441
79	D	-2.85039
79	E	-4.07024
79	F	-2.91149
79	G	0.1735
79	H	-3.24455
79	I	-0.657022
79	K	-2.9634
79	L	-3.24396
79	M	-2.96423
79	N	-0.00946076
79	P	-2.94419
79	Q	-3.55048
79	R	-2.12151
79	S	NA
79	T	-0.428862
79	V	-3.2576
79	W	-2.43903
79	Y	-2.96972
80	A	-1.03785
80	C	-4.03936
80	D	NA
80	E	-0.340098
80	F	-3.59973
80	G	0.568241
80	H	-0.131487
80	I	-0.471873
80	K	-2.50435
80	L	-3.62511
80	M	-2.6042
80	N	-0.010008
80	P	-2.39506
80	Q	-3.12805
80	R	-0.0848418
80	S	-3.04468
80	T	-3.10744
80	V	-2.50386
80	W	-2.79262
80	Y	-0.653143
81	A	-3.52779
81	C	-3.19697
81	D	-3.48475
81	E	-2.86671
81	F	-3.62028
81	G	-3.30635
81	H	-2.75998
81	I	-1.6298
81	K	-3.24524
81	L	-2.70187
81	M	-2.99597
81	N	-2.62365
81	P	-2.4031
81	Q	-5.17879
81	R	NA
81	S	-3.5653
81	T	-2.77791
81	V	-2.08319
81	W	0.173752
81	Y	-3.19133
82	A	-2.33102
82	C	0.963089
82	D	-2.67983
82	E	-3.35927
82	F	-4.24128
82	G	-3.25905
82	H	-3.23418
82	I	0.805238
82	K	-2.86522
82	L	-0.989382
82	M	0.0667956
82	N	-4.53678
82	P	-3.28249
82	Q	-2.69361
82	R	-3.34255
82	S	-1.75385
82	T	-2.34417
82	V	NA
82	W	-0.370233
82	Y	-3.07645
83	A	NA
83	C	-3.13121
83	D	-2.73093
83	E	0.281954
83	F	-3.46342
83	G	-2.27883
83	H	-0.285672
83	I	-4.49872
83	K	-2.60555
83	L	-3.90387
83	M	-2.90094
83	N	-3.17145
83	P	-2.62364
83	Q	-2.2916
83	R	-2.76205
83	S	-2.52088
83	T	0.154678
83	V	-3.11606
83	W	-1.52687
83	Y	-2.85989
84	A	-2.58317
84	C	-2.88117
84	D	-4.53863
84	E	-0.208811
84	F	-2.74145
84	G	-3.99343
84	H	0.0775371
84	I	-3.1377
84	K	-0.759763
84	L	-0.22373
84	M	-3.98549
84	N	-2.97561
84	P	-0.264588
84	Q	NA
84	R	-4.1615
84	S	-4.62185
84	T	-2.53335
84	V	-3.08719
84	W	-3.12025
84	Y	-3.11344
85	A	-3.76038
85	C	-2.25807
85	D	-2.65655
85	E	-3.02592
85	F	1.00928
85	G	-3.94214
85	H	-2.75964
85	I	-1.1174
85	K	-3.03971
85	L	NA
85	M	-2.81904
85	N	-0.069886
85	P	-1.75569
85	Q	-2.97507
85	R	-4.12827
85	S	-4.73336
85	T	-2.8009
85	V	-2.85244
85	W	-2.5455
85	Y	-2.98658
86	A	-3.67923
86	C	-2.80922
86	D	-4.39347
86	E	-3.69081
86	F	-3.88026
86	G	-2.58881
86	H	-3.59151
86	I	0.271824
86	K	-4.47026
86	L	-2.54795
86	M	-2.88757
86	N	-0.952125
86	P	-0.896632
86	Q	-1.21363
86	R	-4.49151
86	S	-2.3079
86	T	NA
86	V	-3.16459
86	W	-2.53788
86	Y	-0.104189
87	A	-2.73752
87	C	-3.04447
87	D	-2.76582
87	E	-2.57084
87	F	-2.70372
87	G	-2.36266
87	H	-2.44645
87	I	NA
87	K	-3.44793
87	L	-3.54373
87	M	0.128087
87	N	-3.18516
87	P	-2.46041
87	Q	-3.42139
87	R	-3.24719
87	S	-2.90137
87	T	-2.99711
87	V	-4.09539
87	W	0.555062
87	Y	-1.07883
88	A	-3.85329
88	C	-0.975231
88	D	0.163303
88	E	-3.81522
88	F	-3.07288
88	G	NA
88	H	-3.10445
88	I	-3.72475
88	K	-3.24946
88	L	-3.43271
88	M	-2.96233
88	N	-2.96658
88	P	-3.13795
88	Q	-2.86574
88	R	-2.97128
88	S	-3.63166
88	T	-2.86603
88	V	-1.04175
88	W	-0.964084
88	Y	-3.12138
89	A	-3.24656
89	C	-2.73927
89	D	-2.84426
89	E	-4.111
89	F	-3.11514
89	G	-2.60304
89	H	-0.31695
89	I	-3.26719
89	K	-1.20339
89	L	-2.60063
89	M	-2.76736
89	N	NA
89	P	-2.23658
89	Q	-3.12297
89	R	-3.57354
89	S	-2.15754
89	T	-2.15538
89	V	-2.78984
89	W	-2.3672
89	Y	-3.42494
90	A	-1.65626
90	C	-2.07721
90	D	-4.25438
90	E	-2.60347
90	F	-0.926323
90	G	-2.83592
90	H	-3.59091
90	I	-2.99155
90	K	-2.89037
90	L	-3.1718
90	M	-2.8059
90	N	-2.78026
90	P	0.629779
90	Q	-3.05061
90	R	-3.98946
90	S	NA
90	T	1.12954
90	V	-2.4501
90	W	-2.13005
90	Y	-1.37369
91	A	0.640416
91	C	-2.14823
91	D	-2.11799
91	E	-4.72542
91	F	-2.99582
91	G	-3.33441
91	H	-3.66498
91	I	0.0879013
91	K	-2.50022
91	L	-3.12289
91	M	-2.4796
91	N	-1.75383
91	P	-3.11973
91	Q	-3.01329
91	R	-2.97519
91	S	0.548743
91	T	NA
91	V	-2.6534
91	W	-3.12455
91	Y	-0.835158
92	A	-3.10241
92	C	-1.07529
92	D	-3.96138
92	E	-5.23844
92	F	0.408892
92	G	-2.13521
92	H	-0.810963
92	I	NA
92	K	-2.20341
92	L	-0.960191
92	M	-0.070208
92	N	0.0302109
92	P	-2.70737
92	Q	-2.86716
92	R	-3.5676
92	S	0.302688
92	T	-2.76484
92	V	0.920384
92	W	-2.99474
92	Y	-2.90799
93	A	-2.48438
93	C	-3.65764
93	D	-1.62905
93	E	-3.75172
93	F	-2.91551
93	G	-2.89788
93	H	-1.33275
93	I	-2.81815
93	K	-3.62933
93	L	-2.95708
93	M	-2.80586
93	N	-0.779748
93	P	-2.71445
93	Q	-2.97726
93	R	-3.31909
93	S	-4.81943
93	T	NA
93	V	-3.50839
93	W	-2.1397
93	Y	-3.13622
94	A	-1.77531
94	C	-2.16746
94	D	-4.18831
94	E	-4.36823
94	F	-3.78665
94	G	-3.04219
94	H	-4.32723
94	I	-2.91133
94	K	-1.64275
94	L	-2.66492
94	M	0.149828
94	N	-2.13617
94	P	-0.133425
94	Q	-2.49887
94	R	-3.50552
94	S	-0.0853397
94	T	NA
94	V	-2.93727
94	W	-3.01846
94	Y	-0.736996
95	A	-3.46586
95	C	-2.78193
95	D	-3.18234
95	E	-0.301156
95	F	-3.38891
95	G	-3.2113
95	H	-0.287274
95	I	-4.19645
95	K	0.183365
95	L	-3.26765
95	M	-3.26846
95	N	-3.75045
95	P	-3.56535
95	Q	NA
95	R	-4.15565
95	S	-3.45627
95	T	-2.50179
95	V	-2.88793
95	W	-2.50227
95	Y	-3.8181
96	A	-0.0817989
96	C	-3.44145
96	D	-1.27538
96	E	NA
96	F	-2.90417
96	G	0.224447
96	H	-3.30951
96	I	-2.44083
96	K	-0.171188
96	L	-2.96546
96	M	-2.87795
96	N	-4.57849
96	P	-2.2407
96	Q	-2.74819
96	R	-2.3656
96	S	-3.45346
96	T	-2.38489
96	V	-4.11165
96	W	-2.67421
96	Y	-3.39173
97	A	NA
97	C	-1.14668
97	D	-3.52363
97	E	-2.26545
97	F	-3.79707
97	G	-2.03235
97	H	-4.39977
97	I	-3.72855
97	K	-2.04191
97	L	-2.92128
97	M	-3.23034
97	N	-3.68284
97	P	-3.43639
97	Q	-0.319578
97	R	-5.56254
97	S	-5.22334
97	T	-4.50329
97	V	-3.37839
97	W	-2.68323
97	Y	-4.39508
98	A	NA
98	C	-2.81472
98	D	-3.69057
98	E	-4.40927
98	F	-2.60047
98	G	-3.04602
98	H	-2.28174
98	I	-2.86226
98	K	0.145984
98	L	-4.63979
98	M	-2.59747
98	N	-4.49637
98	P	-2.05088
98	Q	-0.256137
98	R	-2.29951
98	S	-3.94315
98	T	-4.14991
98	V	-2.46964
98	W	-2.3378
98	Y	-2.85883
99	A	-3.31561
99	C	-3.96979
99	D	-3.30472
99	E	-4.19497
99	F	-3.68776
99	G	-3.28619
99	H	0.0844724
99	I	-3.03851
99	K	-1.06089
99	L	-3.49546
99	M	-3.28764
99	N	NA
99	P	-1.91703
99	Q	-3.19641
99	R	-4.19109
99	S	-4.20027
99	T	-3.15465
99	V	-4.15075
99	W	-2.3354
99	Y	-2.85675
100	A	-3.73553
100	C	-3.16779
100	D	-2.52191
100	E	-4.27601
100	F	-0.48978
100	G	-2.96379
100	H	-0.268915
100	I	NA
100	K	-3.92492
100	L	-3.4982
100	M	0.68059
100	N	-3.40673
100	P	-3.82291
100	Q	-2.78144
100	R	-2.909
100	S	-3.58653
100	T	-1.93903
100	V	-3.3847
100	W	-2.39599
[truncated: 41,861 more rows]

## Sheet: Fig5A_AttributeChimera
#
#
#
# EVA-71 attribute
#
# Use this file to assign the attribute in Chimera with the
# Define Attribute tool or the command defattr.
#
attribute: Insertion_Hits_Capsid_P2
match mode: 1-to-1
recipient: residues
	:1.D	0.0404166
	:2.D	0.0348587
	:3.D	0.0377357
	:4.D	0.0442114
	:5.D	0.0487922
	:6.D	0.0378535
	:7.D	0.0384567
	:8.D	0.0470059
	:9.D	0.0432029
	:10.D	0.0471065
	:11.D	0.049237
	:12.D	0.0520015
	:13.D	0.0525218
	:14.D	0.049237
	:15.D	0.0545921
	:16.D	0.0536016
	:17.D	0.0626284
	:18.D	0.0679971
	:19.D	0.0660856
	:20.D	0.0608693
	:21.D	0.0667869
	:22.D	0.0684964
	:23.D	0.0563989
	:24.D	0.0746494
	:25.D	0.064517
	:26.D	0.0592262
	:27.D	0.0743402
	:28.D	0.0823544
	:29.D	0.070859
	:30.D	0.0796978
	:31.D	0.0762438
	:32.D	0.070859
	:33.D	0.0599429
	:34.D	0.0835608
	:35.D	0.0640853
	:36.D	0.0640853
	:37.D	0.0620283
	:38.D	0.0599429
	:39.D	0.0672646
	:40.D	0.0682456
	:41.D	0.0634509
	:42.D	0.0670247
	:43.D	0.0654021
	:44.D	0.0513685
	:45.D	0.0677508
	:46.D	0.0610588
	:47.D	0.0705866
	:48.D	0.0687494
	:49.D	0.0734311
	:50.D	0.0786219
	:51.D	0.0630363
	:52.D	0.0682456
	:53.D	0.0665511
	:54.D	0.0903099
	:55.D	0.0831539
	:56.D	0.073134
	:57.D	0.0762438
	:58.D	0.0861084
	:59.D	0.0843894
	:60.D	0.0679971
	:61.D	0.0640853
	:62.D	0.0647355
	:63.D	0.0755962
	:64.D	0.0638721
	:65.D	0.065628
	:66.D	0.0762438
	:67.D	0.0848112
	:68.D	0.0663174
	:69.D	0.0815735
	:1.B	0.0782711
	:2.B	0.0697847
	:3.B	0.0677508
	:4.B	0.0746494
	:5.B	0.0762438
	:6.B	0.065178
	:7.B	0.0658559
	:8.B	0.0643003
	:9.B	0.0288122
	:10.B	0.0297931
	:11.B	0.0330887
	:12.B	0.0295
	:13.B	0.0421716
	:14.B	0.0357568
	:15.B	0.0480369
	:16.B	0.0449164
	:17.B	0.0411984
	:18.B	0.0396039
	:19.B	0.042799
	:20.B	0.044298
	:21.B	0.0508755
	:22.B	0.0473094
	:23.B	0.045097
	:24.B	0.0424825
	:25.B	0.0479313
	:26.B	0.0537404
	:27.B	0.0511205
	:28.B	0.0521304
	:29.B	0.0489025
	:30.B	0.0466084
	:31.B	0.0505132
	:32.B	0.0603093
	:33.B	0.0606812
	:34.B	0.0443851
	:35.B	0.0505132
	:36.B	0.0594034
	:37.B	0.0594034
	:38.B	0.0547373
	:39.B	0.0479313
	:40.B	0.048143
	:41.B	0.0667869
	:42.B	0.0505132
	:43.B	0.0711339
	:44.B	0.0562427
	:45.B	0.0571959
	:46.B	0.0663174
	:47.B	0.0620283
	:48.B	0.0690047
	:49.B	0.0725486
	:50.B	0.0588756
	:51.B	0.0626284
	:52.B	0.070859
	:53.B	0.0789766
	:54.B	0.0592262
	:55.B	0.0583591
	:56.B	0.0654021
	:57.B	0.0530549
	:58.B	0.0638721
	:59.B	0.0638721
	:60.B	0.0594034
	:61.B	0.0505132
	:62.B	0.0888545
	:63.B	0.048143
	:64.B	0.0472077
	:65.B	0.0684964
	:66.B	0.0568738
	:67.B	0.0590503
	:68.B	0.0608693
	:69.B	0.065178
	:70.B	0.065628
	:71.B	0.0700495
	:72.B	0.0626284
	:73.B	0.0939446
	:74.B	0.0734311
	:75.B	0.0711339
	:76.B	0.0567144
	:77.B	0.0956148
	:78.B	0.0628315
	:79.B	0.0772412
	:80.B	0.070859
	:81.B	0.103787
	:82.B	0.048465
	:83.B	0.0514936
	:84.B	0.0719745
	:85.B	0.0632428
	:86.B	0.0630363
	:87.B	0.0626284
	:88.B	0.0603093
	:89.B	0.0349071
	:90.B	0.0463156
	:91.B	0.0489025
	:92.B	0.0505132
	:93.B	0.0473094
	:94.B	0.0409816
	:95.B	0.046219
	:96.B	0.0573586
	:97.B	0.0491249
	:98.B	0.0441251
	:99.B	0.0480369
	:100.B	0.0328355
	:101.B	0.0429594
	:102.B	0.0347623
	:103.B	0.0417155
	:104.B	0.0455563
	:105.B	0.0595819
	:106.B	0.0440393
	:107.B	0.0446488
	:108.B	0.0446488
	:109.B	0.0400731
	:110.B	0.0412713
	:111.B	0.0449164
	:112.B	0.0362276
	:113.B	0.0368793
	:114.B	0.0399377
	:115.B	0.0343363
	:116.B	0.051746
	:117.B	0.0482497
	:118.B	0.0387672
	:119.B	0.0506333
	:120.B	0.0474117
	:121.B	0.0491249
	:122.B	0.0494632
	:123.B	0.0446488
	:124.B	0.0521304
	:125.B	0.0453712
	:126.B	0.0440393
	:127.B	0.0511205
	:128.B	0.0500399
	:129.B	0.0394723
	:130.B	0.0456496
	:131.B	0.0465103
	:132.B	0.0358084
	:133.B	0.0622268
	:134.B	0.0447376
	:135.B	0.0432848
	:136.B	0.0482497
	:137.B	0.0480369
	:138.B	0.0432848
	:139.B	0.048143
	:140.B	0.0527867
	:141.B	0.0361217
	:142.B	0.0447376
	:143.B	0.03883
	:144.B	0.0530549
	:145.B	0.0349071
	:146.B	0.0385801
	:147.B	0.0476179
	:148.B	0.0473094
	:149.B	0.0606812
	:150.B	0.0568738
	:151.B	0.0672646
	:152.B	0.0412713
	:153.B	0.0560876
	:154.B	0.0386422
	:155.B	0.0556285
	:156.B	0.0559336
	:157.B	0.0437
	:158.B	0.0436162
	:159.B	0.0495772
	:160.B	0.0626284
	:161.B	0.041942
	:162.B	0.0430402
	:163.B	0.0511205
	:164.B	0.0408385
	:165.B	0.0442114
	:166.B	0.0453712
	:167.B	0.0540207
	:168.B	0.0540207
	:169.B	0.0573586
	:170.B	0.0514936
	:171.B	0.0479313
	:172.B	0.0525218
	:173.B	0.049237
	:174.B	0.0541621
	:175.B	0.0575224
	:176.B	0.0453712
	:177.B	0.0601254
	:178.B	0.0576874
	:179.B	0.0496919
	:180.B	0.0697847
	:181.B	0.17233
	:182.B	0.0612497
	:183.B	0.0692623
	:184.B	0.0647355
	:185.B	0.061636
	:186.B	0.0700495
	:187.B	0.070859
	:188.B	0.0746494
	:189.B	0.0658559
	:190.B	0.0599429
	:191.B	0.0769052
	:192.B	0.0604946
	:193.B	0.0583591
	:194.B	0.0823544
	:195.B	0.0734311
	:196.B	0.0610588
	:197.B	0.0559336
	:198.B	0.0692623
	:199.B	0.0679971
	:200.B	0.0755962
	:201.B	0.0560876
	:202.B	0.0529204
	:203.B	0.0626284
	:204.B	0.0431214
	:205.B	0.0588756
	:206.B	0.0714114
	:207.B	0.0597618
	:208.B	0.0583591
	:209.B	0.0506333
	:210.B	0.0663174
	:211.B	0.0700495
	:212.B	0.0634509
	:213.B	0.064517
	:214.B	0.0610588
	:215.B	0.0663174
	:216.B	0.0769052
	:217.B	0.0624268
	:218.B	0.0734311
	:219.B	0.0823544
	:220.B	0.0632428
	:221.B	0.0815735
	:222.B	0.0800645
	:223.B	0.0626284
	:224.B	0.0670247
	:225.B	0.0620283
	:226.B	0.0550305
	:227.B	0.0634509
	:228.B	0.0835608
	:229.B	0.0796978
	:230.B	0.0672646
	:231.B	0.0606812
	:232.B	0.0458375
	:233.B	0.0654021
	:234.B	0.0523905
	:235.B	0.0752773
	:236.B	0.0879156
	:237.B	0.0737311
	:238.B	0.0630363
	:239.B	0.0548834
	:240.B	0.0534636
	:241.B	0.0538801
	:242.B	0.0746494
	:243.B	0.0592262
	:244.B	0.0956148
	:245.B	0.0831539
	:246.B	0.05226
	:247.B	0.0396039
	:248.B	0.0452794
	:249.B	0.0568738
	:250.B	0.0432029
	:251.B	0.0658559
	:252.B	0.0523905
	:253.B	0.05226
	:254.B	0.0502752
	:1.C	0.0512442
	:2.C	0.0495772
	:3.C	0.0578536
	:4.C	0.0459321
	:5.C	0.0737311
	:6.C	0.0501572
	:7.C	0.0752773
	:8.C	0.0620283
	:9.C	0.0643003
	:10.C	0.0620283
	:11.C	0.0606812
	:12.C	0.0752773
	:13.C	0.0782711
	:14.C	0.0856707
	:15.C	0.0565561
	:16.C	0.0604946
	:17.C	0.0587022
	:18.C	0.0682456
	:19.C	0.0722602
	:20.C	0.0719745
	:21.C	0.0690047
	:22.C	0.0779241
	:23.C	0.0692623
	:24.C	0.065628
	:25.C	0.0843894
	:26.C	0.0663174
	:27.C	0.0606812
	:28.C	0.0737311
	:29.C	0.0544478
	:30.C	0.0961879
	:31.C	0.0663174
	:32.C	0.0879156
	:33.C	0.0893332
	:34.C	0.0827518
	:35.C	0.0672646
	:36.C	0.0647355
	:37.C	0.0782711
	:38.C	0.0752773
	:39.C	0.0534636
	:40.C	0.0831539
	:41.C	0.0752773
	:42.C	0.0779241
	:43.C	0.0722602
	:44.C	0.0700495
	:45.C	0.0848112
	:46.C	0.0793352
	:47.C	0.0536016
	:48.C	0.0697847
	:49.C	0.0695223
	:50.C	0.0682456
	:51.C	0.0765728
	:52.C	0.0796978
	:53.C	0.0624268
	:54.C	0.0755962
	:55.C	0.0643003
	:56.C	0.0893332
	:57.C	0.0782711
	:58.C	0.0775808
	:59.C	0.0967694
	:60.C	0.0779241
	:61.C	0.0677508
	:62.C	0.0749618
	:63.C	0.0772412
	:64.C	0.0489025
	:65.C	0.061636
	:66.C	0.0545921
	:67.C	0.0728399
	:68.C	0.0628315
	:69.C	0.0476179
	:70.C	0.0499232
	:71.C	0.0351026
	:72.C	0.0427193
	:73.C	0.130337
	:74.C	0.0496919
	:75.C	0.0397366
	:76.C	0.049237
	:77.C	0.0553275
	:78.C	2.04938
	:79.C	13.9032
	:80.C	0.957101
	:81.C	0.0505132
	:82.C	0.0427193
	:83.C	0.0452794
	:84.C	0.0432029
	:85.C	0.0477218
	:86.C	0.037103
	:87.C	0.0399377
	:88.C	0.0378535
	:89.C	0.0323029
	:90.C	0.0363879
	:91.C	0.0385183
	:92.C	0.0410535
	:93.C	0.0511205
	:94.C	0.0581894
	:95.C	0.037273
	:96.C	0.0472077
	:97.C	0.0358084
	:98.C	0.0454636
	:99.C	0.0603093
	:100.C	0.0405561
	:101.C	0.0406967
	:102.C	0.0401412
	:103.C	0.0506333
	:104.C	0.0396039
	:105.C	0.042879
	:106.C	0.044298
	:107.C	0.0448268
	:108.C	0.0483571
	:109.C	0.0482497
	:110.C	0.0385183
	:111.C	0.0457433
	:112.C	0.0505132
	:113.C	0.0396039
	:114.C	0.0466084
	:115.C	0.0628315
	:116.C	0.0398704
	:117.C	0.0396701
	:118.C	0.0441251
	:119.C	0.0372161
	:120.C	0.0482497
	:121.C	0.0383342
	:122.C	0.0397366
	:123.C	0.0447376
	:124.C	0.0394723
	:125.C	0.042879
	:126.C	0.0404862
	:127.C	0.0457433
	:128.C	0.0406262
	:129.C	0.0452794
	:130.C	0.0445605
	:131.C	0.0420182
	:132.C	0.0543045
	:133.C	0.0444726
	:134.C	0.0430402
	:135.C	0.0318684
	:136.C	0.0461229
	:137.C	0.0424042
	:138.C	0.0453712
	:139.C	0.156321
	:140.C	0.046707
	:141.C	0.0575224
	:142.C	0.0782711
	:143.C	0.0527867
	:144.C	0.0465103
	:145.C	0.044298
	:146.C	0.0604946
	:147.C	0.0509977
	:148.C	0.127979
	:149.C	0.114787
	:150.C	0.101095
	:151.C	0.0529204
	:152.C	0.0663174
	:153.C	0.0474117
	:154.C	0.0353008
	:155.C	0.0379723
	:156.C	0.0432848
	:157.C	0.0404166
	:158.C	0.035251
	:159.C	0.0543045
	:160.C	0.0414181
	:161.C	0.0408385
	:162.C	0.0544478
	:163.C	0.0540207
	:164.C	0.0438689
	:165.C	0.042879
	:166.C	0.0456496
	:167.C	0.0513685
	:168.C	0.049237
	:169.C	0.0521304
	:170.C	0.0525218
	:171.C	0.05226
	:172.C	0.0461229
	:173.C	0.0525218
	:174.C	0.0512442
	:175.C	0.0518733
	:176.C	0.0490134
	:177.C	0.046219
	:178.C	0.0432848
	:179.C	0.0411984
	:180.C	0.0509977
	:181.C	0.0509977
	:182.C	0.0493498
	:183.C	0.0583591
	:184.C	0.0460273
	:185.C	0.0529204
	:186.C	0.0485734
	:187.C	0.0533265
	:188.C	0.0423263
	:189.C	0.0498073
	:190.C	0.0476179
	:191.C	0.0490134
	:192.C	0.0626284
	:193.C	0.0508755
	:194.C	0.0575224
	:195.C	0.0513685
	:196.C	0.0597618
	:197.C	0.0665511
	:198.C	0.048143
	:199.C	0.0632428
	:200.C	0.0665511
	:201.C	0.0576874
	:202.C	0.0540207
	:203.C	0.050754
	:204.C	0.0543045
	:205.C	0.0695223
	:206.C	0.0530549
	:207.C	0.0543045
	:208.C	0.0604946
	:209.C	0.0503939
	:210.C	0.0533265
	:211.C	0.0527867
	:212.C	0.0487922
	:213.C	0.0457433
	:214.C	0.0498073
	:215.C	0.0478262
	:216.C	0.0567144
	:217.C	0.0550305
	:218.C	0.0402097
	:219.C	0.0529204
	:220.C	0.0493498
	:221.C	0.0526538
	:222.C	0.0498073
	:223.C	0.048143
	:224.C	0.0511205
	:225.C	0.0420182
	:226.C	0.0529204
	:227.C	0.0537404
	:228.C	0.0474117
	:229.C	0.0508755
	:230.C	0.0364417
	:231.C	0.0457433
	:232.C	0.04264
	:233.C	0.0477218
	:234.C	0.0494632
	:235.C	0.0430402
	:236.C	0.038032
	:237.C	0.0534636
	:238.C	0.0538801
	:239.C	0.0679971
	:240.C	0.0560876
	:241.C	0.16363
	:242.C	3.46869
	:1.A	1.2948
	:2.A	5.14798
	:3.A	0.0277117
	:4.A	0.0580209
	:5.A	0.0587022
	:6.A	0.0703168
	:7.A	0.0769052
	:8.A	0.0594034
	:9.A	0.0606812
	:10.A	0.0457433
	:11.A	0.064517
	:12.A	0.203587
	:13.A	0.0628315
	:14.A	0.107411
	:15.A	0.0967694
	:16.A	0.0755962
	:17.A	0.0711339
	:18.A	0.181525
	:19.A	4.3156
	:20.A	66.7756
	:21.A	2.78817
	:22.A	3.2034
	:23.A	0.176823
	:24.A	2.11908
	:25.A	9.31078
	:26.A	2.07262
	:27.A	3.31828
	:28.A	0.0711339
	:29.A	0.065628
	:30.A	0.0654021
	:31.A	0.0711339
	:32.A	0.0695223
	:33.A	0.0697847
	:34.A	0.0893332
	:35.A	0.0675067
	:36.A	0.0658559
	:37.A	0.0553275
	:38.A	0.108173
	:39.A	0.0518733
	:40.A	0.0973596
	:41.A	0.0588756
	:42.A	0.0581894
	:43.A	0.0634509
	:44.A	0.0734311
	:45.A	0.0590503
	:46.A	0.0725486
	:47.A	0.0861084
	:48.A	0.0808104
	:49.A	0.0554775
	:50.A	0.0714114
	:51.A	0.0782711
	:52.A	0.0610588
	:53.A	0.050754
	:54.A	0.0827518
	:55.A	0.0557805
	:56.A	0.0509977
	:57.A	0.0576874
	:58.A	0.0464127
	:59.A	0.0714114
	:60.A	0.0663174
	:61.A	0.0491249
	:62.A	0.0505132
	:63.A	0.0417155
	:64.A	0.0402097
	:65.A	0.0424042
	:66.A	0.0420182
	:67.A	0.0608693
	:68.A	0.041942
	:69.A	0.0506333
	:70.A	0.0501572
	:71.A	0.0550305
	:72.A	0.0527867
	:73.A	0.0466084
	:74.A	0.0514936
	:75.A	0.0520015
	:76.A	0.0533265
	:77.A	0.0554775
	:78.A	0.0454636
	:79.A	0.048465
	:80.A	0.0468061
	:81.A	0.0597618
	:82.A	0.0483571
	:83.A	0.061636
	:84.A	0.0556285
	:85.A	0.0536016
	:86.A	0.0509977
	:87.A	0.0580209
	:88.A	0.0675067
	:89.A	0.0597618
	:90.A	0.0672646
	:91.A	0.0536016
	:92.A	0.0612497
	:93.A	0.0667869
	:94.A	0.0782711
	:95.A	0.0520015
	:96.A	2.66812
	:97.A	0.0682456
	:98.A	0.0672646
	:99.A	0.164857
	:100.A	0.0888545
	:101.A	0.0587022
	:102.A	0.0779241
	:103.A	0.0601254
	:104.A	0.0632428
	:105.A	0.0663174
	:106.A	0.0632428
	:107.A	0.0819617
	:108.A	0.0587022
	:109.A	0.0687494
	:110.A	0.0640853
	:111.A	0.0568738
	:112.A	0.0636607
	:113.A	0.0594034
	:114.A	0.0597618
	:115.A	0.0667869
	:116.A	0.0565561
	:117.A	0.065178
	:118.A	0.064517
	:119.A	0.0658559
	:120.A	0.0573586
	:121.A	0.0672646
	:122.A	0.0762438
	:123.A	0.0714114
	:124.A	0.0728399
	:125.A	0.090808
	:126.A	0.0531903
	:127.A	0.0728399
	:128.A	0.065178
	:129.A	0.0565561
	:130.A	0.090808
	:131.A	0.109739
	:132.A	0.0660856
	:133.A	0.0512442
	:134.A	0.0740341
	:135.A	0.0660856
	:136.A	0.0684964
	:137.A	0.0804353
	:138.A	0.0547373
	:139.A	0.0711339
	:140.A	0.073134
	:141.A	0.0636607
	:142.A	0.0550305
	:143.A	0.0233669
	:144.A	0.0580209
	:145.A	0.0361217
	:146.A	0.0728399
	:147.A	0.0630363
	:148.A	0.0460273
	:149.A	0.0418662
	:150.A	0.142518
	:151.A	0.0540207
	:152.A	0.088382
	:153.A	0.0711339
	:154.A	0.0560876
	:155.A	0.110542
	:156.A	0.0257203
	:157.A	0.0520015
	:158.A	0.0441251
	:159.A	0.108949
	:160.A	0.039538
	:161.A	0.115684
	:162.A	0.0618314
	:163.A	0.0545921
	:164.A	0.0796978
	:165.A	0.0782711
	:166.A	0.123537
	:167.A	0.0711339
	:168.A	0.0479313
	:169.A	0.0562427
	:170.A	0.0811898
	:171.A	0.0856707
	:172.A	0.0649559
	:173.A	0.102419
	:174.A	0.0495772
	:175.A	0.115684
	:176.A	0.0819617
	:177.A	0.130351
	:178.A	0.061636
	:179.A	0.0725486
	:180.A	0.0769052
	:181.A	0.0612497
	:182.A	0.0513685
	:183.A	0.0634509
	:184.A	0.0852383
	:185.A	0.0746494
	:186.A	0.110542
	:187.A	0.061636
	:188.A	0.108173
	:189.A	0.0944934
	:190.A	0.0779241
	:191.A	0.0923438
	:192.A	0.155986
	:193.A	0.0998112
	:194.A	0.0665511
	:195.A	0.0682456
	:196.A	0.157894
	:197.A	0.0571959
	:198.A	0.134118
	:199.A	0.0775808
	:200.A	0.0692623
	:201.A	0.202356
	:202.A	0.0827518
	:203.A	0.131577
	:204.A	0.0823544
	:205.A	0.0319073
	:206.A	0.0446488
	:207.A	0.0478262
	:208.A	0.0632428
	:209.A	0.0553275
	:210.A	0.0819617
	:211.A	0.121453
	:212.A	0.0321432
	:213.A	0.0740341
	:214.A	0.0350045
	:215.A	0.0389564
	:216.A	0.065178
	:217.A	0.0446488
	:218.A	0.0654021
	:219.A	0.0711339
	:220.A	0.0562427
	:221.A	0.0529204
	:222.A	0.0424042
	:223.A	0.0498073
	:224.A	0.0594034
	:225.A	0.0660856
	:226.A	0.0620283
	:227.A	0.0493498
	:228.A	0.0595819
	:229.A	0.0643003
	:230.A	0.0501572
	:231.A	0.061636
	:232.A	0.0643003
	:233.A	0.0509977
	:234.A	0.0687494
	:235.A	0.0594034
	:236.A	0.0634509
	:237.A	0.0588756
	:238.A	0.0852383
	:239.A	0.0632428
	:240.A	0.065178
	:241.A	0.0789766
	:242.A	0.0888545
	:243.A	0.0527867
	:244.A	0.0618314
	:245.A	0.0658559
	:246.A	0.0601254
	:247.A	0.0779241
	:248.A	0.0722602
	:249.A	0.0647355
	:250.A	0.0759183
	:251.A	0.0762438
	:252.A	0.0789766
	:253.A	0.0690047
	:254.A	0.0737311
	:255.A	0.0608693
	:256.A	0.0643003
	:257.A	0.0725486
	:258.A	0.0779241
	:259.A	0.0571959
	:260.A	0.0620283
	:261.A	0.0649559
	:262.A	0.0789766
	:263.A	0.0823544
	:264.A	0.0658559
	:265.A	0.0769052
	:266.A	0.0769052
	:267.A	0.061636
	:268.A	0.0865517
	:269.A	0.0839726
	:270.A	0.0734311
	:271.A	0.0592262
	:272.A	0.0560876
	:273.A	0.070859
	:274.A	0.0734311
	:275.A	0.0513685
	:276.A	0.0622268
	:277.A	0.0714114
	:278.A	0.0705866
	:279.A	0.0679971
	:280.A	0.0534636
	:281.A	0.0568738
	:282.A	0.0585301
	:283.A	0.0692623
	:284.A	0.0823544
	:285.A	0.0934035
	:286.A	0.135434
	:287.A	0.090808
	:288.A	0.0580209
	:289.A	0.0614421
	:290.A	0.0918249
	:291.A	0.0939446
	:292.A	0.0601254
	:293.A	0.0746494
	:294.A	2.04087
	:295.A	35.4058
	:296.A	47.1906
	:297.A	0.244179

## Sheet: Fig5B_AttributeChimera
#
#
#
# EVA-71 attribute
#
# Use this file to assign the attribute in Chimera with the
# Define Attribute tool or the command defattr.
#
attribute: Deletion_Hits_Capsid_P2_1AA
match mode: 1-to-1
recipient: residues
	:1.D	0.429448
	:2.D	0.541379
	:3.D	0.434702
	:4.D	0.386928
	:5.D	0.405331
	:6.D	0.485544
	:7.D	0.449517
	:8.D	0.434702
	:9.D	0.396577
	:10.D	0.350229
	:11.D	0.314402
	:12.D	1.32764
	:13.D	0.374092
	:14.D	0.331595
	:15.D	0.393761
	:16.D	0.348147
	:17.D	0.35557
	:18.D	0.41939
	:19.D	0.351282
	:20.D	0.372865
	:21.D	0.333442
	:22.D	0.344073
	:23.D	0.32358
	:24.D	0.374092
	:25.D	0.390993
	:26.D	0.361115
	:27.D	0.414573
	:28.D	0.557112
	:29.D	0.32887
	:30.D	0.385596
	:31.D	0.382965
	:32.D	0.357763
	:33.D	0.260152
	:34.D	0.28963
	:35.D	0.309657
	:36.D	0.285103
	:37.D	0.332515
	:38.D	22.8653
	:39.D	0.365705
	:40.D	0.25617
	:41.D	0.358872
	:42.D	0.281973
	:43.D	0.262719
	:44.D	0.311219
	:45.D	0.27773
	:46.D	0.384275
	:47.D	0.322719
	:48.D	0.243758
	:49.D	0.295024
	:50.D	0.295716
	:51.D	0.321863
	:52.D	0.348147
	:53.D	0.294336
	:54.D	0.275374
	:55.D	0.313598
	:56.D	0.295024
	:57.D	0.324447
	:58.D	0.28963
	:59.D	0.32358
	:60.D	0.402361
	:61.D	0.285103
	:62.D	0.321863
	:63.D	13.5006
	:64.D	0.292296
	:65.D	0.339139
	:66.D	0.343072
	:67.D	0.285739
	:68.D	0.377833
	:69.D	0.752001
	:1.B	0.280135
	:2.B	0.3128
	:3.B	15.1761
	:4.B	0.287668
	:5.B	0.294336
	:6.B	0.295024
	:7.B	0.308114
	:8.B	0.314402
	:9.B	0.316023
	:10.B	0.333442
	:11.B	0.321863
	:12.B	0.283841
	:13.B	0.305083
	:14.B	0.314402
	:15.B	0.362249
	:16.B	0.357763
	:17.B	0.31521
	:18.B	0.342078
	:19.B	0.292973
	:20.B	26.4248
	:21.B	0.370441
	:22.B	0.385596
	:23.B	0.321863
	:24.B	0.320168
	:25.B	0.306589
	:26.B	0.340112
	:27.B	0.303595
	:28.B	0.347118
	:29.B	0.317665
	:30.B	0.372865
	:31.B	0.396577
	:32.B	0.351282
	:33.B	0.339139
	:34.B	0.287021
	:35.B	0.308114
	:36.B	0.382965
	:37.B	0.372865
	:38.B	0.402361
	:39.B	0.321012
	:40.B	0.287021
	:41.B	0.380378
	:42.B	12.6118
	:43.B	0.283841
	:44.B	0.402361
	:45.B	0.3791
	:46.B	0.398004
	:47.B	0.338173
	:48.B	0.341092
	:49.B	0.312007
	:50.B	0.302124
	:51.B	0.322719
	:52.B	0.285739
	:53.B	0.3128
	:54.B	0.32532
	:55.B	0.351282
	:56.B	0.322719
	:57.B	0.285739
	:58.B	0.402361
	:59.B	0.32358
	:60.B	0.384275
	:61.B	0.310435
	:62.B	0.318494
	:63.B	0.287668
	:64.B	0.305083
	:65.B	0.299951
	:66.B	0.3791
	:67.B	0.312007
	:68.B	0.359989
	:69.B	0.338173
	:70.B	0.414573
	:71.B	0.327083
	:72.B	0.301395
	:73.B	0.32887
	:74.B	0.35341
	:75.B	0.357763
	:76.B	0.26859
	:77.B	0.27193
	:78.B	0.235862
	:79.B	0.283215
	:80.B	0.250467
	:81.B	0.293653
	:82.B	0.309657
	:83.B	0.281973
	:84.B	0.264289
	:85.B	0.269692
	:86.B	1.71096
	:87.B	0.278326
	:88.B	2.96509
	:89.B	0.292973
	:90.B	0.24773
	:91.B	0.274793
	:92.B	0.261171
	:93.B	0.266957
	:94.B	0.291624
	:95.B	0.253279
	:96.B	0.243327
	:97.B	0.308114
	:98.B	0.270248
	:99.B	0.302857
	:100.B	0.271367
	:101.B	0.278926
	:102.B	0.291624
	:103.B	0.248634
	:104.B	0.26914
	:105.B	0.270248
	:106.B	0.300671
	:107.B	0.297815
	:108.B	0.327974
	:109.B	0.335315
	:110.B	0.261685
	:111.B	0.302857
	:112.B	0.28447
	:113.B	0.28963
	:114.B	0.3128
	:115.B	0.259646
	:116.B	0.262719
	:117.B	0.307349
	:118.B	0.279529
	:119.B	0.285103
	:120.B	0.270806
	:121.B	0.297111
	:122.B	0.270248
	:123.B	0.260152
	:124.B	0.33068
	:125.B	0.302857
	:126.B	0.322719
	:127.B	0.250006
	:128.B	0.317665
	:129.B	0.287021
	:130.B	0.290956
	:131.B	0.278326
	:132.B	0.312007
	:133.B	2.72473
	:134.B	0.259646
	:135.B	0.350229
	:136.B	0.283215
	:137.B	0.374092
	:138.B	0.347118
	:139.B	0.331595
	:140.B	0.306589
	:141.B	0.281357
	:142.B	0.308883
	:143.B	0.271367
	:144.B	0.390993
	:145.B	0.319328
	:146.B	0.301395
	:147.B	0.311219
	:148.B	0.331595
	:149.B	0.246834
	:150.B	0.287021
	:151.B	0.278926
	:152.B	0.331595
	:153.B	0.292973
	:154.B	0.339139
	:155.B	0.265882
	:156.B	0.382965
	:157.B	0.268043
	:158.B	0.343072
	:159.B	0.268043
	:160.B	0.316841
	:161.B	0.305834
	:162.B	0.273639
	:163.B	0.32358
	:164.B	0.285739
	:165.B	0.254234
	:166.B	0.301395
	:167.B	0.28447
	:168.B	0.28447
	:169.B	0.275958
	:170.B	0.298523
	:171.B	0.301395
	:172.B	0.294336
	:173.B	0.334376
	:174.B	0.307349
	:175.B	8.81675
	:176.B	0.361115
	:177.B	0.336261
	:178.B	0.268043
	:179.B	0.313598
	:180.B	0.31521
	:181.B	0.28963
	:182.B	0.269692
	:183.B	0.307349
	:184.B	0.327083
	:185.B	0.333442
	:186.B	0.357763
	:187.B	0.26859
	:188.B	0.309657
	:189.B	0.292296
	:190.B	0.304337
	:191.B	0.327974
	:192.B	0.277136
	:193.B	0.316023
	:194.B	0.286378
	:195.B	0.307349
	:196.B	0.26324
	:197.B	0.280135
	:198.B	0.33068
	:199.B	0.269692
	:200.B	0.31521
	:201.B	0.314402
	:202.B	0.300671
	:203.B	0.316023
	:204.B	0.251864
	:205.B	0.308883
	:206.B	0.273639
	:207.B	0.32358
	:208.B	0.253279
	:209.B	0.299235
	:210.B	0.288972
	:211.B	0.366875
	:212.B	0.369243
	:213.B	0.339139
	:214.B	0.374092
	:215.B	0.312007
	:216.B	0.294336
	:217.B	0.276546
	:218.B	0.273639
	:219.B	4.59818
	:220.B	0.242469
	:221.B	0.246389
	:222.B	0.279529
	:223.B	0.251864
	:224.B	0.243327
	:225.B	0.240775
	:226.B	0.237879
	:227.B	0.259646
	:228.B	0.276546
	:229.B	0.253756
	:230.B	0.236664
	:231.B	0.260152
	:232.B	0.27773
	:233.B	0.272497
	:234.B	0.292296
	:235.B	0.236262
	:236.B	0.296411
	:237.B	0.297111
	:238.B	0.273639
	:239.B	0.286378
	:240.B	13.4923
	:241.B	0.316023
	:242.B	0.249547
	:243.B	0.311219
	:244.B	0.290291
	:245.B	0.273639
	:246.B	0.292973
	:247.B	0.26066
	:248.B	0.283841
	:249.B	0.299235
	:250.B	0.299951
	:251.B	0.22746
	:252.B	0.290291
	:253.B	0.264289
	:254.B	0.266957
	:1.C	0.23272
	:2.C	0.341092
	:3.C	0.264817
	:4.C	0.299951
	:5.C	0.230053
	:6.C	0.250006
	:7.C	0.240356
	:8.C	6.0708
	:9.C	0.250467
	:10.C	0.239523
	:11.C	0.257151
	:12.C	0.270806
	:13.C	0.283215
	:14.C	0.898117
	:15.C	0.741158
	:16.C	0.628853
	:18.C	0.69855
	:19.C	0.798486
	:20.C	0.414573
	:21.C	0.69855
	:22.C	0.814574
	:23.C	0.716061
	:24.C	0.666471
	:25.C	0.521081
	:27.C	0.616037
	:28.C	0.831478
	:30.C	0.611905
	:31.C	0.402361
	:32.C	0.790729
	:33.C	0.440116
	:34.C	0.831478
	:40.C	0.722139
	:44.C	0.806432
	:45.C	19.3732
	:46.C	0.966787
	:48.C	0.814574
	:49.C	0.741158
	:50.C	0.637766
	:51.C	0.840257
	:57.C	1.00624
	:62.C	0.238698
	:63.C	0.354486
	:64.C	0.308114
	:65.C	0.230053
	:66.C	0.41939
	:67.C	0.346095
	:68.C	0.198941
	:70.C	0.299951
	:71.C	0.348147
	:72.C	0.305083
	:73.C	0.26324
	:74.C	0.264817
	:75.C	0.377833
	:76.C	0.231187
	:77.C	0.431182
	:78.C	0.3791
	:79.C	0.395163
	:80.C	0.4574
	:81.C	0.432933
	:82.C	0.584768
	:83.C	0.64234
	:84.C	0.512936
	:85.C	0.341092
	:86.C	0.692943
	:87.C	0.624509
	:88.C	0.581128
	:89.C	0.603841
	:90.C	0.40384
	:91.C	0.592219
	:92.C	0.535384
	:93.C	0.887801
	:94.C	0.395163
	:95.C	0.637766
	:96.C	0.624509
	:97.C	0.3791
	:98.C	0.69855
	:99.C	0.453416
	:100.C	0.692943
	:101.C	0.560394
	:102.C	0.849265
	:106.C	0.754536
	:110.C	0.279529
	:111.C	0.317665
	:112.C	0.339139
	:113.C	0.274214
	:114.C	0.331595
	:115.C	0.321863
	:116.C	0.288318
	:117.C	0.308114
	:118.C	0.300671
	:119.C	0.341092
	:120.C	0.290956
	:121.C	0.322719
	:122.C	0.408355
	:123.C	0.314402
	:124.C	0.278326
	:125.C	0.357763
	:126.C	0.281357
	:127.C	0.351282
	:128.C	0.301395
	:129.C	0.305083
	:130.C	0.299951
	:131.C	0.290291
	:132.C	0.374092
	:133.C	0.346095
	:134.C	0.302124
	:135.C	0.390993
	:136.C	0.352342
	:137.C	0.432933
	:138.C	0.340112
	:139.C	0.348147
	:140.C	0.342078
	:141.C	0.294336
	:142.C	0.390993
	:143.C	0.33068
	:144.C	0.32358
	:145.C	0.347118
	:146.C	0.316841
	:147.C	0.279529
	:148.C	0.261171
	:149.C	0.245504
	:150.C	0.285103
	:151.C	0.376576
	:152.C	0.343072
	:153.C	0.302124
	:154.C	0.349185
	:155.C	0.322719
	:156.C	0.321012
	:157.C	0.273067
	:158.C	0.265348
	:159.C	0.249089
	:160.C	0.201619
	:161.C	0.27193
	:162.C	0.275374
	:163.C	0.235067
	:164.C	0.273067
	:165.C	0.299235
	:166.C	0.261685
	:167.C	7.7027
	:168.C	0.672795
	:169.C	0.231568
	:170.C	0.254715
	:171.C	0.251396
	:172.C	0.230808
	:173.C	0.261171
	:174.C	0.232334
	:175.C	0.275958
	:176.C	0.231568
	:177.C	0.262719
	:178.C	0.265348
	:179.C	0.250006
	:180.C	0.22637
	:181.C	0.248181
	:182.C	0.204386
	:183.C	0.275374
	:184.C	0.249089
	:185.C	0.240356
	:186.C	0.242469
	:187.C	0.261171
	:188.C	0.27193
	:189.C	0.255197
	:190.C	0.23195
	:191.C	0.214219
	:192.C	0.225651
	:193.C	0.227095
	:194.C	0.240356
	:195.C	0.231568
	:196.C	0.245946
	:197.C	0.212655
	:198.C	0.243327
	:199.C	0.252805
	:200.C	0.240356
	:201.C	2.93996
	:202.C	0.213277
	:203.C	0.241618
	:204.C	0.223176
	:205.C	0.228194
	:206.C	0.363392
	:207.C	0.321863
	:208.C	0.32532
	:209.C	0.35341
	:210.C	0.336261
	:211.C	0.336261
	:212.C	0.309657
	:213.C	0.392371
	:214.C	0.290291
	:215.C	0.281357
	:216.C	0.350229
	:217.C	0.281357
	:218.C	0.26324
	:220.C	0.229678
	:221.C	0.339139
	:222.C	0.365705
	:223.C	0.395163
	:224.C	0.338173
	:225.C	0.386928
	:226.C	5.15426
	:227.C	0.279529
	:228.C	0.375329
	:229.C	0.349185
	:230.C	0.3128
	:231.C	0.369243
	:232.C	0.346095
	:233.C	0.343072
	:234.C	0.336261
	:235.C	0.32887
	:236.C	0.305083
	:237.C	0.288318
	:238.C	0.32532
	:239.C	0.305834
	:240.C	0.347118
	:241.C	0.396577
	:242.C	0.304337
	:1.A	0.308883
	:2.A	24.5106
	:3.A	0.318494
	:4.A	0.312007
	:5.A	0.304337
	:6.A	0.341092
	:7.A	0.347118
	:8.A	0.329772
	:9.A	3.61577
	:10.A	1.06067
	:11.A	0.380378
	:12.A	0.195084
	:13.A	6.0803
	:14.A	111.392
	:15.A	18.2148
	:16.A	2.35555
	:17.A	0.529736
	:18.A	0.187889
	:19.A	0.596362
	:20.A	15.0249
	:21.A	2.69839
	:22.A	0.18766
	:23.A	0.216456
	:24.A	0.233107
	:25.A	0.18152
	:26.A	1.4211
	:27.A	0.183224
	:28.A	0.177623
	:29.A	0.193838
	:30.A	0.180682
	:31.A	0.204668
	:32.A	0.182794
	:33.A	0.189744
	:34.A	0.195587
	:35.A	0.190688
	:36.A	0.192611
	:37.A	0.185854
	:38.A	0.187432
	:39.A	0.201076
	:40.A	0.175848
	:41.A	0.178024
	:42.A	0.188579
	:43.A	0.168452
	:44.A	0.172053
	:45.A	0.175266
	:46.A	0.200002
	:47.A	0.17261
	:48.A	0.180682
	:49.A	0.162734
	:50.A	0.173736
	:51.A	0.168981
	:52.A	0.196349
	:53.A	0.183224
	:54.A	0.167063
	:55.A	0.183656
	:56.A	0.200806
	:57.A	0.157766
	:58.A	0.185409
	:59.A	0.174115
	:60.A	0.298523
	:61.A	0.305083
	:62.A	0.329772
	:63.A	0.278326
	:64.A	0.321012
	:65.A	0.327083
	:66.A	0.343072
	:67.A	10.0728
	:68.A	0.266418
	:69.A	0.346095
	:70.A	0.337214
	:71.A	0.346095
	:72.A	0.359989
	:73.A	0.372865
	:74.A	0.384275
	:75.A	0.269692
	:76.A	0.333442
	:77.A	0.340112
	:78.A	0.377833
	:79.A	0.295716
	:80.A	0.349185
	:81.A	0.352342
	:82.A	0.311219
	:83.A	0.480939
	:84.A	0.354486
	:85.A	0.485544
	:86.A	0.307349
	:87.A	0.354486
	:88.A	0.390993
	:89.A	0.408355
	:90.A	0.361115
	:91.A	0.358872
	:92.A	0.340112
	:93.A	0.362249
	:94.A	0.32887
	:95.A	0.406836
	:96.A	0.332515
	:97.A	0.336261
	:98.A	4.59282
	:99.A	0.299235
	:100.A	0.280745
	:101.A	0.322719
	:102.A	0.336261
	:103.A	0.272497
	:104.A	0.337214
	:105.A	0.245504
	:106.A	0.232334
	:107.A	0.295024
	:108.A	0.0799712
	:109.A	0.0712797
	:110.A	0.0711085
	:111.A	0.0691093
	:112.A	0.0739986
	:113.A	0.0803717
	:114.A	0.0842752
	:115.A	0.0757411
	:116.A	0.0867528
	:117.A	0.0720409
	:118.A	0.0753452
	:119.A	0.0836983
	:120.A	0.0713227
	:121.A	0.0735087
	:122.A	0.0724625
	:123.A	0.0755921
	:124.A	0.0676358
	:125.A	0.0718652
	:126.A	0.0681312
	:127.A	1.29871
	:128.A	0.0745206
	:129.A	0.0819033
	:130.A	0.0796599
	:131.A	0.0883852
	:132.A	0.0733701
	:133.A	0.0799996
	:134.A	0.0663086
	:135.A	0.0814542
	:136.A	0.0782814
	:137.A	0.0773505
	:138.A	0.0868223
	:139.A	0.0822365
	:140.A	0.0725296
	:141.A	0.0756168
	:142.A	0.0900567
	:143.A	0.0826038
	:144.A	0.0791568
	:145.A	2.46765
	:146.A	0.0799712
	:147.A	0.0817529
	:148.A	0.0772458
	:149.A	0.080487
	:150.A	0.0776402
	:151.A	0.0878447
	:152.A	0.0761925
	:153.A	0.081663
	:154.A	0.0853585
	:155.A	0.0879522
	:156.A	0.259646
	:157.A	0.275374
	:158.A	0.295716
	:159.A	0.266418
	:160.A	0.270248
	:161.A	0.285739
	:162.A	0.32358
	:163.A	0.270806
	:164.A	0.300671
	:165.A	0.280135
	:166.A	0.298523
	:167.A	0.295716
	:168.A	0.27193
	:169.A	0.283215
	:170.A	0.275958
	:171.A	0.318494
	:172.A	0.264289
	:173.A	0.283841
	:174.A	0.295024
	:175.A	0.268043
	:176.A	0.27773
	:177.A	0.283841
	:178.A	0.281973
	:179.A	0.287021
	:180.A	0.28963
	:181.A	0.28447
	:182.A	0.26914
	:183.A	0.265348
	:184.A	0.255683
	:185.A	0.271367
	:186.A	0.280745
	:187.A	0.229305
	:188.A	0.302124
	:189.A	0.307349
	:190.A	0.308114
	:191.A	0.281357
	:192.A	0.344073
	:193.A	0.283841
	:194.A	0.275958
	:195.A	0.276546
	:196.A	0.274793
	:197.A	0.293653
	:198.A	0.281973
	:199.A	0.285739
	:200.A	0.309657
	:201.A	0.327083
	:202.A	0.357763
	:203.A	0.263763
	:204.A	0.344073
	:205.A	0.962675
	:206.A	0.327083
	:207.A	0.329772
	:208.A	0.326199
	:209.A	0.299235
	:210.A	0.321863
	:211.A	0.346095
	:212.A	0.31521
	:213.A	0.339139
	:214.A	0.314402
	:215.A	0.331595
	:216.A	0.414573
	:217.A	0.34508
	:218.A	0.311219
	:219.A	0.321012
	:220.A	0.27773
	:221.A	0.296411
	:222.A	0.361115
	:223.A	0.317665
	:224.A	0.294336
	:225.A	0.384275
	:226.A	0.372865
	:227.A	0.298523
	:228.A	0.341092
	:229.A	0.324447
	:230.A	0.324447
	:231.A	0.362249
	:232.A	0.300671
	:233.A	0.299235
	:234.A	0.307349
	:235.A	0.381666
	:236.A	0.332515
	:237.A	0.329772
	:238.A	0.921512
	:239.A	0.316841
	:240.A	0.296411
	:241.A	0.332515
	:242.A	0.305834
	:243.A	0.300671
	:244.A	0.312007
	:245.A	0.285739
	:246.A	0.319328
	:247.A	0.316841
	:248.A	0.327083
	:249.A	0.336261
	:250.A	0.334376
	:251.A	0.245946
	:252.A	0.264817
	:253.A	0.252333
	:254.A	0.275958
	:255.A	0.217432
	:256.A	0.215811
	:257.A	0.237879
	:258.A	0.226732
	:259.A	0.200002
	:260.A	0.194583
	:261.A	0.214535
	:262.A	0.178629
	:263.A	0.201619
	:264.A	0.192126
	:265.A	0.216456
	:266.A	0.207248
	:267.A	0.224229
	:268.A	0.217432
	:269.A	0.213904
	:270.A	0.250006
	:271.A	0.214535
	:272.A	0.212345
	:273.A	0.235862
	:274.A	0.204668
	:275.A	0.216133
	:276.A	0.215811
	:277.A	0.228563
	:278.A	0.247281
	:279.A	0.243327
	:280.A	0.264289
	:281.A	0.319328
	:282.A	0.207832
	:283.A	0.25666
	:284.A	0.261685
	:285.A	0.259142
	:286.A	0.257151
	:287.A	0.249547
	:288.A	0.288972
	:289.A	0.225651
	:290.A	0.233886
	:291.A	0.246834
	:292.A	0.228194
	:293.A	0.265882
	:294.A	0.319328
	:296.A	2.71277
	:297.A	18.3755

## Sheet: Fig5C_AttributeChimera
#
#
#
# EVA-71 attribute
#
# Use this file to assign the attribute in Chimera with the
# Define Attribute tool or the command defattr.
#
attribute: Deletion_Hits_Capsid_P2_2AA
match mode: 1-to-1
recipient: residues
	:1.D	0.541379
	:2.D	0.666471
	:3.D	0.584768
	:4.D	0.637766
	:5.D	0.523867
	:6.D	0.41939
	:7.D	0.408355
	:8.D	0.560394
	:9.D	0.529549
	:10.D	0.314402
	:12.D	0.637766
	:13.D	0.432933
	:14.D	0.518331
	:15.D	0.343072
	:17.D	0.297111
	:18.D	0.390993
	:19.D	0.483228
	:20.D	0.492656
	:21.D	0.453416
	:22.D	0.463538
	:23.D	0.507676
	:24.D	0.408355
	:25.D	0.406836
	:26.D	0.495084
	:27.D	0.478677
	:28.D	0.529549
	:29.D	0.400896
	:30.D	0.42603
	:31.D	0.538361
	:32.D	0.51029
	:33.D	0.333442
	:34.D	0.304337
	:35.D	0.393761
	:36.D	0.414573
	:37.D	0.371648
	:38.D	0.467743
	:39.D	0.332515
	:40.D	0.32887
	:41.D	0.377833
	:42.D	0.563724
	:43.D	0.393761
	:44.D	0.354486
	:45.D	0.358872
	:46.D	0.349185
	:47.D	0.298523
	:48.D	0.35557
	:49.D	0.368054
	:50.D	0.41939
	:51.D	0.327083
	:52.D	0.369243
	:53.D	0.376576
	:54.D	0.408355
	:55.D	0.389626
	:56.D	0.362249
	:57.D	0.310435
	:58.D	0.392371
	:59.D	0.369243
	:60.D	0.371648
	:61.D	0.348147
	:62.D	0.408355
	:63.D	0.398004
	:64.D	0.424346
	:65.D	0.392371
	:66.D	0.31521
	:67.D	0.472043
	:68.D	0.32532
	:69.D	0.376576
	:1.B	0.490257
	:2.B	0.51029
	:3.B	0.436489
	:4.B	0.382965
	:5.B	0.305834
	:6.B	0.402361
	:7.B	0.405331
	:8.B	0.390993
	:9.B	0.254234
	:10.B	0.365705
	:11.B	0.399444
	:12.B	0.392371
	:13.B	0.361115
	:14.B	0.384275
	:15.B	0.431182
	:16.B	0.340112
	:17.B	0.377833
	:18.B	0.351282
	:19.B	0.497541
	:20.B	0.492656
	:21.B	0.364544
	:22.B	0.474229
	:23.B	0.445698
	:24.B	0.339139
	:25.B	0.414573
	:26.B	0.443818
	:27.B	0.35341
	:28.B	0.297815
	:29.B	0.351282
	:30.B	0.25666
	:31.B	0.311219
	:32.B	0.398004
	:33.B	0.368054
	:34.B	0.3791
	:35.B	0.324447
	:36.B	0.31521
	:37.B	0.356663
	:38.B	0.385596
	:39.B	0.35341
	:40.B	0.257646
	:41.B	0.327974
	:42.B	0.398004
	:43.B	0.340112
	:45.B	0.286378
	:46.B	0.368054
	:47.B	0.398004
	:48.B	0.364544
	:49.B	0.370441
	:50.B	0.335315
	:51.B	0.320168
	:52.B	0.352342
	:53.B	0.299235
	:54.B	0.352342
	:55.B	0.406836
	:56.B	0.381666
	:57.B	0.327974
	:58.B	0.368054
	:59.B	0.363392
	:60.B	0.357763
	:61.B	0.361115
	:62.B	0.396577
	:63.B	0.416163
	:64.B	0.350229
	:65.B	0.392371
	:66.B	0.371648
	:67.B	0.382965
	:68.B	0.374092
	:69.B	0.421026
	:70.B	0.31521
	:71.B	0.335315
	:72.B	0.324447
	:73.B	0.320168
	:74.B	0.35341
	:75.B	0.320168
	:76.B	0.283215
	:77.B	0.312007
	:78.B	0.321012
	:79.B	0.291624
	:80.B	0.293653
	:81.B	0.356663
	:82.B	0.305834
	:83.B	0.299951
	:84.B	0.264817
	:85.B	0.344073
	:86.B	0.305083
	:87.B	0.314402
	:88.B	0.26914
	:89.B	0.272497
	:90.B	0.290291
	:91.B	0.302857
	:92.B	0.297815
	:93.B	0.279529
	:94.B	0.314402
	:95.B	0.31521
	:96.B	0.293653
	:97.B	0.283215
	:98.B	0.329772
	:99.B	0.321012
	:100.B	0.321012
	:101.B	0.336261
	:102.B	0.306589
	:103.B	0.34508
	:104.B	0.316023
	:105.B	0.277136
	:106.B	0.354486
	:107.B	0.306589
	:108.B	0.335315
	:109.B	0.316841
	:110.B	0.266957
	:111.B	0.302857
	:112.B	0.301395
	:113.B	0.299951
	:114.B	0.297815
	:115.B	0.302857
	:116.B	0.356663
	:117.B	0.331595
	:118.B	0.257646
	:119.B	0.313598
	:120.B	0.342078
	:121.B	0.285739
	:122.B	0.336261
	:123.B	0.307349
	:124.B	0.339139
	:125.B	0.297111
	:126.B	0.32358
	:127.B	0.32358
	:128.B	0.299235
	:129.B	0.316023
	:130.B	0.285103
	:131.B	0.317665
	:132.B	0.321012
	:133.B	0.303595
	:134.B	0.305083
	:135.B	0.333442
	:136.B	0.283841
	:137.B	0.250931
	:138.B	0.250006
	:140.B	0.226732
	:141.B	0.288318
	:142.B	0.354486
	:143.B	0.316023
	:144.B	0.335315
	:145.B	0.296411
	:146.B	0.299951
	:147.B	0.361115
	:148.B	0.331595
	:149.B	0.349185
	:150.B	0.305834
	:151.B	0.346095
	:152.B	0.285739
	:153.B	0.308114
	:154.B	0.361115
	:155.B	0.344073
	:156.B	0.336261
	:157.B	0.399444
	:158.B	0.301395
	:159.B	0.343072
	:160.B	0.356663
	:161.B	0.35341
	:162.B	0.302857
	:163.B	0.319328
	:164.B	0.395163
	:165.B	0.41939
	:166.B	0.339139
	:167.B	0.331595
	:168.B	0.363392
	:169.B	0.342078
	:170.B	0.33068
	:171.B	0.347118
	:172.B	0.341092
	:173.B	0.311219
	:174.B	0.369243
	:175.B	0.357763
	:176.B	0.903534
	:177.B	0.28447
	:178.B	0.340112
	:179.B	0.3128
	:180.B	0.409888
	:181.B	0.348147
	:182.B	0.326199
	:183.B	0.275374
	:184.B	0.31521
	:185.B	0.393761
	:186.B	0.307349
	:187.B	0.409888
	:188.B	0.384275
	:189.B	0.291624
	:190.B	0.34508
	:191.B	0.343072
	:192.B	0.290956
	:193.B	0.382965
	:194.B	0.303595
	:195.B	0.366875
	:196.B	0.316841
	:197.B	0.295716
	:198.B	0.321863
	:199.B	0.278326
	:200.B	0.3128
	:201.B	0.27193
	:202.B	0.350229
	:203.B	0.320168
	:204.B	0.295716
	:205.B	0.309657
	:206.B	0.300671
	:207.B	0.341092
	:208.B	0.363392
	:209.B	0.351282
	:210.B	0.339139
	:211.B	0.35341
	:212.B	0.342078
	:213.B	0.354486
	:214.B	0.357763
	:215.B	0.288318
	:216.B	0.308114
	:217.B	0.310435
	:218.B	0.384275
	:219.B	0.393761
	:220.B	0.211118
	:221.B	0.205234
	:222.B	0.234672
	:223.B	0.281973
	:224.B	0.244192
	:225.B	0.245946
	:226.B	0.249089
	:227.B	0.214535
	:228.B	0.236664
	:229.B	0.261685
	:230.B	0.313598
	:231.B	0.233107
	:232.B	0.278326
	:233.B	0.246389
	:234.B	0.23195
	:236.B	0.609132
	:237.B	0.251864
	:238.B	0.281973
	:239.B	0.279529
	:240.B	0.227826
	:241.B	0.261171
	:242.B	0.295716
	:243.B	0.251396
	:244.B	0.266418
	:245.B	0.285103
	:246.B	0.236262
	:247.B	0.251864
	:248.B	0.281973
	:249.B	0.242897
	:250.B	0.209013
	:251.B	0.270248
	:252.B	0.229305
	:253.B	0.26859
	:254.B	0.275958
	:1.C	0.275958
	:2.C	0.297815
	:3.C	0.290956
	:4.C	0.230808
	:5.C	0.23043
	:6.C	0.250931
	:7.C	0.254234
	:8.C	0.295716
	:9.C	0.229678
	:10.C	0.220428
	:11.C	0.240775
	:12.C	0.237879
	:13.C	0.279529
	:14.C	0.887801
	:15.C	0.607841
	:16.C	0.979515
	:17.C	0.259646
	:18.C	0.887801
	:19.C	0.406836
	:21.C	0.954457
	:22.C	0.646995
	:23.C	0.783153
	:24.C	0.790729
	:25.C	0.790729
	:26.C	0.692943
	:27.C	0.768519
	:31.C	0.553876
	:33.C	0.651733
	:35.C	0.966787
	:36.C	0.966787
	:38.C	0.671567
	:41.C	0.676759
	:45.C	0.966787
	:46.C	0.485544
	:50.C	0.831478
	:62.C	0.292296
	:63.C	0.252333
	:64.C	0.240356
	:65.C	0.286378
	:66.C	0.24773
	:67.C	0.26914
	:68.C	0.344073
	:69.C	0.274793
	:70.C	0.311219
	:71.C	0.324447
	:72.C	0.405331
	:73.C	0.294336
	:74.C	0.342078
	:75.C	0.348147
	:76.C	0.341092
	:77.C	0.275374
	:78.C	0.351282
	:79.C	0.28963
	:80.C	0.440116
	:81.C	0.338173
	:82.C	0.512936
	:83.C	0.429448
	:84.C	0.374092
	:85.C	0.666471
	:86.C	0.451456
	:87.C	0.461469
	:88.C	0.41939
	:89.C	0.47644
	:90.C	0.567103
	:91.C	0.592219
	:92.C	0.611905
	:93.C	0.449517
	:94.C	0.599906
	:95.C	0.761449
	:96.C	0.478677
	:97.C	0.560394
	:98.C	0.676759
	:99.C	0.502546
	:100.C	0.386928
	:101.C	0.761449
	:102.C	0.544439
	:103.C	0.966787
	:104.C	0.747774
	:105.C	0.908731
	:110.C	0.245065
	:111.C	0.228194
	:112.C	0.290956
	:113.C	0.21021
	:114.C	0.242043
	:115.C	0.253279
	:116.C	0.677019
	:117.C	0.257646
	:118.C	0.273067
	:119.C	0.303595
	:120.C	0.216456
	:121.C	0.242897
	:122.C	0.22637
	:123.C	0.274214
	:124.C	0.318494
	:125.C	0.272497
	:126.C	0.27193
	:127.C	0.277136
	:128.C	0.263763
	:129.C	0.277136
	:130.C	0.282592
	:131.C	0.303595
	:132.C	0.312007
	:133.C	0.292296
	:134.C	0.305083
	:135.C	0.331595
	:136.C	0.28963
	:137.C	0.335315
	:138.C	0.292296
	:139.C	0.24773
	:140.C	0.285739
	:141.C	0.31521
	:142.C	0.290291
	:143.C	0.269692
	:144.C	0.312007
	:145.C	0.295716
	:146.C	0.254234
	:147.C	0.236262
	:148.C	0.240775
	:149.C	0.240356
	:150.C	0.321012
	:151.C	0.3791
	:152.C	0.253756
	:153.C	0.283841
	:154.C	0.244192
	:155.C	0.283215
	:156.C	0.265348
	:157.C	0.32532
	:158.C	0.280135
	:159.C	0.265348
	:160.C	0.250006
	:161.C	0.267499
	:162.C	0.26914
	:163.C	0.248634
	:164.C	0.261171
	:166.C	0.234672
	:167.C	0.280135
	:168.C	0.273067
	:169.C	0.264817
	:170.C	0.259142
	:171.C	0.268043
	:172.C	0.283215
	:173.C	0.213904
	:174.C	0.271367
	:175.C	0.222481
	:176.C	0.249547
	:177.C	0.236664
	:178.C	0.252805
	:179.C	0.27773
	:180.C	0.268043
	:181.C	0.248181
	:182.C	0.250931
	:183.C	0.276546
	:184.C	0.265348
	:185.C	0.266418
	:186.C	0.249089
	:187.C	0.253756
	:188.C	0.26066
	:189.C	0.242469
	:190.C	0.235464
	:191.C	0.253279
	:192.C	0.281357
	:193.C	0.233496
	:194.C	0.248181
	:195.C	0.612563
	:196.C	0.229305
	:197.C	0.233107
	:198.C	0.241196
	:199.C	0.206091
	:200.C	0.235464
	:201.C	0.248181
	:202.C	0.217106
	:203.C	0.271367
	:204.C	0.257646
	:205.C	0.287668
	:206.C	0.306589
	:207.C	0.348147
	:208.C	0.388272
	:209.C	0.388272
	:210.C	0.553876
	:211.C	0.32358
	:212.C	0.332515
	:213.C	0.368054
	:214.C	0.34508
	:215.C	0.343072
	:216.C	0.402361
	:217.C	0.332515
	:218.C	0.359989
	:219.C	0.336261
	:220.C	0.374092
	:221.C	0.339139
	:222.C	0.352342
	:223.C	0.4574
	:224.C	0.369243
	:225.C	0.334376
	:226.C	0.329772
	:227.C	0.340112
	:228.C	0.389626
	:229.C	0.35341
	:230.C	0.305083
	:231.C	0.327083
	:232.C	0.336261
	:233.C	0.331595
	:234.C	0.34508
	:235.C	0.327083
	:236.C	0.392371
	:237.C	0.308883
	:238.C	0.390993
	:239.C	0.316023
	:240.C	0.348147
	:241.C	0.334376
	:242.C	0.375329
	:1.A	0.364544
	:2.A	0.359989
	:3.A	0.347118
	:4.A	0.384275
	:5.A	0.331595
	:6.A	0.392371
	:7.A	0.385596
	:8.A	0.400896
	:9.A	0.390993
	:10.A	0.35557
	:11.A	0.365705
	:12.A	0.146067
	:13.A	0.730327
	:14.A	12.5075
	:15.A	1.34297
	:16.A	2.18133
	:17.A	0.149902
	:18.A	0.18152
	:19.A	36.3688
	:20.A	15.2515
	:21.A	0.154416
	:22.A	0.193591
	:23.A	0.199205
	:24.A	0.164864
	:25.A	0.206668
	:26.A	0.168452
	:27.A	0.215171
	:28.A	0.178832
	:29.A	0.160514
	:30.A	0.211424
	:31.A	0.173547
	:32.A	0.216456
	:33.A	0.231568
	:34.A	0.165533
	:35.A	0.167235
	:36.A	0.184747
	:37.A	0.171869
	:38.A	0.174497
	:39.A	0.203546
	:40.A	0.160983
	:41.A	0.174306
	:42.A	0.190688
	:43.A	0.186078
	:44.A	0.186302
	:45.A	0.179648
	:46.A	0.178427
	:47.A	0.154701
	:48.A	0.155273
	:49.A	0.160358
	:50.A	0.176632
	:51.A	0.178629
	:52.A	0.15513
	:53.A	0.160826
	:54.A	0.160826
	:55.A	0.189744
	:56.A	0.179035
	:57.A	0.170591
	:58.A	0.176043
	:59.A	0.169871
	:60.A	0.273639
	:61.A	0.350229
	:62.A	0.326199
	:63.A	0.340112
	:64.A	0.337214
	:65.A	0.272497
	:66.A	0.257646
	:67.A	0.337214
	:68.A	0.287021
	:69.A	0.235862
	:70.A	0.306589
	:71.A	0.318494
	:72.A	0.421026
	:73.A	0.349185
	:74.A	0.320168
	:75.A	0.281973
	:76.A	0.281973
	:77.A	0.292296
	:78.A	0.32532
	:79.A	0.260152
	:80.A	0.273639
	:81.A	0.246834
	:82.A	0.32532
	:83.A	0.314402
	:84.A	0.292296
	:85.A	0.261685
	:86.A	0.263763
	:87.A	0.3791
	:88.A	0.313598
	:89.A	0.259646
	:90.A	0.340112
	:91.A	0.231187
	:92.A	0.339139
	:93.A	0.303595
	:94.A	0.28963
	:95.A	0.270248
	:96.A	0.270806
	:97.A	0.278326
	:98.A	0.31521
	:99.A	0.248181
	:100.A	0.245946
	:101.A	0.253279
	:102.A	0.24773
	:103.A	0.251396
	:104.A	0.261685
	:105.A	0.21173
	:106.A	0.625734
	:107.A	0.23272
	:108.A	0.0779592
	:109.A	0.0771936
	:110.A	0.062728
	:112.A	0.0606186
	:113.A	0.0713442
	:114.A	0.0758408
	:115.A	0.0715818
	:116.A	0.0731635
	:117.A	0.0774555
	:118.A	0.0803429
	:119.A	0.0718433
	:120.A	0.075966
	:121.A	0.0698147
	:122.A	0.0776402
	:123.A	0.0869267
	:124.A	0.0737643
	:125.A	0.0806318
	:126.A	0.0718652
	:127.A	0.0819636
	:128.A	0.0811876
	:129.A	0.0833191
	:130.A	0.0866489
	:131.A	0.0891187
	:132.A	0.0761168
	:133.A	0.0763699
	:134.A	0.0698964
	:135.A	0.0936022
	:136.A	0.0755425
	:137.A	0.0789909
	:138.A	0.0866489
	:139.A	0.0759911
	:140.A	0.0803142
	:141.A	0.0857609
	:142.A	0.0706848
	:143.A	0.0751492
	:144.A	0.0832563
	:145.A	0.0866835
	:146.A	0.0842106
	:147.A	0.0791568
	:148.A	0.0697739
	:149.A	0.0814839
	:150.A	0.0902854
	:151.A	0.0905156
	:152.A	0.0785252
	:153.A	0.0888235
	:154.A	0.834564
	:155.A	0.0749302
	:156.A	0.287021
	:157.A	0.274793
	:158.A	0.290956
	:159.A	0.280745
	:160.A	0.262719
	:161.A	0.233886
	:162.A	0.238288
	:163.A	0.266418
	:164.A	0.296411
	:165.A	0.317665
	:166.A	0.307349
	:167.A	0.311219
	:168.A	0.291624
	:169.A	0.281973
	:170.A	0.283215
	:171.A	0.281357
	:172.A	0.259142
	:173.A	0.303595
	:174.A	0.265882
	:175.A	0.28447
	:176.A	0.275958
	:177.A	0.27193
	:178.A	0.299951
	:179.A	0.288318
	:180.A	0.281357
	:181.A	0.261685
	:182.A	0.292296
	:183.A	0.334376
	:184.A	0.291624
	:185.A	0.235862
	:186.A	0.241196
	:187.A	0.252333
	:188.A	0.314402
	:189.A	0.285739
	:190.A	0.295716
	:191.A	0.275374
	:192.A	0.24773
	:193.A	0.32532
	:194.A	0.280135
	:195.A	0.295024
	:196.A	0.321863
	:197.A	0.259142
	:198.A	0.321863
	:199.A	0.285103
	:200.A	0.275374
	:201.A	0.270248
	:202.A	0.26066
	:203.A	0.319328
	:204.A	0.3128
	:205.A	0.332515
	:206.A	0.288318
	:207.A	0.297111
	:208.A	0.319328
	:209.A	0.279529
	:210.A	0.377833
	:211.A	0.296411
	:212.A	0.324447
	:213.A	0.339139
	:214.A	0.307349
	:215.A	0.321012
	:216.A	0.28447
	:217.A	0.327083
	:218.A	0.305834
	:219.A	0.308114
	:220.A	0.301395
	:221.A	0.3128
	:222.A	0.3128
	:223.A	0.283841
	:224.A	0.310435
	:225.A	0.359989
	:226.A	0.302124
	:227.A	0.32358
	:228.A	0.314402
	:229.A	0.292973
	:230.A	0.273067
	:231.A	0.285739
	:232.A	0.303595
	:233.A	0.320168
	:234.A	0.283215
	:235.A	0.287021
	:236.A	0.247281
	:237.A	0.35557
	:238.A	0.292296
	:239.A	0.299235
	:240.A	0.31521
	:241.A	0.229305
	:243.A	0.195841
	:244.A	0.292296
	:245.A	0.32532
	:246.A	0.346095
	:247.A	0.292296
	:248.A	0.301395
	:249.A	0.35341
	:250.A	0.299235
	:251.A	0.281973
	:252.A	0.277136
	:253.A	0.292296
	:254.A	0.241618
	:255.A	0.226732
	:256.A	0.301395
	:257.A	0.257151
	:258.A	0.248181
	:259.A	0.23195
	:260.A	0.267499
	:261.A	0.233496
	:262.A	0.249089
	:263.A	0.190926
	:264.A	0.271367
	:265.A	0.230053
	:266.A	0.24773
	:267.A	0.209909
	:268.A	0.22601
	:269.A	0.240775
	:270.A	0.236262
	:271.A	0.212345
	:272.A	0.202715
	:273.A	0.21776
	:274.A	0.252333
	:275.A	0.257646
	:276.A	0.21549
	:277.A	0.283841
	:278.A	0.237879
	:279.A	0.253279
	:280.A	0.264289
	:281.A	0.255683
	:282.A	0.662964
	:283.A	0.275958
	:284.A	0.248181
	:285.A	0.244192
	:286.A	0.299951
	:287.A	0.300671
	:288.A	0.316841
	:289.A	0.308883
	:290.A	0.273067
	:291.A	0.274793
	:292.A	0.265348
	:293.A	0.321863
	:294.A	0.292296
	:295.A	0.337214
	:296.A	0.22637
	:297.A	0.342078

## Sheet: Fig5D_AttributeChimera
#
#
#
# EVA-71 attribute
#
# Use this file to assign the attribute in Chimera with the
# Define Attribute tool or the command defattr.
#
attribute: Deletion_Hits_Capsid_P2_3AA
match mode: 1-to-1
recipient: residues
	:1.D	0.992659
	:2.D	0.409888
	:3.D	0.299951
	:5.D	0.557112
	:6.D	0.521081
	:7.D	0.557112
	:8.D	0.483228
	:9.D	0.424346
	:10.D	0.41939
	:11.D	0.478677
	:12.D	0.408355
	:13.D	0.405331
	:14.D	0.363392
	:15.D	0.472043
	:16.D	0.380378
	:17.D	0.375329
	:18.D	0.411435
	:19.D	0.41939
	:20.D	0.370441
	:21.D	0.402361
	:22.D	0.384275
	:23.D	0.434702
	:24.D	0.339139
	:25.D	0.402361
	:26.D	0.438293
	:27.D	0.577542
	:28.D	0.393761
	:29.D	0.42603
	:30.D	0.421026
	:31.D	0.421026
	:32.D	0.32358
	:33.D	0.409888
	:34.D	0.290291
	:35.D	0.402361
	:36.D	0.354486
	:37.D	0.311219
	:38.D	0.338173
	:39.D	0.35341
	:40.D	0.380378
	:41.D	0.33068
	:42.D	0.310435
	:43.D	0.386928
	:44.D	0.392371
	:45.D	0.390993
	:46.D	0.336261
	:47.D	0.417769
	:48.D	0.299235
	:49.D	0.311219
	:50.D	0.317665
	:51.D	0.903728
	:52.D	0.356663
	:53.D	0.327974
	:54.D	0.362249
	:55.D	0.352342
	:56.D	0.291624
	:57.D	0.327974
	:58.D	0.260152
	:59.D	0.316023
	:60.D	0.35341
	:61.D	0.313598
	:62.D	0.277136
	:63.D	0.305083
	:64.D	0.297815
	:65.D	0.320168
	:66.D	0.346095
	:68.D	0.370441
	:69.D	0.364544
	:1.B	0.338173
	:2.B	0.297111
	:3.B	0.316841
	:4.B	0.299235
	:5.B	0.340112
	:6.B	0.300671
	:7.B	0.365705
	:8.B	0.327083
	:9.B	0.304337
	:10.B	0.241196
	:11.B	0.338173
	:12.B	0.258142
	:13.B	0.334376
	:14.B	0.342078
	:15.B	0.309657
	:16.B	0.472043
	:17.B	0.327974
	:18.B	0.371648
	:19.B	0.351282
	:20.B	0.389626
	:21.B	0.408355
	:22.B	0.356663
	:23.B	0.28963
	:24.B	0.302857
	:25.B	0.261685
	:26.B	0.327083
	:27.B	0.35557
	:28.B	0.361115
	:29.B	0.385596
	:30.B	0.421026
	:31.B	0.441958
	:32.B	0.445698
	:33.B	0.388272
	:34.B	0.352342
	:35.B	0.505095
	:36.B	0.467743
	:37.B	0.283841
	:38.B	0.402361
	:39.B	0.342078
	:40.B	0.507676
	:41.B	0.377833
	:42.B	0.389626
	:43.B	0.366875
	:44.B	0.4574
	:45.B	0.51029
	:46.B	0.3791
	:47.B	0.372865
	:48.B	0.389626
	:49.B	0.363392
	:50.B	0.443818
	:51.B	0.316023
	:52.B	0.402361
	:53.B	0.316841
	:54.B	0.310435
	:55.B	0.399444
	:56.B	0.47644
	:57.B	0.463538
	:58.B	0.336261
	:59.B	0.405331
	:60.B	0.338173
	:61.B	0.245065
	:62.B	0.399444
	:63.B	0.417769
	:64.B	0.377833
	:65.B	0.445698
	:66.B	0.429448
	:67.B	0.331595
	:68.B	0.414573
	:69.B	0.363392
	:70.B	0.321863
	:71.B	1.07528
	:72.B	0.395163
	:73.B	0.416163
	:74.B	0.305834
	:75.B	0.371648
	:76.B	0.271367
	:77.B	0.259646
	:78.B	0.314402
	:79.B	0.266957
	:80.B	0.31521
	:81.B	0.265882
	:82.B	0.321012
	:83.B	0.258142
	:84.B	0.288318
	:85.B	0.975293
	:86.B	0.299235
	:87.B	0.26066
	:88.B	0.25666
	:89.B	0.262719
	:90.B	0.32358
	:91.B	0.265882
	:92.B	0.335315
	:93.B	0.746548
	:94.B	0.305083
	:95.B	0.248634
	:96.B	0.295024
	:97.B	0.359989
	:98.B	0.320168
	:99.B	0.308883
	:100.B	0.341092
	:101.B	0.314402
	:102.B	0.307349
	:103.B	0.304337
	:104.B	0.351282
	:105.B	0.295024
	:106.B	0.311219
	:107.B	0.339139
	:108.B	0.305834
	:109.B	0.268043
	:110.B	0.295024
	:111.B	0.307349
	:112.B	0.324447
	:113.B	0.287021
	:114.B	0.308114
	:115.B	0.299235
	:116.B	0.28963
	:117.B	0.350229
	:118.B	0.362249
	:119.B	0.321012
	:120.B	0.308114
	:121.B	0.324447
	:122.B	0.316841
	:123.B	0.26914
	:124.B	0.332515
	:125.B	0.364544
	:126.B	0.308883
	:127.B	0.300671
	:128.B	0.358872
	:129.B	0.306589
	:130.B	0.350229
	:131.B	0.414573
	:132.B	0.28963
	:133.B	0.384275
	:134.B	0.318494
	:135.B	0.298523
	:136.B	0.305083
	:137.B	0.422678
	:138.B	0.336261
	:139.B	0.287021
	:140.B	0.262201
	:141.B	0.377833
	:142.B	0.424346
	:143.B	0.340112
	:144.B	0.32532
	:145.B	0.295024
	:146.B	0.408355
	:147.B	0.362249
	:148.B	0.356663
	:149.B	0.341092
	:150.B	0.381666
	:151.B	0.406836
	:152.B	0.363392
	:153.B	0.390993
	:154.B	0.287021
	:155.B	0.317665
	:156.B	0.346095
	:157.B	0.431182
	:158.B	0.40384
	:159.B	0.31521
	:160.B	0.400896
	:161.B	0.35341
	:162.B	0.281357
	:163.B	0.329772
	:164.B	0.347118
	:165.B	0.340112
	:166.B	0.402361
	:167.B	0.316841
	:168.B	0.31521
	:169.B	0.4574
	:170.B	0.390993
	:171.B	0.335315
	:172.B	0.338173
	:173.B	2.85781
	:174.B	0.329772
	:175.B	0.340112
	:176.B	0.384275
	:177.B	0.343072
	:178.B	0.32887
	:179.B	0.292973
	:180.B	0.348147
	:181.B	0.357763
	:182.B	0.327083
	:183.B	0.365705
	:184.B	0.338173
	:185.B	0.370441
	:186.B	0.314402
	:187.B	0.395163
	:188.B	0.505095
	:189.B	0.32532
	:190.B	0.340112
	:191.B	0.338173
	:192.B	0.334376
	:193.B	0.377833
	:194.B	0.365705
	:195.B	0.327083
	:196.B	0.32358
	:197.B	0.365705
	:198.B	0.291624
	:199.B	0.319328
	:200.B	0.3791
	:201.B	0.369243
	:202.B	0.31521
	:203.B	0.362249
	:204.B	0.352342
	:205.B	0.320168
	:206.B	0.308883
	:207.B	0.339139
	:208.B	0.382965
	:209.B	0.287021
	:210.B	0.497541
	:211.B	0.357763
	:212.B	0.396577
	:213.B	0.339139
	:214.B	0.405331
	:215.B	0.382965
	:216.B	0.341092
	:217.B	0.412997
	:218.B	0.432933
	:219.B	0.372865
	:220.B	0.736984
	:221.B	0.265348
	:222.B	0.307349
	:223.B	0.275374
	:224.B	0.266957
	:225.B	0.26914
	:226.B	0.24773
	:227.B	0.264817
	:228.B	0.258142
	:229.B	0.265348
	:230.B	0.302857
	:231.B	0.249089
	:232.B	0.309657
	:233.B	0.272497
	:234.B	0.312007
	:235.B	0.356663
	:236.B	0.35557
	:237.B	0.280745
	:238.B	0.270248
	:239.B	0.252805
	:240.B	0.243758
	:241.B	0.281357
	:242.B	0.319328
	:243.B	0.331595
	:244.B	0.281357
	:245.B	0.306589
	:246.B	0.322719
	:247.B	0.26859
	:248.B	0.304337
	:249.B	0.25617
	:250.B	0.297815
	:251.B	0.245946
	:252.B	0.285103
	:253.B	0.293653
	:254.B	0.332515
	:1.C	0.287668
	:2.C	0.312007
	:3.C	0.286378
	:4.C	0.224582
	:5.C	0.257646
	:6.C	0.302124
	:7.C	0.294336
	:8.C	0.300671
	:9.C	0.248181
	:10.C	0.258142
	:11.C	0.28447
	:12.C	0.318494
	:13.C	0.294336
	:16.C	0.414573
	:17.C	0.734684
	:18.C	0.607841
	:19.C	0.637766
	:20.C	0.64234
	:21.C	0.523867
	:22.C	0.908731
	:26.C	0.868011
	:27.C	0.374092
	:32.C	0.710106
	:41.C	0.687444
	:44.C	0.942503
	:52.C	0.930909
	:62.C	0.339139
	:63.C	0.384275
	:64.C	0.242469
	:65.C	0.332515
	:66.C	0.487886
	:67.C	0.377833
	:68.C	0.259142
	:69.C	0.354486
	:70.C	0.307349
	:71.C	0.432933
	:72.C	0.32358
	:73.C	0.490257
	:74.C	0.633271
	:75.C	0.337214
	:76.C	0.346095
	:77.C	0.390993
	:78.C	0.389626
	:79.C	0.550686
	:80.C	0.414573
	:81.C	0.485544
	:82.C	0.4574
	:83.C	1.58331
	:84.C	0.849265
	:85.C	0.463538
	:86.C	0.467743
	:87.C	0.538361
	:88.C	0.339139
	:89.C	0.919657
	:90.C	0.453416
	:91.C	0.541379
	:92.C	0.406836
	:93.C	0.557112
	:94.C	0.661468
	:95.C	0.557112
	:96.C	0.69855
	:97.C	0.887801
	:98.C	0.954457
	:99.C	0.82292
	:100.C	0.790729
	:102.C	0.637766
	:103.C	0.966787
	:110.C	0.247281
	:111.C	0.23043
	:112.C	0.246389
	:113.C	0.228563
	:114.C	0.262719
	:115.C	0.257151
	:116.C	0.223526
	:117.C	0.278326
	:118.C	0.280745
	:119.C	0.309657
	:120.C	0.226732
	:121.C	0.266418
	:122.C	0.261685
	:123.C	0.941161
	:124.C	0.301395
	:125.C	0.310435
	:126.C	0.273067
	:127.C	0.240775
	:128.C	0.258142
	:129.C	0.27193
	:130.C	0.295024
	:131.C	0.3128
	:132.C	0.298523
	:133.C	0.292973
	:134.C	0.298523
	:135.C	0.314402
	:136.C	0.299951
	:137.C	0.296411
	:138.C	0.3128
	:139.C	0.247281
	:140.C	0.275958
	:141.C	0.267499
	:142.C	0.32532
	:143.C	0.321863
	:144.C	0.275958
	:145.C	0.248634
	:146.C	0.230053
	:147.C	0.23043
	:148.C	0.255197
	:149.C	0.257151
	:150.C	0.254715
	:151.C	0.253756
	:152.C	0.253279
	:153.C	0.277136
	:154.C	0.302857
	:155.C	0.290956
	:156.C	0.26914
	:157.C	0.299235
	:158.C	0.34508
	:159.C	0.238698
	:160.C	0.261171
	:161.C	0.305834
	:162.C	0.272497
	:163.C	0.297111
	:164.C	0.285739
	:165.C	0.26324
	:166.C	0.258641
	:167.C	0.26914
	:168.C	0.241618
	:169.C	0.300671
	:170.C	0.292973
	:171.C	0.251864
	:172.C	0.320168
	:173.C	0.245946
	:174.C	0.285739
	:175.C	0.241196
	:176.C	0.26066
	:177.C	0.26324
	:178.C	0.244628
	:179.C	0.234278
	:180.C	0.241618
	:181.C	0.27193
	:182.C	0.241618
	:183.C	0.272497
	:184.C	0.236664
	:185.C	0.249089
	:186.C	0.277136
	:187.C	0.278326
	:188.C	0.252333
	:189.C	0.304337
	:190.C	0.239523
	:191.C	0.229678
	:192.C	0.31521
	:193.C	0.299235
	:194.C	0.252333
	:195.C	0.242469
	:196.C	0.26324
	:197.C	0.266957
	:198.C	0.286378
	:199.C	0.248181
	:200.C	0.261685
	:201.C	0.26914
	:202.C	0.262719
	:203.C	0.254715
	:204.C	0.27193
	:205.C	0.251396
	:206.C	0.310435
	:207.C	0.336261
	:208.C	0.436489
	:209.C	0.396577
	:210.C	0.474229
	:211.C	0.405331
	:212.C	0.370441
	:213.C	0.34508
	:214.C	0.421026
	:215.C	0.377833
	:216.C	0.398004
	:217.C	0.371648
	:218.C	0.3791
	:219.C	0.408355
	:220.C	0.400896
	:221.C	0.339139
	:222.C	0.416163
	:223.C	0.3791
	:224.C	0.469881
	:225.C	0.375329
	:226.C	0.372865
	:227.C	0.416163
	:228.C	0.422678
	:229.C	0.340112
	:230.C	0.317665
	:231.C	0.429448
	:232.C	0.396577
	:233.C	0.402361
	:234.C	0.416163
	:235.C	0.349185
	:236.C	0.358872
	:237.C	0.434702
	:238.C	0.409888
	:239.C	0.431182
	:240.C	0.392371
	:241.C	0.443818
	:242.C	0.386928
	:1.A	0.335315
	:2.A	0.337214
	:3.A	0.375329
	:4.A	0.35341
	:5.A	0.349185
	:6.A	0.405331
	:7.A	0.368054
	:8.A	1.28306
	:9.A	0.351282
	:10.A	0.385596
	:11.A	0.326199
	:12.A	0.406635
	:13.A	0.182794
	:14.A	0.193591
	:15.A	0.222828
	:16.A	0.191404
	:17.A	0.196094
	:18.A	0.187205
	:19.A	8.13127
	:20.A	0.182794
	:21.A	0.148985
	:22.A	0.197894
	:23.A	0.589028
	:24.A	0.503876
	:25.A	0.163545
	:26.A	0.191164
	:27.A	0.224937
	:28.A	0.192368
	:29.A	0.16067
	:30.A	0.172983
	:31.A	0.15205
	:32.A	0.162895
	:33.A	0.195084
	:34.A	0.141195
	:35.A	0.182794
	:36.A	0.162252
	:37.A	0.175848
	:38.A	0.162734
	:39.A	0.178225
	:40.A	0.189276
	:41.A	0.187432
	:42.A	0.162092
	:43.A	0.178225
	:44.A	0.207832
	:45.A	0.21021
	:46.A	0.18258
	:47.A	0.164037
	:48.A	0.170772
	:49.A	0.169871
	:50.A	0.160514
	:51.A	0.166209
	:52.A	0.194334
	:53.A	0.161456
	:54.A	0.169158
	:55.A	0.171869
	:56.A	0.172053
	:57.A	0.159431
	:58.A	0.184527
	:59.A	0.221449
	:60.A	0.200002
	:61.A	0.320168
	:62.A	0.301395
	:63.A	0.341092
	:64.A	0.314402
	:65.A	0.253756
	:66.A	0.318494
	:67.A	0.406836
	:68.A	0.348147
	:69.A	0.332515
	:70.A	0.278926
	:71.A	0.417769
	:72.A	0.320168
	:73.A	0.31521
	:74.A	0.334376
	:75.A	0.363392
	:76.A	0.297111
	:77.A	0.302124
	:78.A	0.285103
	:79.A	0.35557
	:80.A	0.307349
	:81.A	0.260152
	:82.A	0.392371
	:83.A	0.294336
	:84.A	0.297111
	:85.A	0.285739
	:86.A	0.283841
	:87.A	0.342078
	:88.A	0.405331
	:89.A	0.320168
	:90.A	0.316023
	:91.A	0.338173
	:92.A	0.278326
	:93.A	0.352342
	:94.A	0.371648
	:95.A	0.321012
	:96.A	0.333442
	:97.A	5.71033
	:98.A	12.8427
	:99.A	0.302124
	:100.A	0.329772
	:101.A	0.311219
	:102.A	0.340112
	:103.A	0.357763
	:104.A	0.310435
	:105.A	0.313598
	:106.A	0.297815
	:107.A	0.293653
	:108.A	0.0755921
	:109.A	0.0794913
	:110.A	0.0724625
	:111.A	0.0762684
	:112.A	0.0775082
	:113.A	0.0706637
	:114.A	0.0810404
	:115.A	0.0776666
	:116.A	0.0749544
	:117.A	0.0795755
	:118.A	0.0838257
	:119.A	0.0794354
	:120.A	0.0830998
	:121.A	0.0822974
	:122.A	0.0742822
	:123.A	0.0787709
	:124.A	0.0840497
	:125.A	0.0735087
	:126.A	0.0826654
	:127.A	0.0781199
	:128.A	0.0846979
	:129.A	0.0902854
	:130.A	0.0880599
	:131.A	0.0841784
	:132.A	0.0714736
	:133.A	0.0809817
	:134.A	0.0826346
	:135.A	0.0867875
	:136.A	0.251595
	:137.A	0.090362
	:138.A	0.0901709
	:139.A	0.0801708
	:140.A	0.0857609
	:141.A	0.0836031
	:142.A	0.0836983
	:143.A	0.0770116
	:144.A	0.0854921
	:145.A	0.0916486
	:146.A	0.0824503
	:147.A	0.0843723
	:148.A	0.0922483
	:149.A	0.0982546
	:150.A	0.0974171
	:151.A	0.0956608
	:152.A	0.0738578
	:153.A	0.0815734
	:154.A	0.0872066
	:155.A	0.0815734
	:156.A	0.287021
	:157.A	0.307349
	:158.A	0.316023
	:159.A	0.264289
	:160.A	0.270806
	:161.A	0.250006
	:162.A	0.267499
	:163.A	0.317665
	:164.A	0.303595
	:165.A	0.316023
	:166.A	0.26914
	:167.A	0.321863
	:168.A	0.302857
	:169.A	0.341092
	:170.A	0.280135
	:171.A	0.253279
	:172.A	0.283841
	:173.A	0.264289
	:174.A	0.320168
	:175.A	0.274214
	:176.A	0.305834
	:177.A	0.290291
	:178.A	0.356663
	:179.A	0.914498
	:180.A	0.305083
	:181.A	0.259646
	:182.A	0.287668
	:183.A	0.278326
	:184.A	0.302857
	:185.A	0.280135
	:186.A	0.290291
	:187.A	0.281973
	:188.A	0.270806
	:189.A	0.309657
	:190.A	0.28963
	:191.A	0.321012
	:192.A	0.329772
	:193.A	0.344073
	:194.A	0.329772
	:195.A	0.306589
	:196.A	0.316841
	:197.A	0.25666
	:198.A	0.282592
	:199.A	0.287021
	:200.A	0.306589
	:201.A	0.287021
	:202.A	0.279529
	:203.A	0.421026
	:204.A	0.41939
	:205.A	0.451456
	:206.A	0.342078
	:207.A	0.33068
	:208.A	0.352342
	:209.A	0.319328
	:210.A	0.35557
	:211.A	0.334376
	:212.A	0.361115
	:213.A	0.327974
	:214.A	0.341092
	:215.A	0.956667
	:216.A	0.329772
	:217.A	0.358872
	:218.A	0.374092
	:219.A	0.327083
	:220.A	0.327083
	:221.A	0.349185
	:222.A	0.357763
	:223.A	0.327974
	:224.A	0.350229
	:225.A	0.343072
	:226.A	0.338173
	:227.A	0.359989
	:228.A	0.346095
	:229.A	0.32358
	:230.A	0.361115
	:231.A	0.352342
	:232.A	0.390993
	:233.A	0.393761
	:234.A	0.287668
	:235.A	0.422678
	:236.A	0.366875
	:237.A	0.370441
	:238.A	0.302124
	:239.A	0.324447
	:240.A	0.347118
	:241.A	0.389626
	:242.A	0.326199
	:243.A	0.385596
	:244.A	0.306589
	:245.A	1.12074
	:246.A	0.405331
	:247.A	0.344073
	:248.A	0.35557
	:249.A	0.347118
	:250.A	0.348147
	:251.A	0.299235
	:252.A	0.279529
	:253.A	0.27773
	:254.A	0.281973
	:255.A	0.26859
	:256.A	0.277136
	:257.A	0.243758
	:258.A	0.216133
	:259.A	0.26324
	:260.A	0.227095
	:261.A	0.25617
	:262.A	0.188118
	:263.A	0.189979
	:264.A	0.22637
	:265.A	0.318494
	:266.A	0.253279
	:267.A	0.214852
	:268.A	0.246389
	:269.A	0.213904
	:270.A	0.217432
	:271.A	0.220428
	:272.A	0.22009
	:273.A	0.223876
	:274.A	0.228194
	:275.A	0.26324
	:276.A	0.274793
	:277.A	0.242897
	:278.A	0.278326
	:279.A	0.28963
	:280.A	0.26859
	:281.A	0.274793
	:282.A	0.740214
	:283.A	0.272497
	:284.A	0.240775
	:285.A	0.267499
	:286.A	0.327974
	:287.A	0.320168
	:288.A	0.306589
	:289.A	0.274793
	:290.A	0.240775
	:291.A	0.251396
	:293.A	0.168628
	:294.A	0.312007
	:295.A	0.329772
	:296.A	0.316023
	:297.A	0.393761

## Sheet: Fig5E_AttributeChimera
#
#
#
# EVA-71 attribute
#
# Use this file to assign the attribute in Chimera with the
# Define Attribute tool or the command defattr.
#
attribute: DMS_Hits_Capsid_P2
match mode: 1-to-1
recipient: residues
	:1.D	0.276874
	:2.D	0.247233
	:3.D	1.12091
	:4.D	0.625389
	:5.D	0.938638
	:6.D	0.367798
	:7.D	1.48659
	:8.D	0.357062
	:9.D	0.453263
	:10.D	0.581291
	:11.D	0.199468
	:12.D	0.335243
	:13.D	0.210219
	:14.D	0.246247
	:15.D	0.331898
	:16.D	1.00595
	:17.D	0.186194
	:18.D	0.565109
	:19.D	0.14283
	:20.D	0.927413
	:21.D	2.08407
	:22.D	0.31022
	:23.D	0.215354
	:24.D	0.784373
	:25.D	0.36347
	:26.D	0.539915
	:27.D	0.474621
	:28.D	0.7336
	:29.D	0.677978
	:30.D	0.415009
	:31.D	0.29832
	:32.D	0.525964
	:33.D	0.350341
	:34.D	0.386213
	:35.D	0.396595
	:36.D	0.296267
	:37.D	0.418532
	:38.D	0.388108
	:39.D	0.290745
	:40.D	0.39571
	:41.D	0.446112
	:42.D	0.191757
	:43.D	0.544177
	:44.D	0.147181
	:45.D	0.566999
	:46.D	0.349851
	:47.D	1.05754
	:48.D	0.318944
	:49.D	0.327201
	:50.D	0.322113
	:51.D	1.38955
	:52.D	0.408797
	:53.D	0.241819
	:54.D	1.11204
	:55.D	1.3898
	:56.D	0.190712
	:57.D	0.249495
	:58.D	0.278403
	:59.D	0.546634
	:60.D	0.897405
	:61.D	0.853516
	:62.D	2.03748
	:63.D	0.229254
	:64.D	1.29608
	:65.D	0.761646
	:66.D	0.763538
	:67.D	0.256976
	:68.D	0.216735
	:69.D	1.14326
	:1.B	0.174646
	:2.B	0.100105
	:3.B	0.485613
	:4.B	0.399095
	:5.B	0.21332
	:6.B	0.834565
	:7.B	0.329352
	:8.B	0.290222
	:9.B	0.565516
	:10.B	0.286671
	:11.B	0.441734
	:12.B	0.186447
	:13.B	0.41504
	:14.B	0.290492
	:15.B	0.298902
	:16.B	0.292858
	:17.B	0.271951
	:18.B	0.270455
	:19.B	0.22331
	:20.B	0.193473
	:21.B	0.362987
	:22.B	0.360477
	:23.B	0.495692
	:24.B	0.170502
	:25.B	0.304347
	:26.B	0.233856
	:27.B	0.283054
	:28.B	0.159482
	:29.B	0.219539
	:30.B	0.175811
	:31.B	0.265769
	:32.B	0.320729
	:33.B	0.202475
	:34.B	0.45243
	:35.B	0.385127
	:36.B	0.365722
	:37.B	0.651751
	:38.B	0.130177
	:39.B	0.376583
	:40.B	1.29786
	:41.B	0.282938
	:42.B	0.262882
	:43.B	0.631874
	:44.B	0.281666
	:45.B	1.8341
	:46.B	1.23129
	:47.B	0.368845
	:48.B	0.252019
	:49.B	0.23169
	:50.B	0.324042
	:51.B	0.207622
	:52.B	0.327417
	:53.B	0.267369
	:54.B	0.302433
	:55.B	0.398607
	:56.B	0.161939
	:57.B	0.337171
	:58.B	0.270949
	:59.B	0.326202
	:60.B	0.401395
	:61.B	0.391612
	:62.B	0.176138
	:63.B	0.136927
	:64.B	0.411511
	:65.B	0.300769
	:66.B	0.305025
	:67.B	0.342637
	:68.B	0.936834
	:69.B	0.33388
	:70.B	0.57628
	:71.B	0.380854
	:72.B	0.51054
	:73.B	0.35788
	:74.B	1.76355
	:75.B	0.842438
	:76.B	1.29728
	:77.B	0.199514
	:78.B	0.593816
	:79.B	0.504482
	:80.B	0.726334
	:81.B	0.246133
	:82.B	0.204955
	:83.B	0.4502
	:84.B	0.744403
	:85.B	0.352315
	:86.B	0.322226
	:87.B	0.443582
	:88.B	1.62159
	:89.B	0.926528
	:90.B	0.249644
	:91.B	0.208636
	:92.B	0.27742
	:93.B	0.272526
	:94.B	0.271822
	:95.B	0.298399
	:96.B	0.274984
	:97.B	0.272905
	:98.B	0.217014
	:99.B	0.266268
	:100.B	0.562503
	:101.B	0.198396
	:102.B	0.289083
	:103.B	0.217528
	:104.B	0.314853
	:105.B	0.215593
	:106.B	0.38616
	:107.B	0.417651
	:108.B	0.556325
	:109.B	0.403639
	:110.B	0.573635
	:111.B	0.314802
	:112.B	0.351909
	:113.B	0.284013
	:114.B	0.259742
	:115.B	0.369402
	:116.B	0.321773
	:117.B	0.311057
	:118.B	0.271511
	:119.B	0.427969
	:120.B	0.302019
	:121.B	0.436862
	:122.B	0.71189
	:123.B	0.406148
	:124.B	0.630443
	:125.B	0.539526
	:126.B	0.957205
	:127.B	0.370103
	:128.B	0.721875
	:129.B	0.332746
	:130.B	0.612646
	:131.B	0.685822
	:132.B	0.472804
	:133.B	0.305293
	:134.B	0.271653
	:135.B	0.402499
	:136.B	0.326271
	:137.B	0.493034
	:138.B	0.500156
	:139.B	0.993255
	:140.B	0.28724
	:141.B	6.73353
	:142.B	0.386724
	:143.B	0.394949
	:144.B	0.621158
	:145.B	0.6249
	:146.B	0.202458
	:147.B	0.219838
	:148.B	0.360105
	:149.B	4.34161
	:150.B	0.23424
	:151.B	0.232299
	:152.B	0.302466
	:153.B	0.226497
	:154.B	0.337246
	:155.B	1.0106
	:156.B	0.52766
	:157.B	0.323703
	:158.B	0.439083
	:159.B	1.54847
	:160.B	0.891736
	:161.B	0.439674
	:162.B	0.288472
	:163.B	0.298012
	:164.B	0.385276
	:165.B	0.308466
	:166.B	0.789745
	:167.B	0.290178
	:168.B	0.692441
	:169.B	0.269424
	:170.B	1.00935
	:171.B	0.264062
	:172.B	0.932834
	:173.B	0.223714
	:174.B	0.586784
	:175.B	0.744233
	:176.B	1.02207
	:177.B	0.652978
	:178.B	0.724564
	:179.B	0.249058
	:180.B	0.379161
	:181.B	0.292478
	:182.B	0.417736
	:183.B	0.401402
	:184.B	0.331915
	:185.B	0.426418
	:186.B	0.380203
	:187.B	0.274229
	:188.B	0.230924
	:189.B	0.291368
	:190.B	0.221179
	:191.B	0.271569
	:192.B	0.314943
	:193.B	0.466577
	:194.B	0.380128
	:195.B	0.885018
	:196.B	0.211837
	:197.B	0.400552
	:198.B	0.415173
	:199.B	0.174584
	:200.B	1.10857
	:201.B	0.505827
	:202.B	0.129128
	:203.B	0.584964
	:204.B	0.253015
	:205.B	0.392418
	:206.B	0.396865
	:207.B	0.288067
	:208.B	0.340714
	:209.B	0.21905
	:210.B	0.27802
	:211.B	0.506449
	:212.B	0.267064
	:213.B	0.282564
	:214.B	0.474037
	:215.B	0.548126
	:216.B	0.467238
	:217.B	0.81815
	:218.B	0.249481
	:219.B	0.601088
	:220.B	0.540926
	:221.B	1.5664
	:222.B	0.500214
	:223.B	0.461601
	:224.B	0.517672
	:225.B	0.710231
	:226.B	0.8177
	:227.B	0.263584
	:228.B	0.298198
	:229.B	0.312274
	:230.B	0.369895
	:231.B	0.273698
	:232.B	0.264922
	:233.B	0.172766
	:234.B	0.555744
	:235.B	0.329856
	:236.B	0.730868
	:237.B	0.389218
	:238.B	0.279152
	:239.B	0.433353
	:240.B	0.337087
	:241.B	0.250142
	:242.B	0.217667
	:243.B	0.21894
	:244.B	0.210593
	:245.B	0.148528
	:246.B	0.510105
	:247.B	0.158027
	:248.B	0.125159
	:249.B	0.0709159
	:250.B	0.359576
	:251.B	0.209788
	:252.B	0.280599
	:253.B	2.38959
	:254.B	0.196102
	:1.C	0.071708
	:2.C	0.589336
	:3.C	0.220339
	:4.C	0.592321
	:5.C	0.212421
	:6.C	0.739627
	:7.C	0.140283
	:8.C	0.105714
	:9.C	0.101147
	:10.C	0.206583
	:11.C	0.271237
	:12.C	0.165145
	:13.C	0.166629
	:14.C	0.282415
	:15.C	0.26984
	:16.C	0.263673
	:17.C	0.106828
	:18.C	0.285086
	:19.C	0.123225
	:20.C	0.461215
	:21.C	0.161682
	:22.C	0.473868
	:23.C	0.0765123
	:24.C	0.284292
	:25.C	0.170403
	:26.C	0.106517
	:27.C	1.23558
	:28.C	0.224574
	:29.C	2.78057
	:30.C	0.142212
	:31.C	0.080622
	:32.C	0.117261
	:33.C	0.429721
	:34.C	0.431258
	:35.C	0.305631
	:36.C	0.26836
	:37.C	0.295319
	:38.C	0.0863336
	:39.C	0.113422
	:40.C	0.189272
	:41.C	0.553682
	:42.C	0.311684
	:43.C	0.144629
	:44.C	0.33049
	:45.C	0.0824408
	:46.C	0.348021
	:47.C	1.0542
	:48.C	1.08766
	:49.C	0.256226
	:50.C	0.155412
	:51.C	0.221595
	:52.C	0.432504
	:53.C	0.36468
	:54.C	0.108995
	:55.C	0.24145
	:56.C	0.292977
	:57.C	0.228952
	:58.C	0.423575
	:59.C	0.488472
	:60.C	1.49845
	:61.C	0.153581
	:62.C	1.94655
	:63.C	0.331054
	:64.C	0.462802
	:65.C	0.442188
	:66.C	1.0297
	:67.C	0.173722
	:68.C	0.0796536
	:69.C	0.22698
	:70.C	0.723138
	:71.C	0.27982
	:72.C	0.279703
	:73.C	0.191394
	:74.C	1.08491
	:75.C	0.685145
	:76.C	0.116401
	:77.C	0.848504
	:78.C	0.153594
	:79.C	0.274525
	:80.C	0.267697
	:81.C	0.628356
	:82.C	0.410984
	:83.C	0.259203
	:84.C	0.573342
	:85.C	0.556199
	:86.C	0.411714
	:87.C	0.304972
	:88.C	0.196915
	:89.C	0.222815
	:90.C	0.209887
	:91.C	0.151139
	:92.C	0.129758
	:93.C	2.14724
	:94.C	0.147011
	:95.C	0.648578
	:96.C	0.376356
	:97.C	0.225543
	:98.C	0.442889
	:99.C	0.187622
	:100.C	0.831249
	:101.C	0.802346
	:102.C	0.0814255
	:103.C	5.68318
	:104.C	0.514444
	:105.C	0.210444
	:106.C	0.286147
	:107.C	0.201807
	:108.C	0.223709
	:109.C	0.0799122
	:110.C	0.254112
	:111.C	0.21058
	:112.C	0.261526
	:113.C	0.16895
	:114.C	0.207057
	:115.C	0.295128
	:116.C	0.204339
	:117.C	0.519621
	:118.C	0.234667
	:119.C	0.315316
	:120.C	0.136997
	:121.C	0.397887
	:122.C	0.287396
	:123.C	0.0804726
	:124.C	0.37289
	:125.C	0.192786
	:126.C	0.279946
	:127.C	0.192502
	:128.C	0.190783
	:129.C	0.133102
	:130.C	0.161122
	:131.C	0.259995
	:132.C	0.30779
	:133.C	0.271438
	:134.C	0.302216
	:135.C	0.126754
	:136.C	0.327299
	:137.C	0.255154
	:138.C	0.100876
	:139.C	0.140773
	:140.C	0.0492872
	:141.C	5.36407
	:142.C	0.706378
	:143.C	0.123184
	:144.C	5.0258
	:145.C	0.357318
	:146.C	0.148881
	:147.C	1.79064
	:148.C	1.2636
	:149.C	0.0950305
	:150.C	0.202972
	:151.C	0.187302
	:152.C	0.399473
	:153.C	0.237503
	:154.C	0.176209
	:155.C	0.27678
	:156.C	0.220152
	:157.C	0.225727
	:158.C	0.29936
	:159.C	0.234619
	:160.C	0.101296
	:161.C	0.24845
	:162.C	0.210648
	:163.C	0.215798
	:164.C	0.16011
	:165.C	0.327201
	:166.C	0.323229
	:167.C	0.159223
	:168.C	0.375119
	:169.C	0.340848
	:170.C	0.217787
	:171.C	0.164216
	:172.C	0.224414
	:173.C	0.255875
	:174.C	0.297023
	:175.C	0.322583
	:176.C	0.273133
	:177.C	0.386681
	:178.C	0.168307
	:179.C	0.49613
	:180.C	0.210324
	:181.C	0.154455
	:182.C	0.515305
	:183.C	4.77175
	:184.C	0.12915
	:185.C	0.982295
	:186.C	0.244828
	:187.C	0.725406
	:188.C	0.231359
	:189.C	0.784127
	:190.C	0.32595
	:191.C	0.30412
	:192.C	0.110519
	:193.C	0.853368
	:194.C	0.359044
	:195.C	0.281285
	:196.C	0.536166
	:197.C	0.220271
	:198.C	0.282541
	:199.C	0.128904
	:200.C	0.19538
	:201.C	0.223458
	:202.C	0.271197
	:203.C	0.199316
	:204.C	0.282527
	:205.C	0.226759
	:206.C	1.18014
	:207.C	0.41497
	:208.C	0.257499
	:209.C	0.27401
	:210.C	0.519031
	:211.C	0.337567
	:212.C	0.331796
	:213.C	0.408704
	:214.C	0.565009
	:215.C	0.439994
	:216.C	0.267613
	:217.C	0.436075
	:218.C	0.616583
	:219.C	0.245395
	:220.C	0.439712
	:221.C	0.263528
	:222.C	0.869639
	:223.C	0.241875
	:224.C	0.2716
	:225.C	0.383099
	:226.C	0.421818
	:227.C	0.253529
	:228.C	0.25581
	:229.C	0.48937
	:230.C	0.342029
	:231.C	0.196788
	:232.C	0.507087
	:233.C	3.43616
	:234.C	0.733722
	:235.C	0.159424
	:236.C	0.184503
	:237.C	0.177615
	:238.C	2.40096
	:239.C	0.19168
	:240.C	0.199351
	:241.C	0.0558446
	:242.C	0.0734989
	:1.A	0.0623643
	:2.A	1.23684
	:3.A	0.228733
	:4.A	0.117148
	:5.A	0.661701
	:6.A	0.07179
	:7.A	0.114601
	:8.A	0.22885
	:9.A	2.1574
	:10.A	0.0418136
	:11.A	0.610676
	:12.A	0.0931387
	:13.A	0.0520368
	:14.A	2.68906
	:15.A	0.501461
	:16.A	0.755039
	:17.A	1.39586
	:18.A	0.160397
	:19.A	0.992245
	:20.A	0.52361
	:21.A	0.412426
	:22.A	0.167869
	:23.A	0.688071
	:24.A	1.19848
	:25.A	1.528
	:26.A	1.82657
	:27.A	1.30048
	:28.A	0.567481
	:29.A	0.251199
	:30.A	0.71716
	:31.A	0.527743
	:32.A	0.0569898
	:33.A	1.2106
	:34.A	0.274295
	:35.A	0.0292734
	:36.A	0.262316
	:37.A	0.102145
	:38.A	0.208156
	:39.A	0.323207
	:40.A	2.40828
	:41.A	0.161259
	:42.A	0.100155
	:43.A	0.249824
	:44.A	0.198058
	:45.A	0.0578634
	:46.A	0.0900921
	:47.A	0.0542334
	:48.A	0.0935313
	:49.A	0.132653
	:50.A	0.460923
	:51.A	0.12535
	:52.A	0.600233
	:53.A	0.0891899
	:54.A	0.872194
	:55.A	0.422981
	:56.A	0.0831036
	:57.A	0.0952257
	:58.A	0.175312
	:59.A	1.04144
	:60.A	0.190164
	:61.A	0.95616
	:62.A	1.24938
	:63.A	0.287419
	:64.A	0.297651
	:65.A	0.136975
	:66.A	0.165267
	:67.A	0.101178
	:68.A	0.440435
	:69.A	0.294231
	:70.A	0.919138
	:71.A	0.158236
	:72.A	2.44496
	:73.A	0.206367
	:74.A	0.585166
	:75.A	0.25667
	:76.A	1.03687
	:77.A	0.123408
	:78.A	0.619618
	:79.A	1.19488
	:80.A	3.08495
	:81.A	2.0699
	:82.A	0.252854
	:83.A	0.670025
	:84.A	0.580177
	:85.A	0.773069
	:86.A	0.104731
	:87.A	0.0970884
	:88.A	0.152116
	:89.A	0.117579
	:90.A	0.21857
	:91.A	2.63589
	:92.A	6.37117
	:93.A	0.781859
	:94.A	0.567507
	:95.A	0.320129
	:96.A	0.106454
	:97.A	7.93574
	:98.A	0.708511
	:99.A	0.150915
	:100.A	0.193625
	:101.A	0.161229
	:102.A	0.121831
	:103.A	0.149965
	:104.A	1.67402
	:105.A	0.208043
	:106.A	0.314127
	:107.A	5.32647
	:108.A	0.154769
	:109.A	0.171946
	:110.A	0.229633
	:111.A	0.53988
	:112.A	0.122338
	:113.A	1.18284
	:114.A	4.19268
	:115.A	0.0958861
	:116.A	0.466783
	:117.A	0.137497
	:118.A	0.235918
	:119.A	1.98915
	:120.A	0.145967
	:121.A	0.110376
	:122.A	0.0978915
	:123.A	0.931108
	:124.A	0.211774
	:125.A	0.447301
	:126.A	0.190391
	:127.A	0.154716
	:128.A	0.271179
	:129.A	0.429893
	:130.A	0.222401
	:131.A	0.44597
	:132.A	0.101728
	:133.A	1.40412
	:134.A	0.140417
	:135.A	0.139771
	:136.A	0.130393
	:137.A	0.155757
	:138.A	1.32807
	:139.A	0.514223
	:140.A	1.17217
	:141.A	0.063371
	:142.A	0.338211
	:143.A	0.294991
	:144.A	0.110499
	:145.A	0.470222
	:146.A	0.39071
	:147.A	0.123375
	:148.A	1.14951
	:149.A	0.239324
	:150.A	0.159084
	:151.A	3.37116
	:152.A	0.146919
	:153.A	0.243632
	:154.A	0.167845
	:155.A	0.238849
	:156.A	0.117414
	:157.A	0.162479
	:158.A	0.173738
	:159.A	0.249415
	:160.A	0.192445
	:161.A	0.973031
	:162.A	4.59319
	:163.A	0.191102
	:164.A	0.549735
	:165.A	0.469895
	:166.A	0.168545
	:167.A	0.229937
	:168.A	0.703261
	:169.A	2.34231
	:170.A	0.304936
	:171.A	0.154261
	:172.A	0.077385
	:173.A	0.131194
	:174.A	0.333519
	:175.A	0.138362
	:176.A	0.101538
	:177.A	0.193574
	:178.A	0.0734942
	:179.A	0.268758
	:180.A	0.0370091
	:181.A	2.24799
	:182.A	0.17838
	:183.A	0.852901
	:184.A	1.76377
	:185.A	0.158842
	:186.A	0.0894312
	:187.A	0.167642
	:188.A	0.252148
	:189.A	0.188914
	:190.A	0.309849
	:191.A	0.227038
	:192.A	0.464236
	:193.A	0.171882
	:194.A	0.228367
	:195.A	0.163491
	:196.A	0.193356
	:197.A	0.0754777
	:198.A	0.225147
	:199.A	0.193512
	:200.A	0.157104
	:201.A	0.238473
	:202.A	0.285982
	:203.A	0.468567
	:204.A	0.0746011
	:205.A	0.245702
	:206.A	0.171671
	:207.A	0.21309
	:208.A	0.128069
	:209.A	0.0655355
	:210.A	0.266215
	:211.A	0.112597
	:212.A	0.15076
	:213.A	0.929806
	:214.A	0.163485
	:215.A	1.37606
	:216.A	0.302509
	:217.A	1.1678
	:218.A	4.5349
	:219.A	0.0978226
	:220.A	2.48775
	:221.A	0.728441
	:222.A	0.127946
	:223.A	0.159908
	:224.A	4.21921
	:225.A	0.322953
	:226.A	0.215794
	:227.A	0.191074
	:228.A	0.196743
	:229.A	1.39722
	:230.A	0.230789
	:231.A	0.141965
	:232.A	0.438767
	:233.A	1.22208
	:234.A	0.217483
	:235.A	1.23767
	:236.A	0.173411
	:237.A	1.2269
	:238.A	0.599174
	:239.A	0.161108
	:240.A	0.316071
	:241.A	6.38012
	:242.A	0.176365
	:243.A	0.493289
	:244.A	0.177584
	:245.A	0.456078
	:246.A	1.42871
	:247.A	1.60095
	:248.A	4.22667
	:249.A	2.90702
	:250.A	0.176925
	:251.A	0.7978
	:252.A	0.192754
	:253.A	0.393625
	:254.A	0.143384
	:255.A	0.949521
	:256.A	0.12517
	:257.A	0.125187
	:258.A	2.25252
	:259.A	0.3725
	:260.A	0.829601
	:261.A	0.0954341
	:262.A	0.425554
	:263.A	0.0742427
	:264.A	0.0695183
	:265.A	0.126192
	:266.A	1.11561
	:267.A	0.170383
	:268.A	0.619858
	:269.A	0.0827869
	:270.A	0.596515
	:271.A	0.115063
	:272.A	0.663771
	:273.A	2.33732
	:274.A	0.699807
	:275.A	5.60207
	:276.A	0.387947
	:277.A	0.430475
	:278.A	0.109692
	:279.A	0.248365
	:280.A	1.72934
	:281.A	0.174955
	:282.A	1.8136
	:283.A	4.2332
	:284.A	0.536133
	:285.A	5.4989
	:286.A	0.387281
	:287.A	0.132057
	:288.A	0.151443
	:289.A	2.0634
	:290.A	0.2553
	:291.A	0.157663
	:292.A	1.55346
	:293.A	1.8018
	:294.A	0.751603
	:295.A	1.60153
	:296.A	0.53672
	:297.A	0.820878
