# Supplementary material for: Deep mutation, insertion and deletion scanning across the Enterovirus A proteome reveals constraints shaping viral evolution
Source: Nat Microbiol. 2024 Nov 28;10(1):158–68. doi: 10.1038/s41564-024-01871-y (PMC11726453; doi:10.1038/s41564-024-01871-y)
Supplement: Supplementary file 23 — Tabular data used for generating plots. [file 41564_2024_1871_MOESM23_ESM.xlsx]

## Sheet: EDFig2A,B,C
Insertions	TCID50/mL
Capsid_ReplicateA	635
Capsid_ReplicateB	800
Capsid_ReplicateC	12800
Replication_ReplicateA	51200
Replication_ReplicateB	81275
Replication_ReplicateC	51200
Deletions
Capsid_ReplicateA	162550
Capsid_ReplicateB	204800
Capsid_ReplicateC	162550
Replication_ReplicateA	1032127
Replication_ReplicateB	1032127
Replication_ReplicateC	516064
Substitutions
Capsid_ReplicateA	2600798
Capsid_ReplicateB	1638400
Capsid_ReplicateC	650199
Replication_ReplicateA	5201596
Replication_ReplicateB	3276800
Replication_ReplicateC	2600798

## Sheet: EDFig2D
hgvs	RepA_score	RepB_score	RepC_score	dataset		hgvs	RepA_score	RepB_score	RepC_score	dataset
p.(1handle)	-4.95575	-4.44008	-4.49088	Capsid_handle		p.(863handle)	5.73365	5.70655	5.54511	Replication_handle
p.(2handle)	-5.16918	-4.65352	-4.70431	Capsid_handle		p.(864handle)	5.57029	5.66992	5.60427	Replication_handle
p.(3handle)	-5.05477	-4.53911	-4.5899	Capsid_handle		p.(865handle)	5.27308	5.35858	5.49579	Replication_handle
p.(4handle)	-4.82628	-4.31062	-4.36141	Capsid_handle		p.(866handle)	5.16572	5.18383	5.26584	Replication_handle
p.(5handle)	-4.68405	-4.16838	-4.21918	Capsid_handle		p.(867handle)	4.96236	5.08552	4.74233	Replication_handle
p.(6handle)	-5.05027	-4.53461	-4.5854	Capsid_handle		p.(868handle)	4.65342	4.29623	4.76502	Replication_handle
p.(7handle)	-5.02747	-4.5118	-4.5626	Capsid_handle		p.(869handle)	4.07436	3.99912	4.49206	Replication_handle
p.(8handle)	-4.73786	-4.22219	-4.27299	Capsid_handle		p.(870handle)	3.56257	3.51257	3.53212	Replication_handle
p.(9handle)	-4.85957	-4.34391	-4.3947	Capsid_handle		p.(871handle)	1.6607	1.23842	1.59099	Replication_handle
p.(10handle)	-4.73478	-4.21911	-4.2699	Capsid_handle		p.(872handle)	-5.71559	-5.82299	-5.87047	Replication_handle
p.(11handle)	-4.67096	-4.15529	-4.20609	Capsid_handle		p.(873handle)	1.26499	1.04388	0.296772	Replication_handle
p.(12handle)	-4.59215	-4.07648	-4.12728	Capsid_handle		p.(874handle)	-4.91962	-5.02702	-5.0745	Replication_handle
p.(13handle)	-4.57779	-4.06212	-4.11292	Capsid_handle		p.(875handle)	-4.74921	-4.85661	-4.90409	Replication_handle
p.(14handle)	-4.67096	-4.15529	-4.20609	Capsid_handle		p.(876handle)	-4.74921	-4.85661	-4.90409	Replication_handle
p.(15handle)	-4.52201	-4.00634	-4.05714	Capsid_handle		p.(877handle)	-5.0888	-5.1962	-5.24368	Replication_handle
p.(16handle)	-4.54843	-4.03276	-4.08356	Capsid_handle		p.(878handle)	-4.88205	-4.98946	-5.03694	Replication_handle
p.(17handle)	-4.32389	-3.80822	-3.85901	Capsid_handle		p.(879handle)	-5.16374	-5.27114	-5.31862	Replication_handle
p.(18handle)	-4.20523	-3.68956	-3.74036	Capsid_handle		p.(880handle)	-5.03278	-5.14018	-5.18767	Replication_handle
p.(19handle)	-4.24637	-3.7307	-3.78149	Capsid_handle		p.(881handle)	-4.91962	-5.02702	-5.0745	Replication_handle
p.(20handle)	-4.36499	-3.84932	-3.90012	Capsid_handle		p.(882handle)	-5.16374	-5.27114	-5.31862	Replication_handle
p.(21handle)	-4.23114	-3.71547	-3.76626	Capsid_handle		p.(883handle)	-4.90101	-5.00842	-5.0559	Replication_handle
p.(22handle)	-4.19467	-3.67901	-3.7298	Capsid_handle		p.(884handle)	-4.78147	-4.88887	-4.93635	Replication_handle
p.(23handle)	-4.47503	-3.95937	-4.01016	Capsid_handle		p.(885handle)	-4.95582	-5.06322	-5.11071	Replication_handle
p.(24handle)	-4.07057	-3.5549	-3.6057	Capsid_handle		p.(886handle)	-4.66962	-4.77702	-4.82451	Replication_handle
p.(25handle)	-4.28102	-3.76535	-3.81615	Capsid_handle		p.(887handle)	-4.84302	-4.95043	-4.99791	Replication_handle
p.(26handle)	-4.40447	-3.8888	-3.93959	Capsid_handle		p.(888handle)	-4.66962	-4.77702	-4.82451	Replication_handle
p.(27handle)	-4.07656	-3.56089	-3.61169	Capsid_handle		p.(889handle)	-4.92879	-5.0362	-5.08368	Replication_handle
p.(28handle)	-3.92886	-3.41319	-3.46398	Capsid_handle		p.(890handle)	-4.73822	-4.84562	-4.8931	Replication_handle
p.(29handle)	-4.14575	-3.63008	-3.68088	Capsid_handle		p.(891handle)	-4.59596	-4.70337	-4.75085	Replication_handle
p.(30handle)	-3.97616	-3.46049	-3.51129	Capsid_handle		p.(892handle)	-4.39953	-4.50694	-4.55442	Replication_handle
p.(31handle)	-4.04008	-3.52441	-3.57521	Capsid_handle		p.(893handle)	-4.98214	-5.08954	-5.13703	Replication_handle
p.(32handle)	-4.14575	-3.63008	-3.68088	Capsid_handle		p.(894handle)	-4.73822	-4.84562	-4.8931	Replication_handle
p.(33handle)	-4.38711	-3.87144	-3.92224	Capsid_handle		p.(895handle)	-4.74921	-4.85661	-4.90409	Replication_handle
p.(34handle)	-3.90788	-3.39221	-3.443	Capsid_handle		p.(896handle)	-4.54367	-4.65107	-4.69855	Replication_handle
p.(35handle)	-4.29071	-3.77504	-3.82584	Capsid_handle		p.(897handle)	-4.7271	-4.83451	-4.88199	Replication_handle
p.(36handle)	-4.29071	-3.77504	-3.82584	Capsid_handle		p.(898handle)	-4.57016	-4.67756	-4.72505	Replication_handle
p.(37handle)	-4.33777	-3.82211	-3.8729	Capsid_handle		p.(899handle)	-4.98214	-5.08954	-5.13703	Replication_handle
p.(38handle)	-4.38711	-3.87144	-3.92224	Capsid_handle		p.(900handle)	-4.73822	-4.84562	-4.8931	Replication_handle
p.(39handle)	-4.22085	-3.70519	-3.75598	Capsid_handle		p.(901handle)	-4.28465	-4.39206	-4.43954	Replication_handle
p.(40handle)	-4.19997	-3.6843	-3.73509	Capsid_handle		p.(902handle)	-4.68138	-4.78879	-4.83627	Replication_handle
p.(41handle)	-4.30506	-3.78939	-3.84019	Capsid_handle		p.(903handle)	-4.69301	-4.80042	-4.8479	Replication_handle
p.(42handle)	-4.22601	-3.71034	-3.76114	Capsid_handle		p.(904handle)	-4.74921	-4.85661	-4.90409	Replication_handle
p.(43handle)	-4.26137	-3.7457	-3.79649	Capsid_handle		p.(905handle)	-5.18517	-5.29257	-5.34005	Replication_handle
p.(44handle)	-4.60982	-4.09415	-4.14495	Capsid_handle		p.(906handle)	-5.49296	-5.60037	-5.64785	Replication_handle
p.(45handle)	-4.21046	-3.6948	-3.74559	Capsid_handle		p.(907handle)	-1.9113	-2.43856	-1.57848	Replication_handle
p.(46handle)	-4.3605	-3.84484	-3.89563	Capsid_handle		p.(908handle)	-0.0667393	-1.451	-0.539231	Replication_handle
p.(47handle)	-4.15131	-3.63564	-3.68643	Capsid_handle		p.(909handle)	-0.880893	-0.686016	-0.294778	Replication_handle
p.(48handle)	-4.18935	-3.67369	-3.72448	Capsid_handle		p.(910handle)	0.3319	0.431621	0.740144	Replication_handle
p.(49handle)	-4.09431	-3.57864	-3.62944	Capsid_handle		p.(911handle)	-5.14919	-1.96076	-5.30408	Replication_handle
p.(50handle)	-3.99577	-3.4801	-3.5309	Capsid_handle		p.(912handle)	-5.40051	-5.50791	-2.33652	Replication_handle
p.(51handle)	-4.31452	-3.79885	-3.84965	Capsid_handle		p.(913handle)	-5.20615	-5.31355	-5.36103	Replication_handle
p.(52handle)	-4.19997	-3.6843	-3.73509	Capsid_handle		p.(914handle)	-5.53866	-5.64606	-5.69354	Replication_handle
p.(53handle)	-4.23624	-3.72057	-3.77137	Capsid_handle		p.(915handle)	-5.15649	-5.26389	-5.31138	Replication_handle
p.(54handle)	-3.79582	-3.28015	-3.33095	Capsid_handle		p.(916handle)	-5.20615	-5.31355	-5.36103	Replication_handle
p.(55handle)	-3.91492	-3.39925	-3.45005	Capsid_handle		p.(917handle)	-5.97105	-6.07845	-6.12594	Replication_handle
p.(56handle)	-4.10016	-3.58449	-3.63529	Capsid_handle		p.(918handle)	-6.29781	-6.40522	-6.4527	Replication_handle
p.(57handle)	-4.04008	-3.52441	-3.57521	Capsid_handle		p.(919handle)	-6.3185	-6.42591	-6.47339	Replication_handle
p.(58handle)	-3.86455	-3.34888	-3.39968	Capsid_handle		p.(920handle)	-6.68096	-6.78837	-6.83585	Replication_handle
p.(59handle)	-3.89364	-3.37797	-3.42877	Capsid_handle		p.(921handle)	-6.41185	-6.51925	-6.56674	Replication_handle
p.(60handle)	-4.20523	-3.68956	-3.74036	Capsid_handle		p.(922handle)	-6.5364	-6.6438	-6.69129	Replication_handle
p.(61handle)	-4.29071	-3.77504	-3.82584	Capsid_handle		p.(923handle)	-6.23304	-6.34045	-6.38793	Replication_handle
p.(62handle)	-4.27614	-3.76048	-3.81127	Capsid_handle		p.(924handle)	-6.56881	-6.67621	-6.72369	Replication_handle
p.(63handle)	-4.05239	-3.53672	-3.58752	Capsid_handle		p.(925handle)	-6.27193	-6.37933	-6.42682	Replication_handle
p.(64handle)	-4.29552	-3.77985	-3.83064	Capsid_handle		p.(926handle)	-4.95582	-5.06322	-5.11071	Replication_handle
p.(65handle)	-4.25639	-3.74072	-3.79152	Capsid_handle		p.(927handle)	-4.71587	-4.82327	-4.87076	Replication_handle
p.(66handle)	-4.04008	-3.52441	-3.57521	Capsid_handle		p.(928handle)	-5.10424	-5.21164	-5.25913	Replication_handle
p.(67handle)	-3.88645	-3.37078	-3.42157	Capsid_handle		p.(929handle)	-5.27306	-5.38046	-5.42795	Replication_handle
p.(68handle)	-4.24131	-3.72565	-3.77644	Capsid_handle		p.(930handle)	-4.98214	-5.08954	-5.13703	Replication_handle
p.(69handle)	-3.9426	-3.42693	-3.47773	Capsid_handle		p.(931handle)	-5.4286	-5.536	-5.58349	Replication_handle
p.(70handle)	-4.00222	-3.48655	-3.53735	Capsid_handle		p.(932handle)	-5.5186	-5.62601	-5.67349	Replication_handle
p.(71handle)	-4.16779	-3.65212	-3.70292	Capsid_handle		p.(933handle)	-4.90101	-5.00842	-5.0559	Replication_handle
p.(72handle)	-4.21046	-3.6948	-3.74559	Capsid_handle		p.(934handle)	-4.84302	-4.95043	-4.99791	Replication_handle
p.(73handle)	-4.07057	-3.5549	-3.6057	Capsid_handle		p.(935handle)	-5.61507	-5.72247	-5.76995	Replication_handle
p.(74handle)	-4.04008	-3.52441	-3.57521	Capsid_handle		p.(936handle)	-6.13413	-6.24154	-6.28902	Replication_handle
p.(75handle)	-4.26632	-3.75065	-3.80144	Capsid_handle		p.(937handle)	-5.21989	-5.3273	-5.37478	Replication_handle
p.(76handle)	-4.25139	-3.73572	-3.78652	Capsid_handle		p.(938handle)	-4.97344	-5.08085	-5.12833	Replication_handle
p.(77handle)	-4.28588	-3.77021	-3.821	Capsid_handle		p.(939handle)	-5.53368	-5.64108	-5.68857	Replication_handle
p.(78handle)	-5.44402	-4.92835	-4.97915	Capsid_handle		p.(940handle)	-5.71974	-5.82714	-5.87462	Replication_handle
p.(79handle)	-5.39572	-4.88006	-4.93085	Capsid_handle		p.(941handle)	-5.39479	-5.5022	-5.54968	Replication_handle
p.(80handle)	-5.24436	-4.7287	-4.77949	Capsid_handle		p.(942handle)	-5.6644	-5.77181	-5.81929	Replication_handle
p.(81handle)	-5.40999	-4.89432	-4.94512	Capsid_handle		p.(943handle)	-5.85869	-5.96609	-6.01358	Replication_handle
p.(82handle)	-4.89443	-4.37876	-4.42956	Capsid_handle		p.(944handle)	-5.88008	-5.98748	-6.03497	Replication_handle
p.(83handle)	-5.13248	-4.61681	-4.66761	Capsid_handle		p.(945handle)	-5.88711	-5.99451	-6.042	Replication_handle
p.(84handle)	-4.70656	-4.19089	-4.24169	Capsid_handle		p.(946handle)	-5.83314	-5.94054	-5.98803	Replication_handle
p.(85handle)	-4.80346	-4.28779	-4.33859	Capsid_handle		p.(947handle)	-5.98385	-6.09125	-6.13874	Replication_handle
p.(86handle)	-4.92811	-4.41244	-4.46324	Capsid_handle		p.(948handle)	-2.09388	-2.15582	-2.57598	Replication_handle
p.(87handle)	-4.98506	-4.46939	-4.52019	Capsid_handle		p.(949handle)	-2.02292	-2.26095	-2.09934	Replication_handle
p.(88handle)	-4.87312	-4.35746	-4.40825	Capsid_handle		p.(950handle)	-1.70832	-1.06851	-2.45099	Replication_handle
p.(89handle)	-4.82346	-4.30779	-4.35859	Capsid_handle		p.(951handle)	-5.64228	-5.74968	-5.79717	Replication_handle
p.(90handle)	-4.62373	-4.10806	-4.15886	Capsid_handle		p.(952handle)	-5.82199	-5.92939	-5.97687	Replication_handle
p.(91handle)	-4.72857	-4.21291	-4.2637	Capsid_handle		p.(953handle)	-5.77217	-5.87957	-5.92706	Replication_handle
p.(92handle)	-4.79767	-4.282	-4.3328	Capsid_handle		p.(954handle)	-5.88008	-5.98748	-6.03497	Replication_handle
p.(93handle)	-4.88383	-4.36817	-4.41896	Capsid_handle		p.(955handle)	-5.82199	-5.92939	-5.97687	Replication_handle
p.(94handle)	-4.70973	-4.19407	-4.24486	Capsid_handle		p.(956handle)	-5.90447	-6.01187	-6.05936	Replication_handle
p.(95handle)	-4.5447	-4.02903	-4.07982	Capsid_handle		p.(957handle)	-5.71559	-5.82299	-5.87047	Replication_handle
p.(96handle)	-4.6168	-4.10113	-4.15193	Capsid_handle		p.(958handle)	-5.69032	-5.79773	-5.84521	Replication_handle
p.(97handle)	-4.58858	-4.07291	-4.12371	Capsid_handle		p.(959handle)	-5.74428	-5.85168	-5.89917	Replication_handle
p.(98handle)	-4.68079	-4.16513	-4.21592	Capsid_handle		p.(960handle)	-5.55343	-5.66084	-5.70832	Replication_handle
p.(99handle)	-4.75011	-4.23444	-4.28524	Capsid_handle		p.(961handle)	-5.50843	-5.61583	-5.66331	Replication_handle
p.(100handle)	-4.63404	-4.11837	-4.16917	Capsid_handle		p.(962handle)	-5.38326	-5.49067	-5.53815	Replication_handle
p.(101handle)	-4.37832	-3.86265	-3.91345	Capsid_handle		p.(963handle)	-5.3716	-5.47901	-5.52649	Replication_handle
p.(102handle)	-4.36945	-3.85378	-3.90458	Capsid_handle		p.(964handle)	-5.30491	-5.41231	-5.4598	Replication_handle
p.(103handle)	-4.82063	-4.30496	-4.35575	Capsid_handle		p.(965handle)	-5.26657	-5.37397	-5.42146	Replication_handle
p.(104handle)	-4.63404	-4.11837	-4.16917	Capsid_handle		p.(966handle)	-5.34184	-1.78568	-5.49673	Replication_handle
p.(105handle)	-4.40016	-3.88449	-3.93528	Capsid_handle		p.(967handle)	-5.14184	-5.24924	-5.29673	Replication_handle
p.(106handle)	-4.40016	-3.88449	-3.93528	Capsid_handle		p.(968handle)	-5.44508	-5.55249	-5.59997	Replication_handle
p.(107handle)	-4.51818	-4.00251	-4.05331	Capsid_handle		p.(969handle)	-5.19221	-5.29961	-5.3471	Replication_handle
p.(108handle)	-4.70973	-4.19407	-4.24486	Capsid_handle		p.(970handle)	-5.39479	-5.5022	-5.54968	Replication_handle
p.(109handle)	-4.70338	-4.18771	-4.2385	Capsid_handle		p.(971handle)	-5.58709	-5.6945	-5.74198	Replication_handle
p.(110handle)	-4.23114	-3.71547	-3.76626	Capsid_handle		p.(972handle)	-5.45052	-5.55792	-5.6054	Replication_handle
p.(111handle)	-4.63404	-4.11837	-4.16917	Capsid_handle		p.(973handle)	-5.5186	-5.62601	-5.67349	Replication_handle
p.(112handle)	-4.14016	-3.6245	-3.67529	Capsid_handle		p.(974handle)	-5.62422	-5.73162	-5.77911	Replication_handle
p.(113handle)	-4.47903	-3.96337	-4.01416	Capsid_handle		p.(975handle)	-5.66877	-5.77617	-5.82366	Replication_handle
p.(114handle)	-4.45479	-3.93912	-3.98992	Capsid_handle		p.(976handle)	-5.62876	-5.73617	-5.78365	Replication_handle
p.(115handle)	-4.24131	-3.72565	-3.77644	Capsid_handle		p.(977handle)	-5.35385	-5.46125	-5.50874	Replication_handle
p.(116handle)	-4.33777	-3.82211	-3.8729	Capsid_handle		p.(978handle)	-5.52868	-5.63608	-5.68357	Replication_handle
p.(117handle)	-4.18401	-3.66834	-3.71914	Capsid_handle		p.(979handle)	-5.36572	-5.47312	-5.52061	Replication_handle
p.(118handle)	-4.11175	-3.59609	-3.64688	Capsid_handle		p.(980handle)	-5.37745	-5.48485	-5.53234	Replication_handle
p.(119handle)	-4.41303	-3.89736	-3.94816	Capsid_handle		p.(981handle)	-5.51353	-5.62093	-5.66842	Replication_handle
p.(120handle)	-4.32389	-3.80822	-3.85901	Capsid_handle		p.(982handle)	-4.97344	-5.08085	-5.12833	Replication_handle
p.(121handle)	-4.14575	-3.63008	-3.68088	Capsid_handle		p.(983handle)	-5.16374	-5.27114	-5.31862	Replication_handle
p.(122handle)	-3.98928	-3.47361	-3.5244	Capsid_handle		p.(984handle)	-5.18517	-5.29257	-5.34005	Replication_handle
p.(123handle)	-4.40447	-3.8888	-3.93959	Capsid_handle		p.(985handle)	-5.18517	-5.29257	-5.34005	Replication_handle
p.(124handle)	-4.42574	-3.91008	-3.96087	Capsid_handle		p.(986handle)	-5.00778	-5.11518	-5.16267	Replication_handle
p.(125handle)	-4.26137	-3.7457	-3.79649	Capsid_handle		p.(987handle)	-0.10373	-0.228913	-0.653131	Replication_handle
p.(126handle)	-4.56321	-4.04755	-4.09834	Capsid_handle		p.(988handle)	-0.594574	-0.90469	-0.52083	Replication_handle
p.(127handle)	-4.29552	-3.77985	-3.83064	Capsid_handle		p.(989handle)	2.2605	2.01332	2.36891	Replication_handle
p.(128handle)	-4.29552	-3.77985	-3.83064	Capsid_handle		p.(990handle)	1.46833	0.830964	1.02038	Replication_handle
p.(129handle)	-4.40016	-3.88449	-3.93528	Capsid_handle		p.(991handle)	1.69097	1.49862	1.56236	Replication_handle
p.(130handle)	-4.63404	-4.11837	-4.16917	Capsid_handle		p.(992handle)	0.173565	-0.0745674	-0.17686	Replication_handle
p.(131handle)	-3.81926	-3.30359	-3.35439	Capsid_handle		p.(993handle)	-5.35385	-5.46125	-5.50874	Replication_handle
p.(132handle)	-4.70338	-4.18771	-4.2385	Capsid_handle		p.(994handle)	-2.36265	-5.60555	-5.65303	Replication_handle
p.(133handle)	-4.73168	-4.21601	-4.26681	Capsid_handle		p.(995handle)	-5.22669	-5.3341	-5.38158	Replication_handle
p.(134handle)	-4.19467	-3.67901	-3.7298	Capsid_handle		p.(996handle)	-5.47196	-5.57937	-5.62685	Replication_handle
p.(135handle)	-4.46294	-3.94727	-3.99807	Capsid_handle		p.(997handle)	-5.64674	-5.75415	-5.80163	Replication_handle
p.(136handle)	-4.40876	-3.89309	-3.94389	Capsid_handle		p.(998handle)	-5.53368	-5.64108	-5.68857	Replication_handle
p.(137handle)	-4.36499	-3.84932	-3.90012	Capsid_handle		p.(999handle)	-5.43962	-5.54702	-5.5945	Replication_handle
p.(138handle)	-4.26632	-3.75065	-3.80144	Capsid_handle		p.(1000handle)	-5.67312	-5.78052	-5.82801	Replication_handle
p.(139handle)	-4.25639	-3.74072	-3.79152	Capsid_handle		p.(1001handle)	-5.64674	-5.75415	-5.80163	Replication_handle
p.(140handle)	-4.16233	-3.64666	-3.69745	Capsid_handle		p.(1002handle)	-5.45592	-5.56333	-5.61081	Replication_handle
p.(141handle)	-4.32389	-3.80822	-3.85901	Capsid_handle		p.(1003handle)	-5.61046	-5.71786	-5.76535	Replication_handle
p.(142handle)	-3.73889	-3.22322	-3.27402	Capsid_handle		p.(1004handle)	-5.32354	-5.43095	-5.47843	Replication_handle
p.(143handle)	-4.09431	-3.57864	-3.62944	Capsid_handle		p.(1005handle)	-5.63329	-5.74069	-5.78818	Replication_handle
p.(144handle)	-4.14016	-3.6245	-3.67529	Capsid_handle		p.(1006handle)	-5.49296	-5.60037	-5.64785	Replication_handle
p.(145handle)	-4.46699	-3.95132	-4.00211	Capsid_handle		p.(1007handle)	-5.28592	-5.39333	-5.44081	Replication_handle
p.(146handle)	-3.71347	-3.1978	-3.2486	Capsid_handle		p.(1008handle)	-5.33578	-5.44318	-5.49067	Replication_handle
p.(147handle)	-4.31921	-3.80354	-3.85434	Capsid_handle		p.(1009handle)	-5.81824	-5.92564	-5.97313	Replication_handle
p.(148handle)	-4.02133	-3.50566	-3.55646	Capsid_handle		p.(1010handle)	-5.86587	-5.97327	-6.02076	Replication_handle
p.(149handle)	-4.14575	-3.63008	-3.68088	Capsid_handle		p.(1011handle)	-5.70724	-5.81464	-5.86212	Replication_handle
p.(150handle)	-3.59515	-3.07948	-3.13028	Capsid_handle		p.(1012handle)	-5.85869	-5.96609	-6.01358	Replication_handle
p.(151handle)	-4.69376	-4.17809	-4.22889	Capsid_handle		p.(1013handle)	-5.71142	-5.81882	-5.86631	Replication_handle
p.(152handle)	-4.60631	-4.09064	-4.14144	Capsid_handle		p.(1014handle)	-5.68176	-5.78916	-5.83664	Replication_handle
p.(153handle)	-4.12322	-3.60755	-3.65834	Capsid_handle		p.(1015handle)	-5.53866	-5.64606	-5.69354	Replication_handle
p.(154handle)	-4.3098	-3.79413	-3.84493	Capsid_handle		p.(1016handle)	-5.71142	-5.81882	-5.86631	Replication_handle
p.(155handle)	-4.31452	-3.79885	-3.84965	Capsid_handle		p.(1017handle)	-5.37745	-5.48485	-5.53234	Replication_handle
p.(156handle)	-4.32389	-3.80822	-3.85901	Capsid_handle		p.(1018handle)	-5.03278	-5.14018	-5.18767	Replication_handle
p.(157handle)	-4.37832	-3.86265	-3.91345	Capsid_handle		p.(1019handle)	-5.82943	-5.93684	-5.98432	Replication_handle
p.(158handle)	-5.16718	-4.65151	-4.70231	Capsid_handle		p.(1020handle)	-5.26003	-5.36744	-5.41492	Replication_handle
p.(159handle)	-4.7592	-4.24354	-4.29433	Capsid_handle		p.(1021handle)	-5.36572	-5.47312	-5.52061	Replication_handle
p.(160handle)	-4.68079	-4.16513	-4.21592	Capsid_handle		p.(1022handle)	-5.24016	-5.34757	-5.39505	Replication_handle
p.(161handle)	-4.63404	-4.11837	-4.16917	Capsid_handle		p.(1023handle)	-4.81272	-4.92012	-4.96761	Replication_handle
p.(162handle)	-4.72857	-4.21291	-4.2637	Capsid_handle		p.(1024handle)	-5.03278	-5.14018	-5.18767	Replication_handle
p.(163handle)	-4.93573	-4.42006	-4.47085	Capsid_handle		p.(1025handle)	-4.58314	-4.69055	-4.73803	Replication_handle
p.(164handle)	-4.76222	-4.24655	-4.29734	Capsid_handle		p.(1026handle)	-5.11187	-5.21928	-5.26676	Replication_handle
p.(165handle)	-4.45069	-3.93502	-3.98582	Capsid_handle		p.(1027handle)	-5.44508	-5.55249	-5.59997	Replication_handle
p.(166handle)	-4.67425	-4.15858	-4.20938	Capsid_handle		p.(1028handle)	-4.97344	-5.08085	-5.12833	Replication_handle
p.(167handle)	-4.8291	-4.31343	-4.36423	Capsid_handle		p.(1029handle)	-5.30491	-5.41231	-5.4598	Replication_handle
p.(168handle)	-4.70656	-4.19089	-4.24169	Capsid_handle		p.(1030handle)	-5.29229	-5.3997	-5.44718	Replication_handle
p.(169handle)	-5.25544	-4.73978	-4.79057	Capsid_handle		p.(1031handle)	-5.3598	-5.46721	-5.51469	Replication_handle
p.(170handle)	-4.86773	-4.35206	-4.40285	Capsid_handle		p.(1032handle)	-5.11187	-5.21928	-5.26676	Replication_handle
p.(171handle)	-5.17318	-4.65751	-4.70831	Capsid_handle		p.(1033handle)	-5.15649	-5.26389	-5.31138	Replication_handle
p.(172handle)	-4.91012	-4.39445	-4.44525	Capsid_handle		p.(1034handle)	-5.14184	-5.24924	-5.29673	Replication_handle
p.(173handle)	-4.78305	-4.26738	-4.31818	Capsid_handle		p.(1035handle)	-5.27951	-5.38692	-5.4344	Replication_handle
p.(174handle)	-4.39583	-3.88016	-3.93096	Capsid_handle		p.(1036handle)	-5.26657	-5.37397	-5.42146	Replication_handle
p.(175handle)	-4.83191	-4.31624	-4.36704	Capsid_handle		p.(1037handle)	-5.3598	-5.46721	-5.51469	Replication_handle
p.(176handle)	-4.81208	-4.29641	-4.34721	Capsid_handle		p.(1038handle)	-5.4286	-5.536	-5.58349	Replication_handle
p.(177handle)	-4.81208	-4.29641	-4.34721	Capsid_handle		p.(1039handle)	-4.93788	-5.04529	-5.09277	Replication_handle
p.(178handle)	-4.96807	-4.4524	-4.5032	Capsid_handle		p.(1040handle)	-5.21989	-5.3273	-5.37478	Replication_handle
p.(179handle)	-4.92556	-4.40989	-4.46069	Capsid_handle		p.(1041handle)	-5.17093	-5.27834	-5.32582	Replication_handle
p.(180handle)	-4.80346	-4.28779	-4.33859	Capsid_handle		p.(1042handle)	-5.3598	-5.46721	-5.51469	Replication_handle
p.(181handle)	-5.11361	-4.59795	-4.64874	Capsid_handle		p.(1043handle)	-5.11945	-5.22685	-5.27434	Replication_handle
p.(182handle)	-5.08789	-4.57222	-4.62302	Capsid_handle		p.(1044handle)	-4.83302	-4.94043	-4.98791	Replication_handle
p.(183handle)	-4.97295	-4.45728	-4.50808	Capsid_handle		p.(1045handle)	-5.14184	-5.24924	-5.29673	Replication_handle
p.(184handle)	-5.19097	-4.6753	-4.72609	Capsid_handle		p.(1046handle)	-5.5033	-5.6107	-5.65819	Replication_handle
p.(185handle)	-4.59925	-4.08359	-4.13438	Capsid_handle		p.(1047handle)	-5.11187	-5.21928	-5.26676	Replication_handle
p.(186handle)	-4.70018	-4.18451	-4.23531	Capsid_handle		p.(1048handle)	-5.35385	-5.46125	-5.50874	Replication_handle
p.(187handle)	-5.01587	-4.5002	-4.55099	Capsid_handle		p.(1049handle)	-5.34184	-5.44924	-5.49673	Replication_handle
p.(188handle)	-4.63062	-4.11495	-4.16574	Capsid_handle		p.(1050handle)	-4.92879	-5.0362	-5.08368	Replication_handle
p.(189handle)	-4.72546	-4.20979	-4.26059	Capsid_handle		p.(1051handle)	-5.32354	-5.43095	-5.47843	Replication_handle
p.(190handle)	-4.67425	-4.15858	-4.20938	Capsid_handle		p.(1052handle)	-5.48775	-5.59516	-5.64264	Replication_handle
p.(191handle)	-4.66435	-4.14868	-4.19947	Capsid_handle		p.(1053handle)	-5.03278	-5.14018	-5.18767	Replication_handle
p.(192handle)	-4.81208	-4.29641	-4.34721	Capsid_handle		p.(1054handle)	-5.32354	-5.43095	-5.47843	Replication_handle
p.(193handle)	-4.58858	-4.07291	-4.12371	Capsid_handle		p.(1055handle)	-5.35385	-5.46125	-5.50874	Replication_handle
p.(194handle)	-4.78892	-4.27326	-4.32405	Capsid_handle		p.(1056handle)	-5.48775	-5.59516	-5.64264	Replication_handle
p.(195handle)	-4.83191	-4.31624	-4.36704	Capsid_handle		p.(1057handle)	-5.38904	-5.49645	-5.54393	Replication_handle
p.(196handle)	-4.6168	-4.10113	-4.15193	Capsid_handle		p.(1058handle)	-4.91962	-5.02702	-5.0745	Replication_handle
p.(197handle)	-4.64762	-4.13196	-4.18275	Capsid_handle		p.(1059handle)	-5.27951	-5.38692	-5.4344	Replication_handle
p.(198handle)	-4.98986	-4.47419	-4.52499	Capsid_handle		p.(1060handle)	-3.88352	-3.99093	-4.03841	Replication_handle
p.(199handle)	-4.7801	-4.26443	-4.31523	Capsid_handle		p.(1061handle)	-4.95582	-5.06322	-5.11071	Replication_handle
p.(200handle)	-4.75315	-4.23748	-4.28828	Capsid_handle		p.(1062handle)	-3.98237	-4.08977	-4.13726	Replication_handle
p.(201handle)	-5.1304	-4.61474	-4.66553	Capsid_handle		p.(1063handle)	-4.38391	-4.49131	-4.53879	Replication_handle
p.(202handle)	-4.33317	-3.8175	-3.86829	Capsid_handle		p.(1064handle)	-4.92879	-5.0362	-5.08368	Replication_handle
p.(203handle)	-4.80921	-4.29355	-4.34434	Capsid_handle		p.(1065handle)	-4.91962	-5.02702	-5.0745	Replication_handle
p.(204handle)	-4.85684	-4.34117	-4.39197	Capsid_handle		p.(1066handle)	-4.97344	-5.08085	-5.12833	Replication_handle
p.(205handle)	-4.70018	-4.18451	-4.23531	Capsid_handle		p.(1067handle)	-5.04098	-5.14838	-5.19587	Replication_handle
p.(206handle)	-4.70656	-4.19089	-4.24169	Capsid_handle		p.(1068handle)	-5.17093	-5.27834	-5.32582	Replication_handle
p.(207handle)	-4.85684	-4.34117	-4.39197	Capsid_handle		p.(1069handle)	-5.21304	-5.32045	-5.36793	Replication_handle
p.(208handle)	-4.70338	-4.18771	-4.2385	Capsid_handle		p.(1070handle)	-5.31116	-5.41856	-5.46605	Replication_handle
p.(209handle)	-4.57053	-4.05486	-4.10566	Capsid_handle		p.(1071handle)	-5.3716	-5.47901	-5.52649	Replication_handle
p.(210handle)	-5.11784	-4.60217	-4.65297	Capsid_handle		p.(1072handle)	-5.24683	-5.35423	-5.40172	Replication_handle
p.(211handle)	-4.80921	-4.29355	-4.34434	Capsid_handle		p.(1073handle)	-4.98214	-5.08954	-5.13703	Replication_handle
p.(212handle)	-5.01353	-4.49786	-4.54866	Capsid_handle		p.(1074handle)	-4.79199	-4.8994	-4.94688	Replication_handle
p.(213handle)	-4.56321	-4.04755	-4.09834	Capsid_handle		p.(1075handle)	-5.28592	-5.39333	-5.44081	Replication_handle
p.(214handle)	-5.16718	-4.65151	-4.70231	Capsid_handle		p.(1076handle)	-5.02452	-5.13192	-5.1794	Replication_handle
p.(215handle)	-5.02284	-4.50718	-4.55797	Capsid_handle		p.(1077handle)	-4.92879	-5.0362	-5.08368	Replication_handle
p.(216handle)	-4.7192	-4.20353	-4.25433	Capsid_handle		p.(1078handle)	-5.31737	-5.42478	-5.47226	Replication_handle
p.(217handle)	-4.72857	-4.21291	-4.2637	Capsid_handle		p.(1079handle)	-5.42304	-5.53045	-5.57793	Replication_handle
p.(218handle)	-4.36945	-3.85378	-3.90458	Capsid_handle		p.(1080handle)	-5.32968	-5.43708	-5.48457	Replication_handle
p.(219handle)	-4.46294	-3.94727	-3.99807	Capsid_handle		p.(1081handle)	-5.40051	-5.50791	-5.55539	Replication_handle
p.(220handle)	-4.22085	-3.70519	-3.75598	Capsid_handle		p.(1082handle)	-4.58314	-4.69055	-4.73803	Replication_handle
p.(221handle)	-4.92556	-4.40989	-4.46069	Capsid_handle		p.(1083handle)	-4.89158	-4.99898	-5.04647	Replication_handle
p.(222handle)	-4.48302	-3.96735	-4.01815	Capsid_handle		p.(1084handle)	-5.41184	-5.51924	-5.56673	Replication_handle
p.(223handle)	-5.02052	-4.50486	-4.55565	Capsid_handle		p.(1085handle)	-5.06517	-5.17258	-5.22006	Replication_handle
p.(224handle)	-4.49488	-3.97921	-4.03001	Capsid_handle		p.(1086handle)	-5.01618	-5.12359	-5.17107	Replication_handle
p.(225handle)	-4.48699	-3.97132	-4.02212	Capsid_handle		p.(1087handle)	-4.86273	-4.97013	-5.01762	Replication_handle
p.(226handle)	-4.84307	-4.3274	-4.3782	Capsid_handle		p.(1088handle)	-5.09655	-5.20395	-5.25144	Replication_handle
p.(227handle)	-4.84584	-4.33017	-4.38097	Capsid_handle		p.(1089handle)	-4.91962	-5.02702	-5.0745	Replication_handle
p.(228handle)	-4.66102	-4.14536	-4.19615	Capsid_handle		p.(1090handle)	-5.18517	-5.29257	-5.34005	Replication_handle
p.(229handle)	-4.32389	-3.80822	-3.85901	Capsid_handle		p.(1091handle)	-5.0888	-5.1962	-5.24368	Replication_handle
p.(230handle)	-4.9023	-4.38664	-4.43743	Capsid_handle		p.(1092handle)	-4.69301	-4.80042	-4.8479	Replication_handle
p.(231handle)	-4.86502	-4.34935	-4.40014	Capsid_handle		p.(1093handle)	-4.48848	-4.59588	-4.64337	Replication_handle
p.(232handle)	-4.6168	-4.10113	-4.15193	Capsid_handle		p.(1094handle)	-5.20615	-5.31355	-5.36103	Replication_handle
p.(233handle)	-4.94077	-4.4251	-4.4759	Capsid_handle		p.(1095handle)	-5.15649	-5.26389	-5.31138	Replication_handle
p.(234handle)	-4.82628	-4.31062	-4.36141	Capsid_handle		p.(1096handle)	-4.92879	-5.0362	-5.08368	Replication_handle
p.(235handle)	-4.78892	-4.27326	-4.32405	Capsid_handle		p.(1097handle)	-5.63329	-5.74069	-5.78818	Replication_handle
p.(236handle)	-4.53719	-4.02152	-4.07232	Capsid_handle		p.(1098handle)	-5.77217	-5.87957	-5.92706	Replication_handle
p.(237handle)	-4.53719	-4.02152	-4.07232	Capsid_handle		p.(1099handle)	-5.70303	-5.81044	-5.85792	Replication_handle
p.(238handle)	-4.45069	-3.93502	-3.98582	Capsid_handle		p.(1100handle)	-5.55343	-5.66084	-5.70832	Replication_handle
p.(239handle)	-4.60631	-4.09064	-4.14144	Capsid_handle		p.(1101handle)	-5.67745	-5.78485	-5.83233	Replication_handle
p.(240handle)	-4.70973	-4.19407	-4.24486	Capsid_handle		p.(1102handle)	-5.49814	-5.60555	-5.65303	Replication_handle
p.(241handle)	-4.57779	-4.06212	-4.11292	Capsid_handle		p.(1103handle)	-5.57281	-5.68021	-5.72769	Replication_handle
p.(242handle)	-4.67096	-4.15529	-4.20609	Capsid_handle		p.(1104handle)	-5.61507	-5.72247	-5.76995	Replication_handle
p.(243handle)	-4.53342	-4.01775	-4.06855	Capsid_handle		p.(1105handle)	-5.34184	-5.44924	-5.49673	Replication_handle
p.(244handle)	-4.44658	-3.93091	-3.98171	Capsid_handle		p.(1106handle)	-5.62422	-5.73162	-5.77911	Replication_handle
p.(245handle)	-4.78892	-4.27326	-4.32405	Capsid_handle		p.(1107handle)	0.578396	0.718763	0.299405	Replication_handle
p.(246handle)	-4.38273	-3.86706	-3.91785	Capsid_handle		p.(1108handle)	-5.4613	-5.5687	-5.61619	Replication_handle
p.(247handle)	-4.44245	-3.92678	-3.97757	Capsid_handle		p.(1109handle)	-5.31737	-5.42478	-5.47226	Replication_handle
p.(248handle)	-4.65769	-4.14202	-4.19282	Capsid_handle		p.(1110handle)	-5.27951	-5.38692	-5.4344	Replication_handle
p.(249handle)	-4.16779	-3.65212	-3.70292	Capsid_handle		p.(1111handle)	-2.62481	-5.86771	-2.48121	Replication_handle
p.(250handle)	-4.30506	-3.78939	-0.472894	Capsid_handle		p.(1112handle)	-5.66877	-5.77617	-5.82366	Replication_handle
p.(251handle)	-4.356	-3.84033	-3.89113	Capsid_handle		p.(1113handle)	-5.69032	-5.79773	-5.84521	Replication_handle
p.(252handle)	-4.17863	-3.66296	-3.71376	Capsid_handle		p.(1114handle)	-5.46665	-5.57405	-5.62153	Replication_handle
p.(253handle)	-4.27614	-3.76048	-3.81127	Capsid_handle		p.(1115handle)	-5.58709	-5.6945	-5.74198	Replication_handle
p.(254handle)	-4.34693	-3.83126	-3.88206	Capsid_handle		p.(1116handle)	-5.69032	-5.79773	-5.84521	Replication_handle
p.(255handle)	-4.16233	-3.64666	-3.69745	Capsid_handle		p.(1117handle)	-5.79547	-5.90287	-5.95036	Replication_handle
p.(256handle)	-4.14575	-3.63008	-3.68088	Capsid_handle		p.(1118handle)	-5.4613	-5.5687	-5.61619	Replication_handle
p.(257handle)	-4.07057	-3.5549	-3.6057	Capsid_handle		p.(1119handle)	-5.29229	-5.3997	-5.44718	Replication_handle
p.(258handle)	-4.25139	-3.73572	-3.78652	Capsid_handle		p.(1120handle)	-5.26657	-5.37397	-5.42146	Replication_handle
p.(259handle)	-4.38711	-3.87144	-3.92224	Capsid_handle		p.(1121handle)	-5.17807	-5.28548	-5.33296	Replication_handle
p.(260handle)	-4.02762	-3.51195	-3.56275	Capsid_handle		p.(1122handle)	-5.40619	-5.51359	-5.56108	Replication_handle
p.(261handle)	-4.3739	-3.85823	-3.90902	Capsid_handle		p.(1123handle)	-5.41745	-5.52486	-5.57234	Replication_handle
p.(262handle)	-4.42574	-3.91008	-3.96087	Capsid_handle		p.(1124handle)	-5.40051	-5.50791	-5.55539	Replication_handle
p.(263handle)	-3.92886	-3.41319	-3.46398	Capsid_handle		p.(1125handle)	-5.76031	-5.86771	-5.9152	Replication_handle
p.(264handle)	-4.09431	-3.57864	-3.62944	Capsid_handle		p.(1126handle)	-5.10424	-5.21164	-5.25913	Replication_handle
p.(265handle)	-4.3605	-3.84484	-3.89563	Capsid_handle		p.(1127handle)	-5.49296	-5.60037	-5.64785	Replication_handle
p.(266handle)	-4.48699	-3.97132	-4.02212	Capsid_handle		p.(1128handle)	-5.57281	-5.68021	-5.72769	Replication_handle
p.(267handle)	-4.17863	-3.66296	-3.71376	Capsid_handle		p.(1129handle)	-5.7993	-5.9067	-5.95419	Replication_handle
p.(268handle)	-4.20523	-3.68956	-3.74036	Capsid_handle		p.(1130handle)	-5.39479	-5.5022	-5.54968	Replication_handle
p.(269handle)	-4.05239	-3.53672	-3.58752	Capsid_handle		p.(1131handle)	-5.29229	-5.3997	-5.44718	Replication_handle
p.(270handle)	-4.48302	-3.96735	-4.01815	Capsid_handle		p.(1132handle)	-5.70724	-5.81464	-5.86212	Replication_handle
p.(271handle)	-4.56688	-4.05121	-4.10201	Capsid_handle		p.(1133handle)	-5.60118	-5.70858	-5.75606	Replication_handle
p.(272handle)	-4.32389	-3.80822	-3.85901	Capsid_handle		p.(1134handle)	-5.48775	-5.59516	-5.64264	Replication_handle
p.(273handle)	-4.8623	-4.34663	-4.39743	Capsid_handle		p.(1135handle)	-5.66002	-5.76742	-5.8149	Replication_handle
p.(274handle)	-4.41303	-3.89736	-3.94816	Capsid_handle		p.(1136handle)	-5.568	-5.6754	-5.72289	Replication_handle
p.(275handle)	-4.13455	-3.61888	-3.66967	Capsid_handle		p.(1137handle)	-5.86587	-5.97327	-6.02076	Replication_handle
p.(276handle)	-4.39148	-3.87581	-3.92661	Capsid_handle		p.(1138handle)	-5.73208	-5.83949	-5.88697	Replication_handle
p.(277handle)	-4.42574	-3.91008	-3.96087	Capsid_handle		p.(1139handle)	-5.63779	-5.7452	-5.79268	Replication_handle
p.(278handle)	-4.63062	-4.11495	-4.16574	Capsid_handle		p.(1140handle)	-5.60118	-5.70858	-5.75606	Replication_handle
p.(279handle)	-4.24131	-3.72565	-3.77644	Capsid_handle		p.(1141handle)	-5.70724	-5.81464	-5.86212	Replication_handle
p.(280handle)	-4.16233	-3.64666	-3.69745	Capsid_handle		p.(1142handle)	-5.66002	-5.76742	-5.8149	Replication_handle
p.(281handle)	-4.30506	-3.78939	-3.84019	Capsid_handle		p.(1143handle)	-5.5186	-5.62601	-5.67349	Replication_handle
p.(282handle)	-4.28102	-3.76535	-3.81615	Capsid_handle		p.(1144handle)	-5.58709	-5.6945	-5.74198	Replication_handle
p.(283handle)	-4.3605	-3.84484	-3.89563	Capsid_handle		p.(1145handle)	-5.38904	-5.49645	-5.54393	Replication_handle
p.(284handle)	-4.24131	-3.72565	-3.77644	Capsid_handle		p.(1146handle)	-5.62876	-5.73617	-5.78365	Replication_handle
p.(285handle)	-4.02762	-3.51195	-3.56275	Capsid_handle		p.(1147handle)	-5.38904	-5.49645	-5.54393	Replication_handle
p.(286handle)	-4.32854	-3.81287	-3.86367	Capsid_handle		p.(1148handle)	-5.29862	-5.40603	-5.45351	Replication_handle
p.(287handle)	-4.09431	-3.57864	-3.62944	Capsid_handle		p.(1149handle)	-5.28592	-5.39333	-5.44081	Replication_handle
p.(288handle)	-3.92886	-3.41319	-3.46398	Capsid_handle		p.(1150handle)	-5.36572	-5.47312	-5.52061	Replication_handle
p.(289handle)	-4.3098	-3.79413	-3.84493	Capsid_handle		p.(1151handle)	-5.27306	-5.38046	-5.42795	Replication_handle
p.(290handle)	-3.9426	-3.42693	-3.47773	Capsid_handle		p.(1152handle)	-5.67745	-5.78485	-5.83233	Replication_handle
p.(291handle)	-3.96954	-3.45387	-3.50467	Capsid_handle		p.(1153handle)	-5.61046	-5.71786	-5.76535	Replication_handle
p.(292handle)	-4.32389	-3.80822	-3.85901	Capsid_handle		p.(1154handle)	-5.18517	-5.29257	-5.34005	Replication_handle
p.(293handle)	-4.22601	-3.71034	-3.76114	Capsid_handle		p.(1155handle)	-5.54853	-5.65594	-5.70342	Replication_handle
p.(294handle)	-4.33777	-3.82211	-3.8729	Capsid_handle		p.(1156handle)	-5.50843	-5.61583	-5.66331	Replication_handle
p.(295handle)	-4.51047	-3.9948	-4.0456	Capsid_handle		p.(1157handle)	-5.25345	-5.36086	-5.40834	Replication_handle
p.(296handle)	-4.30506	-3.78939	-3.84019	Capsid_handle		p.(1158handle)	-5.47196	-5.57937	-5.62685	Replication_handle
p.(297handle)	-3.90788	-3.39221	-3.443	Capsid_handle		p.(1159handle)	-5.51353	-5.62093	-5.66842	Replication_handle
p.(298handle)	-3.97616	-3.46049	-3.51129	Capsid_handle		p.(1160handle)	-5.66002	-5.76742	-5.8149	Replication_handle
p.(299handle)	-4.22085	-3.70519	-3.75598	Capsid_handle		p.(1161handle)	-5.50843	-5.61583	-5.66331	Replication_handle
p.(300handle)	-4.36945	-3.85378	-3.90458	Capsid_handle		p.(1162handle)	-5.47196	-5.57937	-5.62685	Replication_handle
p.(301handle)	-4.77417	-4.25851	-4.3093	Capsid_handle		p.(1163handle)	-5.21304	-5.32045	-5.36793	Replication_handle
p.(302handle)	-4.26137	-3.7457	-3.79649	Capsid_handle		p.(1164handle)	-5.67745	-5.78485	-5.83233	Replication_handle
p.(303handle)	-4.5814	-4.06573	-4.11653	Capsid_handle		p.(1165handle)	-5.50843	-5.61583	-5.66331	Replication_handle
p.(304handle)	-4.05849	-3.54282	-3.59361	Capsid_handle		p.(1166handle)	-5.53368	-5.64108	-5.68857	Replication_handle
p.(305handle)	-3.83458	-3.31891	-3.36971	Capsid_handle		p.(1167handle)	-5.48775	-5.59516	-5.64264	Replication_handle
p.(306handle)	-4.08843	-3.57276	-3.62356	Capsid_handle		p.(1168handle)	-5.49814	-5.60555	-5.65303	Replication_handle
p.(307handle)	-4.31452	-3.79885	-3.84965	Capsid_handle		p.(1169handle)	-5.65561	-5.76302	-5.8105	Replication_handle
p.(308handle)	-4.51433	-3.99866	-4.04946	Capsid_handle		p.(1170handle)	-5.69458	-5.80198	-5.84947	Replication_handle
p.(309handle)	-4.55214	-4.03648	-4.08727	Capsid_handle		p.(1171handle)	-5.82199	-5.92939	-5.97687	Replication_handle
p.(310handle)	-4.54095	-4.02528	-4.07608	Capsid_handle		p.(1172handle)	-5.63329	-5.74069	-5.78818	Replication_handle
p.(311handle)	-4.07057	-3.5549	-3.6057	Capsid_handle		p.(1173handle)	-5.47726	-5.58466	-5.63214	Replication_handle
p.(312handle)	-4.40447	-3.8888	-3.93959	Capsid_handle		p.(1174handle)	-5.14919	-5.2566	-5.30408	Replication_handle
p.(313handle)	-3.71347	-3.1978	-3.2486	Capsid_handle		p.(1175handle)	-5.46665	-5.57405	-5.62153	Replication_handle
p.(314handle)	-3.91492	-3.39925	-3.45005	Capsid_handle		p.(1176handle)	-5.47726	-5.58466	-5.63214	Replication_handle
p.(315handle)	-4.58499	-4.06933	-4.12012	Capsid_handle		p.(1177handle)	-5.69881	-5.80622	-5.8537	Replication_handle
p.(316handle)	-4.98506	-4.46939	-4.52019	Capsid_handle		p.(1178handle)	-5.42304	-5.53045	-5.57793	Replication_handle
p.(317handle)	-4.79185	-4.27618	-4.32698	Capsid_handle		p.(1179handle)	-5.67745	-5.78485	-5.83233	Replication_handle
p.(318handle)	-4.46294	-3.94727	-3.99807	Capsid_handle		p.(1180handle)	-5.55831	-5.66572	-5.7132	Replication_handle
p.(319handle)	-4.85957	-4.34391	-4.3947	Capsid_handle		p.(1181handle)	-5.57281	-5.68021	-5.72769	Replication_handle
p.(320handle)	-4.25139	-3.73572	-3.78652	Capsid_handle		p.(1182handle)	-5.62876	-5.73617	-5.78365	Replication_handle
p.(321handle)	-4.5814	-4.06573	-4.11653	Capsid_handle		p.(1183handle)	-5.71142	-5.81882	-5.86631	Replication_handle
p.(322handle)	-4.58499	-4.06933	-4.12012	Capsid_handle		p.(1184handle)	-5.4613	-5.5687	-5.61619	Replication_handle
p.(323handle)	-4.64086	-4.12519	-4.17598	Capsid_handle		p.(1185handle)	-5.61965	-5.72706	-5.77454	Replication_handle
p.(324handle)	-4.61331	-4.09765	-4.14844	Capsid_handle		p.(1186handle)	-5.50843	-5.61583	-5.66331	Replication_handle
p.(325handle)	-4.66102	-4.14536	-4.19615	Capsid_handle		p.(1187handle)	-5.76428	-5.87168	-5.91917	Replication_handle
p.(326handle)	-4.4383	-3.92263	-3.97342	Capsid_handle		p.(1188handle)	-5.61507	-5.72247	-5.76995	Replication_handle
p.(327handle)	-4.7712	-4.25553	-4.30633	Capsid_handle		p.(1189handle)	-5.65119	-5.75859	-5.80607	Replication_handle
p.(328handle)	-4.08843	-3.57276	-3.62356	Capsid_handle		p.(1190handle)	-5.68176	-5.78916	-5.83664	Replication_handle
p.(329handle)	-4.64424	-4.12858	-4.17937	Capsid_handle		p.(1191handle)	-5.6644	-5.77181	-5.81929	Replication_handle
p.(330handle)	-4.05849	-3.54282	-3.59361	Capsid_handle		p.(1192handle)	-5.53368	-5.64108	-5.68857	Replication_handle
p.(331handle)	-4.33777	-3.82211	-3.8729	Capsid_handle		p.(1193handle)	-5.26003	-5.36744	-5.41492	Replication_handle
p.(332handle)	-4.28588	-3.77021	-3.821	Capsid_handle		p.(1194handle)	-5.44508	-5.55249	-5.59997	Replication_handle
p.(333handle)	-4.33777	-3.82211	-3.8729	Capsid_handle		p.(1195handle)	-5.48252	-5.58992	-5.63741	Replication_handle
p.(334handle)	-4.36945	-3.85378	-3.90458	Capsid_handle		p.(1196handle)	-5.17093	-5.27834	-5.32582	Replication_handle
p.(335handle)	-4.05849	-3.54282	-3.59361	Capsid_handle		p.(1197handle)	-5.39479	-5.5022	-5.54968	Replication_handle
p.(336handle)	-4.00222	-3.48655	-3.53735	Capsid_handle		p.(1198handle)	-5.51353	-5.62093	-5.66842	Replication_handle
p.(337handle)	-3.8719	-3.35623	-3.40703	Capsid_handle		p.(1199handle)	-5.28592	-5.39333	-5.44081	Replication_handle
p.(338handle)	-4.47102	-3.95535	-4.00615	Capsid_handle		p.(1200handle)	-5.20615	-5.31355	-5.36103	Replication_handle
p.(339handle)	-4.3739	-3.85823	-3.90902	Capsid_handle		p.(1201handle)	-5.13443	-5.24183	-5.28932	Replication_handle
p.(340handle)	-4.41729	-3.90162	-3.95242	Capsid_handle		p.(1202handle)	-5.28592	-5.39333	-5.44081	Replication_handle
p.(341handle)	-4.19997	-3.6843	-3.73509	Capsid_handle		p.(1203handle)	-5.59181	-5.69921	-5.7467	Replication_handle
p.(342handle)	-4.1175	-3.60183	-3.65263	Capsid_handle		p.(1204handle)	-5.48252	-5.58992	-5.63741	Replication_handle
p.(343handle)	-4.12322	-3.60755	-3.65834	Capsid_handle		p.(1205handle)	-5.74831	-5.85571	-5.9032	Replication_handle
p.(344handle)	-4.18401	-3.66834	-3.71914	Capsid_handle		p.(1206handle)	-5.51353	-5.62093	-5.66842	Replication_handle
p.(345handle)	-4.00863	-3.49296	-3.54376	Capsid_handle		p.(1207handle)	-5.61046	-5.71786	-5.76535	Replication_handle
p.(346handle)	-4.17863	-3.66296	-3.71376	Capsid_handle		p.(1208handle)	-5.5033	-5.6107	-5.65819	Replication_handle
p.(347handle)	-4.25639	-3.74072	-3.79152	Capsid_handle		p.(1209handle)	-5.6644	-5.77181	-5.81929	Replication_handle
p.(348handle)	-3.89364	-3.37797	-3.42877	Capsid_handle		p.(1210handle)	-5.53368	-5.64108	-5.68857	Replication_handle
p.(349handle)	-4.24131	-3.72565	-3.77644	Capsid_handle		p.(1211handle)	-5.32354	-5.43095	-5.47843	Replication_handle
p.(350handle)	-4.36945	-3.85378	-3.90458	Capsid_handle		p.(1212handle)	-5.4286	-5.536	-5.58349	Replication_handle
p.(351handle)	-4.08843	-3.57276	-3.62356	Capsid_handle		p.(1213handle)	-5.21989	-5.3273	-5.37478	Replication_handle
p.(352handle)	-4.52583	-4.01016	-4.06096	Capsid_handle		p.(1214handle)	-5.57759	-5.68499	-5.73248	Replication_handle
p.(353handle)	-3.70485	-3.18918	-3.23997	Capsid_handle		p.(1215handle)	-5.53368	-5.64108	-5.68857	Replication_handle
p.(354handle)	-4.24131	-3.72565	-3.77644	Capsid_handle		p.(1216handle)	-5.61965	-5.72706	-5.77454	Replication_handle
p.(355handle)	-3.83458	-3.31891	-3.36971	Capsid_handle		p.(1217handle)	-5.79547	-5.90287	-5.95036	Replication_handle
p.(356handle)	-3.8115	-3.29584	-3.34663	Capsid_handle		p.(1218handle)	-5.67745	-5.78485	-5.83233	Replication_handle
p.(357handle)	-3.92191	-3.40624	-3.45704	Capsid_handle		p.(1219handle)	-5.68605	-5.79345	-5.84094	Replication_handle
p.(358handle)	-4.22085	-3.70519	-3.75598	Capsid_handle		p.(1220handle)	-5.77217	-5.87957	-5.92706	Replication_handle
p.(359handle)	-4.27614	-3.76048	-3.81127	Capsid_handle		p.(1221handle)	-5.65119	-5.75859	-5.80607	Replication_handle
p.(360handle)	-4.00222	-3.48655	-3.53735	Capsid_handle		p.(1222handle)	-5.81448	-5.92189	-5.96937	Replication_handle
p.(361handle)	-4.05849	-3.54282	-3.59361	Capsid_handle		p.(1223handle)	-5.98702	-6.09443	-6.14191	Replication_handle
p.(362handle)	-4.55214	-4.03648	-4.08727	Capsid_handle		p.(1224handle)	-6.17698	-6.28438	-6.33187	Replication_handle
p.(363handle)	-3.91492	-3.39925	-3.45005	Capsid_handle		p.(1225handle)	-6.13959	-6.24699	-6.29448	Replication_handle
p.(364handle)	-4.05849	-3.54282	-3.59361	Capsid_handle		p.(1226handle)	-6.38027	-6.48767	-6.53515	Replication_handle
p.(365handle)	-4.00863	-3.49296	-3.54376	Capsid_handle		p.(1227handle)	-5.60118	-5.70858	-5.75606	Replication_handle
p.(366handle)	-4.1175	-3.60183	-3.65263	Capsid_handle		p.(1228handle)	-5.49296	-5.60037	-5.64785	Replication_handle
p.(367handle)	-4.16233	-3.64666	-3.69745	Capsid_handle		p.(1229handle)	-5.77609	-5.88349	-5.93098	Replication_handle
p.(368handle)	-3.88645	-3.37078	-3.42157	Capsid_handle		p.(1230handle)	-5.57759	-5.68499	-5.73248	Replication_handle
p.(369handle)	-3.98274	-3.46707	-3.51787	Capsid_handle		p.(1231handle)	-5.57759	-5.68499	-5.73248	Replication_handle
p.(370handle)	-4.54843	-4.03276	-4.08356	Capsid_handle		p.(1232handle)	-5.64228	-5.74968	-5.79717	Replication_handle
p.(371handle)	-4.16779	-3.65212	-3.70292	Capsid_handle		p.(1233handle)	-5.04098	-5.14838	-5.19587	Replication_handle
p.(372handle)	-4.17323	-3.65756	-3.70835	Capsid_handle		p.(1234handle)	-5.36572	-5.47312	-5.52061	Replication_handle
p.(373handle)	-4.19997	-3.6843	-3.73509	Capsid_handle		p.(1235handle)	-5.04098	-5.14838	-5.19587	Replication_handle
p.(374handle)	-4.03387	-3.5182	-3.569	Capsid_handle		p.(1236handle)	-5.38904	-5.49645	-5.54393	Replication_handle
p.(375handle)	-3.97616	-3.46049	-3.51129	Capsid_handle		p.(1237handle)	-5.26657	-5.37397	-5.42146	Replication_handle
p.(376handle)	-4.32854	-3.81287	-3.86367	Capsid_handle		p.(1238handle)	-5.58235	-5.68976	-5.73724	Replication_handle
p.(377handle)	-4.05239	-3.53672	-3.58752	Capsid_handle		p.(1239handle)	-5.69458	-5.80198	-5.84947	Replication_handle
p.(378handle)	-4.28588	-3.77021	-3.821	Capsid_handle		p.(1240handle)	-5.95482	-6.06222	-6.1097	Replication_handle
p.(379handle)	-3.8115	-3.29584	-3.34663	Capsid_handle		p.(1241handle)	-5.81448	-5.92189	-5.96937	Replication_handle
p.(380handle)	-4.00222	-3.48655	-3.53735	Capsid_handle		p.(1242handle)	-5.86587	-5.97327	-6.02076	Replication_handle
p.(381handle)	-4.015	-3.49933	-3.55013	Capsid_handle		p.(1243handle)	-5.69458	-5.80198	-5.84947	Replication_handle
p.(382handle)	-3.69615	-3.18048	-3.23128	Capsid_handle		p.(1244handle)	-5.38326	-5.49067	-5.53815	Replication_handle
p.(383handle)	-4.00863	-3.49296	-3.54376	Capsid_handle		p.(1245handle)	-5.66877	-5.77617	-5.82366	Replication_handle
p.(384handle)	-4.21046	-3.6948	-3.74559	Capsid_handle		p.(1246handle)	-5.86228	-5.96969	-6.01717	Replication_handle
p.(385handle)	-4.06455	-3.54888	-3.59968	Capsid_handle		p.(1247handle)	-5.75233	-5.85973	-5.90721	Replication_handle
p.(386handle)	-4.02133	-3.50566	-3.55646	Capsid_handle		p.(1248handle)	-5.4613	-5.5687	-5.61619	Replication_handle
p.(387handle)	-4.68079	-4.16513	-4.21592	Capsid_handle		p.(1249handle)	-5.63329	-5.74069	-5.78818	Replication_handle
p.(388handle)	-4.34693	-3.83126	-3.88206	Capsid_handle		p.(1250handle)	-5.20615	-5.31355	-5.36103	Replication_handle
p.(389handle)	-4.52201	-4.00634	-4.05714	Capsid_handle		p.(1251handle)	-5.47196	-5.57937	-5.62685	Replication_handle
p.(390handle)	-4.10597	-3.59031	-3.6411	Capsid_handle		p.(1252handle)	-5.57281	-5.68021	-5.72769	Replication_handle
p.(391handle)	-4.31921	-3.80354	-3.85434	Capsid_handle		p.(1253handle)	-5.93164	-6.03904	-6.08652	Replication_handle
p.(392handle)	-4.7192	-4.20353	-4.25433	Capsid_handle		p.(1254handle)	-4.13484	-4.24224	-4.28973	Replication_handle
p.(393handle)	-4.65099	-4.13532	-4.18612	Capsid_handle		p.(1255handle)	-5.53866	-5.64606	-5.69354	Replication_handle
p.(394handle)	-5.15912	-4.64346	-4.69425	Capsid_handle		p.(1256handle)	-5.74831	-5.85571	-5.9032	Replication_handle
p.(395handle)	-4.87581	-4.36014	-4.41094	Capsid_handle		p.(1257handle)	-5.7993	-5.9067	-5.95419	Replication_handle
p.(396handle)	-4.98023	-4.46457	-0.171556	Capsid_handle		p.(1258handle)	-6.0213	-6.1287	-6.17618	Replication_handle
p.(397handle)	-4.65769	-4.14202	-4.19282	Capsid_handle		p.(1259handle)	-5.99334	-6.10075	-6.14823	Replication_handle
p.(398handle)	-4.98023	-4.46457	-4.51536	Capsid_handle		p.(1260handle)	-5.89409	-6.00149	-6.04898	Replication_handle
p.(399handle)	-4.67096	-4.15529	-4.20609	Capsid_handle		p.(1261handle)	-5.90447	-6.01187	-6.05936	Replication_handle
p.(400handle)	-4.5027	-3.98704	-4.03783	Capsid_handle		p.(1262handle)	-5.75633	-5.86373	-5.91121	Replication_handle
p.(401handle)	-1.01723	2.17875	1.91313	Capsid_handle		p.(1263handle)	-5.69458	-5.80198	-5.84947	Replication_handle
p.(402handle)	1.61531	4.80857	4.96615	Capsid_handle		p.(1264handle)	-5.8836	-5.991	-6.03849	Replication_handle
p.(403handle)	-0.743905	0.634595	-0.103584	Capsid_handle		p.(1265handle)	-5.74831	-5.85571	-5.9032	Replication_handle
p.(404handle)	-4.63404	-4.11837	-4.16917	Capsid_handle		p.(1266handle)	-5.81824	-5.92564	-5.97313	Replication_handle
p.(405handle)	-4.87581	-4.36014	-4.41094	Capsid_handle		p.(1267handle)	-5.85508	-5.96248	-6.00997	Replication_handle
p.(406handle)	-4.79185	-4.27618	-4.32698	Capsid_handle		p.(1268handle)	-5.65561	-5.76302	-5.8105	Replication_handle
p.(407handle)	-4.85957	-4.34391	-4.3947	Capsid_handle		p.(1269handle)	-6.05146	-6.15887	-6.20635	Replication_handle
p.(408handle)	-4.71605	-4.20039	-4.25118	Capsid_handle		p.(1270handle)	-5.76823	-5.87563	-5.92312	Replication_handle
p.(409handle)	-5.07916	-4.5635	-4.61429	Capsid_handle		p.(1271handle)	-6.02435	-6.13176	-6.17924	Replication_handle
p.(410handle)	-4.97295	-4.45728	-4.50808	Capsid_handle		p.(1272handle)	-5.89409	-6.00149	-6.04898	Replication_handle
p.(411handle)	-5.05027	-4.53461	-4.5854	Capsid_handle		p.(1273handle)	-5.88008	-5.98748	-6.03497	Replication_handle
p.(412handle)	-5.27904	-4.76337	-4.81417	Capsid_handle		p.(1274handle)	-5.86587	-5.97327	-6.02076	Replication_handle
p.(413handle)	-5.10724	-4.59158	-4.64237	Capsid_handle		p.(1275handle)	-5.74023	-5.84763	-5.89512	Replication_handle
p.(414handle)	-5.02516	-4.50949	-4.56029	Capsid_handle		p.(1276handle)	-5.94164	-6.04904	-6.09652	Replication_handle
p.(415handle)	-4.9332	-4.41753	-4.46832	Capsid_handle		p.(1277handle)	-5.95808	-6.06549	-6.11297	Replication_handle
p.(416handle)	-4.6168	-4.10113	-4.15193	Capsid_handle		p.(1278handle)	-5.65119	-5.75859	-5.80607	Replication_handle
p.(417handle)	-4.42995	-3.91428	-3.96507	Capsid_handle		p.(1279handle)	-5.86587	-5.97327	-6.02076	Replication_handle
p.(418handle)	-5.07257	-4.5569	-4.6077	Capsid_handle		p.(1280handle)	-5.99962	-6.10703	-6.15451	Replication_handle
p.(419handle)	-4.73168	-4.21601	-4.26681	Capsid_handle		p.(1281handle)	-5.5033	-5.6107	-5.65819	Replication_handle
p.(420handle)	-5.1304	-4.61474	-4.66553	Capsid_handle		p.(1282handle)	-5.48775	-5.59516	-5.64264	Replication_handle
p.(421handle)	-4.78599	-4.27032	-4.32112	Capsid_handle		p.(1283handle)	-5.90102	-6.00843	-6.05591	Replication_handle
p.(422handle)	-4.37832	-3.86265	-3.91345	Capsid_handle		p.(1284handle)	-5.57281	-5.68021	-5.72769	Replication_handle
p.(423handle)	-4.95078	-4.43512	-4.48591	Capsid_handle		p.(1285handle)	-5.50843	-5.61583	-5.66331	Replication_handle
p.(424handle)	-4.94579	-4.43012	-4.48092	Capsid_handle		p.(1286handle)	-5.54853	-5.65594	-5.70342	Replication_handle
p.(425handle)	-4.96562	-4.44995	-4.50075	Capsid_handle		p.(1287handle)	-5.48252	-5.58992	-5.63741	Replication_handle
p.(426handle)	-4.63062	-4.11495	-4.16574	Capsid_handle		p.(1288handle)	-5.54853	-5.65594	-5.70342	Replication_handle
p.(427handle)	-4.98506	-4.46939	-4.52019	Capsid_handle		p.(1289handle)	-5.48252	-5.58992	-5.63741	Replication_handle
p.(428handle)	-4.87043	-4.35476	-4.40556	Capsid_handle		p.(1290handle)	-5.59181	-5.69921	-5.7467	Replication_handle
p.(429handle)	-4.82346	-4.30779	-4.35859	Capsid_handle		p.(1291handle)	-5.58235	-5.68976	-5.73724	Replication_handle
p.(430handle)	-4.80634	-4.29067	-4.34147	Capsid_handle		p.(1292handle)	-5.91474	-6.02215	-6.06963	Replication_handle
p.(431handle)	-4.69698	-4.18131	-4.2321	Capsid_handle		p.(1293handle)	-5.59181	-5.69921	-5.7467	Replication_handle
p.(432handle)	-4.70018	-4.18451	-4.23531	Capsid_handle		p.(1294handle)	-5.64228	-5.74968	-5.79717	Replication_handle
p.(433handle)	-5.02516	-4.50949	-4.56029	Capsid_handle		p.(1295handle)	-5.67312	-5.78052	-5.82801	Replication_handle
p.(434handle)	-4.77714	-4.26147	-4.31227	Capsid_handle		p.(1296handle)	-5.65119	-5.75859	-5.80607	Replication_handle
p.(435handle)	-4.63404	-4.11837	-4.16917	Capsid_handle		p.(1297handle)	-5.62422	-5.73162	-5.77911	Replication_handle
p.(436handle)	-4.98506	-4.46939	-4.52019	Capsid_handle		p.(1298handle)	-5.72798	-5.83539	-5.88287	Replication_handle
p.(437handle)	-4.75011	-4.23444	-4.28524	Capsid_handle		p.(1299handle)	-5.65561	-5.76302	-5.8105	Replication_handle
p.(438handle)	-4.31921	-3.80354	-3.85434	Capsid_handle		p.(1300handle)	-5.66002	-5.76742	-5.8149	Replication_handle
p.(439handle)	-4.97539	-4.45972	-4.51051	Capsid_handle		p.(1301handle)	-5.38326	-5.49067	-5.53815	Replication_handle
p.(440handle)	-4.98265	-4.46698	-4.51778	Capsid_handle		p.(1302handle)	-5.35385	-5.46125	-5.50874	Replication_handle
p.(441handle)	-4.8291	-4.31343	-4.36423	Capsid_handle		p.(1303handle)	-5.75633	-5.86373	-5.91121	Replication_handle
p.(442handle)	-5.07477	-4.55911	-4.6099	Capsid_handle		p.(1304handle)	-5.53368	-5.64108	-5.68857	Replication_handle
p.(443handle)	-4.70018	-4.18451	-4.23531	Capsid_handle		p.(1305handle)	-5.69458	-5.80198	-5.84947	Replication_handle
p.(444handle)	-5.03207	-4.5164	-4.5672	Capsid_handle		p.(1306handle)	-5.8405	-5.94791	-5.99539	Replication_handle
p.(445handle)	-4.98023	-4.46457	-4.51536	Capsid_handle		p.(1307handle)	-5.96134	-6.06875	-6.11623	Replication_handle
p.(446handle)	-4.80921	-4.29355	-4.34434	Capsid_handle		p.(1308handle)	-5.67745	-5.78485	-5.83233	Replication_handle
p.(447handle)	-4.98986	-4.47419	-4.52499	Capsid_handle		p.(1309handle)	-5.73208	-5.83949	-5.88697	Replication_handle
p.(448handle)	-4.87043	-4.35476	-4.40556	Capsid_handle		p.(1310handle)	-5.92154	-6.02894	-6.07642	Replication_handle
p.(449handle)	-4.95327	-4.4376	-4.4884	Capsid_handle		p.(1311handle)	-5.51353	-5.62093	-5.66842	Replication_handle
p.(450handle)	-4.77714	-4.26147	-4.31227	Capsid_handle		p.(1312handle)	-5.7993	-5.9067	-5.95419	Replication_handle
p.(451handle)	-4.94829	-4.43262	-4.48342	Capsid_handle		p.(1313handle)	-5.79547	-5.90287	-5.95036	Replication_handle
p.(452handle)	-4.79185	-4.27618	-4.32698	Capsid_handle		p.(1314handle)	-5.76823	-5.87563	-5.92312	Replication_handle
p.(453handle)	-4.81494	-4.29927	-4.35006	Capsid_handle		p.(1315handle)	-5.4286	-5.536	-5.58349	Replication_handle
p.(454handle)	-4.89969	-4.38402	-4.43482	Capsid_handle		p.(1316handle)	-5.72387	-5.83127	-5.87876	Replication_handle
p.(455handle)	-4.52963	-4.01396	-4.06476	Capsid_handle		p.(1317handle)	-5.63779	-5.7452	-5.79268	Replication_handle
p.(456handle)	-4.81779	-4.30212	-4.35291	Capsid_handle		p.(1318handle)	-5.29229	-5.3997	-5.44718	Replication_handle
p.(457handle)	-4.86502	-4.34935	-4.40014	Capsid_handle		p.(1319handle)	-5.61965	-5.72706	-5.77454	Replication_handle
p.(458handle)	-5.29858	-4.78291	-4.83371	Capsid_handle		p.(1320handle)	-5.99019	-6.09759	-6.14508	Replication_handle
p.(459handle)	-4.76522	-4.24955	-4.30035	Capsid_handle		p.(1321handle)	-2.97371	-3.08111	-3.12859	Replication_handle
p.(460handle)	-4.88649	-4.37083	-4.42162	Capsid_handle		p.(1322handle)	-5.6644	-5.77181	-5.81929	Replication_handle
p.(461handle)	-4.78892	-4.27326	-4.32405	Capsid_handle		p.(1323handle)	-5.60583	-5.71323	-5.76072	Replication_handle
p.(462handle)	-0.263909	-4.30212	-4.35291	Capsid_handle		p.(1324handle)	-5.65561	-5.76302	-5.8105	Replication_handle
p.(463handle)	-4.74706	-4.2314	-4.28219	Capsid_handle		p.(1325handle)	-5.3716	-5.47901	-5.52649	Replication_handle
p.(464handle)	-4.44658	-3.93091	-3.98171	Capsid_handle		p.(1326handle)	-5.52366	-5.63106	-5.67854	Replication_handle
p.(465handle)	-4.00222	-3.48655	-3.53735	Capsid_handle		p.(1327handle)	-5.81071	-5.91811	-5.9656	Replication_handle
p.(466handle)	-4.57053	-4.05486	-4.10566	Capsid_handle		p.(1328handle)	-5.86944	-5.97684	-6.02433	Replication_handle
p.(467handle)	-4.75315	-4.23748	-4.28828	Capsid_handle		p.(1329handle)	-5.76031	-5.86771	-5.9152	Replication_handle
p.(468handle)	-4.82346	-4.30779	-4.35859	Capsid_handle		p.(1330handle)	-5.24683	-5.35423	-5.40172	Replication_handle
p.(469handle)	-4.3739	-3.85823	-3.90902	Capsid_handle		p.(1331handle)	-5.0888	-5.1962	-5.24368	Replication_handle
p.(470handle)	-4.62027	-4.1046	-4.1554	Capsid_handle		p.(1332handle)	-4.73822	-4.84562	-4.8931	Replication_handle
p.(471handle)	-3.29287	-2.7772	-2.82799	Capsid_handle		p.(1333handle)	-5.82572	-5.93312	-5.98061	Replication_handle
p.(472handle)	-3.44981	-2.93415	-2.98494	Capsid_handle		p.(1334handle)	-5.74023	-5.84763	-5.89512	Replication_handle
p.(473handle)	-3.63307	-3.1174	-3.1682	Capsid_handle		p.(1335handle)	-5.77609	-5.88349	-5.93098	Replication_handle
p.(474handle)	-4.56688	-4.05121	-4.10201	Capsid_handle		p.(1336handle)	-5.67312	-5.78052	-5.82801	Replication_handle
p.(475handle)	-4.24131	-3.72565	-3.77644	Capsid_handle		p.(1337handle)	-5.84782	-5.95522	-6.00271	Replication_handle
p.(476handle)	-4.72546	-4.20979	-4.26059	Capsid_handle		p.(1338handle)	-5.64228	-5.74968	-5.79717	Replication_handle
p.(477handle)	-5.151	-4.63533	-4.68613	Capsid_handle		p.(1339handle)	-5.70303	-5.81044	-5.85792	Replication_handle
p.(478handle)	-5.04575	-4.53009	-4.58088	Capsid_handle		p.(1340handle)	-5.78389	-5.89129	-5.93877	Replication_handle
p.(479handle)	-4.85684	-4.34117	-4.39197	Capsid_handle		p.(1341handle)	-5.8906	-5.99801	-6.04549	Replication_handle
p.(480handle)	-4.95575	-4.44008	-4.49088	Capsid_handle		p.(1342handle)	-3.43154	-3.53894	-3.58643	Replication_handle
p.(481handle)	-5.15304	-4.63737	-4.68817	Capsid_handle		p.(1343handle)	-6.07786	-6.18526	-6.23275	Replication_handle
p.(482handle)	-4.52963	-4.01396	-4.06476	Capsid_handle		p.(1344handle)	-5.69458	-5.80198	-5.84947	Replication_handle
p.(483handle)	-4.92044	-4.40477	-4.45557	Capsid_handle		p.(1345handle)	-5.76823	-5.87563	-5.92312	Replication_handle
p.(484handle)	-4.94077	-4.4251	-4.4759	Capsid_handle		p.(1346handle)	-5.68176	-5.78916	-5.83664	Replication_handle
p.(485handle)	-4.52583	-4.01016	-4.06096	Capsid_handle		p.(1347handle)	-5.5186	-5.62601	-5.67349	Replication_handle
p.(486handle)	-4.53719	-4.02152	-4.07232	Capsid_handle		p.(1348handle)	-5.91815	-6.02555	-6.07303	Replication_handle
p.(487handle)	-4.8375	-4.32184	-4.37263	Capsid_handle		p.(1349handle)	-5.66002	-5.76742	-5.8149	Replication_handle
p.(488handle)	-4.87043	-4.35476	-4.40556	Capsid_handle		p.(1350handle)	-5.94164	-6.04904	-6.09652	Replication_handle
p.(489handle)	-4.7801	-4.26443	-4.31523	Capsid_handle		p.(1351handle)	-5.77217	-5.87957	-5.92706	Replication_handle
p.(490handle)	-4.60982	-4.09415	-4.14495	Capsid_handle		p.(1352handle)	-5.77609	-5.88349	-5.93098	Replication_handle
p.(491handle)	-4.67096	-4.15529	-4.20609	Capsid_handle		p.(1353handle)	-5.76428	-5.87168	-5.91917	Replication_handle
p.(492handle)	-4.58858	-4.07291	-4.12371	Capsid_handle		p.(1354handle)	-5.8405	-5.94791	-5.99539	Replication_handle
p.(493handle)	-4.57779	-4.06212	-4.11292	Capsid_handle		p.(1355handle)	-5.61046	-5.71786	-5.76535	Replication_handle
p.(494handle)	-4.58499	-4.06933	-4.12012	Capsid_handle		p.(1356handle)	-5.5186	-5.62601	-5.67349	Replication_handle
p.(495handle)	-4.76522	-4.24955	-4.30035	Capsid_handle		p.(1357handle)	-5.54361	-5.65101	-5.69849	Replication_handle
p.(496handle)	-4.57779	-4.06212	-4.11292	Capsid_handle		p.(1358handle)	-5.85508	-5.96248	-6.00997	Replication_handle
p.(497handle)	-4.61331	-4.09765	-4.14844	Capsid_handle		p.(1359handle)	-5.75633	-5.86373	-5.91121	Replication_handle
p.(498handle)	-4.59571	-4.08004	-4.13084	Capsid_handle		p.(1360handle)	-5.95808	-6.06549	-6.11297	Replication_handle
p.(499handle)	-4.67753	-4.16186	-4.21265	Capsid_handle		p.(1361handle)	-5.75633	-5.86373	-5.91121	Replication_handle
p.(500handle)	-4.76222	-4.24655	-4.29734	Capsid_handle		p.(1362handle)	-5.81071	-5.91811	-5.9656	Replication_handle
p.(501handle)	-4.85684	-4.34117	-4.39197	Capsid_handle		p.(1363handle)	-5.68176	-5.78916	-5.83664	Replication_handle
p.(502handle)	-4.92811	-4.41244	-4.46324	Capsid_handle		p.(1364handle)	-5.67745	-5.78485	-5.83233	Replication_handle
p.(503handle)	-4.62027	-4.1046	-4.1554	Capsid_handle		p.(1365handle)	-5.55831	-5.66572	-5.7132	Replication_handle
p.(504handle)	-4.62027	-4.1046	-4.1554	Capsid_handle		p.(1366handle)	-5.60583	-5.71323	-5.76072	Replication_handle
p.(505handle)	-4.66766	-4.15199	-4.20279	Capsid_handle		p.(1367handle)	-5.60583	-5.71323	-5.76072	Replication_handle
p.(506handle)	-4.42574	-3.91008	-3.96087	Capsid_handle		p.(1368handle)	-5.83683	-5.94423	-5.99172	Replication_handle
p.(507handle)	-4.76821	-4.25254	-4.30334	Capsid_handle		p.(1369handle)	-5.62422	-5.73162	-5.77911	Replication_handle
p.(508handle)	-4.56688	-4.05121	-4.10201	Capsid_handle		p.(1370handle)	-5.57759	-5.68499	-5.73248	Replication_handle
p.(509handle)	-4.69053	-4.17487	-4.22566	Capsid_handle		p.(1371handle)	-5.5965	-5.70391	-5.75139	Replication_handle
p.(510handle)	-4.55585	-4.04018	-4.09098	Capsid_handle		p.(1372handle)	-5.57281	-5.68021	-5.72769	Replication_handle
p.(511handle)	-4.88915	-4.37348	-4.42427	Capsid_handle		p.(1373handle)	-5.81448	-5.92189	-5.96937	Replication_handle
p.(512handle)	-4.65435	-4.13868	-4.18947	Capsid_handle		p.(1374handle)	-5.49814	-5.60555	-5.65303	Replication_handle
p.(513handle)	-4.7192	-4.20353	-4.25433	Capsid_handle		p.(1375handle)	-5.43962	-5.54702	-5.5945	Replication_handle
p.(514handle)	-4.67753	-4.16186	-4.21265	Capsid_handle		p.(1376handle)	-5.69458	-5.80198	-5.84947	Replication_handle
p.(515handle)	-4.32389	-3.80822	-3.85901	Capsid_handle		p.(1377handle)	-5.81824	-5.92564	-5.97313	Replication_handle
p.(516handle)	-4.62373	-4.10806	-4.15886	Capsid_handle		p.(1378handle)	-5.62422	-5.73162	-5.77911	Replication_handle
p.(517handle)	-4.44658	-3.93091	-3.98171	Capsid_handle		p.(1379handle)	-5.85869	-5.96609	-6.01358	Replication_handle
p.(518handle)	-4.60982	-4.09415	-4.14495	Capsid_handle		p.(1380handle)	-5.71142	-5.81882	-5.86631	Replication_handle
p.(519handle)	-4.39148	-3.87581	-3.92661	Capsid_handle		p.(1381handle)	-5.8836	-5.991	-6.03849	Replication_handle
p.(520handle)	-4.23624	-3.72057	-3.77137	Capsid_handle		p.(1382handle)	-5.74023	-5.84763	-5.89512	Replication_handle
p.(521handle)	-4.70338	-4.18771	-4.2385	Capsid_handle		p.(1383handle)	-5.74023	-5.84763	-5.89512	Replication_handle
p.(522handle)	-4.3098	-3.79413	-3.84493	Capsid_handle		p.(1384handle)	-5.58709	-5.6945	-5.74198	Replication_handle
p.(523handle)	-4.23624	-3.72057	-3.77137	Capsid_handle		p.(1385handle)	-5.5965	-5.70391	-5.75139	Replication_handle
p.(524handle)	-4.44245	-3.92678	-3.97757	Capsid_handle		p.(1386handle)	-5.64228	-5.74968	-5.79717	Replication_handle
p.(525handle)	-4.53719	-4.02152	-4.07232	Capsid_handle		p.(1387handle)	-5.82572	-5.93312	-5.98061	Replication_handle
p.(526handle)	-4.62718	-4.11151	-4.16231	Capsid_handle		p.(1388handle)	-5.72798	-5.83539	-5.88287	Replication_handle
p.(527handle)	-4.52963	-4.01396	-4.06476	Capsid_handle		p.(1389handle)	-5.71142	-5.81882	-5.86631	Replication_handle
p.(528handle)	-4.17323	-3.65756	-3.70835	Capsid_handle		p.(1390handle)	-5.70724	-5.81464	-5.86212	Replication_handle
p.(529handle)	-4.56321	-4.04755	-4.09834	Capsid_handle		p.(1391handle)	-5.52366	-5.63106	-5.67854	Replication_handle
p.(530handle)	-4.52963	-4.01396	-4.06476	Capsid_handle		p.(1392handle)	-5.58235	-5.68976	-5.73724	Replication_handle
p.(531handle)	-4.3739	-3.85823	-3.90902	Capsid_handle		p.(1393handle)	-5.5965	-5.70391	-5.75139	Replication_handle
p.(532handle)	-4.63745	-4.12179	-4.17258	Capsid_handle		p.(1394handle)	-5.65561	-5.76302	-5.8105	Replication_handle
p.(533handle)	-4.55585	-4.04018	-4.09098	Capsid_handle		p.(1395handle)	-5.72387	-5.83127	-5.87876	Replication_handle
p.(534handle)	-4.57053	-4.05486	-4.10566	Capsid_handle		p.(1396handle)	-5.61965	-5.72706	-5.77454	Replication_handle
p.(535handle)	-4.68405	-4.16838	-4.21918	Capsid_handle		p.(1397handle)	-5.83683	-5.94423	-5.99172	Replication_handle
p.(536handle)	-4.77714	-4.26147	-4.31227	Capsid_handle		p.(1398handle)	-5.91474	-6.02215	-6.06963	Replication_handle
p.(537handle)	-4.65435	-4.13868	-4.18947	Capsid_handle		p.(1399handle)	-5.61046	-5.71786	-5.76535	Replication_handle
p.(538handle)	-4.7129	-4.19723	-4.24803	Capsid_handle		p.(1400handle)	-5.85869	-5.96609	-6.01358	Replication_handle
p.(539handle)	-4.46699	-3.95132	-4.00211	Capsid_handle		p.(1401handle)	-5.64228	-5.74968	-5.79717	Replication_handle
p.(540handle)	-4.51047	-3.9948	-4.0456	Capsid_handle		p.(1402handle)	-5.42304	-5.53045	-5.57793	Replication_handle
p.(541handle)	-4.96316	-4.44749	-4.49829	Capsid_handle		p.(1403handle)	-5.70724	-5.81464	-5.86212	Replication_handle
p.(542handle)	-4.56688	-4.05121	-4.10201	Capsid_handle		p.(1404handle)	-5.68605	-5.79345	-5.84094	Replication_handle
p.(543handle)	-4.66766	-4.15199	-4.20279	Capsid_handle		p.(1405handle)	-5.65119	-5.75859	-5.80607	Replication_handle
p.(544handle)	-4.57416	-4.0585	-4.10929	Capsid_handle		p.(1406handle)	-5.43412	-5.54153	-5.58901	Replication_handle
p.(545handle)	-4.65435	-4.13868	-4.18947	Capsid_handle		p.(1407handle)	-5.06517	-5.17258	-5.22006	Replication_handle
p.(546handle)	-4.70338	-4.18771	-4.2385	Capsid_handle		p.(1408handle)	-3.43154	-3.53894	-3.58643	Replication_handle
p.(547handle)	-4.6168	-4.10113	-4.15193	Capsid_handle		p.(1409handle)	-5.12697	-5.23437	-5.28186	Replication_handle
p.(548handle)	-4.89969	-4.38402	-4.43482	Capsid_handle		p.(1410handle)	-5.53866	-5.64606	-5.69354	Replication_handle
p.(549handle)	-4.56688	-4.05121	-4.10201	Capsid_handle		p.(1411handle)	-5.59181	-5.69921	-5.7467	Replication_handle
p.(550handle)	-4.5447	-4.02903	-4.07982	Capsid_handle		p.(1412handle)	-5.71974	-5.82714	-5.87462	Replication_handle
p.(551handle)	-4.72546	-4.20979	-4.26059	Capsid_handle		p.(1413handle)	-5.44508	-5.55249	-5.59997	Replication_handle
p.(552handle)	-4.62373	-4.10806	-4.15886	Capsid_handle		p.(1414handle)	-5.26657	-5.37397	-5.42146	Replication_handle
p.(553handle)	-5.10511	-4.58944	-4.64024	Capsid_handle		p.(1415handle)	-5.57759	-5.68499	-5.73248	Replication_handle
p.(554handle)	-4.77714	-4.26147	-4.31227	Capsid_handle		p.(1416handle)	-5.36572	-5.47312	-5.52061	Replication_handle
p.(555handle)	-4.87849	-4.36283	-4.41362	Capsid_handle		p.(1417handle)	-5.24683	-5.35423	-5.40172	Replication_handle
p.(556handle)	-4.71605	-4.20039	-4.25118	Capsid_handle		p.(1418handle)	-5.27951	-5.38692	-5.4344	Replication_handle
p.(557handle)	-4.66435	-4.14868	-4.19947	Capsid_handle		p.(1419handle)	-5.38904	-5.49645	-5.54393	Replication_handle
p.(558handle)	-4.86502	-4.34935	-4.40014	Capsid_handle		p.(1420handle)	-5.39479	-5.5022	-5.54968	Replication_handle
p.(559handle)	-5.04349	-4.52782	-4.57861	Capsid_handle		p.(1421handle)	-5.39479	-5.5022	-5.54968	Replication_handle
p.(560handle)	-4.55214	-4.03648	-4.08727	Capsid_handle		p.(1422handle)	-5.60118	-5.70858	-5.75606	Replication_handle
p.(561handle)	-4.54095	-4.02528	-4.07608	Capsid_handle		p.(1423handle)	-5.56317	-5.67057	-5.71806	Replication_handle
p.(562handle)	-4.20523	-3.68956	-3.74036	Capsid_handle		p.(1424handle)	-5.58709	-5.6945	-5.74198	Replication_handle
p.(563handle)	-4.48302	-3.96735	-4.01815	Capsid_handle		p.(1425handle)	-5.64228	-5.74968	-5.79717	Replication_handle
p.(564handle)	-4.3605	-3.84484	-0.599794	Capsid_handle		p.(1426handle)	-5.66877	-5.77617	-5.82366	Replication_handle
p.(565handle)	1.7901	0.359858	3.21343	Capsid_handle		p.(1427handle)	-5.57281	-5.68021	-5.72769	Replication_handle
p.(566handle)	-4.35147	3.25344	1.63085	Capsid_handle		p.(1428handle)	-5.17093	-5.27834	-5.32582	Replication_handle
p.(567handle)	2.31367	-4.13196	2.46234	Capsid_handle		p.(1429handle)	-5.29229	-5.3997	-5.44718	Replication_handle
p.(568handle)	-5.50021	-4.98454	-5.03534	Capsid_handle		p.(1430handle)	-5.64228	-5.74968	-5.79717	Replication_handle
p.(569handle)	-4.43413	-3.91846	-3.96926	Capsid_handle		p.(1431handle)	-5.30491	-5.41231	-5.4598	Replication_handle
p.(570handle)	-4.41729	-3.90162	-3.95242	Capsid_handle		p.(1432handle)	-5.13443	-5.24183	-5.28932	Replication_handle
p.(571handle)	-4.15683	-3.64116	-3.69196	Capsid_handle		p.(1433handle)	-5.3598	-5.46721	-5.51469	Replication_handle
p.(572handle)	-4.02762	-3.51195	-3.56275	Capsid_handle		p.(1434handle)	-5.40619	-5.51359	-5.56108	Replication_handle
p.(573handle)	-4.40016	-3.88449	-3.93528	Capsid_handle		p.(1435handle)	-5.0888	-5.1962	-5.24368	Replication_handle
p.(574handle)	-4.36945	-3.85378	-3.90458	Capsid_handle		p.(1436handle)	-4.83302	-4.94043	-4.98791	Replication_handle
p.(575handle)	-4.77714	-4.26147	-4.31227	Capsid_handle		p.(1437handle)	-4.94689	-5.0543	-5.10178	Replication_handle
p.(576handle)	-4.28102	-3.76535	-3.81615	Capsid_handle		p.(1438handle)	-4.97344	-5.08085	-5.12833	Replication_handle
p.(577handle)	-4.25139	-3.73572	0.256533	Capsid_handle		p.(1439handle)	-4.557	-4.6644	-4.71189	Replication_handle
p.(578handle)	-4.31921	-3.80354	-3.85434	Capsid_handle		p.(1440handle)	-5.00778	-5.11518	-1.94379	Replication_handle
p.(579handle)	-3.54563	-3.02996	-3.08076	Capsid_handle		p.(1441handle)	0.367778	0.0665323	0.289198	Replication_handle
p.(580handle)	-3.69615	-3.18048	-3.23128	Capsid_handle		p.(1442handle)	3.63941	3.63432	3.7492	Replication_handle
p.(581handle)	-4.05239	-3.53672	-3.58752	Capsid_handle		p.(1443handle)	3.45021	3.46003	3.26006	Replication_handle
p.(582handle)	-4.14016	-3.6245	-3.67529	Capsid_handle		p.(1444handle)	4.70468	4.77628	4.69645	Replication_handle
p.(583handle)	-4.16779	-3.65212	-0.567425	Capsid_handle		p.(1445handle)	-5.57281	-5.68021	-5.72769	Replication_handle
p.(584handle)	2.0442	2.2156	2.07904	Capsid_handle		p.(1446handle)	-5.54853	-5.65594	-5.70342	Replication_handle
p.(585handle)	6.03872	6.18286	5.96216	Capsid_handle		p.(1447handle)	-2.13828	-1.82795	-1.54596	Replication_handle
p.(586handle)	1.58895	1.34078	1.45409	Capsid_handle		p.(1448handle)	1.64111	1.89973	1.92506	Replication_handle
p.(587handle)	1.76052	2.07588	1.1896	Capsid_handle		p.(1449handle)	3.08716	3.30233	3.38454	Replication_handle
p.(588handle)	-0.822973	-3.86265	-3.91345	Capsid_handle		p.(1450handle)	3.3386	2.85899	3.10252	Replication_handle
p.(589handle)	2.65292	0.391589	0.188325	Capsid_handle		p.(1451handle)	2.86842	2.71112	2.81463	Replication_handle
p.(590handle)	3.45709	2.91248	3.27236	Capsid_handle		p.(1452handle)	3.57718	3.12369	3.20078	Replication_handle
p.(591handle)	1.22326	0.699653	1.17439	Capsid_handle		p.(1453handle)	1.77257	1.35257	1.32926	Replication_handle
p.(592handle)	1.33359	1.26147	2.58287	Capsid_handle		p.(1454handle)	-0.757876	-0.475816	-0.619994	Replication_handle
p.(593handle)	-4.14016	-3.6245	-3.67529	Capsid_handle		p.(1455handle)	1.03959	1.04729	0.84122	Replication_handle
p.(594handle)	-4.25639	-3.74072	-3.79152	Capsid_handle		p.(1456handle)	-1.41953	-5.73162	-1.97244	Replication_handle
p.(595handle)	-4.26137	-3.7457	-3.79649	Capsid_handle		p.(1457handle)	-2.44439	-5.84763	-5.89512	Replication_handle
p.(596handle)	-4.14016	-3.6245	-3.67529	Capsid_handle		p.(1458handle)	-5.82572	-5.93312	-5.98061	Replication_handle
p.(597handle)	-4.17323	-3.65756	-3.70835	Capsid_handle		p.(1459handle)	-5.63329	-5.74069	-5.78818	Replication_handle
p.(598handle)	-4.16779	-3.65212	-3.70292	Capsid_handle		p.(1460handle)	-5.74831	-5.85571	-5.9032	Replication_handle
p.(599handle)	-3.8115	-3.29584	-3.34663	Capsid_handle		p.(1461handle)	-5.873	-5.9804	-6.02789	Replication_handle
p.(600handle)	-4.21567	-3.7	-3.7508	Capsid_handle		p.(1462handle)	-5.73208	-5.83949	-5.88697	Replication_handle
p.(601handle)	-4.25139	-3.73572	-3.78652	Capsid_handle		p.(1463handle)	-5.6644	-5.77181	-5.81929	Replication_handle
p.(602handle)	-4.5027	-3.98704	-4.03783	Capsid_handle		p.(1464handle)	-5.54361	-5.65101	-5.69849	Replication_handle
p.(603handle)	-3.53543	-3.01976	-3.07056	Capsid_handle		p.(1465handle)	-5.62876	-5.73617	-5.78365	Replication_handle
p.(604handle)	-4.59571	-4.08004	-4.13084	Capsid_handle		p.(1466handle)	-5.78389	-5.89129	-5.93877	Replication_handle
p.(605handle)	-3.68738	-3.17171	-3.22251	Capsid_handle		p.(1467handle)	-5.568	-5.6754	-5.72289	Replication_handle
p.(606handle)	-4.41303	-3.89736	-3.94816	Capsid_handle		p.(1468handle)	-5.48775	-5.59516	-5.64264	Replication_handle
p.(607handle)	-4.42995	-3.91428	-3.96507	Capsid_handle		p.(1469handle)	-5.80692	-5.91432	-5.96181	Replication_handle
p.(608handle)	-4.30506	-3.78939	-3.84019	Capsid_handle		p.(1470handle)	-5.58235	-5.68976	-5.73724	Replication_handle
p.(609handle)	-4.09431	-3.57864	-3.62944	Capsid_handle		p.(1471handle)	-5.47726	-5.58466	-5.63214	Replication_handle
p.(610handle)	-4.40876	-3.89309	-3.94389	Capsid_handle		p.(1472handle)	-5.50843	-5.61583	-5.66331	Replication_handle
p.(611handle)	-4.11175	-3.59609	-3.64688	Capsid_handle		p.(1473handle)	-5.43412	-5.54153	-5.58901	Replication_handle
p.(612handle)	-3.86455	-3.34888	-3.39968	Capsid_handle		p.(1474handle)	-5.3716	-5.47901	-5.52649	Replication_handle
p.(613handle)	-3.95616	-3.44049	-3.49129	Capsid_handle		p.(1475handle)	-5.08098	-5.18839	-5.23587	Replication_handle
p.(614handle)	-4.4988	-3.98313	-4.03393	Capsid_handle		p.(1476handle)	-5.29229	-5.3997	-5.44718	Replication_handle
p.(615handle)	-4.13455	-3.61888	-3.66967	Capsid_handle		p.(1477handle)	-5.40619	-5.51359	-5.56108	Replication_handle
p.(616handle)	-4.00222	-3.48655	-3.53735	Capsid_handle		p.(1478handle)	-5.15649	-5.26389	-5.31138	Replication_handle
p.(617handle)	-4.3605	-3.84484	-3.89563	Capsid_handle		p.(1479handle)	-5.29862	-5.40603	-5.45351	Replication_handle
p.(618handle)	-4.62718	-4.11151	-4.16231	Capsid_handle		p.(1480handle)	-5.76031	-5.86771	-5.9152	Replication_handle
p.(619handle)	-3.92191	-3.40624	-3.45704	Capsid_handle		p.(1481handle)	-5.32968	-5.43708	-5.48457	Replication_handle
p.(620handle)	-4.49094	-3.97527	-4.02607	Capsid_handle		p.(1482handle)	-5.63779	-5.7452	-5.79268	Replication_handle
p.(621handle)	-4.62027	-4.1046	-4.1554	Capsid_handle		p.(1483handle)	-5.59181	-5.69921	-5.7467	Replication_handle
p.(622handle)	-4.44245	-3.92678	-3.97757	Capsid_handle		p.(1484handle)	-5.30491	-5.41231	-5.4598	Replication_handle
p.(623handle)	-4.75618	-4.24051	-4.29131	Capsid_handle		p.(1485handle)	-5.59181	-5.69921	-5.7467	Replication_handle
p.(624handle)	-4.13455	-3.61888	-3.66967	Capsid_handle		p.(1486handle)	-5.22669	-5.3341	-5.38158	Replication_handle
p.(625handle)	-4.24131	-3.72565	-3.77644	Capsid_handle		p.(1487handle)	-5.39479	-5.5022	-5.54968	Replication_handle
p.(626handle)	-4.67425	-4.15858	-4.20938	Capsid_handle		p.(1488handle)	-1.32777	-1.43517	-1.43917	Replication_handle
p.(627handle)	-4.63404	-4.11837	-4.16917	Capsid_handle		p.(1489handle)	-5.63329	-5.74069	-5.78818	Replication_handle
p.(628handle)	-4.91012	-4.39445	-4.44525	Capsid_handle		p.(1490handle)	0.242136	-0.00157368	-0.09452	Replication_handle
p.(629handle)	-4.96316	-4.44749	-4.49829	Capsid_handle		p.(1491handle)	-5.60118	-5.70858	-5.75606	Replication_handle
p.(630handle)	-4.88649	-4.37083	-4.42162	Capsid_handle		p.(1492handle)	-5.50843	-5.61583	-5.66331	Replication_handle
p.(631handle)	-4.89969	-4.38402	-4.43482	Capsid_handle		p.(1493handle)	-5.47196	-5.57937	-5.62685	Replication_handle
p.(632handle)	-4.36499	-3.84932	-3.90012	Capsid_handle		p.(1494handle)	-5.70303	-5.81044	-5.85792	Replication_handle
p.(633handle)	-4.9023	-4.38664	-4.43743	Capsid_handle		p.(1495handle)	-5.82572	-5.93312	-5.98061	Replication_handle
p.(634handle)	-4.63062	-4.11495	-4.16574	Capsid_handle		p.(1496handle)	-5.79162	-5.89903	-5.94651	Replication_handle
p.(635handle)	-4.64424	-4.12858	-4.17937	Capsid_handle		p.(1497handle)	-5.71142	-5.81882	-5.86631	Replication_handle
p.(636handle)	-4.51047	-3.9948	-4.0456	Capsid_handle		p.(1498handle)	-5.873	-5.9804	-6.02789	Replication_handle
p.(637handle)	-4.57053	-4.05486	-4.10566	Capsid_handle		p.(1499handle)	-5.69458	-5.80198	-5.84947	Replication_handle
p.(638handle)	-4.75011	-4.23444	-4.28524	Capsid_handle		p.(1500handle)	-5.91474	-6.02215	-6.06963	Replication_handle
p.(639handle)	-4.60631	-4.09064	-4.14144	Capsid_handle		p.(1501handle)	-5.65119	-5.75859	-5.80607	Replication_handle
p.(640handle)	-4.59215	-4.07648	-4.12728	Capsid_handle		p.(1502handle)	-5.81071	-5.91811	-5.9656	Replication_handle
p.(641handle)	-4.55585	-4.04018	-4.09098	Capsid_handle		p.(1503handle)	-5.56317	-5.67057	-5.71806	Replication_handle
p.(642handle)	-4.4988	-3.98313	-4.03393	Capsid_handle		p.(1504handle)	-5.55343	-5.66084	-5.70832	Replication_handle
p.(643handle)	-4.78599	-4.27032	-4.32112	Capsid_handle		p.(1505handle)	-5.66002	-5.76742	-5.8149	Replication_handle
p.(644handle)	-4.69376	-4.17809	-4.22889	Capsid_handle		p.(1506handle)	-5.69032	-5.79773	-5.84521	Replication_handle
p.(645handle)	-4.74401	-4.22834	-4.27913	Capsid_handle		p.(1507handle)	-5.50843	-5.61583	-5.66331	Replication_handle
p.(646handle)	-4.39148	-3.87581	-3.92661	Capsid_handle		p.(1508handle)	-5.68605	-5.79345	-5.84094	Replication_handle
p.(647handle)	-4.69698	-4.18131	-4.2321	Capsid_handle		p.(1509handle)	-5.56317	-5.67057	-5.71806	Replication_handle
p.(648handle)	-4.34693	-3.83126	-3.88206	Capsid_handle		p.(1510handle)	-5.41184	-5.51924	-5.56673	Replication_handle
p.(649handle)	-4.49488	-3.97921	-4.03001	Capsid_handle		p.(1511handle)	-5.63329	-5.74069	-5.78818	Replication_handle
p.(650handle)	-4.54843	-4.03276	-4.08356	Capsid_handle		p.(1512handle)	-5.68176	-5.78916	-5.83664	Replication_handle
p.(651handle)	-4.62027	-4.1046	-4.1554	Capsid_handle		p.(1513handle)	-5.73616	-5.84357	-5.89105	Replication_handle
p.(652handle)	-4.43413	-3.91846	-3.96926	Capsid_handle		p.(1514handle)	-5.82572	-5.93312	-5.98061	Replication_handle
p.(653handle)	-4.21567	-3.7	-3.7508	Capsid_handle		p.(1515handle)	-5.74831	-5.85571	-5.9032	Replication_handle
p.(654handle)	-4.39148	-3.87581	-3.92661	Capsid_handle		p.(1516handle)	-5.98067	-6.08807	-6.13555	Replication_handle
p.(655handle)	-4.22085	-3.70519	-3.75598	Capsid_handle		p.(1517handle)	-5.69458	-5.80198	-5.84947	Replication_handle
p.(656handle)	-4.54843	-4.03276	-4.08356	Capsid_handle		p.(1518handle)	-5.13443	-5.24183	-5.28932	Replication_handle
p.(657handle)	-4.356	-3.84033	-3.89113	Capsid_handle		p.(1519handle)	-5.04098	-5.14838	-5.19587	Replication_handle
p.(658handle)	-4.23114	-3.71547	-3.76626	Capsid_handle		p.(1520handle)	-5.71559	-5.82299	-5.87047	Replication_handle
p.(659handle)	-4.00222	-3.48655	-3.53735	Capsid_handle		p.(1521handle)	-5.67312	-5.78052	-5.82801	Replication_handle
p.(660handle)	-4.59215	-4.07648	-4.12728	Capsid_handle		p.(1522handle)	-5.87654	-5.98395	-6.03143	Replication_handle
p.(661handle)	1.86901	1.24414	1.09712	Capsid_handle		p.(1523handle)	-5.67745	-5.78485	-5.83233	Replication_handle
p.(662handle)	-4.19997	-3.6843	-3.73509	Capsid_handle		p.(1524handle)	-5.79547	-5.90287	-5.95036	Replication_handle
p.(663handle)	-4.22085	-3.70519	-3.75598	Capsid_handle		p.(1525handle)	-5.72387	-5.83127	-5.87876	Replication_handle
p.(664handle)	-4.38711	-3.87144	-0.488253	Capsid_handle		p.(1526handle)	-5.84417	-5.95157	-5.99906	Replication_handle
p.(665handle)	-3.81926	-3.30359	-3.35439	Capsid_handle		p.(1527handle)	-5.80692	-5.91432	-5.96181	Replication_handle
p.(666handle)	-4.41729	-3.90162	-3.95242	Capsid_handle		p.(1528handle)	-5.72387	-5.83127	-5.87876	Replication_handle
p.(667handle)	-4.00863	-3.49296	-3.54376	Capsid_handle		p.(1529handle)	-5.6644	-5.77181	-5.81929	Replication_handle
p.(668handle)	-4.38273	-3.86706	-3.91785	Capsid_handle		p.(1530handle)	-5.70724	-5.81464	-5.86212	Replication_handle
p.(669handle)	-4.3098	-3.79413	-3.84493	Capsid_handle		p.(1531handle)	-5.48252	-5.58992	-5.63741	Replication_handle
p.(670handle)	-4.24131	-3.72565	-3.77644	Capsid_handle		p.(1532handle)	-5.47196	-5.57937	-5.62685	Replication_handle
p.(671handle)	-4.3098	-3.79413	-3.84493	Capsid_handle		p.(1533handle)	-5.568	-5.6754	-5.72289	Replication_handle
p.(672handle)	-3.93575	-3.42008	-3.47088	Capsid_handle		p.(1534handle)	-5.53368	-5.64108	-5.68857	Replication_handle
p.(673handle)	-4.41729	-3.90162	-3.95242	Capsid_handle		p.(1535handle)	-5.74831	-5.85571	-5.9032	Replication_handle
p.(674handle)	-4.18935	-3.67369	-3.72448	Capsid_handle		p.(1536handle)	-5.67312	-5.78052	-5.82801	Replication_handle
p.(675handle)	-4.29071	-3.77504	-3.82584	Capsid_handle		p.(1537handle)	-5.46665	-5.57405	-5.62153	Replication_handle
p.(676handle)	-4.46294	-3.94727	-3.99807	Capsid_handle		p.(1538handle)	-5.77609	-5.88349	-5.93098	Replication_handle
p.(677handle)	-4.3003	-3.78463	-3.83543	Capsid_handle		p.(1539handle)	-5.69458	-5.80198	-5.84947	Replication_handle
p.(678handle)	-4.40016	-3.88449	-3.93528	Capsid_handle		p.(1540handle)	-5.34786	-5.45527	-5.50275	Replication_handle
p.(679handle)	-4.39148	-3.87581	-3.92661	Capsid_handle		p.(1541handle)	-5.67312	-5.78052	-5.82801	Replication_handle
p.(680handle)	-4.23114	-3.71547	-3.76626	Capsid_handle		p.(1542handle)	-5.60118	-5.70858	-5.75606	Replication_handle
p.(681handle)	-4.47102	-3.95535	-4.00615	Capsid_handle		p.(1543handle)	-0.361292	-0.411127	-0.431023	Replication_handle
p.(682handle)	-4.26632	-3.75065	-3.80144	Capsid_handle		p.(1544handle)	-0.538994	-0.453495	-0.638696	Replication_handle
p.(683handle)	-4.28102	-3.76535	-3.81615	Capsid_handle		p.(1545handle)	-5.49814	-5.60555	-5.65303	Replication_handle
p.(684handle)	-4.25139	-3.73572	-3.78652	Capsid_handle		p.(1546handle)	-5.32354	-5.43095	-5.47843	Replication_handle
p.(685handle)	-4.45069	-3.93502	-3.98582	Capsid_handle		p.(1547handle)	-5.41184	-5.51924	-5.56673	Replication_handle
p.(686handle)	-4.22085	-3.70519	-3.75598	Capsid_handle		p.(1548handle)	-0.47203	-0.567088	-0.319251	Replication_handle
p.(687handle)	-4.04008	-3.52441	-3.57521	Capsid_handle		p.(1549handle)	-5.23345	-5.34086	-5.38834	Replication_handle
p.(688handle)	-4.13455	-3.61888	-3.66967	Capsid_handle		p.(1550handle)	-5.04911	-5.15651	-5.204	Replication_handle
p.(689handle)	-4.10597	-3.59031	-3.6411	Capsid_handle		p.(1551handle)	-4.99076	-5.09816	-5.14565	Replication_handle
p.(690handle)	-3.78788	-3.27221	-3.32301	Capsid_handle		p.(1552handle)	-4.7045	-4.81191	-4.85939	Replication_handle
p.(691handle)	-4.55954	-4.04387	-4.09467	Capsid_handle		p.(1553handle)	-5.57281	-5.68021	-5.72769	Replication_handle
p.(692handle)	-4.10597	-3.59031	-3.6411	Capsid_handle		p.(1554handle)	-5.5186	-5.62601	-5.67349	Replication_handle
p.(693handle)	-4.26632	-3.75065	-3.80144	Capsid_handle		p.(1555handle)	-5.42304	-5.53045	-5.57793	Replication_handle
p.(694handle)	-4.47102	-3.95535	-4.00615	Capsid_handle		p.(1556handle)	-5.54853	-5.65594	-5.70342	Replication_handle
p.(695handle)	-3.78788	-3.27221	-3.32301	Capsid_handle		p.(1557handle)	-5.31737	-5.42478	-5.47226	Replication_handle
p.(696handle)	-3.5147	-2.99903	-3.04983	Capsid_handle		p.(1558handle)	-5.37745	-5.48485	-5.53234	Replication_handle
p.(697handle)	-4.24637	-3.7307	-3.78149	Capsid_handle		p.(1559handle)	-5.53368	-5.64108	-5.68857	Replication_handle
p.(698handle)	-4.61331	-4.09765	-4.14844	Capsid_handle		p.(1560handle)	-5.62876	-5.73617	-5.78365	Replication_handle
p.(699handle)	-4.08251	-3.56684	-3.61764	Capsid_handle		p.(1561handle)	-5.48252	-5.58992	-5.63741	Replication_handle
p.(700handle)	-4.24637	-3.7307	-3.78149	Capsid_handle		p.(1562handle)	-5.4613	-5.5687	-5.61619	Replication_handle
p.(701handle)	-4.19467	-3.67901	-3.7298	Capsid_handle		p.(1563handle)	-5.46665	-5.57405	-5.62153	Replication_handle
p.(702handle)	-3.96287	-3.4472	-3.498	Capsid_handle		p.(1564handle)	-5.17807	-5.28548	-5.33296	Replication_handle
p.(703handle)	-4.51818	-4.00251	-4.05331	Capsid_handle		p.(1565handle)	-4.98214	-5.08954	-5.13703	Replication_handle
p.(704handle)	-4.14016	-3.6245	-3.67529	Capsid_handle		p.(1566handle)	-5.03278	-5.14018	-5.18767	Replication_handle
p.(705handle)	-4.10016	-3.58449	-3.63529	Capsid_handle		p.(1567handle)	-5.6644	-5.77181	-5.81929	Replication_handle
p.(706handle)	-4.3003	-3.78463	-3.83543	Capsid_handle		p.(1568handle)	-5.36572	-5.47312	-5.52061	Replication_handle
p.(707handle)	-4.51047	-3.9948	-4.0456	Capsid_handle		p.(1569handle)	-5.27306	-5.38046	-5.42795	Replication_handle
p.(708handle)	-5.74624	-5.23057	-5.28136	Capsid_handle		p.(1570handle)	-5.3716	-5.47901	-5.52649	Replication_handle
p.(709handle)	-4.43413	-3.91846	-3.96926	Capsid_handle		p.(1571handle)	-6.10639	-6.2138	-6.26128	Replication_handle
p.(710handle)	-5.11784	-4.60217	-4.65297	Capsid_handle		p.(1572handle)	-5.49814	-5.60555	-5.65303	Replication_handle
p.(711handle)	-4.10597	-3.59031	-3.6411	Capsid_handle		p.(1573handle)	-5.49296	-5.60037	-5.64785	Replication_handle
p.(712handle)	-4.31452	-3.79885	-3.84965	Capsid_handle		p.(1574handle)	-5.3598	-5.46721	-5.51469	Replication_handle
p.(713handle)	-4.76821	-4.25254	-4.30334	Capsid_handle		p.(1575handle)	-5.17807	-5.28548	-5.33296	Replication_handle
p.(714handle)	-4.90492	-4.38925	-4.44004	Capsid_handle		p.(1576handle)	-5.26657	-5.37397	-5.42146	Replication_handle
p.(715handle)	-3.13763	-2.62196	-2.67275	Capsid_handle		p.(1577handle)	-5.37745	-5.48485	-5.53234	Replication_handle
p.(716handle)	-4.53719	-4.02152	-4.07232	Capsid_handle		p.(1578handle)	-5.59181	-5.69921	-5.7467	Replication_handle
p.(717handle)	-3.82695	-3.31128	-3.36208	Capsid_handle		p.(1579handle)	-5.12697	-5.23437	-5.28186	Replication_handle
p.(718handle)	-4.14016	-3.6245	-3.67529	Capsid_handle		p.(1580handle)	-5.11945	-5.22685	-5.27434	Replication_handle
p.(719handle)	-4.48302	-3.96735	-4.01815	Capsid_handle		p.(1581handle)	-5.31116	-5.41856	-5.46605	Replication_handle
p.(720handle)	-3.50418	-2.98851	-3.0393	Capsid_handle		p.(1582handle)	-5.23345	-5.34086	-5.38834	Replication_handle
p.(721handle)	-5.60779	-5.09213	-5.14292	Capsid_handle		p.(1583handle)	-5.36572	-5.47312	-5.52061	Replication_handle
p.(722handle)	-4.59215	-4.07648	-4.12728	Capsid_handle		p.(1584handle)	-5.1992	-5.30661	-5.35409	Replication_handle
p.(723handle)	-4.8291	-4.31343	-4.36423	Capsid_handle		p.(1585handle)	-5.45052	-5.55792	-5.6054	Replication_handle
p.(724handle)	-3.52512	-3.00945	-3.06025	Capsid_handle		p.(1586handle)	-5.50843	-5.61583	-5.66331	Replication_handle
p.(725handle)	-4.98746	-4.47179	-4.52259	Capsid_handle		p.(1587handle)	-5.3716	-5.47901	-5.52649	Replication_handle
p.(726handle)	-3.43858	-2.92291	-2.97371	Capsid_handle		p.(1588handle)	-5.72798	-5.83539	-5.88287	Replication_handle
p.(727handle)	-4.34236	-3.82669	-3.87749	Capsid_handle		p.(1589handle)	-5.42304	-5.53045	-5.57793	Replication_handle
p.(728handle)	-4.52201	-4.00634	-4.05714	Capsid_handle		p.(1590handle)	-5.59181	-5.69921	-5.7467	Replication_handle
p.(729handle)	-3.97616	-3.46049	-3.51129	Capsid_handle		p.(1591handle)	-5.69881	-5.80622	-5.8537	Replication_handle
p.(730handle)	-4.00222	-3.48655	-3.53735	Capsid_handle		p.(1592handle)	-5.32968	-5.43708	-5.48457	Replication_handle
p.(731handle)	-3.34383	-2.82817	-2.87896	Capsid_handle		p.(1593handle)	-5.70303	-5.81044	-5.85792	Replication_handle
p.(732handle)	-4.14016	-3.6245	-3.67529	Capsid_handle		p.(1594handle)	-5.75633	-5.86373	-5.91121	Replication_handle
p.(733handle)	-4.70973	-4.19407	-4.24486	Capsid_handle		p.(1595handle)	-5.79162	-5.89903	-5.94651	Replication_handle
p.(734handle)	-4.47903	-3.96337	-4.01416	Capsid_handle		p.(1596handle)	-5.71974	-5.82714	-5.87462	Replication_handle
p.(735handle)	-3.9494	-3.43374	-3.48453	Capsid_handle		p.(1597handle)	-5.63329	-5.74069	-5.78818	Replication_handle
p.(736handle)	-3.8719	-3.35623	-3.40703	Capsid_handle		p.(1598handle)	-6.17959	-6.287	-6.33448	Replication_handle
p.(737handle)	-4.27124	-3.75557	-3.80637	Capsid_handle		p.(1599handle)	-5.58235	-5.68976	-5.73724	Replication_handle
p.(738handle)	-3.61429	-3.09862	-3.14942	Capsid_handle		p.(1600handle)	-5.63329	-5.74069	-5.78818	Replication_handle
p.(739handle)	-4.66102	-4.14536	-4.19615	Capsid_handle		p.(1601handle)	-5.46665	-5.57405	-5.62153	Replication_handle
p.(740handle)	-3.43858	-2.92291	-2.97371	Capsid_handle		p.(1602handle)	-5.73208	-5.83949	-5.88697	Replication_handle
p.(741handle)	-3.93575	-3.42008	-3.47088	Capsid_handle		p.(1603handle)	-5.29229	-5.3997	-5.44718	Replication_handle
p.(742handle)	-3.26638	-2.75071	-2.8015	Capsid_handle		p.(1604handle)	-5.40619	-5.51359	-5.56108	Replication_handle
p.(743handle)	-4.34693	-3.83126	-3.88206	Capsid_handle		p.(1605handle)	-5.43412	-5.54153	-5.58901	Replication_handle
p.(744handle)	-4.11175	-3.59609	-3.64688	Capsid_handle		p.(1606handle)	-5.62422	-5.73162	-5.77911	Replication_handle
p.(745handle)	-4.02762	-3.51195	-3.56275	Capsid_handle		p.(1607handle)	-5.79547	-5.90287	-5.95036	Replication_handle
p.(746handle)	-4.356	-3.84033	-3.89113	Capsid_handle		p.(1608handle)	-5.40051	-5.50791	-5.55539	Replication_handle
p.(747handle)	-4.60982	-4.09415	-4.14495	Capsid_handle		p.(1609handle)	-5.45592	-5.56333	-5.61081	Replication_handle
p.(748handle)	-4.30506	-3.78939	-3.84019	Capsid_handle		p.(1610handle)	-5.52868	-5.63608	-5.68357	Replication_handle
p.(749handle)	-3.8792	-3.36353	-3.41433	Capsid_handle		p.(1611handle)	-5.56317	-5.67057	-5.71806	Replication_handle
p.(750handle)	-4.07057	-3.5549	-3.6057	Capsid_handle		p.(1612handle)	-5.29862	-5.40603	-5.45351	Replication_handle
p.(751handle)	-3.50418	-2.98851	-3.0393	Capsid_handle		p.(1613handle)	-5.24016	-5.34757	-5.39505	Replication_handle
p.(752handle)	-4.34693	-3.83126	-3.88206	Capsid_handle		p.(1614handle)	-5.22669	-5.3341	-5.38158	Replication_handle
p.(753handle)	-3.53543	-3.01976	-3.07056	Capsid_handle		p.(1615handle)	-5.45052	-5.55792	-5.6054	Replication_handle
p.(754handle)	-3.73049	-3.21482	-3.26562	Capsid_handle		p.(1616handle)	-5.41745	-5.52486	-5.57234	Replication_handle
p.(755handle)	-4.00863	-3.49296	-3.54376	Capsid_handle		p.(1617handle)	-5.50843	-5.61583	-5.66331	Replication_handle
p.(756handle)	-3.76369	-3.24802	-3.29882	Capsid_handle		p.(1618handle)	-5.50843	-5.61583	-5.66331	Replication_handle
p.(757handle)	-3.00736	-2.49169	-2.54249	Capsid_handle		p.(1619handle)	-5.61507	-5.72247	-5.76995	Replication_handle
p.(758handle)	-3.6515	-3.13583	-3.18663	Capsid_handle		p.(1620handle)	-5.61965	-5.72706	-5.77454	Replication_handle
p.(759handle)	-4.23624	-3.72057	-3.77137	Capsid_handle		p.(1621handle)	-5.65119	-5.75859	-5.80607	Replication_handle
p.(760handle)	-4.19997	-3.6843	-3.73509	Capsid_handle		p.(1622handle)	-5.50843	-5.61583	-5.66331	Replication_handle
p.(761handle)	-2.98982	-2.47415	-2.52494	Capsid_handle		p.(1623handle)	-5.58235	-5.68976	-5.73724	Replication_handle
p.(762handle)	-4.45479	-3.93912	-3.98992	Capsid_handle		p.(1624handle)	-5.57759	-5.68499	-5.73248	Replication_handle
p.(763handle)	-3.22527	-2.70961	-2.7604	Capsid_handle		p.(1625handle)	-5.37745	-5.48485	-5.53234	Replication_handle
p.(764handle)	-4.015	-3.49933	-3.55013	Capsid_handle		p.(1626handle)	-5.5186	-5.62601	-5.67349	Replication_handle
p.(765handle)	-4.17863	-3.66296	-3.71376	Capsid_handle		p.(1627handle)	-5.34184	-5.44924	-5.49673	Replication_handle
p.(766handle)	-2.63188	-2.11621	-2.167	Capsid_handle		p.(1628handle)	-5.61965	-5.72706	-5.77454	Replication_handle
p.(767handle)	-3.92191	-3.40624	-3.45704	Capsid_handle		p.(1629handle)	-5.5186	-5.62601	-5.67349	Replication_handle
p.(768handle)	-3.25286	-2.73719	-2.78799	Capsid_handle		p.(1630handle)	-5.56317	-5.67057	-5.71806	Replication_handle
p.(769handle)	-3.92886	-3.41319	-3.46398	Capsid_handle		p.(1631handle)	-5.63779	-5.7452	-5.79268	Replication_handle
p.(770handle)	-5.29682	-4.78115	-4.83194	Capsid_handle		p.(1632handle)	-5.59181	-5.69921	-5.7467	Replication_handle
p.(771handle)	-4.81208	-4.29641	-4.34721	Capsid_handle		p.(1633handle)	-5.52868	-5.63608	-5.68357	Replication_handle
p.(772handle)	-4.7129	-4.19723	-4.24803	Capsid_handle		p.(1634handle)	-5.75233	-5.85973	-5.90721	Replication_handle
p.(773handle)	-4.3098	-3.79413	-3.84493	Capsid_handle		p.(1635handle)	-5.66877	-5.77617	-5.82366	Replication_handle
p.(774handle)	-4.5027	-3.98704	-4.03783	Capsid_handle		p.(1636handle)	-5.52868	-5.63608	-5.68357	Replication_handle
p.(775handle)	-3.93575	-3.42008	-3.47088	Capsid_handle		p.(1637handle)	-5.69881	-5.80622	-5.8537	Replication_handle
p.(776handle)	-3.36837	-2.85271	-2.9035	Capsid_handle		p.(1638handle)	-5.6644	-5.77181	-5.81929	Replication_handle
p.(777handle)	-5.28619	-4.77052	-4.82132	Capsid_handle		p.(1639handle)	-5.74831	-5.85571	-5.9032	Replication_handle
p.(778handle)	-4.08251	-3.56684	-3.61764	Capsid_handle		p.(1640handle)	-5.82572	-5.93312	-5.98061	Replication_handle
p.(779handle)	-5.16316	-4.64749	-4.69829	Capsid_handle		p.(1641handle)	-5.71974	-5.82714	-5.87462	Replication_handle
p.(780handle)	-5.00884	-4.49317	-4.54397	Capsid_handle		p.(1642handle)	-5.65119	-5.75859	-5.80607	Replication_handle
p.(781handle)	-4.26632	-3.75065	-3.80144	Capsid_handle		p.(1643handle)	-5.73208	-5.83949	-5.88697	Replication_handle
p.(782handle)	-4.81208	-4.29641	-4.34721	Capsid_handle		p.(1644handle)	-5.74831	-5.85571	-5.9032	Replication_handle
p.(783handle)	-4.26137	-3.7457	-3.79649	Capsid_handle		p.(1645handle)	-6.16112	-6.26853	-6.31601	Replication_handle
p.(784handle)	-4.14016	-3.6245	-3.67529	Capsid_handle		p.(1646handle)	-5.11945	-5.22685	-5.27434	Replication_handle
p.(785handle)	-4.47903	-3.96337	-4.01416	Capsid_handle		p.(1647handle)	-5.41184	-5.51924	-5.56673	Replication_handle
p.(786handle)	-4.56688	-4.05121	-4.10201	Capsid_handle		p.(1648handle)	-5.51353	-5.62093	-5.66842	Replication_handle
p.(787handle)	-4.88649	-4.37083	-4.42162	Capsid_handle		p.(1649handle)	-5.27951	-5.38692	-5.4344	Replication_handle
p.(788handle)	-4.65435	-4.13868	-4.18947	Capsid_handle		p.(1650handle)	-5.40051	-5.50791	-5.55539	Replication_handle
p.(789handle)	-4.40016	-3.88449	-3.93528	Capsid_handle		p.(1651handle)	-5.44508	-5.55249	-5.59997	Replication_handle
p.(790handle)	-4.24637	-3.7307	-3.78149	Capsid_handle		p.(1652handle)	-5.58235	-5.68976	-5.73724	Replication_handle
p.(791handle)	-4.33777	-3.82211	-3.8729	Capsid_handle		p.(1653handle)	-5.31737	-5.42478	-5.47226	Replication_handle
p.(792handle)	-4.66766	-4.15199	-4.20279	Capsid_handle		p.(1654handle)	-5.5965	-5.70391	-5.75139	Replication_handle
p.(793handle)	-4.39583	-3.88016	-3.93096	Capsid_handle		p.(1655handle)	-5.53368	-5.64108	-5.68857	Replication_handle
p.(794handle)	-4.28588	-3.77021	-3.821	Capsid_handle		p.(1656handle)	-5.22669	-5.3341	-5.38158	Replication_handle
p.(795handle)	-4.64424	-4.12858	-4.17937	Capsid_handle		p.(1657handle)	-5.27306	-5.38046	-5.42795	Replication_handle
p.(796handle)	-4.34693	-3.83126	-3.88206	Capsid_handle		p.(1658handle)	-5.32968	-5.43708	-5.48457	Replication_handle
p.(797handle)	-4.28588	-3.77021	-3.821	Capsid_handle		p.(1659handle)	-5.41745	-5.52486	-5.57234	Replication_handle
p.(798handle)	-4.62027	-4.1046	-4.1554	Capsid_handle		p.(1660handle)	-5.73208	-5.83949	-5.88697	Replication_handle
p.(799handle)	-4.18935	-3.67369	-3.72448	Capsid_handle		p.(1661handle)	-5.47196	-5.57937	-5.62685	Replication_handle
p.(800handle)	-4.40016	-3.88449	-3.93528	Capsid_handle		p.(1662handle)	-5.41184	-5.51924	-5.56673	Replication_handle
p.(801handle)	-4.30506	-3.78939	-3.84019	Capsid_handle		p.(1663handle)	-5.43962	-5.54702	-5.5945	Replication_handle
p.(802handle)	-4.41303	-3.89736	-3.94816	Capsid_handle		p.(1664handle)	-5.48775	-5.59516	-5.64264	Replication_handle
p.(803handle)	-3.8792	-3.36353	-3.41433	Capsid_handle		p.(1665handle)	-5.34786	-5.45527	-5.50275	Replication_handle
p.(804handle)	-4.3098	-3.79413	-3.84493	Capsid_handle		p.(1666handle)	-5.19221	-5.29961	-5.3471	Replication_handle
p.(805handle)	-4.26632	-3.75065	-3.80144	Capsid_handle		p.(1667handle)	-5.32968	-5.43708	-5.48457	Replication_handle
p.(806handle)	-3.98928	-3.47361	-3.5244	Capsid_handle		p.(1668handle)	-4.9993	-5.10671	-5.15419	Replication_handle
p.(807handle)	-3.81926	-3.30359	-3.35439	Capsid_handle		p.(1669handle)	-4.89158	-4.99898	-5.04647	Replication_handle
p.(808handle)	-4.57053	-4.05486	-4.10566	Capsid_handle		p.(1670handle)	-5.11945	-5.22685	-5.27434	Replication_handle
p.(809handle)	-4.34236	-3.82669	-3.87749	Capsid_handle		p.(1671handle)	-4.84302	-4.95043	-4.99791	Replication_handle
p.(810handle)	-4.25139	-3.73572	-3.78652	Capsid_handle		p.(1672handle)	-5.59181	-5.69921	-5.7467	Replication_handle
p.(811handle)	-4.38273	-3.86706	-3.91785	Capsid_handle		p.(1673handle)	-5.29229	-5.3997	-5.44718	Replication_handle
p.(812handle)	-4.00863	-3.49296	-3.54376	Capsid_handle		p.(1674handle)	-5.55831	-5.66572	-5.7132	Replication_handle
p.(813handle)	-4.1175	-3.60183	-3.65263	Capsid_handle		p.(1675handle)	-5.41184	-5.51924	-5.56673	Replication_handle
p.(814handle)	-4.27614	-3.76048	-3.81127	Capsid_handle		p.(1676handle)	-5.14919	-5.2566	-5.30408	Replication_handle
p.(815handle)	-4.04625	-3.53059	-3.58138	Capsid_handle		p.(1677handle)	-5.1992	-5.30661	-5.35409	Replication_handle
p.(816handle)	-4.04008	-3.52441	-3.57521	Capsid_handle		p.(1678handle)	-5.32968	-5.43708	-5.48457	Replication_handle
p.(817handle)	-3.98928	-3.47361	-3.5244	Capsid_handle		p.(1679handle)	-5.4286	-5.536	-5.58349	Replication_handle
p.(818handle)	-4.18401	-3.66834	-3.71914	Capsid_handle		p.(1680handle)	-5.43412	-5.54153	-5.58901	Replication_handle
p.(819handle)	-4.08843	-3.57276	-3.62356	Capsid_handle		p.(1681handle)	-5.24683	-5.35423	-5.40172	Replication_handle
p.(820handle)	-4.36499	-3.84932	-3.90012	Capsid_handle		p.(1682handle)	-5.21304	-5.32045	-5.36793	Replication_handle
p.(821handle)	-4.28588	-3.77021	-3.821	Capsid_handle		p.(1683handle)	-5.29862	-5.40603	-5.45351	Replication_handle
p.(822handle)	-4.11175	-3.59609	-3.64688	Capsid_handle		p.(1684handle)	-5.61046	-5.71786	-5.76535	Replication_handle
p.(823handle)	-4.00863	-3.49296	-3.54376	Capsid_handle		p.(1685handle)	-5.20615	-5.31355	-5.36103	Replication_handle
p.(824handle)	-4.45479	-3.93912	-3.98992	Capsid_handle		p.(1686handle)	-5.53368	-5.64108	-5.68857	Replication_handle
p.(825handle)	-4.33777	-3.82211	-3.8729	Capsid_handle		p.(1687handle)	-5.32354	-5.43095	-5.47843	Replication_handle
p.(826handle)	-4.27124	-3.75557	-3.80637	Capsid_handle		p.(1688handle)	-5.12697	-5.23437	-5.28186	Replication_handle
p.(827handle)	-3.98928	-3.47361	-3.5244	Capsid_handle		p.(1689handle)	-5.20615	-5.31355	-5.36103	Replication_handle
p.(828handle)	-3.92886	-3.41319	-3.46398	Capsid_handle		p.(1690handle)	-5.5033	-5.6107	-5.65819	Replication_handle
p.(829handle)	-4.25139	-3.73572	-3.78652	Capsid_handle		p.(1691handle)	-5.5965	-5.70391	-5.75139	Replication_handle
p.(830handle)	-4.02762	-3.51195	-3.56275	Capsid_handle		p.(1692handle)	-5.48252	-5.58992	-5.63741	Replication_handle
p.(831handle)	-4.02762	-3.51195	-3.56275	Capsid_handle		p.(1693handle)	-5.50843	-5.61583	-5.66331	Replication_handle
p.(832handle)	-4.34693	-3.83126	-3.88206	Capsid_handle		p.(1694handle)	-5.5033	-5.6107	-5.65819	Replication_handle
p.(833handle)	-3.85714	-3.34147	-3.39227	Capsid_handle		p.(1695handle)	-5.54361	-5.65101	-5.69849	Replication_handle
p.(834handle)	-3.90078	-3.38512	-3.43591	Capsid_handle		p.(1696handle)	-5.5186	-5.62601	-5.67349	Replication_handle
p.(835handle)	-4.09431	-3.57864	-3.62944	Capsid_handle		p.(1697handle)	-5.29862	-5.40603	-5.45351	Replication_handle
p.(836handle)	-4.40447	-3.8888	-3.93959	Capsid_handle		p.(1698handle)	-5.20615	-5.31355	-5.36103	Replication_handle
p.(837handle)	-4.48302	-3.96735	-4.01815	Capsid_handle		p.(1699handle)	-5.24683	-5.35423	-5.40172	Replication_handle
p.(838handle)	-4.14575	-3.63008	-3.68088	Capsid_handle		p.(1700handle)	-5.4286	-5.536	-5.58349	Replication_handle
p.(839handle)	-4.09431	-3.57864	-3.62944	Capsid_handle		p.(1701handle)	-5.32354	-5.43095	-5.47843	Replication_handle
p.(840handle)	-4.60982	-4.09415	-4.14495	Capsid_handle		p.(1702handle)	-5.62876	-5.73617	-5.78365	Replication_handle
p.(841handle)	-4.33317	-3.8175	-3.86829	Capsid_handle		p.(1703handle)	-5.42304	-5.53045	-5.57793	Replication_handle
p.(842handle)	-4.13455	-3.61888	-3.66967	Capsid_handle		p.(1704handle)	-5.61046	-5.71786	-5.76535	Replication_handle
p.(843handle)	-4.15131	-3.63564	-3.68643	Capsid_handle		p.(1705handle)	-5.29862	-5.40603	-5.45351	Replication_handle
p.(844handle)	-4.20523	-3.68956	-3.74036	Capsid_handle		p.(1706handle)	-5.23345	-5.34086	-5.38834	Replication_handle
p.(845handle)	-4.55214	-4.03648	-4.08727	Capsid_handle		p.(1707handle)	-5.47726	-5.58466	-5.63214	Replication_handle
p.(846handle)	-4.46294	-3.94727	-3.99807	Capsid_handle		p.(1708handle)	-4.95582	-5.06322	-5.11071	Replication_handle
p.(847handle)	-4.42152	-3.90586	-3.95665	Capsid_handle		p.(1709handle)	-5.38904	-5.49645	-5.54393	Replication_handle
p.(848handle)	-4.17863	-3.66296	-3.71376	Capsid_handle		p.(1710handle)	-5.43412	-5.54153	-5.58901	Replication_handle
p.(849handle)	-3.92886	-3.41319	-3.46398	Capsid_handle		p.(1711handle)	-5.48775	-5.59516	-5.64264	Replication_handle
p.(850handle)	-3.74723	-3.23156	-3.28235	Capsid_handle		p.(1712handle)	-5.07311	-5.18051	-5.228	Replication_handle
p.(851handle)	-3.21119	-2.69552	-2.74632	Capsid_handle		p.(1713handle)	-5.22669	-5.3341	-5.38158	Replication_handle
p.(852handle)	-3.78788	-3.27221	-3.32301	Capsid_handle		p.(1714handle)	-4.92879	-5.0362	-5.08368	Replication_handle
p.(853handle)	-4.43413	-3.91846	-3.96926	Capsid_handle		p.(1715handle)	-4.77083	-4.87823	-4.92572	Replication_handle
p.(854handle)	-4.35147	-3.83581	-3.8866	Capsid_handle		p.(1716handle)	-5.06517	-5.17258	-5.22006	Replication_handle
p.(855handle)	-3.77182	-3.25615	-3.30695	Capsid_handle		p.(1717handle)	-5.17093	-5.27834	-5.32582	Replication_handle
p.(856handle)	-3.73889	-3.22322	-3.27402	Capsid_handle		p.(1718handle)	-4.86273	-4.97013	-5.01762	Replication_handle
p.(857handle)	-4.38273	-3.86706	-3.91785	Capsid_handle		p.(1719handle)	-4.99076	-5.09816	-5.14565	Replication_handle
p.(858handle)	-4.07057	-3.5549	-3.6057	Capsid_handle		p.(1720handle)	-4.98214	-5.08954	-5.13703	Replication_handle
p.(859handle)	1.59532	0.55125	0.854094	Capsid_handle		p.(1721handle)	-4.9993	-5.10671	-5.15419	Replication_handle
p.(860handle)	5.93233	4.69306	4.81156	Capsid_handle		p.(1722handle)	-5.11187	-5.21928	-5.26676	Replication_handle
p.(861handle)	5.80911	5.16332	5.70766	Capsid_handle		p.(1723handle)	-4.93788	-5.04529	-5.09277	Replication_handle
p.(862handle)	-0.553841	-3.33401	-3.38481	Capsid_handle		p.(1724handle)	-4.92879	-5.0362	-5.08368	Replication_handle
						p.(1725handle)	-1.26332	-1.521	-1.81211	Replication_handle
						p.(1726handle)	0.288184	0.253209	0.123861	Replication_handle
						p.(1727handle)	3.15902	3.13654	2.89965	Replication_handle
						p.(1728handle)	-1.99009	-5.39333	-5.44081	Replication_handle
						p.(1729handle)	-4.78147	-4.88887	-4.93635	Replication_handle
						p.(1730handle)	-4.91962	-5.02702	-5.0745	Replication_handle
						p.(1731handle)	-5.49296	-5.60037	-5.64785	Replication_handle
						p.(1732handle)	-5.34786	-5.45527	-5.50275	Replication_handle
						p.(1733handle)	-5.19221	-5.29961	-5.3471	Replication_handle
						p.(1734handle)	-4.68138	-4.78879	-4.83627	Replication_handle
						p.(1735handle)	-5.27306	-5.38046	-5.42795	Replication_handle
						p.(1736handle)	-5.25345	-5.36086	-5.40834	Replication_handle
						p.(1737handle)	-5.37745	-5.48485	-5.53234	Replication_handle
						p.(1738handle)	-5.55831	-5.66572	-5.7132	Replication_handle
						p.(1739handle)	-5.43412	-5.54153	-5.58901	Replication_handle
						p.(1740handle)	-4.90101	-5.00842	-5.0559	Replication_handle
						p.(1741handle)	-5.09655	-5.20395	-5.25144	Replication_handle
						p.(1742handle)	-5.05717	-5.16458	-5.21206	Replication_handle
						p.(1743handle)	-5.27951	-5.38692	-5.4344	Replication_handle
						p.(1744handle)	-5.11187	-5.21928	-5.26676	Replication_handle
						p.(1745handle)	-5.28592	-5.39333	-5.44081	Replication_handle
						p.(1746handle)	-5.46665	-5.57405	-5.62153	Replication_handle
						p.(1747handle)	-5.55831	-5.66572	-5.7132	Replication_handle
						p.(1748handle)	-5.59181	-5.69921	-5.7467	Replication_handle
						p.(1749handle)	-5.4286	-5.536	-5.58349	Replication_handle
						p.(1750handle)	-5.31737	-5.42478	-5.47226	Replication_handle
						p.(1751handle)	-5.43962	-5.54702	-5.5945	Replication_handle
						p.(1752handle)	-4.92879	-5.0362	-5.08368	Replication_handle
						p.(1753handle)	-5.54853	-5.65594	-5.70342	Replication_handle
						p.(1754handle)	-5.51353	-5.62093	-5.66842	Replication_handle
						p.(1755handle)	-5.58235	-5.68976	-5.73724	Replication_handle
						p.(1756handle)	-5.4613	-5.5687	-5.61619	Replication_handle
						p.(1757handle)	-5.56317	-5.67057	-5.71806	Replication_handle
						p.(1758handle)	-5.65119	-5.75859	-5.80607	Replication_handle
						p.(1759handle)	-5.38904	-5.49645	-5.54393	Replication_handle
						p.(1760handle)	-5.55831	-5.66572	-5.7132	Replication_handle
						p.(1761handle)	-5.32968	-5.43708	-5.48457	Replication_handle
						p.(1762handle)	-5.45592	-5.56333	-5.61081	Replication_handle
						p.(1763handle)	-5.17807	-5.28548	-5.33296	Replication_handle
						p.(1764handle)	-5.5965	-5.70391	-5.75139	Replication_handle
						p.(1765handle)	-5.26003	-5.36744	-5.41492	Replication_handle
						p.(1766handle)	-5.60118	-5.70858	-5.75606	Replication_handle
						p.(1767handle)	-5.54361	-5.65101	-5.69849	Replication_handle
						p.(1768handle)	-5.69458	-5.80198	-5.84947	Replication_handle
						p.(1769handle)	-5.49296	-5.60037	-5.64785	Replication_handle
						p.(1770handle)	-5.58235	-5.68976	-5.73724	Replication_handle
						p.(1771handle)	-5.65119	-5.75859	-5.80607	Replication_handle
						p.(1772handle)	-5.48252	-5.58992	-5.63741	Replication_handle
						p.(1773handle)	-5.35385	-5.46125	-5.50874	Replication_handle
						p.(1774handle)	-5.65119	-5.75859	-5.80607	Replication_handle
						p.(1775handle)	-5.61965	-5.72706	-5.77454	Replication_handle
						p.(1776handle)	-5.42304	-5.53045	-5.57793	Replication_handle
						p.(1777handle)	-5.63329	-5.74069	-5.78818	Replication_handle
						p.(1778handle)	-5.53368	-5.64108	-5.68857	Replication_handle
						p.(1779handle)	-5.77217	-5.87957	-5.92706	Replication_handle
						p.(1780handle)	-5.07311	-5.18051	-5.228	Replication_handle
						p.(1781handle)	-5.47196	-5.57937	-5.62685	Replication_handle
						p.(1782handle)	-5.34184	-5.44924	-5.49673	Replication_handle
						p.(1783handle)	-0.41451	0.108319	-0.00168542	Replication_handle
						p.(1784handle)	-2.03544	-1.84435	-5.32582	Replication_handle
						p.(1785handle)	-4.94689	-5.0543	-5.10178	Replication_handle
						p.(1786handle)	-5.20615	-5.31355	-5.36103	Replication_handle
						p.(1787handle)	-5.16374	-5.27114	-5.31862	Replication_handle
						p.(1788handle)	-4.58314	-4.69055	-4.73803	Replication_handle
						p.(1789handle)	-5.53866	-5.64606	-5.69354	Replication_handle
						p.(1790handle)	-5.43412	-5.54153	-5.58901	Replication_handle
						p.(1791handle)	-5.5965	-5.70391	-5.75139	Replication_handle
						p.(1792handle)	-5.24683	-5.35423	-5.40172	Replication_handle
						p.(1793handle)	-5.61507	-5.72247	-5.76995	Replication_handle
						p.(1794handle)	-5.54853	-5.65594	-5.70342	Replication_handle
						p.(1795handle)	-5.32968	-5.43708	-5.48457	Replication_handle
						p.(1796handle)	-5.53866	-5.64606	-5.69354	Replication_handle
						p.(1797handle)	-5.64674	-5.75415	-5.80163	Replication_handle
						p.(1798handle)	-5.47726	-5.58466	-5.63214	Replication_handle
						p.(1799handle)	-5.51353	-5.62093	-5.66842	Replication_handle
						p.(1800handle)	-5.25345	-5.36086	-5.40834	Replication_handle
						p.(1801handle)	-5.63779	-5.7452	-5.79268	Replication_handle
						p.(1802handle)	-5.55831	-5.66572	-5.7132	Replication_handle
						p.(1803handle)	-4.94689	-5.0543	-5.10178	Replication_handle
						p.(1804handle)	-5.34786	-5.45527	-5.50275	Replication_handle
						p.(1805handle)	-5.32968	-5.43708	-5.48457	Replication_handle
						p.(1806handle)	-5.36572	-5.47312	-5.52061	Replication_handle
						p.(1807handle)	-5.29862	-5.40603	-5.45351	Replication_handle
						p.(1808handle)	-5.17807	-5.28548	-5.33296	Replication_handle
						p.(1809handle)	-5.38326	-5.49067	-5.53815	Replication_handle
						p.(1810handle)	-5.3598	-5.46721	-5.51469	Replication_handle
						p.(1811handle)	-5.41184	-5.51924	-5.56673	Replication_handle
						p.(1812handle)	-5.58709	-5.6945	-5.74198	Replication_handle
						p.(1813handle)	-5.48775	-5.59516	-5.64264	Replication_handle
						p.(1814handle)	-5.45592	-5.56333	-5.61081	Replication_handle
						p.(1815handle)	-5.48775	-5.59516	-5.64264	Replication_handle
						p.(1816handle)	-5.69458	-5.80198	-5.84947	Replication_handle
						p.(1817handle)	-5.61046	-5.71786	-5.76535	Replication_handle
						p.(1818handle)	-5.80692	-5.91432	-5.96181	Replication_handle
						p.(1819handle)	-5.62422	-5.73162	-5.77911	Replication_handle
						p.(1820handle)	-5.67312	-5.78052	-5.82801	Replication_handle
						p.(1821handle)	-5.71974	-5.82714	-5.87462	Replication_handle
						p.(1822handle)	-5.83683	-5.94423	-5.99172	Replication_handle
						p.(1823handle)	-5.76428	-5.87168	-5.91917	Replication_handle
						p.(1824handle)	-5.80692	-5.91432	-5.96181	Replication_handle
						p.(1825handle)	-5.60118	-5.70858	-5.75606	Replication_handle
						p.(1826handle)	-5.873	-5.9804	-6.02789	Replication_handle
						p.(1827handle)	-5.82943	-5.93684	-5.98432	Replication_handle
						p.(1828handle)	-5.78776	-5.89517	-5.94265	Replication_handle
						p.(1829handle)	-5.4286	-5.536	-5.58349	Replication_handle
						p.(1830handle)	-5.69032	-5.79773	-5.84521	Replication_handle
						p.(1831handle)	-5.53866	-5.64606	-5.69354	Replication_handle
						p.(1832handle)	-5.34184	-5.44924	-5.49673	Replication_handle
						p.(1833handle)	-5.63779	-5.7452	-5.79268	Replication_handle
						p.(1834handle)	-5.73208	-5.83949	-5.88697	Replication_handle
						p.(1835handle)	-5.43962	-5.54702	-5.5945	Replication_handle
						p.(1836handle)	-5.68605	-5.79345	-5.84094	Replication_handle
						p.(1837handle)	-5.67745	-5.78485	-5.83233	Replication_handle
						p.(1838handle)	-5.75633	-5.86373	-5.91121	Replication_handle
						p.(1839handle)	-2.44114	-5.76742	-5.8149	Replication_handle
						p.(1840handle)	-5.5965	-5.70391	-5.75139	Replication_handle
						p.(1841handle)	-5.63329	-5.74069	-5.78818	Replication_handle
						p.(1842handle)	-5.3716	-5.47901	-5.52649	Replication_handle
						p.(1843handle)	-5.54853	-5.65594	-5.70342	Replication_handle
						p.(1844handle)	-5.78389	-5.89129	-5.93877	Replication_handle
						p.(1845handle)	-5.55831	-5.66572	-5.7132	Replication_handle
						p.(1846handle)	-5.71559	-5.82299	-5.87047	Replication_handle
						p.(1847handle)	-5.64228	-5.74968	-5.79717	Replication_handle
						p.(1848handle)	-5.74428	-5.85168	-5.89917	Replication_handle
						p.(1849handle)	-5.4286	-5.536	-5.58349	Replication_handle
						p.(1850handle)	-5.62422	-5.73162	-5.77911	Replication_handle
						p.(1851handle)	-5.5033	-5.6107	-5.65819	Replication_handle
						p.(1852handle)	-5.40619	-5.51359	-5.56108	Replication_handle
						p.(1853handle)	-5.27951	-5.38692	-5.4344	Replication_handle
						p.(1854handle)	-5.3716	-5.47901	-5.52649	Replication_handle
						p.(1855handle)	-5.34786	-5.45527	-5.50275	Replication_handle
						p.(1856handle)	-5.52366	-5.63106	-5.67854	Replication_handle
						p.(1857handle)	-5.61046	-5.71786	-5.76535	Replication_handle
						p.(1858handle)	-5.56317	-5.67057	-5.71806	Replication_handle
						p.(1859handle)	-5.69458	-5.80198	-5.84947	Replication_handle
						p.(1860handle)	-5.57759	-5.68499	-5.73248	Replication_handle
						p.(1861handle)	-5.55343	-5.66084	-5.70832	Replication_handle
						p.(1862handle)	-5.48775	-5.59516	-5.64264	Replication_handle
						p.(1863handle)	-5.40619	-5.51359	-5.56108	Replication_handle
						p.(1864handle)	-5.38326	-5.49067	-5.53815	Replication_handle
						p.(1865handle)	-5.69032	-5.79773	-5.84521	Replication_handle
						p.(1866handle)	-5.62876	-5.73617	-5.78365	Replication_handle
						p.(1867handle)	-5.67312	-5.78052	-5.82801	Replication_handle
						p.(1868handle)	-5.60583	-5.71323	-5.76072	Replication_handle
						p.(1869handle)	-5.87654	-5.98395	-6.03143	Replication_handle
						p.(1870handle)	-5.79547	-5.90287	-5.95036	Replication_handle
						p.(1871handle)	-5.68176	-5.78916	-5.83664	Replication_handle
						p.(1872handle)	-5.71559	-5.82299	-5.87047	Replication_handle
						p.(1873handle)	-5.64674	-5.75415	-5.80163	Replication_handle
						p.(1874handle)	-5.62876	-5.73617	-5.78365	Replication_handle
						p.(1875handle)	-5.70303	-5.81044	-5.85792	Replication_handle
						p.(1876handle)	-5.62422	-5.73162	-5.77911	Replication_handle
						p.(1877handle)	-5.35385	-5.46125	-5.50874	Replication_handle
						p.(1878handle)	-5.37745	-5.48485	-5.53234	Replication_handle
						p.(1879handle)	-5.32968	-5.43708	-5.48457	Replication_handle
						p.(1880handle)	-4.58314	-4.69055	-4.73803	Replication_handle
						p.(1881handle)	-5.05717	-5.16458	-5.21206	Replication_handle
						p.(1882handle)	-5.68605	-5.79345	-5.84094	Replication_handle
						p.(1883handle)	-5.61046	-5.71786	-5.76535	Replication_handle
						p.(1884handle)	-5.64674	-5.75415	-5.80163	Replication_handle
						p.(1885handle)	-5.69458	-5.80198	-5.84947	Replication_handle
						p.(1886handle)	-5.57759	-5.68499	-5.73248	Replication_handle
						p.(1887handle)	-5.82943	-5.93684	-5.98432	Replication_handle
						p.(1888handle)	-5.67312	-5.78052	-5.82801	Replication_handle
						p.(1889handle)	-5.77609	-5.88349	-5.93098	Replication_handle
						p.(1890handle)	-5.51353	-5.62093	-5.66842	Replication_handle
						p.(1891handle)	-5.84782	-5.95522	-6.00271	Replication_handle
						p.(1892handle)	-5.71559	-5.82299	-5.87047	Replication_handle
						p.(1893handle)	-5.65119	-5.75859	-5.80607	Replication_handle
						p.(1894handle)	-5.64228	-5.74968	-5.79717	Replication_handle
						p.(1895handle)	-5.76428	-5.87168	-5.91917	Replication_handle
						p.(1896handle)	-5.50843	-5.61583	-5.66331	Replication_handle
						p.(1897handle)	-5.5033	-5.6107	-5.65819	Replication_handle
						p.(1898handle)	-5.52366	-5.63106	-5.67854	Replication_handle
						p.(1899handle)	-5.50843	-5.61583	-5.66331	Replication_handle
						p.(1900handle)	-5.49296	-5.60037	-5.64785	Replication_handle
						p.(1901handle)	-5.76428	-5.87168	-5.91917	Replication_handle
						p.(1902handle)	-5.94495	-6.05235	-6.09984	Replication_handle
						p.(1903handle)	-5.66002	-5.76742	-5.8149	Replication_handle
						p.(1904handle)	-5.69458	-5.80198	-5.84947	Replication_handle
						p.(1905handle)	-5.81824	-5.92564	-5.97313	Replication_handle
						p.(1906handle)	-5.71142	-5.81882	-5.86631	Replication_handle
						p.(1907handle)	-5.98067	-6.08807	-6.13555	Replication_handle
						p.(1908handle)	-5.82199	-5.92939	-5.97687	Replication_handle
						p.(1909handle)	-5.94164	-6.04904	-6.09652	Replication_handle
						p.(1910handle)	-5.93498	-6.04239	-6.08987	Replication_handle
						p.(1911handle)	-5.64228	-5.74968	-5.79717	Replication_handle
						p.(1912handle)	-5.90791	-6.01531	-6.06279	Replication_handle
						p.(1913handle)	-5.86587	-5.97327	-6.02076	Replication_handle
						p.(1914handle)	-5.97427	-6.08167	-6.12915	Replication_handle
						p.(1915handle)	-5.83314	-5.94054	-5.98803	Replication_handle
						p.(1916handle)	-5.85508	-5.96248	-6.00997	Replication_handle
						p.(1917handle)	-5.83314	-5.94054	-5.98803	Replication_handle
						p.(1918handle)	-5.89756	-6.00497	-6.05245	Replication_handle
						p.(1919handle)	-5.75233	-5.85973	-5.90721	Replication_handle
						p.(1920handle)	-5.96459	-6.07199	-6.11948	Replication_handle
						p.(1921handle)	-5.70724	-5.81464	-5.86212	Replication_handle
						p.(1922handle)	-5.69458	-5.80198	-5.84947	Replication_handle
						p.(1923handle)	-5.76031	-5.86771	-5.9152	Replication_handle
						p.(1924handle)	-5.66002	-5.76742	-5.8149	Replication_handle
						p.(1925handle)	-5.69032	-5.79773	-5.84521	Replication_handle
						p.(1926handle)	-5.66002	-5.76742	-5.8149	Replication_handle
						p.(1927handle)	-5.44508	-5.55249	-5.59997	Replication_handle
						p.(1928handle)	-5.5965	-5.70391	-5.75139	Replication_handle
						p.(1929handle)	-5.64674	-5.75415	-5.80163	Replication_handle
						p.(1930handle)	-5.41184	-5.51924	-5.56673	Replication_handle
						p.(1931handle)	-5.61046	-5.71786	-5.76535	Replication_handle
						p.(1932handle)	-5.64228	-5.74968	-5.79717	Replication_handle
						p.(1933handle)	-5.68605	-5.79345	-5.84094	Replication_handle
						p.(1934handle)	-5.82943	-5.93684	-5.98432	Replication_handle
						p.(1935handle)	-5.84417	-5.95157	-5.99906	Replication_handle
						p.(1936handle)	-5.70303	-5.81044	-5.85792	Replication_handle
						p.(1937handle)	-5.69032	-5.79773	-5.84521	Replication_handle
						p.(1938handle)	-5.77999	-5.8874	-5.93488	Replication_handle
						p.(1939handle)	-5.71142	-5.81882	-5.86631	Replication_handle
						p.(1940handle)	-5.6644	-5.77181	-5.81929	Replication_handle
						p.(1941handle)	-5.66002	-5.76742	-5.8149	Replication_handle
						p.(1942handle)	-5.73616	-5.84357	-5.89105	Replication_handle
						p.(1943handle)	-5.49296	-5.60037	-5.64785	Replication_handle
						p.(1944handle)	-5.54361	-5.65101	-5.69849	Replication_handle
						p.(1945handle)	-5.62876	-5.73617	-5.78365	Replication_handle
						p.(1946handle)	-5.58235	-5.68976	-5.73724	Replication_handle
						p.(1947handle)	-5.47726	-5.58466	-5.63214	Replication_handle
						p.(1948handle)	-5.67745	-5.78485	-5.83233	Replication_handle
						p.(1949handle)	-5.48252	-5.58992	-5.63741	Replication_handle
						p.(1950handle)	-5.568	-5.6754	-5.72289	Replication_handle
						p.(1951handle)	-5.49814	-5.60555	-5.65303	Replication_handle
						p.(1952handle)	-5.48252	-5.58992	-5.63741	Replication_handle
						p.(1953handle)	-5.63329	-5.74069	-5.78818	Replication_handle
						p.(1954handle)	-5.55343	-5.66084	-5.70832	Replication_handle
						p.(1955handle)	-5.53866	-5.64606	-5.69354	Replication_handle
						p.(1956handle)	-5.57281	-5.68021	-5.72769	Replication_handle
						p.(1957handle)	-5.25345	-5.36086	-5.40834	Replication_handle
						p.(1958handle)	-5.48252	-5.58992	-5.63741	Replication_handle
						p.(1959handle)	-4.93788	-5.04529	-5.09277	Replication_handle
						p.(1960handle)	-4.89158	-4.99898	-5.04647	Replication_handle
						p.(1961handle)	-4.88205	-4.98946	-5.03694	Replication_handle
						p.(1962handle)	-4.9993	-5.10671	-5.15419	Replication_handle
						p.(1963handle)	-4.82292	-4.93033	-4.97781	Replication_handle
						p.(1964handle)	-5.17807	-5.28548	-5.33296	Replication_handle
						p.(1965handle)	-5.31116	-5.41856	-5.46605	Replication_handle
						p.(1966handle)	-5.17093	-5.27834	-5.32582	Replication_handle
						p.(1967handle)	-5.04098	-5.14838	-5.19587	Replication_handle
						p.(1968handle)	-5.13443	-5.24183	-5.28932	Replication_handle
						p.(1969handle)	-5.34786	-5.45527	-5.50275	Replication_handle
						p.(1970handle)	-5.14184	-5.24924	-5.29673	Replication_handle
						p.(1971handle)	-5.07311	-5.18051	-5.228	Replication_handle
						p.(1972handle)	-5.10424	-5.21164	-5.25913	Replication_handle
						p.(1973handle)	-5.21989	-5.3273	-5.37478	Replication_handle
						p.(1974handle)	-4.94689	-5.0543	-5.10178	Replication_handle
						p.(1975handle)	-5.13443	-5.24183	-5.28932	Replication_handle
						p.(1976handle)	-5.05717	-5.16458	-5.21206	Replication_handle
						p.(1977handle)	-4.78147	-4.88887	-4.93635	Replication_handle
						p.(1978handle)	-4.9993	-5.10671	-5.15419	Replication_handle
						p.(1979handle)	-4.96467	-5.07207	-5.11956	Replication_handle
						p.(1980handle)	-4.82292	-4.93033	-4.97781	Replication_handle
						p.(1981handle)	-4.95582	-5.06322	-5.11071	Replication_handle
						p.(1982handle)	-4.92879	-5.0362	-5.08368	Replication_handle
						p.(1983handle)	-4.68138	-4.78879	-4.83627	Replication_handle
						p.(1984handle)	-4.91036	-5.01776	-5.06525	Replication_handle
						p.(1985handle)	-4.80241	-4.90981	-4.9573	Replication_handle
						p.(1986handle)	-5.15649	-5.26389	-5.31138	Replication_handle
						p.(1987handle)	-4.9993	-5.10671	-5.15419	Replication_handle
						p.(1988handle)	-4.97344	-5.08085	-5.12833	Replication_handle
						p.(1989handle)	-5.0888	-5.1962	-5.24368	Replication_handle
						p.(1990handle)	-5.21304	-5.32045	-5.36793	Replication_handle
						p.(1991handle)	-4.84302	-4.95043	-4.99791	Replication_handle
						p.(1992handle)	-5.31737	-5.42478	-5.47226	Replication_handle
						p.(1993handle)	-4.99076	-5.09816	-5.14565	Replication_handle
						p.(1994handle)	-4.77083	-4.87823	-4.92572	Replication_handle
						p.(1995handle)	-5.03278	-5.14018	-5.18767	Replication_handle
						p.(1996handle)	-5.39479	-5.5022	-5.54968	Replication_handle
						p.(1997handle)	-4.84302	-4.95043	-4.99791	Replication_handle
						p.(1998handle)	-5.20615	-5.31355	-5.36103	Replication_handle
						p.(1999handle)	-5.36572	-5.47312	-5.52061	Replication_handle
						p.(2000handle)	-5.4613	-5.5687	-5.61619	Replication_handle
						p.(2001handle)	-5.32968	-5.43708	-5.48457	Replication_handle
						p.(2002handle)	-5.21304	-5.32045	-5.36793	Replication_handle
						p.(2003handle)	-5.49296	-5.60037	-5.64785	Replication_handle
						p.(2004handle)	-5.17807	-5.28548	-5.33296	Replication_handle
						p.(2005handle)	-5.21989	-5.3273	-5.37478	Replication_handle
						p.(2006handle)	-5.48252	-5.58992	-5.63741	Replication_handle
						p.(2007handle)	-5.30491	-5.41231	-5.4598	Replication_handle
						p.(2008handle)	-5.25345	-5.36086	-5.40834	Replication_handle
						p.(2009handle)	-5.04098	-5.14838	-5.19587	Replication_handle
						p.(2010handle)	-5.04098	-5.14838	-5.19587	Replication_handle
						p.(2011handle)	-5.05717	-5.16458	-5.21206	Replication_handle
						p.(2012handle)	-5.22669	-5.3341	-5.38158	Replication_handle
						p.(2013handle)	-4.7271	-4.83451	-4.88199	Replication_handle
						p.(2014handle)	-4.99076	-5.09816	-5.14565	Replication_handle
						p.(2015handle)	-4.90101	-5.00842	-5.0559	Replication_handle
						p.(2016handle)	-5.06517	-5.17258	-5.22006	Replication_handle
						p.(2017handle)	-4.97344	-5.08085	-5.12833	Replication_handle
						p.(2018handle)	-5.17093	-5.27834	-5.32582	Replication_handle
						p.(2019handle)	-5.04911	-5.15651	-5.204	Replication_handle
						p.(2020handle)	-5.27306	-5.38046	-5.42795	Replication_handle
						p.(2021handle)	-5.22669	-5.3341	-5.38158	Replication_handle
						p.(2022handle)	-5.09655	-5.20395	-5.25144	Replication_handle
						p.(2023handle)	-5.21989	-5.3273	-5.37478	Replication_handle
						p.(2024handle)	-5.24683	-5.35423	-5.40172	Replication_handle
						p.(2025handle)	-5.60118	-5.70858	-5.75606	Replication_handle
						p.(2026handle)	-5.37745	-5.48485	-5.53234	Replication_handle
						p.(2027handle)	-5.26657	-5.37397	-5.42146	Replication_handle
						p.(2028handle)	-5.1992	-5.30661	-5.35409	Replication_handle
						p.(2029handle)	-5.29862	-5.40603	-5.45351	Replication_handle
						p.(2030handle)	-5.36572	-5.47312	-5.52061	Replication_handle
						p.(2031handle)	-5.54853	-5.65594	-5.70342	Replication_handle
						p.(2032handle)	-5.47726	-5.58466	-5.63214	Replication_handle
						p.(2033handle)	-5.42304	-5.53045	-5.57793	Replication_handle
						p.(2034handle)	-5.24683	-5.35423	-5.40172	Replication_handle
						p.(2035handle)	-5.29229	-5.3997	-5.44718	Replication_handle
						p.(2036handle)	-5.04098	-5.14838	-5.19587	Replication_handle
						p.(2037handle)	-4.93788	-5.04529	-5.09277	Replication_handle
						p.(2038handle)	-1.93761	-2.04502	-2.0925	Replication_handle
						p.(2039handle)	-3.74441	-3.85182	-3.8993	Replication_handle
						p.(2040handle)	-4.36803	-4.47544	-4.52292	Replication_handle
						p.(2041handle)	-4.7045	-4.81191	-4.85939	Replication_handle
						p.(2042handle)	-4.7271	-4.83451	-4.88199	Replication_handle
						p.(2043handle)	-5.08098	-5.18839	-5.23587	Replication_handle
						p.(2044handle)	-5.00778	-5.11518	-5.16267	Replication_handle
						p.(2045handle)	-4.78147	-4.88887	-4.93635	Replication_handle
						p.(2046handle)	-4.88205	-4.98946	-5.03694	Replication_handle
						p.(2047handle)	-5.03278	-5.14018	-5.18767	Replication_handle
						p.(2048handle)	-4.89158	-4.99898	-5.04647	Replication_handle
						p.(2049handle)	-5.05717	-5.16458	-5.21206	Replication_handle
						p.(2050handle)	-5.00778	-5.11518	-5.16267	Replication_handle
						p.(2051handle)	-4.96467	-5.07207	-5.11956	Replication_handle
						p.(2052handle)	-4.77083	-4.87823	-4.92572	Replication_handle
						p.(2053handle)	-4.96467	-5.07207	-5.11956	Replication_handle
						p.(2054handle)	-5.05717	-5.16458	-5.21206	Replication_handle
						p.(2055handle)	-4.96467	-5.07207	-5.11956	Replication_handle
						p.(2056handle)	-5.11187	-5.21928	-5.26676	Replication_handle
						p.(2057handle)	-4.94689	-5.0543	-5.10178	Replication_handle
						p.(2058handle)	-5.17093	-5.27834	-5.32582	Replication_handle
						p.(2059handle)	-4.85292	-4.96033	-5.00781	Replication_handle
						p.(2060handle)	-4.47419	-4.5816	-4.62908	Replication_handle
						p.(2061handle)	-4.83302	-4.94043	-4.98791	Replication_handle
						p.(2062handle)	-4.24925	-4.35665	-4.40414	Replication_handle
						p.(2063handle)	-4.3519	-4.45931	-4.50679	Replication_handle
						p.(2064handle)	-4.69301	-4.80042	-4.8479	Replication_handle
						p.(2065handle)	-4.65771	-4.76512	-4.8126	Replication_handle
						p.(2066handle)	-4.71587	-4.82327	-4.87076	Replication_handle
						p.(2067handle)	-4.95582	-5.06322	-5.11071	Replication_handle
						p.(2068handle)	-5.00778	-5.11518	-5.16267	Replication_handle
						p.(2069handle)	-4.64566	-4.75307	-4.80055	Replication_handle
						p.(2070handle)	-4.80241	-4.90981	-4.9573	Replication_handle
						p.(2071handle)	-4.77083	-4.87823	-4.92572	Replication_handle
						p.(2072handle)	-4.80241	-4.90981	-4.9573	Replication_handle
						p.(2073handle)	-4.83302	-4.94043	-4.98791	Replication_handle
						p.(2074handle)	-5.12697	-5.23437	-5.28186	Replication_handle
						p.(2075handle)	-4.86273	-4.97013	-5.01762	Replication_handle
						p.(2076handle)	-5.19221	-5.29961	-5.3471	Replication_handle
						p.(2077handle)	-5.03278	-5.14018	-5.18767	Replication_handle
						p.(2078handle)	-4.99076	-5.09816	-5.14565	Replication_handle
						p.(2079handle)	-5.12697	-5.23437	-5.28186	Replication_handle
						p.(2080handle)	-4.93788	-5.04529	-5.09277	Replication_handle
						p.(2081handle)	-4.88205	-4.98946	-5.03694	Replication_handle
						p.(2082handle)	-4.64566	-4.75307	-4.80055	Replication_handle
						p.(2083handle)	-4.71587	-4.82327	-4.87076	Replication_handle
						p.(2084handle)	-4.9993	-5.10671	-5.15419	Replication_handle
						p.(2085handle)	-5.07311	-5.18051	-5.228	Replication_handle
						p.(2086handle)	-5.14919	-5.2566	-5.30408	Replication_handle
						p.(2087handle)	-5.27306	-5.38046	-5.42795	Replication_handle
						p.(2088handle)	-4.97344	-5.08085	-5.12833	Replication_handle
						p.(2089handle)	-5.07311	-5.18051	-5.228	Replication_handle
						p.(2090handle)	-5.04098	-5.14838	-5.19587	Replication_handle
						p.(2091handle)	-5.01618	-5.12359	-5.17107	Replication_handle
						p.(2092handle)	-4.77083	-4.87823	-4.92572	Replication_handle
						p.(2093handle)	-4.76007	-4.86748	-4.91496	Replication_handle
						p.(2094handle)	-4.90101	-5.00842	-5.0559	Replication_handle
						p.(2095handle)	-4.71587	-4.82327	-4.87076	Replication_handle
						p.(2096handle)	-4.92879	-5.0362	-5.08368	Replication_handle
						p.(2097handle)	-4.92879	-5.0362	-5.08368	Replication_handle
						p.(2098handle)	-5.0888	-5.1962	-5.24368	Replication_handle
						p.(2099handle)	-4.97344	-5.08085	-5.12833	Replication_handle
						p.(2100handle)	-5.03278	-5.14018	-5.18767	Replication_handle
						p.(2101handle)	-4.81272	-4.92012	-4.96761	Replication_handle
						p.(2102handle)	-4.63347	-4.74087	-4.78836	Replication_handle
						p.(2103handle)	-4.63347	-4.74087	-4.78836	Replication_handle
						p.(2104handle)	-4.47419	-4.5816	-4.62908	Replication_handle
						p.(2105handle)	-4.85292	-4.96033	-5.00781	Replication_handle
						p.(2106handle)	-4.78147	-4.88887	-4.93635	Replication_handle
						p.(2107handle)	-5.01618	-5.12359	-5.17107	Replication_handle
						p.(2108handle)	-4.82292	-4.93033	-4.97781	Replication_handle
						p.(2109handle)	-4.63347	-4.74087	-4.78836	Replication_handle
						p.(2110handle)	-4.98214	-5.08954	-5.13703	Replication_handle
						p.(2111handle)	-5.21989	-5.3273	-5.37478	Replication_handle
						p.(2112handle)	-4.97344	-5.08085	-5.12833	Replication_handle
						p.(2113handle)	-4.82292	-4.93033	-4.97781	Replication_handle
						p.(2114handle)	-4.3519	-4.45931	-4.50679	Replication_handle
						p.(2115handle)	-4.90101	-5.00842	-5.0559	Replication_handle
						p.(2116handle)	-4.84302	-4.95043	-4.99791	Replication_handle
						p.(2117handle)	-4.89158	-4.99898	-5.04647	Replication_handle
						p.(2118handle)	-5.21989	-5.3273	-5.37478	Replication_handle
						p.(2119handle)	-4.91962	-5.02702	-5.0745	Replication_handle
						p.(2120handle)	-5.04911	-5.15651	-5.204	Replication_handle
						p.(2121handle)	-5.11945	-5.22685	-5.27434	Replication_handle
						p.(2122handle)	-5.17807	-5.28548	-5.33296	Replication_handle
						p.(2123handle)	-5.04911	-5.15651	-5.204	Replication_handle
						p.(2124handle)	-4.91962	-5.02702	-5.0745	Replication_handle
						p.(2125handle)	-4.89158	-4.99898	-5.04647	Replication_handle
						p.(2126handle)	-4.89158	-4.99898	-5.04647	Replication_handle
						p.(2127handle)	-5.08098	-5.18839	-5.23587	Replication_handle
						p.(2128handle)	-5.11945	-5.22685	-5.27434	Replication_handle
						p.(2129handle)	-4.77083	-4.87823	-4.92572	Replication_handle
						p.(2130handle)	-5.00778	-5.11518	-5.16267	Replication_handle
						p.(2131handle)	-5.02452	-5.13192	-5.1794	Replication_handle
						p.(2132handle)	-5.13443	-5.24183	-5.28932	Replication_handle
						p.(2133handle)	-5.05717	-5.16458	-5.21206	Replication_handle
						p.(2134handle)	-4.84302	-4.95043	-4.99791	Replication_handle
						p.(2135handle)	-5.05717	-5.16458	-5.21206	Replication_handle
						p.(2136handle)	-4.98214	-5.08954	-5.13703	Replication_handle
						p.(2137handle)	-5.12697	-5.23437	-5.28186	Replication_handle
						p.(2138handle)	-4.63347	-4.74087	-4.78836	Replication_handle
						p.(2139handle)	-5.18517	-5.29257	-5.34005	Replication_handle
						p.(2140handle)	-5.09655	-5.20395	-5.25144	Replication_handle
						p.(2141handle)	-5.00778	-5.11518	-5.16267	Replication_handle
						p.(2142handle)	-4.91036	-5.01776	-5.06525	Replication_handle
						p.(2143handle)	-4.87244	-4.97984	-5.02733	Replication_handle
						p.(2144handle)	-4.62112	-4.72853	-4.77601	Replication_handle
						p.(2145handle)	-4.7271	-4.83451	-4.88199	Replication_handle
						p.(2146handle)	-4.64566	-4.75307	-4.80055	Replication_handle
						p.(2147handle)	-4.79199	-4.8994	-4.94688	Replication_handle
						p.(2148handle)	-5.17807	-5.28548	-5.33296	Replication_handle
						p.(2149handle)	-4.86273	-4.97013	-5.01762	Replication_handle
						p.(2150handle)	-4.66962	-4.77702	-4.82451	Replication_handle
						p.(2151handle)	-4.81272	-4.92012	-4.96761	Replication_handle
						p.(2152handle)	-4.79199	-4.8994	-4.94688	Replication_handle
						p.(2153handle)	-5.03278	-5.14018	-5.18767	Replication_handle
						p.(2154handle)	-5.01618	-5.12359	-5.17107	Replication_handle
						p.(2155handle)	-5.28592	-5.39333	-5.44081	Replication_handle
						p.(2156handle)	-4.86273	-4.97013	-5.01762	Replication_handle
						p.(2157handle)	-4.85292	-4.96033	-5.00781	Replication_handle
						p.(2158handle)	-4.98214	-5.08954	-5.13703	Replication_handle
						p.(2159handle)	-5.23345	-5.34086	-5.38834	Replication_handle
						p.(2160handle)	-4.86273	-4.97013	-5.01762	Replication_handle
						p.(2161handle)	-4.88205	-4.98946	-5.03694	Replication_handle
						p.(2162handle)	-4.90101	-5.00842	-5.0559	Replication_handle
						p.(2163handle)	-4.79199	-4.8994	-4.94688	Replication_handle
						p.(2164handle)	-5.04911	-5.15651	-5.204	Replication_handle
						p.(2165handle)	-5.14919	-5.2566	-5.30408	Replication_handle
						p.(2166handle)	-4.76007	-4.86748	-4.91496	Replication_handle
						p.(2167handle)	-4.96467	-5.07207	-5.11956	Replication_handle
						p.(2168handle)	-5.15649	-5.26389	-5.31138	Replication_handle
						p.(2169handle)	-4.62112	-4.72853	-4.77601	Replication_handle
						p.(2170handle)	-5.10424	-5.21164	-5.25913	Replication_handle
						p.(2171handle)	-5.08098	-5.18839	-5.23587	Replication_handle
						p.(2172handle)	-5.0888	-5.1962	-5.24368	Replication_handle
						p.(2173handle)	-4.68138	-4.78879	-4.83627	Replication_handle
						p.(2174handle)	-5.09655	-5.20395	-5.25144	Replication_handle
						p.(2175handle)	-4.93788	-5.04529	-5.09277	Replication_handle
						p.(2176handle)	-5.04911	-5.15651	-5.204	Replication_handle
						p.(2177handle)	-5.09655	-5.20395	-5.25144	Replication_handle
						p.(2178handle)	-5.11945	-5.22685	-5.27434	Replication_handle
						p.(2179handle)	-5.18517	-5.29257	-5.34005	Replication_handle
						p.(2180handle)	-5.12697	-5.23437	-5.28186	Replication_handle
						p.(2181handle)	-5.01618	-5.12359	-5.17107	Replication_handle
						p.(2182handle)	-5.06517	-5.17258	-5.22006	Replication_handle
						p.(2183handle)	-4.91962	-5.02702	-5.0745	Replication_handle
						p.(2184handle)	-5.13443	-5.24183	-5.28932	Replication_handle
						p.(2185handle)	-4.98214	-5.08954	-5.13703	Replication_handle
						p.(2186handle)	-5.15649	-5.26389	-5.31138	Replication_handle
						p.(2187handle)	-4.98214	-5.08954	-5.13703	Replication_handle
						p.(2188handle)	-5.29229	-5.3997	-5.44718	Replication_handle
						p.(2189handle)	-5.06517	-5.17258	-5.22006	Replication_handle
						p.(2190handle)	-5.08098	-5.18839	-5.23587	Replication_handle
						p.(2191handle)	-4.86273	-4.97013	-5.01762	Replication_handle
						p.(2192handle)	-4.86273	-4.97013	-5.01762	Replication_handle
						p.(2193handle)	-4.19368	-4.30108	-4.34857	Replication_handle

## Sheet: EDFig2E
Deletion_Position	RepA_score	RepB_score	RepC_score	dataset		Deletion_Position	RepA_score	RepB_score	RepC_score	dataset
1	-0.371035	-1.57118	-1.71605	Capsid_Deletions		863	-4.18768	-0.170691	-4.50167	Replication_Deletions
1	-0.0368787	-1.23702	-1.38189	Capsid_Deletions		863	-4.72058	-4.90828	-5.03457	Replication_Deletions
1	0.837781	-0.362365	-0.50723	Capsid_Deletions		863	1.04609	1.24839	1.2446	Replication_Deletions
2	-0.0368787	-1.23702	-1.38189	Capsid_Deletions		864	7.24661	7.2336	7.10321	Replication_Deletions
2	0.263023	-0.937122	-1.08199	Capsid_Deletions		864	0.182211	0.494892	-0.432531	Replication_Deletions
2	-0.438287	-1.63843	-1.7833	Capsid_Deletions		864	1.00035	1.24468	1.29679	Replication_Deletions
3	-0.353491	-1.55364	-1.6985	Capsid_Deletions		865	7.25597	7.21844	7.29552	Replication_Deletions
3	0.0743469	-1.1258	-1.27066	Capsid_Deletions		865	2.54171	2.7248	2.50328	Replication_Deletions
3	-0.888793	-2.08894	-2.2338	Capsid_Deletions		865	1.92721	1.88324	1.46204	Replication_Deletions
4	-0.521452	-1.7216	-1.86646	Capsid_Deletions		866	6.16868	6.20012	6.19947	Replication_Deletions
4	0.19951	-1.00064	-1.1455	Capsid_Deletions		866	1.70175	1.8178	1.62267	Replication_Deletions
5	-0.454416	-1.65456	-1.79943	Capsid_Deletions		866	0.185892	0.343592	0.0444625	Replication_Deletions
5	-0.0843185	-1.28446	-1.42933	Capsid_Deletions		867	6.185	6.20438	6.16175	Replication_Deletions
5	0.00444946	-1.1957	-1.34056	Capsid_Deletions		867	2.2038	2.46273	2.27008	Replication_Deletions
6	-0.193917	-1.39406	-1.53893	Capsid_Deletions		867	-0.296689	0.476666	0.000920066	Replication_Deletions
6	-0.405226	-1.60537	-1.75024	Capsid_Deletions		868	6.38563	6.41614	6.40497	Replication_Deletions
6	-0.0920108	-1.29216	-1.43702	Capsid_Deletions		868	2.49367	2.43059	2.42425	Replication_Deletions
7	-0.305143	-1.50529	-1.65015	Capsid_Deletions		868	-4.48285	-4.67055	-4.79684	Replication_Deletions
7	-0.443692	-1.64384	-1.7887	Capsid_Deletions		869	5.91364	5.97384	5.97926	Replication_Deletions
7	0.00444946	-1.1957	-1.34056	Capsid_Deletions		869	-0.353329	-0.178915	-0.531515	Replication_Deletions
8	-0.353491	-1.55364	-1.6985	Capsid_Deletions		869	-4.85254	-5.04024	-5.16652	Replication_Deletions
8	0.0129241	-1.18722	-1.33209	Capsid_Deletions		870	5.21202	5.29115	5.14475	Replication_Deletions
8	-0.200814	-1.40096	-1.54582	Capsid_Deletions		870	-4.54479	-4.73249	-4.85877	Replication_Deletions
9	-0.485915	-1.68606	-1.83093	Capsid_Deletions		870	-4.5266	-4.71431	-4.84059	Replication_Deletions
9	-0.0687539	-1.2689	-1.41376	Capsid_Deletions		871	4.98382	5.0243	4.85883	Replication_Deletions
9	-0.388277	-1.58842	-1.73329	Capsid_Deletions		871	-3.96775	-4.15545	-4.28174	Replication_Deletions
10	-0.665217	-1.86536	-2.01023	Capsid_Deletions		871	-4.68989	-4.87759	-5.00388	Replication_Deletions
10	-0.82091	-2.02105	-2.16592	Capsid_Deletions		872	2.29331	2.52508	2.24	Replication_Deletions
10	-0.405226	-1.60537	-1.75024	Capsid_Deletions		872	-4.54479	-4.73249	-4.85877	Replication_Deletions
11	-0.82091	-2.02105	-2.16592	Capsid_Deletions		872	-4.75036	-4.93806	-5.06435	Replication_Deletions
11	-0.214466	-1.41461	-1.55948	Capsid_Deletions		873	-1.05116	-0.902387	-4.58402	Replication_Deletions
12	-0.234601	-1.43475	1.71623	Capsid_Deletions		873	-4.61997	-4.80767	-4.93395	Replication_Deletions
12	0.19951	-1.00064	-1.1455	Capsid_Deletions		873	-4.76492	-4.95262	-5.07891	Replication_Deletions
12	-0.443692	-1.64384	-1.7887	Capsid_Deletions		874	-4.31637	-4.50407	-4.63036	Replication_Deletions
13	-0.570123	-1.77027	-1.91513	Capsid_Deletions		874	-4.3088	-4.4965	-4.62279	Replication_Deletions
13	-0.359373	-1.55952	-1.70438	Capsid_Deletions		874	-4.56853	-4.75623	-4.88251	Replication_Deletions
13	-0.454416	-1.65456	-1.79943	Capsid_Deletions		875	-4.59172	-4.77942	-4.9057	Replication_Deletions
14	-0.744096	-1.94424	-2.08911	Capsid_Deletions		875	-4.84811	-5.03581	-5.1621	Replication_Deletions
14	-0.0996444	-1.29979	-1.44465	Capsid_Deletions		875	-5.47598	-5.66368	-5.78997	Replication_Deletions
14	-0.61199	-1.81214	-1.957	Capsid_Deletions		876	-4.27003	-4.45773	-4.58402	Replication_Deletions
15	-0.496198	-1.69634	-1.84121	Capsid_Deletions		876	-4.97692	-5.16462	-5.29091	Replication_Deletions
15	-0.695007	-1.89515	-2.04002	Capsid_Deletions		876	-4.70022	-4.88792	-5.01421	Replication_Deletions
15	-0.234601	-1.43475	-1.57961	Capsid_Deletions		877	-4.72561	-4.91331	-5.03959	Replication_Deletions
16	-0.67382	-1.87396	-2.01883	Capsid_Deletions		877	-4.40307	-4.59077	-4.71706	Replication_Deletions
16	-0.546084	-1.74623	-1.89109	Capsid_Deletions		877	-4.44375	-4.63146	-4.75774	Replication_Deletions
17	-0.643383	-1.84353	-1.98839	Capsid_Deletions		878	-4.50184	-4.68954	-4.81582	Replication_Deletions
17	-0.902515	-2.10266	-2.24753	Capsid_Deletions		878	-4.46999	-4.65769	-4.78397	Replication_Deletions
17	-0.565361	-1.76551	-1.91037	Capsid_Deletions		878	-4.56853	-4.75623	-4.88251	Replication_Deletions
18	-0.405226	-1.60537	-1.75024	Capsid_Deletions		879	-4.12572	-4.31342	-4.4397	Replication_Deletions
18	-0.506376	-1.70652	-1.85139	Capsid_Deletions		879	-4.2541	-4.4418	-4.56808	Replication_Deletions
18	-0.432852	-1.633	-1.77786	Capsid_Deletions		879	-4.59172	-4.77942	-4.9057	Replication_Deletions
19	-0.660888	-1.86103	-2.0059	Capsid_Deletions		880	-4.5266	-4.71431	-4.84059	Replication_Deletions
19	-0.200814	-1.40096	-1.54582	Capsid_Deletions		880	-4.49555	-4.68325	-4.80953	Replication_Deletions
19	-0.405226	-1.60537	-1.75024	Capsid_Deletions		880	-4.84367	-5.03137	-5.15765	Replication_Deletions
20	-0.574863	-1.77501	-1.91987	Capsid_Deletions		881	-4.5327	-4.7204	-4.84669	Replication_Deletions
20	-0.172937	-1.37308	-1.51795	Capsid_Deletions		881	-4.38913	-4.57683	-4.70312	Replication_Deletions
20	-0.584274	-1.78442	-1.92928	Capsid_Deletions		881	-4.77452	-4.96222	-5.0885	Replication_Deletions
21	-0.73608	-1.93623	-2.08109	Capsid_Deletions		882	-4.38913	-4.57683	-4.70312	Replication_Deletions
21	-0.292681	-1.49283	-1.63769	Capsid_Deletions		882	-4.58597	-4.77367	-4.89996	Replication_Deletions
21	-0.465027	-1.66517	-1.81004	Capsid_Deletions		882	-5.66518	-5.85288	-5.97917	Replication_Deletions
22	-0.690805	-1.89095	-2.03582	Capsid_Deletions		883	-4.33136	-4.51906	-4.64534	Replication_Deletions
22	-0.260832	-1.46098	-1.60584	Capsid_Deletions		883	-4.46349	-4.65119	-4.77748	Replication_Deletions
22	-0.531377	-1.73152	-1.87639	Capsid_Deletions		883	-4.81199	-4.99969	-5.12598	Replication_Deletions
23	-0.779394	-1.97954	-2.1244	Capsid_Deletions		884	-4.21311	-4.40081	-4.5271	Replication_Deletions
23	-0.129609	-1.32975	-1.47462	Capsid_Deletions		884	-4.19623	-4.38393	-4.51022	Replication_Deletions
23	-0.353491	-1.55364	-1.6985	Capsid_Deletions		884	-4.75524	-4.94294	-5.06923	Replication_Deletions
24	-0.570123	-1.77027	-1.91513	Capsid_Deletions		885	-4.64744	-4.83514	-4.96143	Replication_Deletions
24	-0.443692	-1.64384	-1.7887	Capsid_Deletions		885	-4.3088	-0.885581	-4.62279	Replication_Deletions
24	-0.711639	-1.91178	-2.05665	Capsid_Deletions		885	-4.59743	-4.78513	-4.91142	Replication_Deletions
25	-0.506376	-1.70652	-1.85139	Capsid_Deletions		886	-4.85254	-5.04024	-5.16652	Replication_Deletions
25	-0.449069	-1.64921	-1.79408	Capsid_Deletions		886	-4.45038	-4.63808	-4.76436	Replication_Deletions
25	-0.465027	-1.66517	-1.81004	Capsid_Deletions		886	-5.50399	-5.69169	-5.81798	Replication_Deletions
26	-0.62106	-1.82121	-1.96607	Capsid_Deletions		887	-4.03995	-4.22765	-4.35394	Replication_Deletions
26	-0.165845	-1.36599	-1.51086	Capsid_Deletions		887	-4.32389	-4.51159	-4.63788	Replication_Deletions
26	-0.341621	-1.54177	-1.68663	Capsid_Deletions		887	-4.40307	-4.59077	-4.71706	Replication_Deletions
27	-0.421893	-1.62204	-1.7669	Capsid_Deletions		888	-4.2047	-4.39241	-4.51869	Replication_Deletions
27	-0.214466	-1.41461	-1.55948	Capsid_Deletions		888	-3.86654	-4.05424	-4.18053	Replication_Deletions
27	0.0564092	-1.14374	-1.2886	Capsid_Deletions		888	-3.75392	-3.94163	-4.06791	Replication_Deletions
28	0.00444946	-1.1957	-1.34056	Capsid_Deletions		889	-0.568144	-0.703201	-0.642902	Replication_Deletions
28	-0.0687539	-1.2689	-1.41376	Capsid_Deletions		889	-4.16159	-4.3493	-4.47558	Replication_Deletions
28	-0.496198	-1.69634	-1.84121	Capsid_Deletions		889	-4.41682	-4.60452	-4.7308	Replication_Deletions
29	-0.756001	-1.95615	-2.10101	Capsid_Deletions		890	-4.41682	-4.60452	-4.7308	Replication_Deletions
29	-0.47029	-1.67044	-1.8153	Capsid_Deletions		890	-4.31637	-4.50407	-4.63036	Replication_Deletions
29	-0.382562	-1.58271	-1.72757	Capsid_Deletions		890	-4.06936	-4.25706	-4.38335	Replication_Deletions
30	-0.526427	-1.72657	-1.87144	Capsid_Deletions		891	-3.93514	-4.12284	-4.24913	Replication_Deletions
30	-0.382562	-1.58271	-1.72757	Capsid_Deletions		891	-4.29347	-4.48117	-4.60746	Replication_Deletions
30	-0.399608	-1.59975	-1.74462	Capsid_Deletions		891	-4.66357	-4.85127	-4.97756	Replication_Deletions
31	-0.536304	-1.73645	-1.88131	Capsid_Deletions		892	-3.64192	-3.82962	-3.95591	Replication_Deletions
31	-0.0449433	-1.24509	-1.38995	Capsid_Deletions		892	-4.34612	-4.53382	-4.6601	Replication_Deletions
31	-0.399608	-1.59975	-1.74462	Capsid_Deletions		892	-4.66889	-4.85659	-4.98288	Replication_Deletions
32	-0.634513	-1.83466	-1.97952	Capsid_Deletions		893	-4.375	-4.5627	-4.68899	Replication_Deletions
32	-0.122202	-1.32235	-1.46721	Capsid_Deletions		893	-4.2379	-0.455311	-4.55189	Replication_Deletions
32	-0.779394	-1.97954	-2.1244	Capsid_Deletions		893	-4.64201	-4.82971	-4.95599	Replication_Deletions
33	-1.09416	-2.29431	-2.43917	Capsid_Deletions		894	0.819221	0.752881	0.505234	Replication_Deletions
33	-0.73608	-1.93623	-2.08109	Capsid_Deletions		894	-4.12572	-4.31342	-4.4397	Replication_Deletions
33	-0.438287	-1.63843	-1.7833	Capsid_Deletions		894	-3.65663	-3.84433	-3.97061	Replication_Deletions
34	-0.939309	-2.13945	-2.28432	Capsid_Deletions		895	-3.80555	-3.99325	-4.11954	Replication_Deletions
34	-0.86785	-2.068	-2.21286	Capsid_Deletions		895	-3.40947	-3.59717	-3.72346	Replication_Deletions
34	-0.936019	-2.13616	-2.28103	Capsid_Deletions		895	-4.93309	-5.12079	-5.24708	Replication_Deletions
35	-0.842848	-2.04299	-2.18786	Capsid_Deletions		896	-4.17037	-4.35807	-4.48435	Replication_Deletions
35	-0.496198	-1.69634	-1.84121	Capsid_Deletions		896	-4.27003	-4.45773	-4.58402	Replication_Deletions
35	-0.465027	-1.66517	-1.81004	Capsid_Deletions		896	-4.5266	-4.71431	-4.84059	Replication_Deletions
36	-0.962037	-2.16218	-2.30705	Capsid_Deletions		897	-4.39613	-4.58383	-4.71011	Replication_Deletions
36	-0.421893	-1.62204	-1.7669	Capsid_Deletions		897	-4.5327	-4.7204	-4.84669	Replication_Deletions
36	-0.647788	-1.84793	-1.9928	Capsid_Deletions		897	-4.78402	-4.97172	-5.098	Replication_Deletions
37	-0.740096	-1.94024	-2.08511	Capsid_Deletions		898	-4.24603	-4.43373	-4.56002	Replication_Deletions
37	-0.57958	-1.77972	-1.92459	Capsid_Deletions		898	-3.84259	-4.03029	-4.15658	Replication_Deletions
37	-0.835589	-2.03573	-2.1806	Capsid_Deletions		898	-5.25432	-5.44202	-5.5683	Replication_Deletions
38	4.58455	4.51238	4.48348	Capsid_Deletions		899	-4.19623	-4.38393	-4.51022	Replication_Deletions
38	-0.247802	-1.44795	-1.59281	Capsid_Deletions		899	-4.52047	-4.70817	-4.83446	Replication_Deletions
38	-0.715755	-1.9159	-2.06076	Capsid_Deletions		899	-4.74546	-4.93316	-5.05945	Replication_Deletions
39	-0.602836	-1.80298	-1.94785	Capsid_Deletions		900	-4.27791	-4.46561	-4.5919	Replication_Deletions
39	-0.740096	-1.94024	-2.08511	Capsid_Deletions		900	-4.27003	-4.45773	-4.58402	Replication_Deletions
39	-0.652174	-1.85232	-1.99718	Capsid_Deletions		900	-4.71553	-4.90323	-5.02952	Replication_Deletions
40	-1.11642	-2.31656	-2.46143	Capsid_Deletions		901	-4.58597	-4.77367	-4.89996	Replication_Deletions
40	-0.756001	-1.95615	-2.10101	Capsid_Deletions		901	-4.2047	-4.39241	-4.51869	Replication_Deletions
40	-0.546084	-1.74623	-1.89109	Capsid_Deletions		901	-4.48285	-4.67055	-4.79684	Replication_Deletions
41	-0.630049	-1.83019	-1.97506	Capsid_Deletions		902	-4.44375	-4.63146	-4.75774	Replication_Deletions
41	-0.555769	-1.75591	-1.90078	Capsid_Deletions		902	-4.19623	-4.38393	-4.51022	Replication_Deletions
41	-0.748081	-1.94823	-2.09309	Capsid_Deletions		902	-4.78873	-4.97643	-5.10272	Replication_Deletions
42	-0.977961	-2.17811	-2.32297	Capsid_Deletions		903	-4.2379	-4.4256	-4.55189	Replication_Deletions
42	0.0214712	-1.17867	-1.32354	Capsid_Deletions		903	-4.06936	-4.25706	-4.38335	Replication_Deletions
42	-0.839225	-2.03937	-2.18424	Capsid_Deletions		903	-4.75524	-4.94294	-5.06923	Replication_Deletions
43	-1.08	-2.28014	-2.42501	Capsid_Deletions		904	-3.94613	-4.13383	-4.26012	Replication_Deletions
43	-0.496198	-1.69634	-1.84121	Capsid_Deletions		904	-3.99933	-4.18704	-4.31332	Replication_Deletions
43	-0.521452	-1.7216	-1.86646	Capsid_Deletions		904	-4.19623	-4.38393	-4.51022	Replication_Deletions
44	-0.835589	-2.03573	-2.1806	Capsid_Deletions		905	-4.38209	-4.56979	-4.69608	Replication_Deletions
44	-0.647788	-1.84793	-1.9928	Capsid_Deletions		905	-4.27003	-4.45773	-4.58402	Replication_Deletions
44	-0.5013	-1.70145	-1.84631	Capsid_Deletions		905	-4.06936	-4.25706	-4.38335	Replication_Deletions
45	-0.999837	-2.19998	-2.34485	Capsid_Deletions		906	-4.30116	-4.48887	-4.61515	Replication_Deletions
45	-0.630049	-1.83019	-1.97506	Capsid_Deletions		906	-3.61184	-3.79954	-3.92583	Replication_Deletions
45	-0.506376	-1.70652	-1.85139	Capsid_Deletions		906	-4.52047	-4.70817	-4.83446	Replication_Deletions
46	-0.531377	-1.73152	-1.87639	Capsid_Deletions		907	-3.76708	-3.95478	-4.08107	Replication_Deletions
46	-0.669528	-1.86967	-2.01454	Capsid_Deletions		907	-4.13481	-4.32251	-4.44879	Replication_Deletions
46	-0.723935	-1.92408	-2.06894	Capsid_Deletions		907	-4.2047	-4.39241	-4.51869	Replication_Deletions
47	-0.78324	-1.98339	-2.12825	Capsid_Deletions		908	-3.74059	-3.92829	-4.05458	Replication_Deletions
47	-0.895678	-2.09582	-2.24069	Capsid_Deletions		908	-4.19623	-4.38393	-4.51022	Replication_Deletions
47	-0.410813	-1.61096	-1.75582	Capsid_Deletions		908	-4.38913	-4.57683	-4.70312	Replication_Deletions
48	-1.18807	-2.38821	-2.53308	Capsid_Deletions		909	0.764633	1.04788	1.16241	Replication_Deletions
48	-0.643383	-1.84353	-1.98839	Capsid_Deletions		909	-3.84259	-4.03029	-4.15658	Replication_Deletions
48	-0.892241	-2.09239	-2.23725	Capsid_Deletions		909	-4.36786	-4.55556	-4.68184	Replication_Deletions
49	-0.912685	-2.11283	-2.2577	Capsid_Deletions		910	-4.02995	-4.21765	-4.34394	Replication_Deletions
49	-0.593598	-1.79374	-1.93861	Capsid_Deletions		910	-3.84259	-4.03029	-4.15658	Replication_Deletions
49	-0.835589	-2.03573	-2.1806	Capsid_Deletions		910	-4.29347	-4.48117	-4.60746	Replication_Deletions
50	-0.909306	-2.10945	-2.25432	Capsid_Deletions		911	-3.99933	-4.18704	-4.31332	Replication_Deletions
50	-0.405226	-1.60537	-1.75024	Capsid_Deletions		911	-3.81805	-4.00575	-4.13204	Replication_Deletions
50	-0.806012	-2.00616	-2.15102	Capsid_Deletions		911	-4.55673	-4.74443	-4.87072	Replication_Deletions
51	-0.787072	-1.98722	-2.13208	Capsid_Deletions		912	-2.97075	-3.15845	-3.28474	Replication_Deletions
51	-0.76386	-1.96401	-2.10887	Capsid_Deletions		912	-3.3906	-3.57831	-3.70459	Replication_Deletions
51	-0.752049	-1.95219	1.03844	Capsid_Deletions		913	-2.94134	-3.12904	-3.25532	Replication_Deletions
52	-0.67382	-1.87396	-2.01883	Capsid_Deletions		913	-3.31136	-3.49906	-3.62534	Replication_Deletions
52	-0.588947	-1.78909	-1.93396	Capsid_Deletions		913	-3.67112	-3.85882	-3.98511	Replication_Deletions
52	-0.638958	-1.8391	-1.98397	Capsid_Deletions		914	-2.62846	-2.81617	-2.94245	Replication_Deletions
53	-0.916052	-2.1162	-2.26106	Capsid_Deletions		914	-3.79289	-3.98059	-4.10688	Replication_Deletions
53	-0.560577	-1.76072	-1.90559	Capsid_Deletions		914	-3.26924	-3.45694	-3.58323	Replication_Deletions
53	-0.759938	-1.96008	-2.10495	Capsid_Deletions		915	-2.45022	-2.63792	-2.7642	Replication_Deletions
54	-1.01213	-2.21227	-2.35714	Capsid_Deletions		915	-3.42799	-3.61569	-3.74198	Replication_Deletions
54	-0.443692	-1.64384	-1.7887	Capsid_Deletions		915	-4.92079	-5.10849	-5.23478	Replication_Deletions
54	-0.616535	-1.81668	-1.96155	Capsid_Deletions		916	-3.13109	-3.31879	-3.44508	Replication_Deletions
55	-0.8246	-2.02475	-2.16961	Capsid_Deletions		916	-3.49882	-3.68652	-3.81281	Replication_Deletions
55	-0.511427	-1.71157	-1.85644	Capsid_Deletions		916	-5.39466	-5.58236	-5.70864	Replication_Deletions
55	-0.656541	-1.85669	-2.00155	Capsid_Deletions		917	-2.54331	-2.73101	-2.85729	Replication_Deletions
56	-0.912685	-2.11283	-2.2577	Capsid_Deletions		917	-4.98081	-5.16851	-5.2948	Replication_Deletions
56	-0.616535	-1.81668	-1.96155	Capsid_Deletions		918	-4.57437	-4.76208	-4.88836	Replication_Deletions
56	-0.929408	-2.12955	-2.27442	Capsid_Deletions		918	-4.36066	-4.54836	-4.67465	Replication_Deletions
57	-0.775533	-1.97568	-2.12054	Capsid_Deletions		918	-5.27767	-5.46538	-5.59166	Replication_Deletions
57	-0.839225	-2.03937	-2.18424	Capsid_Deletions		919	-4.80738	-4.99508	-5.12137	Replication_Deletions
57	-0.759938	-1.96008	-2.10495	Capsid_Deletions		919	-4.33876	-4.52646	-4.65275	Replication_Deletions
58	-0.939309	-2.13945	-2.28432	Capsid_Deletions		919	-5.12184	-5.30954	-5.43583	Replication_Deletions
58	-0.5013	-1.70145	-1.84631	Capsid_Deletions		920	-4.69507	-4.88277	-5.00906	Replication_Deletions
58	-1.09416	-2.29431	-2.43917	Capsid_Deletions		920	-4.36066	-4.54836	-4.67465	Replication_Deletions
59	-0.779394	-1.97954	-2.1244	Capsid_Deletions		920	-5.18078	-5.36848	-5.49476	Replication_Deletions
59	-0.588947	-1.78909	-1.93396	Capsid_Deletions		921	-4.56853	-4.75623	-4.88251	Replication_Deletions
59	-0.813488	-2.01363	-2.1585	Capsid_Deletions		921	-4.33136	-4.51906	-4.64534	Replication_Deletions
60	-0.465027	-1.66517	-1.81004	Capsid_Deletions		921	-5.13524	-5.32294	-5.44923	Replication_Deletions
60	-0.57958	-1.77972	-1.92459	Capsid_Deletions		922	-4.17906	-4.36676	-4.49305	Replication_Deletions
60	-0.652174	-1.85232	-1.99718	Capsid_Deletions		922	-4.61438	-4.80208	-4.92837	Replication_Deletions
61	-0.962037	-2.16218	-2.30705	Capsid_Deletions		922	-5.39978	-5.58748	-5.71376	Replication_Deletions
61	-0.67382	-1.87396	-2.01883	Capsid_Deletions		923	-4.72561	-4.91331	-5.03959	Replication_Deletions
61	-0.8246	-2.02475	-2.16961	Capsid_Deletions		923	-5.22737	-5.41507	-5.54136	Replication_Deletions
62	-0.787072	-1.98722	-2.13208	Capsid_Deletions		923	-5.29484	-5.48254	-5.60883	Replication_Deletions
62	-0.443692	-1.64384	-1.7887	Capsid_Deletions		924	-4.7981	-4.9858	-5.11209	Replication_Deletions
62	-1.00292	-2.20307	-2.34793	Capsid_Deletions		924	-5.43244	-5.62014	-5.74643	Replication_Deletions
63	3.62668	3.84951	3.70464	Capsid_Deletions		924	-5.60254	-5.79024	-5.91652	Replication_Deletions
63	-0.480734	-1.68088	-1.82574	Capsid_Deletions		925	-0.915931	-0.561308	-4.44879	Replication_Deletions
63	-0.864316	-2.06446	-2.20933	Capsid_Deletions		925	-5.38174	-5.56944	-5.69572	Replication_Deletions
64	-0.926085	-2.12623	-2.2711	Capsid_Deletions		925	-5.42749	-5.61519	-5.74147	Replication_Deletions
64	-0.388277	-1.58842	-1.73329	Capsid_Deletions		926	-0.460241	-0.69557	-0.980081	Replication_Deletions
64	-0.899102	-2.09925	-2.24411	Capsid_Deletions		926	-5.26314	-5.45084	-5.57713	Replication_Deletions
65	-0.711639	-1.91178	-2.05665	Capsid_Deletions		926	-5.41499	-5.60269	-5.72897	Replication_Deletions
65	-0.5013	-1.70145	-1.84631	Capsid_Deletions		927	-2.87978	-3.06748	-3.19377	Replication_Deletions
65	-0.794691	-1.99484	-2.1397	Capsid_Deletions		927	-3.58083	-0.104971	-3.89482	Replication_Deletions
66	-0.695007	-1.89515	-2.04002	Capsid_Deletions		927	-2.99932	-3.18703	-3.31331	Replication_Deletions
66	-0.817206	-2.01735	-2.16222	Capsid_Deletions		928	-3.05413	-3.24183	-3.36812	Replication_Deletions
66	-0.682348	-1.88249	-2.02736	Capsid_Deletions		928	-2.87978	-3.06748	-3.19377	Replication_Deletions
67	-0.958821	-2.15897	-2.30383	Capsid_Deletions		928	-3.44617	-3.63388	-3.76016	Replication_Deletions
67	-0.234601	-1.43475	-1.57961	Capsid_Deletions		929	-2.84752	-3.03522	-3.16151	Replication_Deletions
68	-0.555769	-1.75591	-1.90078	Capsid_Deletions		929	-2.99932	-3.18703	-3.31331	Replication_Deletions
68	-0.771657	-1.9718	-2.11667	Capsid_Deletions		929	-3.65663	-3.84433	-3.97061	Replication_Deletions
68	-0.584274	-1.78442	-1.92928	Capsid_Deletions		930	-2.49784	-2.68555	-2.81183	Replication_Deletions
69	2.26061	-2.07502	-2.21989	Capsid_Deletions		930	-3.13109	-3.31879	-3.44508	Replication_Deletions
69	-0.560577	-1.76072	-1.90559	Capsid_Deletions		930	-3.75392	-3.94163	-4.06791	Replication_Deletions
69	-0.607424	-1.80757	-1.95243	Capsid_Deletions		931	-2.74398	-2.93168	-3.05797	Replication_Deletions
70	-0.987395	-2.18754	-2.33241	Capsid_Deletions		931	-3.59646	-3.78416	-3.91044	Replication_Deletions
70	-0.17998	-1.38012	-1.52499	Capsid_Deletions		931	-3.31136	-3.49906	-3.62534	Replication_Deletions
70	-0.715755	-1.9159	-2.06076	Capsid_Deletions		932	-3.05413	-3.24183	-3.36812	Replication_Deletions
71	-0.828276	-2.02842	-2.17329	Capsid_Deletions		932	-2.84752	-3.03522	-3.16151	Replication_Deletions
71	-0.122202	-1.32235	-1.46721	Capsid_Deletions		933	-3.08045	-3.26815	-3.39444	Replication_Deletions
71	-0.902515	-2.10266	-2.24753	Capsid_Deletions		933	-3.56496	-3.75266	-3.87895	Replication_Deletions
72	4.12322	3.82732	3.91593	Capsid_Deletions		933	-3.40947	-3.59717	-3.72346	Replication_Deletions
72	-0.347573	-1.54772	-1.69258	Capsid_Deletions		934	-3.31136	-3.49906	-3.62534	Replication_Deletions
72	-0.809757	-2.0099	-2.15477	Capsid_Deletions		934	-3.44617	-3.63388	-3.76016	Replication_Deletions
73	-0.949113	-2.14926	-2.29412	Capsid_Deletions		935	-2.87978	-3.06748	-3.19377	Replication_Deletions
73	-0.536304	-1.73645	-1.88131	Capsid_Deletions		935	-3.05413	-3.24183	-3.36812	Replication_Deletions
73	-0.892241	-2.09239	-2.23725	Capsid_Deletions		935	-3.87831	-4.06601	-4.1923	Replication_Deletions
74	-0.916052	-2.1162	-2.26106	Capsid_Deletions		936	-2.70694	-2.89464	-3.02092	Replication_Deletions
74	-0.86077	-2.06092	-2.20578	Capsid_Deletions		936	-3.0271	-3.2148	-3.34109	Replication_Deletions
74	-0.707507	-1.90765	-2.05252	Capsid_Deletions		936	-3.53243	-3.72014	-3.84642	Replication_Deletions
75	-0.912685	-2.11283	-2.2577	Capsid_Deletions		937	-3.46403	-3.65173	-3.77802	Replication_Deletions
75	-0.465027	-1.66517	-1.81004	Capsid_Deletions		937	-2.97075	-3.15845	-3.28474	Replication_Deletions
75	-0.885333	-2.08548	-2.23034	Capsid_Deletions		938	-2.45022	-2.63792	-2.7642	Replication_Deletions
76	-0.850056	-2.0502	-2.19507	Capsid_Deletions		938	-3.62699	-3.81469	-3.94098	Replication_Deletions
76	-0.454416	-1.65456	-1.79943	Capsid_Deletions		938	-3.54883	-3.73653	-3.86282	Replication_Deletions
76	-0.602836	-1.80298	-1.94785	Capsid_Deletions		939	-2.45022	-2.63792	-2.7642	Replication_Deletions
77	-0.82091	-2.02105	-2.16592	Capsid_Deletions		939	-3.48158	-3.66928	-3.79556	Replication_Deletions
77	-0.506376	-1.70652	-1.85139	Capsid_Deletions		939	-3.22528	-3.41298	-3.53927	Replication_Deletions
77	-0.76386	-1.96401	-2.10887	Capsid_Deletions		940	-2.70694	-2.89464	-3.02092	Replication_Deletions
78	-0.813488	-2.01363	-2.1585	Capsid_Deletions		940	-3.40947	-3.59717	-3.72346	Replication_Deletions
78	-1.12736	-2.32751	-2.47237	Capsid_Deletions		940	-3.64192	-3.82962	-3.95591	Replication_Deletions
78	-0.86785	-2.068	-2.21286	Capsid_Deletions		941	-3.20255	-3.39025	-3.51654	Replication_Deletions
79	-0.73608	-1.93623	-2.08109	Capsid_Deletions		941	-3.44617	-3.63388	-3.76016	Replication_Deletions
79	-0.602836	-1.80298	-1.94785	Capsid_Deletions		942	-2.70694	-2.89464	-3.02092	Replication_Deletions
79	-1.20331	-2.40346	-2.54832	Capsid_Deletions		942	-3.0271	-3.2148	-3.34109	Replication_Deletions
80	-0.787072	-1.98722	-2.13208	Capsid_Deletions		942	-3.42799	-3.61569	-3.74198	Replication_Deletions
80	-0.475525	-1.67567	-1.82054	Capsid_Deletions		943	-2.87978	-3.06748	-3.19377	Replication_Deletions
80	-0.715755	-1.9159	-2.06076	Capsid_Deletions		943	-2.70694	-2.89464	-3.02092	Replication_Deletions
81	-0.968437	-2.16858	-2.31345	Capsid_Deletions		943	-3.40947	-3.59717	-3.72346	Replication_Deletions
81	-0.5013	-1.70145	-1.84631	Capsid_Deletions		944	-2.74398	-2.93168	-3.05797	Replication_Deletions
81	-1.10535	-2.3055	-2.45036	Capsid_Deletions		944	-3.1793	-3.367	-3.49328	Replication_Deletions
82	-0.864316	-2.06446	-2.20933	Capsid_Deletions		944	-3.64192	-3.82962	-3.95591	Replication_Deletions
82	-0.62106	-1.82121	-1.96607	Capsid_Deletions		945	-2.94134	-3.12904	-3.25532	Replication_Deletions
82	-0.732048	-1.93219	-2.07706	Capsid_Deletions		945	-3.48158	-3.66928	-3.79556	Replication_Deletions
83	-0.82091	-2.02105	-2.16592	Capsid_Deletions		945	-3.85464	-4.04234	-4.16863	Replication_Deletions
83	-0.531377	-1.73152	-1.87639	Capsid_Deletions		946	-3.46403	-3.65173	-3.77802	Replication_Deletions
83	-0.699191	-1.89934	-2.0442	Capsid_Deletions		946	-3.3906	-3.57831	-3.70459	Replication_Deletions
84	-0.616535	-1.81668	-1.96155	Capsid_Deletions		946	-3.75392	-3.94163	-4.06791	Replication_Deletions
84	-0.365221	-1.56537	-1.71023	Capsid_Deletions		947	-2.94134	-3.12904	-3.25532	Replication_Deletions
84	-0.842848	-2.04299	-2.18786	Capsid_Deletions		947	-3.49882	-3.68652	-3.81281	Replication_Deletions
85	-0.634513	-1.83466	-1.97952	Capsid_Deletions		947	-3.76708	-3.95478	-4.08107	Replication_Deletions
85	-0.707507	-1.90765	-2.05252	Capsid_Deletions		948	-2.99932	-3.18703	-3.31331	Replication_Deletions
85	-0.234601	-1.43475	-1.57961	Capsid_Deletions		948	-3.29052	-3.47822	-3.60451	Replication_Deletions
86	-0.817206	-2.01735	-2.16222	Capsid_Deletions		948	-3.3906	-3.57831	-3.70459	Replication_Deletions
86	-0.555769	-1.75591	-1.90078	Capsid_Deletions		949	-2.87978	-3.06748	-3.19377	Replication_Deletions
86	-0.759938	-1.96008	-2.10495	Capsid_Deletions		949	-3.48158	-3.66928	-3.79556	Replication_Deletions
87	-0.699191	-1.89934	-2.0442	Capsid_Deletions		949	-3.44617	-3.63388	-3.76016	Replication_Deletions
87	-0.660888	-1.86103	-2.0059	Capsid_Deletions		950	1.61839	1.30859	1.1823	Replication_Deletions
87	-0.57958	-1.77972	-1.92459	Capsid_Deletions		950	-3.3906	-3.57831	-3.70459	Replication_Deletions
88	-0.922752	-2.1229	-2.26776	Capsid_Deletions		950	-3.53243	-3.72014	-3.84642	Replication_Deletions
88	-0.158702	-1.35885	-1.50371	Capsid_Deletions		951	-3.0271	-3.2148	-3.34109	Replication_Deletions
88	-0.660888	-1.86103	-2.0059	Capsid_Deletions		951	-3.35176	-3.53947	-3.66575	Replication_Deletions
89	4.96168	4.66441	4.58395	Capsid_Deletions		951	-3.29052	-3.47822	-3.60451	Replication_Deletions
89	-0.172937	-1.37308	-1.51795	Capsid_Deletions		952	-2.84752	-3.03522	0.134331	Replication_Deletions
89	-0.511427	-1.71157	-1.85644	Capsid_Deletions		952	-2.91103	-3.09873	-3.22502	Replication_Deletions
90	-0.584274	-1.78442	-1.92928	Capsid_Deletions		952	-3.3906	-3.57831	-3.70459	Replication_Deletions
90	-0.607424	-1.80757	-1.95243	Capsid_Deletions		953	-3.1793	-3.367	-3.49328	Replication_Deletions
90	-0.443692	-1.64384	-1.7887	Capsid_Deletions		953	-3.2475	-3.4352	-3.56149	Replication_Deletions
91	-0.526427	-1.72657	-1.87144	Capsid_Deletions		954	-3.0271	-3.2148	-3.34109	Replication_Deletions
91	-0.227934	-1.42808	-1.57294	Capsid_Deletions		954	-3.20255	-3.39025	-3.51654	Replication_Deletions
91	-0.638958	-1.8391	-1.98397	Capsid_Deletions		954	-3.64192	-3.82962	-3.95591	Replication_Deletions
92	-0.787072	-1.98722	-2.13208	Capsid_Deletions		955	-3.31136	-3.49906	-3.62534	Replication_Deletions
92	-0.317451	-1.5176	-1.66246	Capsid_Deletions		955	-3.44617	-3.63388	-3.76016	Replication_Deletions
92	-0.939309	-2.13945	-2.28432	Capsid_Deletions		955	-3.62699	-3.81469	-3.94098	Replication_Deletions
93	-0.794691	-1.99484	-2.1397	Capsid_Deletions		956	-3.33176	-3.51947	-3.64575	Replication_Deletions
93	-0.711639	-1.91178	-2.05665	Capsid_Deletions		956	-3.22528	-3.41298	-3.53927	Replication_Deletions
93	-0.87488	-2.07502	-2.21989	Capsid_Deletions		956	-3.31136	-3.49906	-3.62534	Replication_Deletions
94	-0.857211	-2.05736	-2.20222	Capsid_Deletions		957	-3.83039	-4.0181	-4.14438	Replication_Deletions
94	-0.421893	-1.62204	-1.7669	Capsid_Deletions		957	-3.56496	-3.75266	-3.87895	Replication_Deletions
94	-1.08569	-2.28583	-2.4307	Capsid_Deletions		958	3.1485	3.70674	3.17098	Replication_Deletions
95	-0.707507	-1.90765	-2.05252	Capsid_Deletions		958	-3.0271	-3.2148	-3.34109	Replication_Deletions
95	-0.323548	-1.52369	-1.66856	Capsid_Deletions		958	-3.31136	-3.49906	-3.62534	Replication_Deletions
95	-0.76386	-1.96401	-2.10887	Capsid_Deletions		959	3.54259	3.33902	3.09755	Replication_Deletions
96	-0.871371	-2.07152	-2.21638	Capsid_Deletions		959	-2.91103	-3.09873	-3.22502	Replication_Deletions
96	-0.652174	-1.85232	-1.99718	Capsid_Deletions		959	-3.2475	-3.4352	-3.56149	Replication_Deletions
96	-0.643383	-1.84353	-1.98839	Capsid_Deletions		960	-2.94134	-3.12904	-3.25532	Replication_Deletions
97	-0.678093	-1.87824	-2.0231	Capsid_Deletions		960	-3.15548	-3.34319	-3.46947	Replication_Deletions
97	-0.899102	-2.09925	-2.24411	Capsid_Deletions		960	-2.84752	-3.03522	-3.16151	Replication_Deletions
97	-0.62106	-1.82121	-1.96607	Capsid_Deletions		961	-2.94134	-3.12904	-3.25532	Replication_Deletions
98	-0.806012	-2.00616	-2.15102	Capsid_Deletions		961	-2.81418	-3.00188	-3.12817	Replication_Deletions
98	-0.660888	-1.86103	-2.0059	Capsid_Deletions		961	-3.22528	-3.41298	-3.53927	Replication_Deletions
98	-0.526427	-1.72657	-1.87144	Capsid_Deletions		962	-4.19623	-4.38393	-4.51022	Replication_Deletions
99	-0.574863	-1.77501	-1.91987	Capsid_Deletions		962	-4.64744	-4.83514	-4.96143	Replication_Deletions
99	-1.11366	-2.31381	-2.45867	Capsid_Deletions		962	-4.43038	-4.61808	-4.74436	Replication_Deletions
99	-0.399608	-1.59975	-1.74462	Capsid_Deletions		963	-4.35342	-4.54112	-4.6674	Replication_Deletions
100	-0.485915	-1.68606	-1.83093	Capsid_Deletions		963	-4.60876	-4.79646	-4.92275	Replication_Deletions
100	-0.835589	-2.03573	-2.1806	Capsid_Deletions		963	-4.5143	-4.702	-4.82828	Replication_Deletions
100	-0.329609	-1.52975	-1.67462	Capsid_Deletions		964	-4.55673	-4.74443	-4.87072	Replication_Deletions
101	-0.660888	-1.86103	-2.0059	Capsid_Deletions		964	-4.89574	-5.08344	-5.20973	Replication_Deletions
101	-0.480734	-1.68088	-1.82574	Capsid_Deletions		964	-4.68989	-4.87759	-5.00388	Replication_Deletions
101	-0.317451	-1.5176	-1.66246	Capsid_Deletions		965	-4.59743	-4.78513	-4.91142	Replication_Deletions
102	-0.711639	-1.91178	-2.05665	Capsid_Deletions		965	-4.68468	-4.87238	-4.99867	Replication_Deletions
102	-0.593598	-1.79374	-1.93861	Capsid_Deletions		965	-4.72561	-4.91331	-5.03959	Replication_Deletions
102	-0.516452	-1.7166	-1.86146	Capsid_Deletions		966	-4.48285	-4.67055	-4.79684	Replication_Deletions
103	-0.952359	-2.1525	-2.29737	Capsid_Deletions		966	-4.87437	-5.06207	-5.18836	Replication_Deletions
103	-0.550938	-1.75108	-1.89595	Capsid_Deletions		966	-4.60876	-4.79646	-4.92275	Replication_Deletions
103	-0.656541	-1.85669	-2.00155	Capsid_Deletions		967	-4.40997	-4.59767	-4.72396	Replication_Deletions
104	-0.850056	-2.0502	-2.19507	Capsid_Deletions		967	-4.56264	-4.75035	-4.87663	Replication_Deletions
104	-0.775533	-1.97568	-2.12054	Capsid_Deletions		967	-5.04474	-5.23244	-5.35873	Replication_Deletions
104	-0.136962	-1.33711	-1.48197	Capsid_Deletions		968	-4.60311	-4.79081	-4.9171	Replication_Deletions
105	-0.536304	-1.73645	-1.88131	Capsid_Deletions		968	-4.55077	-4.73848	-4.86476	Replication_Deletions
105	-0.817206	-2.01735	-2.16222	Capsid_Deletions		968	-4.2047	-4.39241	-4.51869	Replication_Deletions
105	-0.247802	-1.44795	-1.59281	Capsid_Deletions		969	-4.35342	-4.54112	-4.6674	Replication_Deletions
106	-0.574863	-1.77501	-1.91987	Capsid_Deletions		969	-4.86133	-5.04903	-5.17532	Replication_Deletions
106	-0.638958	-1.8391	-1.98397	Capsid_Deletions		969	-4.45696	-4.64466	-4.77094	Replication_Deletions
106	-0.968437	-2.16858	-2.31345	Capsid_Deletions		970	-4.59172	-4.77942	-4.9057	Replication_Deletions
107	-0.465027	-1.66517	-1.81004	Capsid_Deletions		970	-5.22128	-5.40898	-5.53527	Replication_Deletions
107	-0.526427	-1.72657	-1.87144	Capsid_Deletions		970	-4.59743	-4.78513	-4.91142	Replication_Deletions
107	-0.465027	-1.66517	-1.81004	Capsid_Deletions		971	-4.59172	-4.77942	-4.9057	Replication_Deletions
108	-0.790889	-1.99103	-2.1359	Capsid_Deletions		971	-4.63105	-4.81875	-4.94503	Replication_Deletions
108	-0.652174	-1.85232	-1.99718	Capsid_Deletions		971	-4.84367	-5.03137	-5.15765	Replication_Deletions
108	-0.699191	-1.89934	-2.0442	Capsid_Deletions		972	-3.96775	-4.15545	-4.28174	Replication_Deletions
109	-0.952359	-2.1525	-2.29737	Capsid_Deletions		972	-4.76492	-4.95262	-5.07891	Replication_Deletions
109	-1.10813	-2.30827	-2.45314	Capsid_Deletions		972	-4.68989	-4.87759	-5.00388	Replication_Deletions
109	-0.129609	-1.32975	-1.47462	Capsid_Deletions		973	-4.59743	-4.78513	-4.91142	Replication_Deletions
110	-0.546084	-1.74623	-1.89109	Capsid_Deletions		973	-4.44375	-4.63146	-4.75774	Replication_Deletions
110	-0.759938	-1.96008	-2.10495	Capsid_Deletions		973	-4.87004	-5.05774	-5.18403	Replication_Deletions
110	-0.555769	-1.75591	-1.90078	Capsid_Deletions		974	-4.46349	-4.65119	-4.77748	Replication_Deletions
111	3.67682	3.70783	3.59909	Capsid_Deletions		974	-4.57437	-4.76208	-4.88836	Replication_Deletions
111	-0.480734	-1.68088	-1.82574	Capsid_Deletions		974	-4.77928	-4.96698	-5.09326	Replication_Deletions
111	-0.511427	-1.71157	-1.85644	Capsid_Deletions		975	-4.2541	-4.4418	-4.56808	Replication_Deletions
112	-0.968437	-2.16858	-2.31345	Capsid_Deletions		975	-4.30116	-4.48887	-4.61515	Replication_Deletions
112	-0.707507	-1.90765	-2.05252	Capsid_Deletions		975	-4.61997	-4.80767	-4.93395	Replication_Deletions
112	-0.598228	-1.79837	-1.94324	Capsid_Deletions		976	-4.52047	-4.70817	-4.83446	Replication_Deletions
113	-0.465027	-1.66517	-1.81004	Capsid_Deletions		976	-4.65822	-4.84592	-4.97221	Replication_Deletions
113	-0.280063	-1.48021	-1.62507	Capsid_Deletions		976	-4.68989	-4.87759	-5.00388	Replication_Deletions
114	-0.550938	-1.75108	-1.89595	Capsid_Deletions		977	-4.87437	-5.06207	-5.18836	Replication_Deletions
114	-0.955596	-2.15574	-2.30061	Capsid_Deletions		977	-4.50184	-4.68954	-4.81582	Replication_Deletions
114	-0.122202	-1.32235	-1.46721	Capsid_Deletions		977	-4.66357	-4.85127	-4.97756	Replication_Deletions
115	-0.480734	-1.68088	-1.82574	Capsid_Deletions		978	-4.17906	-4.36676	-4.49305	Replication_Deletions
115	-0.593598	-1.79374	-1.93861	Capsid_Deletions		978	-4.41682	-4.60452	-4.7308	Replication_Deletions
115	-0.550938	-1.75108	-1.89595	Capsid_Deletions		978	-4.41682	-4.60452	-4.7308	Replication_Deletions
116	-0.715755	-1.9159	-2.06076	Capsid_Deletions		979	-4.33876	-4.52646	-4.65275	Replication_Deletions
116	-0.480734	-1.68088	-1.82574	Capsid_Deletions		979	-4.59172	-4.77942	-4.9057	Replication_Deletions
116	-0.574863	-1.77501	-1.91987	Capsid_Deletions		979	-4.22144	-4.40914	-4.53543	Replication_Deletions
117	-0.703358	-1.9035	-2.04837	Capsid_Deletions		980	-4.38913	-4.57683	-4.70312	Replication_Deletions
117	-0.607424	-1.80757	-1.95243	Capsid_Deletions		980	-4.45038	-4.63808	-4.76436	Replication_Deletions
117	-0.511427	-1.71157	-1.85644	Capsid_Deletions		980	-4.36066	-4.54836	-4.67465	Replication_Deletions
118	-0.831939	-2.03208	-2.17695	Capsid_Deletions		981	-4.59743	-4.78513	-4.91142	Replication_Deletions
118	-0.584274	-1.78442	-1.92928	Capsid_Deletions		981	-4.68468	-4.87238	-4.99867	Replication_Deletions
118	-0.61199	-1.81214	-1.957	Capsid_Deletions		981	-4.71045	-4.89815	-5.02444	Replication_Deletions
119	-0.878376	-2.07852	-2.22339	Capsid_Deletions		982	-4.32389	-4.51159	-4.63788	Replication_Deletions
119	-0.728	-1.92814	-2.07301	Capsid_Deletions		982	-4.67944	-4.86714	-4.99343	Replication_Deletions
119	-0.323548	-1.52369	-1.66856	Capsid_Deletions		982	-4.74053	-4.92823	-5.05452	Replication_Deletions
120	-0.78324	-1.98339	-2.12825	Capsid_Deletions		983	-4.53876	-4.72646	-4.85275	Replication_Deletions
120	-0.794691	-1.99484	-2.1397	Capsid_Deletions		983	-4.74546	-4.93316	-5.05945	Replication_Deletions
120	-0.813488	-2.01363	-2.1585	Capsid_Deletions		983	-4.55673	-4.74443	-4.87072	Replication_Deletions
121	-0.958821	-2.15897	-2.30383	Capsid_Deletions		984	-4.72058	-4.90828	-5.03457	Replication_Deletions
121	-0.656541	-1.85669	-2.00155	Capsid_Deletions		984	-5.07347	-5.26117	-5.38746	Replication_Deletions
121	-0.465027	-1.66517	-1.81004	Capsid_Deletions		984	-4.70022	-4.88792	-5.01421	Replication_Deletions
122	-0.828276	-2.02842	-2.17329	Capsid_Deletions		985	-4.72058	-4.90828	-5.03457	Replication_Deletions
122	-0.892241	-2.09239	-2.23725	Capsid_Deletions		985	-4.48922	-4.67692	-4.8032	Replication_Deletions
122	-0.809757	-2.0099	-2.15477	Capsid_Deletions		985	-4.93715	-5.12485	-5.25114	Replication_Deletions
123	-0.771657	-1.9718	-2.11667	Capsid_Deletions		986	-4.40997	-4.59767	-4.72396	Replication_Deletions
123	-0.656541	-1.85669	-2.00155	Capsid_Deletions		986	-4.57437	-4.76208	-4.88836	Replication_Deletions
123	-0.839225	-2.03937	-2.18424	Capsid_Deletions		986	-4.55077	-4.73848	-4.86476	Replication_Deletions
124	-0.660888	-1.86103	-2.0059	Capsid_Deletions		987	-4.45696	-4.64466	-4.77094	Replication_Deletions
124	-0.449069	-1.64921	-1.79408	Capsid_Deletions		987	-4.46999	-4.65769	-4.78397	Replication_Deletions
124	-0.475525	-1.67567	-1.82054	Capsid_Deletions		987	-4.74546	-4.93316	-5.05945	Replication_Deletions
125	-0.78324	-1.98339	-2.12825	Capsid_Deletions		988	-4.71045	-4.89815	-5.02444	Replication_Deletions
125	-0.541206	-1.74135	-1.88622	Capsid_Deletions		988	-5.1744	-5.3621	-5.48838	Replication_Deletions
125	-0.221223	-1.42137	-1.56623	Capsid_Deletions		988	-4.68989	-4.87759	-5.00388	Replication_Deletions
126	-0.958821	-2.15897	-2.30383	Capsid_Deletions		989	-4.75036	-4.93806	-5.06435	Replication_Deletions
126	-0.759938	-1.96008	-2.10495	Capsid_Deletions		989	-4.76492	-4.95262	-5.07891	Replication_Deletions
126	-0.260832	-1.46098	-1.60584	Capsid_Deletions		989	-4.78873	-4.97643	-5.10272	Replication_Deletions
127	-0.465027	-1.66517	-1.81004	Capsid_Deletions		990	-4.65822	-4.84592	-4.97221	Replication_Deletions
127	-0.593598	-1.79374	-1.93861	Capsid_Deletions		990	-4.5143	-4.702	-4.82828	Replication_Deletions
127	-0.723935	-1.92408	-2.06894	Capsid_Deletions		990	-4.81199	-4.99969	-5.12598	Replication_Deletions
128	-0.779394	-1.97954	-2.1244	Capsid_Deletions		991	-4.62552	-4.81322	-4.93951	Replication_Deletions
128	-0.61199	-1.81214	-1.957	Capsid_Deletions		991	-4.77452	-4.96222	-5.0885	Replication_Deletions
128	-0.454416	-1.65456	-1.79943	Capsid_Deletions		991	-4.82114	-5.00884	-5.13513	Replication_Deletions
129	-0.531377	-1.73152	-1.87639	Capsid_Deletions		992	-4.07898	-4.26668	-4.39297	Replication_Deletions
129	-0.634513	-1.83466	-1.97952	Capsid_Deletions		992	-4.85254	-5.04024	-5.16652	Replication_Deletions
129	-0.715755	-1.9159	-2.06076	Capsid_Deletions		992	-4.80738	-4.99508	-5.12137	Replication_Deletions
130	-0.839225	-2.03937	-2.18424	Capsid_Deletions		993	-4.3088	-4.4965	-4.62279	Replication_Deletions
130	-0.62106	-1.82121	-1.96607	Capsid_Deletions		993	-3.99933	-4.18704	-4.31332	Replication_Deletions
130	-1.18035	-2.3805	-2.52536	Capsid_Deletions		993	-5.19967	-5.38737	-5.51366	Replication_Deletions
131	-0.802252	-2.0024	-2.14726	Capsid_Deletions		994	-4.70535	-4.89305	-5.01934	Replication_Deletions
131	-0.485915	-1.68606	-1.83093	Capsid_Deletions		994	-4.7981	-4.9858	-5.11209	Replication_Deletions
131	-0.475525	-1.67567	-1.82054	Capsid_Deletions		994	-4.33136	-4.51906	-4.64534	Replication_Deletions
132	-0.949113	-2.14926	-2.29412	Capsid_Deletions		995	-4.43038	-4.61808	-4.74436	Replication_Deletions
132	-0.416368	-1.61651	-1.76138	Capsid_Deletions		995	-4.59172	-4.77942	-4.9057	Replication_Deletions
132	-0.410813	-1.61096	-1.75582	Capsid_Deletions		995	-4.60311	-4.79081	-4.9171	Replication_Deletions
133	-0.864316	-2.06446	-2.20933	Capsid_Deletions		996	-4.43709	-4.62479	-4.75108	Replication_Deletions
133	-0.665217	-1.86536	-2.01023	Capsid_Deletions		996	-5.06992	-5.25762	-5.38391	Replication_Deletions
133	-0.555769	-1.75591	-1.90078	Capsid_Deletions		996	-4.41682	-4.60452	-4.7308	Replication_Deletions
134	-0.888793	-2.08894	-2.2338	Capsid_Deletions		997	-4.2379	-4.4256	-4.55189	Replication_Deletions
134	-0.5013	-1.70145	-1.84631	Capsid_Deletions		997	-4.81658	-5.00428	-5.13057	Replication_Deletions
134	-0.317451	-1.5176	-1.66246	Capsid_Deletions		997	-4.66357	-4.85127	-4.97756	Replication_Deletions
135	-0.550938	-1.75108	-1.89595	Capsid_Deletions		998	-4.35342	-4.54112	-4.6674	Replication_Deletions
135	-0.57958	-1.77972	-1.92459	Capsid_Deletions		998	-4.75036	-4.93806	-5.06435	Replication_Deletions
135	-0.371035	-1.57118	-1.71605	Capsid_Deletions		998	-4.40997	-4.59767	-4.72396	Replication_Deletions
136	-0.831939	-2.03208	-2.17695	Capsid_Deletions		999	-4.65285	-4.84055	-4.96683	Replication_Deletions
136	-0.536304	-1.73645	-1.88131	Capsid_Deletions		999	-4.77928	-4.96698	-5.09326	Replication_Deletions
136	-0.744096	-1.94424	-2.08911	Capsid_Deletions		999	-4.66889	-4.85659	-4.98288	Replication_Deletions
137	-0.625565	-1.82571	-1.97058	Capsid_Deletions		1000	-4.5266	-4.71431	-4.84059	Replication_Deletions
137	-0.570123	-1.77027	-1.91513	Capsid_Deletions		1000	-5.13856	-5.32626	-5.45255	Replication_Deletions
137	-0.421893	-1.62204	-1.7669	Capsid_Deletions		1000	-4.62552	-4.81322	-4.93951	Replication_Deletions
138	-0.715755	-1.9159	-2.06076	Capsid_Deletions		1001	-3.84259	-4.03029	-4.15658	Replication_Deletions
138	-0.399608	-1.59975	-1.74462	Capsid_Deletions		1001	-4.85254	-5.04024	-5.16652	Replication_Deletions
138	-0.61199	-1.81214	-1.957	Capsid_Deletions		1001	-4.38209	-4.56979	-4.69608	Replication_Deletions
139	-0.421893	-1.62204	-1.7669	Capsid_Deletions		1002	0.75253	0.936125	0.766116	Replication_Deletions
139	-0.817206	-2.01735	-2.16222	Capsid_Deletions		1002	-4.27003	-4.45773	-4.58402	Replication_Deletions
139	-0.787072	-1.98722	-2.13208	Capsid_Deletions		1002	-4.14382	-4.33152	-4.4578	Replication_Deletions
140	-0.76386	-1.96401	-2.10887	Capsid_Deletions		1003	0.671678	0.784731	0.414524	Replication_Deletions
140	-0.728	-1.92814	-2.07301	Capsid_Deletions		1003	-4.36066	-4.54836	-4.67465	Replication_Deletions
140	-0.5013	-1.70145	1.28918	Capsid_Deletions		1003	-4.28572	-4.47342	-4.59971	Replication_Deletions
141	-0.88186	-2.08201	-2.22687	Capsid_Deletions		1004	-4.33876	-4.52646	-1.43388	Replication_Deletions
141	-0.775533	-1.97568	-2.12054	Capsid_Deletions		1004	-4.33136	-4.51906	-4.64534	Replication_Deletions
141	-0.49107	-1.69122	-1.83608	Capsid_Deletions		1004	-4.375	-4.5627	-4.68899	Replication_Deletions
142	-0.756001	-1.95615	-2.10101	Capsid_Deletions		1005	-4.42362	-4.61132	-4.73761	Replication_Deletions
142	-0.794691	-1.99484	-2.1397	Capsid_Deletions		1005	-4.41682	-4.60452	-4.7308	Replication_Deletions
142	-0.416368	-1.61651	-1.76138	Capsid_Deletions		1005	-4.18768	-4.37538	-4.50167	Replication_Deletions
143	-0.652174	-1.85232	-1.99718	Capsid_Deletions		1006	-4.40997	-4.59767	-4.72396	Replication_Deletions
143	-0.652174	-1.85232	-1.99718	Capsid_Deletions		1006	-4.73558	-4.92328	-5.04957	Replication_Deletions
143	-0.86077	-2.06092	-2.20578	Capsid_Deletions		1006	-4.49555	-4.68325	-4.80953	Replication_Deletions
144	-0.634513	-1.83466	-1.97952	Capsid_Deletions		1007	-0.949078	-1.00757	-4.63036	Replication_Deletions
144	-0.794691	-1.99484	-2.1397	Capsid_Deletions		1007	-4.63105	-4.81875	-4.94503	Replication_Deletions
144	-0.57958	-1.77972	-1.92459	Capsid_Deletions		1007	-4.81658	-5.00428	-5.13057	Replication_Deletions
145	-1.04811	-2.24826	-2.39312	Capsid_Deletions		1008	-4.44375	-4.63146	-4.75774	Replication_Deletions
145	-0.971622	-2.17177	-2.31663	Capsid_Deletions		1008	-4.5266	-4.71431	-4.84059	Replication_Deletions
145	-1.03327	-2.23342	-2.37828	Capsid_Deletions		1008	-4.79343	-4.98113	-5.10742	Replication_Deletions
146	-1.03028	-2.23043	-2.37529	Capsid_Deletions		1009	-4.45038	-4.63808	-4.76436	Replication_Deletions
146	-0.831939	-2.03208	-2.17695	Capsid_Deletions		1009	-4.80275	-4.99045	-5.11674	Replication_Deletions
146	-1.09697	-2.29712	-2.44198	Capsid_Deletions		1009	-4.82569	-5.01339	-5.13968	Replication_Deletions
147	-1.23557	-2.43572	-2.58058	Capsid_Deletions		1010	-4.62552	-4.81322	-4.93951	Replication_Deletions
147	-0.790889	-1.99103	-2.1359	Capsid_Deletions		1010	-4.67944	-4.86714	-4.99343	Replication_Deletions
147	-0.82091	-2.02105	-2.16592	Capsid_Deletions		1010	-4.53876	-4.72646	-4.85275	Replication_Deletions
148	-0.971622	-2.17177	-2.31663	Capsid_Deletions		1011	-4.65822	-4.84592	-4.97221	Replication_Deletions
148	-0.929408	-2.12955	-2.27442	Capsid_Deletions		1011	-4.81199	-4.99969	-5.12598	Replication_Deletions
148	-1.05691	-2.25705	-2.40192	Capsid_Deletions		1011	-4.99239	-5.1801	-5.30638	Replication_Deletions
149	-1.1489	-2.34904	-2.49391	Capsid_Deletions		1012	-4.09794	-4.28564	-4.41192	Replication_Deletions
149	-0.919408	-2.11955	-2.26442	Capsid_Deletions		1012	-4.76009	-4.94779	-5.07408	Replication_Deletions
149	-0.817206	-2.01735	-2.16222	Capsid_Deletions		1012	-4.81199	-4.99969	-5.12598	Replication_Deletions
150	-0.919408	-2.11955	-2.26442	Capsid_Deletions		1013	-4.76973	-4.95743	-5.08372	Replication_Deletions
150	-0.638958	-1.8391	-1.98397	Capsid_Deletions		1013	-4.97301	-5.16071	-5.287	Replication_Deletions
150	-1.06273	-2.26288	-2.40774	Capsid_Deletions		1013	-4.94523	-5.13294	-5.25922	Replication_Deletions
151	-0.842848	-2.04299	-2.18786	Capsid_Deletions		1014	-4.45696	-4.64466	-4.77094	Replication_Deletions
151	-0.86077	-2.06092	-2.20578	Capsid_Deletions		1014	-4.41682	-4.60452	-4.7308	Replication_Deletions
151	-0.790889	-1.99103	-2.1359	Capsid_Deletions		1014	-4.87004	-5.05774	-5.18403	Replication_Deletions
152	-0.977961	-2.17811	-2.32297	Capsid_Deletions		1015	-4.52047	-4.70817	-4.83446	Replication_Deletions
152	-0.888793	-2.08894	-2.2338	Capsid_Deletions		1015	-4.88297	-5.07067	-5.19696	Replication_Deletions
152	-1.10535	-2.3055	-2.45036	Capsid_Deletions		1015	-4.97692	-5.16462	-5.29091	Replication_Deletions
153	-1.0714	-2.27155	-2.41641	Capsid_Deletions		1016	-3.97839	-4.16609	-4.29238	Replication_Deletions
153	-1.06852	-2.26867	-2.41353	Capsid_Deletions		1016	-4.90416	-5.09186	-5.21815	Replication_Deletions
153	-0.945855	-2.146	-2.29087	Capsid_Deletions		1016	-4.5327	-4.7204	-4.84669	Replication_Deletions
154	-1.0422	-2.24235	-2.38721	Capsid_Deletions		1017	-4.40997	-4.59767	-4.72396	Replication_Deletions
154	-0.690805	-1.89095	-2.03582	Capsid_Deletions		1017	-4.88297	-5.07067	-5.19696	Replication_Deletions
154	-0.728	-1.92814	1.4235	Capsid_Deletions		1017	-4.83021	-5.01791	-5.1442	Replication_Deletions
155	-1.09416	0.924568	0.696321	Capsid_Deletions		1018	-4.29347	-4.48117	-4.60746	Replication_Deletions
155	-0.864316	-2.06446	-2.20933	Capsid_Deletions		1018	-5.09101	-5.27872	-5.405	Replication_Deletions
155	-0.892241	-2.09239	-2.23725	Capsid_Deletions		1018	-4.76973	-4.95743	-5.08372	Replication_Deletions
156	-0.996741	-2.19689	-2.34175	Capsid_Deletions		1019	-4.40307	-4.59077	-4.71706	Replication_Deletions
156	-0.82091	-2.02105	-2.16592	Capsid_Deletions		1019	-4.48922	-4.67692	-4.8032	Replication_Deletions
156	-1.09135	-2.29149	-2.43636	Capsid_Deletions		1019	-4.94925	-5.13695	-5.26324	Replication_Deletions
157	-1.15685	1.53482	1.64127	Capsid_Deletions		1020	-4.10728	-4.29498	-4.42127	Replication_Deletions
157	-1.04516	-2.24531	-2.39017	Capsid_Deletions		1020	-4.09794	-4.28564	-4.41192	Replication_Deletions
157	-1.11366	-2.31381	-2.45867	Capsid_Deletions		1020	-4.57437	-4.76208	-4.88836	Replication_Deletions
158	-0.922752	-2.1229	-2.26776	Capsid_Deletions		1021	-3.15548	-3.34319	-3.46947	Replication_Deletions
158	-1.02728	-2.22742	-2.37229	Capsid_Deletions		1021	-4.54479	-4.73249	-4.85877	Replication_Deletions
158	-1.08	-2.28014	-2.42501	Capsid_Deletions		1021	-3.84259	-4.03029	-4.15658	Replication_Deletions
159	-1.16475	-2.36489	-2.50976	Capsid_Deletions		1022	-4.44375	-4.63146	-4.75774	Replication_Deletions
159	-0.936019	-2.13616	-2.28103	Capsid_Deletions		1022	-4.50809	-4.69579	-4.82207	Replication_Deletions
159	-0.779394	-1.97954	-2.1244	Capsid_Deletions		1022	-3.48158	-3.66928	-3.79556	Replication_Deletions
160	-1.01517	-2.21532	-2.36018	Capsid_Deletions		1023	-4.39613	-4.58383	-4.71011	Replication_Deletions
160	-0.87488	-2.07502	-2.21989	Capsid_Deletions		1023	-4.47644	-4.66414	-4.79043	Replication_Deletions
160	-1.06273	-2.26288	-2.40774	Capsid_Deletions		1023	-4.11654	-4.30424	-4.43053	Replication_Deletions
161	-1.08852	-2.28867	-2.43353	Capsid_Deletions		1024	-3.40947	-3.59717	-3.72346	Replication_Deletions
161	-0.899102	-2.09925	-2.24411	Capsid_Deletions		1024	-4.18768	-4.37538	-4.50167	Replication_Deletions
161	-0.728	-1.92814	-2.07301	Capsid_Deletions		1024	-3.15548	-3.34319	-3.46947	Replication_Deletions
162	-1.05691	-2.25705	-2.40192	Capsid_Deletions		1025	-4.2621	-4.4498	-4.57609	Replication_Deletions
162	-0.99052	-2.19067	-2.33553	Capsid_Deletions		1025	-3.76708	-3.95478	-4.08107	Replication_Deletions
162	-0.996741	0.938608	-2.34175	Capsid_Deletions		1025	-4.77452	-4.96222	-5.0885	Replication_Deletions
163	-0.929408	-2.12955	-2.27442	Capsid_Deletions		1026	-3.05413	-3.24183	-3.36812	Replication_Deletions
163	-0.82091	-2.02105	-2.16592	Capsid_Deletions		1026	-4.83472	-5.02242	-5.14871	Replication_Deletions
163	-0.864316	-2.06446	-2.20933	Capsid_Deletions		1026	-4.89574	-5.08344	-5.20973	Replication_Deletions
164	-1.13279	-2.33293	-2.4778	Capsid_Deletions		1027	-4.75524	-4.94294	-5.06923	Replication_Deletions
164	-0.817206	-2.01735	-2.16222	Capsid_Deletions		1027	-4.90416	-5.09186	-5.21815	Replication_Deletions
164	-1.15949	-2.35964	-2.5045	Capsid_Deletions		1027	-4.46999	-4.65769	-4.78397	Replication_Deletions
165	-1.19062	-2.39077	-2.53563	Capsid_Deletions		1028	-4.58597	-4.77367	-4.89996	Replication_Deletions
165	-0.919408	-2.11955	-2.26442	Capsid_Deletions		1028	-4.71553	-4.90323	-5.02952	Replication_Deletions
165	-0.912685	-2.11283	-2.2577	Capsid_Deletions		1028	-4.87004	-5.05774	-5.18403	Replication_Deletions
166	-0.850056	-2.0502	-2.19507	Capsid_Deletions		1029	-4.16159	-4.3493	-4.47558	Replication_Deletions
166	-0.971622	-2.17177	-2.31663	Capsid_Deletions		1029	-4.50809	-4.69579	-4.82207	Replication_Deletions
166	-0.625565	-1.82571	-1.97058	Capsid_Deletions		1029	-4.86133	-5.04903	-5.17532	Replication_Deletions
167	-1.03924	-2.23938	-2.38425	Capsid_Deletions		1030	-4.67944	-4.86714	-4.99343	Replication_Deletions
167	-0.752049	-1.95219	-2.09706	Capsid_Deletions		1030	-4.68989	-4.87759	-5.00388	Replication_Deletions
167	-0.794691	-1.99484	-2.1397	Capsid_Deletions		1030	-5.12521	-5.31291	-5.43919	Replication_Deletions
168	-0.87488	-2.07502	-2.21989	Capsid_Deletions		1031	-4.54479	-4.73249	-4.85877	Replication_Deletions
168	-0.790889	-1.99103	-2.1359	Capsid_Deletions		1031	-4.82569	-5.01339	-5.13968	Replication_Deletions
168	-0.846459	-2.0466	-2.19147	Capsid_Deletions		1031	-4.50809	-4.69579	-4.82207	Replication_Deletions
169	-1.03327	-2.23342	-2.37828	Capsid_Deletions		1032	-5.23943	-5.42714	-5.55342	Replication_Deletions
169	-0.790889	-1.99103	-2.1359	Capsid_Deletions		1032	-4.90416	-5.09186	-5.21815	Replication_Deletions
169	-0.703358	-1.9035	-2.04837	Capsid_Deletions		1032	-5.30893	-5.49663	-5.62291	Replication_Deletions
170	-0.993635	-2.19378	-2.33865	Capsid_Deletions		1033	-4.24603	-4.43373	-4.56002	Replication_Deletions
170	-0.723935	-1.92408	-2.06894	Capsid_Deletions		1033	-4.33876	-4.52646	-4.65275	Replication_Deletions
170	-0.82091	-2.02105	-2.16592	Capsid_Deletions		1033	-4.67418	-4.86188	-4.98817	Replication_Deletions
171	-0.929408	-2.12955	-2.27442	Capsid_Deletions		1034	-4.11654	-4.30424	-4.43053	Replication_Deletions
171	-0.857211	-2.05736	-2.20222	Capsid_Deletions		1034	-4.63654	-4.82424	-4.95053	Replication_Deletions
171	-0.85364	-2.05379	-2.19865	Capsid_Deletions		1034	-4.43038	-4.61808	-4.74436	Replication_Deletions
172	-1.15949	-2.35964	-2.5045	Capsid_Deletions		1035	-4.55673	-4.74443	-4.87072	Replication_Deletions
172	-0.686586	-1.88673	-2.0316	Capsid_Deletions		1035	-4.97301	-5.16071	-5.287	Replication_Deletions
172	-0.86785	-2.068	-2.21286	Capsid_Deletions		1035	-4.15274	-4.34045	-4.46673	Replication_Deletions
173	-1.04516	-2.24531	-2.39017	Capsid_Deletions		1036	-4.7981	-4.9858	-5.11209	Replication_Deletions
173	-0.813488	-2.01363	-2.1585	Capsid_Deletions		1036	-4.70022	-4.88792	-5.01421	Replication_Deletions
173	-0.660888	-1.86103	-2.0059	Capsid_Deletions		1036	-4.80738	-4.99508	-5.12137	Replication_Deletions
174	-1.03924	-2.23938	-2.38425	Capsid_Deletions		1037	-4.77452	-4.96222	-5.0885	Replication_Deletions
174	-1.00292	-2.20307	-2.34793	Capsid_Deletions		1037	-4.86569	-5.0534	-5.17968	Replication_Deletions
174	-0.912685	-2.11283	-2.2577	Capsid_Deletions		1037	-5.04474	-5.23244	-5.35873	Replication_Deletions
175	-0.885333	-2.08548	-2.23034	Capsid_Deletions		1038	-4.55077	-4.73848	-4.86476	Replication_Deletions
175	-0.647788	-1.84793	-1.9928	Capsid_Deletions		1038	-4.89996	-5.08766	-5.21395	Replication_Deletions
175	-0.835589	-2.03573	-2.1806	Capsid_Deletions		1038	-4.62552	-4.81322	-4.93951	Replication_Deletions
176	-0.899102	-2.09925	-2.24411	Capsid_Deletions		1039	-4.71045	-4.89815	-5.02444	Replication_Deletions
176	-0.857211	-2.05736	-2.20222	Capsid_Deletions		1039	-4.87004	-5.05774	-5.18403	Replication_Deletions
176	-0.711639	-1.91178	-2.05665	Capsid_Deletions		1039	-4.76009	-4.94779	-5.07408	Replication_Deletions
177	-0.759938	-1.96008	-2.10495	Capsid_Deletions		1040	-4.57437	-4.76208	-4.88836	Replication_Deletions
177	-0.728	-1.92814	-2.07301	Capsid_Deletions		1040	-4.94523	-5.13294	-5.25922	Replication_Deletions
177	-0.86077	-2.06092	-2.20578	Capsid_Deletions		1040	-4.72561	-4.91331	-5.03959	Replication_Deletions
178	-0.728	-1.92814	-2.07301	Capsid_Deletions		1041	-4.49555	-4.68325	-4.80953	Replication_Deletions
178	-0.809757	-2.0099	-2.15477	Capsid_Deletions		1041	-4.74546	-4.93316	-5.05945	Replication_Deletions
178	-1.05105	-2.2512	-2.39606	Capsid_Deletions		1041	-4.80275	-4.99045	-5.11674	Replication_Deletions
179	-1.08569	-2.28583	-2.4307	Capsid_Deletions		1042	-4.34612	-4.53382	-4.6601	Replication_Deletions
179	-1.05691	-2.25705	-2.40192	Capsid_Deletions		1042	-4.87004	-5.05774	-5.18403	Replication_Deletions
179	-0.912685	-2.11283	-2.2577	Capsid_Deletions		1042	-4.38913	-4.57683	-4.70312	Replication_Deletions
180	-0.87488	-2.07502	-2.21989	Capsid_Deletions		1043	-4.22971	-4.41741	-4.54369	Replication_Deletions
180	-0.87488	-2.07502	-2.21989	Capsid_Deletions		1043	-4.52047	-4.70817	-4.83446	Replication_Deletions
180	-0.85364	-2.05379	-2.19865	Capsid_Deletions		1043	-4.74546	-4.93316	-5.05945	Replication_Deletions
181	-0.965242	-2.16539	-2.31025	Capsid_Deletions		1044	-4.52047	-4.70817	-4.83446	Replication_Deletions
181	-0.88186	-2.08201	-2.22687	Capsid_Deletions		1044	-5.16475	-5.35245	-5.47874	Replication_Deletions
181	-0.775533	-1.97568	-2.12054	Capsid_Deletions		1044	-4.67944	-4.86714	-4.99343	Replication_Deletions
182	-0.939309	-2.13945	-2.28432	Capsid_Deletions		1045	-4.5266	-4.71431	-4.84059	Replication_Deletions
182	-0.888793	-2.08894	-2.2338	Capsid_Deletions		1045	-4.60876	-4.79646	-4.92275	Replication_Deletions
182	-0.952359	-2.1525	-2.29737	Capsid_Deletions		1045	-3.69949	-3.88719	-4.01348	Replication_Deletions
183	-0.828276	-2.02842	-2.17329	Capsid_Deletions		1046	-4.66889	-4.85659	-4.98288	Replication_Deletions
183	-0.899102	-2.09925	-2.24411	Capsid_Deletions		1046	-4.77452	-4.96222	-5.0885	Replication_Deletions
183	-0.850056	-2.0502	-2.19507	Capsid_Deletions		1046	-4.8392	-5.0269	-5.15319	Replication_Deletions
184	-1.09697	-2.29712	-2.44198	Capsid_Deletions		1047	-4.71045	-4.89815	-5.02444	Replication_Deletions
184	-0.87488	-2.07502	-2.21989	Capsid_Deletions		1047	-4.66357	-4.85127	-4.97756	Replication_Deletions
184	-0.892241	-2.09239	-2.23725	Capsid_Deletions		1047	-4.82569	-5.01339	-5.13968	Replication_Deletions
185	-1.08	-2.28014	-2.42501	Capsid_Deletions		1048	-4.67418	-4.86188	-4.98817	Replication_Deletions
185	-0.638958	-1.8391	-1.98397	Capsid_Deletions		1048	-5.01891	-5.20661	-5.3329	Replication_Deletions
185	-0.939309	-2.13945	-2.28432	Capsid_Deletions		1048	-5.04109	-5.22879	-5.35508	Replication_Deletions
186	-0.85364	-2.05379	-2.19865	Capsid_Deletions		1049	-4.73061	-4.91831	-5.04459	Replication_Deletions
186	-0.744096	-1.94424	-2.08911	Capsid_Deletions		1049	-4.8392	-5.0269	-5.15319	Replication_Deletions
186	-0.665217	-1.86536	-2.01023	Capsid_Deletions		1049	-4.89574	-5.08344	-5.20973	Replication_Deletions
187	-0.99052	-2.19067	-2.33553	Capsid_Deletions		1050	-4.27003	-4.45773	-4.58402	Replication_Deletions
187	-1.10813	-2.30827	-2.45314	Capsid_Deletions		1050	-4.93715	-5.12485	-5.25114	Replication_Deletions
187	-0.616535	-1.81668	-1.96155	Capsid_Deletions		1050	-4.89996	-5.08766	-5.21395	Replication_Deletions
188	-0.962037	-2.16218	-2.30705	Capsid_Deletions		1051	-4.76009	-4.94779	-5.07408	Replication_Deletions
188	-0.8246	-2.02475	-2.16961	Capsid_Deletions		1051	-4.75524	-4.94294	-5.06923	Replication_Deletions
188	-0.790889	-1.99103	-2.1359	Capsid_Deletions		1051	-4.87004	-5.05774	-5.18403	Replication_Deletions
189	-1.03626	-2.2364	-2.38127	Capsid_Deletions		1052	-4.19623	-4.38393	-4.51022	Replication_Deletions
189	-0.699191	-1.89934	-2.0442	Capsid_Deletions		1052	-4.95325	-5.14095	-5.26724	Replication_Deletions
189	-0.850056	-2.0502	-2.19507	Capsid_Deletions		1052	-4.78402	-4.97172	-5.098	Replication_Deletions
190	-0.902515	-2.10266	-2.24753	Capsid_Deletions		1053	-4.52047	-4.70817	-4.83446	Replication_Deletions
190	-0.958821	-2.15897	-2.30383	Capsid_Deletions		1053	-4.93715	-5.12485	-5.25114	Replication_Deletions
190	-0.775533	-1.97568	-2.12054	Capsid_Deletions		1053	-5.01891	-5.20661	-5.3329	Replication_Deletions
191	-1.03924	-2.23938	-2.38425	Capsid_Deletions		1054	-4.33136	-4.51906	-4.64534	Replication_Deletions
191	-0.723935	-1.92408	-2.06894	Capsid_Deletions		1054	-4.93309	-5.12079	-5.24708	Replication_Deletions
191	-0.809757	-2.0099	-2.15477	Capsid_Deletions		1054	-5.04109	-5.22879	-5.35508	Replication_Deletions
192	-1.09416	-2.29431	-2.43917	Capsid_Deletions		1055	-4.54479	-4.73249	-4.85877	Replication_Deletions
192	-0.85364	-2.05379	-2.19865	Capsid_Deletions		1055	-5.18078	-5.36848	-5.49476	Replication_Deletions
192	-1.04516	-2.24531	-2.39017	Capsid_Deletions		1055	-5.09795	-5.28565	-5.41193	Replication_Deletions
193	-0.748081	-1.94823	-2.09309	Capsid_Deletions		1056	-4.86133	-5.04903	-5.17532	Replication_Deletions
193	-0.711639	-1.91178	-2.05665	Capsid_Deletions		1056	-5.02636	-5.21406	-5.34035	Replication_Deletions
193	-0.740096	-1.94024	-2.08511	Capsid_Deletions		1056	-5.13191	-5.31961	-5.44589	Replication_Deletions
194	-0.87488	-2.07502	-2.21989	Capsid_Deletions		1057	-4.45696	-4.64466	-4.77094	Replication_Deletions
194	-0.902515	-2.10266	-2.24753	Capsid_Deletions		1057	-4.80275	-4.99045	-5.11674	Replication_Deletions
194	-0.607424	-1.80757	-1.95243	Capsid_Deletions		1057	-4.90834	-5.09605	-5.22233	Replication_Deletions
195	-0.78324	-1.98339	-2.12825	Capsid_Deletions		1058	-4.77928	-4.96698	-5.09326	Replication_Deletions
195	-0.779394	-1.97954	-2.1244	Capsid_Deletions		1058	-4.73558	-4.92328	-5.04957	Replication_Deletions
195	-0.846459	-2.0466	-2.19147	Capsid_Deletions		1058	-4.55077	-4.73848	-4.86476	Replication_Deletions
196	-1.15156	-2.3517	-2.49657	Capsid_Deletions		1059	-4.62552	-4.81322	-4.93951	Replication_Deletions
196	-0.779394	-1.97954	-2.1244	Capsid_Deletions		1059	-4.27791	-4.46561	-4.5919	Replication_Deletions
196	-0.885333	-2.08548	-2.23034	Capsid_Deletions		1059	-4.15274	-4.34045	-4.46673	Replication_Deletions
197	-0.806012	-2.00616	-2.15102	Capsid_Deletions		1060	-4.61438	-4.80208	-4.92837	Replication_Deletions
197	-0.892241	-2.09239	-2.23725	Capsid_Deletions		1060	-4.03995	-4.22765	-4.35394	Replication_Deletions
197	-0.630049	-1.83019	-1.97506	Capsid_Deletions		1060	-4.63654	-4.82424	-4.95053	Replication_Deletions
198	-0.952359	-2.1525	-2.29737	Capsid_Deletions		1061	-4.28572	-4.47342	-4.59971	Replication_Deletions
198	-0.813488	-2.01363	-2.1585	Capsid_Deletions		1062	-4.66889	-4.85659	-4.98288	Replication_Deletions
198	-0.857211	-2.05736	-2.20222	Capsid_Deletions		1062	-3.69949	-3.88719	-4.01348	Replication_Deletions
199	-0.932719	-2.13286	-2.27773	Capsid_Deletions		1063	-4.15274	-4.34045	-4.46673	Replication_Deletions
199	-0.962037	-2.16218	-2.30705	Capsid_Deletions		1064	-4.40997	-4.59767	-4.72396	Replication_Deletions
199	-0.665217	-1.86536	-2.01023	Capsid_Deletions		1064	-2.49784	-2.68555	-2.81183	Replication_Deletions
200	-0.996741	-2.19689	-2.34175	Capsid_Deletions		1064	-4.36786	-4.55556	-4.68184	Replication_Deletions
200	-0.806012	-2.00616	-2.15102	Capsid_Deletions		1065	-4.58019	-4.76789	-4.89418	Replication_Deletions
200	-0.421893	-1.62204	-1.7669	Capsid_Deletions		1065	-4.17037	-4.35807	-4.48435	Replication_Deletions
201	-0.831939	-2.03208	-2.17695	Capsid_Deletions		1065	-4.78402	-4.97172	-5.098	Replication_Deletions
201	-0.790889	-1.99103	-2.1359	Capsid_Deletions		1066	-4.59743	-4.78513	-4.91142	Replication_Deletions
201	-0.939309	-2.13945	-2.28432	Capsid_Deletions		1066	-4.55673	-4.74443	-1.65184	Replication_Deletions
202	-0.993635	1.30273	1.59318	Capsid_Deletions		1066	-4.54479	-4.73249	-4.85877	Replication_Deletions
202	-0.871371	-2.07152	-2.21638	Capsid_Deletions		1067	-4.56264	-4.75035	-4.87663	Replication_Deletions
202	-0.531377	-1.73152	-1.87639	Capsid_Deletions		1067	-4.88725	-5.07495	-5.20123	Replication_Deletions
203	-1.09697	-2.29712	-2.44198	Capsid_Deletions		1068	-4.53876	-4.72646	-4.85275	Replication_Deletions
203	-0.864316	-2.06446	-2.20933	Capsid_Deletions		1068	-4.69507	-4.88277	-1.79018	Replication_Deletions
203	-0.802252	-2.0024	-2.14726	Capsid_Deletions		1068	-2.94134	-3.12904	-3.25532	Replication_Deletions
204	-0.665217	-1.86536	-2.01023	Capsid_Deletions		1069	-4.67944	-4.86714	-4.99343	Replication_Deletions
204	-0.73608	-1.93623	-2.08109	Capsid_Deletions		1069	-5.05561	-5.24331	-5.3696	Replication_Deletions
204	-0.895678	-2.09582	-2.24069	Capsid_Deletions		1069	-4.57437	-4.76208	-4.88836	Replication_Deletions
205	-0.971622	-2.17177	-2.31663	Capsid_Deletions		1070	-4.53876	-4.72646	-4.85275	Replication_Deletions
205	-0.968437	-2.16858	-2.31345	Capsid_Deletions		1070	-4.70022	-4.88792	-5.01421	Replication_Deletions
205	-0.864316	-2.06446	-2.20933	Capsid_Deletions		1070	-5.00763	-5.19533	-5.32162	Replication_Deletions
206	-0.570123	-1.77027	-1.91513	Capsid_Deletions		1071	-4.56264	-4.75035	-4.87663	Replication_Deletions
206	-1.14623	-2.34637	-2.49124	Capsid_Deletions		1071	-4.71553	-4.90323	-5.02952	Replication_Deletions
206	-0.393958	-1.5941	-1.73897	Capsid_Deletions		1071	-4.85694	-5.04464	-5.17093	Replication_Deletions
207	-0.678093	-1.87824	-2.0231	Capsid_Deletions		1072	-4.47644	-4.66414	-4.79043	Replication_Deletions
207	-1.15156	-2.3517	-2.49657	Capsid_Deletions		1072	-4.34612	-4.53382	-4.6601	Replication_Deletions
207	-0.723935	-1.92408	-2.06894	Capsid_Deletions		1072	-4.69507	-4.88277	-5.00906	Replication_Deletions
208	-0.744096	-1.94424	-2.08911	Capsid_Deletions		1073	-4.49555	-4.68325	-4.80953	Replication_Deletions
208	-0.952359	-2.1525	-2.29737	Capsid_Deletions		1073	-4.90834	-5.09605	-5.22233	Replication_Deletions
209	-0.857211	-2.05736	-2.20222	Capsid_Deletions		1073	-4.57437	-4.76208	-4.88836	Replication_Deletions
209	-1.29253	-2.49267	-2.63754	Capsid_Deletions		1074	-4.11654	-4.30424	-4.43053	Replication_Deletions
209	-1.08285	-2.28299	-2.42786	Capsid_Deletions		1074	-4.43038	-4.61808	-4.74436	Replication_Deletions
210	-0.981115	-2.18126	-2.32613	Capsid_Deletions		1074	-4.52047	-4.70817	-4.83446	Replication_Deletions
210	-0.945855	-2.146	-2.29087	Capsid_Deletions		1075	-4.17906	-4.36676	-4.49305	Replication_Deletions
210	-0.555769	-1.75591	-1.90078	Capsid_Deletions		1075	-4.05965	-4.24736	-4.37364	Replication_Deletions
211	-0.846459	-2.0466	-2.19147	Capsid_Deletions		1075	-4.45038	-4.63808	-4.76436	Replication_Deletions
211	-0.647788	-1.84793	-1.9928	Capsid_Deletions		1076	-4.24603	-4.43373	-4.56002	Replication_Deletions
211	-0.388277	-1.58842	-1.73329	Capsid_Deletions		1076	-4.06936	-4.25706	-4.38335	Replication_Deletions
212	-1.03327	-2.23342	-2.37828	Capsid_Deletions		1076	-4.50184	-4.68954	-4.81582	Replication_Deletions
212	-0.813488	-2.01363	-2.1585	Capsid_Deletions		1077	-4.22971	-4.41741	-4.54369	Replication_Deletions
212	-0.707507	-1.90765	-2.05252	Capsid_Deletions		1077	-4.19623	-4.38393	-4.51022	Replication_Deletions
213	-0.506376	-1.70652	-1.85139	Capsid_Deletions		1077	-4.5266	-4.71431	-4.84059	Replication_Deletions
213	-0.728	-1.92814	-2.07301	Capsid_Deletions		1078	-4.10728	-4.29498	-4.42127	Replication_Deletions
213	-0.771657	-1.9718	-2.11667	Capsid_Deletions		1078	-4.41682	-4.60452	-4.7308	Replication_Deletions
214	-0.798479	-1.99862	-2.14349	Capsid_Deletions		1078	-4.65822	-4.84592	-4.97221	Replication_Deletions
214	-0.905917	-2.10606	-2.25093	Capsid_Deletions		1079	-4.66357	-4.85127	-4.97756	Replication_Deletions
214	-0.912685	-2.11283	-2.2577	Capsid_Deletions		1079	-4.02995	-4.21765	-4.34394	Replication_Deletions
215	-0.88186	-2.08201	-2.22687	Capsid_Deletions		1079	-4.80738	-4.99508	-5.12137	Replication_Deletions
215	-0.888793	-2.08894	-2.2338	Capsid_Deletions		1080	-4.78402	-4.97172	-5.098	Replication_Deletions
215	-0.443692	-1.64384	-1.7887	Capsid_Deletions		1080	-4.33136	-4.51906	-4.64534	Replication_Deletions
216	-0.835589	-2.03573	-2.1806	Capsid_Deletions		1080	-4.14382	-4.33152	-4.4578	Replication_Deletions
216	-0.62106	-1.82121	-1.96607	Capsid_Deletions		1081	-4.70022	-4.88792	-5.01421	Replication_Deletions
216	-0.616535	-1.81668	-1.96155	Capsid_Deletions		1081	-4.14382	-4.33152	-4.4578	Replication_Deletions
217	-0.744096	-1.94424	-2.08911	Capsid_Deletions		1081	-4.42362	-4.61132	-4.73761	Replication_Deletions
217	-0.744096	-1.94424	-2.08911	Capsid_Deletions		1082	-4.44375	-4.63146	-4.75774	Replication_Deletions
217	-0.638958	-1.8391	-1.98397	Capsid_Deletions		1082	-4.22971	-4.41741	-4.54369	Replication_Deletions
218	-1.16998	-2.37012	-2.51499	Capsid_Deletions		1082	-4.55077	-4.73848	-4.86476	Replication_Deletions
218	-0.669528	-1.86967	-2.01454	Capsid_Deletions		1083	-4.85694	-5.04464	-5.17093	Replication_Deletions
218	-0.703358	-1.9035	-2.04837	Capsid_Deletions		1083	-4.32389	-4.51159	-4.63788	Replication_Deletions
219	-0.952359	-2.1525	-2.29737	Capsid_Deletions		1083	-4.40307	-4.59077	-4.71706	Replication_Deletions
219	-0.86077	-2.06092	-2.20578	Capsid_Deletions		1084	-4.42362	-4.61132	-4.73761	Replication_Deletions
219	-0.541206	-1.74135	-1.88622	Capsid_Deletions		1084	-4.31637	-4.50407	-4.63036	Replication_Deletions
220	-0.993635	-2.19378	-2.33865	Capsid_Deletions		1084	-4.43709	-4.62479	-4.75108	Replication_Deletions
220	-0.682348	-1.88249	-2.02736	Capsid_Deletions		1085	-4.40997	-4.59767	-4.72396	Replication_Deletions
220	-0.449069	-1.64921	-1.79408	Capsid_Deletions		1085	-4.58597	-4.77367	-4.89996	Replication_Deletions
221	-0.744096	-1.94424	-2.08911	Capsid_Deletions		1085	-4.78873	-4.97643	-5.10272	Replication_Deletions
221	-0.958821	-2.15897	-2.30383	Capsid_Deletions		1086	-4.77928	-4.96698	-5.09326	Replication_Deletions
221	-0.61199	-1.81214	-1.957	Capsid_Deletions		1086	-4.21311	-4.40081	-4.5271	Replication_Deletions
222	-0.922752	-2.1229	-2.26776	Capsid_Deletions		1086	-4.43709	-4.62479	-4.75108	Replication_Deletions
222	-0.850056	-2.0502	-2.19507	Capsid_Deletions		1087	-4.67944	-4.86714	-4.99343	Replication_Deletions
222	-0.506376	-1.70652	-1.85139	Capsid_Deletions		1087	-4.65285	-4.84055	-4.96683	Replication_Deletions
223	-0.711639	-1.91178	-2.05665	Capsid_Deletions		1087	-4.76973	-4.95743	-5.08372	Replication_Deletions
223	-0.62106	-1.82121	-1.96607	Capsid_Deletions		1088	-4.68989	-4.87759	-5.00388	Replication_Deletions
223	-0.952359	-2.1525	-2.29737	Capsid_Deletions		1088	-4.89996	-5.08766	-5.21395	Replication_Deletions
224	-1.06273	-2.26288	-2.40774	Capsid_Deletions		1088	-4.97692	-5.16462	-5.29091	Replication_Deletions
224	-0.690805	-1.89095	-2.03582	Capsid_Deletions		1089	-4.74053	-4.92823	-5.05452	Replication_Deletions
224	-0.806012	-2.00616	-2.15102	Capsid_Deletions		1089	-4.8915	-5.0792	-5.20549	Replication_Deletions
225	-0.536304	-1.73645	-1.88131	Capsid_Deletions		1089	-4.83472	-5.02242	-5.14871	Replication_Deletions
225	-0.723935	-1.92408	-2.06894	Capsid_Deletions		1090	-4.40997	-4.59767	-4.72396	Replication_Deletions
225	-0.682348	-1.88249	-2.02736	Capsid_Deletions		1090	-4.60311	-4.79081	-4.9171	Replication_Deletions
226	-1.05105	-2.2512	-2.39606	Capsid_Deletions		1090	-4.72058	-4.90828	-5.03457	Replication_Deletions
226	-0.475525	-1.67567	-1.82054	Capsid_Deletions		1091	-4.54479	-4.73249	-4.85877	Replication_Deletions
226	-0.365221	-1.56537	-1.71023	Capsid_Deletions		1091	-4.79343	-4.98113	-5.10742	Replication_Deletions
227	-0.695007	-1.89515	-2.04002	Capsid_Deletions		1091	-4.5143	-4.702	-4.82828	Replication_Deletions
227	-0.88186	-2.08201	-2.22687	Capsid_Deletions		1092	-4.35342	-4.54112	-4.6674	Replication_Deletions
227	-0.459736	-1.65988	-1.80475	Capsid_Deletions		1092	-4.72561	-4.91331	-5.03959	Replication_Deletions
228	-1.05105	-2.2512	-2.39606	Capsid_Deletions		1092	-4.78873	-4.97643	-5.10272	Replication_Deletions
228	-0.695007	-1.89515	-2.04002	Capsid_Deletions		1093	-4.92079	-5.10849	-5.23478	Replication_Deletions
228	-0.817206	-2.01735	-2.16222	Capsid_Deletions		1093	-4.52047	-4.70817	-4.83446	Replication_Deletions
229	-0.809757	-2.0099	-2.15477	Capsid_Deletions		1093	-4.64744	-4.83514	-4.96143	Replication_Deletions
229	-0.638958	-1.8391	-1.98397	Capsid_Deletions		1094	-4.43038	-4.61808	-4.74436	Replication_Deletions
229	-0.47029	-1.67044	-1.8153	Capsid_Deletions		1094	-4.79343	-4.98113	-5.10742	Replication_Deletions
230	-0.86077	-2.06092	-2.20578	Capsid_Deletions		1094	-4.56853	-4.75623	-4.88251	Replication_Deletions
230	-0.652174	-1.85232	-1.99718	Capsid_Deletions		1095	-4.64744	-4.83514	-4.96143	Replication_Deletions
230	-0.652174	-1.85232	-1.99718	Capsid_Deletions		1095	-4.50809	-4.69579	-4.82207	Replication_Deletions
231	-1.02124	-2.22139	-2.36625	Capsid_Deletions		1095	-4.59172	-4.77942	-4.9057	Replication_Deletions
231	-0.87488	-2.07502	-2.21989	Capsid_Deletions		1096	-4.5143	-4.702	-4.82828	Replication_Deletions
231	-0.981115	-2.18126	-2.32613	Capsid_Deletions		1096	-4.45696	-4.64466	-4.77094	Replication_Deletions
232	-0.779394	-1.97954	-2.1244	Capsid_Deletions		1096	-4.43038	-4.61808	-4.74436	Replication_Deletions
232	-0.798479	-1.99862	-2.14349	Capsid_Deletions		1097	-4.64744	-4.83514	-4.96143	Replication_Deletions
232	-0.752049	-1.95219	-2.09706	Capsid_Deletions		1097	-4.48285	-4.67055	-4.79684	Replication_Deletions
233	-0.958821	-2.15897	-2.30383	Capsid_Deletions		1097	-4.16159	-4.3493	-4.47558	Replication_Deletions
233	-0.49107	-1.69122	-1.83608	Capsid_Deletions		1098	-4.49555	-4.68325	-4.80953	Replication_Deletions
233	-0.678093	-1.87824	-2.0231	Capsid_Deletions		1098	-4.68468	-4.87238	-4.99867	Replication_Deletions
234	-1.12736	-2.32751	-2.47237	Capsid_Deletions		1098	-4.27791	-4.46561	-4.5919	Replication_Deletions
234	-0.405226	-1.60537	-1.75024	Capsid_Deletions		1099	-4.76492	-4.95262	-5.07891	Replication_Deletions
234	-0.707507	-1.90765	-2.05252	Capsid_Deletions		1099	-4.65822	-4.84592	-4.97221	Replication_Deletions
235	-0.88186	-2.08201	-2.22687	Capsid_Deletions		1099	-4.42362	-4.61132	-4.73761	Replication_Deletions
235	-0.711639	-1.91178	-2.05665	Capsid_Deletions		1100	-4.45038	-4.63808	-4.76436	Replication_Deletions
235	-0.465027	-1.66517	-1.81004	Capsid_Deletions		1100	-4.43038	-4.61808	-4.74436	Replication_Deletions
236	-0.965242	-2.16539	-2.31025	Capsid_Deletions		1100	-4.41682	-4.60452	-4.7308	Replication_Deletions
236	-0.744096	-1.94424	-2.08911	Capsid_Deletions		1101	-4.65822	-4.84592	-4.97221	Replication_Deletions
236	-0.809757	-2.0099	-2.15477	Capsid_Deletions		1101	-4.49555	-4.68325	-4.80953	Replication_Deletions
237	-0.965242	-2.16539	-2.31025	Capsid_Deletions		1101	-4.5266	-4.71431	-4.84059	Replication_Deletions
237	-0.61199	-1.81214	-1.957	Capsid_Deletions		1102	-4.30116	-4.48887	-4.61515	Replication_Deletions
237	-0.817206	-2.01735	-2.16222	Capsid_Deletions		1102	-4.39613	-4.58383	-4.71011	Replication_Deletions
238	-1.00907	-2.20921	-2.35408	Capsid_Deletions		1102	-4.87868	-5.06638	-5.19267	Replication_Deletions
238	-0.699191	-1.89934	-2.0442	Capsid_Deletions		1103	-4.75524	-4.94294	-5.06923	Replication_Deletions
238	-0.280063	-1.48021	-1.62507	Capsid_Deletions		1103	-4.98855	-5.17625	-5.30254	Replication_Deletions
239	-0.895678	-2.09582	-2.24069	Capsid_Deletions		1103	-4.78873	-4.97643	-5.10272	Replication_Deletions
239	-0.748081	-1.94823	-2.09309	Capsid_Deletions		1104	-4.43038	-4.61808	-4.74436	Replication_Deletions
239	-0.506376	-1.70652	-1.85139	Capsid_Deletions		1104	-4.58019	-4.76789	-4.89418	Replication_Deletions
240	-0.88186	-2.08201	-2.22687	Capsid_Deletions		1104	-4.56853	-4.75623	-4.88251	Replication_Deletions
240	-0.678093	-1.87824	-2.0231	Capsid_Deletions		1105	-4.68989	-4.87759	-5.00388	Replication_Deletions
240	-0.728	-1.92814	-2.07301	Capsid_Deletions		1105	-4.79343	-4.98113	-5.10742	Replication_Deletions
241	-0.916052	-2.1162	-2.26106	Capsid_Deletions		1105	-4.76009	-4.94779	-5.07408	Replication_Deletions
241	-0.703358	-1.9035	-2.04837	Capsid_Deletions		1106	-4.53876	-4.72646	-4.85275	Replication_Deletions
241	-0.715755	-1.9159	-2.06076	Capsid_Deletions		1106	-4.83021	-5.01791	-5.1442	Replication_Deletions
242	-0.732048	-1.93219	-2.07706	Capsid_Deletions		1106	-4.92079	-5.10849	-5.23478	Replication_Deletions
242	-0.835589	-2.03573	-2.1806	Capsid_Deletions		1107	-4.40997	-4.59767	-4.72396	Replication_Deletions
242	-0.652174	1.70303	1.37011	Capsid_Deletions		1107	-4.75036	-4.93806	-5.06435	Replication_Deletions
243	-0.85364	-2.05379	-2.19865	Capsid_Deletions		1107	-4.77928	-4.96698	-5.09326	Replication_Deletions
243	-0.588947	-1.78909	-1.93396	Capsid_Deletions		1108	-4.64201	-4.82971	-4.95599	Replication_Deletions
243	-0.752049	-1.95219	-2.09706	Capsid_Deletions		1108	-4.74053	-4.92823	-5.05452	Replication_Deletions
244	3.17582	3.25334	3.00493	Capsid_Deletions		1108	-4.64744	-4.83514	-4.96143	Replication_Deletions
244	-0.634513	-1.83466	-1.97952	Capsid_Deletions		1109	-4.36786	-4.55556	-4.68184	Replication_Deletions
244	-0.707507	-1.90765	-2.05252	Capsid_Deletions		1109	-4.58597	-4.77367	-4.89996	Replication_Deletions
245	-0.62106	-1.82121	-1.96607	Capsid_Deletions		1109	-4.64744	-4.83514	-4.96143	Replication_Deletions
245	-0.916052	-2.1162	1.5456	Capsid_Deletions		1110	-4.63654	-4.82424	-4.95053	Replication_Deletions
245	-0.531377	-1.73152	-1.87639	Capsid_Deletions		1110	-4.74546	-4.93316	-5.05945	Replication_Deletions
246	-0.723935	-1.92408	-2.06894	Capsid_Deletions		1110	-4.63105	-4.81875	-4.94503	Replication_Deletions
246	-0.965242	-2.16539	-2.31025	Capsid_Deletions		1111	-4.47644	-4.66414	-4.79043	Replication_Deletions
246	-0.695007	-1.89515	-2.04002	Capsid_Deletions		1111	-4.66357	-4.85127	-4.97756	Replication_Deletions
247	-1.05105	-2.2512	-2.39606	Capsid_Deletions		1111	-4.8915	-5.0792	-5.20549	Replication_Deletions
247	-0.707507	-1.90765	-2.05252	Capsid_Deletions		1112	-4.9412	-5.1289	-5.25519	Replication_Deletions
247	-0.756001	-1.95615	-2.10101	Capsid_Deletions		1112	-4.60876	-4.79646	-4.92275	Replication_Deletions
248	-0.8246	-2.02475	-2.16961	Capsid_Deletions		1112	-4.76973	-4.95743	-5.08372	Replication_Deletions
248	-0.828276	-2.02842	-2.17329	Capsid_Deletions		1113	-4.56264	-4.75035	-4.87663	Replication_Deletions
248	-0.922752	-2.1229	-2.26776	Capsid_Deletions		1113	-4.90416	-5.09186	-5.21815	Replication_Deletions
249	-0.817206	-2.01735	-2.16222	Capsid_Deletions		1113	-4.53876	-4.72646	-4.85275	Replication_Deletions
249	-0.438287	-1.63843	-1.7833	Capsid_Deletions		1114	-4.61997	-4.80767	-4.93395	Replication_Deletions
249	-0.67382	-1.87396	-2.01883	Capsid_Deletions		1114	-4.75036	-4.93806	-5.06435	Replication_Deletions
250	-0.939309	-2.13945	-2.28432	Capsid_Deletions		1114	-4.68989	-4.87759	-5.00388	Replication_Deletions
250	-0.67382	-1.87396	-2.01883	Capsid_Deletions		1115	-4.50184	-4.68954	-4.81582	Replication_Deletions
250	-0.634513	-1.83466	-1.97952	Capsid_Deletions		1115	-4.66889	-4.85659	-4.98288	Replication_Deletions
251	-1.0422	-2.24235	-2.38721	Capsid_Deletions		1115	-4.56853	-4.75623	-4.88251	Replication_Deletions
251	-0.767766	-1.96791	-2.11278	Capsid_Deletions		1116	-4.5327	-4.7204	-4.84669	Replication_Deletions
251	-0.76386	-1.96401	-2.10887	Capsid_Deletions		1116	-4.63654	-4.82424	-4.95053	Replication_Deletions
252	-0.85364	-2.05379	-2.19865	Capsid_Deletions		1116	-4.54479	-4.73249	-4.85877	Replication_Deletions
252	-1.01213	-2.21227	-2.35714	Capsid_Deletions		1117	-4.2621	-4.4498	-4.57609	Replication_Deletions
252	-0.602836	-1.80298	-1.94785	Capsid_Deletions		1117	-4.99239	-5.1801	-5.30638	Replication_Deletions
253	-0.76386	-1.96401	-2.10887	Capsid_Deletions		1117	-4.5327	-4.7204	-4.84669	Replication_Deletions
253	-0.817206	-2.01735	-2.16222	Capsid_Deletions		1118	-4.45038	-4.63808	-4.76436	Replication_Deletions
253	-0.715755	-1.9159	-2.06076	Capsid_Deletions		1118	-4.87437	-5.06207	-5.18836	Replication_Deletions
254	-0.73608	-1.93623	-2.08109	Capsid_Deletions		1118	-4.62552	-4.81322	-4.93951	Replication_Deletions
254	-0.496198	-1.69634	-1.84121	Capsid_Deletions		1119	-4.46999	-4.65769	-4.78397	Replication_Deletions
254	-0.584274	-1.78442	-1.92928	Capsid_Deletions		1119	-4.77452	-4.96222	-5.0885	Replication_Deletions
255	-0.634513	-1.83466	-1.97952	Capsid_Deletions		1119	-4.74546	-4.93316	-5.05945	Replication_Deletions
255	-0.85364	-2.05379	-2.19865	Capsid_Deletions		1120	-4.58597	-4.77367	-4.89996	Replication_Deletions
255	-0.82091	-2.02105	-2.16592	Capsid_Deletions		1120	-4.69507	-4.88277	-5.00906	Replication_Deletions
256	-1.04811	-2.24826	-2.39312	Capsid_Deletions		1120	-5.11507	-5.30277	-5.42906	Replication_Deletions
256	-0.438287	-1.63843	-1.7833	Capsid_Deletions		1121	-4.78873	-4.97643	-5.10272	Replication_Deletions
256	-0.49107	-1.69122	-1.83608	Capsid_Deletions		1121	-4.78402	-4.97172	-5.098	Replication_Deletions
257	-0.842848	-2.04299	-2.18786	Capsid_Deletions		1121	-4.98081	-5.16851	-5.2948	Replication_Deletions
257	-0.531377	-1.73152	-1.87639	Capsid_Deletions		1122	-4.75524	-4.94294	-5.06923	Replication_Deletions
257	-0.136962	-1.33711	-1.48197	Capsid_Deletions		1122	-4.86569	-5.0534	-5.17968	Replication_Deletions
258	-0.926085	-2.12623	-2.2711	Capsid_Deletions		1122	-5.08753	-5.27523	-5.40152	Replication_Deletions
258	-0.929408	-2.12955	-2.27442	Capsid_Deletions		1123	-4.8392	-5.0269	-5.15319	Replication_Deletions
258	-0.771657	-1.9718	-2.11667	Capsid_Deletions		1123	-4.81658	-5.00428	-5.13057	Replication_Deletions
259	-0.86785	-2.068	-2.21286	Capsid_Deletions		1124	-4.77452	-4.96222	-5.0885	Replication_Deletions
259	-0.686586	-1.88673	-2.0316	Capsid_Deletions		1124	-5.03375	-5.22145	-5.34774	Replication_Deletions
259	-0.707507	-1.90765	-2.05252	Capsid_Deletions		1124	-5.13856	-5.32626	-5.45255	Replication_Deletions
260	-0.759938	-1.96008	-2.10495	Capsid_Deletions		1125	-4.48922	-4.67692	-4.8032	Replication_Deletions
260	-0.695007	-1.89515	-2.04002	Capsid_Deletions		1125	-5.10826	-5.29596	-5.42224	Replication_Deletions
260	-0.715755	-1.9159	-2.06076	Capsid_Deletions		1125	-4.90834	-5.09605	-5.22233	Replication_Deletions
261	-1.00292	-2.20307	-2.34793	Capsid_Deletions		1126	-4.79343	-4.98113	-5.10742	Replication_Deletions
261	-0.932719	-2.13286	-2.27773	Capsid_Deletions		1126	-4.99623	-5.18393	-5.31021	Replication_Deletions
261	-0.732048	-1.93219	-2.07706	Capsid_Deletions		1126	-4.83021	-5.01791	-5.1442	Replication_Deletions
262	-0.813488	-2.01363	-2.1585	Capsid_Deletions		1127	-4.40997	-4.59767	-4.72396	Replication_Deletions
262	-0.536304	-1.73645	-1.88131	Capsid_Deletions		1127	-4.82569	-5.01339	-5.13968	Replication_Deletions
262	-0.555769	-1.75591	-1.90078	Capsid_Deletions		1127	-4.76009	-4.94779	-5.07408	Replication_Deletions
263	-0.955596	-2.15574	-2.30061	Capsid_Deletions		1128	-4.80275	-4.99045	-5.11674	Replication_Deletions
263	-0.871371	-2.07152	-2.21638	Capsid_Deletions		1128	-4.59172	-4.77942	-4.9057	Replication_Deletions
263	-0.602836	-1.80298	-1.94785	Capsid_Deletions		1128	-4.80738	-4.99508	-5.12137	Replication_Deletions
264	-0.85364	-2.05379	-2.19865	Capsid_Deletions		1129	-4.61997	-4.80767	-4.93395	Replication_Deletions
264	-0.598228	-1.79837	-1.94324	Capsid_Deletions		1129	-4.90834	-5.09605	-5.22233	Replication_Deletions
264	-0.76386	-1.96401	-2.10887	Capsid_Deletions		1129	-4.43038	-4.61808	-4.74436	Replication_Deletions
265	-1.07714	-2.27729	-2.42215	Capsid_Deletions		1130	-5.00004	-5.18774	-5.31403	Replication_Deletions
265	-0.809757	-2.0099	-2.15477	Capsid_Deletions		1130	-4.86133	-5.04903	-5.17532	Replication_Deletions
265	-0.779394	-1.97954	-2.1244	Capsid_Deletions		1130	-4.77452	-4.96222	-5.0885	Replication_Deletions
266	-0.987395	-2.18754	-2.33241	Capsid_Deletions		1131	-4.40997	-4.59767	-4.72396	Replication_Deletions
266	-0.909306	-2.10945	-2.25432	Capsid_Deletions		1131	-4.65822	-4.84592	-4.97221	Replication_Deletions
266	-0.602836	-1.80298	-1.94785	Capsid_Deletions		1131	-4.67944	-4.86714	-4.99343	Replication_Deletions
267	-0.748081	-1.94823	-2.09309	Capsid_Deletions		1132	-4.59743	-4.78513	-4.91142	Replication_Deletions
267	-0.787072	-1.98722	-2.13208	Capsid_Deletions		1132	-4.57437	-4.76208	-4.88836	Replication_Deletions
267	-0.929408	-2.12955	-2.27442	Capsid_Deletions		1132	-4.84811	-5.03581	-5.1621	Replication_Deletions
268	-1.0422	-2.24235	-2.38721	Capsid_Deletions		1133	-4.56853	-4.75623	-4.88251	Replication_Deletions
268	-0.996741	-2.19689	-2.34175	Capsid_Deletions		1133	-4.94523	-5.13294	-5.25922	Replication_Deletions
268	-0.798479	-1.99862	-2.14349	Capsid_Deletions		1133	-4.92901	-5.11671	-5.24299	Replication_Deletions
269	-0.817206	-2.01735	-2.16222	Capsid_Deletions		1134	-4.76009	-4.94779	-5.07408	Replication_Deletions
269	-0.828276	-2.02842	-2.17329	Capsid_Deletions		1134	-5.06992	-5.25762	-5.38391	Replication_Deletions
269	-0.550938	-1.75108	-1.89595	Capsid_Deletions		1134	-5.06279	-5.25049	-5.37678	Replication_Deletions
270	-0.82091	-2.02105	-2.16592	Capsid_Deletions		1135	-4.59172	-4.77942	-4.9057	Replication_Deletions
270	-1.03028	-2.23043	-2.37529	Capsid_Deletions		1135	-4.99239	-5.1801	-5.30638	Replication_Deletions
270	-0.588947	-1.78909	-1.93396	Capsid_Deletions		1135	-4.83021	-5.01791	-5.1442	Replication_Deletions
271	-0.885333	-2.08548	-2.23034	Capsid_Deletions		1136	-4.5327	-4.7204	-4.84669	Replication_Deletions
271	-0.665217	-1.86536	-2.01023	Capsid_Deletions		1136	-4.89996	-5.08766	-5.21395	Replication_Deletions
271	-0.817206	-2.01735	-2.16222	Capsid_Deletions		1136	-4.93715	-5.12485	-5.25114	Replication_Deletions
272	-0.813488	-2.01363	-2.1585	Capsid_Deletions		1137	-4.61438	-4.80208	-4.92837	Replication_Deletions
272	-0.794691	-1.99484	-2.1397	Capsid_Deletions		1137	-4.89574	-5.08344	-5.20973	Replication_Deletions
272	-0.616535	-1.81668	-1.96155	Capsid_Deletions		1137	-4.74053	-4.92823	-5.05452	Replication_Deletions
273	-1.14087	-2.34102	-2.48588	Capsid_Deletions		1138	-4.71045	-4.89815	-5.02444	Replication_Deletions
273	-0.909306	-2.10945	-2.25432	Capsid_Deletions		1138	-5.052	-5.2397	-5.36599	Replication_Deletions
273	-0.656541	-1.85669	-2.00155	Capsid_Deletions		1138	-4.83021	-5.01791	-5.1442	Replication_Deletions
274	-0.846459	-2.0466	-2.19147	Capsid_Deletions		1139	-4.67944	-4.86714	-4.99343	Replication_Deletions
274	-0.842848	-2.04299	-2.18786	Capsid_Deletions		1139	-5.14517	-5.33287	-5.45916	Replication_Deletions
274	-0.794691	-1.99484	-2.1397	Capsid_Deletions		1139	-4.49555	-4.68325	-4.80953	Replication_Deletions
275	-1.02124	-2.22139	-2.36625	Capsid_Deletions		1140	-4.74053	-4.92823	-5.05452	Replication_Deletions
275	-0.885333	-2.08548	-2.23034	Capsid_Deletions		1140	-4.99623	-5.18393	-5.31021	Replication_Deletions
275	-0.846459	-2.0466	-2.19147	Capsid_Deletions		1140	-4.94523	-5.13294	-5.25922	Replication_Deletions
276	-0.779394	-1.97954	-2.1244	Capsid_Deletions		1141	-4.48922	-4.67692	-4.8032	Replication_Deletions
276	-0.703358	-1.9035	-2.04837	Capsid_Deletions		1141	-4.97301	-5.16071	-5.287	Replication_Deletions
276	-0.711639	-1.91178	-2.05665	Capsid_Deletions		1141	-4.56264	-4.75035	-4.87663	Replication_Deletions
277	-1.13279	-2.33293	-2.4778	Capsid_Deletions		1142	-4.83472	-5.02242	-5.14871	Replication_Deletions
277	-0.61199	-1.81214	-1.957	Capsid_Deletions		1142	-4.21311	-4.40081	-4.5271	Replication_Deletions
277	-0.536304	-1.73645	-1.88131	Capsid_Deletions		1142	-4.87004	-5.05774	-5.18403	Replication_Deletions
278	-0.892241	-2.09239	-2.23725	Capsid_Deletions		1143	-4.5143	-4.702	-4.82828	Replication_Deletions
278	-0.660888	-1.86103	-2.0059	Capsid_Deletions		1143	-4.67418	-4.86188	-4.98817	Replication_Deletions
278	-0.952359	-2.1525	-2.29737	Capsid_Deletions		1143	-5.13856	-5.32626	-5.45255	Replication_Deletions
279	-0.942587	-2.14273	-2.2876	Capsid_Deletions		1144	-5.26021	-5.44791	-5.57419	Replication_Deletions
279	-0.711639	-1.91178	-2.05665	Capsid_Deletions		1144	-4.87437	-5.06207	-5.18836	Replication_Deletions
279	-0.158702	-1.35885	-1.50371	Capsid_Deletions		1144	-4.97301	-5.16071	-5.287	Replication_Deletions
280	-0.598228	-1.79837	-1.94324	Capsid_Deletions		1145	-4.94925	-5.13695	-5.26324	Replication_Deletions
280	-0.652174	-1.85232	-1.99718	Capsid_Deletions		1145	-5.09795	-5.28565	-5.41193	Replication_Deletions
280	-0.634513	-1.83466	-1.97952	Capsid_Deletions		1145	-4.88297	-5.07067	-5.19696	Replication_Deletions
281	-0.588947	-1.78909	-1.93396	Capsid_Deletions		1146	-4.83472	-5.02242	-5.14871	Replication_Deletions
281	-0.699191	-1.89934	-2.0442	Capsid_Deletions		1146	-5.22128	-5.40898	-5.53527	Replication_Deletions
281	-0.485915	-1.68606	-1.83093	Capsid_Deletions		1146	-5.09101	-5.27872	-5.405	Replication_Deletions
282	-0.711639	-1.91178	-2.05665	Capsid_Deletions		1147	-4.65822	-4.84592	-4.97221	Replication_Deletions
282	-0.647788	-1.84793	-1.9928	Capsid_Deletions		1147	-4.97301	-5.16071	-5.287	Replication_Deletions
282	-0.711639	-1.91178	-2.05665	Capsid_Deletions		1147	-4.83472	-5.02242	-5.14871	Replication_Deletions
283	-0.570123	-1.77027	-1.91513	Capsid_Deletions		1148	-4.70535	-4.89305	-5.01934	Replication_Deletions
283	-0.634513	-1.83466	-1.97952	Capsid_Deletions		1148	-4.88297	-5.07067	-5.19696	Replication_Deletions
283	-0.454416	-1.65456	-1.79943	Capsid_Deletions		1148	-4.48285	-4.67055	-4.79684	Replication_Deletions
284	-0.831939	-2.03208	-2.17695	Capsid_Deletions		1149	-4.75524	-4.94294	-5.06923	Replication_Deletions
284	-0.945855	-2.146	-2.29087	Capsid_Deletions		1149	-3.76708	-3.95478	-4.08107	Replication_Deletions
284	-0.536304	-1.73645	-1.88131	Capsid_Deletions		1149	-4.21311	-4.40081	-4.5271	Replication_Deletions
285	-0.916052	-2.1162	-2.26106	Capsid_Deletions		1150	-3.88994	-4.07764	-4.20392	Replication_Deletions
285	-0.850056	-2.0502	-2.19507	Capsid_Deletions		1150	-4.28572	-4.47342	-4.59971	Replication_Deletions
285	-0.703358	-1.9035	-2.04837	Capsid_Deletions		1150	-4.50809	-4.69579	-4.82207	Replication_Deletions
286	-1.006	-2.20615	-2.35101	Capsid_Deletions		1151	-4.19623	-4.38393	-4.51022	Replication_Deletions
286	-0.839225	-2.03937	-2.18424	Capsid_Deletions		1151	-4.60876	-4.79646	-4.92275	Replication_Deletions
286	-0.427388	-1.62753	-1.7724	Capsid_Deletions		1151	-4.16159	-4.3493	-4.47558	Replication_Deletions
287	-1.02124	-2.22139	-2.36625	Capsid_Deletions		1152	-4.86133	-5.04903	-5.17532	Replication_Deletions
287	-0.531377	-1.73152	-1.87639	Capsid_Deletions		1152	-4.67418	-4.86188	-4.98817	Replication_Deletions
287	-0.359373	-1.55952	-1.70438	Capsid_Deletions		1152	-5.04109	-5.22879	-5.35508	Replication_Deletions
288	2.42492	2.27942	2.01537	Capsid_Deletions		1153	-4.65822	-4.84592	-4.97221	Replication_Deletions
288	-0.496198	-1.69634	-1.84121	Capsid_Deletions		1153	-5.02264	-5.21034	-5.33663	Replication_Deletions
288	-0.574863	-1.77501	-1.91987	Capsid_Deletions		1153	-4.63654	-4.82424	-4.95053	Replication_Deletions
289	-1.19572	-2.39586	-2.54073	Capsid_Deletions		1154	-4.86569	-5.0534	-5.17968	Replication_Deletions
289	-1.39546	-2.59561	-2.74048	Capsid_Deletions		1154	-4.84811	-5.03581	-5.1621	Replication_Deletions
289	-1.06563	-2.26578	0.808235	Capsid_Deletions		1154	-4.92079	-5.10849	-5.23478	Replication_Deletions
290	-1.17258	-2.37273	-2.51759	Capsid_Deletions		1155	-4.69507	-4.88277	-5.00906	Replication_Deletions
290	-1.43625	-2.63639	-2.78126	Capsid_Deletions		1155	-4.77452	-4.96222	-5.0885	Replication_Deletions
290	-1.06563	-2.26578	-2.41064	Capsid_Deletions		1155	-4.60311	-4.79081	-4.9171	Replication_Deletions
291	-0.99052	-2.19067	-2.33553	Capsid_Deletions		1156	-4.5266	-4.71431	-4.84059	Replication_Deletions
291	-1.24287	-2.44302	-2.58788	Capsid_Deletions		1156	-5.04838	-5.23608	-5.36237	Replication_Deletions
291	-0.85364	-2.05379	-2.19865	Capsid_Deletions		1156	-4.46349	-4.65119	-4.77748	Replication_Deletions
292	-1.14087	-2.34102	-2.48588	Capsid_Deletions		1157	-4.43709	-4.62479	-4.75108	Replication_Deletions
292	-0.977961	-2.17811	-2.32297	Capsid_Deletions		1157	-4.52047	-4.70817	-4.83446	Replication_Deletions
292	-1.01213	-2.21227	-2.35714	Capsid_Deletions		1157	-4.73061	-4.91831	-5.04459	Replication_Deletions
293	-1.19062	-2.39077	-2.53563	Capsid_Deletions		1158	-4.61438	-4.80208	-4.92837	Replication_Deletions
293	-1.1855	-2.38565	-2.53051	Capsid_Deletions		1158	-4.98081	-5.16851	-5.2948	Replication_Deletions
293	-1.05691	-2.25705	-2.40192	Capsid_Deletions		1158	-4.68468	-4.87238	-4.99867	Replication_Deletions
294	-1.20583	-2.40598	-2.55084	Capsid_Deletions		1159	-4.67944	-4.86714	-4.99343	Replication_Deletions
294	-1.17518	-2.37532	-2.52019	Capsid_Deletions		1159	-5.16151	-5.34921	-5.4755	Replication_Deletions
294	-1.04516	-2.24531	-2.39017	Capsid_Deletions		1159	-4.77452	-4.96222	-5.0885	Replication_Deletions
295	-1.22329	-2.42343	-2.5683	Capsid_Deletions		1160	-4.85254	-5.04024	-5.16652	Replication_Deletions
295	-1.15685	-2.357	-2.50186	Capsid_Deletions		1160	-4.95723	-5.14494	-5.27122	Replication_Deletions
295	-1.16475	-2.36489	-2.50976	Capsid_Deletions		1160	-4.65285	-4.84055	-4.96683	Replication_Deletions
296	-1.09697	-2.29712	-2.44198	Capsid_Deletions		1161	-5.052	-5.2397	-5.36599	Replication_Deletions
296	-1.37231	-2.57245	-2.71732	Capsid_Deletions		1161	-4.87004	-5.05774	-5.18403	Replication_Deletions
296	-1.06852	-2.26867	-2.41353	Capsid_Deletions		1161	-4.55077	-4.73848	-4.86476	Replication_Deletions
297	-1.006	-2.20615	-2.35101	Capsid_Deletions		1162	-4.3088	-4.4965	-4.62279	Replication_Deletions
297	-1.23068	-2.43082	-2.57569	Capsid_Deletions		1162	-5.01141	-5.19911	-5.32539	Replication_Deletions
297	-1.10535	-2.3055	-2.45036	Capsid_Deletions		1162	-4.75524	-4.94294	-5.06923	Replication_Deletions
298	-1.13008	-2.33022	-2.47509	Capsid_Deletions		1163	-4.27003	-4.45773	-4.58402	Replication_Deletions
298	-1.08569	-2.28583	-2.4307	Capsid_Deletions		1163	-4.38913	-4.57683	-4.70312	Replication_Deletions
298	-1.06563	-2.26578	-2.41064	Capsid_Deletions		1163	-4.36066	-4.54836	-4.67465	Replication_Deletions
299	-1.23068	-2.43082	-2.57569	Capsid_Deletions		1164	-4.17037	-4.35807	-4.48435	Replication_Deletions
299	-0.8246	-2.02475	-2.16961	Capsid_Deletions		1164	-4.33876	-4.52646	-4.65275	Replication_Deletions
299	-0.87488	-2.07502	-2.21989	Capsid_Deletions		1164	-4.33136	-4.51906	-4.64534	Replication_Deletions
300	-1.09416	-2.29431	-2.43917	Capsid_Deletions		1165	-4.48285	-4.67055	-4.79684	Replication_Deletions
300	-1.25252	-2.45267	-2.59753	Capsid_Deletions		1165	-4.63105	-4.81875	-4.94503	Replication_Deletions
300	-1.15685	-2.357	-2.50186	Capsid_Deletions		1165	-4.53876	-4.72646	-4.85275	Replication_Deletions
301	-0.999837	-2.19998	-2.34485	Capsid_Deletions		1166	-4.64201	-4.82971	-4.95599	Replication_Deletions
301	-0.996741	-2.19689	-2.34175	Capsid_Deletions		1166	-4.88297	-5.07067	-5.19696	Replication_Deletions
301	-0.842848	-2.04299	-2.18786	Capsid_Deletions		1166	-4.67418	-4.86188	-4.98817	Replication_Deletions
302	-1.02728	-2.22742	-2.37229	Capsid_Deletions		1167	-4.90834	-5.09605	-5.22233	Replication_Deletions
302	-1.17258	-2.37273	-2.51759	Capsid_Deletions		1167	-4.81658	-5.00428	-5.13057	Replication_Deletions
302	-1.02728	-2.22742	-2.37229	Capsid_Deletions		1167	-4.81199	-4.99969	-5.12598	Replication_Deletions
303	-0.926085	-2.12623	-2.2711	Capsid_Deletions		1168	-4.46999	-4.65769	-4.78397	Replication_Deletions
303	-1.2597	-2.45985	-2.60471	Capsid_Deletions		1168	-4.98081	-5.16851	-5.2948	Replication_Deletions
303	-0.831939	-2.03208	-2.17695	Capsid_Deletions		1168	-4.72561	-4.91331	-5.03959	Replication_Deletions
304	-1.23313	-2.43327	-2.57814	Capsid_Deletions		1169	-4.46349	-4.65119	-4.77748	Replication_Deletions
304	-0.638958	-1.8391	-1.98397	Capsid_Deletions		1169	-5.09795	-5.28565	-5.41193	Replication_Deletions
305	-0.905917	-2.10606	-2.25093	Capsid_Deletions		1169	-4.87868	-5.06638	-5.19267	Replication_Deletions
305	-1.29022	0.645129	-2.63523	Capsid_Deletions		1170	-4.34612	-4.53382	-4.6601	Replication_Deletions
305	-0.643383	-1.84353	-1.98839	Capsid_Deletions		1170	-5.09449	-5.28219	-5.40847	Replication_Deletions
306	-0.902515	-2.10266	-2.24753	Capsid_Deletions		1170	-4.50184	-4.68954	-4.81582	Replication_Deletions
306	-1.14087	-2.34102	-2.48588	Capsid_Deletions		1171	-4.58597	-4.77367	-4.89996	Replication_Deletions
306	-0.98426	-2.18441	-2.32927	Capsid_Deletions		1171	-5.14187	-5.32957	-5.45586	Replication_Deletions
307	-1.02124	-2.22139	-2.36625	Capsid_Deletions		1171	-4.67944	-4.86714	-4.99343	Replication_Deletions
307	-0.977961	-2.17811	-2.32297	Capsid_Deletions		1172	-4.61997	-4.80767	-4.93395	Replication_Deletions
307	-1.03924	-2.23938	-2.38425	Capsid_Deletions		1172	-4.66889	-4.85659	-4.98288	Replication_Deletions
308	-0.955596	-2.15574	-2.30061	Capsid_Deletions		1172	-3.80555	-3.99325	-4.11954	Replication_Deletions
308	-0.99052	-2.19067	-2.33553	Capsid_Deletions		1173	-4.49555	-4.68325	-4.80953	Replication_Deletions
308	-1.13549	-2.33564	-2.4805	Capsid_Deletions		1173	-4.59172	-4.77942	-4.9057	Replication_Deletions
309	3.77791	3.78477	3.71552	Capsid_Deletions		1173	-4.80275	-4.99045	-5.11674	Replication_Deletions
309	-1.28558	-2.48573	-2.6306	Capsid_Deletions		1174	-2.99932	-3.18703	-3.31331	Replication_Deletions
309	-1.18807	-2.38821	-2.53308	Capsid_Deletions		1174	-4.30116	-4.48887	-4.61515	Replication_Deletions
310	-0.813488	-2.01363	-2.1585	Capsid_Deletions		1174	-4.54479	-4.73249	-4.85877	Replication_Deletions
310	-1.08852	-2.28867	-2.43353	Capsid_Deletions		1175	-4.78402	-4.97172	-5.098	Replication_Deletions
310	-0.981115	-2.18126	-2.32613	Capsid_Deletions		1175	-4.8392	-5.0269	-5.15319	Replication_Deletions
311	-1.15421	-2.35435	-2.49922	Capsid_Deletions		1175	-4.49555	-4.68325	-4.80953	Replication_Deletions
311	-0.909306	-2.10945	-2.25432	Capsid_Deletions		1176	-4.63654	-4.82424	-4.95053	Replication_Deletions
311	-0.798479	-1.99862	-2.14349	Capsid_Deletions		1176	-4.63105	-4.81875	-4.94503	Replication_Deletions
312	-0.835589	-2.03573	-2.1806	Capsid_Deletions		1176	-4.46349	-4.65119	-4.77748	Replication_Deletions
312	-1.14356	-2.3437	-2.48857	Capsid_Deletions		1177	-4.38913	-4.57683	-4.70312	Replication_Deletions
312	-0.744096	-1.94424	-2.08911	Capsid_Deletions		1177	-4.47644	-4.66414	-4.79043	Replication_Deletions
313	-0.936019	-2.13616	-2.28103	Capsid_Deletions		1177	-3.99933	-4.18704	-4.31332	Replication_Deletions
313	-1.05982	-2.25997	-2.40484	Capsid_Deletions		1178	-4.02995	-4.21765	-4.34394	Replication_Deletions
313	-0.981115	-2.18126	-2.32613	Capsid_Deletions		1178	-3.97839	-4.16609	-4.29238	Replication_Deletions
314	-1.02124	-2.22139	-2.36625	Capsid_Deletions		1178	-4.17037	-4.35807	-4.48435	Replication_Deletions
314	-0.962037	-2.16218	-2.30705	Capsid_Deletions		1179	-4.2541	-4.4418	-4.56808	Replication_Deletions
314	-0.857211	-2.05736	-2.20222	Capsid_Deletions		1179	-4.36066	-4.54836	-4.67465	Replication_Deletions
315	-0.922752	-2.1229	-2.26776	Capsid_Deletions		1179	-4.16159	-4.3493	-4.47558	Replication_Deletions
315	-1.23313	-2.43327	-2.57814	Capsid_Deletions		1180	-4.46999	-4.65769	-4.78397	Replication_Deletions
315	-0.78324	-1.98339	-2.12825	Capsid_Deletions		1180	-4.71045	-4.89815	-5.02444	Replication_Deletions
316	-1.09135	-2.29149	-2.43636	Capsid_Deletions		1180	-4.84811	-5.03581	-5.1621	Replication_Deletions
316	-1.14087	-2.34102	-2.48588	Capsid_Deletions		1181	-4.5327	-4.7204	-4.84669	Replication_Deletions
316	-1.04811	-2.24826	-2.39312	Capsid_Deletions		1181	-4.92491	-5.11261	-5.2389	Replication_Deletions
317	-0.968437	-2.16858	-2.31345	Capsid_Deletions		1181	-4.99239	-5.1801	-5.30638	Replication_Deletions
317	-0.977961	-2.17811	-2.32297	Capsid_Deletions		1182	-4.33136	-4.51906	-4.64534	Replication_Deletions
317	-0.86785	-2.068	-2.21286	Capsid_Deletions		1182	-4.97692	-5.16462	-5.29091	Replication_Deletions
318	-0.892241	-2.09239	-2.23725	Capsid_Deletions		1182	-4.28572	-4.47342	-4.59971	Replication_Deletions
318	-1.19317	-2.39332	-2.53818	Capsid_Deletions		1183	-4.55673	-4.74443	-4.87072	Replication_Deletions
318	-1.11642	-2.31656	-2.46143	Capsid_Deletions		1183	-4.5266	-4.71431	-4.84059	Replication_Deletions
319	-0.888793	-2.08894	-2.2338	Capsid_Deletions		1183	-4.36786	-4.55556	-4.68184	Replication_Deletions
319	-1.40993	-2.61007	-2.75494	Capsid_Deletions		1184	-3.42799	-3.61569	-3.74198	Replication_Deletions
319	-0.899102	-2.09925	-2.24411	Capsid_Deletions		1184	-4.70535	-4.89305	-5.01934	Replication_Deletions
320	-1.28791	-2.48805	-2.63292	Capsid_Deletions		1184	-4.97692	-5.16462	-5.29091	Replication_Deletions
320	-1.03924	-2.23938	-2.38425	Capsid_Deletions		1185	-4.42362	-4.61132	-4.73761	Replication_Deletions
320	-1.17518	-2.37532	-2.52019	Capsid_Deletions		1185	-4.00964	-4.19734	-4.32363	Replication_Deletions
321	-0.936019	-2.13616	-2.28103	Capsid_Deletions		1185	-4.95325	-5.14095	-5.26724	Replication_Deletions
321	-1.27625	-2.4764	-2.62126	Capsid_Deletions		1186	-4.41682	-4.60452	-4.7308	Replication_Deletions
321	-0.962037	-2.16218	-2.30705	Capsid_Deletions		1186	-4.64744	-4.83514	-4.96143	Replication_Deletions
322	-1.0714	-2.27155	-2.41641	Capsid_Deletions		1186	-4.43038	-4.61808	-4.74436	Replication_Deletions
322	-1.04811	-2.24826	-2.39312	Capsid_Deletions		1187	-4.5266	-4.71431	-4.84059	Replication_Deletions
322	-0.919408	-2.11955	-2.26442	Capsid_Deletions		1187	-4.54479	-4.73249	-4.85877	Replication_Deletions
323	-1.05691	-2.25705	-2.40192	Capsid_Deletions		1187	-4.70535	-4.89305	-5.01934	Replication_Deletions
323	-1.00907	-2.20921	-2.35408	Capsid_Deletions		1188	-4.27003	-4.45773	-4.58402	Replication_Deletions
323	-0.740096	-1.94024	-2.08511	Capsid_Deletions		1188	-4.72561	-4.91331	-5.03959	Replication_Deletions
324	-1.25492	-2.45507	-2.59993	Capsid_Deletions		1188	-4.76973	-4.95743	-5.08372	Replication_Deletions
324	-1.00907	-2.20921	-2.35408	Capsid_Deletions		1189	-4.16159	-4.3493	-4.47558	Replication_Deletions
324	-0.949113	-2.14926	-2.29412	Capsid_Deletions		1189	-4.79343	-4.98113	-5.10742	Replication_Deletions
325	-0.703358	-1.9035	-2.04837	Capsid_Deletions		1189	-4.53876	-4.72646	-4.85275	Replication_Deletions
325	-0.899102	-2.09925	-2.24411	Capsid_Deletions		1190	-4.34612	-4.53382	-4.6601	Replication_Deletions
325	-0.831939	-2.03208	-2.17695	Capsid_Deletions		1190	-4.5266	-4.71431	-4.84059	Replication_Deletions
326	-1.06852	-2.26867	-2.41353	Capsid_Deletions		1190	-4.66889	-4.85659	-4.98288	Replication_Deletions
326	-0.932719	-2.13286	-2.27773	Capsid_Deletions		1191	-4.67944	-4.86714	-4.99343	Replication_Deletions
326	-0.955596	-2.15574	-2.30061	Capsid_Deletions		1191	-4.74546	-4.93316	-5.05945	Replication_Deletions
327	-0.888793	-2.08894	-2.2338	Capsid_Deletions		1191	-4.28572	-4.47342	-4.59971	Replication_Deletions
327	-1.26683	-2.46697	-2.61184	Capsid_Deletions		1192	-3.88994	-4.07764	-4.20392	Replication_Deletions
327	-1.30628	-2.50642	-2.65129	Capsid_Deletions		1192	-4.31637	-4.50407	-4.63036	Replication_Deletions
328	-1.27155	-2.47169	-2.61656	Capsid_Deletions		1192	-4.46999	-4.65769	-4.78397	Replication_Deletions
328	-1.26919	-2.46934	-2.6142	Capsid_Deletions		1193	-4.46349	-4.65119	-4.77748	Replication_Deletions
328	-1.10813	-2.30827	-2.45314	Capsid_Deletions		1193	-4.47644	-4.66414	-4.79043	Replication_Deletions
329	-1.15156	-2.3517	-2.49657	Capsid_Deletions		1193	-4.68989	-4.87759	-5.00388	Replication_Deletions
329	-1.14623	-2.34637	-2.49124	Capsid_Deletions		1194	-4.39613	-4.58383	-4.71011	Replication_Deletions
329	-0.878376	-2.07852	-2.22339	Capsid_Deletions		1194	-4.24603	-4.43373	-4.56002	Replication_Deletions
330	-1.20835	-2.40849	-2.55336	Capsid_Deletions		1194	-4.67944	-4.86714	-4.99343	Replication_Deletions
330	-1.12736	-2.32751	-2.47237	Capsid_Deletions		1195	-4.13481	-4.32251	-4.44879	Replication_Deletions
330	-0.916052	-2.1162	-2.26106	Capsid_Deletions		1195	-4.04985	-4.23755	-4.36384	Replication_Deletions
331	2.84108	2.56991	2.53627	Capsid_Deletions		1195	-3.94613	-4.13383	-4.26012	Replication_Deletions
331	-0.909306	-2.10945	-2.25432	Capsid_Deletions		1196	-4.11654	-4.30424	-4.43053	Replication_Deletions
331	-0.885333	-2.08548	-2.23034	Capsid_Deletions		1196	-4.29347	-4.48117	-4.60746	Replication_Deletions
332	-1.1489	-2.34904	-2.49391	Capsid_Deletions		1196	-4.13481	-4.32251	-4.44879	Replication_Deletions
332	-1.2739	-2.47405	-2.61891	Capsid_Deletions		1197	-4.07898	-4.26668	-4.39297	Replication_Deletions
332	-1.16212	-2.36227	-2.50713	Capsid_Deletions		1197	-4.59743	-4.78513	-4.91142	Replication_Deletions
333	-1.21335	-2.4135	-2.55836	Capsid_Deletions		1197	-4.04985	-4.23755	-4.36384	Replication_Deletions
333	-1.33321	-2.53336	-2.67822	Capsid_Deletions		1198	-4.11654	-4.30424	-4.43053	Replication_Deletions
333	-1.10535	-2.3055	-2.45036	Capsid_Deletions		1198	-3.80555	-3.99325	-4.11954	Replication_Deletions
334	-1.1109	-2.31104	-2.45591	Capsid_Deletions		1198	-3.94613	-4.13383	-4.26012	Replication_Deletions
334	-1.20583	-2.40598	-2.55084	Capsid_Deletions		1199	-4.43709	-4.62479	-4.75108	Replication_Deletions
334	-0.965242	-2.16539	-2.31025	Capsid_Deletions		1199	-4.35342	-4.54112	-4.6674	Replication_Deletions
335	-1.03626	-2.2364	-2.38127	Capsid_Deletions		1199	-4.33876	-4.52646	-4.65275	Replication_Deletions
335	-1.22329	-2.42343	-2.5683	Capsid_Deletions		1200	-4.0885	-4.2762	-4.40249	Replication_Deletions
335	-0.802252	-2.0024	-2.14726	Capsid_Deletions		1200	-4.55077	-4.73848	-4.86476	Replication_Deletions
336	-0.971622	-2.17177	-2.31663	Capsid_Deletions		1200	-4.62552	-4.81322	-4.93951	Replication_Deletions
336	-0.99052	-2.19067	-2.33553	Capsid_Deletions		1201	-4.32389	-4.51159	-4.63788	Replication_Deletions
336	-0.916052	-2.1162	-2.26106	Capsid_Deletions		1201	-4.41682	-4.60452	-4.7308	Replication_Deletions
337	0.693386	-0.506759	-0.651624	Capsid_Deletions		1201	-4.56853	-4.75623	-4.88251	Replication_Deletions
337	0.676719	-0.523426	-0.668291	Capsid_Deletions		1202	-4.60311	-4.79081	-4.9171	Replication_Deletions
338	0.416264	-0.783882	-0.928747	Capsid_Deletions		1202	-4.56853	-4.75623	-4.88251	Replication_Deletions
338	0.130175	-1.06997	-1.21483	Capsid_Deletions		1202	-4.57437	-4.76208	-4.88836	Replication_Deletions
339	0.179205	-1.02094	-1.16581	Capsid_Deletions		1203	-4.9412	-5.1289	-5.25519	Replication_Deletions
339	0.818549	-0.381596	-0.526461	Capsid_Deletions		1203	-4.66889	-4.85659	-4.98288	Replication_Deletions
339	-0.421893	-1.62204	-1.7669	Capsid_Deletions		1203	-4.99623	-5.18393	-5.31021	Replication_Deletions
340	-1.09697	-2.29712	-2.44198	Capsid_Deletions		1204	-4.45038	-4.63808	-4.76436	Replication_Deletions
340	0.403605	-0.79654	-0.941405	Capsid_Deletions		1204	-4.61997	-4.80767	-4.93395	Replication_Deletions
341	0.330846	-0.869299	-1.01416	Capsid_Deletions		1204	-4.38209	-4.56979	-4.69608	Replication_Deletions
341	0.676719	-0.523426	-0.668291	Capsid_Deletions		1205	-4.46999	-4.65769	-4.78397	Replication_Deletions
341	0.130175	-1.06997	-1.21483	Capsid_Deletions		1205	-4.7981	-4.9858	-5.11209	Replication_Deletions
342	0.52375	-0.676396	-0.821261	Capsid_Deletions		1205	-4.61997	-4.80767	-4.93395	Replication_Deletions
342	-0.449069	-1.64921	-1.79408	Capsid_Deletions		1206	-4.74546	-4.93316	-5.05945	Replication_Deletions
342	0.19951	-1.00064	-1.1455	Capsid_Deletions		1206	-4.83021	-5.01791	-5.1442	Replication_Deletions
343	-0.421893	-1.62204	-1.7669	Capsid_Deletions		1206	-4.84367	-5.03137	-5.15765	Replication_Deletions
343	0.209819	-0.990326	-1.13519	Capsid_Deletions		1207	-4.18768	-4.37538	-4.50167	Replication_Deletions
344	0.330846	-0.869299	-1.01416	Capsid_Deletions		1207	-4.65822	-4.84592	-4.97221	Replication_Deletions
344	0.781162	-0.418984	-0.563849	Capsid_Deletions		1207	-4.76492	-4.95262	-5.07891	Replication_Deletions
344	-0.0843185	-1.28446	-1.42933	Capsid_Deletions		1208	-4.71045	-4.89815	-5.02444	Replication_Deletions
345	0.552529	-0.647617	-0.792482	Capsid_Deletions		1208	-4.83472	-5.02242	-5.14871	Replication_Deletions
345	0.220236	-0.979909	-1.12477	Capsid_Deletions		1208	-4.61438	-4.80208	-4.92837	Replication_Deletions
345	0.710336	-0.48981	-0.634675	Capsid_Deletions		1209	-4.22971	-4.41741	-4.54369	Replication_Deletions
346	0.366564	-0.833581	-0.978446	Capsid_Deletions		1209	-5.09449	-5.28219	-5.40847	Replication_Deletions
346	0.495776	-0.704369	-0.849234	Capsid_Deletions		1209	-4.60311	-4.79081	-4.9171	Replication_Deletions
347	0.263023	-0.937122	-1.08199	Capsid_Deletions		1210	-4.36066	-4.54836	-4.67465	Replication_Deletions
347	0.509665	-0.69048	-0.835345	Capsid_Deletions		1210	-4.8392	-5.0269	-5.15319	Replication_Deletions
348	-0.0920108	-1.29216	-1.43702	Capsid_Deletions		1210	-5.43983	-5.62753	-5.75382	Replication_Deletions
348	0.509665	-0.69048	-0.835345	Capsid_Deletions		1211	-4.33136	-4.51906	-4.64534	Replication_Deletions
349	0.319218	-0.880927	-1.02579	Capsid_Deletions		1211	-4.82569	-5.01339	-5.13968	Replication_Deletions
349	0.644196	-0.555949	-0.700814	Capsid_Deletions		1211	-5.09795	-5.28565	-5.41193	Replication_Deletions
350	0.1495	-1.05065	-1.19551	Capsid_Deletions		1212	-4.43038	-4.61808	-4.74436	Replication_Deletions
350	0.468563	-0.731582	-0.876447	Capsid_Deletions		1212	-4.46349	-4.65119	-4.77748	Replication_Deletions
350	-0.570123	-1.77027	-1.91513	Capsid_Deletions		1212	-4.28572	-4.47342	-4.59971	Replication_Deletions
351	0.58216	-0.617985	-0.76285	Capsid_Deletions		1213	-4.36066	-4.54836	-4.67465	Replication_Deletions
352	NA	NA	NA	Capsid_Deletions		1213	-4.53876	-4.72646	-4.85275	Replication_Deletions
353	0.139791	-1.06035	-1.20522	Capsid_Deletions		1213	-4.3088	-4.4965	-4.62279	Replication_Deletions
354	-0.465027	-1.66517	-1.81004	Capsid_Deletions		1214	-4.46349	-4.65119	-4.77748	Replication_Deletions
354	-0.00395395	-1.2041	-1.34896	Capsid_Deletions		1214	-4.76009	-4.94779	-5.07408	Replication_Deletions
355	0.509665	-0.69048	-0.835345	Capsid_Deletions		1214	-4.70535	-4.89305	-5.01934	Replication_Deletions
355	0.354516	-0.84563	-0.990495	Capsid_Deletions		1215	-4.56264	-4.75035	-4.87663	Replication_Deletions
356	-0.335633	-1.53578	-1.68064	Capsid_Deletions		1215	-4.39613	-4.58383	-4.71011	Replication_Deletions
356	0.230763	-0.969383	-1.11425	Capsid_Deletions		1215	-4.66889	-4.85659	-4.98288	Replication_Deletions
357	0.58216	-0.617985	-0.76285	Capsid_Deletions		1216	-4.30116	-4.48887	-4.61515	Replication_Deletions
358	0.799681	-0.400465	-0.54533	Capsid_Deletions		1216	-4.5143	-4.702	-4.82828	Replication_Deletions
359	0.799681	-0.400465	-0.54533	Capsid_Deletions		1216	-4.76009	-4.94779	-5.07408	Replication_Deletions
360	NA	NA	NA	Capsid_Deletions		1217	-4.13481	-4.32251	-4.44879	Replication_Deletions
361	0.274013	-0.926133	-1.071	Capsid_Deletions		1217	-4.55673	-4.74443	-4.87072	Replication_Deletions
362	NA	NA	NA	Capsid_Deletions		1217	-4.66357	-4.85127	-4.97756	Replication_Deletions
363	0.378759	-0.821386	-0.966251	Capsid_Deletions		1218	-4.33136	-4.51906	-4.64534	Replication_Deletions
364	0.285124	-0.915022	-1.05989	Capsid_Deletions		1218	-4.60876	-4.79646	-4.92275	Replication_Deletions
364	0.307724	-0.892422	-1.03729	Capsid_Deletions		1218	-4.63105	-4.81875	-4.94503	Replication_Deletions
365	NA	NA	NA	Capsid_Deletions		1219	-4.72058	-4.90828	-5.03457	Replication_Deletions
366	NA	NA	NA	Capsid_Deletions		1219	-4.62552	-4.81322	-4.93951	Replication_Deletions
367	0.538036	-0.66211	-0.806975	Capsid_Deletions		1219	-4.71045	-4.89815	-5.02444	Replication_Deletions
367	0.762979	-0.437166	-0.582031	Capsid_Deletions		1220	-4.33876	-4.52646	-4.65275	Replication_Deletions
368	4.12776	4.27236	4.33476	Capsid_Deletions		1220	-4.73558	-4.92328	-5.04957	Replication_Deletions
368	0.799681	-0.400465	-0.54533	Capsid_Deletions		1220	-4.70022	-4.88792	-5.01421	Replication_Deletions
369	0.799681	-0.400465	-0.54533	Capsid_Deletions		1221	-4.38913	-4.57683	-4.70312	Replication_Deletions
369	-0.193917	-1.39406	-1.53893	Capsid_Deletions		1221	-4.22971	-4.41741	-4.54369	Replication_Deletions
370	NA	NA	NA	Capsid_Deletions		1221	-4.35342	-4.54112	-4.6674	Replication_Deletions
371	0.552529	-0.647617	-0.792482	Capsid_Deletions		1222	-3.94613	-4.13383	-4.26012	Replication_Deletions
372	0.416264	-0.783882	-0.928747	Capsid_Deletions		1222	-4.36786	-4.55556	-4.68184	Replication_Deletions
373	0.19951	-1.00064	-1.1455	Capsid_Deletions		1222	-4.55673	-4.74443	-4.87072	Replication_Deletions
373	0.58216	-0.617985	-0.76285	Capsid_Deletions		1223	-4.47644	-4.66414	-4.79043	Replication_Deletions
374	0.597312	-0.602833	-0.747698	Capsid_Deletions		1223	-4.74053	-4.92823	-5.05452	Replication_Deletions
375	0.745122	-0.455024	-0.599889	Capsid_Deletions		1223	-4.69507	-4.88277	-5.00906	Replication_Deletions
376	NA	NA	NA	Capsid_Deletions		1224	-4.55673	-4.74443	-4.87072	Replication_Deletions
377	NA	NA	NA	Capsid_Deletions		1224	-4.00964	-4.19734	-4.32363	Replication_Deletions
378	NA	NA	NA	Capsid_Deletions		1224	-4.2541	-4.4418	-4.56808	Replication_Deletions
379	NA	NA	NA	Capsid_Deletions		1225	-4.06936	-4.25706	-4.38335	Replication_Deletions
380	0.857389	-0.342756	-0.487621	Capsid_Deletions		1225	-4.27791	-4.46561	-4.5919	Replication_Deletions
381	NA	NA	NA	Capsid_Deletions		1225	-4.27003	-4.45773	-4.58402	Replication_Deletions
382	NA	NA	NA	Capsid_Deletions		1226	-4.33876	-4.52646	-4.65275	Replication_Deletions
383	NA	NA	NA	Capsid_Deletions		1226	-4.41682	-4.60452	-4.7308	Replication_Deletions
384	NA	NA	NA	Capsid_Deletions		1226	-4.42362	-4.61132	-4.73761	Replication_Deletions
385	-1.21833	-2.41848	-2.56334	Capsid_Deletions		1227	-4.29347	-4.48117	-4.60746	Replication_Deletions
385	-0.926085	-2.12623	-2.2711	Capsid_Deletions		1227	-4.7981	-4.9858	-5.11209	Replication_Deletions
385	-0.711639	-1.91178	-2.05665	Capsid_Deletions		1227	-4.58597	-4.77367	-4.89996	Replication_Deletions
386	-0.647788	-1.84793	-1.9928	Capsid_Deletions		1228	-3.99933	-4.18704	-4.31332	Replication_Deletions
386	-1.13819	-2.33833	-2.4832	Capsid_Deletions		1228	-4.59172	-4.77942	-4.9057	Replication_Deletions
386	-0.531377	-1.73152	-1.87639	Capsid_Deletions		1228	-4.54479	-4.73249	-4.85877	Replication_Deletions
387	-0.850056	-2.0502	-2.19507	Capsid_Deletions		1229	-4.2379	-4.4256	-4.55189	Replication_Deletions
387	-1.20835	-2.40849	-2.55336	Capsid_Deletions		1229	-4.36066	-4.54836	-4.67465	Replication_Deletions
387	-1.19572	-2.39586	-2.54073	Capsid_Deletions		1229	-4.59172	-4.77942	-4.9057	Replication_Deletions
388	-1.27155	-2.47169	-2.61656	Capsid_Deletions		1230	-4.71045	-4.89815	-5.02444	Replication_Deletions
388	-0.955596	-2.15574	-2.30061	Capsid_Deletions		1230	-4.2379	-4.4256	-4.55189	Replication_Deletions
388	-0.740096	-1.94024	-2.08511	Capsid_Deletions		1230	-4.50184	-4.68954	-4.81582	Replication_Deletions
389	-0.405226	-1.60537	-1.75024	Capsid_Deletions		1231	-4.32389	-4.51159	-4.63788	Replication_Deletions
389	-1.16475	-2.36489	-2.50976	Capsid_Deletions		1231	-4.22971	-4.41741	-4.54369	Replication_Deletions
389	-0.186973	-1.38712	-1.53198	Capsid_Deletions		1231	-4.13481	-4.32251	-4.44879	Replication_Deletions
390	-0.682348	-1.88249	-2.02736	Capsid_Deletions		1232	-4.01985	-4.20755	-4.33384	Replication_Deletions
390	-1.04516	-2.24531	-2.39017	Capsid_Deletions		1232	-4.06936	-4.25706	-4.38335	Replication_Deletions
390	-0.555769	-1.75591	-1.90078	Capsid_Deletions		1232	-4.27003	-4.45773	-4.58402	Replication_Deletions
391	-1.48117	-2.68132	-2.82618	Capsid_Deletions		1233	-4.17906	-4.36676	-4.49305	Replication_Deletions
391	-0.690805	-1.89095	-2.03582	Capsid_Deletions		1233	-4.2541	-4.4418	-4.56808	Replication_Deletions
391	-1.09977	-2.29992	-2.44478	Capsid_Deletions		1233	-4.11654	-4.30424	-4.43053	Replication_Deletions
392	-1.01517	-2.21532	-2.36018	Capsid_Deletions		1234	-3.90143	-4.08913	-4.21542	Replication_Deletions
392	-0.647788	-1.84793	-1.9928	Capsid_Deletions		1234	-3.98892	-4.17662	-4.30291	Replication_Deletions
393	-0.888793	-2.08894	-2.2338	Capsid_Deletions		1234	-3.76708	-3.95478	-4.08107	Replication_Deletions
393	-0.835589	-2.03573	-2.1806	Capsid_Deletions		1235	-3.97839	-4.16609	-4.29238	Replication_Deletions
393	-0.85364	-2.05379	-2.19865	Capsid_Deletions		1235	-4.05965	-4.24736	-4.37364	Replication_Deletions
394	-0.67382	-1.87396	-2.01883	Capsid_Deletions		1235	-4.13481	-4.32251	-4.44879	Replication_Deletions
394	-0.775533	-1.97568	-2.12054	Capsid_Deletions		1236	-4.3088	-4.4965	-4.62279	Replication_Deletions
394	-0.359373	-1.55952	-1.70438	Capsid_Deletions		1236	-3.2475	-3.4352	-3.56149	Replication_Deletions
395	-0.864316	-2.06446	-2.20933	Capsid_Deletions		1236	-4.11654	-4.30424	-4.43053	Replication_Deletions
395	-0.454416	-1.65456	-1.79943	Capsid_Deletions		1237	-3.53243	-3.72014	-3.84642	Replication_Deletions
395	-0.779394	-1.97954	-2.1244	Capsid_Deletions		1237	-4.29347	-4.48117	-4.60746	Replication_Deletions
396	-1.07714	-2.27729	-2.42215	Capsid_Deletions		1237	-4.2621	-4.4498	-4.57609	Replication_Deletions
396	-0.916052	-2.1162	-2.26106	Capsid_Deletions		1238	-4.0885	-4.2762	-4.40249	Replication_Deletions
396	-0.17998	-1.38012	-1.52499	Capsid_Deletions		1238	-4.39613	-4.58383	-4.71011	Replication_Deletions
397	-1.06852	-2.26867	-2.41353	Capsid_Deletions		1238	-5.08052	-5.26823	-5.39451	Replication_Deletions
397	-0.699191	-1.89934	-2.0442	Capsid_Deletions		1239	-4.43709	-4.62479	-4.75108	Replication_Deletions
397	0.189306	-1.01084	-1.1557	Capsid_Deletions		1239	-4.5143	-4.702	-4.82828	Replication_Deletions
398	-0.555769	-1.75591	-1.90078	Capsid_Deletions		1239	-5.07347	-5.26117	-5.38746	Replication_Deletions
398	-0.67382	-1.87396	-2.01883	Capsid_Deletions		1240	-4.43038	-4.61808	-4.74436	Replication_Deletions
398	-0.719853	-1.92	-2.06486	Capsid_Deletions		1240	-4.70535	-4.89305	-5.01934	Replication_Deletions
399	-1.26446	-2.4646	-2.60947	Capsid_Deletions		1240	-4.52047	-4.70817	-4.83446	Replication_Deletions
399	-0.703358	-1.9035	-2.04837	Capsid_Deletions		1241	-4.19623	-4.38393	-4.51022	Replication_Deletions
399	-0.682348	-1.88249	-2.02736	Capsid_Deletions		1241	-4.44375	-4.63146	-4.75774	Replication_Deletions
400	-0.365221	-1.56537	-1.71023	Capsid_Deletions		1241	-4.68468	-4.87238	-4.99867	Replication_Deletions
400	-1.01213	-2.21227	-2.35714	Capsid_Deletions		1242	-4.22971	-4.41741	-4.54369	Replication_Deletions
400	-0.506376	-1.70652	-1.85139	Capsid_Deletions		1242	-4.40997	-4.59767	-4.72396	Replication_Deletions
401	-0.550938	-1.75108	-1.89595	Capsid_Deletions		1242	-4.74053	-4.92823	-5.05452	Replication_Deletions
401	-0.660888	-1.86103	-2.0059	Capsid_Deletions		1243	-4.55673	-4.74443	-4.87072	Replication_Deletions
401	-0.511427	-1.71157	-1.85644	Capsid_Deletions		1243	-4.15274	-4.34045	-4.46673	Replication_Deletions
402	-0.49107	-1.69122	-1.83608	Capsid_Deletions		1243	-4.69507	-4.88277	-5.00906	Replication_Deletions
402	-0.939309	-2.13945	-2.28432	Capsid_Deletions		1244	-4.43038	-4.61808	-4.74436	Replication_Deletions
402	-0.0122873	-1.21243	-1.3573	Capsid_Deletions		1244	-4.5143	-4.702	-4.82828	Replication_Deletions
403	-0.280063	-1.48021	-1.62507	Capsid_Deletions		1244	-4.46999	-4.65769	-4.78397	Replication_Deletions
403	-0.335633	-1.53578	-1.68064	Capsid_Deletions		1245	-4.57437	-4.76208	-4.88836	Replication_Deletions
403	-0.421893	-1.62204	-1.7669	Capsid_Deletions		1245	-4.66357	-4.85127	-4.97756	Replication_Deletions
404	-0.359373	-1.55952	-1.70438	Capsid_Deletions		1245	-4.5327	-4.7204	-4.84669	Replication_Deletions
404	-0.715755	-1.9159	-2.06076	Capsid_Deletions		1246	-4.2379	-4.4256	-4.55189	Replication_Deletions
404	-0.193917	-1.39406	-1.53893	Capsid_Deletions		1246	-4.2541	-4.4418	-4.56808	Replication_Deletions
405	0.0743469	-1.1258	-1.27066	Capsid_Deletions		1246	-4.63105	-4.81875	-4.94503	Replication_Deletions
405	-0.114739	-1.31488	-1.45975	Capsid_Deletions		1247	-4.29347	-4.48117	-4.60746	Replication_Deletions
405	-0.280063	-1.48021	-1.62507	Capsid_Deletions		1247	-4.27003	-4.45773	-4.58402	Replication_Deletions
406	0.209819	-0.990326	-1.13519	Capsid_Deletions		1247	-3.93514	-4.12284	-4.24913	Replication_Deletions
406	-0.371035	-1.57118	-1.71605	Capsid_Deletions		1248	-4.24603	-4.43373	-4.56002	Replication_Deletions
406	-0.158702	-1.35885	2.50362	Capsid_Deletions		1248	-4.21311	-4.40081	-4.5271	Replication_Deletions
407	-0.114739	-1.31488	-1.45975	Capsid_Deletions		1248	-4.35342	-4.54112	-4.6674	Replication_Deletions
407	-0.570123	-1.77027	-1.91513	Capsid_Deletions		1249	-4.38913	-4.57683	-4.70312	Replication_Deletions
407	0.612697	-0.587448	-0.732313	Capsid_Deletions		1249	-4.59172	-4.77942	-4.9057	Replication_Deletions
408	-0.703358	-1.9035	-2.04837	Capsid_Deletions		1249	-4.56264	-4.75035	-4.87663	Replication_Deletions
408	0.263023	-0.937122	-1.08199	Capsid_Deletions		1250	-4.06936	-4.25706	-4.38335	Replication_Deletions
408	-0.260832	-1.46098	-1.60584	Capsid_Deletions		1250	-4.41682	-4.60452	-4.7308	Replication_Deletions
409	0.319218	-0.880927	-1.02579	Capsid_Deletions		1250	-4.16159	-4.3493	-4.47558	Replication_Deletions
409	-0.298932	-1.49908	-1.64394	Capsid_Deletions		1251	-4.43038	-4.61808	-4.74436	Replication_Deletions
409	-0.247802	-1.44795	-1.59281	Capsid_Deletions		1251	-4.58597	-4.77367	-4.89996	Replication_Deletions
410	0.169205	-1.03094	-1.17581	Capsid_Deletions		1251	-4.53876	-4.72646	-4.85275	Replication_Deletions
410	-0.267283	-1.46743	-1.61229	Capsid_Deletions		1252	-3.76708	-3.95478	-4.08107	Replication_Deletions
410	-0.0449433	-1.24509	-1.38995	Capsid_Deletions		1252	-4.33876	-4.52646	-4.65275	Replication_Deletions
411	0.0653378	-1.13481	-1.27967	Capsid_Deletions		1252	-4.33876	-4.52646	-4.65275	Replication_Deletions
411	-0.405226	-1.60537	-1.75024	Capsid_Deletions		1253	-4.40307	-4.59077	-4.71706	Replication_Deletions
411	-0.711639	-1.91178	-2.05665	Capsid_Deletions		1253	-4.30116	-4.48887	-4.61515	Replication_Deletions
412	0.120651	-1.07949	-1.22436	Capsid_Deletions		1253	-4.49555	-4.68325	-4.80953	Replication_Deletions
412	-0.221223	-1.42137	-1.56623	Capsid_Deletions		1254	-4.3088	-4.4965	-4.62279	Replication_Deletions
412	0.727577	-0.472568	-0.617433	Capsid_Deletions		1254	-4.15274	-4.34045	-4.46673	Replication_Deletions
413	-0.459736	-1.65988	-1.80475	Capsid_Deletions		1254	-4.31637	-4.50407	-4.63036	Replication_Deletions
413	0.0300919	-1.17005	-1.31492	Capsid_Deletions		1255	-4.33876	-4.52646	-4.65275	Replication_Deletions
413	-0.292681	-1.49283	-1.63769	Capsid_Deletions		1255	-4.34612	-4.53382	-4.6601	Replication_Deletions
414	0.0926123	-1.10753	-1.2524	Capsid_Deletions		1255	-4.28572	-4.47342	-4.59971	Replication_Deletions
414	0.0926123	-1.10753	-1.2524	Capsid_Deletions		1256	-4.3088	-4.4965	-4.62279	Replication_Deletions
414	-0.0368787	-1.23702	-1.38189	Capsid_Deletions		1256	-4.33876	-4.52646	-4.65275	Replication_Deletions
415	-0.0529433	-1.25309	-1.39795	Capsid_Deletions		1256	-4.39613	-4.58383	-4.71011	Replication_Deletions
415	0.139791	-1.06035	-1.20522	Capsid_Deletions		1257	-4.52047	-4.70817	-4.83446	Replication_Deletions
415	-0.449069	-1.64921	-1.79408	Capsid_Deletions		1257	-4.33136	-4.51906	-4.64534	Replication_Deletions
416	0.676719	-0.523426	-0.668291	Capsid_Deletions		1257	-4.27791	-4.46561	-4.5919	Replication_Deletions
416	-0.305143	-1.50529	-1.65015	Capsid_Deletions		1258	-4.2541	-4.4418	-4.56808	Replication_Deletions
416	0.00444946	-1.1957	-1.34056	Capsid_Deletions		1258	-4.36066	-4.54836	-4.67465	Replication_Deletions
417	-0.49107	-1.69122	-1.83608	Capsid_Deletions		1258	-4.50184	-4.68954	-4.81582	Replication_Deletions
417	0.111217	-1.08893	-1.23379	Capsid_Deletions		1259	-4.22971	-4.41741	-4.54369	Replication_Deletions
417	0.252154	-0.947992	-1.09286	Capsid_Deletions		1259	-4.75524	-4.94294	-5.06923	Replication_Deletions
418	0.19951	-1.00064	-1.1455	Capsid_Deletions		1259	-4.375	-4.5627	-4.68899	Replication_Deletions
418	0.45523	-0.744916	-0.889781	Capsid_Deletions		1260	-4.18768	-4.37538	-4.50167	Replication_Deletions
418	0.00444946	-1.1957	-1.34056	Capsid_Deletions		1260	-4.05965	-4.24736	-4.37364	Replication_Deletions
419	0.169205	-1.03094	-1.17581	Capsid_Deletions		1260	-4.31637	-4.50407	-4.63036	Replication_Deletions
419	-0.214466	-1.41461	-1.55948	Capsid_Deletions		1261	-4.15274	-4.34045	-4.46673	Replication_Deletions
419	0.330846	-0.869299	-1.01416	Capsid_Deletions		1261	-4.35342	-4.54112	-4.6674	Replication_Deletions
420	-0.550938	-1.75108	-1.89595	Capsid_Deletions		1261	-4.34612	-4.53382	-4.6601	Replication_Deletions
420	0.0129241	-1.18722	-1.33209	Capsid_Deletions		1262	-4.66357	-4.85127	-4.97756	Replication_Deletions
420	0.676719	-0.523426	-0.668291	Capsid_Deletions		1262	-4.65285	-4.84055	-4.96683	Replication_Deletions
421	0.330846	-0.869299	-1.01416	Capsid_Deletions		1262	-4.36066	-4.54836	-4.67465	Replication_Deletions
421	0.285124	-0.915022	-1.05989	Capsid_Deletions		1263	-4.68989	-4.87759	-5.00388	Replication_Deletions
421	0.781162	-0.418984	-0.563849	Capsid_Deletions		1263	-4.86569	-5.0534	-5.17968	Replication_Deletions
422	-0.292681	-1.49283	-1.63769	Capsid_Deletions		1263	-4.86569	-5.0534	-5.17968	Replication_Deletions
422	-0.144261	-1.34441	-1.48927	Capsid_Deletions		1264	-4.81199	-4.99969	-5.12598	Replication_Deletions
422	0.567235	-0.63291	-0.777776	Capsid_Deletions		1264	-4.78402	-4.97172	-5.098	Replication_Deletions
423	0.319218	-0.880927	-1.02579	Capsid_Deletions		1264	-4.78402	-4.97172	-5.098	Replication_Deletions
423	-0.521452	-1.7216	-1.86646	Capsid_Deletions		1265	-4.84367	-5.03137	-5.15765	Replication_Deletions
423	0.509665	-0.69048	-0.835345	Capsid_Deletions		1265	-5.06279	-5.25049	-5.37678	Replication_Deletions
424	0.0129241	-1.18722	-1.33209	Capsid_Deletions		1265	-4.8392	-5.0269	-5.15319	Replication_Deletions
424	0.45523	-0.744916	-0.889781	Capsid_Deletions		1266	-4.75524	-4.94294	-5.06923	Replication_Deletions
425	0.612697	-0.587448	-0.732313	Capsid_Deletions		1266	-4.95325	-5.14095	-5.26724	Replication_Deletions
425	-0.0287486	-1.22889	-1.37376	Capsid_Deletions		1266	-4.82114	-5.00884	-5.13513	Replication_Deletions
425	0.19951	-1.00064	-1.1455	Capsid_Deletions		1267	-4.70535	-4.89305	-5.01934	Replication_Deletions
426	0.799681	-0.400465	-0.54533	Capsid_Deletions		1267	-4.59743	-4.78513	-4.91142	Replication_Deletions
426	0.799681	-0.400465	-0.54533	Capsid_Deletions		1267	-4.59743	-4.78513	-4.91142	Replication_Deletions
427	0.429084	-0.771061	-0.915926	Capsid_Deletions		1268	-4.88297	-5.07067	-5.19696	Replication_Deletions
428	0.710336	-0.48981	-0.634675	Capsid_Deletions		1268	-4.71553	-4.90323	-5.02952	Replication_Deletions
429	0.442072	-0.758074	-0.902939	Capsid_Deletions		1268	-4.72058	-4.90828	-5.03457	Replication_Deletions
430	NA	NA	NA	Capsid_Deletions		1269	-4.75524	-4.94294	-5.06923	Replication_Deletions
431	NA	NA	NA	Capsid_Deletions		1269	-4.87437	-5.06207	-5.18836	Replication_Deletions
432	NA	NA	NA	Capsid_Deletions		1269	-4.72058	-4.90828	-5.03457	Replication_Deletions
433	-0.99052	-2.19067	-2.33553	Capsid_Deletions		1270	-4.68468	-4.87238	-4.99867	Replication_Deletions
433	-1.18035	-2.3805	-2.52536	Capsid_Deletions		1270	-5.23342	-5.42112	-5.54741	Replication_Deletions
433	-1.16737	-2.36751	-2.51238	Capsid_Deletions		1270	-4.93715	-5.12485	-5.25114	Replication_Deletions
434	-0.806012	-2.00616	-2.15102	Capsid_Deletions		1271	-4.75036	-4.93806	-5.06435	Replication_Deletions
434	-1.28326	-2.4834	-2.62827	Capsid_Deletions		1271	-4.98469	-5.17239	-5.29867	Replication_Deletions
434	-1.26919	-2.46934	-2.6142	Capsid_Deletions		1272	-4.86133	-5.04903	-5.17532	Replication_Deletions
435	-0.711639	-1.91178	-2.05665	Capsid_Deletions		1272	-5.31728	-5.50498	-5.63127	Replication_Deletions
435	-0.932719	-2.13286	-2.27773	Capsid_Deletions		1272	-4.79343	-4.98113	-5.10742	Replication_Deletions
435	-1.17258	-2.37273	-2.51759	Capsid_Deletions		1273	-4.46349	-4.65119	-4.77748	Replication_Deletions
436	-1.01821	-2.21836	-2.36322	Capsid_Deletions		1273	-4.64201	-4.82971	-4.95599	Replication_Deletions
436	-1.40169	-2.60183	-2.7467	Capsid_Deletions		1273	-4.50809	-4.69579	-4.82207	Replication_Deletions
436	-1.28093	-2.48107	-2.62594	Capsid_Deletions		1274	-4.8915	-5.0792	-5.20549	Replication_Deletions
437	-0.744096	-1.94424	-2.08911	Capsid_Deletions		1274	-4.7981	-4.9858	-5.11209	Replication_Deletions
437	-1.19826	-2.3984	-2.54327	Capsid_Deletions		1274	-4.56853	-4.75623	-4.88251	Replication_Deletions
437	-1.08	-2.28014	-2.42501	Capsid_Deletions		1275	-4.7981	-4.9858	-5.11209	Replication_Deletions
438	-0.787072	-1.98722	-2.13208	Capsid_Deletions		1275	-4.7981	-4.9858	-5.11209	Replication_Deletions
438	-1.13279	-2.33293	-2.4778	Capsid_Deletions		1275	-4.69507	-4.88277	-5.00906	Replication_Deletions
438	-1.1109	-2.31104	-2.45591	Capsid_Deletions		1276	-4.92491	-5.11261	-5.2389	Replication_Deletions
439	-0.945855	-2.146	-2.29087	Capsid_Deletions		1276	-4.72058	-4.90828	-5.03457	Replication_Deletions
439	-1.18807	-2.38821	0.6858	Capsid_Deletions		1276	-4.53876	-4.72646	-4.85275	Replication_Deletions
439	-1.31308	-2.51322	-2.65809	Capsid_Deletions		1277	-4.78402	-4.97172	-5.098	Replication_Deletions
440	-0.850056	-2.0502	-2.19507	Capsid_Deletions		1277	-4.92079	-5.10849	-5.23478	Replication_Deletions
440	-1.10813	-2.30827	-2.45314	Capsid_Deletions		1277	-4.9412	-5.1289	-5.25519	Replication_Deletions
440	-0.996741	-2.19689	-2.34175	Capsid_Deletions		1278	-4.67418	-4.86188	-4.98817	Replication_Deletions
441	-0.885333	-2.08548	-2.23034	Capsid_Deletions		1278	-4.66889	-4.85659	-4.98288	Replication_Deletions
441	-1.02427	-2.22441	-2.36928	Capsid_Deletions		1278	-4.91666	-5.10436	-5.23065	Replication_Deletions
441	-0.98426	-2.18441	-2.32927	Capsid_Deletions		1279	-4.7981	-4.9858	-5.11209	Replication_Deletions
442	-0.703358	-1.9035	-2.04837	Capsid_Deletions		1279	-4.91666	-5.10436	-5.23065	Replication_Deletions
442	-0.871371	-2.07152	-2.21638	Capsid_Deletions		1279	-4.98855	-5.17625	-5.30254	Replication_Deletions
442	-0.842848	-2.04299	-2.18786	Capsid_Deletions		1280	-4.85694	-5.04464	-5.17093	Replication_Deletions
443	-0.932719	-2.13286	-2.27773	Capsid_Deletions		1280	-4.72058	-4.90828	-5.03457	Replication_Deletions
443	-1.35944	-2.55959	-2.70445	Capsid_Deletions		1280	-4.86133	-5.04903	-5.17532	Replication_Deletions
443	-1.29253	-2.49267	-2.63754	Capsid_Deletions		1281	-4.66889	-4.85659	-4.98288	Replication_Deletions
444	-0.78324	-1.98339	-2.12825	Capsid_Deletions		1281	-4.80275	-4.99045	-5.11674	Replication_Deletions
444	-1.19317	-2.39332	-2.53818	Capsid_Deletions		1281	-4.46999	-4.65769	-4.78397	Replication_Deletions
444	-1.05982	-2.25997	-2.40484	Capsid_Deletions		1282	-4.93309	-5.12079	-5.24708	Replication_Deletions
445	-0.443692	-1.64384	-1.7887	Capsid_Deletions		1282	-4.33136	-4.51906	-4.64534	Replication_Deletions
445	-1.29483	-2.49498	-2.63984	Capsid_Deletions		1282	-3.90143	-4.08913	-4.21542	Replication_Deletions
445	-1.08569	-2.28583	-2.4307	Capsid_Deletions		1283	-4.52047	-4.70817	-4.83446	Replication_Deletions
446	-0.82091	-2.02105	-2.16592	Capsid_Deletions		1283	-4.5327	-4.7204	-4.84669	Replication_Deletions
446	-1.01821	-2.21836	-2.36322	Capsid_Deletions		1283	-4.27791	-4.46561	-4.5919	Replication_Deletions
446	-0.779394	-1.97954	1.3721	Capsid_Deletions		1284	-4.71553	-4.90323	-5.02952	Replication_Deletions
447	-0.996741	-2.19689	-2.34175	Capsid_Deletions		1284	-4.68468	-4.87238	-4.99867	Replication_Deletions
447	-0.802252	-2.0024	-2.14726	Capsid_Deletions		1284	-4.78873	-4.97643	-5.10272	Replication_Deletions
447	-0.88186	-2.08201	-2.22687	Capsid_Deletions		1285	-4.5327	-4.7204	-4.84669	Replication_Deletions
448	-0.634513	-1.83466	-1.97952	Capsid_Deletions		1285	-4.75036	-4.93806	-5.06435	Replication_Deletions
448	-1.02728	-2.22742	-2.37229	Capsid_Deletions		1285	-4.65822	-4.84592	-4.97221	Replication_Deletions
448	-0.839225	-2.03937	-2.18424	Capsid_Deletions		1286	-0.862816	-1.10116	-0.843865	Replication_Deletions
449	-0.981115	-2.18126	-2.32613	Capsid_Deletions		1286	-5.05921	-5.24691	-5.3732	Replication_Deletions
449	-1.03028	-2.23043	-2.37529	Capsid_Deletions		1286	-4.80738	-4.99508	-5.12137	Replication_Deletions
449	-1.02427	-2.22441	-2.36928	Capsid_Deletions		1287	-4.70535	-4.89305	-5.01934	Replication_Deletions
450	-0.660888	-1.86103	-2.0059	Capsid_Deletions		1287	-5.06279	-5.25049	-5.37678	Replication_Deletions
450	-1.00292	-2.20307	-2.34793	Capsid_Deletions		1287	-4.95723	-5.14494	-5.27122	Replication_Deletions
450	-1.20583	-2.40598	-2.55084	Capsid_Deletions		1288	-4.81658	-5.00428	-5.13057	Replication_Deletions
451	-0.88186	-2.08201	-2.22687	Capsid_Deletions		1288	-4.91251	-5.10021	-5.2265	Replication_Deletions
451	-1.07428	-2.27442	-2.41929	Capsid_Deletions		1288	-4.76973	-4.95743	-5.08372	Replication_Deletions
451	-1.10535	-2.3055	-2.45036	Capsid_Deletions		1289	-4.55077	-4.73848	-4.86476	Replication_Deletions
452	-0.864316	-2.06446	-2.20933	Capsid_Deletions		1289	-4.64744	-4.83514	-4.96143	Replication_Deletions
452	-1.00292	-2.20307	-2.34793	Capsid_Deletions		1289	-4.91251	-5.10021	-5.2265	Replication_Deletions
452	-1.03028	-2.23043	-2.37529	Capsid_Deletions		1290	-4.70535	-4.89305	-5.01934	Replication_Deletions
453	-0.888793	-2.08894	-2.2338	Capsid_Deletions		1290	-4.81658	-5.00428	-5.13057	Replication_Deletions
453	-0.974796	-2.17494	-2.31981	Capsid_Deletions		1290	-4.62552	-4.81322	-4.93951	Replication_Deletions
453	-0.912685	-2.11283	-2.2577	Capsid_Deletions		1291	-4.78873	-4.97643	-5.10272	Replication_Deletions
454	-0.936019	-2.13616	-2.28103	Capsid_Deletions		1291	-4.73558	-4.92328	-5.04957	Replication_Deletions
454	-0.871371	-2.07152	-2.21638	Capsid_Deletions		1291	-4.64744	-4.83514	-4.96143	Replication_Deletions
454	-0.828276	-2.02842	-2.17329	Capsid_Deletions		1292	-4.88297	-5.07067	-5.19696	Replication_Deletions
455	-0.570123	-1.77027	-1.91513	Capsid_Deletions		1292	-4.90834	-5.09605	-5.22233	Replication_Deletions
455	-0.831939	-2.03208	-2.17695	Capsid_Deletions		1292	-4.90416	-5.09186	-5.21815	Replication_Deletions
455	-0.895678	-2.09582	-2.24069	Capsid_Deletions		1293	-4.83021	-5.01791	-5.1442	Replication_Deletions
456	-0.682348	-1.88249	-2.02736	Capsid_Deletions		1293	-4.65822	-4.84592	-4.97221	Replication_Deletions
456	-0.926085	-2.12623	-2.2711	Capsid_Deletions		1293	-4.94523	-5.13294	-5.25922	Replication_Deletions
456	-0.922752	-2.1229	-2.26776	Capsid_Deletions		1294	-4.68989	-4.87759	-5.00388	Replication_Deletions
457	-0.878376	-2.07852	-2.22339	Capsid_Deletions		1294	-5.01891	-5.20661	-5.3329	Replication_Deletions
457	-0.864316	-2.06446	-2.20933	Capsid_Deletions		1294	-4.91251	-5.10021	-5.2265	Replication_Deletions
457	-0.895678	-2.09582	-2.24069	Capsid_Deletions		1295	-4.63654	-4.82424	-4.95053	Replication_Deletions
458	-0.506376	-1.70652	-1.85139	Capsid_Deletions		1295	-4.92901	-5.11671	-5.24299	Replication_Deletions
458	-0.744096	-1.94424	-2.08911	Capsid_Deletions		1295	-5.12184	-5.30954	-5.43583	Replication_Deletions
458	-0.82091	-2.02105	-2.16592	Capsid_Deletions		1296	-4.67944	-4.86714	-4.99343	Replication_Deletions
459	-0.656541	-1.85669	-2.00155	Capsid_Deletions		1296	-4.93715	-5.12485	-5.25114	Replication_Deletions
459	-0.939309	-2.13945	-2.28432	Capsid_Deletions		1296	-4.76492	-4.95262	-5.07891	Replication_Deletions
459	-0.888793	-2.08894	-2.2338	Capsid_Deletions		1297	-4.86569	-5.0534	-5.17968	Replication_Deletions
460	-0.359373	-1.55952	-1.70438	Capsid_Deletions		1297	-4.88725	-5.07495	-5.20123	Replication_Deletions
460	-0.728	-1.92814	-2.07301	Capsid_Deletions		1297	-4.90416	-5.09186	-5.21815	Replication_Deletions
460	-0.905917	-2.10606	-2.25093	Capsid_Deletions		1298	-4.80738	-4.99508	-5.12137	Replication_Deletions
461	-0.707507	-1.90765	-2.05252	Capsid_Deletions		1298	-4.87868	-5.06638	-5.19267	Replication_Deletions
461	-0.926085	-2.12623	-2.2711	Capsid_Deletions		1298	-4.92491	-5.11261	-5.2389	Replication_Deletions
461	-0.828276	-2.02842	-2.17329	Capsid_Deletions		1299	-4.95325	-5.14095	-5.26724	Replication_Deletions
462	-0.67382	-1.87396	-2.01883	Capsid_Deletions		1299	-4.87437	-5.06207	-5.18836	Replication_Deletions
462	-1.16475	-2.36489	-2.50976	Capsid_Deletions		1299	-4.82114	-5.00884	-5.13513	Replication_Deletions
462	-1.16737	-2.36751	-2.51238	Capsid_Deletions		1300	-4.47644	-4.66414	-4.79043	Replication_Deletions
463	-0.699191	-1.89934	-2.0442	Capsid_Deletions		1300	-4.65285	-4.84055	-4.96683	Replication_Deletions
463	-0.958821	-2.15897	-2.30383	Capsid_Deletions		1300	-4.74053	-4.92823	-5.05452	Replication_Deletions
463	-1.00907	-2.20921	-2.35408	Capsid_Deletions		1301	-1.94854	-5.27173	-1.96403	Replication_Deletions
464	-0.916052	-2.1162	-2.26106	Capsid_Deletions		1301	-4.56853	-4.75623	-4.88251	Replication_Deletions
464	-0.817206	-2.01735	-2.16222	Capsid_Deletions		1301	-4.65822	-4.84592	-4.97221	Replication_Deletions
464	-1.05399	-2.25413	-2.399	Capsid_Deletions		1302	-4.78873	-4.97643	-5.10272	Replication_Deletions
465	-0.506376	-1.70652	-1.85139	Capsid_Deletions		1302	-4.73061	-4.91831	-5.04459	Replication_Deletions
465	-0.936019	-2.13616	-2.28103	Capsid_Deletions		1302	-4.82569	-5.01339	-5.13968	Replication_Deletions
465	-0.771657	-1.9718	-2.11667	Capsid_Deletions		1303	-4.68468	-4.87238	-4.99867	Replication_Deletions
466	-0.748081	-1.94823	-2.09309	Capsid_Deletions		1303	-4.81658	-5.00428	-5.13057	Replication_Deletions
466	-1.0422	-2.24235	-2.38721	Capsid_Deletions		1303	-4.93715	-5.12485	-5.25114	Replication_Deletions
466	-0.787072	-1.98722	-2.13208	Capsid_Deletions		1304	-4.50809	-4.69579	-4.82207	Replication_Deletions
467	-0.779394	-1.97954	-2.1244	Capsid_Deletions		1304	-4.94523	-5.13294	-5.25922	Replication_Deletions
467	-0.831939	-2.03208	-2.17695	Capsid_Deletions		1304	-4.89574	-5.08344	-5.20973	Replication_Deletions
467	-1.00907	-2.20921	-2.35408	Capsid_Deletions		1305	-4.5327	-4.7204	-4.84669	Replication_Deletions
468	-0.678093	-1.87824	-2.0231	Capsid_Deletions		1305	-4.78402	-4.97172	-5.098	Replication_Deletions
468	-0.909306	-2.10945	-2.25432	Capsid_Deletions		1305	-4.59743	-4.78513	-4.91142	Replication_Deletions
468	-1.15949	-2.35964	-2.5045	Capsid_Deletions		1306	-5.03375	-5.22145	-5.34774	Replication_Deletions
469	-0.809757	-2.0099	-2.15477	Capsid_Deletions		1306	-4.95723	-5.14494	-5.27122	Replication_Deletions
469	-1.12736	-2.32751	-2.47237	Capsid_Deletions		1306	-4.84367	-5.03137	-5.15765	Replication_Deletions
469	-1.27155	-2.47169	-2.61656	Capsid_Deletions		1307	-4.91666	-5.10436	-5.23065	Replication_Deletions
470	-0.99052	-2.19067	-2.33553	Capsid_Deletions		1307	-4.90416	-5.09186	-5.21815	Replication_Deletions
470	-1.23313	-2.43327	-2.57814	Capsid_Deletions		1307	-4.71045	-4.89815	-5.02444	Replication_Deletions
470	-1.26919	-2.46934	-2.6142	Capsid_Deletions		1308	-4.82569	-5.01339	-5.13968	Replication_Deletions
471	-1.08852	-2.28867	-2.43353	Capsid_Deletions		1308	-4.93715	-5.12485	-5.25114	Replication_Deletions
471	-1.20583	-2.40598	-2.55084	Capsid_Deletions		1308	-4.60876	-4.79646	-4.92275	Replication_Deletions
471	-1.1219	-2.32205	-2.46691	Capsid_Deletions		1309	-4.76492	-4.95262	-5.07891	Replication_Deletions
472	-1.17777	-2.37791	-2.52278	Capsid_Deletions		1309	-4.69507	-4.88277	-5.00906	Replication_Deletions
472	-1.20835	-2.40849	-2.55336	Capsid_Deletions		1309	-4.86133	-5.04903	-5.17532	Replication_Deletions
472	-1.1109	-2.31104	-2.45591	Capsid_Deletions		1310	-4.93309	-5.12079	-5.24708	Replication_Deletions
473	-0.962037	-2.16218	-2.30705	Capsid_Deletions		1310	-4.61997	-4.80767	-4.93395	Replication_Deletions
473	-0.790889	-1.99103	-2.1359	Capsid_Deletions		1310	-4.89574	-5.08344	-5.20973	Replication_Deletions
473	-1.12464	-2.32478	-2.46965	Capsid_Deletions		1311	-4.95325	-5.14095	-5.26724	Replication_Deletions
474	-0.560577	-1.76072	-1.90559	Capsid_Deletions		1311	-4.93309	-5.12079	-5.24708	Replication_Deletions
474	-0.550938	-1.75108	-1.89595	Capsid_Deletions		1311	-4.94523	-5.13294	-5.25922	Replication_Deletions
474	-1.13008	-2.33022	-2.47509	Capsid_Deletions		1312	-4.48922	-4.67692	-4.8032	Replication_Deletions
475	-0.695007	-1.89515	-2.04002	Capsid_Deletions		1312	-4.65822	-4.84592	-4.97221	Replication_Deletions
475	-1.13008	-2.33022	-2.47509	Capsid_Deletions		1312	-4.79343	-4.98113	-5.10742	Replication_Deletions
475	-1.13279	-2.33293	-2.4778	Capsid_Deletions		1313	-4.75036	-4.93806	-5.06435	Replication_Deletions
476	-0.878376	-2.07852	-2.22339	Capsid_Deletions		1313	-4.85694	-5.04464	-5.17093	Replication_Deletions
476	-0.968437	-2.16858	-2.31345	Capsid_Deletions		1314	-4.67944	-4.86714	-4.99343	Replication_Deletions
476	-1.00292	-2.20307	-2.34793	Capsid_Deletions		1314	-4.98469	-5.17239	-5.29867	Replication_Deletions
477	-0.669528	-1.86967	-2.01454	Capsid_Deletions		1314	-4.70022	-4.88792	-5.01421	Replication_Deletions
477	-1.1855	-2.38565	-2.53051	Capsid_Deletions		1315	-4.78873	-4.97643	-5.10272	Replication_Deletions
477	-0.87488	-2.07502	-2.21989	Capsid_Deletions		1315	-4.71553	-4.90323	-5.02952	Replication_Deletions
478	-0.78324	-1.98339	-2.12825	Capsid_Deletions		1315	-4.60311	-4.79081	-4.9171	Replication_Deletions
478	-0.971622	-2.17177	-2.31663	Capsid_Deletions		1316	-4.61997	-4.80767	-4.93395	Replication_Deletions
478	-0.932719	-2.13286	-2.27773	Capsid_Deletions		1316	-4.85694	-5.04464	-5.17093	Replication_Deletions
479	-0.790889	-1.99103	-2.1359	Capsid_Deletions		1316	-4.87868	-5.06638	-5.19267	Replication_Deletions
479	-1.06563	-2.26578	-2.41064	Capsid_Deletions		1317	-4.59172	-4.77942	-4.9057	Replication_Deletions
479	-1.04516	-2.24531	-2.39017	Capsid_Deletions		1317	-4.81199	-4.99969	-5.12598	Replication_Deletions
480	-1.02427	-2.22441	-2.36928	Capsid_Deletions		1317	-5.02264	-5.21034	-5.33663	Replication_Deletions
480	-0.771657	-1.9718	-2.11667	Capsid_Deletions		1318	-4.45038	-1.50258	-4.76436	Replication_Deletions
480	-0.892241	-2.09239	-2.23725	Capsid_Deletions		1318	-4.96909	-5.15679	-5.28308	Replication_Deletions
481	-1.06563	-2.26578	-2.41064	Capsid_Deletions		1318	-4.7981	-4.9858	-5.11209	Replication_Deletions
481	-0.987395	-2.18754	-2.33241	Capsid_Deletions		1319	-4.55673	-4.74443	-4.87072	Replication_Deletions
481	-0.686586	-1.88673	-2.0316	Capsid_Deletions		1319	-4.91251	-5.10021	-5.2265	Replication_Deletions
482	-1.15685	-2.357	-2.50186	Capsid_Deletions		1319	-4.87437	-5.06207	-5.18836	Replication_Deletions
482	-1.06563	-2.26578	-2.41064	Capsid_Deletions		1320	-4.59743	-4.78513	-4.91142	Replication_Deletions
482	-1.21833	-2.41848	-2.56334	Capsid_Deletions		1320	-4.83021	-5.01791	-5.1442	Replication_Deletions
483	-1.46189	-2.66203	-2.8069	Capsid_Deletions		1320	-4.92079	-5.10849	-5.23478	Replication_Deletions
483	-1.15156	-2.3517	-2.49657	Capsid_Deletions		1321	-4.55077	-4.73848	-4.86476	Replication_Deletions
483	-1.08852	-2.28867	-2.43353	Capsid_Deletions		1321	-5.00763	-5.19533	-5.32162	Replication_Deletions
484	-1.03028	-2.23043	-2.37529	Capsid_Deletions		1321	-5.00763	-5.19533	-5.32162	Replication_Deletions
484	-1.05399	-2.25413	-2.399	Capsid_Deletions		1322	-4.78873	-4.97643	-5.10272	Replication_Deletions
484	-0.86077	-2.06092	-2.20578	Capsid_Deletions		1322	-4.44375	-4.63146	-4.75774	Replication_Deletions
485	-1.01213	-2.21227	-2.35714	Capsid_Deletions		1322	-4.75036	-4.93806	-5.06435	Replication_Deletions
485	-1.04516	-2.24531	-2.39017	Capsid_Deletions		1323	-4.70535	-4.89305	-5.01934	Replication_Deletions
485	-1.02728	-2.22742	-2.37229	Capsid_Deletions		1323	-4.59743	-4.78513	-4.91142	Replication_Deletions
486	-1.24045	-2.44059	-2.58546	Capsid_Deletions		1323	-4.66889	-4.85659	-4.98288	Replication_Deletions
486	-1.15949	-2.35964	-2.5045	Capsid_Deletions		1324	-4.69507	-4.88277	-5.00906	Replication_Deletions
486	-0.902515	-2.10266	-2.24753	Capsid_Deletions		1324	-4.71045	-4.89815	-5.02444	Replication_Deletions
487	-1.02427	-2.22441	-2.36928	Capsid_Deletions		1324	-4.62552	-4.81322	-4.93951	Replication_Deletions
487	-1.08852	-2.28867	-2.43353	Capsid_Deletions		1325	-4.85254	-5.04024	-5.16652	Replication_Deletions
487	-0.958821	-2.15897	-2.30383	Capsid_Deletions		1325	-4.79343	-4.98113	-5.10742	Replication_Deletions
488	-0.892241	-2.09239	-2.23725	Capsid_Deletions		1325	-4.84811	-5.03581	-5.1621	Replication_Deletions
488	-1.07714	-2.27729	-2.42215	Capsid_Deletions		1326	-4.73558	-4.92328	-5.04957	Replication_Deletions
489	-1.08569	-2.28583	-2.4307	Capsid_Deletions		1326	-4.80275	-4.99045	-5.11674	Replication_Deletions
489	-1.24287	-2.44302	-2.58788	Capsid_Deletions		1326	-4.68468	-4.87238	-4.99867	Replication_Deletions
489	-1.10257	-2.30271	-2.44758	Capsid_Deletions		1327	-4.63654	-4.82424	-4.95053	Replication_Deletions
490	2.95042	2.88294	2.99495	Capsid_Deletions		1327	-4.72058	-4.90828	-5.03457	Replication_Deletions
490	-0.987395	-2.18754	-2.33241	Capsid_Deletions		1327	-4.85694	-5.04464	-5.17093	Replication_Deletions
490	-1.04516	-2.24531	-2.39017	Capsid_Deletions		1328	-4.48285	-4.67055	-4.79684	Replication_Deletions
491	-1.17777	-2.37791	0.612714	Capsid_Deletions		1328	-4.86133	-5.04903	-5.17532	Replication_Deletions
491	-1.02427	-2.22441	-2.36928	Capsid_Deletions		1328	-4.57437	-4.76208	-4.88836	Replication_Deletions
491	-1.20079	-2.40093	-2.5458	Capsid_Deletions		1329	-1.07202	-1.36793	-1.04224	Replication_Deletions
492	-1.26208	-2.46223	-2.60709	Capsid_Deletions		1329	-4.76009	-4.94779	-5.07408	Replication_Deletions
492	-1.06852	-2.26867	-2.41353	Capsid_Deletions		1329	-4.88725	-5.07495	-5.20123	Replication_Deletions
492	-0.885333	-2.08548	-2.23034	Capsid_Deletions		1330	-4.72058	-4.90828	-5.03457	Replication_Deletions
493	-1.12464	-2.32478	-2.46965	Capsid_Deletions		1330	-4.74546	-4.93316	-5.05945	Replication_Deletions
493	-1.09977	-2.29992	-2.44478	Capsid_Deletions		1330	-4.7981	-4.9858	-5.11209	Replication_Deletions
493	-0.922752	-2.1229	-2.26776	Capsid_Deletions		1331	-4.77928	-4.96698	-5.09326	Replication_Deletions
494	-1.14356	-2.3437	-2.48857	Capsid_Deletions		1331	-4.78402	-4.97172	-5.098	Replication_Deletions
494	-1.05105	-2.2512	-2.39606	Capsid_Deletions		1331	-4.66889	-4.85659	-4.98288	Replication_Deletions
494	-1.14087	-2.34102	-2.48588	Capsid_Deletions		1332	-4.62552	-4.81322	-4.93951	Replication_Deletions
495	-1.26683	-2.46697	-2.61184	Capsid_Deletions		1332	-4.84811	-5.03581	-5.1621	Replication_Deletions
495	-0.971622	-2.17177	-2.31663	Capsid_Deletions		1332	-4.44375	-4.63146	-4.75774	Replication_Deletions
495	-0.794691	-1.99484	-2.1397	Capsid_Deletions		1333	-4.75036	-4.93806	-5.06435	Replication_Deletions
496	-1.08852	-2.28867	-2.43353	Capsid_Deletions		1333	-4.71553	-4.90323	-5.02952	Replication_Deletions
496	-1.37656	-2.5767	-2.72157	Capsid_Deletions		1333	-4.76973	-4.95743	-5.08372	Replication_Deletions
496	-1.17518	-2.37532	-2.52019	Capsid_Deletions		1334	-4.73558	-4.92328	-5.04957	Replication_Deletions
497	-1.25731	-2.45746	-2.60232	Capsid_Deletions		1334	-4.90834	-5.09605	-5.22233	Replication_Deletions
497	-1.03327	-2.23342	-2.37828	Capsid_Deletions		1334	-4.66357	-4.85127	-4.97756	Replication_Deletions
497	-0.958821	-2.15897	-2.30383	Capsid_Deletions		1335	-4.71045	-4.89815	-5.02444	Replication_Deletions
498	-1.00907	-2.20921	-2.35408	Capsid_Deletions		1335	-4.90834	-5.09605	-5.22233	Replication_Deletions
498	-1.31983	-2.51998	-2.66485	Capsid_Deletions		1335	-4.90416	-5.09186	-5.21815	Replication_Deletions
498	-1.20331	-2.40346	-2.54832	Capsid_Deletions		1336	-4.85254	-5.04024	-5.16652	Replication_Deletions
499	-1.26208	-2.46223	-2.60709	Capsid_Deletions		1336	-4.66357	-4.85127	-4.97756	Replication_Deletions
499	-1.15421	-2.35435	-2.49922	Capsid_Deletions		1336	-4.73061	-4.91831	-5.04459	Replication_Deletions
499	-1.09135	-2.29149	-2.43636	Capsid_Deletions		1337	-4.56264	-4.75035	-4.87663	Replication_Deletions
500	-1.08	-2.28014	-2.42501	Capsid_Deletions		1337	-4.72058	-4.90828	-5.03457	Replication_Deletions
500	-1.23068	-2.43082	-2.57569	Capsid_Deletions		1337	-4.83021	-5.01791	-5.1442	Replication_Deletions
500	-1.07714	-2.27729	-2.42215	Capsid_Deletions		1338	-4.74053	-4.92823	-5.05452	Replication_Deletions
501	-1.06563	-2.26578	-2.41064	Capsid_Deletions		1338	-4.82569	-5.01339	-5.13968	Replication_Deletions
501	-1.13549	-2.33564	-2.4805	Capsid_Deletions		1338	-4.76009	-4.94779	-5.07408	Replication_Deletions
501	-1.18293	-2.38308	-2.52794	Capsid_Deletions		1339	-4.62552	-4.81322	-4.93951	Replication_Deletions
502	-1.15156	-2.3517	-2.49657	Capsid_Deletions		1339	-4.99623	-5.18393	-5.31021	Replication_Deletions
502	-0.999837	-2.19998	-2.34485	Capsid_Deletions		1339	-4.85254	-5.04024	-5.16652	Replication_Deletions
502	-1.2453	-2.44544	-2.59031	Capsid_Deletions		1340	-4.5143	-4.702	-4.82828	Replication_Deletions
503	-1.29483	-2.49498	-2.63984	Capsid_Deletions		1340	-4.82569	-5.01339	-5.13968	Replication_Deletions
503	-1.05105	-2.2512	-2.39606	Capsid_Deletions		1340	-4.66889	-4.85659	-4.98288	Replication_Deletions
503	-1.20079	-2.40093	-2.5458	Capsid_Deletions		1341	-4.64201	-4.82971	-4.95599	Replication_Deletions
504	-1.16212	-2.36227	-2.50713	Capsid_Deletions		1341	-4.64744	-4.83514	-4.96143	Replication_Deletions
504	-1.16212	-2.36227	-2.50713	Capsid_Deletions		1341	-4.92491	-5.11261	-5.2389	Replication_Deletions
504	-1.03028	-2.23043	-2.37529	Capsid_Deletions		1342	-4.68989	-4.87759	-5.00388	Replication_Deletions
505	-1.44222	-2.64237	-2.78723	Capsid_Deletions		1342	-4.78402	-4.97172	-5.098	Replication_Deletions
505	-1.14623	-2.34637	-2.49124	Capsid_Deletions		1342	-5.07347	-5.26117	-5.38746	Replication_Deletions
505	-1.20079	-2.40093	-2.5458	Capsid_Deletions		1343	-4.67944	-4.86714	-4.99343	Replication_Deletions
506	-1.01213	-2.21227	-2.35714	Capsid_Deletions		1343	-4.84811	-5.03581	-5.1621	Replication_Deletions
506	-1.006	-2.20615	-2.35101	Capsid_Deletions		1343	-4.83472	-5.02242	-5.14871	Replication_Deletions
506	-1.02728	-2.22742	-2.37229	Capsid_Deletions		1344	-4.71553	-4.90323	-5.02952	Replication_Deletions
507	-1.15685	-2.357	-2.50186	Capsid_Deletions		1344	-5.35271	-5.54041	-5.6667	Replication_Deletions
507	-1.06563	-2.26578	-2.41064	Capsid_Deletions		1344	-4.79343	-4.98113	-5.10742	Replication_Deletions
507	-1.23068	-2.43082	-2.57569	Capsid_Deletions		1345	-4.79343	-4.98113	-5.10742	Replication_Deletions
508	-1.20835	-2.40849	-2.55336	Capsid_Deletions		1345	-4.74053	-4.92823	-5.05452	Replication_Deletions
508	-1.05982	-2.25997	-2.40484	Capsid_Deletions		1346	-4.58019	-4.76789	-4.89418	Replication_Deletions
508	-1.15685	-2.357	-2.50186	Capsid_Deletions		1346	-5.43244	-5.62014	-5.74643	Replication_Deletions
509	-1.19572	-2.39586	-2.54073	Capsid_Deletions		1346	-4.88297	-5.07067	-5.19696	Replication_Deletions
509	-1.15685	-2.357	-2.50186	Capsid_Deletions		1347	-4.50809	-4.69579	-4.82207	Replication_Deletions
509	-1.00292	-2.20307	-2.34793	Capsid_Deletions		1347	-4.99239	-5.1801	-5.30638	Replication_Deletions
510	-1.08852	-2.28867	-2.43353	Capsid_Deletions		1347	-4.68989	-4.87759	-5.00388	Replication_Deletions
510	-1.13008	-2.33022	-2.47509	Capsid_Deletions		1348	-4.47644	-4.66414	-4.79043	Replication_Deletions
510	-0.996741	-2.19689	-2.34175	Capsid_Deletions		1348	-4.56853	-4.75623	-4.88251	Replication_Deletions
511	-1.03028	-2.23043	-2.37529	Capsid_Deletions		1348	-4.83021	-5.01791	-5.1442	Replication_Deletions
511	-1.09135	-2.29149	-2.43636	Capsid_Deletions		1349	-4.60311	-4.79081	-4.9171	Replication_Deletions
511	-1.13819	-2.33833	-2.4832	Capsid_Deletions		1349	-4.46349	-4.65119	-4.77748	Replication_Deletions
512	-1.1219	-2.32205	-2.46691	Capsid_Deletions		1349	-4.86569	-5.0534	-5.17968	Replication_Deletions
512	-1.19572	-2.39586	-2.54073	Capsid_Deletions		1350	-5.06992	-5.25762	-5.38391	Replication_Deletions
512	-0.86785	-2.068	-2.21286	Capsid_Deletions		1350	-4.76009	-4.94779	-5.07408	Replication_Deletions
513	-1.2597	-2.45985	-2.60471	Capsid_Deletions		1350	-4.93715	-5.12485	-5.25114	Replication_Deletions
513	-1.23801	-2.43816	-2.58302	Capsid_Deletions		1351	-4.85694	-5.04464	-5.17093	Replication_Deletions
513	-1.21335	-2.4135	-2.55836	Capsid_Deletions		1351	-5.12856	-5.31626	-5.44255	Replication_Deletions
514	-1.37443	-2.57458	-2.71944	Capsid_Deletions		1352	-5.20899	-5.39669	-5.52298	Replication_Deletions
514	-1.13279	-2.33293	-2.4778	Capsid_Deletions		1352	-4.8392	-5.0269	-5.15319	Replication_Deletions
514	-1.2739	-2.47405	-2.61891	Capsid_Deletions		1352	-4.91251	-5.10021	-5.2265	Replication_Deletions
515	-1.29943	-2.49957	-2.64444	Capsid_Deletions		1353	-4.50184	-4.68954	-4.81582	Replication_Deletions
515	-0.981115	-2.18126	-2.32613	Capsid_Deletions		1353	-4.90416	-5.09186	-5.21815	Replication_Deletions
515	-0.817206	-2.01735	-2.16222	Capsid_Deletions		1353	-4.55077	-4.73848	-4.86476	Replication_Deletions
516	-1.29022	-2.49037	-2.63523	Capsid_Deletions		1354	-4.64744	-4.83514	-4.96143	Replication_Deletions
516	-1.25012	-2.45027	-2.59513	Capsid_Deletions		1354	-4.92079	-5.10849	-5.23478	Replication_Deletions
516	-0.892241	-2.09239	-2.23725	Capsid_Deletions		1354	-4.76973	-4.95743	-5.08372	Replication_Deletions
517	-1.20835	-2.40849	-2.55336	Capsid_Deletions		1355	-4.8915	-5.0792	-5.20549	Replication_Deletions
517	-1.16212	-2.36227	-2.50713	Capsid_Deletions		1355	-5.052	-5.2397	-5.36599	Replication_Deletions
517	-1.13819	-2.33833	-2.4832	Capsid_Deletions		1355	-4.81199	-4.99969	-5.12598	Replication_Deletions
518	-1.26208	-2.46223	-2.60709	Capsid_Deletions		1356	-4.80275	-4.99045	-5.11674	Replication_Deletions
518	-1.31308	-2.51322	0.477406	Capsid_Deletions		1356	-4.74053	-4.92823	-5.05452	Replication_Deletions
518	-1.19572	-2.39586	-2.54073	Capsid_Deletions		1356	-4.97692	-5.16462	-5.29091	Replication_Deletions
519	-1.17518	-2.37532	-2.52019	Capsid_Deletions		1357	-4.75524	-4.94294	-5.06923	Replication_Deletions
519	-1.27625	-2.4764	-2.62126	Capsid_Deletions		1357	-4.94523	-5.13294	-5.25922	Replication_Deletions
519	-1.07714	-2.27729	-2.42215	Capsid_Deletions		1357	-4.81199	-4.99969	-5.12598	Replication_Deletions
520	-1.385	-2.58515	-2.73001	Capsid_Deletions		1358	-4.2541	-4.4418	-4.56808	Replication_Deletions
520	-1.25252	-2.45267	-2.59753	Capsid_Deletions		1358	-4.90834	-5.09605	-5.22233	Replication_Deletions
520	-1.05691	-2.25705	-2.40192	Capsid_Deletions		1358	-5.04109	-5.22879	-5.35508	Replication_Deletions
521	-1.19062	-2.39077	-2.53563	Capsid_Deletions		1359	-4.32389	-4.51159	-4.63788	Replication_Deletions
521	-1.20331	-2.40346	-2.54832	Capsid_Deletions		1359	-4.81199	-4.99969	-5.12598	Replication_Deletions
521	-0.955596	-2.15574	-2.30061	Capsid_Deletions		1359	-4.70535	-4.89305	-5.01934	Replication_Deletions
522	-1.13549	-2.33564	-2.4805	Capsid_Deletions		1360	-4.68989	-4.87759	-5.00388	Replication_Deletions
522	-1.43023	-2.63038	-2.77524	Capsid_Deletions		1360	-5.06637	-5.25407	-5.38035	Replication_Deletions
522	-1.16212	-2.36227	-2.50713	Capsid_Deletions		1360	-5.06992	-5.25762	-5.38391	Replication_Deletions
523	-1.20835	-2.40849	-2.55336	Capsid_Deletions		1361	-4.74053	-4.92823	-5.05452	Replication_Deletions
523	-1.23801	-2.43816	-2.58302	Capsid_Deletions		1361	-4.92491	-5.11261	-5.2389	Replication_Deletions
523	-1.08569	-2.28583	-2.4307	Capsid_Deletions		1361	-5.01517	-5.20287	-5.32915	Replication_Deletions
524	1.93724	1.31517	1.56761	Capsid_Deletions		1362	-4.76492	-4.95262	-5.07891	Replication_Deletions
524	-1.16212	-2.36227	-2.50713	Capsid_Deletions		1362	-5.20279	-5.39049	-5.51678	Replication_Deletions
524	-1.04516	-2.24531	-2.39017	Capsid_Deletions		1362	-4.7981	-4.9858	-5.11209	Replication_Deletions
525	-1.38079	-2.58093	-2.7258	Capsid_Deletions		1363	-4.86569	-5.0534	-5.17968	Replication_Deletions
525	-1.35512	-2.55526	-2.70013	Capsid_Deletions		1363	-4.65822	-4.84592	-4.97221	Replication_Deletions
525	-1.08	-2.28014	-2.42501	Capsid_Deletions		1363	-4.92491	-5.11261	-5.2389	Replication_Deletions
526	-1.20079	-2.40093	-2.5458	Capsid_Deletions		1364	-4.96909	-5.15679	-5.28308	Replication_Deletions
526	-1.03327	-2.23342	-2.37828	Capsid_Deletions		1364	-4.63654	-4.82424	-4.95053	Replication_Deletions
526	-1.12464	-2.32478	-2.46965	Capsid_Deletions		1364	-4.50809	-4.69579	-4.82207	Replication_Deletions
527	-1.31534	-2.51548	-2.66035	Capsid_Deletions		1365	-4.68989	-4.87759	-5.00388	Replication_Deletions
527	-1.10813	-2.30827	-2.45314	Capsid_Deletions		1365	-4.81199	-4.99969	-5.12598	Replication_Deletions
527	-1.03028	-2.23043	-2.37529	Capsid_Deletions		1365	-4.83021	-5.01791	-5.1442	Replication_Deletions
528	-1.28326	-2.4834	-2.62827	Capsid_Deletions		1366	-4.98469	-5.17239	-5.29867	Replication_Deletions
528	-0.949113	-2.14926	-2.29412	Capsid_Deletions		1366	-4.88297	-5.07067	-5.19696	Replication_Deletions
528	-1.14356	-2.3437	-2.48857	Capsid_Deletions		1366	-4.99239	-5.1801	-5.30638	Replication_Deletions
529	-0.61199	-1.81214	-1.957	Capsid_Deletions		1367	-0.442349	-0.0659328	-0.390233	Replication_Deletions
529	-0.857211	-2.05736	-2.20222	Capsid_Deletions		1367	-5.10826	-5.29596	-5.42224	Replication_Deletions
529	-0.839225	-2.03937	-2.18424	Capsid_Deletions		1367	-4.70535	-4.89305	-5.01934	Replication_Deletions
530	-0.787072	-1.98722	-2.13208	Capsid_Deletions		1368	-0.883858	0.191602	-1.15022	Replication_Deletions
530	-0.67382	-1.87396	-2.01883	Capsid_Deletions		1368	-4.5143	-4.702	-4.82828	Replication_Deletions
530	-0.723935	-1.92408	-2.06894	Capsid_Deletions		1368	-5.20899	-5.39669	-5.52298	Replication_Deletions
531	-0.771657	-1.9718	-2.11667	Capsid_Deletions		1369	2.38823	2.2442	2.31154	Replication_Deletions
531	-0.516452	-1.7166	-1.86146	Capsid_Deletions		1369	-4.85694	-5.04464	-5.17093	Replication_Deletions
531	-0.347573	-1.54772	-1.69258	Capsid_Deletions		1369	-4.91666	-5.10436	-5.23065	Replication_Deletions
532	-0.652174	-1.85232	-1.99718	Capsid_Deletions		1370	-4.93715	-5.12485	-5.25114	Replication_Deletions
532	-0.516452	-1.7166	-1.86146	Capsid_Deletions		1370	-5.08403	-5.27173	-5.39802	Replication_Deletions
532	-0.485915	-1.68606	-1.83093	Capsid_Deletions		1370	-5.05561	-5.24331	-5.3696	Replication_Deletions
533	-0.723935	-1.92408	-2.06894	Capsid_Deletions		1371	-4.59743	-4.78513	-4.91142	Replication_Deletions
533	-0.00395395	-1.2041	-1.34896	Capsid_Deletions		1371	-4.66889	-4.85659	-4.98288	Replication_Deletions
533	-0.227934	-1.42808	-1.57294	Capsid_Deletions		1371	-4.98469	-5.17239	-5.29867	Replication_Deletions
534	-0.723935	-1.92408	-2.06894	Capsid_Deletions		1372	-4.67944	-4.86714	-4.99343	Replication_Deletions
534	-0.779394	-1.97954	-2.1244	Capsid_Deletions		1372	-5.10483	-5.29253	-5.41882	Replication_Deletions
534	-0.454416	-1.65456	-1.79943	Capsid_Deletions		1372	-5.09101	-5.27872	-5.405	Replication_Deletions
535	-0.842848	-2.04299	-2.18786	Capsid_Deletions		1373	-4.71045	-4.89815	-5.02444	Replication_Deletions
535	-0.740096	-1.94024	-2.08511	Capsid_Deletions		1373	-4.88297	-5.07067	-5.19696	Replication_Deletions
535	-0.584274	-1.78442	-1.92928	Capsid_Deletions		1373	-5.11507	-5.30277	-5.42906	Replication_Deletions
536	-0.5013	-1.70145	-1.84631	Capsid_Deletions		1374	-4.88725	-5.07495	-5.20123	Replication_Deletions
536	-0.593598	-1.79374	-1.93861	Capsid_Deletions		1374	-5.11507	-5.30277	-5.42906	Replication_Deletions
536	-0.686586	-1.88673	-2.0316	Capsid_Deletions		1374	-5.01891	-5.20661	-5.3329	Replication_Deletions
537	-0.936019	-2.13616	-2.28103	Capsid_Deletions		1375	-5.03743	-5.22513	-5.35142	Replication_Deletions
537	-0.686586	-1.88673	-2.0316	Capsid_Deletions		1375	-4.94523	-5.13294	-5.25922	Replication_Deletions
537	-0.399608	-1.59975	-1.74462	Capsid_Deletions		1375	-5.04109	-5.22879	-5.35508	Replication_Deletions
538	-0.981115	-2.18126	-2.32613	Capsid_Deletions		1376	-4.89996	-5.08766	-5.21395	Replication_Deletions
538	-0.695007	-1.89515	-2.04002	Capsid_Deletions		1376	-4.80275	-4.99045	-5.11674	Replication_Deletions
538	-0.555769	-1.75591	-1.90078	Capsid_Deletions		1376	-4.87437	-5.06207	-5.18836	Replication_Deletions
539	-0.665217	-1.86536	-2.01023	Capsid_Deletions		1377	-4.85254	-5.04024	-5.16652	Replication_Deletions
539	-0.465027	-1.66517	-1.81004	Capsid_Deletions		1377	-4.94523	-5.13294	-5.25922	Replication_Deletions
539	-0.480734	-1.68088	-1.82574	Capsid_Deletions		1377	-4.8915	-5.0792	-5.20549	Replication_Deletions
540	-0.981115	-2.18126	-2.32613	Capsid_Deletions		1378	-4.76009	-4.94779	-5.07408	Replication_Deletions
540	-0.740096	-1.94024	-2.08511	Capsid_Deletions		1378	-5.04474	-5.23244	-5.35873	Replication_Deletions
540	-0.57958	-1.77972	-1.92459	Capsid_Deletions		1378	-4.93715	-5.12485	-5.25114	Replication_Deletions
541	-1.07714	-2.27729	-2.42215	Capsid_Deletions		1379	-4.92079	-5.10849	-5.23478	Replication_Deletions
541	-0.625565	-1.82571	-1.97058	Capsid_Deletions		1379	-4.85694	-5.04464	-5.17093	Replication_Deletions
541	-0.550938	-1.75108	-1.89595	Capsid_Deletions		1379	-5.08052	-5.26823	-5.39451	Replication_Deletions
542	-0.723935	-1.92408	-2.06894	Capsid_Deletions		1380	-4.77452	-4.96222	-5.0885	Replication_Deletions
542	-0.443692	-1.64384	-1.7887	Capsid_Deletions		1380	-4.92491	-5.11261	-5.2389	Replication_Deletions
543	-1.2739	-2.47405	-2.61891	Capsid_Deletions		1380	-4.46349	-4.65119	-4.77748	Replication_Deletions
543	-0.570123	-1.77027	-1.91513	Capsid_Deletions		1381	-4.65285	-4.84055	-4.96683	Replication_Deletions
543	-0.47029	-1.67044	-1.8153	Capsid_Deletions		1381	-4.96909	-5.15679	-5.28308	Replication_Deletions
544	-0.711639	-1.91178	-2.05665	Capsid_Deletions		1381	-5.06637	-5.25407	-5.38035	Replication_Deletions
544	-0.711639	-1.91178	-2.05665	Capsid_Deletions		1382	-4.43038	-4.61808	-4.74436	Replication_Deletions
544	-0.711639	-1.91178	-2.05665	Capsid_Deletions		1382	-4.92491	-5.11261	-5.2389	Replication_Deletions
545	-0.602836	-1.80298	-1.94785	Capsid_Deletions		1382	-4.85254	-5.04024	-5.16652	Replication_Deletions
545	-0.656541	-1.85669	-2.00155	Capsid_Deletions		1383	-4.78873	-4.97643	-5.10272	Replication_Deletions
545	-0.416368	-1.61651	-1.76138	Capsid_Deletions		1383	-4.79343	-4.98113	-5.10742	Replication_Deletions
546	-0.49107	-1.69122	-1.83608	Capsid_Deletions		1383	-5.05921	-5.24691	-5.3732	Replication_Deletions
546	-0.280063	-1.48021	-1.62507	Capsid_Deletions		1384	-4.72561	-4.91331	-5.03959	Replication_Deletions
546	-0.550938	-1.75108	-1.89595	Capsid_Deletions		1384	-4.97692	-5.16462	-5.29091	Replication_Deletions
547	-0.715755	-1.9159	-2.06076	Capsid_Deletions		1384	-4.91666	-5.10436	-5.23065	Replication_Deletions
547	-0.588947	-1.78909	-1.93396	Capsid_Deletions		1385	-4.60876	-4.79646	-4.92275	Replication_Deletions
547	-0.241223	-1.44137	-1.58623	Capsid_Deletions		1385	-4.85254	-5.04024	-5.16652	Replication_Deletions
548	-0.521452	-1.7216	-1.86646	Capsid_Deletions		1385	-4.81658	-5.00428	-5.13057	Replication_Deletions
548	-0.732048	-1.93219	-2.07706	Capsid_Deletions		1386	-4.73558	-4.92328	-5.04957	Replication_Deletions
548	-0.565361	-1.76551	-1.91037	Capsid_Deletions		1386	-5.00004	-5.18774	-5.31403	Replication_Deletions
549	2.76066	2.17955	2.27914	Capsid_Deletions		1386	-4.93309	-5.12079	-5.24708	Replication_Deletions
549	-0.752049	-1.95219	-2.09706	Capsid_Deletions		1387	-4.59172	-4.77942	-4.9057	Replication_Deletions
549	-0.574863	-1.77501	-1.91987	Capsid_Deletions		1387	-4.82114	-5.00884	-5.13513	Replication_Deletions
550	-0.99052	-2.19067	-2.33553	Capsid_Deletions		1387	-4.78873	-4.97643	-5.10272	Replication_Deletions
550	-0.707507	-1.90765	-2.05252	Capsid_Deletions		1388	-4.71553	-4.90323	-5.02952	Replication_Deletions
550	-0.416368	-1.61651	-1.76138	Capsid_Deletions		1388	-4.59743	-4.78513	-4.91142	Replication_Deletions
551	-0.565361	-1.76551	-1.91037	Capsid_Deletions		1388	-4.96909	-5.15679	-5.28308	Replication_Deletions
551	-0.511427	-1.71157	-1.85644	Capsid_Deletions		1389	-4.59172	-4.77942	-4.9057	Replication_Deletions
551	-0.393958	-1.5941	-1.73897	Capsid_Deletions		1389	-4.95325	-5.14095	-5.26724	Replication_Deletions
552	-0.669528	-1.86967	-2.01454	Capsid_Deletions		1389	-5.01517	-5.20287	-5.32915	Replication_Deletions
552	-0.652174	-1.85232	-1.99718	Capsid_Deletions		1390	-4.63654	-4.82424	-4.95053	Replication_Deletions
552	-0.707507	-1.90765	-2.05252	Capsid_Deletions		1390	-5.20589	-5.3936	-5.51988	Replication_Deletions
553	-0.828276	-2.02842	-2.17329	Capsid_Deletions		1390	-4.93715	-5.12485	-5.25114	Replication_Deletions
553	-0.864316	-2.06446	-2.20933	Capsid_Deletions		1391	-4.67418	-4.86188	-4.98817	Replication_Deletions
553	-0.806012	-2.00616	-2.15102	Capsid_Deletions		1391	-4.76973	-4.95743	-5.08372	Replication_Deletions
554	-0.588947	-1.78909	-1.93396	Capsid_Deletions		1391	-4.85694	-5.04464	-5.17093	Replication_Deletions
554	-0.76386	-1.96401	-2.10887	Capsid_Deletions		1392	-4.36066	-4.54836	-4.67465	Replication_Deletions
554	-0.371035	-1.57118	-1.71605	Capsid_Deletions		1392	-4.90416	-5.09186	-5.21815	Replication_Deletions
555	-0.682348	-1.88249	-2.02736	Capsid_Deletions		1392	-4.74546	-4.93316	-5.05945	Replication_Deletions
555	-0.723935	-1.92408	-2.06894	Capsid_Deletions		1393	-4.72561	-4.91331	-5.03959	Replication_Deletions
555	-0.485915	-1.68606	-1.83093	Capsid_Deletions		1393	-4.83021	-5.01791	-5.1442	Replication_Deletions
556	-0.695007	-1.89515	-2.04002	Capsid_Deletions		1393	-5.02636	-5.21406	-5.34035	Replication_Deletions
556	-0.744096	-1.94424	-2.08911	Capsid_Deletions		1394	-4.73061	-4.91831	-5.04459	Replication_Deletions
556	-0.465027	-1.66517	-1.81004	Capsid_Deletions		1394	-4.69507	-4.88277	-5.00906	Replication_Deletions
557	-0.723935	-1.92408	-2.06894	Capsid_Deletions		1394	-4.72058	-4.90828	-5.03457	Replication_Deletions
557	-0.686586	-1.88673	-2.0316	Capsid_Deletions		1395	-4.81658	-5.00428	-5.13057	Replication_Deletions
557	-0.416368	-1.61651	-1.76138	Capsid_Deletions		1395	-4.57437	-4.76208	-4.88836	Replication_Deletions
558	-0.756001	-1.95615	-2.10101	Capsid_Deletions		1395	-4.91251	-5.10021	-5.2265	Replication_Deletions
558	-0.76386	-1.96401	-2.10887	Capsid_Deletions		1396	-4.45696	-4.64466	-4.77094	Replication_Deletions
558	-0.669528	-1.86967	-2.01454	Capsid_Deletions		1396	-4.66889	-4.85659	-4.98288	Replication_Deletions
559	-0.864316	-2.06446	-2.20933	Capsid_Deletions		1396	-4.90834	-5.09605	-5.22233	Replication_Deletions
559	-0.5013	-1.70145	-1.84631	Capsid_Deletions		1397	-4.8915	-5.0792	-5.20549	Replication_Deletions
559	-0.630049	-1.83019	-1.97506	Capsid_Deletions		1397	-4.73558	-4.92328	-5.04957	Replication_Deletions
560	-0.945855	-2.146	-2.29087	Capsid_Deletions		1397	-5.04838	-5.23608	-5.36237	Replication_Deletions
560	-0.846459	-2.0466	-2.19147	Capsid_Deletions		1398	-4.5143	-4.702	-4.82828	Replication_Deletions
560	-0.353491	-1.55364	-1.6985	Capsid_Deletions		1398	-5.03375	-5.22145	-5.34774	Replication_Deletions
561	-0.771657	-1.9718	-2.11667	Capsid_Deletions		1398	-4.96516	-5.15286	-5.27914	Replication_Deletions
561	-0.506376	-1.70652	-1.85139	Capsid_Deletions		1399	-4.8915	-5.0792	-5.20549	Replication_Deletions
561	-0.438287	-1.63843	-1.7833	Capsid_Deletions		1399	-4.7981	-4.9858	-5.11209	Replication_Deletions
562	-0.86077	-2.06092	-2.20578	Capsid_Deletions		1399	-4.90834	-5.09605	-5.22233	Replication_Deletions
562	-0.813488	-2.01363	-2.1585	Capsid_Deletions		1400	-5.00004	-5.18774	-5.31403	Replication_Deletions
562	-0.365221	-1.56537	-1.71023	Capsid_Deletions		1400	-4.63105	-4.81875	-4.94503	Replication_Deletions
563	-0.678093	-1.87824	-2.0231	Capsid_Deletions		1400	-4.65822	-4.84592	-4.97221	Replication_Deletions
563	-0.67382	-1.87396	-2.01883	Capsid_Deletions		1401	-4.71045	-4.89815	-5.02444	Replication_Deletions
563	-0.5013	-1.70145	-1.84631	Capsid_Deletions		1401	-4.75036	-4.93806	-5.06435	Replication_Deletions
564	-0.485915	-1.68606	-1.83093	Capsid_Deletions		1401	-5.03375	-5.22145	-5.34774	Replication_Deletions
564	-0.732048	-1.93219	-2.07706	Capsid_Deletions		1402	-4.48922	-4.67692	-4.8032	Replication_Deletions
564	-0.323548	-1.52369	-1.66856	Capsid_Deletions		1402	-4.86133	-5.04903	-5.17532	Replication_Deletions
565	-0.86785	-2.068	-2.21286	Capsid_Deletions		1402	-5.31451	-5.50221	-5.62849	Replication_Deletions
565	-0.565361	-1.76551	-1.91037	Capsid_Deletions		1403	-4.45696	-4.64466	-4.77094	Replication_Deletions
565	-0.521452	-1.7216	-1.86646	Capsid_Deletions		1403	-4.76973	-4.95743	-5.08372	Replication_Deletions
566	-0.846459	-2.0466	-2.19147	Capsid_Deletions		1403	-5.28343	-5.47113	-5.59742	Replication_Deletions
566	-0.607424	-1.80757	-1.95243	Capsid_Deletions		1404	-4.65285	-4.84055	-4.96683	Replication_Deletions
566	-0.728	-1.92814	-2.07301	Capsid_Deletions		1404	-5.12184	-5.30954	-5.43583	Replication_Deletions
567	4.48669	4.54663	4.76924	Capsid_Deletions		1404	-5.13524	-5.32294	-5.44923	Replication_Deletions
567	-0.625565	-1.82571	-1.97058	Capsid_Deletions		1405	-4.91251	-5.10021	-5.2265	Replication_Deletions
567	-0.719853	-1.92	-2.06486	Capsid_Deletions		1405	-5.03006	-5.21776	-5.34405	Replication_Deletions
568	-0.802252	-2.0024	-2.14726	Capsid_Deletions		1405	-4.99623	-5.18393	-5.31021	Replication_Deletions
568	-0.678093	-1.87824	-2.0231	Capsid_Deletions		1406	-4.81658	-5.00428	-5.13057	Replication_Deletions
568	-0.565361	-1.76551	-1.91037	Capsid_Deletions		1406	-5.19655	-5.38425	-5.51054	Replication_Deletions
569	-0.831939	-2.03208	-2.17695	Capsid_Deletions		1406	-5.18078	-5.36848	-5.49476	Replication_Deletions
569	-0.531377	-1.73152	-1.87639	Capsid_Deletions		1407	-4.61438	-4.80208	-4.92837	Replication_Deletions
569	-0.652174	-1.85232	-1.99718	Capsid_Deletions		1407	-4.95723	-5.14494	-5.27122	Replication_Deletions
570	-0.86785	-2.068	-2.21286	Capsid_Deletions		1407	-5.12856	-5.31626	-5.44255	Replication_Deletions
570	-0.744096	-1.94424	-2.08911	Capsid_Deletions		1408	-4.88725	-5.07495	-5.20123	Replication_Deletions
570	-0.669528	-1.86967	-2.01454	Capsid_Deletions		1408	-4.95723	-5.14494	-5.27122	Replication_Deletions
571	-0.703358	-1.9035	-2.04837	Capsid_Deletions		1408	-4.72561	-4.91331	-5.03959	Replication_Deletions
571	-0.5013	-1.70145	-1.84631	Capsid_Deletions		1409	-4.75524	-4.94294	-5.06923	Replication_Deletions
571	-0.454416	-1.65456	-1.79943	Capsid_Deletions		1409	-4.69507	-4.88277	-5.00906	Replication_Deletions
572	-0.678093	-1.87824	-2.0231	Capsid_Deletions		1409	-5.10826	-5.29596	-5.42224	Replication_Deletions
572	-0.526427	-1.72657	-1.87144	Capsid_Deletions		1410	-4.17037	-4.35807	-4.48435	Replication_Deletions
572	-0.593598	-1.79374	-1.93861	Capsid_Deletions		1410	-4.67944	-4.86714	-4.99343	Replication_Deletions
573	-0.752049	-1.95219	-2.09706	Capsid_Deletions		1410	-4.98469	-5.17239	-5.29867	Replication_Deletions
573	-0.47029	-1.67044	-1.8153	Capsid_Deletions		1411	-4.56264	-4.75035	-4.87663	Replication_Deletions
573	-0.273694	1.89346	-1.6187	Capsid_Deletions		1411	-4.80275	-4.99045	-5.11674	Replication_Deletions
574	-0.399608	1.69608	2.01658	Capsid_Deletions		1411	-5.17119	-5.35889	-5.48518	Replication_Deletions
574	-0.506376	-1.70652	-1.85139	Capsid_Deletions		1412	-4.3088	-4.4965	-4.62279	Replication_Deletions
574	-0.660888	-1.86103	-2.0059	Capsid_Deletions		1412	-4.75524	-4.94294	-5.06923	Replication_Deletions
575	-0.565361	1.66848	-1.91037	Capsid_Deletions		1412	-4.76973	-4.95743	-5.08372	Replication_Deletions
575	-0.643383	-1.84353	-1.98839	Capsid_Deletions		1413	-4.35342	-4.54112	-4.6674	Replication_Deletions
575	-0.526427	-1.72657	-1.87144	Capsid_Deletions		1413	-4.97301	-5.16071	-5.287	Replication_Deletions
576	-0.546084	-1.74623	-1.89109	Capsid_Deletions		1413	-5.052	-5.2397	-5.36599	Replication_Deletions
576	-0.602836	-1.80298	-1.94785	Capsid_Deletions		1414	-4.5266	-4.71431	-4.84059	Replication_Deletions
576	-0.767766	-1.96791	-2.11278	Capsid_Deletions		1414	-4.80738	-4.99508	-5.12137	Replication_Deletions
577	-1.50943	-2.70957	-2.85444	Capsid_Deletions		1414	-4.78873	-4.97643	-5.10272	Replication_Deletions
577	-1.92689	-3.12703	-3.2719	Capsid_Deletions		1415	-4.48922	-4.67692	-4.8032	Replication_Deletions
577	-1.91334	0.18235	-3.25835	Capsid_Deletions		1415	-4.59172	-4.77942	-4.9057	Replication_Deletions
578	2.6588	2.56717	2.61849	Capsid_Deletions		1415	-4.8392	-5.0269	-5.15319	Replication_Deletions
578	-1.45994	2.08485	-2.80495	Capsid_Deletions		1416	-4.48285	-4.67055	-4.79684	Replication_Deletions
578	-1.6033	-2.80344	-2.94831	Capsid_Deletions		1416	-4.85694	-5.04464	-5.17093	Replication_Deletions
579	6.83137	6.82687	6.74674	Capsid_Deletions		1416	-4.96516	-5.15286	-5.27914	Replication_Deletions
579	3.75512	3.64666	3.59789	Capsid_Deletions		1417	-4.47644	-4.66414	-4.79043	Replication_Deletions
579	-1.52051	-2.72065	-2.86552	Capsid_Deletions		1417	-4.98855	-5.17625	-5.30254	Replication_Deletions
580	4.37002	3.99272	4.21459	Capsid_Deletions		1417	-1.44469	-4.85127	-4.97756	Replication_Deletions
580	-1.47926	0.456086	0.471564	Capsid_Deletions		1418	-4.77928	-4.96698	-5.09326	Replication_Deletions
580	-1.31759	-2.51773	-2.6626	Capsid_Deletions		1418	-4.94925	-5.13695	-5.26324	Replication_Deletions
581	-1.8533	1.12094	1.3764	Capsid_Deletions		1418	-4.79343	-4.98113	-5.10742	Replication_Deletions
581	-1.5441	1.1059	1.18843	Capsid_Deletions		1419	-4.64744	-4.83514	-4.96143	Replication_Deletions
581	-1.5369	-2.73704	-2.88191	Capsid_Deletions		1419	-4.90834	-5.09605	-5.22233	Replication_Deletions
582	-1.56011	-2.76026	0.390712	Capsid_Deletions		1419	-4.93715	-5.12485	-5.25114	Replication_Deletions
582	-1.8895	-3.08965	-3.23451	Capsid_Deletions		1420	-4.63654	-4.82424	-4.95053	Replication_Deletions
582	-1.50197	-2.70211	-2.84698	Capsid_Deletions		1420	-5.02636	-5.21406	-5.34035	Replication_Deletions
583	-1.56364	-2.76378	-2.90865	Capsid_Deletions		1420	-4.83021	-5.01791	-5.1442	Replication_Deletions
583	-1.61339	-2.81354	-2.9584	Capsid_Deletions		1421	-4.40997	-4.59767	-4.72396	Replication_Deletions
583	-1.5689	-2.76905	-2.91391	Capsid_Deletions		1421	-5.09101	-5.27872	-5.405	Replication_Deletions
584	-1.3892	-2.58935	0.561625	Capsid_Deletions		1421	-4.91666	-5.10436	-5.23065	Replication_Deletions
584	5.09838	5.19043	5.237	Capsid_Deletions		1422	-4.5143	-4.702	-4.82828	Replication_Deletions
584	3.14806	2.8871	3.08106	Capsid_Deletions		1422	-4.9612	-5.1489	-5.27519	Replication_Deletions
585	3.8798	3.80255	4.02909	Capsid_Deletions		1422	-5.08052	-5.26823	-5.39451	Replication_Deletions
585	3.90406	3.98105	3.89278	Capsid_Deletions		1423	-4.40307	-4.59077	-4.71706	Replication_Deletions
585	-1.6033	-2.80344	-2.94831	Capsid_Deletions		1423	-4.94925	-5.13695	-5.26324	Replication_Deletions
586	-1.57935	1.33138	1.54155	Capsid_Deletions		1423	-5.01141	-5.19911	-5.32539	Replication_Deletions
586	-1.84669	-3.04684	-3.1917	Capsid_Deletions		1424	-4.5143	-4.702	-4.82828	Replication_Deletions
586	-1.89835	-3.0985	-3.24336	Capsid_Deletions		1424	-4.9412	-5.1289	-5.25519	Replication_Deletions
587	-1.5654	-2.76554	-2.91041	Capsid_Deletions		1424	-5.00384	-5.19155	-5.31783	Replication_Deletions
587	-1.52051	-2.72065	-2.86552	Capsid_Deletions		1425	-4.24603	-4.43373	-4.56002	Replication_Deletions
587	-1.48879	-2.68893	-2.8338	Capsid_Deletions		1425	-4.76492	-4.95262	-5.07891	Replication_Deletions
588	-1.35944	-2.55959	-2.70445	Capsid_Deletions		1425	-5.26606	-1.95726	-5.58005	Replication_Deletions
588	-1.47926	-2.67941	-2.82427	Capsid_Deletions		1426	-4.30116	-4.48887	-4.61515	Replication_Deletions
588	-1.44023	-2.64038	0.648744	Capsid_Deletions		1426	-4.87004	-5.05774	-5.18403	Replication_Deletions
589	-1.25252	-2.45267	-2.59753	Capsid_Deletions		1426	-4.95325	-5.14095	-5.26724	Replication_Deletions
589	-1.75224	-2.95239	-3.09725	Capsid_Deletions		1427	-4.61438	-4.80208	-4.92837	Replication_Deletions
589	-1.70908	-2.90923	0.556825	Capsid_Deletions		1427	-4.93715	-5.12485	-5.25114	Replication_Deletions
590	-1.61339	-2.81354	-2.9584	Capsid_Deletions		1427	-4.9612	-5.1489	-5.27519	Replication_Deletions
590	-1.4262	-2.62635	-2.77122	Capsid_Deletions		1428	-5.00384	-5.19155	-5.31783	Replication_Deletions
590	-1.76383	-2.96398	-3.10884	Capsid_Deletions		1428	-4.90416	-5.09186	-5.21815	Replication_Deletions
591	-1.8239	0.531299	0.544658	Capsid_Deletions		1428	-5.00384	-5.19155	-5.31783	Replication_Deletions
591	-1.72118	-2.92132	-3.06619	Capsid_Deletions		1429	-4.28572	-4.47342	-4.59971	Replication_Deletions
591	-1.5387	-2.73885	-2.88371	Capsid_Deletions		1429	-4.93715	-5.12485	-5.25114	Replication_Deletions
592	-1.59991	-2.80006	-2.94492	Capsid_Deletions		1429	-4.64744	-4.83514	-4.96143	Replication_Deletions
592	-1.36804	-2.56818	-2.71305	Capsid_Deletions		1430	-4.48922	-4.67692	-4.8032	Replication_Deletions
592	-1.304	-2.50414	-2.64901	Capsid_Deletions		1430	-4.91251	-5.10021	-5.2265	Replication_Deletions
593	-1.6447	-2.84484	-2.98971	Capsid_Deletions		1430	-4.89996	-5.08766	-5.21395	Replication_Deletions
593	-1.63492	-2.83506	-2.97993	Capsid_Deletions		1431	-4.63654	-4.82424	-4.95053	Replication_Deletions
593	-1.52965	-2.72979	-2.87466	Capsid_Deletions		1431	-4.88297	-5.07067	-5.19696	Replication_Deletions
594	-1.51867	-2.71881	-2.86368	Capsid_Deletions		1431	-4.81658	-5.00428	-5.13057	Replication_Deletions
594	-1.79082	-2.99097	-3.13583	Capsid_Deletions		1432	-4.43038	-4.61808	-4.74436	Replication_Deletions
594	-1.78942	-2.98956	-3.13443	Capsid_Deletions		1432	-5.09101	-5.27872	-5.405	Replication_Deletions
595	-1.62006	-2.82021	-2.96507	Capsid_Deletions		1432	-4.80738	-4.99508	-5.12137	Replication_Deletions
595	-1.39338	-2.59353	-2.73839	Capsid_Deletions		1433	-4.69507	-4.88277	-5.00906	Replication_Deletions
595	-1.68289	-2.88303	-3.0279	Capsid_Deletions		1433	-4.85254	-5.04024	-5.16652	Replication_Deletions
596	-1.44023	-2.64038	-2.78524	Capsid_Deletions		1433	-4.89574	-5.08344	-5.20973	Replication_Deletions
596	-1.67819	-2.87834	-3.0232	Capsid_Deletions		1434	-4.29347	-4.48117	-4.60746	Replication_Deletions
596	-1.86897	-3.06912	-3.21398	Capsid_Deletions		1434	-4.96909	-5.15679	-5.28308	Replication_Deletions
597	-1.6033	-2.80344	-2.94831	Capsid_Deletions		1434	-5.12184	-5.30954	-5.43583	Replication_Deletions
597	-1.35944	-2.55959	-2.70445	Capsid_Deletions		1435	-4.53876	-1.59097	-4.85275	Replication_Deletions
597	-1.76957	-2.96972	-3.11458	Capsid_Deletions		1435	-5.17119	-5.35889	-5.48518	Replication_Deletions
598	-1.54947	-2.74961	-2.89448	Capsid_Deletions		1435	-5.00763	-5.19533	-5.32162	Replication_Deletions
598	-1.26208	-2.46223	-2.60709	Capsid_Deletions		1436	-4.56264	-4.75035	-4.87663	Replication_Deletions
598	-1.50943	-2.70957	-2.85444	Capsid_Deletions		1436	-4.89996	-5.08766	-5.21395	Replication_Deletions
599	-1.5057	-2.70585	-2.85071	Capsid_Deletions		1436	-4.91251	-5.10021	-5.2265	Replication_Deletions
599	-1.7464	-2.94655	-3.09141	Capsid_Deletions		1437	-4.38913	-4.57683	-4.70312	Replication_Deletions
599	-1.97582	-3.17597	-3.32083	Capsid_Deletions		1437	-4.85694	-5.04464	-5.17093	Replication_Deletions
600	-1.5423	-2.74245	-2.88732	Capsid_Deletions		1437	-4.64201	-4.82971	-4.95599	Replication_Deletions
600	-1.73164	-2.93179	-3.07665	Capsid_Deletions		1438	-4.10728	-4.29498	-4.42127	Replication_Deletions
600	-1.6033	-2.80344	-2.94831	Capsid_Deletions		1438	-4.39613	-4.58383	-4.71011	Replication_Deletions
601	-1.52782	-2.72797	-2.87284	Capsid_Deletions		1438	-4.87004	-5.05774	-5.18403	Replication_Deletions
601	-1.58797	-2.78811	-2.93298	Capsid_Deletions		1439	-4.19623	-4.38393	-4.51022	Replication_Deletions
601	-1.77528	-2.97543	-3.12029	Capsid_Deletions		1439	-4.77452	-4.96222	-5.0885	Replication_Deletions
602	-1.57935	-2.77949	-2.92436	Capsid_Deletions		1439	-4.8915	-5.0792	-5.20549	Replication_Deletions
602	-1.69221	-2.89236	-3.03722	Capsid_Deletions		1440	-4.54479	-4.73249	-4.85877	Replication_Deletions
602	-1.65919	-2.85933	-3.0042	Capsid_Deletions		1440	-5.21208	-5.39978	-5.52606	Replication_Deletions
603	-1.56715	-2.7673	-2.91216	Capsid_Deletions		1440	-5.10826	-5.29596	-5.42224	Replication_Deletions
603	-1.67032	-2.87046	-3.01533	Capsid_Deletions		1441	-4.41682	-4.60452	-4.7308	Replication_Deletions
603	-1.771	-2.97115	-3.11601	Capsid_Deletions		1441	-5.20589	-5.3936	-5.51988	Replication_Deletions
604	-1.46577	-2.66592	-2.81079	Capsid_Deletions		1441	-4.70535	-4.89305	-5.01934	Replication_Deletions
604	-1.44816	-2.64831	-2.79317	Capsid_Deletions		1442	1.83887	1.7842	1.87846	Replication_Deletions
604	-1.63982	-2.83996	-2.98483	Capsid_Deletions		1442	-4.94523	-5.13294	-5.25922	Replication_Deletions
605	-1.65919	-2.85933	-3.0042	Capsid_Deletions		1442	-5.16151	-5.34921	-5.4755	Replication_Deletions
605	-1.78661	-2.98675	-3.13162	Capsid_Deletions		1443	1.58118	1.78142	1.80127	Replication_Deletions
605	-1.55303	-2.75317	-2.89804	Capsid_Deletions		1443	-4.9612	-5.1489	-5.27519	Replication_Deletions
606	-1.64145	-2.84159	-2.98646	Capsid_Deletions		1443	-5.06279	-5.25049	-5.37678	Replication_Deletions
606	-1.6719	-2.87204	-3.01691	Capsid_Deletions		1444	-1.43935	-0.875632	-1.00192	Replication_Deletions
606	-1.56715	-2.7673	-2.91216	Capsid_Deletions		1444	-4.9612	-5.1489	-5.27519	Replication_Deletions
607	-1.55835	-2.75849	-2.90336	Capsid_Deletions		1444	-4.85694	-5.04464	-5.17093	Replication_Deletions
607	-1.5423	-2.74245	-2.88732	Capsid_Deletions		1445	-4.63654	-4.82424	-4.95053	Replication_Deletions
607	-1.77671	-2.97685	-3.12172	Capsid_Deletions		1445	-5.01141	-5.19911	-5.32539	Replication_Deletions
608	-1.72118	-2.92132	-3.06619	Capsid_Deletions		1445	-5.01517	-5.20287	-5.32915	Replication_Deletions
608	-1.57761	-2.77776	-2.92262	Capsid_Deletions		1446	-4.68468	-4.87238	-4.99867	Replication_Deletions
608	-1.63982	-2.83996	-2.98483	Capsid_Deletions		1446	-5.19655	-5.38425	-5.51054	Replication_Deletions
609	-1.69066	-2.89081	-3.03567	Capsid_Deletions		1446	-5.14846	-5.33616	-5.46245	Replication_Deletions
609	-1.57588	-2.77602	-2.92089	Capsid_Deletions		1447	-4.76973	-4.95743	-5.08372	Replication_Deletions
609	-1.4181	-2.61824	-2.76311	Capsid_Deletions		1447	-4.68468	-4.87238	-4.99867	Replication_Deletions
610	-1.66397	-2.86412	-3.00898	Capsid_Deletions		1447	-5.43244	-5.62014	-5.74643	Replication_Deletions
610	-1.62834	-2.82849	-2.97335	Capsid_Deletions		1448	-4.73061	-4.91831	-5.04459	Replication_Deletions
610	-1.40169	-2.60183	-2.7467	Capsid_Deletions		1448	-4.78873	-4.97643	-5.10272	Replication_Deletions
611	-1.4735	-2.67365	-2.81851	Capsid_Deletions		1448	-4.83472	-1.4115	-5.14871	Replication_Deletions
611	-1.63819	-2.83833	-2.9832	Capsid_Deletions		1449	5.31772	5.17187	5.18011	Replication_Deletions
611	-1.60499	-2.80513	-2.95	Capsid_Deletions		1449	-4.86133	-5.04903	-5.17532	Replication_Deletions
612	-1.686	-2.88615	-3.03101	Capsid_Deletions		1449	-4.99623	-5.18393	-5.31021	Replication_Deletions
612	-1.84404	-3.04418	-3.18905	Capsid_Deletions		1450	-4.2047	-4.39241	-4.51869	Replication_Deletions
612	-1.7595	-2.95965	-3.10451	Capsid_Deletions		1450	-5.17759	-5.36529	-5.49158	Replication_Deletions
613	-1.62006	-2.82021	-2.96507	Capsid_Deletions		1450	-4.85694	-5.04464	-5.17093	Replication_Deletions
613	-1.83871	-3.03885	-3.18372	Capsid_Deletions		1451	-4.9412	-1.51799	-5.25519	Replication_Deletions
613	-1.70145	-2.90159	-3.04646	Capsid_Deletions		1451	-5.03006	-5.21776	-5.34405	Replication_Deletions
614	-1.771	-2.97115	-3.11601	Capsid_Deletions		1451	-4.78873	-4.97643	-5.10272	Replication_Deletions
614	-1.79222	-2.99237	-3.13723	Capsid_Deletions		1452	0.403973	0.683613	0.626022	Replication_Deletions
614	-1.70908	-2.90923	-3.05409	Capsid_Deletions		1452	-5.02264	-5.21034	-5.33663	Replication_Deletions
615	-1.67662	-2.87677	-3.02163	Capsid_Deletions		1452	-5.01891	-5.20661	-5.3329	Replication_Deletions
615	-1.65277	-2.85292	-2.99778	Capsid_Deletions		1453	6.49132	6.47401	6.52498	Replication_Deletions
615	-1.79082	-2.99097	-3.13583	Capsid_Deletions		1453	-5.2863	-5.474	-5.60028	Replication_Deletions
616	-1.71666	-2.9168	-3.06167	Capsid_Deletions		1453	-1.84143	-5.16462	-5.29091	Replication_Deletions
616	-1.63655	-2.8367	-2.98156	Capsid_Deletions		1454	6.359	6.36726	6.42047	Replication_Deletions
616	-1.74052	-2.94067	-3.08553	Capsid_Deletions		1454	-5.06637	-1.69872	-5.38035	Replication_Deletions
617	-1.5001	-2.70024	-2.84511	Capsid_Deletions		1454	-5.4175	-5.6052	-5.73149	Replication_Deletions
617	-1.84004	-3.04019	-3.18505	Capsid_Deletions		1455	5.37423	5.32828	5.44072	Replication_Deletions
617	-1.51498	-2.71513	-2.85999	Capsid_Deletions		1455	-4.83472	-5.02242	-5.14871	Replication_Deletions
618	-1.59991	-2.80006	-2.94492	Capsid_Deletions		1455	-4.97692	-5.16462	-5.29091	Replication_Deletions
618	-1.78801	-2.98816	-3.13302	Capsid_Deletions		1456	-0.418009	-0.0881271	-0.519074	Replication_Deletions
618	-1.78238	-2.98252	-3.12739	Capsid_Deletions		1456	-4.98855	-5.17625	-5.30254	Replication_Deletions
619	-1.73313	-2.93327	-3.07814	Capsid_Deletions		1456	-4.67944	-4.86714	-4.99343	Replication_Deletions
619	-1.78801	-2.98816	-3.13302	Capsid_Deletions		1457	-3.74059	-3.92829	-4.05458	Replication_Deletions
619	-1.71515	-2.91529	-3.06016	Capsid_Deletions		1457	-4.78873	-4.97643	-5.10272	Replication_Deletions
620	-1.59651	-2.79666	-2.94152	Capsid_Deletions		1457	-4.73061	-4.91831	-5.04459	Replication_Deletions
620	-1.54947	-2.74961	-2.89448	Capsid_Deletions		1458	-4.74053	-4.92823	-5.05452	Replication_Deletions
620	-1.69221	-2.89236	-3.03722	Capsid_Deletions		1458	-4.63654	-4.82424	-4.95053	Replication_Deletions
621	-1.46771	-2.66786	-2.81272	Capsid_Deletions		1458	-4.73061	-4.91831	-5.04459	Replication_Deletions
621	-1.63328	-2.83342	-2.97829	Capsid_Deletions		1459	-5.7954	-5.9831	-6.10939	Replication_Deletions
621	-1.69066	-2.89081	-3.03567	Capsid_Deletions		1459	-5.45203	-5.63973	-5.76602	Replication_Deletions
622	-1.81573	-3.01588	-3.16075	Capsid_Deletions		1459	-5.58571	-5.77341	-5.8997	Replication_Deletions
622	-1.70298	-2.90313	-3.04799	Capsid_Deletions		1460	-5.38692	-5.57462	-5.70091	Replication_Deletions
622	-1.80058	-3.00073	-3.14559	Capsid_Deletions		1460	-5.69224	-5.87994	-6.00622	Replication_Deletions
623	-1.5828	-2.78295	-2.92781	Capsid_Deletions		1460	-5.65929	-5.84699	-5.97328	Replication_Deletions
623	-1.65759	-2.85773	-3.0026	Capsid_Deletions		1461	-5.44228	-5.62998	-5.75627	Replication_Deletions
623	-1.58968	-2.78983	-2.93469	Capsid_Deletions		1461	-5.60254	-5.79024	-5.91652	Replication_Deletions
624	-1.67347	-2.87362	-3.01849	Capsid_Deletions		1461	-5.6414	-5.8291	-5.95538	Replication_Deletions
624	-1.70908	-2.90923	-3.05409	Capsid_Deletions		1462	-5.26898	-5.45668	-5.58297	Replication_Deletions
624	-1.32655	-2.52669	-2.67156	Capsid_Deletions		1462	-5.82589	-6.01359	-6.13988	Replication_Deletions
625	-0.895678	-2.09582	-2.24069	Capsid_Deletions		1462	-5.72782	-5.91552	-6.04181	Replication_Deletions
625	-1.02124	-2.22139	-2.36625	Capsid_Deletions		1463	-5.54015	-5.72785	-5.85414	Replication_Deletions
625	-1.4735	-2.67365	-2.81851	Capsid_Deletions		1463	-5.81919	-6.00689	-6.13318	Replication_Deletions
626	-0.864316	-2.06446	-2.20933	Capsid_Deletions		1463	-5.70737	-5.89508	-6.02136	Replication_Deletions
626	-0.665217	-1.86536	-2.01023	Capsid_Deletions		1464	-1.83607	-5.31961	-5.44589	Replication_Deletions
626	-0.794691	-1.99484	-2.1397	Capsid_Deletions		1464	-5.60254	-5.79024	-5.91652	Replication_Deletions
627	-0.752049	-1.95219	-2.09706	Capsid_Deletions		1464	-5.71672	-5.90442	-6.03071	Replication_Deletions
627	-0.767766	-1.96791	-2.11278	Capsid_Deletions		1465	-1.98004	-5.53504	-5.66133	Replication_Deletions
627	-0.88186	-2.08201	-2.22687	Capsid_Deletions		1465	-5.68073	-5.86843	-5.99472	Replication_Deletions
628	-0.996741	-2.19689	-2.34175	Capsid_Deletions		1465	-5.7885	-5.9762	-6.10249	Replication_Deletions
628	-0.707507	-1.90765	-2.05252	Capsid_Deletions		1466	-5.19341	-5.38111	-5.5074	Replication_Deletions
628	-0.703358	-1.9035	-2.04837	Capsid_Deletions		1466	-5.83254	-6.02024	-6.14653	Replication_Deletions
629	-0.790889	-1.99103	-2.1359	Capsid_Deletions		1466	-5.66518	-5.85288	-5.97917	Replication_Deletions
629	-0.719853	-1.92	-2.06486	Capsid_Deletions		1467	-5.39466	-5.58236	-5.70864	Replication_Deletions
629	-0.82091	-2.02105	-2.16592	Capsid_Deletions		1467	-5.74966	-5.93736	-6.06365	Replication_Deletions
630	-0.76386	-1.96401	-2.10887	Capsid_Deletions		1467	-5.22433	-5.41203	-5.53832	Replication_Deletions
630	-1.02728	-2.22742	-2.37229	Capsid_Deletions		1468	-5.36071	-5.54841	-5.6747	Replication_Deletions
630	-1.13008	-2.33022	-2.47509	Capsid_Deletions		1468	-5.57505	-5.76275	-5.88904	Replication_Deletions
631	-0.695007	-1.89515	-2.04002	Capsid_Deletions		1468	-5.36601	-5.55371	-5.68	Replication_Deletions
631	-1.10813	-2.30827	-2.45314	Capsid_Deletions		1469	-5.61908	-5.80678	-5.93307	Replication_Deletions
631	-0.802252	-2.0024	-2.14726	Capsid_Deletions		1469	-5.77103	-5.95873	-6.08502	Replication_Deletions
632	3.18431	3.36535	3.34565	Capsid_Deletions		1469	-5.60254	-5.79024	-5.91652	Replication_Deletions
632	-0.719853	-1.92	-2.06486	Capsid_Deletions		1470	-5.32005	-5.50775	-5.63404	Replication_Deletions
632	-0.449069	-1.64921	-1.79408	Capsid_Deletions		1470	-5.52899	-5.71669	-5.84298	Replication_Deletions
633	-1.05982	-2.25997	-2.40484	Capsid_Deletions		1470	-5.87313	-6.06083	-6.18712	Replication_Deletions
633	-0.952359	-2.1525	-2.29737	Capsid_Deletions		1471	-5.40994	-5.59764	-5.72393	Replication_Deletions
633	-0.67382	-1.87396	-2.01883	Capsid_Deletions		1471	-5.65336	-5.84106	-5.96735	Replication_Deletions
634	-0.682348	-1.88249	-2.02736	Capsid_Deletions		1471	-5.59836	-5.78606	-5.91234	Replication_Deletions
634	-1.23557	-2.43572	-2.58058	Capsid_Deletions		1472	-5.60045	-5.78815	-5.91444	Replication_Deletions
634	-0.740096	-1.94024	-2.08511	Capsid_Deletions		1472	-5.61497	-5.80267	-5.92896	Replication_Deletions
635	-0.719853	-1.92	-2.06486	Capsid_Deletions		1472	-5.50168	-5.68938	-5.81567	Replication_Deletions
635	-0.857211	-2.05736	-2.20222	Capsid_Deletions		1473	-5.20899	-5.39669	-5.52298	Replication_Deletions
635	-0.993635	-2.19378	-2.33865	Capsid_Deletions		1473	-5.54458	-5.73228	-5.85857	Replication_Deletions
636	-0.682348	-1.88249	-2.02736	Capsid_Deletions		1473	-5.60045	-5.78815	-5.91444	Replication_Deletions
636	-0.802252	-2.0024	-2.14726	Capsid_Deletions		1474	-5.33923	-5.52693	-5.65322	Replication_Deletions
636	-0.410813	-1.61096	-1.75582	Capsid_Deletions		1474	-5.32557	-5.51327	-5.63956	Replication_Deletions
637	-0.625565	-1.82571	-1.97058	Capsid_Deletions		1474	-5.35805	-5.54575	-5.67204	Replication_Deletions
637	-0.399608	-1.59975	-1.74462	Capsid_Deletions		1475	-5.25136	-5.43906	-5.56534	Replication_Deletions
637	-0.794691	-1.99484	-2.1397	Capsid_Deletions		1475	-5.43491	-5.62261	-5.7489	Replication_Deletions
638	-0.574863	-1.77501	-1.91987	Capsid_Deletions		1475	-5.53347	-5.72117	-5.84746	Replication_Deletions
638	-0.669528	-1.86967	-2.01454	Capsid_Deletions		1476	-5.24243	-5.43013	-5.55642	Replication_Deletions
638	-0.817206	-2.01735	-2.16222	Capsid_Deletions		1476	-5.38692	-5.57462	-5.70091	Replication_Deletions
639	-0.531377	-1.73152	-1.87639	Capsid_Deletions		1476	-5.55338	-5.74108	-5.86737	Replication_Deletions
639	-0.794691	-1.99484	-2.1397	Capsid_Deletions		1477	-5.32005	-5.50775	-5.63404	Replication_Deletions
639	-0.732048	-1.93219	-2.07706	Capsid_Deletions		1477	-5.65138	-5.83908	-5.96536	Replication_Deletions
640	-1.0422	-2.24235	-2.38721	Capsid_Deletions		1477	-5.52223	-5.70993	-5.83622	Replication_Deletions
640	-0.977961	-2.17811	-2.32297	Capsid_Deletions		1478	-5.4175	-5.6052	-5.73149	Replication_Deletions
640	-0.61199	-1.81214	-1.957	Capsid_Deletions		1478	-5.93033	-6.11803	-6.24432	Replication_Deletions
641	-0.73608	-1.93623	-2.08109	Capsid_Deletions		1478	-5.59836	-5.78606	-5.91234	Replication_Deletions
641	-0.977961	-2.17811	-2.32297	Capsid_Deletions		1479	-5.33651	-5.52422	-5.6505	Replication_Deletions
641	-0.902515	-2.10266	-2.24753	Capsid_Deletions		1479	-5.37128	-5.55898	-5.68527	Replication_Deletions
642	-0.707507	-1.90765	-2.05252	Capsid_Deletions		1479	-5.62929	-5.81699	-5.94327	Replication_Deletions
642	-0.926085	-2.12623	-2.2711	Capsid_Deletions		1480	-5.32005	-5.50775	-5.63404	Replication_Deletions
642	-0.878376	-2.07852	-2.22339	Capsid_Deletions		1480	-5.52223	-5.70993	-5.83622	Replication_Deletions
643	-0.555769	-1.75591	-1.90078	Capsid_Deletions		1480	-5.57933	-5.76703	-5.89332	Replication_Deletions
643	-0.771657	-1.9718	-2.11667	Capsid_Deletions		1481	-5.15501	-5.34271	-5.469	Replication_Deletions
643	-0.962037	-2.16218	-2.30705	Capsid_Deletions		1481	-5.72598	-5.91368	-6.03997	Replication_Deletions
644	-0.909306	-2.10945	-2.25432	Capsid_Deletions		1481	-5.71486	-5.90256	-6.02885	Replication_Deletions
644	-1.09416	-2.29431	-2.43917	Capsid_Deletions		1482	-5.54237	-5.73007	-5.85635	Replication_Deletions
644	-0.643383	-1.84353	-1.98839	Capsid_Deletions		1482	-5.55557	-5.74327	-5.86956	Replication_Deletions
645	-0.669528	-1.86967	-2.01454	Capsid_Deletions		1482	-5.47598	-5.66368	-5.78997	Replication_Deletions
645	-1.02124	-2.22139	-2.36625	Capsid_Deletions		1483	-5.13191	-5.31961	-5.44589	Replication_Deletions
645	-0.85364	-2.05379	-2.19865	Capsid_Deletions		1483	-5.65336	-5.84106	-5.96735	Replication_Deletions
646	-0.656541	-1.85669	-2.00155	Capsid_Deletions		1483	-5.58783	-5.77553	-5.90182	Replication_Deletions
646	-1.16998	-2.37012	-2.51499	Capsid_Deletions		1484	-5.2304	-5.4181	-5.54439	Replication_Deletions
646	-1.09416	-2.29431	-2.43917	Capsid_Deletions		1484	-5.61084	-5.79854	-5.92483	Replication_Deletions
647	-0.835589	-2.03573	-2.1806	Capsid_Deletions		1484	-5.55993	-5.74763	-5.87392	Replication_Deletions
647	-0.771657	-1.9718	-2.11667	Capsid_Deletions		1485	-1.2234	-0.729128	-0.634521	Replication_Deletions
647	-0.5013	-1.70145	-1.84631	Capsid_Deletions		1485	-5.63939	-5.82709	-5.95337	Replication_Deletions
648	-0.207663	-1.40781	-1.55267	Capsid_Deletions		1485	-5.61084	-5.79854	-5.92483	Replication_Deletions
648	-0.82091	-2.02105	-2.16592	Capsid_Deletions		1486	-0.355636	-0.437177	-1.12849	Replication_Deletions
648	-0.916052	-2.1162	-2.26106	Capsid_Deletions		1486	-5.63939	-5.82709	-5.95337	Replication_Deletions
649	-0.647788	-1.84793	-1.9928	Capsid_Deletions		1486	-5.53793	-5.72563	-5.85192	Replication_Deletions
649	-0.926085	-2.12623	-2.2711	Capsid_Deletions		1487	-5.34464	-5.53235	-5.65863	Replication_Deletions
649	-0.902515	-2.10266	-2.24753	Capsid_Deletions		1487	-5.70549	-5.8932	-6.01948	Replication_Deletions
650	-0.193917	-1.39406	-1.53893	Capsid_Deletions		1487	-5.83585	-6.02355	-6.14983	Replication_Deletions
650	-1.08569	-2.28583	-2.4307	Capsid_Deletions		1488	-5.68458	-5.87228	-5.99857	Replication_Deletions
650	-0.958821	-2.15897	-2.30383	Capsid_Deletions		1488	-5.59836	-5.78606	-5.91234	Replication_Deletions
651	-0.85364	-2.05379	-2.19865	Capsid_Deletions		1488	-5.73515	-5.92285	-6.04914	Replication_Deletions
651	-1.07428	-2.27442	-2.41929	Capsid_Deletions		1489	-5.27767	-5.46538	-5.59166	Replication_Deletions
651	-0.968437	-2.16858	-2.31345	Capsid_Deletions		1489	-5.68266	-5.87036	-5.99665	Replication_Deletions
652	-0.647788	-1.84793	-1.9928	Capsid_Deletions		1489	-5.78155	-5.96925	-6.09554	Replication_Deletions
652	-0.550938	-1.75108	-1.89595	Capsid_Deletions		1490	-5.28056	-5.46826	-5.59454	Replication_Deletions
652	-0.699191	-1.89934	-2.0442	Capsid_Deletions		1490	-5.61703	-5.80473	-5.93102	Replication_Deletions
653	-0.506376	-1.70652	-1.85139	Capsid_Deletions		1490	-4.65822	-4.84592	-4.97221	Replication_Deletions
653	-0.8246	-2.02475	-2.16961	Capsid_Deletions		1491	-5.48775	-5.67545	-5.80173	Replication_Deletions
653	-0.454416	-1.65456	-1.79943	Capsid_Deletions		1491	-5.06279	-5.25049	-5.37678	Replication_Deletions
654	-0.443692	-1.64384	-1.7887	Capsid_Deletions		1491	-5.81414	-6.00184	-6.12813	Replication_Deletions
654	-1.09697	-2.29712	-2.44198	Capsid_Deletions		1492	-5.55119	-5.73889	-5.86517	Replication_Deletions
654	-0.794691	-1.99484	-2.1397	Capsid_Deletions		1492	-5.81245	-6.00015	-6.12644	Replication_Deletions
655	-0.62106	-1.82121	-1.96607	Capsid_Deletions		1492	-5.8936	-6.0813	-6.20759	Replication_Deletions
655	-0.707507	-1.90765	-2.05252	Capsid_Deletions		1493	-5.6067	-5.7944	-5.92069	Replication_Deletions
655	-0.813488	-2.01363	-2.1585	Capsid_Deletions		1493	-5.70925	-5.89695	-6.02324	Replication_Deletions
656	-0.630049	-1.83019	-1.97506	Capsid_Deletions		1493	-5.80055	-5.98825	-6.11454	Replication_Deletions
656	-1.26446	-2.4646	-2.60947	Capsid_Deletions		1494	-5.19655	-5.38425	-5.51054	Replication_Deletions
656	-0.715755	-1.9159	-2.06076	Capsid_Deletions		1494	-5.75505	-5.94275	-6.06903	Replication_Deletions
657	-0.707507	-1.90765	-2.05252	Capsid_Deletions		1494	-5.81076	-5.99846	-6.12475	Replication_Deletions
657	-0.711639	-1.91178	-2.05665	Capsid_Deletions		1495	-5.42997	-5.61767	-5.74396	Replication_Deletions
657	-0.996741	-2.19689	-2.34175	Capsid_Deletions		1495	-5.70549	-5.8932	-6.01948	Replication_Deletions
658	-0.616535	-1.81668	-1.96155	Capsid_Deletions		1495	-5.55557	-5.74327	-5.86956	Replication_Deletions
658	-0.871371	-2.07152	-2.21638	Capsid_Deletions		1496	-5.42997	-5.61767	-5.74396	Replication_Deletions
658	-0.656541	-1.85669	-2.00155	Capsid_Deletions		1496	-5.42251	-5.61021	-5.73649	Replication_Deletions
659	-0.756001	-1.95615	-2.10101	Capsid_Deletions		1496	-5.56644	-5.75414	-5.88043	Replication_Deletions
659	-0.939309	-2.13945	-2.28432	Capsid_Deletions		1497	-5.44473	-5.63243	-5.75872	Replication_Deletions
659	-0.57958	-1.77972	-1.92459	Capsid_Deletions		1497	-5.63536	-5.82306	-5.94935	Replication_Deletions
660	-0.449069	-1.64921	-1.79408	Capsid_Deletions		1497	-5.68266	-5.87036	-5.99665	Replication_Deletions
660	-1.03924	-2.23938	-2.38425	Capsid_Deletions		1498	-5.4496	-5.6373	-5.76359	Replication_Deletions
660	-0.790889	-1.99103	-2.1359	Capsid_Deletions		1498	-5.53793	-5.72563	-5.85192	Replication_Deletions
661	-0.740096	-1.94024	-2.08511	Capsid_Deletions		1498	-5.60045	-5.78815	-5.91444	Replication_Deletions
661	-1.03626	-2.2364	-2.38127	Capsid_Deletions		1499	-5.52449	-5.71219	-5.83848	Replication_Deletions
661	-0.73608	-1.93623	-2.08109	Capsid_Deletions		1499	-5.68073	-5.86843	-5.99472	Replication_Deletions
662	-0.723935	-1.92408	-2.06894	Capsid_Deletions		1499	-5.50858	-5.69628	-5.82257	Replication_Deletions
662	-0.996741	-2.19689	-2.34175	Capsid_Deletions		1500	-5.05921	-5.24691	-5.3732	Replication_Deletions
662	-0.695007	2.69997	2.40263	Capsid_Deletions		1500	-5.32005	-5.50775	-5.63404	Replication_Deletions
663	2.81927	1.77735	2.02978	Capsid_Deletions		1500	-5.39466	-5.58236	-5.70864	Replication_Deletions
663	-0.817206	-2.01735	-2.16222	Capsid_Deletions		1501	-5.45927	-5.64697	-5.77326	Replication_Deletions
663	3.80798	3.69458	3.6189	Capsid_Deletions		1501	-5.28343	-5.47113	-5.59742	Replication_Deletions
664	-0.892241	-2.09239	-2.23725	Capsid_Deletions		1501	-5.23643	-5.42413	-5.55042	Replication_Deletions
664	-1.16212	-2.36227	-2.50713	Capsid_Deletions		1502	-5.20899	-5.39669	-5.52298	Replication_Deletions
664	-0.878376	-2.07852	-2.22339	Capsid_Deletions		1502	-5.39208	-5.57979	-5.70607	Replication_Deletions
665	-0.98426	-2.18441	-2.32927	Capsid_Deletions		1502	-5.16151	-5.34921	-5.4755	Replication_Deletions
665	-1.17518	-2.37532	-2.52019	Capsid_Deletions		1503	-5.4807	-5.6684	-5.79469	Replication_Deletions
665	-0.752049	-1.95219	-2.09706	Capsid_Deletions		1503	-5.5686	-5.7563	-5.88259	Replication_Deletions
666	-0.78324	-1.98339	-2.12825	Capsid_Deletions		1503	-5.11846	-5.30616	-5.43245	Replication_Deletions
666	-1.13279	-2.33293	-2.4778	Capsid_Deletions		1504	-5.28915	-5.47685	-5.60314	Replication_Deletions
666	-0.835589	-2.03573	-2.1806	Capsid_Deletions		1504	-5.01517	-5.20287	-5.32915	Replication_Deletions
667	-0.723935	-1.92408	-2.06894	Capsid_Deletions		1504	-5.21208	-5.39978	-5.52606	Replication_Deletions
667	-1.16475	-2.36489	-2.50976	Capsid_Deletions		1505	-5.34734	-5.53504	-5.66133	Replication_Deletions
667	-0.707507	-1.90765	-2.05252	Capsid_Deletions		1505	-5.57719	-5.76489	-5.89118	Replication_Deletions
668	-1.02728	-2.22742	-2.37229	Capsid_Deletions		1505	-5.08753	-5.27523	-5.40152	Replication_Deletions
668	-1.14356	-2.3437	-2.48857	Capsid_Deletions		1506	-5.1744	-5.3621	-5.48838	Replication_Deletions
668	-0.634513	-1.83466	-1.97952	Capsid_Deletions		1506	-5.37128	-5.55898	-5.68527	Replication_Deletions
669	-0.719853	-1.92	-2.06486	Capsid_Deletions		1506	-5.31728	-5.50498	-5.63127	Replication_Deletions
669	-1.08569	-2.28583	-2.4307	Capsid_Deletions		1507	-5.32282	-5.51052	-5.6368	Replication_Deletions
669	-0.839225	-2.03937	-2.18424	Capsid_Deletions		1507	-5.38433	-5.57203	-5.69832	Replication_Deletions
670	-1.17777	-2.37791	-2.52278	Capsid_Deletions		1507	-5.18711	-5.37482	-5.5011	Replication_Deletions
670	-1.39129	-2.59144	-2.7363	Capsid_Deletions		1508	-4.62552	-4.81322	-4.93951	Replication_Deletions
670	-0.8246	-2.02475	-2.16961	Capsid_Deletions		1508	-5.01517	-5.20287	-5.32915	Replication_Deletions
671	-1.25731	-2.45746	-2.60232	Capsid_Deletions		1508	-4.90834	-5.09605	-5.22233	Replication_Deletions
671	-1.30171	-2.50186	0.572151	Capsid_Deletions		1509	-4.66889	-4.85659	-4.98288	Replication_Deletions
671	-0.899102	-2.09925	-2.24411	Capsid_Deletions		1509	-5.04474	-5.23244	-5.35873	Replication_Deletions
672	-0.912685	-2.11283	-2.2577	Capsid_Deletions		1510	-5.18711	-5.37482	-5.5011	Replication_Deletions
672	-1.25492	-2.45507	-2.59993	Capsid_Deletions		1510	-5.42251	-5.61021	-5.73649	Replication_Deletions
672	-0.919408	-2.11955	-2.26442	Capsid_Deletions		1510	-5.16151	-5.34921	-5.4755	Replication_Deletions
673	-2.79597	-3.99611	-4.14098	Capsid_Deletions		1511	-4.58597	-4.77367	-4.89996	Replication_Deletions
673	-2.83273	-4.03287	-4.17774	Capsid_Deletions		1511	-5.17759	-5.36529	-5.49158	Replication_Deletions
673	-2.87721	-4.07736	-4.22222	Capsid_Deletions		1511	-4.33876	-4.52646	-4.65275	Replication_Deletions
674	-2.96195	-4.1621	-4.30696	Capsid_Deletions		1512	-4.63654	-4.82424	-4.95053	Replication_Deletions
674	-2.84696	-4.04711	-4.19197	Capsid_Deletions		1512	-4.2047	-4.39241	-4.51869	Replication_Deletions
674	-2.80465	-4.00479	-4.14966	Capsid_Deletions		1512	-3.80555	-3.99325	-4.11954	Replication_Deletions
675	-2.96542	-4.16557	-4.31043	Capsid_Deletions		1513	-4.58019	-4.76789	-4.89418	Replication_Deletions
675	-3.14634	-4.34648	-4.49135	Capsid_Deletions		1513	-4.19623	-4.38393	-4.51022	Replication_Deletions
675	-2.93821	-4.13836	-4.28322	Capsid_Deletions		1513	-4.0885	-4.2762	-4.40249	Replication_Deletions
676	-3.00657	-4.20671	-4.35158	Capsid_Deletions		1514	-5.04474	-5.23244	-5.35873	Replication_Deletions
676	-2.86436	-4.06451	-4.20937	Capsid_Deletions		1514	-4.85254	-5.04024	-5.16652	Replication_Deletions
677	-2.90795	-4.10809	-4.25296	Capsid_Deletions		1514	-4.83021	-5.01791	-5.1442	Replication_Deletions
677	-3.19569	-4.39583	-4.5407	Capsid_Deletions		1515	-4.69507	-4.88277	-5.00906	Replication_Deletions
677	-2.8411	-4.04124	-4.18611	Capsid_Deletions		1515	-3.61184	-3.79954	-3.92583	Replication_Deletions
678	-2.78876	-3.9889	-4.13377	Capsid_Deletions		1515	-4.46999	-4.65769	-4.78397	Replication_Deletions
678	-2.96065	-4.16079	-4.30566	Capsid_Deletions		1516	-3.51577	-3.70347	-3.82976	Replication_Deletions
678	-2.97448	-4.17462	-4.31949	Capsid_Deletions		1516	-3.97839	-4.16609	-4.29238	Replication_Deletions
679	-2.72034	-3.92048	-4.06535	Capsid_Deletions		1516	-4.42362	-4.61132	-4.73761	Replication_Deletions
679	-2.87247	-4.07262	-4.21748	Capsid_Deletions		1517	-4.87004	-5.05774	-5.18403	Replication_Deletions
679	-2.7768	-3.97695	-4.12181	Capsid_Deletions		1517	-4.98855	-5.17625	-5.30254	Replication_Deletions
680	-2.87437	-4.07451	-4.21938	Capsid_Deletions		1517	-4.77928	-4.96698	-5.09326	Replication_Deletions
680	-2.95585	-4.156	-4.30086	Capsid_Deletions		1518	-4.95723	-5.14494	-5.27122	Replication_Deletions
680	-2.83815	-4.0383	-4.18316	Capsid_Deletions		1518	-3.84259	-4.03029	-4.15658	Replication_Deletions
681	-2.67854	-3.87868	-4.02355	Capsid_Deletions		1519	-3.69949	-3.88719	-4.01348	Replication_Deletions
681	-2.92432	-4.12447	-4.26933	Capsid_Deletions		1520	NA	NA	NA	Replication_Deletions
681	-2.88943	-4.08958	-4.23444	Capsid_Deletions		1521	-4.19623	-4.38393	-4.51022	Replication_Deletions
682	-2.94663	-4.14677	-4.29164	Capsid_Deletions		1521	-4.79343	-4.98113	-5.10742	Replication_Deletions
682	-2.84208	-4.04222	-4.18709	Capsid_Deletions		1521	-4.82114	-5.00884	-5.13513	Replication_Deletions
682	-2.80312	-4.00327	-4.14813	Capsid_Deletions		1522	-4.71045	-4.89815	-5.02444	Replication_Deletions
683	-2.88193	-4.08207	-4.22694	Capsid_Deletions		1522	-5.10826	-5.29596	-5.42224	Replication_Deletions
683	-2.78928	-3.98942	-4.13429	Capsid_Deletions		1522	-5.12184	-5.30954	-5.43583	Replication_Deletions
683	-2.72805	-3.9282	-4.07306	Capsid_Deletions		1523	-5.2304	-5.4181	-5.54439	Replication_Deletions
684	-2.73025	-3.93039	-4.07526	Capsid_Deletions		1523	-5.42001	-5.60771	-5.73399	Replication_Deletions
684	-2.95059	-4.15074	-4.2956	Capsid_Deletions		1523	-5.22433	-5.41203	-5.53832	Replication_Deletions
684	-2.80566	-4.00581	-4.15068	Capsid_Deletions		1524	-4.76009	-4.94779	-5.07408	Replication_Deletions
685	-2.96108	-4.16123	-4.30609	Capsid_Deletions		1524	-5.21822	-5.40592	-5.53221	Replication_Deletions
685	-2.87009	-4.07024	-4.2151	Capsid_Deletions		1524	-5.00384	-5.19155	-5.31783	Replication_Deletions
685	-2.7406	-3.94075	-4.08561	Capsid_Deletions		1525	-4.92079	-5.10849	-5.23478	Replication_Deletions
686	-2.91753	-4.11768	-4.26254	Capsid_Deletions		1525	-5.22433	-5.41203	-5.53832	Replication_Deletions
686	-2.99192	-4.19206	-4.33693	Capsid_Deletions		1525	-5.11167	-5.29937	-5.42566	Replication_Deletions
686	-2.7546	-3.95474	-4.09961	Capsid_Deletions		1526	-5.05561	-5.24331	-5.3696	Replication_Deletions
687	-2.93821	-4.13836	-4.28322	Capsid_Deletions		1526	-4.96909	-5.15679	-5.28308	Replication_Deletions
687	-2.83864	-4.03879	-4.18365	Capsid_Deletions		1526	-5.22128	-5.40898	-5.53527	Replication_Deletions
687	-2.90243	-4.10257	-4.24744	Capsid_Deletions		1527	-5.292	-5.4797	-5.60599	Replication_Deletions
688	-2.87721	-4.07736	-4.22222	Capsid_Deletions		1527	-5.32005	-5.50775	-5.63404	Replication_Deletions
688	-2.67565	-3.87579	-4.02066	Capsid_Deletions		1527	-5.2863	-5.474	-5.60028	Replication_Deletions
688	-2.81778	-4.01793	-4.16279	Capsid_Deletions		1528	-5.20589	-5.3936	-5.51988	Replication_Deletions
689	-3.03766	-4.2378	-4.38267	Capsid_Deletions		1528	-5.12184	-5.30954	-5.43583	Replication_Deletions
689	-2.91252	-4.11267	-4.25753	Capsid_Deletions		1528	-5.20899	-5.39669	-5.52298	Replication_Deletions
689	-2.7242	-3.92435	-4.06921	Capsid_Deletions		1529	-5.06992	-5.25762	-5.38391	Replication_Deletions
690	-2.95015	-4.1503	-4.29516	Capsid_Deletions		1529	-5.40741	-5.59511	-5.7214	Replication_Deletions
690	-2.7841	-3.98424	-4.12911	Capsid_Deletions		1529	-5.15501	-5.34271	-5.469	Replication_Deletions
690	-2.91753	-4.11768	-4.26254	Capsid_Deletions		1530	-4.99239	-5.1801	-5.30638	Replication_Deletions
691	-3.02713	-4.22728	-4.37214	Capsid_Deletions		1530	-5.14517	-5.33287	-5.45916	Replication_Deletions
691	-2.95015	-4.1503	-4.29516	Capsid_Deletions		1530	-5.12856	-5.31626	-5.44255	Replication_Deletions
691	-2.74816	-3.94831	-4.09317	Capsid_Deletions		1531	-5.14517	-5.33287	-5.45916	Replication_Deletions
692	0.455657	0.111984	0.551857	Capsid_Deletions		1531	-5.12184	-5.30954	-5.43583	Replication_Deletions
692	-2.76046	-3.96061	-4.10547	Capsid_Deletions		1531	-5.21208	-5.39978	-5.52606	Replication_Deletions
692	-2.82976	-4.0299	-4.17477	Capsid_Deletions		1532	-4.54479	-4.73249	-4.85877	Replication_Deletions
693	-2.89781	-4.09795	-4.24282	Capsid_Deletions		1532	-5.35538	-5.54308	-5.66937	Replication_Deletions
693	-2.77419	-3.97433	-4.1192	Capsid_Deletions		1532	-5.20279	-5.39049	-5.51678	Replication_Deletions
693	-2.71312	-3.91326	-4.05813	Capsid_Deletions		1533	-5.052	-5.2397	-5.36599	Replication_Deletions
694	-2.76152	-3.96167	-4.10653	Capsid_Deletions		1533	-4.92901	-5.11671	-5.24299	Replication_Deletions
694	-2.7368	-3.93694	-4.08181	Capsid_Deletions		1533	-5.21515	-5.40285	-5.52914	Replication_Deletions
694	-2.62095	-3.8211	-3.96596	Capsid_Deletions		1534	-4.71045	-4.89815	-5.02444	Replication_Deletions
695	-2.80159	-4.00174	-4.1466	Capsid_Deletions		1534	-4.99623	-5.18393	-5.31021	Replication_Deletions
695	-2.68026	-3.88041	-4.02527	Capsid_Deletions		1534	-4.75036	-4.93806	-5.06435	Replication_Deletions
695	-2.65696	-3.85711	-4.00197	Capsid_Deletions		1535	-5.19341	-5.38111	-5.5074	Replication_Deletions
696	-2.65164	-3.85179	-3.99665	Capsid_Deletions		1535	-5.48306	-5.67076	-5.79704	Replication_Deletions
696	-2.63972	-3.83986	-3.98473	Capsid_Deletions		1535	-5.11167	-5.29937	-5.42566	Replication_Deletions
696	-2.722	-3.92214	-4.06701	Capsid_Deletions		1536	-5.00384	-5.19155	-5.31783	Replication_Deletions
697	-2.92025	-4.1204	-4.26526	Capsid_Deletions		1536	-5.1744	-5.3621	-5.48838	Replication_Deletions
697	-2.86723	-4.06738	-4.21224	Capsid_Deletions		1536	-5.32557	-5.51327	-5.63956	Replication_Deletions
697	-2.95804	-4.15818	-4.30305	Capsid_Deletions		1537	-5.10826	-5.29596	-5.42224	Replication_Deletions
698	-2.79545	-3.9956	-4.14046	Capsid_Deletions		1537	-4.8392	-5.0269	-5.15319	Replication_Deletions
[truncated: 1,963 more rows]

## Sheet: EDFig2F
hgvs	RepA_DMS_score	RepB_DMS_score	RepC_DMS_score	dataset		hgvs	RepA_DMS_score	RepB_DMS_score	RepC_DMS_score	dataset
p.(M1A)	-4.57358	-3.69187	-3.58864	Capsid_DMS		p.(G1A)	-0.766458	-0.948564	-0.42187	Replication_DMS
p.(M1C)	-6.3739	-5.49219	-5.38895	Capsid_DMS		p.(G1C)	-5.42387	-4.36553	-4.60983	Replication_DMS
p.(M1D)	-3.51933	-3.65927	-3.04521	Capsid_DMS		p.(G1D)	-3.05766	-1.68424	-3.59355	Replication_DMS
p.(M1E)	-3.06226	-2.83448	-2.58814	Capsid_DMS		p.(G1E)	-0.359716	-0.325191	-0.333098	Replication_DMS
p.(M1F)	-4.53147	-4.16059	-3.0357	Capsid_DMS		p.(G1F)	-3.3512	-2.58913	-2.48715	Replication_DMS
p.(M1G)	-0.926858	-0.517509	-0.738244	Capsid_DMS		p.(G1H)	-5.60442	-5.6447	-1.9187	Replication_DMS
p.(M1H)	-3.71244	-2.83073	-1.42821	Capsid_DMS		p.(G1I)	-5.43091	-5.47119	-3.76957	Replication_DMS
p.(M1I)	-0.554481	-0.540636	-0.504229	Capsid_DMS		p.(G1K)	-2.79068	-3.92957	-2.43927	Replication_DMS
p.(M1K)	-0.737629	-0.595461	-0.372993	Capsid_DMS		p.(G1L)	-5.56225	-4.50391	-5.84682	Replication_DMS
p.(M1L)	-3.69605	-5.52239	-2.7111	Capsid_DMS		p.(G1M)	-5.26322	-3.69406	-2.60335	Replication_DMS
p.(M1N)	-2.39677	-3.91295	-2.7111	Capsid_DMS		p.(G1N)	-2.17632	-4.41382	-2.26022	Replication_DMS
p.(M1P)	-3.16856	-3.10783	-3.79305	Capsid_DMS		p.(G1P)	-4.89642	-3.83808	-4.08238	Replication_DMS
p.(M1Q)	-4.93335	-3.26318	-3.9484	Capsid_DMS		p.(G1Q)	-3.51269	-5.49887	-4.13373	Replication_DMS
p.(M1R)	-0.902423	-0.726601	-0.676007	Capsid_DMS		p.(G1R)	-3.247	-4.58655	-5.92946	Replication_DMS
p.(M1S)	-4.65283	-3.43465	-2.56927	Capsid_DMS		p.(G1S)	-5.28781	-2.93019	-3.96295	Replication_DMS
p.(M1T)	-2.86515	-2.70557	-2.52683	Capsid_DMS		p.(G1T)	-3.12032	-5.55849	-3.40489	Replication_DMS
p.(M1V)	0.126292	0.0886622	0.233739	Capsid_DMS		p.(G1V)	-4.19726	-5.84698	-2.24113	Replication_DMS
p.(M1W)	-2.71897	-3.4467	-3.28462	Capsid_DMS		p.(G1W)	-1.16069	-1.43137	-1.04302	Replication_DMS
p.(M1Y)	-2.44741	-3.51161	-2.56108	Capsid_DMS		p.(G1Y)	-4.56313	-5.70202	-4.8477	Replication_DMS
p.(G2A)	0.010303	-0.102611	-0.0852632	Capsid_DMS		p.(K2A)	1.55294	2.3584	2.15095	Replication_DMS
p.(G2C)	-0.29993	-0.386175	-0.501672	Capsid_DMS		p.(K2C)	1.7799	1.49517	1.94628	Replication_DMS
p.(G2D)	-0.0299705	-0.00917386	-0.0902259	Capsid_DMS		p.(K2D)	1.22975	1.64118	1.62371	Replication_DMS
p.(G2E)	-4.91885	-4.54797	-3.93391	Capsid_DMS		p.(K2E)	1.6377	1.69342	1.63597	Replication_DMS
p.(G2F)	-3.30941	-4.03714	-2.63462	Capsid_DMS		p.(K2F)	-0.8926	-0.188141	0.107025	Replication_DMS
p.(G2H)	-1.97603	-3.80238	-2.67749	Capsid_DMS		p.(K2G)	1.3706	1.30941	1.39704	Replication_DMS
p.(G2I)	-2.79789	-5.47153	-4.85747	Capsid_DMS		p.(K2H)	1.84764	1.62716	2.35751	Replication_DMS
p.(G2K)	-2.62767	-2.35687	-1.9792	Capsid_DMS		p.(K2I)	1.77337	1.4316	2.06996	Replication_DMS
p.(G2L)	-2.85534	-3.2466	-2.0135	Capsid_DMS		p.(K2L)	1.63823	2.07362	2.04625	Replication_DMS
p.(G2M)	-1.94478	-3.62802	-2.67749	Capsid_DMS		p.(K2M)	2.68823	2.26296	2.07056	Replication_DMS
p.(G2N)	-4.7438	-5.47153	-3.24803	Capsid_DMS		p.(K2N)	1.15208	1.57674	1.44044	Replication_DMS
p.(G2P)	-3.04339	-2.49816	-2.70507	Capsid_DMS		p.(K2P)	1.58717	2.17	1.8067	Replication_DMS
p.(G2Q)	-3.39338	-4.12111	-4.01787	Capsid_DMS		p.(K2Q)	2.04813	1.8328	2.45881	Replication_DMS
p.(G2R)	-4.31636	-3.09818	-2.82059	Capsid_DMS		p.(K2R)	2.44068	2.72016	2.30907	Replication_DMS
p.(G2S)	-2.7554	-3.15228	-2.90907	Capsid_DMS		p.(K2S)	2.38502	1.62717	2.12629	Replication_DMS
p.(G2T)	-3.64519	-2.42701	-3.24803	Capsid_DMS		p.(K2T)	2.19874	2.29084	2.43235	Replication_DMS
p.(G2V)	-2.04904	-3.73228	-2.53043	Capsid_DMS		p.(K2V)	2.07664	2.24659	2.30061	Replication_DMS
p.(G2W)	-2.62996	-3.15702	-2.2328	Capsid_DMS		p.(K2W)	1.04322	0.516982	0.775559	Replication_DMS
p.(G2Y)	-4.36832	-2.26284	-4.48199	Capsid_DMS		p.(K2Y)	-0.966781	-1.50854	0.741717	Replication_DMS
p.(S3A)	0.928593	0.580821	1.53655	Capsid_DMS		p.(F3A)	2.18138	2.41564	2.17633	Replication_DMS
p.(S3C)	-2.88305	-3.41011	-2.99672	Capsid_DMS		p.(F3C)	1.76344	1.859	1.68246	Replication_DMS
p.(S3D)	-4.03016	-5.8565	-2.40922	Capsid_DMS		p.(F3D)	1.94709	2.29804	2.51594	Replication_DMS
p.(S3E)	-2.88418	-4.06389	-5.39574	Capsid_DMS		p.(F3E)	2.60615	2.68675	2.49723	Replication_DMS
p.(S3F)	-0.284485	-1.02888	0.047805	Capsid_DMS		p.(F3G)	2.8588	2.42637	2.77323	Replication_DMS
p.(S3G)	0.825304	1.19786	1.93571	Capsid_DMS		p.(F3H)	2.51414	1.8845	2.0934	Replication_DMS
p.(S3H)	0.312219	0.360247	0.291757	Capsid_DMS		p.(F3I)	2.63345	2.58286	2.1535	Replication_DMS
p.(S3I)	0.193335	0.224827	1.83148	Capsid_DMS		p.(F3K)	1.99757	1.83752	2.21303	Replication_DMS
p.(S3K)	-2.14173	-1.80311	0.201335	Capsid_DMS		p.(F3L)	2.6265	2.60966	2.31738	Replication_DMS
p.(S3L)	0.853753	0.633657	0.852988	Capsid_DMS		p.(F3M)	1.83102	2.22256	1.92527	Replication_DMS
p.(S3M)	1.18291	1.56864	-1.11806	Capsid_DMS		p.(F3N)	2.80334	2.55668	2.52921	Replication_DMS
p.(S3N)	1.59156	2.0714	1.88576	Capsid_DMS		p.(F3P)	2.22306	2.00783	2.22689	Replication_DMS
p.(S3P)	-2.06029	-1.90072	-2.51043	Capsid_DMS		p.(F3Q)	2.43395	2.40089	2.59604	Replication_DMS
p.(S3Q)	0.436447	0.0782503	1.4969	Capsid_DMS		p.(F3R)	2.22329	2.19124	1.93399	Replication_DMS
p.(S3R)	-3.76007	-2.87836	-3.87374	Capsid_DMS		p.(F3S)	1.90748	2.21994	2.3537	Replication_DMS
p.(S3T)	1.00665	0.530235	1.11124	Capsid_DMS		p.(F3T)	2.23443	2.70662	2.23514	Replication_DMS
p.(S3V)	0.116364	0.816567	0.106015	Capsid_DMS		p.(F3V)	2.52506	2.66846	2.64666	Replication_DMS
p.(S3W)	-1.60831	-1.13979	-1.15143	Capsid_DMS		p.(F3W)	1.35697	1.44657	1.32681	Replication_DMS
p.(S3Y)	-2.38268	-4.06592	-3.45186	Capsid_DMS		p.(F3Y)	2.71716	2.31506	2.29475	Replication_DMS
p.(Q4A)	-3.69605	-4.42378	-3.29889	Capsid_DMS		p.(G4A)	2.3823	2.01738	2.12394	Replication_DMS
p.(Q4C)	-1.58908	-2.79638	-1.91405	Capsid_DMS		p.(G4C)	1.49936	1.87327	1.77245	Replication_DMS
p.(Q4D)	-3.94438	-4.3512	-4.11362	Capsid_DMS		p.(G4D)	0.813128	0.818741	0.96312	Replication_DMS
p.(Q4E)	-4.48751	-4.11662	-2.65526	Capsid_DMS		p.(G4E)	1.5227	1.92493	2.24586	Replication_DMS
p.(Q4F)	-3.06226	-3.45352	-3.68675	Capsid_DMS		p.(G4F)	0.816811	1.60732	1.83825	Replication_DMS
p.(Q4G)	-4.34268	-3.1245	-1.89139	Capsid_DMS		p.(G4H)	1.56204	2.21869	1.46707	Replication_DMS
p.(Q4H)	-0.183137	-0.137377	-0.403461	Capsid_DMS		p.(G4I)	0.920499	0.731496	0.974591	Replication_DMS
p.(Q4I)	0.0788376	-0.304441	0.501829	Capsid_DMS		p.(G4K)	2.87383	2.10837	2.30523	Replication_DMS
p.(Q4K)	0.397544	0.308245	0.354082	Capsid_DMS		p.(G4L)	1.77552	1.95031	1.41499	Replication_DMS
p.(Q4L)	0.00112858	0.24905	0.946744	Capsid_DMS		p.(G4M)	1.86054	2.09015	1.80737	Replication_DMS
p.(Q4M)	1.7862	1.95552	2.44871	Capsid_DMS		p.(G4N)	1.87648	1.71139	1.94725	Replication_DMS
p.(Q4N)	-1.43396	-2.47184	-1.54762	Capsid_DMS		p.(G4P)	1.68132	2.10582	2.158	Replication_DMS
p.(Q4P)	-0.359885	-0.41152	-0.390169	Capsid_DMS		p.(G4Q)	2.44661	2.13875	2.67703	Replication_DMS
p.(Q4R)	-3.33819	-3.72945	-3.96269	Capsid_DMS		p.(G4R)	1.54313	1.88069	1.77564	Replication_DMS
p.(Q4S)	-0.449377	-0.105969	-0.34479	Capsid_DMS		p.(G4S)	2.38634	1.93957	2.50838	Replication_DMS
p.(Q4T)	-3.62765	-4.35538	-3.74131	Capsid_DMS		p.(G4T)	1.33101	1.56934	1.18006	Replication_DMS
p.(Q4V)	-2.26392	-2.71721	-1.95473	Capsid_DMS		p.(G4V)	0.432671	0.569672	0.206731	Replication_DMS
p.(Q4W)	-2.84875	-3.1245	-2.51043	Capsid_DMS		p.(G4W)	1.31412	1.3789	1.4553	Replication_DMS
p.(Q4Y)	-2.94331	-4.51834	-3.05698	Capsid_DMS		p.(G4Y)	0.946532	1.97116	2.59995	Replication_DMS
p.(V5A)	-0.850425	-0.907649	-1.12573	Capsid_DMS		p.(Q5A)	2.12279	1.95746	2.7072	Replication_DMS
p.(V5C)	-1.91846	-1.99957	-1.59681	Capsid_DMS		p.(Q5C)	0.979389	1.60826	1.59079	Replication_DMS
p.(V5D)	-4.55275	-3.08325	-2.46919	Capsid_DMS		p.(Q5D)	0.393598	0.777681	1.13611	Replication_DMS
p.(V5E)	-0.072434	-1.50097	-3.45186	Capsid_DMS		p.(Q5E)	0.797821	1.48824	1.3103	Replication_DMS
p.(V5F)	-1.13487	-1.44766	-2.40599	Capsid_DMS		p.(Q5F)	1.52033	1.45427	1.42245	Replication_DMS
p.(V5G)	-1.41671	-0.817573	-2.62899	Capsid_DMS		p.(Q5G)	2.16448	1.82115	2.27374	Replication_DMS
p.(V5H)	0.284083	-0.875524	-0.566321	Capsid_DMS		p.(Q5H)	1.58164	1.85595	1.75244	Replication_DMS
p.(V5I)	1.06169	1.27919	1.33391	Capsid_DMS		p.(Q5I)	1.53291	2.40452	1.0696	Replication_DMS
p.(V5K)	-1.85381	-0.88872	-2.39492	Capsid_DMS		p.(Q5K)	0.667415	1.3864	1.1194	Replication_DMS
p.(V5L)	0.0428013	0.781409	0.495531	Capsid_DMS		p.(Q5L)	1.48108	1.30278	1.65401	Replication_DMS
p.(V5M)	0.332408	0.560524	0.569979	Capsid_DMS		p.(Q5M)	1.19222	1.14738	1.33301	Replication_DMS
p.(V5N)	-0.746086	-2.0616	-1.36238	Capsid_DMS		p.(Q5N)	1.72353	1.9374	2.09526	Replication_DMS
p.(V5P)	-2.42835	-3.15608	-2.81028	Capsid_DMS		p.(Q5P)	0.720207	0.934875	0.936597	Replication_DMS
p.(V5Q)	-1.83624	-0.5411	-1.94991	Capsid_DMS		p.(Q5R)	1.06309	0.209712	1.14987	Replication_DMS
p.(V5R)	-3.57309	-3.45352	-3.68675	Capsid_DMS		p.(Q5S)	2.59351	2.39792	2.69041	Replication_DMS
p.(V5S)	1.17935	1.12987	0.791246	Capsid_DMS		p.(Q5T)	1.79964	1.81364	2.00626	Replication_DMS
p.(V5T)	-1.07294	0.0355392	-1.58302	Capsid_DMS		p.(Q5V)	1.64786	1.64118	1.40076	Replication_DMS
p.(V5W)	1.08645	1.1119	2.85457	Capsid_DMS		p.(Q5W)	1.18889	0.580318	1.31152	Replication_DMS
p.(V5Y)	1.42757	1.35213	1.79889	Capsid_DMS		p.(Q5Y)	1.89121	1.49678	1.31201	Replication_DMS
p.(S6A)	1.06661	0.810983	0.856556	Capsid_DMS		p.(Q6A)	1.00159	1.10962	1.2034	Replication_DMS
p.(S6C)	-0.381241	0.287546	0.119908	Capsid_DMS		p.(Q6C)	1.55691	1.40804	1.33817	Replication_DMS
p.(S6D)	-3.43286	-3.06198	-3.54652	Capsid_DMS		p.(Q6D)	2.50829	1.34045	2.03594	Replication_DMS
p.(S6E)	-3.05691	-3.78464	-4.01787	Capsid_DMS		p.(Q6E)	1.62612	1.46515	1.24391	Replication_DMS
p.(S6F)	0.0243025	0.0623482	0.179418	Capsid_DMS		p.(Q6F)	0.919038	1.47322	1.55334	Replication_DMS
p.(S6G)	-1.56285	-1.92285	-3.36291	Capsid_DMS		p.(Q6G)	1.46715	1.42078	1.62653	Replication_DMS
p.(S6H)	0.0303277	0.30037	0.123851	Capsid_DMS		p.(Q6H)	1.03753	1.47932	1.15585	Replication_DMS
p.(S6I)	-3.60979	-5.43613	-3.72346	Capsid_DMS		p.(Q6I)	0.305308	0.983949	1.49813	Replication_DMS
p.(S6K)	-3.11682	-2.40947	-2.13188	Capsid_DMS		p.(Q6K)	0.69439	0.206699	1.28311	Replication_DMS
p.(S6L)	-2.76249	-3.23891	-2.62484	Capsid_DMS		p.(Q6L)	1.38559	1.83403	1.39337	Replication_DMS
p.(S6M)	-1.14511	-2.03107	-2.13914	Capsid_DMS		p.(Q6M)	1.39354	1.11479	1.38634	Replication_DMS
p.(S6N)	-2.29232	-3.22072	-3.19445	Capsid_DMS		p.(Q6N)	1.40371	1.12827	1.28358	Replication_DMS
p.(S6P)	-2.54658	-3.8621	-3.75886	Capsid_DMS		p.(Q6P)	1.81775	1.14403	1.76459	Replication_DMS
p.(S6Q)	-2.98455	-4.22311	-2.51043	Capsid_DMS		p.(Q6R)	1.21655	0.991762	1.36362	Replication_DMS
p.(S6R)	-4.96172	-4.59083	-3.46594	Capsid_DMS		p.(Q6S)	1.01728	1.61639	0.980809	Replication_DMS
p.(S6T)	-5.34121	-4.97032	-4.35626	Capsid_DMS		p.(Q6T)	1.13592	1.39012	1.51488	Replication_DMS
p.(S6V)	-4.26155	-2.79206	-3.27661	Capsid_DMS		p.(Q6V)	1.08609	1.06578	0.76034	Replication_DMS
p.(S6W)	-3.41987	-3.19209	-5.14298	Capsid_DMS		p.(Q6W)	0.791839	0.694729	1.16575	Replication_DMS
p.(S6Y)	-2.91277	-3.38919	-3.36291	Capsid_DMS		p.(Q6Y)	0.847564	1.47838	0.7293	Replication_DMS
p.(T7A)	1.98457	2.08602	2.40782	Capsid_DMS		p.(S7A)	1.88139	1.5194	1.91303	Replication_DMS
p.(T7C)	0.650275	0.363142	0.222041	Capsid_DMS		p.(S7C)	2.35547	1.33684	1.94884	Replication_DMS
p.(T7D)	0.0931475	-0.491481	1.34636	Capsid_DMS		p.(S7D)	2.42367	2.28971	2.12724	Replication_DMS
p.(T7E)	-1.59338	-0.5232	-0.995554	Capsid_DMS		p.(S7E)	1.52262	1.55603	1.92359	Replication_DMS
p.(T7F)	1.14219	0.536561	1.61342	Capsid_DMS		p.(S7F)	1.8701	1.33753	1.71141	Replication_DMS
p.(T7G)	-1.45686	-3.23056	-3.572	Capsid_DMS		p.(S7G)	1.95286	1.75752	2.36517	Replication_DMS
p.(T7H)	0.706018	0.774497	0.745056	Capsid_DMS		p.(S7H)	2.03807	1.55849	2.07371	Replication_DMS
p.(T7I)	-0.650957	-0.93932	-0.967852	Capsid_DMS		p.(S7I)	0.593451	1.06896	0.361311	Replication_DMS
p.(T7K)	-0.688702	-0.539308	-0.536444	Capsid_DMS		p.(S7K)	1.19353	1.15325	1.56512	Replication_DMS
p.(T7L)	1.12606	1.16289	0.77946	Capsid_DMS		p.(S7L)	0.723373	0.669398	1.26845	Replication_DMS
p.(T7M)	0.716605	1.45327	1.99002	Capsid_DMS		p.(S7M)	2.47675	1.99628	2.26412	Replication_DMS
p.(T7N)	1.83477	1.95515	-3.74131	Capsid_DMS		p.(S7N)	1.59899	1.59846	2.00309	Replication_DMS
p.(T7P)	-0.612231	-0.405433	-0.496638	Capsid_DMS		p.(S7P)	1.22694	1.26091	1.49475	Replication_DMS
p.(T7Q)	1.64651	1.80043	1.90193	Capsid_DMS		p.(S7Q)	1.95244	1.47638	1.58267	Replication_DMS
p.(T7R)	-0.364472	-0.527672	-0.626558	Capsid_DMS		p.(S7R)	1.10522	1.68825	1.44396	Replication_DMS
p.(T7S)	1.01716	1.19909	1.72115	Capsid_DMS		p.(S7T)	2.04085	1.9666	1.85683	Replication_DMS
p.(T7V)	-1.10998	-1.36535	-0.44901	Capsid_DMS		p.(S7V)	0.550297	0.924525	1.04993	Replication_DMS
p.(T7W)	-2.90759	-5.83255	-3.02126	Capsid_DMS		p.(S7W)	0.88504	1.26117	0.497814	Replication_DMS
p.(T7Y)	0.38851	1.05977	1.0486	Capsid_DMS		p.(S7Y)	1.62247	2.01225	1.27343	Replication_DMS
p.(Q8A)	1.12068	0.485277	-0.644754	Capsid_DMS		p.(G8A)	0.894395	1.33805	0.706138	Replication_DMS
p.(Q8C)	-2.06865	-4.26272	-2.80136	Capsid_DMS		p.(G8C)	0.334808	0.704044	0.687084	Replication_DMS
p.(Q8D)	-5.7827	-4.90099	-5.89636	Capsid_DMS		p.(G8D)	1.6697	1.37496	1.64468	Replication_DMS
p.(Q8E)	-4.69022	-2.47351	-3.70527	Capsid_DMS		p.(G8E)	0.636354	0.876661	0.560579	Replication_DMS
p.(Q8F)	-2.88128	-4.4563	-2.54296	Capsid_DMS		p.(G8F)	0.182925	0.0711899	0.344049	Replication_DMS
p.(Q8G)	-4.9893	-4.61842	-4.00436	Capsid_DMS		p.(G8H)	0.818393	0.959636	0.850376	Replication_DMS
p.(Q8H)	-0.551219	-0.253618	-0.273342	Capsid_DMS		p.(G8I)	-1.08915	-0.289385	-0.780323	Replication_DMS
p.(Q8I)	-0.782403	-2.413	-2.89755	Capsid_DMS		p.(G8K)	1.19477	1.02611	1.29463	Replication_DMS
p.(Q8K)	-1.1535	-1.12239	-1.17298	Capsid_DMS		p.(G8L)	0.673562	0.535409	0.702558	Replication_DMS
p.(Q8L)	-2.79789	-3.27431	-2.45957	Capsid_DMS		p.(G8M)	1.61036	0.859385	1.40232	Replication_DMS
p.(Q8M)	-2.73324	-2.87318	-2.25912	Capsid_DMS		p.(G8N)	0.579474	1.05207	0.785002	Replication_DMS
p.(Q8N)	-1.1712	-1.18149	-1.54559	Capsid_DMS		p.(G8P)	0.90476	1.05889	0.640019	Replication_DMS
p.(Q8P)	-0.694108	-0.982099	-1.15434	Capsid_DMS		p.(G8Q)	1.56337	1.77111	1.88523	Replication_DMS
p.(Q8R)	-4.7084	-4.33752	-3.72346	Capsid_DMS		p.(G8R)	0.644787	1.28502	1.30328	Replication_DMS
p.(Q8S)	-2.76449	-3.74354	-5.07538	Capsid_DMS		p.(G8S)	1.42833	1.98297	1.03296	Replication_DMS
p.(Q8T)	0.760011	1.0315	0.967317	Capsid_DMS		p.(G8T)	0.196497	1.11173	0.956177	Replication_DMS
p.(Q8V)	-4.81106	-3.92935	-2.7275	Capsid_DMS		p.(G8V)	-0.772593	-0.754028	-0.952631	Replication_DMS
p.(Q8W)	-3.57309	-3.20221	-2.83946	Capsid_DMS		p.(G8W)	-1.43135	-1.24531	-0.882319	Replication_DMS
p.(Q8Y)	-5.02931	-3.55981	-2.94575	Capsid_DMS		p.(G8Y)	0.290769	0.261573	0.243172	Replication_DMS
p.(R9A)	0.408482	0.36569	0.469773	Capsid_DMS		p.(A9C)	1.3174	1.81062	1.67799	Replication_DMS
p.(R9C)	0.0999744	0.12218	0.104527	Capsid_DMS		p.(A9D)	-1.27289	-1.48626	-1.08168	Replication_DMS
p.(R9D)	-2.26755	-3.2466	-4.57845	Capsid_DMS		p.(A9E)	-1.39538	-1.51413	-0.387553	Replication_DMS
p.(R9E)	-4.6717	-3.45352	-3.68675	Capsid_DMS		p.(A9F)	-2.61164	-1.27886	-0.823367	Replication_DMS
p.(R9F)	-1.12668	-1.00711	-2.33896	Capsid_DMS		p.(A9G)	1.70163	1.11417	0.881983	Replication_DMS
p.(R9G)	-3.04339	-2.67251	-2.56927	Capsid_DMS		p.(A9H)	-1.8028	-1.59177	-2.27543	Replication_DMS
p.(R9H)	0.344803	0.166793	0.295144	Capsid_DMS		p.(A9I)	-2.92179	-4.26135	-3.20636	Replication_DMS
p.(R9I)	-2.54625	-3.16673	-2.78006	Capsid_DMS		p.(A9K)	-2.22238	-3.94905	-2.13923	Replication_DMS
p.(R9K)	0.242804	0.621192	0.437785	Capsid_DMS		p.(A9L)	-3.10551	-3.48226	-4.23738	Replication_DMS
p.(R9L)	-3.59161	-3.02005	-0.997223	Capsid_DMS		p.(A9M)	-1.91371	-1.3308	-2.00254	Replication_DMS
p.(R9M)	-2.68769	-5.36133	-3.13783	Capsid_DMS		p.(A9N)	-2.49225	-3.4708	-2.41581	Replication_DMS
p.(R9N)	-1.24381	-0.685569	-1.39452	Capsid_DMS		p.(A9P)	0.434982	0.336081	0.212499	Replication_DMS
p.(R9P)	-0.734164	-0.612705	-0.735212	Capsid_DMS		p.(A9Q)	-1.78968	-0.860558	-0.939924	Replication_DMS
p.(R9Q)	-4.61002	-4.5493	-5.23452	Capsid_DMS		p.(A9R)	-4.55755	-2.47756	-5.94073	Replication_DMS
p.(R9S)	-1.25003	-1.70422	-1.25721	Capsid_DMS		p.(A9S)	0.236861	0.09878	0.538631	Replication_DMS
p.(R9T)	-3.64519	-2.76348	-2.14942	Capsid_DMS		p.(A9T)	0.0371481	0.24537	0.0261448	Replication_DMS
p.(R9V)	-2.67684	-3.99236	-3.88912	Capsid_DMS		p.(A9V)	-0.191509	-0.846152	-0.0457899	Replication_DMS
p.(R9W)	-2.66808	-2.39728	-2.78175	Capsid_DMS		p.(A9W)	-3.90233	-4.45343	-4.69772	Replication_DMS
p.(R9Y)	-1.35471	0.232078	-1.85404	Capsid_DMS		p.(A9Y)	0.234377	-0.0454723	0.371565	Replication_DMS
p.(S10A)	0.579206	0.67907	0.714684	Capsid_DMS		p.(I10A)	-1.48471	-1.42814	-1.10189	Replication_DMS
p.(S10C)	1.91496	1.73171	2.70495	Capsid_DMS		p.(I10C)	-0.588607	-0.0837534	-1.03294	Replication_DMS
p.(S10D)	-3.84902	-4.57675	-3.96269	Capsid_DMS		p.(I10D)	-2.83347	-2.67308	-2.37083	Replication_DMS
p.(S10E)	-2.31564	-3.04337	-3.27661	Capsid_DMS		p.(I10E)	-2.82295	-4.80913	-3.10752	Replication_DMS
p.(S10F)	0.0463744	0.161275	0.171789	Capsid_DMS		p.(I10F)	-1.08883	-2.25897	-0.820404	Replication_DMS
p.(S10G)	-3.58793	-4.82649	-4.21242	Capsid_DMS		p.(I10G)	-3.1331	-3.37405	-3.41767	Replication_DMS
p.(S10H)	-3.022	-3.54906	-3.13567	Capsid_DMS		p.(I10H)	-1.91313	-2.74186	-1.88754	Replication_DMS
p.(S10I)	-2.39677	-3.57648	-2.96242	Capsid_DMS		p.(I10K)	-2.90421	-3.53227	-2.44157	Replication_DMS
p.(S10K)	-3.59161	-3.47204	-2.85798	Capsid_DMS		p.(I10L)	-0.0557778	0.669732	0.593144	Replication_DMS
p.(S10L)	-1.58908	-3.16411	-2.55004	Capsid_DMS		p.(I10M)	0.0124853	0.00489192	0.114373	Replication_DMS
p.(S10M)	-4.6717	-3.20221	-4.78537	Capsid_DMS		p.(I10N)	-0.389332	-0.1641	-0.347507	Replication_DMS
p.(S10N)	-3.82024	-1.01185	-5.03252	Capsid_DMS		p.(I10P)	-3.41893	-3.09148	-3.7035	Replication_DMS
p.(S10P)	-3.16856	-2.79767	-3.79305	Capsid_DMS		p.(I10Q)	-4.31102	-4.01483	-3.37182	Replication_DMS
p.(S10Q)	-4.0062	-3.2676	-3.27257	Capsid_DMS		p.(I10R)	-4.14787	-6.13406	-5.27974	Replication_DMS
p.(S10R)	-3.8631	-4.59083	-3.97677	Capsid_DMS		p.(I10S)	0.464479	0.42878	0.576582	Replication_DMS
p.(S10T)	1.01548	0.903403	1.49517	Capsid_DMS		p.(I10T)	-3.19942	-4.84914	-3.99482	Replication_DMS
p.(S10V)	-5.38794	-3.91845	-4.403	Capsid_DMS		p.(I10V)	1.69393	1.91128	1.90325	Replication_DMS
p.(S10W)	-2.4512	-2.69936	-2.18538	Capsid_DMS		p.(I10W)	-5.10143	-5.14171	-2.82106	Replication_DMS
p.(S10Y)	-1.87478	-1.54546	-1.66514	Capsid_DMS		p.(I10Y)	-3.37726	-5.61476	-3.91314	Replication_DMS
p.(G11A)	-3.10495	-4.084	-2.37132	Capsid_DMS		p.(Y11A)	0.550262	0.0764432	1.2222	Replication_DMS
p.(G11C)	-4.9893	-4.1076	-3.15706	Capsid_DMS		p.(Y11C)	1.26886	1.34995	1.0998	Replication_DMS
p.(G11D)	-1.58216	-3.79797	-3.52038	Capsid_DMS		p.(Y11D)	0.441479	0.401203	0.612193	Replication_DMS
p.(G11E)	-4.23298	-4.96071	-3.49935	Capsid_DMS		p.(Y11E)	0.867351	0.682529	1.03959	Replication_DMS
p.(G11F)	0.792663	1.02422	0.956256	Capsid_DMS		p.(Y11F)	1.56409	0.988125	1.42284	Replication_DMS
p.(G11H)	-3.05392	-2.61158	-4.2662	Capsid_DMS		p.(Y11G)	-0.532547	-0.103568	-1.33999	Replication_DMS
p.(G11I)	-3.76523	-4.49296	-3.87889	Capsid_DMS		p.(Y11H)	1.39438	1.46003	1.1341	Replication_DMS
p.(G11K)	-3.51538	-3.39581	-2.53043	Capsid_DMS		p.(Y11I)	-2.42602	-1.97159	-1.53501	Replication_DMS
p.(G11L)	-4.77799	-5.50572	-3.79305	Capsid_DMS		p.(Y11K)	-0.0488082	0.240142	0.639748	Replication_DMS
p.(G11M)	-3.20162	-4.44017	-3.31528	Capsid_DMS		p.(Y11L)	1.30359	1.1311	2.02413	Replication_DMS
p.(G11N)	-3.84902	-3.47814	-3.96269	Capsid_DMS		p.(Y11M)	1.2893	0.980759	1.10419	Replication_DMS
p.(G11P)	-4.19356	-4.92129	-3.45993	Capsid_DMS		p.(Y11N)	0.902218	1.29258	1.22123	Replication_DMS
p.(G11Q)	-4.50238	-3.38428	-3.00661	Capsid_DMS		p.(Y11P)	-4.06888	-4.10916	-4.35345	Replication_DMS
p.(G11R)	-4.44152	-6.26786	-3.70789	Capsid_DMS		p.(Y11Q)	1.31725	1.42458	1.11735	Replication_DMS
p.(G11S)	-4.20356	-4.93129	-2.12001	Capsid_DMS		p.(Y11R)	0.539801	0.254504	0.251539	Replication_DMS
p.(G11T)	-4.01825	-3.89868	-3.03331	Capsid_DMS		p.(Y11S)	0.355669	0.0873353	0.109563	Replication_DMS
p.(G11V)	-0.886175	-2.4612	-0.999841	Capsid_DMS		p.(Y11T)	0.497754	0.435207	0.584143	Replication_DMS
p.(G11W)	-5.18626	-3.96808	-3.35401	Capsid_DMS		p.(Y11V)	-1.09292	-0.00296413	-0.0694882	Replication_DMS
p.(G11Y)	-2.76249	-3.82669	-3.72346	Capsid_DMS		p.(Y11W)	1.42365	1.48953	1.61691	Replication_DMS
p.(S12A)	-0.473979	-0.432575	-0.487562	Capsid_DMS		p.(V12A)	1.18076	1.6322	1.23048	Replication_DMS
p.(S12C)	-0.299358	-3.03685	-1.94321	Capsid_DMS		p.(V12C)	1.93998	2.00112	2.30975	Replication_DMS
p.(S12D)	-5.41497	-3.94548	-3.13074	Capsid_DMS		p.(V12D)	-3.36949	-2.37367	-3.00743	Replication_DMS
p.(S12E)	-4.06505	-3.94548	-2.87943	Capsid_DMS		p.(V12E)	-3.72692	-5.7131	-3.24935	Replication_DMS
p.(S12F)	-3.44568	-3.58562	-2.33557	Capsid_DMS		p.(V12F)	-2.90721	-2.14514	-2.81229	Replication_DMS
p.(S12G)	-3.76007	-4.4878	-2.57445	Capsid_DMS		p.(V12G)	-3.8893	-5.87548	-5.02117	Replication_DMS
p.(S12H)	0.19779	0.218701	0.278612	Capsid_DMS		p.(V12H)	-0.964427	-1.6316	-0.421464	Replication_DMS
p.(S12I)	-3.06226	-4.30082	-3.68675	Capsid_DMS		p.(V12I)	1.91333	2.00022	2.38476	Replication_DMS
p.(S12K)	-3.26971	-3.99744	-4.48199	Capsid_DMS		p.(V12K)	-3.48656	-4.11462	-4.02245	Replication_DMS
p.(S12L)	0.493033	0.36743	0.887674	Capsid_DMS		p.(V12L)	-0.949889	-0.897435	-0.906119	Replication_DMS
p.(S12M)	-3.16856	-2.94077	-3.79305	Capsid_DMS		p.(V12M)	0.06162	0.0316978	0.179908	Replication_DMS
p.(S12N)	-2.71897	-2.34809	-3.28462	Capsid_DMS		p.(V12N)	-4.75516	-3.94813	-3.74045	Replication_DMS
p.(S12P)	-2.56382	-2.78072	-2.82059	Capsid_DMS		p.(V12P)	-1.97565	-1.62061	-1.64585	Replication_DMS
p.(S12Q)	-4.15253	-4.36944	-3.4189	Capsid_DMS		p.(V12Q)	-4.39354	-2.82438	-3.37883	Replication_DMS
p.(S12R)	-4.93335	-3.09613	-5.04701	Capsid_DMS		p.(V12R)	0.282273	0.271016	0.290184	Replication_DMS
p.(S12T)	0.255393	0.423822	0.402415	Capsid_DMS		p.(V12S)	0.818041	0.41769	-0.00213938	Replication_DMS
p.(S12V)	-3.74445	-3.17289	-3.01081	Capsid_DMS		p.(V12T)	1.60318	2.4169	2.19635	Replication_DMS
p.(S12W)	-4.07641	-3.3378	-2.89079	Capsid_DMS		p.(V12W)	0.390941	0.348633	0.503937	Replication_DMS
p.(S12Y)	-3.50743	-5.84459	-4.13192	Capsid_DMS		p.(V12Y)	-2.96478	-3.51588	-1.30344	Replication_DMS
p.(H13A)	-4.6717	-3.78999	-3.68675	Capsid_DMS		p.(G13A)	1.0281	1.30596	1.23581	Replication_DMS
p.(H13C)	-3.67264	-4.40037	-3.19852	Capsid_DMS		p.(G13C)	0.816109	1.14226	0.983523	Replication_DMS
p.(H13D)	-0.596274	-0.551482	-0.839751	Capsid_DMS		p.(G13D)	-2.13699	-1.70348	-1.08975	Replication_DMS
p.(H13E)	-3.29471	-2.28784	-4.50699	Capsid_DMS		p.(G13E)	-1.02801	-2.31	-1.90036	Replication_DMS
p.(H13F)	-5.39703	-3.92754	-3.56479	Capsid_DMS		p.(G13F)	-3.64266	-4.78154	-2.0814	Replication_DMS
p.(H13G)	-3.60979	-4.33752	-3.72346	Capsid_DMS		p.(G13H)	1.68908	1.49976	1.4657	Replication_DMS
p.(H13I)	-2.92203	-2.86131	-4.64514	Capsid_DMS		p.(G13I)	-3.33377	-3.96183	-2.51973	Replication_DMS
p.(H13K)	-5.08028	-3.24306	-2.99672	Capsid_DMS		p.(G13K)	-4.52914	-3.72211	-2.69344	Replication_DMS
p.(H13L)	-3.23362	-3.96135	-2.55883	Capsid_DMS		p.(G13L)	-4.28193	-2.85587	-3.10016	Replication_DMS
p.(H13M)	-3.90421	-2.78611	-3.17057	Capsid_DMS		p.(G13M)	-1.89673	-1.30678	-0.155084	Replication_DMS
p.(H13N)	-1.56562	-1.29954	-1.03979	Capsid_DMS		p.(G13N)	2.08835	1.54848	1.79648	Replication_DMS
p.(H13P)	-3.57682	-3.51609	-2.90203	Capsid_DMS		p.(G13P)	-2.57642	-2.88496	-2.64968	Replication_DMS
p.(H13Q)	-1.1597	-0.64638	-1.18821	Capsid_DMS		p.(G13Q)	1.50606	1.65234	1.41442	Replication_DMS
p.(H13R)	-5.93112	-4.46162	-4.94617	Capsid_DMS		p.(G13R)	-4.13256	-4.68367	-4.92796	Replication_DMS
p.(H13S)	-5.06778	-3.84959	-5.18144	Capsid_DMS		p.(G13S)	1.7437	2.11217	1.38713	Replication_DMS
p.(H13T)	-2.54974	-2.84215	-2.86407	Capsid_DMS		p.(G13T)	-2.24034	-0.720878	-1.08695	Replication_DMS
p.(H13V)	-4.65283	-4.28195	-2.82059	Capsid_DMS		p.(G13V)	-0.607511	-0.599832	-0.591328	Replication_DMS
p.(H13W)	-2.81514	-3.29155	-3.7761	Capsid_DMS		p.(G13W)	-1.94047	-2.2909	-1.37774	Replication_DMS
p.(H13Y)	-0.0443855	0.0285441	0.0436767	Capsid_DMS		p.(G13Y)	-2.81287	-1.75453	-3.84466	Replication_DMS
p.(E14A)	-0.387849	-0.316882	-0.435798	Capsid_DMS		p.(N14A)	1.56105	1.51854	1.90099	Replication_DMS
p.(E14C)	-4.0062	-2.88811	-4.11987	Capsid_DMS		p.(N14C)	1.59381	1.91829	2.22476	Replication_DMS
p.(E14D)	0.0659661	0.0380878	-0.0211499	Capsid_DMS		p.(N14D)	0.325863	0.392369	0.308416	Replication_DMS
p.(E14F)	-3.12187	-4.18607	-2.61649	Capsid_DMS		p.(N14E)	-2.98657	-2.69038	-2.36828	Replication_DMS
p.(E14G)	-2.34591	-2.52709	-2.66025	Capsid_DMS		p.(N14F)	0.470121	-1.63993	-0.785618	Replication_DMS
p.(E14H)	-3.33819	-4.06592	-3.45186	Capsid_DMS		p.(N14G)	2.59575	2.40602	2.02382	Replication_DMS
p.(E14I)	-3.9307	-3.04899	-2.74508	Capsid_DMS		p.(N14H)	-4.40666	-3.14765	-3.59262	Replication_DMS
p.(E14K)	0.309325	0.339786	0.35075	Capsid_DMS		p.(N14I)	-0.497755	-0.133927	-0.666814	Replication_DMS
p.(E14L)	-3.49538	-3.63532	-4.11987	Capsid_DMS		p.(N14K)	-0.233485	0.0181494	0.259037	Replication_DMS
p.(E14M)	-3.0834	-3.55981	-4.04436	Capsid_DMS		p.(N14L)	-4.4196	-3.94905	-2.58391	Replication_DMS
p.(E14N)	-4.45709	-4.67399	-4.05993	Capsid_DMS		p.(N14M)	1.48034	0.876362	1.65111	Replication_DMS
p.(E14P)	-5.05512	-3.58562	-3.55935	Capsid_DMS		p.(N14P)	1.89745	1.55829	1.91603	Replication_DMS
p.(E14Q)	-5.34121	-4.12302	-2.74682	Capsid_DMS		p.(N14Q)	0.80217	1.87958	1.0736	Replication_DMS
p.(E14R)	-3.27978	-3.67104	-2.80566	Capsid_DMS		p.(N14R)	-3.6933	-4.07005	-3.97787	Replication_DMS
p.(E14S)	-3.83473	-4.56246	-5.04701	Capsid_DMS		p.(N14S)	2.08776	1.8341	2.17049	Replication_DMS
p.(E14T)	-2.00035	-1.78981	-1.63022	Capsid_DMS		p.(N14T)	0.538439	0.486643	0.724817	Replication_DMS
p.(E14V)	-4.28016	-3.54155	-5.49243	Capsid_DMS		p.(N14V)	-0.399055	-1.49733	-1.20138	Replication_DMS
p.(E14W)	-4.82719	-3.15702	-4.94085	Capsid_DMS		p.(N14W)	-2.89798	-4.23754	-3.38322	Replication_DMS
p.(E14Y)	-3.13437	-4.37292	-3.75886	Capsid_DMS		p.(N14Y)	-0.236425	-0.20467	-0.298684	Replication_DMS
p.(N15A)	-2.18117	-3.052	-2.43794	Capsid_DMS		p.(F15A)	-2.96241	-4.9486	-2.99567	Replication_DMS
p.(N15C)	-3.3889	-3.01801	-3.50256	Capsid_DMS		p.(F15C)	-0.174003	-0.0401882	-0.131515	Replication_DMS
p.(N15D)	-0.035195	-0.115828	-0.146398	Capsid_DMS		p.(F15D)	-4.40666	-5.54555	-2.74532	Replication_DMS
p.(N15E)	-3.23362	-5.57079	-2.55883	Capsid_DMS		p.(F15E)	-4.6837	-4.72397	-3.50193	Replication_DMS
p.(N15F)	-3.35228	-4.08001	-3.46594	Capsid_DMS		p.(F15G)	-5.75223	-4.18307	-3.32875	Replication_DMS
p.(N15G)	-5.66391	-5.05664	-5.77758	Capsid_DMS		p.(F15H)	0.249988	0.572252	0.963945	Replication_DMS
p.(N15H)	-0.468271	-0.560012	-0.255174	Capsid_DMS		p.(F15I)	-1.5903	-1.7888	-1.03457	Replication_DMS
p.(N15I)	-1.34053	-1.18096	-1.12379	Capsid_DMS		p.(F15K)	-3.16182	-2.89981	-2.98376	Replication_DMS
p.(N15K)	0.154161	0.269337	0.114398	Capsid_DMS		p.(F15L)	1.67383	1.57514	1.78457	Replication_DMS
p.(N15L)	-4.72626	-4.35538	-3.23049	Capsid_DMS		p.(F15M)	0.273059	0.468039	0.935137	Replication_DMS
p.(N15M)	-3.74445	-3.17289	-3.34729	Capsid_DMS		p.(F15N)	-2.17003	-3.96816	-2.87746	Replication_DMS
p.(N15P)	-1.87519	-1.88078	-1.87763	Capsid_DMS		p.(F15P)	-4.23664	-3.42962	-3.05487	Replication_DMS
p.(N15Q)	-3.29471	-3.06693	-3.0719	Capsid_DMS		p.(F15Q)	-3.6644	-4.04114	-3.94897	Replication_DMS
p.(N15R)	-4.87407	-3.99236	-3.88912	Capsid_DMS		p.(F15R)	-2.51436	-1.56251	-2.92815	Replication_DMS
p.(N15S)	-5.01615	-4.64527	-4.03121	Capsid_DMS		p.(F15S)	-3.86272	-5.51243	-2.81229	Replication_DMS
p.(N15T)	-0.480283	-0.296564	-0.0947857	Capsid_DMS		p.(F15T)	-4.07978	-4.12006	-3.02935	Replication_DMS
p.(N15V)	-3.76007	-3.97698	-3.02644	Capsid_DMS		p.(F15V)	-3.3659	-2.95419	-1.66456	Replication_DMS
p.(N15W)	-3.53499	-2.79638	-3.13783	Capsid_DMS		p.(F15W)	0.317805	1.28662	0.98261	Replication_DMS
p.(N15Y)	-0.13739	-0.349733	-0.112538	Capsid_DMS		p.(F15Y)	2.34961	2.49359	2.64617	Replication_DMS
p.(S16A)	0.584714	0.15253	-0.976749	Capsid_DMS		p.(R16A)	-2.97238	-2.53308	-2.4546	Replication_DMS
p.(S16C)	0.122155	0.193193	0.0590048	Capsid_DMS		p.(R16C)	-1.98988	-0.3582	-1.31399	Replication_DMS
p.(S16D)	-3.9307	-3.35914	-2.94575	Capsid_DMS		p.(R16D)	-3.38159	-5.36778	-4.00263	Replication_DMS
p.(S16E)	-2.08487	-3.35914	-5.14298	Capsid_DMS		p.(R16E)	-3.11273	-3.58832	-3.18599	Replication_DMS
p.(S16F)	1.49899	1.52255	1.0955	Capsid_DMS		p.(R16F)	-2.76699	-2.55595	-2.28942	Replication_DMS
p.(S16G)	-3.28407	-3.1245	-2.94575	Capsid_DMS		p.(R16G)	-3.88272	-4.43382	-3.06868	Replication_DMS
p.(S16H)	-2.33044	-0.598082	-1.47066	Capsid_DMS		p.(R16H)	-3.72139	-2.76314	-1.63438	Replication_DMS
p.(S16I)	-4.72626	-3.25676	-3.74131	Capsid_DMS		p.(R16I)	-1.97565	-1.70577	-1.36228	Replication_DMS
p.(S16K)	-4.59399	0.0206136	-1.34036	Capsid_DMS		p.(R16K)	0.986033	1.25645	1.0414	Replication_DMS
p.(S16L)	-4.49497	-4.3754	-3.76134	Capsid_DMS		p.(R16L)	-3.93418	-4.48528	-3.26324	Replication_DMS
p.(S16M)	0.565246	1.94718	0.268059	Capsid_DMS		p.(R16M)	-1.16086	-2.54231	-0.824032	Replication_DMS
p.(S16N)	2.92057	1.66001	-0.896069	Capsid_DMS		p.(R16N)	-4.25348	-5.9032	-4.20158	Replication_DMS
p.(S16P)	0.439877	0.559958	0.468115	Capsid_DMS		p.(R16P)	-3.80734	-5.45705	-5.70135	Replication_DMS
p.(S16Q)	0.7865	0.89094	-2.1886	Capsid_DMS		p.(R16Q)	-1.12066	-2.331	-1.21718	Replication_DMS
p.(S16R)	0.92491	1.29579	-0.0541268	Capsid_DMS		p.(R16S)	-3.22158	-3.26186	-2.40754	Replication_DMS
p.(S16T)	1.39202	1.49892	1.92595	Capsid_DMS		p.(R16T)	-0.580446	-0.678709	-0.552986	Replication_DMS
p.(S16V)	-3.48318	-2.98714	-4.10768	Capsid_DMS		p.(R16V)	-1.62616	-2.96572	-2.55077	Replication_DMS
p.(S16W)	0.311284	0.0551798	-1.16726	Capsid_DMS		p.(R16W)	-3.84231	-3.88258	-3.17137	Replication_DMS
p.(S16Y)	0.267165	0.386734	-0.300436	Capsid_DMS		p.(R16Y)	-4.24433	-3.77378	-3.6816	Replication_DMS
p.(N17A)	-3.92282	-4.31408	-2.93788	Capsid_DMS		p.(V17A)	-2.06662	-2.95419	-2.99782	Replication_DMS
p.(N17C)	-3.82024	-3.24869	-3.93391	Capsid_DMS		p.(V17C)	-0.0719021	-0.127803	0.811992	Replication_DMS
p.(N17D)	-4.19155	-3.69551	-3.71743	Capsid_DMS		p.(V17D)	-2.71784	-2.43534	-2.49158	Replication_DMS
p.(N17E)	-3.9565	-3.58562	-3.22287	Capsid_DMS		p.(V17E)	-4.11178	-3.05345	-2.11397	Replication_DMS
p.(N17F)	-4.13137	-3.76048	-3.14642	Capsid_DMS		p.(V17F)	-2.66508	-3.21619	-2.71327	Replication_DMS
p.(N17G)	-5.11687	-4.23516	-3.62109	Capsid_DMS		p.(V17G)	-0.262433	-0.519066	-0.349878	Replication_DMS
p.(N17H)	-3.37987	-3.31914	-2.53802	Capsid_DMS		p.(V17H)	-3.00343	-3.21076	-3.1449	Replication_DMS
p.(N17I)	-0.637471	-0.499034	-0.495443	Capsid_DMS		p.(V17I)	1.85208	2.36663	1.81667	Replication_DMS
p.(N17K)	-1.07402	-0.873361	-0.969776	Capsid_DMS		p.(V17K)	-4.55755	-3.75052	-2.80524	Replication_DMS
p.(N17L)	-3.77546	-3.40457	-2.58984	Capsid_DMS		p.(V17L)	0.792346	1.01415	1.02873	Replication_DMS
p.(N17M)	-3.49538	-3.2676	-3.02126	Capsid_DMS		p.(V17M)	-0.0811625	0.230741	-0.119122	Replication_DMS
p.(N17P)	-2.1961	-1.9183	-1.97329	Capsid_DMS		p.(V17N)	-2.69373	-3.18599	-3.43029	Replication_DMS
p.(N17Q)	-3.99401	-2.77583	-4.10768	Capsid_DMS		p.(V17P)	-3.69709	-3.73737	-3.78099	Replication_DMS
p.(N17R)	-4.39332	-4.61022	-3.40837	Capsid_DMS		p.(V17Q)	-1.77858	-1.77123	-1.54262	Replication_DMS
p.(N17S)	-5.38611	-5.32539	-6.01061	Capsid_DMS		p.(V17R)	-5.47216	-5.51243	-3.5595	Replication_DMS
p.(N17T)	-0.412356	-0.317946	-0.29422	Capsid_DMS		p.(V17S)	-4.52914	-3.4708	-2.96788	Replication_DMS
p.(N17V)	-3.17096	-3.89868	-3.62109	Capsid_DMS		p.(V17T)	-2.70354	-3.53227	-3.44009	Replication_DMS
p.(N17W)	-3.71244	-3.34156	-2.97881	Capsid_DMS		p.(V17W)	0.301841	0.260748	0.432413	Replication_DMS
p.(N17Y)	-2.70692	-4.02244	-3.9192	Capsid_DMS		p.(V17Y)	-5.31181	-4.25348	-3.39916	Replication_DMS
p.(S18A)	-2.66808	-1.78637	-3.62905	Capsid_DMS		p.(V18A)	-1.98759	-2.20479	-1.95125	Replication_DMS
p.(S18C)	0.673095	1.63809	1.38821	Capsid_DMS		p.(V18C)	1.55631	1.36601	1.63502	Replication_DMS
p.(S18D)	-2.29232	-2.47351	-2.85798	Capsid_DMS		p.(V18D)	-4.55193	-3.49359	-3.1019	Replication_DMS
p.(S18E)	-4.0062	-3.1245	-3.60905	Capsid_DMS		p.(V18E)	-3.6526	-2.27149	-2.07642	Replication_DMS
p.(S18F)	-2.08788	-2.81561	-2.82059	Capsid_DMS		p.(V18F)	-0.791015	-1.02311	-0.693421	Replication_DMS
p.(S18G)	-3.41112	-3.04024	-2.42617	Capsid_DMS		p.(V18G)	-2.47369	-2.99354	-2.04159	Replication_DMS
p.(S18H)	-4.63637	-4.17452	-3.9879	Capsid_DMS		p.(V18H)	-4.15795	-3.86175	-3.10752	Replication_DMS
p.(S18I)	-0.655114	-1.64666	-1.78401	Capsid_DMS		p.(V18I)	1.65256	1.7168	1.77992	Replication_DMS
p.(S18K)	-2.95283	-3.51351	-3.51849	Capsid_DMS		p.(V18K)	-2.80925	-1.5246	-1.02035	Replication_DMS
p.(S18L)	-3.94368	-3.82412	-4.05735	Capsid_DMS		p.(V18L)	1.19619	0.728765	1.09229	Replication_DMS
p.(S18M)	1.70645	1.48174	-0.151004	Capsid_DMS		p.(V18M)	1.0618	0.924609	1.17138	Replication_DMS
p.(S18N)	-0.560555	-0.647194	-0.235499	Capsid_DMS		p.(V18N)	-3.39533	-2.49734	-2.21356	Replication_DMS
p.(S18P)	-3.69274	-4.084	-3.8064	Capsid_DMS		p.(V18P)	-3.29493	-2.82438	-3.06868	Replication_DMS
p.(S18Q)	0.354128	0.425732	0.469799	Capsid_DMS		p.(V18Q)	-2.30575	-1.42177	-2.97598	Replication_DMS
p.(S18R)	-4.22327	-4.951	-4.33694	Capsid_DMS		p.(V18R)	-4.37757	-4.08138	-4.32567	Replication_DMS
p.(S18T)	0.241408	0.210181	0.255187	Capsid_DMS		p.(V18S)	-3.14572	-1.69792	-2.43176	Replication_DMS
p.(S18V)	-1.94478	-2.92383	-2.30976	Capsid_DMS		p.(V18T)	1.30935	1.05744	1.4116	Replication_DMS
p.(S18W)	-0.0696975	0.0524888	1.11425	Capsid_DMS		p.(V18W)	-1.18803	-1.48502	-0.910293	Replication_DMS
p.(S18Y)	-3.17096	-3.01138	-2.39732	Capsid_DMS		p.(V18Y)	-5.83521	-5.87548	-5.02117	Replication_DMS
p.(A19C)	-4.55275	-3.67104	-1.8332	Capsid_DMS		p.(N19A)	0.682482	0.341644	0.182506	Replication_DMS
p.(A19D)	-7.34939	-4.70982	-5.51714	Capsid_DMS		p.(N19C)	1.32802	1.25804	1.04929	Replication_DMS
p.(A19E)	-3.01581	-4.08001	-3.46594	Capsid_DMS		p.(N19D)	0.267199	0.436597	0.446394	Replication_DMS
p.(A19F)	-3.94368	-3.06198	-4.05735	Capsid_DMS		p.(N19E)	-3.79609	-3.83637	-3.62868	Replication_DMS
p.(A19G)	-3.68274	-3.18669	-3.45993	Capsid_DMS		p.(N19F)	-3.78576	-4.67333	-2.97172	Replication_DMS
p.(A19H)	-3.23362	-3.37356	-3.01081	Capsid_DMS		p.(N19G)	-3.82647	-3.86675	-3.34891	Replication_DMS
p.(A19I)	-2.84507	-3.37213	-3.54652	Capsid_DMS		p.(N19H)	-0.950279	-1.2904	-1.02948	Replication_DMS
p.(A19K)	-3.57682	-3.71676	-2.90203	Capsid_DMS		p.(N19I)	-1.3424	-0.0568118	-0.965174	Replication_DMS
p.(A19L)	-3.08485	-4.91119	-4.29713	Capsid_DMS		p.(N19K)	-0.884375	-1.13272	-1.11517	Replication_DMS
p.(A19M)	-3.63118	-3.2603	-4.25567	Capsid_DMS		p.(N19L)	-0.721382	0.0700754	0.184414	Replication_DMS
p.(A19N)	-5.62289	-3.64257	-3.17161	Capsid_DMS		p.(N19M)	-4.02977	-3.28159	-2.87926	Replication_DMS
p.(A19P)	-4.06505	-3.69416	-3.33141	Capsid_DMS		p.(N19P)	1.77487	1.42169	1.34458	Replication_DMS
p.(A19Q)	-1.00882	-0.795121	-0.895711	Capsid_DMS		p.(N19Q)	-3.51825	-3.55853	-2.83343	Replication_DMS
p.(A19R)	-4.17326	-2.33604	-2.34101	Capsid_DMS		p.(N19R)	-3.40128	-3.24089	-2.83856	Replication_DMS
p.(A19S)	-2.92203	-3.06198	-3.54652	Capsid_DMS		p.(N19S)	-0.573592	-0.791755	-0.460133	Replication_DMS
p.(A19T)	-5.39703	-4.51533	-5.5107	Capsid_DMS		p.(N19T)	-1.15175	0.379595	0.185414	Replication_DMS
p.(A19V)	-4.93335	-2.95302	-2.64912	Capsid_DMS		p.(N19V)	1.14592	1.02551	1.34265	Replication_DMS
p.(A19W)	-3.21775	-3.15702	-2.54296	Capsid_DMS		p.(N19W)	-5.4586	-3.88943	-2.60767	Replication_DMS
p.(A19Y)	-0.93043	-1.05342	-1.01379	Capsid_DMS		p.(N19Y)	-0.785489	-0.73913	-0.829868	Replication_DMS
p.(T20A)	0.581818	0.49678	0.475621	Capsid_DMS		p.(R20A)	-2.97027	-0.890283	-0.898189	Replication_DMS
p.(T20C)	1.46215	0.878229	0.0755146	Capsid_DMS		p.(R20C)	-0.133072	0.0496559	0.115813	Replication_DMS
p.(T20D)	-3.33819	-3.94076	-3.76201	Capsid_DMS		p.(R20D)	-3.12427	-2.89628	-3.26574	Replication_DMS
p.(T20E)	-3.92282	-3.69504	-3.70002	Capsid_DMS		p.(R20E)	-3.84978	-4.09072	-3.48772	Replication_DMS
p.(T20F)	0.602429	1.06312	1.18971	Capsid_DMS		p.(R20F)	-1.61025	-0.715543	-0.989916	Replication_DMS
p.(T20G)	-2.66146	-3.38919	-1.92783	Capsid_DMS		p.(R20G)	-4.32526	-5.46415	-4.60983	Replication_DMS
p.(T20H)	-2.45809	-2.35102	-2.76281	Capsid_DMS		p.(R20H)	1.46028	1.14793	1.33265	Replication_DMS
p.(T20I)	0.0731865	0.11147	0.0811583	Capsid_DMS		p.(R20I)	-3.61634	-4.50391	-3.13877	Replication_DMS
p.(T20K)	-3.66243	-3.54286	-2.16666	Capsid_DMS		p.(R20K)	0.208288	0.0397223	-0.15271	Replication_DMS
p.(T20L)	-3.41987	-5.75704	-5.14298	Capsid_DMS		p.(R20L)	-0.229465	-0.805044	-0.424869	Replication_DMS
p.(T20M)	0.312442	-0.402629	0.341027	Capsid_DMS		p.(R20M)	-0.925996	-0.864143	-1.98197	Replication_DMS
p.(T20N)	-1.09748	-0.681649	0.438834	Capsid_DMS		p.(R20N)	-3.31277	-3.18599	-3.59734	Replication_DMS
p.(T20P)	-0.514505	-0.492487	-0.514412	Capsid_DMS		p.(R20P)	-1.65521	-1.8649	-1.72971	Replication_DMS
p.(T20Q)	-2.98087	-3.39845	-3.09454	Capsid_DMS		p.(R20Q)	-1.70542	-1.41392	-1.61223	Replication_DMS
p.(T20R)	-2.83208	-1.6387	-2.26699	Capsid_DMS		p.(R20S)	-3.00953	-4.00532	-2.72356	Replication_DMS
p.(T20S)	1.53545	1.63596	1.33112	Capsid_DMS		p.(R20T)	-3.5977	-5.58389	-2.88375	Replication_DMS
p.(T20V)	-0.516454	0.894885	0.91636	Capsid_DMS		p.(R20V)	-2.83646	-2.87674	-2.1225	Replication_DMS
p.(T20W)	-1.06128	-2.29984	-0.857706	Capsid_DMS		p.(R20W)	0.0539834	-0.000427194	0.863335	Replication_DMS
p.(T20Y)	1.42495	2.03043	1.76017	Capsid_DMS		p.(R20Y)	1.36839	1.79271	1.44136	Replication_DMS
p.(E21A)	1.0968	0.263546	-0.431542	Capsid_DMS		p.(H21A)	-1.67938	-1.62202	-0.992786	Replication_DMS
p.(E21C)	-0.780073	-1.2986	-1.84221	Capsid_DMS		p.(H21C)	-3.22985	-2.95997	-2.77683	Replication_DMS
p.(E21D)	1.11303	1.2126	0.57558	Capsid_DMS		p.(H21D)	-3.07426	-3.70232	-2.99111	Replication_DMS
p.(E21F)	1.16964	0.702866	0.681662	Capsid_DMS		p.(H21E)	-3.50521	-2.89886	-3.47963	Replication_DMS
p.(E21G)	0.912567	0.904511	1.52603	Capsid_DMS		p.(H21F)	-5.47887	-5.51914	-3.19849	Replication_DMS
p.(E21H)	2.94014	2.30313	2.97761	Capsid_DMS		p.(H21G)	-3.07861	-2.65626	-2.34625	Replication_DMS
p.(E21I)	-3.96916	-3.23056	-2.98422	Capsid_DMS		p.(H21I)	-3.27958	-4.27537	-3.42105	Replication_DMS
p.(E21K)	-0.247272	-0.227469	-0.144464	Capsid_DMS		p.(H21K)	-2.83556	-2.1499	-1.82085	Replication_DMS
p.(E21L)	-0.0783835	0.731866	0.348669	Capsid_DMS		p.(H21L)	-4.63824	-3.5799	-4.07551	Replication_DMS
p.(E21M)	1.36415	1.18725	1.9397	Capsid_DMS		p.(H21M)	-4.06888	-3.77269	-3.565	Replication_DMS
p.(E21N)	2.85387	2.40792	2.9357	Capsid_DMS		p.(H21N)	-1.925	-1.59755	-1.75356	Replication_DMS
p.(E21P)	-4.03016	-2.91206	-3.633	Capsid_DMS		p.(H21P)	-0.928002	-0.968278	-1.21257	Replication_DMS
p.(E21Q)	2.59096	2.77769	2.23268	Capsid_DMS		p.(H21Q)	-0.744804	-0.864667	-0.779276	Replication_DMS
p.(E21R)	-4.97561	-3.75742	-5.08927	Capsid_DMS		p.(H21R)	-3.90233	-3.60613	-3.59911	Replication_DMS
p.(E21S)	1.29123	0.693051	-2.84089	Capsid_DMS		p.(H21S)	-4.11178	-3.19655	-3.06136	Replication_DMS
p.(E21T)	-0.907339	-2.61158	-2.96692	Capsid_DMS		p.(H21T)	-3.14572	-2.75068	-2.21727	Replication_DMS
p.(E21V)	-3.99891	-4.72663	-3.7761	Capsid_DMS		p.(H21V)	-3.62247	-3.41143	-3.1449	Replication_DMS
p.(E21W)	0.966517	1.87154	1.4219	Capsid_DMS		p.(H21W)	-3.31454	-5.55204	-3.59911	Replication_DMS
p.(E21Y)	1.65077	2.54098	1.65762	Capsid_DMS		p.(H21Y)	0.169953	0.238343	0.222063	Replication_DMS
p.(G22A)	-3.9565	-3.2179	-2.46073	Capsid_DMS		p.(L22A)	-3.4811	-4.61998	-1.72879	Replication_DMS
p.(G22C)	-0.774159	-0.69289	-0.802262	Capsid_DMS		p.(L22C)	-0.555371	-0.609732	-0.798841	Replication_DMS
p.(G22D)	-3.35228	-5.68945	-2.87816	Capsid_DMS		p.(L22D)	-3.11387	-3.60613	-2.66084	Replication_DMS
p.(G22E)	-3.83735	-3.91845	-3.51569	Capsid_DMS		p.(L22E)	-1.846	-1.51276	-2.48995	Replication_DMS
p.(G22F)	-1.07825	-1.19725	-1.292	Capsid_DMS		p.(L22F)	-1.90126	-3.76609	-1.90625	Replication_DMS
p.(G22H)	-0.725692	0.693871	-0.597218	Capsid_DMS		p.(L22G)	-1.83393	-1.25102	-1.72209	Replication_DMS
p.(G22I)	-3.07465	-3.60171	-4.28692	Capsid_DMS		p.(L22H)	-1.71767	-1.1003	-2.20809	Replication_DMS
p.(G22K)	-3.82316	-3.59537	-3.14836	Capsid_DMS		p.(L22I)	-0.64613	-0.312357	0.636625	Replication_DMS
p.(G22L)	-3.37987	-3.51981	-2.53802	Capsid_DMS		p.(L22K)	0.0704968	0.919542	0.804137	Replication_DMS
p.(G22M)	-1.24162	-2.89733	-3.50705	Capsid_DMS		p.(L22M)	0.683295	1.68674	1.20742	Replication_DMS
p.(G22N)	0.784171	0.310768	-0.216799	Capsid_DMS		p.(L22N)	-0.252207	-0.317024	0.366089	Replication_DMS
p.(G22P)	-4.0062	-4.22311	-2.82059	Capsid_DMS		p.(L22P)	0.0716908	0.12608	0.125616	Replication_DMS
p.(G22Q)	-2.65722	-1.89103	-3.22287	Capsid_DMS		p.(L22Q)	0.892352	0.522817	0.351281	Replication_DMS
p.(G22R)	-4.81106	-4.44017	-4.92472	Capsid_DMS		p.(L22R)	0.511637	0.869675	0.393023	Replication_DMS
p.(G22S)	-4.23298	-4.44988	-4.34664	Capsid_DMS		p.(L22S)	-1.35347	-1.39375	-1.20938	Replication_DMS
p.(G22T)	-5.25114	-3.58098	-3.75537	Capsid_DMS		p.(L22T)	-1.39159	-0.0339593	-0.278255	Replication_DMS
p.(G22V)	0.384388	0.487303	0.484484	Capsid_DMS		p.(L22V)	-2.47943	-1.53232	-1.15456	Replication_DMS
p.(G22W)	-2.86298	-3.46554	-3.11974	Capsid_DMS		p.(L22W)	-2.82295	-4.59782	-3.23268	Replication_DMS
p.(G22Y)	-3.79061	-4.00751	-5.00289	Capsid_DMS		p.(L22Y)	-0.826177	-2.36641	-3.70931	Replication_DMS
p.(S23A)	0.394242	0.475955	0.538666	Capsid_DMS		p.(A23C)	-1.01238	-1.45378	-1.13661	Replication_DMS
p.(S23C)	-2.77713	-3.06954	-2.89079	Capsid_DMS		p.(A23D)	-1.07204	-0.931034	-0.920567	Replication_DMS
p.(S23D)	-5.33159	-3.8621	-3.24803	Capsid_DMS		p.(A23E)	-2.47783	-2.14543	-1.62168	Replication_DMS
p.(S23E)	-3.47791	-4.20564	-5.53749	Capsid_DMS		p.(A23F)	-2.15591	-1.82846	-1.88617	Replication_DMS
p.(S23F)	-2.04487	-2.05347	-1.21115	Capsid_DMS		p.(A23G)	-1.1009	-0.453415	-0.0687418	Replication_DMS
p.(S23G)	-2.73018	-3.2466	-2.45818	Capsid_DMS		p.(A23H)	-5.73685	-4.16769	-3.45647	Replication_DMS
p.(S23H)	-2.95388	-3.04024	-2.99672	Capsid_DMS		p.(A23I)	-3.30805	-2.71233	-3.22489	Replication_DMS
p.(S23I)	-3.91754	-3.34599	-2.93259	Capsid_DMS		p.(A23K)	-3.59393	-4.14504	-1.72674	Replication_DMS
p.(S23K)	-3.36617	-3.50611	-2.89205	Capsid_DMS		p.(A23L)	-3.35941	-4.18815	-2.90639	Replication_DMS
p.(S23L)	-3.69274	-3.63201	-3.46993	Capsid_DMS		p.(A23M)	-3.17591	-2.70536	-2.22372	Replication_DMS
p.(S23M)	-3.18522	-2.68918	-2.51043	Capsid_DMS		p.(A23N)	-3.43627	-5.67377	-2.97363	Replication_DMS
p.(S23N)	-3.55422	-3.32644	-2.56927	Capsid_DMS		p.(A23P)	-0.659432	-0.863535	-0.721749	Replication_DMS
p.(S23P)	-3.15891	-4.22311	-4.11987	Capsid_DMS		p.(A23Q)	-2.9783	-2.90735	-2.43252	Replication_DMS
p.(S23Q)	-2.54974	-2.37952	-3.45186	Capsid_DMS		p.(A23R)	-3.0675	-5.50567	-4.14053	Replication_DMS
p.(S23R)	-3.19462	-5.86826	-3.64476	Capsid_DMS		p.(A23S)	0.33038	0.620668	0.527343	Replication_DMS
p.(S23T)	-2.66503	-2.29415	-3.14642	Capsid_DMS		p.(A23T)	-5.60442	-4.03526	-4.79038	Replication_DMS
p.(S23V)	-3.48318	-3.2554	-3.59685	Capsid_DMS		p.(A23V)	-3.67024	-4.55782	-3.33578	Replication_DMS
p.(S23W)	-4.6717	-2.56622	-2.38747	Capsid_DMS		p.(A23W)	-3.34136	-3.69179	-3.38954	Replication_DMS
p.(S23Y)	-0.868608	-0.890634	-0.939865	Capsid_DMS		p.(A23Y)	-0.855295	-0.870092	-0.77612	Replication_DMS
p.(T24A)	-3.92282	-2.21694	-3.4487	Capsid_DMS		p.(T24A)	0.386248	0.328959	0.60837	Replication_DMS
p.(T24C)	1.73949	1.94782	1.31873	Capsid_DMS		p.(T24C)	1.5353	1.26842	1.47786	Replication_DMS
p.(T24D)	-3.7534	-3.48261	-3.61576	Capsid_DMS		p.(T24D)	-1.71887	-1.49651	-1.06289	Replication_DMS
p.(T24E)	-3.8631	-4.08001	-3.46594	Capsid_DMS		p.(T24E)	0.710797	0.459395	0.167753	Replication_DMS
p.(T24F)	-0.748531	-2.29302	-1.67896	Capsid_DMS		p.(T24F)	-3.29096	-2.90379	-3.06471	Replication_DMS
p.(T24G)	-2.57559	-2.64939	-3.05698	Capsid_DMS		p.(T24G)	0.937498	0.951359	0.981801	Replication_DMS
p.(T24H)	-0.0874903	0.163194	0.152812	Capsid_DMS		p.(T24H)	0.861416	0.995263	1.03197	Replication_DMS
p.(T24I)	1.37675	1.46114	1.87866	Capsid_DMS		p.(T24I)	-0.707051	-1.68101	-0.850363	Replication_DMS
p.(T24K)	-1.98217	-2.853	-1.85945	Capsid_DMS		p.(T24K)	0.704671	1.66846	0.665146	Replication_DMS
p.(T24L)	-2.94331	-1.2475	-2.29484	Capsid_DMS		p.(T24L)	-0.226291	0.525991	-0.114858	Replication_DMS
p.(T24M)	1.49022	0.518257	1.21079	Capsid_DMS		p.(T24M)	-0.181521	0.643573	-0.410906	Replication_DMS
p.(T24N)	-1.95807	-2.47545	-2.20766	Capsid_DMS		p.(T24N)	1.94042	1.87732	2.08757	Replication_DMS
p.(T24P)	-1.44299	-2.38202	-2.03622	Capsid_DMS		p.(T24P)	-3.64066	-3.06189	-3.30619	Replication_DMS
p.(T24Q)	-2.34591	-2.03755	-1.1439	Capsid_DMS		p.(T24Q)	0.867249	0.803036	1.11585	Replication_DMS
p.(T24R)	-4.2709	-3.38919	-3.08528	Capsid_DMS		p.(T24R)	0.466545	0.595036	0.653021	Replication_DMS
p.(T24S)	0.0384463	0.16115	0.23151	Capsid_DMS		p.(T24S)	1.88462	1.92017	1.7361	Replication_DMS
p.(T24V)	1.48529	1.15151	-0.920226	Capsid_DMS		p.(T24V)	0.273612	0.585777	0.561054	Replication_DMS
p.(T24W)	-0.280123	-2.33604	-1.04509	Capsid_DMS		p.(T24W)	-3.74871	-3.53768	-3.03476	Replication_DMS
p.(T24Y)	-0.9974	-1.00845	-1.75769	Capsid_DMS		p.(T24Y)	-1.19815	-1.45162	-1.3206	Replication_DMS
p.(I25A)	-2.61383	-5.53879	-3.82611	Capsid_DMS		p.(H25A)	2.60555	2.47817	2.47167	Replication_DMS
p.(I25C)	-2.73612	-2.71664	-2.64912	Capsid_DMS		p.(H25C)	2.36886	2.18958	2.0108	Replication_DMS
p.(I25D)	-3.67809	-3.53678	-3.64865	Capsid_DMS		p.(H25D)	1.61619	1.31802	1.90904	Replication_DMS
p.(I25E)	-2.09786	-2.33604	-2.95874	Capsid_DMS		p.(H25E)	3.03505	2.7601	2.97315	Replication_DMS
p.(I25F)	-5.01615	-3.34599	-2.93259	Capsid_DMS		p.(H25F)	1.85662	2.24829	1.25351	Replication_DMS
p.(I25G)	-2.49133	-3.052	-3.05698	Capsid_DMS		p.(H25G)	2.31025	2.43427	1.92638	Replication_DMS
p.(I25H)	-3.00172	-3.47814	-2.35325	Capsid_DMS		p.(H25I)	0.332137	0.251899	0.378337	Replication_DMS
p.(I25K)	-0.336064	-0.324442	-0.263842	Capsid_DMS		p.(H25K)	2.73255	2.48604	2.51185	Replication_DMS
p.(I25L)	-2.66146	-2.54189	-2.2643	Capsid_DMS		p.(H25L)	2.1717	2.28038	2.2875	Replication_DMS
p.(I25M)	0.81761	0.807958	0.76743	Capsid_DMS		p.(H25M)	2.09975	1.82471	2.0631	Replication_DMS
p.(I25N)	-2.17885	-2.76348	-2.91156	Capsid_DMS		p.(H25N)	1.33381	1.42682	1.25067	Replication_DMS
p.(I25P)	-3.28407	-2.73883	-3.14642	Capsid_DMS		p.(H25P)	2.20758	2.01127	1.50694	Replication_DMS
p.(I25Q)	-2.68769	-1.31828	-2.34937	Capsid_DMS		p.(H25Q)	1.62051	1.76848	1.75121	Replication_DMS
p.(I25R)	-4.14553	-4.02596	-4.05852	Capsid_DMS		p.(H25R)	2.18702	2.18609	2.03073	Replication_DMS
p.(I25S)	-3.28407	-4.0118	-2.7787	Capsid_DMS		p.(H25S)	1.87136	1.72627	1.52844	Replication_DMS
p.(I25T)	0.338763	0.298842	0.541172	Capsid_DMS		p.(H25T)	2.69832	2.31997	2.47938	Replication_DMS
p.(I25V)	-3.07465	-3.29155	-3.18831	Capsid_DMS		p.(H25V)	2.63982	2.30781	2.54729	Replication_DMS
p.(I25W)	-2.70692	-3.77112	-2.82059	Capsid_DMS		p.(H25W)	1.77133	1.66506	1.80344	Replication_DMS
p.(I25Y)	-0.112874	0.160306	0.065848	Capsid_DMS		p.(H25Y)	1.68264	2.01617	1.69382	Replication_DMS
p.(N26A)	-3.83185	-4.55958	-4.45634	Capsid_DMS		p.(N26A)	2.69479	1.94345	2.31529	Replication_DMS
p.(N26C)	-2.73612	-3.26318	-1.82814	Capsid_DMS		p.(N26C)	1.74619	2.09774	1.68816	Replication_DMS
p.(N26D)	0.0836496	-0.0207146	0.00588854	Capsid_DMS		p.(N26D)	1.43645	1.27673	1.21066	Replication_DMS
p.(N26E)	-2.06433	-1.7704	-2.03984	Capsid_DMS		p.(N26E)	2.30267	2.53247	2.64916	Replication_DMS
p.(N26F)	-4.14201	-3.4034	-4.25567	Capsid_DMS		p.(N26F)	1.53695	1.5699	1.79378	Replication_DMS
p.(N26G)	-2.84507	-2.7255	-2.32275	Capsid_DMS		p.(N26G)	0.719607	1.0582	1.34087	Replication_DMS
p.(N26H)	-1.96738	-2.25043	-3.1027	Capsid_DMS		p.(N26H)	1.74837	2.04193	2.164	Replication_DMS
p.(N26I)	-0.297814	-0.182235	-0.26282	Capsid_DMS		p.(N26I)	0.846078	1.91362	1.78079	Replication_DMS
p.(N26K)	-0.751065	-0.562092	-0.59841	Capsid_DMS		p.(N26K)	1.30759	1.33352	1.31229	Replication_DMS
p.(N26L)	-0.032488	-0.849563	-3.80972	Capsid_DMS		p.(N26L)	1.72223	1.90995	1.93742	Replication_DMS
p.(N26M)	-3.67938	-3.3085	-2.05845	Capsid_DMS		p.(N26M)	0.490148	0.349657	0.388457	Replication_DMS
p.(N26P)	-5.42382	-3.95433	-3.34026	Capsid_DMS		p.(N26P)	-2.23884	-1.31865	-1.0822	Replication_DMS
p.(N26Q)	-1.96429	-2.92383	-2.61204	Capsid_DMS		p.(N26Q)	2.41472	2.44618	2.40469	Replication_DMS
p.(N26R)	-3.06226	-3.20221	-4.78537	Capsid_DMS		p.(N26R)	1.51369	1.73499	1.95596	Replication_DMS
p.(N26S)	-0.421866	-0.308322	-0.409663	Capsid_DMS		p.(N26S)	2.66014	2.18303	2.35788	Replication_DMS
p.(N26T)	0.90366	0.896001	0.463215	Capsid_DMS		p.(N26T)	2.00107	2.14895	2.19803	Replication_DMS
p.(N26V)	0.746101	0.967126	0.201393	Capsid_DMS		p.(N26V)	1.89996	2.26306	1.9713	Replication_DMS
p.(N26W)	0.142389	-0.482979	0.570211	Capsid_DMS		p.(N26W)	1.80474	1.58306	1.85033	Replication_DMS
p.(N26Y)	-0.170863	-0.182913	-0.227222	Capsid_DMS		p.(N26Y)	1.56523	1.70703	2.09988	Replication_DMS
p.(Y27A)	-2.37636	-2.73636	-1.55175	Capsid_DMS		p.(D27A)	-3.90878	-4.45988	-4.70418	Replication_DMS
p.(Y27C)	0.769143	0.766322	0.713015	Capsid_DMS		p.(D27C)	-4.63305	-3.06389	-2.7204	Replication_DMS
p.(Y27D)	-2.84875	-1.59057	-2.34338	Capsid_DMS		p.(D27E)	-0.998807	-1.53091	-1.01936	Replication_DMS
p.(Y27E)	-3.91754	-4.13444	-2.42177	Capsid_DMS		p.(D27F)	-2.84859	-3.67732	-2.69784	Replication_DMS
p.(Y27F)	0.325885	0.905598	0.225988	Capsid_DMS		p.(D27G)	-2.9973	-3.62536	-1.98259	Replication_DMS
p.(Y27G)	-2.78578	-3.51351	-3.0665	Capsid_DMS		p.(D27H)	-3.73787	-3.52684	-2.74948	Replication_DMS
p.(Y27H)	-3.77851	-2.26552	-3.10371	Capsid_DMS		p.(D27I)	-5.35058	-5.39085	-3.68924	Replication_DMS
p.(Y27I)	0.490677	0.501536	0.668008	Capsid_DMS		p.(D27K)	-3.26817	-2.56124	-2.80553	Replication_DMS
p.(Y27K)	-6.30697	-4.20149	-4.22341	Capsid_DMS		p.(D27L)	-3.3659	-2.21659	-2.55186	Replication_DMS
p.(Y27L)	-1.86662	-2.59435	-1.8802	Capsid_DMS		p.(D27M)	-1.9414	-1.71698	-1.12736	Replication_DMS
p.(Y27M)	1.33486	0.157863	0.178152	Capsid_DMS		p.(D27N)	-3.0607	-2.66566	-2.24666	Replication_DMS
p.(Y27N)	-0.306254	-0.381442	-0.455135	Capsid_DMS		p.(D27P)	-2.96241	-3.33916	-2.35968	Replication_DMS
p.(Y27P)	-2.04487	-1.67398	-1.21115	Capsid_DMS		p.(D27Q)	-3.62857	-3.66885	-2.22674	Replication_DMS
p.(Y27Q)	-2.98744	-3.46385	-1.82814	Capsid_DMS		p.(D27R)	-2.46266	-2.20066	-2.36157	Replication_DMS
p.(Y27R)	-3.07024	-5.74388	-4.03121	Capsid_DMS		p.(D27S)	-2.62227	-3.45101	-3.10752	Replication_DMS
p.(Y27S)	-3.37987	-4.61842	-4.00436	Capsid_DMS		p.(D27T)	-2.83157	-2.87184	-2.46951	Replication_DMS
p.(Y27T)	-2.27479	-2.65112	-3.13567	Capsid_DMS		p.(D27V)	0.0168853	-0.0981382	-0.0951075	Replication_DMS
p.(Y27V)	-3.09639	-3.5728	-2.21152	Capsid_DMS		p.(D27W)	-3.24068	-3.53227	-2.88926	Replication_DMS
p.(Y27W)	-2.18433	-2.04984	-2.40922	Capsid_DMS		p.(D27Y)	-1.34579	-1.44069	-1.39467	Replication_DMS
p.(T28A)	0.391154	0.409399	0.531602	Capsid_DMS		p.(W28A)	-4.60674	-2.7011	-2.32636	Replication_DMS
p.(T28C)	1.65496	1.30099	2.62532	Capsid_DMS		p.(W28C)	-0.864803	-1.02096	-0.812034	Replication_DMS
p.(T28D)	-5.20836	-3.73886	-2.92413	Capsid_DMS		p.(W28D)	-2.83749	-3.24549	-2.46814	Replication_DMS
p.(T28E)	-3.59161	-2.853	-2.60666	Capsid_DMS		p.(W28E)	-3.31065	-3.01445	-2.49661	Replication_DMS
p.(T28F)	0.196076	-0.892026	0.412536	Capsid_DMS		p.(W28F)	0.684047	1.15199	0.560494	Replication_DMS
p.(T28G)	-5.41497	-3.00721	-2.96369	Capsid_DMS		p.(W28G)	-3.72692	-3.76719	-2.5901	Replication_DMS
p.(T28H)	-2.27736	-2.19946	-2.06825	Capsid_DMS		p.(W28H)	-1.12929	-0.679198	-0.987516	Replication_DMS
p.(T28I)	-1.65519	-2.30596	-2.0433	Capsid_DMS		p.(W28I)	0.853013	1.0297	0.280075	Replication_DMS
p.(T28K)	-3.79661	-2.83794	-2.81166	Capsid_DMS		p.(W28K)	-1.0022	-1.5533	-0.196032	Replication_DMS
p.(T28L)	-0.241433	0.301185	-0.694189	Capsid_DMS		p.(W28L)	-0.321985	-0.0503325	-0.158208	Replication_DMS
p.(T28M)	1.11049	0.375609	-0.822034	Capsid_DMS		p.(W28M)	-0.203843	0.413522	-0.235035	Replication_DMS
p.(T28N)	-0.500668	-0.507547	-0.405525	Capsid_DMS		p.(W28N)	-5.21214	-5.25242	-2.93177	Replication_DMS
p.(T28P)	0.0481961	-0.201421	0.0154564	Capsid_DMS		p.(W28P)	-3.90017	-3.42962	-3.67391	Replication_DMS
p.(T28Q)	-1.33572	-1.78901	-3.29521	Capsid_DMS		p.(W28Q)	-2.62892	-2.82953	-1.72069	Replication_DMS
p.(T28R)	-2.88553	-2.21044	-4.60864	Capsid_DMS		p.(W28R)	0.459649	0.594734	0.637327	Replication_DMS
p.(T28S)	-5.0135	-4.13179	-4.02855	Capsid_DMS		p.(W28S)	-2.24652	-2.37018	-2.13905	Replication_DMS
p.(T28V)	0.114996	-0.510517	0.952	Capsid_DMS		p.(W28T)	-3.72692	-2.34581	-2.5901	Replication_DMS
p.(T28W)	-4.59399	-3.28484	-2.43897	Capsid_DMS		p.(W28V)	-1.12584	-0.11375	-0.267589	Replication_DMS
p.(T28Y)	0.659149	0.785118	0.769648	Capsid_DMS		p.(W28Y)	0.766387	1.24644	0.894414	Replication_DMS
p.(T29A)	-0.68533	-0.687122	-2.28327	Capsid_DMS		p.(A29C)	1.74882	1.99161	1.81657	Replication_DMS
p.(T29C)	2.51456	2.36729	2.09394	Capsid_DMS		p.(A29D)	2.15388	2.19009	2.39716	Replication_DMS
p.(T29D)	-3.01708	-2.92383	-2.69542	Capsid_DMS		p.(A29E)	1.10734	1.20483	1.32428	Replication_DMS
p.(T29E)	-1.92963	-3.2039	-1.85224	Capsid_DMS		p.(A29F)	1.05606	0.498488	0.390509	Replication_DMS
p.(T29F)	-3.39338	-2.68602	-2.71859	Capsid_DMS		p.(A29G)	0.978	1.04542	1.25765	Replication_DMS
p.(T29G)	-2.79208	-3.00898	-3.15706	Capsid_DMS		p.(A29H)	1.53725	1.54239	1.33513	Replication_DMS
p.(T29H)	-3.56968	-3.13996	-2.94575	Capsid_DMS		p.(A29I)	1.73405	1.76939	1.83561	Replication_DMS
p.(T29I)	-2.93155	-3.29155	-3.29653	Capsid_DMS		p.(A29K)	1.8439	1.09434	1.47784	Replication_DMS
p.(T29K)	-5.6926	-3.20146	-2.86183	Capsid_DMS		p.(A29L)	2.67917	2.30989	1.96607	Replication_DMS
p.(T29L)	-4.29842	-3.41671	-4.41209	Capsid_DMS		p.(A29M)	2.27337	1.87335	2.41789	Replication_DMS
p.(T29M)	-3.71244	-3.55287	-1.62889	Capsid_DMS		p.(A29N)	2.32241	2.82846	2.46896	Replication_DMS
p.(T29N)	0.114841	0.142576	-0.360172	Capsid_DMS		p.(A29P)	-0.761608	-0.740889	-0.498313	Replication_DMS
p.(T29P)	0.0262555	-0.0684087	-0.0342581	Capsid_DMS		p.(A29Q)	2.69289	2.83659	2.71967	Replication_DMS
p.(T29Q)	1.49086	1.53676	-1.06805	Capsid_DMS		p.(A29R)	1.98375	2.07495	2.06986	Replication_DMS
p.(T29R)	-3.38568	-3.66142	-3.04736	Capsid_DMS		p.(A29S)	2.276	2.03732	1.90459	Replication_DMS
p.(T29S)	-0.506856	-0.274357	0.133389	Capsid_DMS		p.(A29T)	2.04386	1.78933	2.62664	Replication_DMS
p.(T29V)	-0.128683	-0.467587	-1.49017	Capsid_DMS		p.(A29V)	0.87328	1.10146	0.871258	Replication_DMS
p.(T29W)	-3.28407	-3.24966	-2.7787	Capsid_DMS		p.(A29W)	-0.751872	-0.395122	-1.28297	Replication_DMS
p.(T29Y)	-0.128985	0.146505	0.0294006	Capsid_DMS		p.(A29Y)	0.628087	1.32686	1.24593	Replication_DMS
p.(I30A)	-3.82316	-3.9631	-3.93682	Capsid_DMS		p.(N30A)	0.307884	0.832746	1.02429	Replication_DMS
p.(I30C)	-3.47822	-3.15525	-3.92137	Capsid_DMS		p.(N30C)	0.618309	1.15668	0.55649	Replication_DMS
p.(I30D)	-3.06056	-3.05069	-4.47351	Capsid_DMS		p.(N30D)	-1.16719	-0.461294	-0.582085	Replication_DMS
p.(I30E)	-3.38138	-4.36042	-5.69227	Capsid_DMS		p.(N30E)	0.134143	0.00916007	0.31894	Replication_DMS
p.(I30F)	0.553197	0.610245	0.47914	Capsid_DMS		p.(N30F)	-1.09467	-0.717788	-0.962084	Replication_DMS
p.(I30G)	-3.03604	-4.1315	-1.67161	Capsid_DMS		p.(N30G)	0.256063	-0.0821164	-0.344846	Replication_DMS
p.(I30H)	0.112947	0.379495	0.274926	Capsid_DMS		p.(N30H)	1.99064	1.92363	2.45963	Replication_DMS
p.(I30K)	-2.12464	-2.92383	-1.99468	Capsid_DMS		p.(N30I)	-3.69709	-3.73737	-2.68238	Replication_DMS
p.(I30L)	-3.49538	-2.46525	-2.51043	Capsid_DMS		p.(N30K)	1.06568	1.13739	0.823432	Replication_DMS
p.(I30M)	0.0510142	0.0345157	0.0213134	Capsid_DMS		p.(N30L)	-2.52096	-2.20984	-1.98877	Replication_DMS
p.(I30N)	-3.26123	-2.7522	-3.17423	Capsid_DMS		p.(N30M)	0.239842	-9.93e-05	0.664131	Replication_DMS
p.(I30P)	-3.7876	-3.29155	-2.80265	Capsid_DMS		p.(N30P)	-3.15197	-3.39292	-3.00122	Replication_DMS
p.(I30Q)	-4.02779	-3.80001	-2.53202	Capsid_DMS		p.(N30Q)	1.18608	1.50257	1.65654	Replication_DMS
p.(I30R)	-2.95494	-2.66102	-3.31992	Capsid_DMS		p.(N30R)	0.507534	0.0199984	0.577043	Replication_DMS
p.(I30S)	-3.0834	-2.77811	-3.10609	Capsid_DMS		p.(N30S)	1.10781	1.07002	1.11496	Replication_DMS
p.(I30T)	-2.65046	-3.26696	-3.03239	Capsid_DMS		p.(N30T)	1.12811	1.06134	0.773145	Replication_DMS
p.(I30V)	0.765942	0.931436	1.79238	Capsid_DMS		p.(N30V)	-5.35815	-3.2012	-3.4455	Replication_DMS
p.(I30W)	-2.30545	-3.6871	-2.80478	Capsid_DMS		p.(N30W)	-2.52066	-1.98286	-1.82986	Replication_DMS
p.(I30Y)	-1.79728	-1.63301	-2.73192	Capsid_DMS		p.(N30Y)	0.372491	0.0248854	0.3349	Replication_DMS
p.(N31A)	-2.30579	-3.97179	-2.99001	Capsid_DMS		p.(L31A)	1.35575	1.0579	1.39214	Replication_DMS
p.(N31C)	-3.15005	-3.44246	-2.95356	Capsid_DMS		p.(L31C)	1.68213	1.78664	1.89933	Replication_DMS
p.(N31D)	0.437028	0.315217	0.395813	Capsid_DMS		p.(L31D)	-3.46452	-4.09258	-3.1131	Replication_DMS
p.(N31E)	-2.23642	-3.42678	-3.24803	Capsid_DMS		p.(L31E)	-3.22158	-3.59833	-3.25484	Replication_DMS
p.(N31F)	-2.39677	-2.78802	-2.82059	Capsid_DMS		p.(L31F)	0.162536	0.360494	0.406871	Replication_DMS
p.(N31G)	-2.25367	-3.49222	-2.51043	Capsid_DMS		p.(L31G)	-2.72286	-4.49774	-2.62177	Replication_DMS
p.(N31H)	-3.27811	-3.06757	-2.75579	Capsid_DMS		p.(L31H)	-0.557621	-0.492997	-0.456899	Replication_DMS
p.(N31I)	0.392902	0.343073	0.438083	Capsid_DMS		p.(L31I)	0.961977	0.57676	0.990822	Replication_DMS
p.(N31K)	-0.581339	-0.64964	-0.489523	Capsid_DMS		p.(L31K)	1.46571	0.747851	0.631584	Replication_DMS
p.(N31L)	-2.80559	-2.89733	-2.07196	Capsid_DMS		p.(L31M)	2.22559	1.68898	1.85891	Replication_DMS
p.(N31M)	-2.98903	-2.96955	-2.73497	Capsid_DMS		p.(L31N)	-2.30575	-2.73169	-2.37521	Replication_DMS
p.(N31P)	-1.83007	-3.21705	-2.26651	Capsid_DMS		p.(L31P)	-3.55936	-2.8375	-2.49401	Replication_DMS
p.(N31Q)	-2.47617	-2.30596	-1.85224	Capsid_DMS		p.(L31Q)	-1.63429	-1.45417	-1.91886	Replication_DMS
p.(N31R)	-5.05512	-3.0748	-3.55935	Capsid_DMS		p.(L31R)	-0.615277	-0.327776	-0.139326	Replication_DMS
p.(N31S)	-2.57559	-2.15469	-1.493	Capsid_DMS		p.(L31S)	-3.96301	-2.39385	-1.49605	Replication_DMS
p.(N31T)	-3.25269	-3.34443	-3.36635	Capsid_DMS		p.(L31T)	-0.86084	-0.575025	-0.291253	Replication_DMS
p.(N31V)	-2.60684	-2.44726	-3.05698	Capsid_DMS		p.(L31V)	1.73009	2.4341	2.10328	Replication_DMS
p.(N31W)	-2.68238	-2.67251	-2.62899	Capsid_DMS		p.(L31W)	-2.83787	-2.68709	-2.30568	Replication_DMS
p.(N31Y)	-3.35228	-3.1245	-3.46594	Capsid_DMS		p.(L31Y)	-1.33749	-1.45053	-0.276042	Replication_DMS
p.(Y32A)	-3.83679	-3.4659	-3.33141	Capsid_DMS		p.(V32A)	0.591247	0.474244	0.329731	Replication_DMS
p.(Y32C)	0.508787	0.616962	0.570679	Capsid_DMS		p.(V32C)	-0.0246932	1.02098	0.558311	Replication_DMS
p.(Y32D)	-0.329879	-0.475286	-0.23744	Capsid_DMS		p.(V32D)	-0.233065	-0.579071	-0.245936	Replication_DMS
p.(Y32E)	-2.58721	-2.66102	-2.86793	Capsid_DMS		p.(V32E)	-1.67689	-1.52142	-1.90882	Replication_DMS
p.(Y32F)	0.80996	0.796169	1.70917	Capsid_DMS		p.(V32F)	0.0832114	0.181624	0.142452	Replication_DMS
p.(Y32G)	-2.04269	-1.8149	-1.4434	Capsid_DMS		p.(V32G)	-0.527361	-0.406486	-0.641522	Replication_DMS
p.(Y32H)	0.655514	0.64706	0.543338	Capsid_DMS		p.(V32H)	-1.21262	-1.27176	-0.866713	Replication_DMS
p.(Y32I)	-0.749476	-0.903859	-0.780621	Capsid_DMS		p.(V32I)	1.65969	1.81354	1.4756	Replication_DMS
p.(Y32K)	-2.70692	-1.87068	-2.30976	Capsid_DMS		p.(V32K)	-2.18878	-1.66453	-2.89621	Replication_DMS
p.(Y32L)	-1.54061	-2.04157	-1.94804	Capsid_DMS		p.(V32L)	0.131881	0.638149	0.469052	Replication_DMS
p.(Y32M)	-3.35228	-2.19294	-2.24217	Capsid_DMS		p.(V32M)	0.229577	0.330275	0.31945	Replication_DMS
[truncated: 24,689 more rows]
