# Supplementary material for: Deep mutation, insertion and deletion scanning across the Enterovirus A proteome reveals constraints shaping viral evolution
Source: Nat Microbiol. 2024 Nov 28;10(1):158–68. doi: 10.1038/s41564-024-01871-y (PMC11726453; doi:10.1038/s41564-024-01871-y)
Supplement: Supplementary file 25 — Tabular data used for generating plots. [file 41564_2024_1871_MOESM25_ESM.xlsx]

## Sheet: EDFig4B
hgvs	Count
p.(577_1AAdel)	641
p.(577_2AAdel)	974
p.(577_3AAdel)	808
p.(577A)	1524
p.(577C)	1579
p.(577D)	1180
p.(577E)	1172
p.(577F)	2339
p.(577G)	2798
p.(577H)	2112
p.(577handle)	657
p.(577K)	1664
p.(577L)	2100
p.(577M)	1937
p.(577N)	1566
p.(577P)	1317
p.(577Q)	2879
p.(577R)	3081
p.(577S)	1999
p.(577T)	3127
p.(577V)	2105
p.(577W)	1545
p.(577Y)	2885
p.(578_1AAdel)	736
p.(578_2AAdel)	668
p.(578_3AAdel)	755
p.(578A)	1850
p.(578C)	1568
p.(578D)	2040
p.(578E)	2150
p.(578F)	2071
p.(578H)	2578
p.(578handle)	693
p.(578I)	2113
p.(578K)	1698
p.(578L)	1772
p.(578M)	1860
p.(578N)	1945
p.(578P)	1807
p.(578Q)	1551
p.(578R)	2433
p.(578S)	1691
p.(578T)	1977
p.(578V)	2082
p.(578W)	2824
p.(578Y)	1602
p.(579_1AAdel)	691
p.(579_2AAdel)	635
p.(579_3AAdel)	589
p.(579A)	2190
p.(579C)	2064
p.(579E)	2130
p.(579F)	2207
p.(579G)	3132
p.(579H)	1397
p.(579handle)	222
p.(579I)	1880
p.(579K)	1462
p.(579L)	1916
p.(579M)	1730
p.(579N)	1702
p.(579P)	2010
p.(579Q)	3322
p.(579R)	1173
p.(579S)	2002
p.(579T)	3018
p.(579V)	1502
p.(579W)	1637
p.(579Y)	2138
p.(580_1AAdel)	584
p.(580_2AAdel)	525
p.(580_3AAdel)	654
p.(580A)	1672
p.(580C)	3559
p.(580D)	1536
p.(580E)	2010
p.(580F)	2088
p.(580G)	1982
p.(580H)	1599
p.(580handle)	555
p.(580I)	2455
p.(580K)	1817
p.(580L)	2076
p.(580M)	1818
p.(580N)	1660
p.(580P)	1979
p.(580Q)	3223
p.(580R)	2421
p.(580T)	1567
p.(580V)	3888
p.(580W)	1359
p.(580Y)	1563
p.(581_1AAdel)	837
p.(581_2AAdel)	815
p.(581_3AAdel)	644
p.(581A)	2492
p.(581C)	2703
p.(581D)	1420
p.(581E)	3875
p.(581F)	1774
p.(581G)	3482
p.(581H)	1691
p.(581handle)	555
p.(581I)	1379
p.(581K)	1298
p.(581L)	2623
p.(581M)	1566
p.(581N)	1527
p.(581P)	1218
p.(581Q)	1580
p.(581R)	1566
p.(581S)	2394
p.(581T)	1903
p.(581W)	1755
p.(581Y)	1623
p.(582_1AAdel)	673
p.(582_2AAdel)	946
p.(582_3AAdel)	716
p.(582A)	2622
p.(582C)	1670
p.(582D)	2023
p.(582E)	3348
p.(582F)	1559
p.(582G)	2253
p.(582H)	1929
p.(582handle)	604
p.(582I)	1910
p.(582K)	1648
p.(582L)	1603
p.(582M)	1299
p.(582N)	2334
p.(582P)	1816
p.(582Q)	4000
p.(582R)	2503
p.(582T)	1770
p.(582V)	1460
p.(582W)	1420
p.(582Y)	1456
p.(583_1AAdel)	649
p.(583_2AAdel)	628
p.(583_3AAdel)	601
p.(583A)	2143
p.(583C)	2107
p.(583D)	1035
p.(583E)	2986
p.(583F)	1785
p.(583G)	2294
p.(583H)	1886
p.(583handle)	556
p.(583I)	2160
p.(583K)	1997
p.(583L)	1878
p.(583M)	1117
p.(583N)	1468
p.(583P)	1572
p.(583Q)	3236
p.(583S)	4469
p.(583T)	1713
p.(583V)	1444
p.(583W)	1375
p.(583Y)	1764
p.(584_1AAdel)	574
p.(584_2AAdel)	752
p.(584_3AAdel)	526
p.(584C)	1508
p.(584D)	1664
p.(584E)	1445
p.(584F)	1908
p.(584G)	1439
p.(584H)	1398
p.(584handle)	547
p.(584I)	2044
p.(584K)	1691
p.(584L)	1983
p.(584M)	1935
p.(584N)	1646
p.(584P)	6733
p.(584Q)	1031
p.(584R)	1503
p.(584S)	5041
p.(584T)	1896
p.(584V)	3680
p.(584W)	1814
p.(584Y)	1240
p.(585_1AAdel)	682
p.(585_2AAdel)	686
p.(585_3AAdel)	626
p.(585A)	2501
p.(585C)	1128
p.(585D)	1693
p.(585E)	1459
p.(585F)	2228
p.(585G)	2000
p.(585H)	4496
p.(585handle)	847
p.(585I)	1708
p.(585K)	1157
p.(585M)	1268
p.(585N)	1128
p.(585P)	4678
p.(585Q)	1698
p.(585R)	2088
p.(585S)	4695
p.(585T)	1962
p.(585V)	1848
p.(585W)	1210
p.(585Y)	2268
p.(586_1AAdel)	763
p.(586_2AAdel)	933
p.(586_3AAdel)	878
p.(586A)	2723
p.(586C)	1621
p.(586D)	1833
p.(586E)	1569
p.(586F)	1359
p.(586G)	1855
p.(586H)	3885
p.(586handle)	584
p.(586I)	2076
p.(586K)	1409
p.(586L)	2505
p.(586M)	1586
p.(586N)	1521
p.(586P)	7231
p.(586Q)	1431
p.(586R)	2025
p.(586S)	2396
p.(586V)	1867
p.(586W)	1474
p.(586Y)	1501
p.(587_1AAdel)	723
p.(587_2AAdel)	645
p.(587_3AAdel)	670
p.(587A)	2965
p.(587C)	1168
p.(587D)	1326
p.(587E)	4696
p.(587F)	1457
p.(587G)	1895
p.(587H)	1556
p.(587handle)	860
p.(587I)	1473
p.(587K)	1859
p.(587L)	2734
p.(587M)	1491
p.(587N)	1624
p.(587P)	5513
p.(587Q)	3353
p.(587S)	5105
p.(587T)	2204
p.(587V)	1714
p.(587W)	1364
p.(587Y)	1316
p.(588_1AAdel)	655
p.(588_2AAdel)	595
p.(588_3AAdel)	570
p.(588C)	2204
p.(588D)	2048
p.(588E)	2095
p.(588F)	1747
p.(588G)	1923
p.(588H)	1575
p.(588handle)	653
p.(588I)	1697
p.(588K)	1376
p.(588L)	6198
p.(588M)	1679
p.(588N)	1472
p.(588P)	1360
p.(588Q)	1341
p.(588R)	2719
p.(588S)	7950
p.(588T)	2515
p.(588V)	2785
p.(588W)	1495
p.(588Y)	1693
p.(589_1AAdel)	418
p.(589_2AAdel)	764
p.(589_3AAdel)	641
p.(589A)	1766
p.(589C)	2032
p.(589D)	1520
p.(589E)	1032
p.(589F)	1297
p.(589G)	1661
p.(589H)	1827
p.(589handle)	927
p.(589I)	1591
p.(589K)	1261
p.(589M)	1900
p.(589N)	1545
p.(589P)	2509
p.(589Q)	1450
p.(589R)	2649
p.(589S)	4435
p.(589T)	4820
p.(589V)	1810
p.(589W)	616
p.(589Y)	6042
p.(590_1AAdel)	632
p.(590_2AAdel)	639
p.(590_3AAdel)	732
p.(590A)	1513
p.(590C)	1292
p.(590D)	1267
p.(590E)	1292
p.(590F)	1825
p.(590G)	5177
p.(590H)	1482
p.(590handle)	381
p.(590I)	1509
p.(590K)	1632
p.(590L)	3453
p.(590M)	1422
p.(590N)	1482
p.(590Q)	1652
p.(590R)	6471
p.(590S)	4261
p.(590T)	4572
p.(590V)	1952
p.(590W)	1846
p.(590Y)	1696
p.(591_1AAdel)	834
p.(591_2AAdel)	701
p.(591_3AAdel)	630
p.(591C)	2323
p.(591D)	1919
p.(591E)	1920
p.(591F)	1749
p.(591G)	4841
p.(591H)	6982
p.(591handle)	582
p.(591I)	1571
p.(591K)	2654
p.(591L)	2595
p.(591M)	1856
p.(591N)	1895
p.(591P)	2158
p.(591Q)	2091
p.(591R)	1727
p.(591S)	2988
p.(591T)	5706
p.(591V)	2500
p.(591W)	1197
p.(591Y)	2860
p.(592_1AAdel)	664
p.(592_2AAdel)	617
p.(592_3AAdel)	522
p.(592A)	1657
p.(592C)	1223
p.(592D)	1331
p.(592E)	1715
p.(592F)	1707
p.(592G)	2161
p.(592H)	1506
p.(592handle)	596
p.(592I)	1725
p.(592K)	1309
p.(592L)	8930
p.(592M)	1991
p.(592N)	2085
p.(592Q)	2177
p.(592R)	2296
p.(592S)	3170
p.(592T)	5389
p.(592V)	2332
p.(592W)	1881
p.(592Y)	5374
p.(593_1AAdel)	730
p.(593_2AAdel)	769
p.(593_3AAdel)	626
p.(593A)	2102
p.(593C)	2166
p.(593D)	1722
p.(593E)	1722
p.(593F)	1277
p.(593G)	2377
p.(593H)	1790
p.(593handle)	552
p.(593I)	2267
p.(593K)	1014
p.(593L)	1973
p.(593M)	1933
p.(593N)	1868
p.(593P)	9121
p.(593Q)	1918
p.(593R)	5915
p.(593S)	2599
p.(593V)	1394
p.(593W)	2413
p.(593Y)	4899
p.(594_1AAdel)	644
p.(594_2AAdel)	772
p.(594_3AAdel)	748
p.(594A)	8663
p.(594C)	1675
p.(594D)	2038
p.(594E)	1020
p.(594F)	1327
p.(594H)	529
p.(594handle)	732
p.(594I)	1406
p.(594K)	578
p.(594L)	982
p.(594M)	1200
p.(594N)	635
p.(594P)	5162
p.(594Q)	557
p.(594R)	3763
p.(594S)	2267
p.(594T)	1974
p.(594V)	2319
p.(594W)	521
p.(594Y)	924
p.(595_1AAdel)	639
p.(595_2AAdel)	526
p.(595_3AAdel)	789
p.(595A)	1485
p.(595C)	964
p.(595D)	1673
p.(595E)	1156
p.(595F)	845
p.(595G)	1742
p.(595H)	1460
p.(595handle)	522
p.(595I)	1188
p.(595K)	8439
p.(595L)	1281
p.(595M)	614
p.(595N)	958
p.(595P)	4750
p.(595R)	5752
p.(595S)	1281
p.(595T)	902
p.(595V)	796
p.(595W)	869
p.(595Y)	1315
p.(596_1AAdel)	591
p.(596_2AAdel)	623
p.(596_3AAdel)	801
p.(596A)	908
p.(596C)	778
p.(596E)	1563
p.(596F)	877
p.(596G)	2328
p.(596H)	5217
p.(596handle)	475
p.(596I)	729
p.(596K)	1053
p.(596L)	1206
p.(596M)	1467
p.(596N)	1051
p.(596P)	1266
p.(596Q)	969
p.(596R)	4719
p.(596S)	918
p.(596T)	9573
p.(596V)	1157
p.(596W)	869
p.(596Y)	1744
p.(597_1AAdel)	692
p.(597_2AAdel)	595
p.(597_3AAdel)	796
p.(597A)	1442
p.(597C)	1747
p.(597D)	1087
p.(597E)	933
p.(597F)	822
p.(597G)	1426
p.(597H)	12366
p.(597handle)	458
p.(597I)	2405
p.(597K)	777
p.(597L)	1044
p.(597M)	1362
p.(597N)	838
p.(597P)	1149
p.(597Q)	2320
p.(597R)	1910
p.(597S)	2123
p.(597V)	996
p.(597W)	998
p.(597Y)	1002
p.(598_1AAdel)	574
p.(598_2AAdel)	604
p.(598_3AAdel)	702
p.(598A)	2034
p.(598C)	842
p.(598D)	627
p.(598E)	1414
p.(598F)	1227
p.(598G)	5594
p.(598H)	2189
p.(598handle)	600
p.(598I)	880
p.(598K)	1908
p.(598L)	1579
p.(598M)	1427
p.(598N)	1433
p.(598P)	2150
p.(598R)	10486
p.(598S)	1716
p.(598T)	5047
p.(598V)	1400
p.(598W)	1251
p.(598Y)	887
p.(599_1AAdel)	642
p.(599_2AAdel)	686
p.(599_3AAdel)	904
p.(599A)	1746
p.(599C)	1229
p.(599D)	1368
p.(599E)	2188
p.(599F)	1046
p.(599G)	5534
p.(599H)	952
p.(599handle)	367
p.(599I)	2425
p.(599K)	5860
p.(599L)	2142
p.(599M)	1185
p.(599N)	1764
p.(599P)	1354
p.(599Q)	1354
p.(599R)	1084
p.(599S)	1020
p.(599T)	2110
p.(599W)	1263
p.(599Y)	1203
p.(600_1AAdel)	618
p.(600_2AAdel)	819
p.(600_3AAdel)	697
p.(600A)	2803
p.(600C)	1704
p.(600D)	1996
p.(600E)	1803
p.(600F)	1505
p.(600G)	1879
p.(600H)	1856
p.(600handle)	473
p.(600I)	2341
p.(600K)	4959
p.(600L)	2522
p.(600M)	991
p.(600N)	2277
p.(600P)	1972
p.(600Q)	6446
p.(600R)	3409
p.(600T)	1509
p.(600V)	1450
p.(600W)	1170
p.(600Y)	1719
p.(601_1AAdel)	574
p.(601_2AAdel)	658
p.(601_3AAdel)	723
p.(601A)	3192
p.(601C)	1730
p.(601D)	2130
p.(601E)	1930
p.(601F)	2343
p.(601G)	1875
p.(601H)	1630
p.(601handle)	542
p.(601I)	2173
p.(601K)	1174
p.(601L)	2366
p.(601M)	838
p.(601N)	2115
p.(601P)	6988
p.(601Q)	5926
p.(601R)	2039
p.(601T)	1904
p.(601V)	1727
p.(601W)	1100
p.(601Y)	1509
p.(602_1AAdel)	689
p.(602_2AAdel)	754
p.(602_3AAdel)	704
p.(602A)	1235
p.(602C)	1188
p.(602D)	983
p.(602E)	1672
p.(602F)	1693
p.(602G)	1322
p.(602handle)	741
p.(602I)	1577
p.(602K)	1086
p.(602L)	2137
p.(602M)	1275
p.(602N)	940
p.(602P)	10648
p.(602Q)	1799
p.(602R)	1985
p.(602S)	3753
p.(602T)	4243
p.(602V)	1547
p.(602W)	768
p.(602Y)	2106
p.(603_1AAdel)	632
p.(603_2AAdel)	789
p.(603_3AAdel)	753
p.(603A)	1815
p.(603C)	883
p.(603D)	4303
p.(603E)	1215
p.(603F)	835
p.(603G)	1386
p.(603H)	1266
p.(603handle)	264
p.(603I)	6127
p.(603K)	657
p.(603L)	1762
p.(603M)	726
p.(603N)	1136
p.(603P)	5446
p.(603Q)	1802
p.(603S)	1188
p.(603T)	717
p.(603V)	1081
p.(603W)	712
p.(603Y)	607
p.(604_1AAdel)	503
p.(604_2AAdel)	629
p.(604_3AAdel)	640
p.(604A)	1214
p.(604C)	1386
p.(604D)	1483
p.(604E)	684
p.(604F)	1486
p.(604G)	1648
p.(604H)	1075
p.(604handle)	1072
p.(604I)	5602
p.(604K)	1378
p.(604M)	2617
p.(604N)	1122
p.(604P)	791
p.(604Q)	1571
p.(604R)	7285
p.(604S)	1410
p.(604T)	1193
p.(604V)	1228
p.(604W)	1828
p.(604Y)	1681
p.(605_1AAdel)	691
p.(605_2AAdel)	815
p.(605_3AAdel)	584
p.(605A)	1832
p.(605C)	1185
p.(605E)	1997
p.(605F)	1786
p.(605G)	3646
p.(605H)	1269
p.(605handle)	289
p.(605I)	2231
p.(605K)	1611
p.(605L)	1751
p.(605M)	1543
p.(605N)	1593
p.(605P)	1152
p.(605Q)	1701
p.(605R)	5281
p.(605S)	1583
p.(605T)	1411
p.(605V)	1942
p.(605W)	2236
p.(605Y)	8353
p.(606_1AAdel)	733
p.(606_2AAdel)	834
p.(606_3AAdel)	631
p.(606A)	1928
p.(606C)	1637
p.(606D)	2328
p.(606E)	1571
p.(606F)	1704
p.(606G)	1955
p.(606H)	1004
p.(606handle)	747
p.(606I)	1895
p.(606K)	1300
p.(606L)	3269
p.(606M)	1795
p.(606N)	1833
p.(606P)	1323
p.(606Q)	878
p.(606R)	1439
p.(606S)	2694
p.(606V)	1482
p.(606W)	7009
p.(606Y)	5362
p.(607_1AAdel)	653
p.(607_2AAdel)	589
p.(607_3AAdel)	756
p.(607A)	1521
p.(607C)	2088
p.(607D)	2467
p.(607E)	1708
p.(607F)	1006
p.(607H)	1184
p.(607handle)	655
p.(607I)	1160
p.(607K)	1070
p.(607L)	1707
p.(607M)	998
p.(607N)	782
p.(607P)	759
p.(607Q)	983
p.(607R)	1063
p.(607S)	1932
p.(607T)	1983
p.(607V)	4613
p.(607W)	5868
p.(607Y)	927
p.(608_1AAdel)	749
p.(608_2AAdel)	608
p.(608_3AAdel)	703
p.(608A)	1294
p.(608C)	1481
p.(608D)	2046
p.(608E)	1920
p.(608F)	2137
p.(608G)	1904
p.(608H)	2188
p.(608handle)	879
p.(608I)	1292
p.(608L)	1859
p.(608M)	1842
p.(608N)	2207
p.(608P)	1715
p.(608Q)	2762
p.(608R)	2450
p.(608S)	2591
p.(608T)	2210
p.(608V)	1719
p.(608W)	1672
p.(608Y)	1726
p.(609_1AAdel)	782
p.(609_2AAdel)	690
p.(609_3AAdel)	659
p.(609A)	1802
p.(609C)	1504
p.(609D)	1284
p.(609E)	1562
p.(609F)	6474
p.(609G)	2878
p.(609H)	1649
p.(609handle)	713
p.(609I)	2657
p.(609K)	1763
p.(609L)	1760
p.(609M)	1209
p.(609N)	1374
p.(609P)	2302
p.(609Q)	1834
p.(609R)	1905
p.(609S)	2924
p.(609T)	2567
p.(609W)	1705
p.(609Y)	1831
p.(610_1AAdel)	752
p.(610_2AAdel)	811
p.(610_3AAdel)	577
p.(610A)	1652
p.(610C)	1117
p.(610D)	1275
p.(610E)	888
p.(610F)	1764
p.(610G)	2023
p.(610H)	1513
p.(610handle)	787
p.(610I)	2002
p.(610K)	1723
p.(610L)	2327
p.(610M)	1175
p.(610N)	1175
p.(610Q)	6542
p.(610R)	921
p.(610S)	3472
p.(610T)	1884
p.(610V)	1511
p.(610W)	1021
p.(610Y)	1015
p.(611_1AAdel)	687
p.(611_2AAdel)	748
p.(611_3AAdel)	768
p.(611C)	1660
p.(611D)	2126
p.(611E)	2155
p.(611F)	2236
p.(611G)	2180
p.(611H)	6738
p.(611handle)	560
p.(611I)	2437
p.(611K)	2394
p.(611L)	1232
p.(611M)	1431
p.(611N)	1718
p.(611P)	2455
p.(611Q)	1524
p.(611R)	1006
p.(611S)	3860
p.(611T)	3282
p.(611V)	3726
p.(611W)	1281
p.(611Y)	1915
p.(612_1AAdel)	825
p.(612_2AAdel)	840
p.(612_3AAdel)	708
p.(612A)	2107
p.(612C)	1570
p.(612D)	1602
p.(612E)	2035
p.(612F)	2573
p.(612G)	1672
p.(612H)	1779
p.(612handle)	486
p.(612I)	2523
p.(612K)	1631
p.(612M)	1724
p.(612N)	1082
p.(612P)	4778
p.(612Q)	3017
p.(612R)	1246
p.(612S)	8434
p.(612T)	3109
p.(612V)	2106
p.(612W)	1706
p.(612Y)	1991
p.(863_1AAdel)	653
p.(863_2AAdel)	436
p.(863_3AAdel)	582
p.(863A)	1365
p.(863C)	1508
p.(863D)	1590
p.(863E)	2093
p.(863F)	1923
p.(863H)	1664
p.(863handle)	547
p.(863I)	1571
p.(863K)	1314
p.(863L)	1900
p.(863M)	1534
p.(863N)	729
p.(863P)	1121
p.(863Q)	1697
p.(863R)	3682
p.(863S)	1752
p.(863T)	1690
p.(863V)	2817
p.(863W)	3894
p.(863Y)	2094
p.(864_1AAdel)	537
p.(864_2AAdel)	476
p.(864_3AAdel)	731
p.(864A)	1102
p.(864C)	1886
p.(864D)	1394
p.(864E)	3091
p.(864F)	1773
p.(864G)	1850
p.(864H)	995
p.(864handle)	831
p.(864I)	2468
p.(864L)	1385
p.(864M)	1903
p.(864N)	10311
p.(864P)	986
p.(864Q)	1685
p.(864R)	1690
p.(864S)	1992
p.(864T)	1175
p.(864V)	1776
p.(864W)	1758
p.(864Y)	1548
p.(865_1AAdel)	510
p.(865_2AAdel)	455
p.(865_3AAdel)	856
p.(865A)	1646
p.(865C)	1272
p.(865D)	1749
p.(865E)	1469
p.(865G)	1199
p.(865H)	2021
p.(865handle)	614
p.(865I)	3125
p.(865K)	1597
p.(865L)	10945
p.(865M)	1332
p.(865N)	1930
p.(865P)	2011
p.(865Q)	1782
p.(865R)	1304
p.(865S)	1939
p.(865T)	1960
p.(865V)	1681
p.(865W)	2417
p.(865Y)	2038
p.(866_1AAdel)	610
p.(866_2AAdel)	533
p.(866_3AAdel)	857
p.(866A)	1303
p.(866C)	1574
p.(866D)	10026
p.(866E)	1367
p.(866F)	1452
p.(866H)	979
p.(866handle)	783
p.(866I)	1279
p.(866K)	1819
p.(866L)	1947
p.(866M)	1298
p.(866N)	1252
p.(866P)	1831
p.(866Q)	1093
p.(866R)	2455
p.(866S)	1443
p.(866T)	2506
p.(866V)	2823
p.(866W)	2798
p.(866Y)	1690
p.(867_1AAdel)	547
p.(867_2AAdel)	696
p.(867_3AAdel)	772
p.(867A)	2521
p.(867C)	1346
p.(867D)	1925
p.(867E)	1053
p.(867F)	2126
p.(867G)	1629
p.(867H)	3565
p.(867handle)	698
p.(867I)	1170
p.(867K)	1738
p.(867L)	2469
p.(867M)	1637
p.(867N)	1166
p.(867P)	1848
p.(867R)	2727
p.(867S)	10624
p.(867T)	3494
p.(867V)	1468
p.(867W)	1603
p.(867Y)	1531
p.(868_1AAdel)	644
p.(868_2AAdel)	519
p.(868_3AAdel)	745
p.(868A)	3753
p.(868C)	1785
p.(868D)	1628
p.(868E)	1187
p.(868F)	2084
p.(868G)	2122
p.(868H)	2662
p.(868handle)	466
p.(868I)	1334
p.(868K)	1853
p.(868L)	2143
p.(868M)	1677
p.(868N)	1125
p.(868P)	2077
p.(868R)	2306
p.(868S)	11804
p.(868T)	1650
p.(868V)	3264
p.(868W)	1348
p.(868Y)	1804
p.(869_1AAdel)	644
p.(869_2AAdel)	546
p.(869_3AAdel)	789
p.(869A)	1337
p.(869C)	1421
p.(869D)	1663
p.(869E)	1745
p.(869F)	2178
p.(869G)	2003
p.(869H)	1176
p.(869handle)	627
p.(869I)	1749
p.(869K)	1546
p.(869L)	678
p.(869M)	1043
p.(869N)	1408
p.(869P)	12177
p.(869Q)	1757
p.(869R)	2838
p.(869T)	1635
p.(869V)	3662
p.(869W)	1728
p.(869Y)	1706
p.(870_1AAdel)	680
p.(870_2AAdel)	558
p.(870_3AAdel)	568
p.(870A)	1767
p.(870C)	1465
p.(870D)	1811
p.(870E)	12437
p.(870F)	1357
p.(870H)	1957
p.(870handle)	503
p.(870I)	1463
p.(870K)	1490
p.(870L)	1946
p.(870M)	1601
p.(870N)	1352
p.(870P)	2292
p.(870Q)	1491
p.(870R)	5152
p.(870S)	3263
p.(870T)	1878
p.(870V)	2831
p.(870W)	1758
p.(870Y)	2120
p.(871_1AAdel)	551
p.(871_2AAdel)	379
p.(871_3AAdel)	702
p.(871C)	1376
p.(871D)	1700
p.(871E)	1565
p.(871F)	1740
p.(871G)	1650
p.(871H)	1316
p.(871handle)	860
p.(871I)	1733
p.(871K)	1979
p.(871L)	12425
p.(871M)	1625
p.(871N)	1789
p.(871P)	936
p.(871Q)	1421
p.(871R)	1892
p.(871S)	6256
p.(871T)	1919
p.(871V)	3186
p.(871W)	1746
p.(871Y)	3413
p.(872_1AAdel)	464
p.(872_2AAdel)	587
p.(872_3AAdel)	826
p.(872A)	1460
p.(872C)	1623
p.(872D)	1671
p.(872E)	737
p.(872F)	1554
p.(872G)	1836
p.(872H)	986
p.(872handle)	693
p.(872K)	1039
p.(872L)	3933
p.(872M)	1330
p.(872N)	1147
p.(872P)	1758
p.(872Q)	1717
p.(872R)	1930
p.(872S)	13997
p.(872T)	1344
p.(872V)	1206
p.(872W)	955
p.(872Y)	4432
p.(873_1AAdel)	554
p.(873_2AAdel)	647
p.(873_3AAdel)	719
p.(873A)	1481
p.(873C)	1154
p.(873D)	1365
p.(873E)	1602
p.(873F)	1592
p.(873G)	1803
p.(873H)	1798
p.(873handle)	407
p.(873I)	2294
p.(873K)	1583
p.(873L)	5333
p.(873M)	1450
p.(873N)	2092
p.(873P)	1598
p.(873Q)	1294
p.(873R)	3782
p.(873S)	1999
p.(873T)	13235
p.(873V)	1764
p.(873W)	1184
p.(874_1AAdel)	658
p.(874_2AAdel)	513
p.(874_3AAdel)	607
p.(874A)	1864
p.(874C)	1763
p.(874D)	2099
p.(874E)	1660
p.(874F)	1875
p.(874G)	4535
p.(874H)	1260
p.(874handle)	466
p.(874I)	1585
p.(874K)	1691
p.(874L)	3522
p.(874M)	2209
p.(874N)	1807
p.(874P)	1750
p.(874Q)	1623
p.(874R)	5324
p.(874S)	1735
p.(874T)	1604
p.(874W)	12972
p.(874Y)	634
p.(875_1AAdel)	684
p.(875_2AAdel)	510
p.(875_3AAdel)	714
p.(875A)	14231
p.(875C)	2347
p.(875D)	2470
p.(875E)	914
p.(875F)	822
p.(875H)	1371
p.(875handle)	469
p.(875I)	2346
p.(875K)	1702
p.(875L)	1749
p.(875M)	1535
p.(875N)	1411
p.(875P)	1260
p.(875Q)	4005
p.(875R)	2085
p.(875S)	2696
p.(875T)	2058
p.(875V)	2899
p.(875W)	1808
p.(875Y)	2103
p.(876_1AAdel)	529
p.(876_2AAdel)	505
p.(876_3AAdel)	568
p.(876A)	1827
p.(876C)	1185
p.(876D)	2141
p.(876E)	1583
p.(876F)	1499
p.(876G)	2352
p.(876H)	1838
p.(876handle)	422
p.(876I)	1920
p.(876K)	1425
p.(876L)	4426
p.(876M)	1510
p.(876P)	1695
p.(876Q)	4971
p.(876R)	1727
p.(876S)	2347
p.(876T)	14967
p.(876V)	2065
p.(876W)	1398
p.(876Y)	2016
p.(877_1AAdel)	639
p.(877_2AAdel)	523
p.(877_3AAdel)	525
p.(877A)	965
p.(877C)	1521
p.(877D)	1616
p.(877E)	1543
p.(877G)	1640
p.(877H)	1505
p.(877handle)	660
p.(877I)	1487
p.(877K)	1731
p.(877L)	20057
p.(877M)	1357
p.(877N)	1468
p.(877P)	1593
p.(877Q)	1627
p.(877R)	1530
p.(877S)	1638
p.(877T)	1748
p.(877V)	1314
p.(877W)	1362
p.(877Y)	1383
p.(878_1AAdel)	712
p.(878_2AAdel)	548
p.(878_3AAdel)	462
p.(878A)	1657
p.(878C)	1577
p.(878D)	1647
p.(878E)	14967
p.(878F)	987
p.(878G)	2415
p.(878H)	1802
p.(878handle)	355
p.(878I)	3383
p.(878K)	1871
p.(878L)	1858
p.(878M)	1242
p.(878N)	1749
p.(878P)	1638
p.(878Q)	820
p.(878S)	2035
p.(878T)	1622
p.(878V)	1888
p.(878W)	1375
p.(878Y)	1458
p.(879_1AAdel)	501
p.(879_2AAdel)	427
p.(879_3AAdel)	544
p.(879A)	1336
p.(879C)	1256
p.(879D)	1209
p.(879E)	1999
p.(879F)	1539
p.(879G)	2374
p.(879H)	1478
p.(879handle)	427
p.(879I)	1300
p.(879K)	1681
p.(879L)	3090
p.(879M)	1767
p.(879N)	1270
p.(879P)	2009
p.(879Q)	1664
p.(879R)	1761
p.(879S)	2273
p.(879T)	1353
p.(879W)	15246
p.(879Y)	1397
p.(880_1AAdel)	662
p.(880_2AAdel)	590
p.(880_3AAdel)	696
p.(880A)	2005
p.(880C)	1738
p.(880D)	1537
p.(880E)	1169
p.(880F)	3556
p.(880G)	2599
p.(880H)	1540
p.(880handle)	387
p.(880I)	1925
p.(880K)	1725
p.(880L)	15763
p.(880M)	1169
p.(880N)	1659
p.(880P)	1511
p.(880Q)	1558
p.(880R)	2174
p.(880S)	1206
p.(880T)	1874
p.(880W)	1083
p.(880Y)	1636
p.(881_1AAdel)	824
p.(881_2AAdel)	484
p.(881_3AAdel)	631
p.(881A)	1795
p.(881C)	1664
p.(881D)	1285
p.(881E)	1728
p.(881F)	2084
p.(881G)	1542
p.(881H)	1984
p.(881handle)	399
p.(881I)	1981
p.(881K)	1995
p.(881L)	1870
p.(881M)	1581
p.(881P)	1940
p.(881Q)	1901
p.(881R)	1112
p.(881S)	1824
p.(881T)	16776
p.(881V)	1866
p.(881W)	1028
p.(881Y)	1874
p.(882_1AAdel)	753
p.(882_2AAdel)	564
p.(882_3AAdel)	873
p.(882A)	16474
p.(882C)	3568
p.(882D)	1558
p.(882E)	1961
p.(882F)	1601
p.(882G)	1593
p.(882H)	3780
p.(882handle)	440
p.(882I)	1552
p.(882K)	1465
p.(882L)	3660
p.(882M)	1388
p.(882N)	2603
p.(882P)	2901
p.(882Q)	1598
p.(882S)	1880
p.(882T)	1838
p.(882V)	891
p.(882W)	1342
p.(882Y)	2035
p.(883_1AAdel)	542
p.(883_2AAdel)	485
p.(883_3AAdel)	718
p.(883A)	1664
p.(883C)	1636
p.(883D)	1136
p.(883E)	1652
p.(883F)	1302
p.(883G)	2130
p.(883handle)	480
p.(883I)	17219
p.(883K)	1481
p.(883L)	2082
p.(883M)	1695
p.(883N)	2014
p.(883P)	2146
p.(883Q)	1762
p.(883R)	1877
p.(883S)	2702
p.(883T)	1715
p.(883V)	2783
p.(883W)	1345
p.(883Y)	2018
p.(884_1AAdel)	543
p.(884_2AAdel)	692
p.(884_3AAdel)	695
p.(884A)	1949
p.(884C)	2377
p.(884D)	1472
p.(884E)	1830
p.(884F)	2249
p.(884G)	1035
p.(884H)	1819
p.(884handle)	455
p.(884I)	1805
p.(884K)	1187
p.(884M)	1831
p.(884N)	1530
p.(884P)	1374
p.(884Q)	1325
p.(884R)	1473
p.(884S)	2415
p.(884T)	1918
p.(884V)	1450
p.(884W)	1530
p.(884Y)	1508
p.(885_1AAdel)	619
p.(885_2AAdel)	584
p.(885_3AAdel)	731
p.(885C)	2312
p.(885D)	1799
p.(885E)	1470
p.(885F)	1573
p.(885G)	1969
p.(885H)	2552
p.(885handle)	333
p.(885I)	1418
p.(885K)	1324
p.(885L)	18342
p.(885M)	1222
p.(885N)	1631
p.(885P)	1905
p.(885Q)	1893
p.(885R)	1512
p.(885S)	3657
p.(885T)	2401
p.(885V)	3307
p.(885W)	1399
p.(885Y)	2122
p.(886_1AAdel)	712
p.(886_2AAdel)	627
p.(886_3AAdel)	1097
p.(886A)	2558
p.(886C)	1053
p.(886D)	1456
p.(886E)	1577
p.(886F)	2044
p.(886G)	1435
p.(886H)	1666
p.(886handle)	277
p.(886I)	3311
p.(886K)	1573
p.(886L)	18607
p.(886M)	1138
p.(886N)	1601
p.(886P)	1917
p.(886Q)	1577
p.(886R)	1516
p.(886S)	3588
p.(886V)	1764
p.(886W)	1357
p.(886Y)	2798
p.(887_1AAdel)	629
p.(887_2AAdel)	500
p.(887_3AAdel)	537
p.(887A)	2233
p.(887C)	1768
p.(887D)	1205
p.(887E)	1685
p.(887F)	1397
p.(887G)	1511
p.(887handle)	361
p.(887I)	18433
p.(887K)	1632
p.(887L)	2986
p.(887M)	1570
p.(887N)	1849
p.(887P)	1735
p.(887Q)	2145
p.(887R)	1882
p.(887S)	2965
p.(887T)	2549
p.(887V)	1904
p.(887W)	1660
p.(887Y)	2316
p.(888_1AAdel)	658
p.(888_2AAdel)	513
p.(888_3AAdel)	425
p.(888A)	2804
p.(888C)	1821
p.(888D)	1510
p.(888E)	1122
p.(888F)	1331
p.(888G)	1400
p.(888H)	2247
p.(888handle)	311
p.(888I)	1981
p.(888K)	1546
p.(888L)	1948
p.(888M)	19062
p.(888P)	1553
p.(888Q)	1324
p.(888R)	1870
p.(888S)	1709
p.(888T)	2363
p.(888V)	1340
p.(888W)	1865
p.(888Y)	1676
p.(889_1AAdel)	603
p.(889_2AAdel)	542
p.(889_3AAdel)	605
p.(889A)	1894
p.(889C)	1650
p.(889E)	1983
p.(889F)	1290
p.(889G)	1865
p.(889H)	1680
p.(889handle)	526
p.(889I)	1504
p.(889K)	1411
p.(889L)	1859
p.(889M)	1666
p.(889N)	1934
p.(889P)	915
p.(889Q)	1360
p.(889R)	1520
p.(889S)	1364
p.(889T)	19167
p.(889V)	1183
p.(889W)	1517
p.(889Y)	3289
p.(890_1AAdel)	673
p.(890_2AAdel)	501
p.(890_3AAdel)	544
p.(890A)	789
p.(890C)	2930
p.(890D)	1573
p.(890E)	968
p.(890F)	1673
p.(890G)	20454
p.(890H)	1372
p.(890handle)	329
p.(890I)	1332
p.(890K)	1400
p.(890L)	3199
p.(890M)	1464
p.(890N)	1247
p.(890P)	1097
p.(890Q)	1646
p.(890R)	2105
p.(890S)	1672
p.(890T)	2048
p.(890V)	1573
p.(890Y)	1066
p.(891_1AAdel)	609
p.(891_2AAdel)	616
p.(891_3AAdel)	813
p.(891C)	1505
p.(891D)	1302
p.(891E)	1992
p.(891F)	1852
p.(891G)	2739
p.(891H)	1457
p.(891handle)	281
p.(891I)	1374
p.(891K)	2305
p.(891L)	1307
p.(891M)	1619
p.(891N)	1334
p.(891P)	1751
p.(891Q)	19194
p.(891R)	1527
p.(891S)	3153
p.(891T)	2743
p.(891V)	2999
p.(891W)	1611
p.(891Y)	1654
p.(892_1AAdel)	482
p.(892_2AAdel)	558
p.(892_3AAdel)	750
p.(892A)	1476
p.(892C)	1500
p.(892D)	2485
p.(892E)	864
p.(892F)	1450
p.(892G)	1547
p.(892H)	1591
p.(892handle)	304
p.(892I)	1245
p.(892K)	2446
p.(892L)	1825
p.(892M)	1189
p.(892P)	2788
p.(892Q)	2228
p.(892R)	1229
p.(892S)	2099
p.(892T)	20762
p.(892V)	1853
p.(892W)	1577
p.(892Y)	1428
p.(893_1AAdel)	579
p.(893_2AAdel)	515
p.(893_3AAdel)	781
p.(893A)	1334
p.(893C)	3165
p.(893D)	909
p.(893E)	1462
p.(893F)	2764
p.(893G)	1649
p.(893H)	1748
p.(893handle)	314
p.(893I)	2109
p.(893K)	1637
p.(893M)	1566
p.(893N)	1484
p.(893P)	3237
p.(893Q)	1591
p.(893R)	1716
p.(893S)	1155
p.(893T)	1947
p.(893V)	1033
p.(893W)	1614
p.(893Y)	1352
p.(894_1AAdel)	351
p.(894_2AAdel)	489
p.(894_3AAdel)	270
p.(894A)	1934
p.(894C)	2703
p.(894D)	1121
p.(894E)	1378
p.(894F)	21936
p.(894G)	1573
p.(894H)	1629
p.(894handle)	321
p.(894I)	1543
p.(894K)	1761
p.(894L)	4122
p.(894M)	1297
p.(894N)	907
p.(894P)	1063
p.(894Q)	1389
p.(894R)	1480
p.(894S)	1606
p.(894T)	1263
p.(894W)	1109
p.(894Y)	1376
p.(895_1AAdel)	554
p.(895_2AAdel)	233
p.(895_3AAdel)	1160
p.(895A)	1496
p.(895C)	3072
p.(895D)	1781
p.(895E)	1519
p.(895F)	1724
p.(895G)	21503
p.(895H)	1225
p.(895handle)	299
p.(895I)	1434
p.(895K)	1568
p.(895L)	5162
p.(895M)	1280
p.(895N)	1466
p.(895P)	1906
p.(895Q)	1676
p.(895R)	2152
p.(895S)	1517
p.(895T)	1324
p.(895V)	1869
p.(895Y)	1609
p.(896_1AAdel)	640
p.(896_2AAdel)	567
p.(896_3AAdel)	837
p.(896A)	1631
p.(896C)	1796
p.(896D)	1265
p.(896F)	1301
p.(896G)	4421
p.(896H)	1377
p.(896handle)	287
p.(896I)	1250
p.(896K)	19918
p.(896L)	1242
p.(896M)	946
p.(896N)	1626
p.(896P)	1671
p.(896Q)	1761
p.(896R)	3920
p.(896S)	1303
p.(896T)	1655
p.(896V)	1169
p.(896W)	1358
p.(896Y)	1332
p.(897_1AAdel)	891
p.(897_2AAdel)	563
p.(897_3AAdel)	829
p.(897A)	1826
p.(897C)	1451
p.(897E)	2039
p.(897F)	1767
p.(897G)	2162
p.(897H)	1494
p.(897handle)	352
p.(897I)	1877
p.(897K)	1748
p.(897L)	1462
p.(897M)	1085
p.(897N)	2087
p.(897P)	2142
p.(897Q)	3744
p.(897R)	3824
p.(897S)	1224
p.(897T)	20693
p.(897V)	2204
p.(897W)	1420
p.(897Y)	3005
p.(898_1AAdel)	639
p.(898_2AAdel)	312
p.(898_3AAdel)	1058
p.(898A)	21169
p.(898C)	1449
p.(898D)	2485
p.(898E)	1718
p.(898F)	1741
p.(898G)	2135
p.(898H)	1435
p.(898handle)	311
p.(898I)	3175
p.(898K)	1686
p.(898L)	4540
p.(898M)	1725
p.(898N)	1899
p.(898P)	2009
p.(898Q)	3826
p.(898R)	2215
p.(898T)	1725
p.(898V)	1760
p.(898W)	1538
p.(898Y)	1854
p.(899_1AAdel)	665
p.(899_2AAdel)	671
p.(899_3AAdel)	901
p.(899A)	1886
p.(899C)	1321
p.(899D)	1942
p.(899E)	1302
p.(899F)	2636
p.(899G)	1756
p.(899H)	1892
p.(899handle)	335
p.(899I)	2033
p.(899K)	1166
p.(899L)	3945
p.(899M)	1253
p.(899N)	1447
p.(899P)	24052
p.(899Q)	1996
p.(899R)	1507
p.(899T)	958
p.(899V)	1745
p.(899W)	1422
p.(899Y)	2005
p.(900_1AAdel)	687
p.(900_2AAdel)	594
p.(900_3AAdel)	888
p.(900A)	21224
p.(900C)	3802
p.(900D)	2491
p.(900E)	1612
p.(900F)	1930
p.(900G)	1534
p.(900H)	2356
p.(900handle)	298
p.(900I)	1510
p.(900K)	1534
p.(900L)	3062
p.(900M)	1848
p.(900N)	1118
p.(900P)	4134
p.(900Q)	1113
p.(900S)	4174
p.(900T)	1923
p.(900V)	1851
p.(900W)	1463
p.(900Y)	1337
p.(901_1AAdel)	690
p.(901_2AAdel)	580
p.(901_3AAdel)	761
p.(901A)	2190
p.(901C)	1284
p.(901E)	1678
p.(901F)	1397
p.(901G)	2097
p.(901H)	2019
p.(901handle)	223
p.(901I)	1644
p.(901K)	1682
p.(901L)	4875
p.(901M)	1594
p.(901N)	1888
p.(901P)	1658
p.(901Q)	1695
p.(901R)	5476
p.(901S)	3785
p.(901T)	21553
p.(901V)	1604
p.(901W)	1581
p.(901Y)	3237
p.(902_1AAdel)	803
p.(902_2AAdel)	482
p.(902_3AAdel)	774
p.(902A)	4684
p.(902C)	21401
p.(902D)	1859
p.(902E)	1532
p.(902F)	3666
p.(902G)	1389
p.(902H)	2052
p.(902handle)	296
p.(902I)	1655
p.(902K)	1392
p.(902M)	1572
p.(902N)	2021
p.(902P)	1933
p.(902Q)	1645
p.(902R)	1758
p.(902S)	2420
p.(902T)	1545
p.(902V)	1995
p.(902W)	1703
p.(902Y)	2071
p.(903_1AAdel)	593
p.(903_2AAdel)	591
p.(903_3AAdel)	865
p.(903A)	4805
p.(903C)	1463
p.(903D)	1882
p.(903E)	1524
p.(903F)	5151
p.(903G)	1451
p.(903H)	1504
p.(903handle)	284
p.(903I)	1648
p.(903K)	1725
p.(903M)	1338
p.(903N)	1044
p.(903P)	2381
p.(903Q)	1570
p.(903R)	6202
p.(903S)	21053
p.(903T)	1773
p.(903V)	1208
p.(903W)	1555
p.(903Y)	1551
p.(904_1AAdel)	575
p.(904_2AAdel)	434
p.(904_3AAdel)	685
p.(904A)	1788
p.(904C)	1537
p.(904D)	1826
p.(904E)	1622
p.(904F)	1463
p.(904G)	2001
p.(904H)	1663
p.(904handle)	281
p.(904I)	6149
p.(904K)	1535
p.(904L)	2932
p.(904M)	1397
p.(904N)	1770
p.(904P)	1483
p.(904Q)	1655
p.(904R)	5354
p.(904S)	2171
p.(904T)	1019
p.(904W)	1610
p.(904Y)	20358
p.(905_1AAdel)	767
p.(905_2AAdel)	575
p.(905_3AAdel)	413
p.(905A)	1520
p.(905C)	1024
p.(905D)	1588
p.(905E)	1583
p.(905F)	1465
p.(905G)	1873
p.(905H)	20175
p.(905handle)	463
p.(905I)	9048
p.(905K)	1556
p.(905L)	2997
p.(905M)	1497
p.(905N)	1507
p.(905P)	1555
p.(905Q)	1755
p.(905R)	1466
p.(905T)	1600
p.(905V)	2857
p.(905W)	1414
p.(905Y)	2302
p.(906_1AAdel)	665
p.(906_2AAdel)	394
p.(906_3AAdel)	688
p.(906A)	1543
p.(906C)	1603
p.(906D)	820
p.(906E)	1528
p.(906F)	2691
p.(906G)	1601
p.(906H)	1772
p.(906handle)	617
p.(906I)	4839
p.(906K)	1470
p.(906L)	21381
p.(906M)	1337
p.(906N)	919
p.(906P)	2005
p.(906Q)	1659
p.(906R)	2013
p.(906T)	1640
p.(906V)	1312
p.(906W)	1379
p.(906Y)	5775
p.(907_1AAdel)	445
p.(907_2AAdel)	346
p.(907_3AAdel)	545
p.(907A)	1258
p.(907C)	1533
p.(907D)	1192
p.(907E)	1562
p.(907F)	1745
p.(907G)	1926
p.(907H)	5514
p.(907handle)	654
p.(907I)	3046
p.(907K)	1482
p.(907L)	2227
p.(907M)	555
p.(907N)	1751
p.(907P)	21368
p.(907Q)	1857
p.(907R)	1559
p.(907S)	1957
p.(907V)	1390
p.(907W)	1435
p.(907Y)	5274
p.(908_1AAdel)	397
p.(908_2AAdel)	485
p.(908_3AAdel)	668
p.(908A)	1458
p.(908C)	5761
p.(908D)	1494
p.(908E)	1739
p.(908F)	1928
p.(908G)	1315
p.(908H)	5050
p.(908handle)	325
p.(908I)	3799
p.(908K)	1637
p.(908L)	22119
p.(908M)	1988
p.(908N)	2137
p.(908P)	2508
p.(908Q)	2029
p.(908R)	1569
p.(908S)	2625
p.(908V)	1321
p.(908W)	1676
p.(908Y)	1092
p.(909_1AAdel)	682
p.(909_2AAdel)	371
p.(909_3AAdel)	626
p.(909C)	5157
p.(909D)	1049
p.(909E)	1588
p.(909F)	1238
p.(909G)	1645
p.(909H)	1442
p.(909handle)	328
p.(909I)	1623
p.(909K)	1421
p.(909L)	23190
p.(909M)	1713
p.(909N)	708
p.(909P)	1996
p.(909Q)	1469
p.(909R)	1710
p.(909S)	8961
p.(909T)	3227
p.(909V)	4400
p.(909W)	1777
p.(909Y)	1218
p.(910_1AAdel)	605
p.(910_2AAdel)	419
p.(910_3AAdel)	408
p.(910A)	2021
p.(910C)	1290
p.(910D)	1509
p.(910E)	1380
p.(910F)	1983
p.(910G)	2138
p.(910H)	1615
p.(910handle)	540
p.(910I)	1794
p.(910K)	23769
p.(910L)	1658
p.(910M)	1716
p.(910N)	1892
p.(910P)	2065
p.(910R)	7273
p.(910S)	5862
p.(910T)	2085
p.(910V)	1819
p.(910W)	1580
p.(910Y)	1416

## Sheet: EDFig4C-N
hgvs	Enrich2_Score	Relative_Enrichment
p.(577_1AAdel)	-5.02124	0.0307933
p.(577_2AAdel)	-6.77426	0.00913576
p.(577_3AAdel)	-5.09387	0.0292814
p.(577A)	-4.06819	0.0596145
p.(577C)	-5.49324	0.0222009
p.(577D)	-5.67462	0.019578
p.(577E)	-5.37123	0.0241601
p.(577F)	-5.1615	0.0279404
p.(577G)	-5.05924	0.0299929
p.(577H)	-5.22591	0.0267206
p.(577handle)	-4.96004	0.0321277
p.(577K)	-1.85483	0.276465
p.(577L)	-2.11405	0.230998
p.(577M)	-0.752587	0.593538
p.(577N)	-5.22858	0.0266711
p.(577P)	-4.38899	0.047729
p.(577Q)	-4.40211	0.0472968
p.(577R)	-2.36681	0.193874
p.(577S)	-4.70227	0.0384127
p.(577T)	-1.72862	0.30174
p.(577V)	1.06286	2.08907
p.(577W)	-3.30413	0.101241
p.(577Y)	-3.21165	0.107943
p.(578_1AAdel)	-4.26444	0.0520327
p.(578_2AAdel)	-2.11684	0.230552
p.(578_3AAdel)	-4.28824	0.0511814
p.(578A)	-3.42671	0.0929949
p.(578C)	-6.21383	0.0134726
p.(578D)	-4.61055	0.0409341
p.(578E)	-1.29806	0.406674
p.(578F)	-5.8688	0.0171125
p.(578H)	-5.20444	0.0271211
p.(578handle)	-6.43409	0.011565
p.(578I)	-5.18517	0.0274857
p.(578K)	-5.53882	0.0215104
p.(578L)	-4.27107	0.0517941
p.(578M)	-5.95691	0.0160987
p.(578N)	-5.0357	0.0304862
p.(578P)	-4.69742	0.0385422
p.(578Q)	-4.68382	0.0389072
p.(578R)	-1.16148	0.447054
p.(578S)	-3.9567	0.0644043
p.(578T)	-5.03708	0.0304571
p.(578V)	-2.04488	0.242343
p.(578W)	-2.27991	0.205911
p.(578Y)	-4.74778	0.0372201
p.(579_1AAdel)	3.53861	11.6206
p.(579_2AAdel)	-0.538158	0.68865
p.(579_3AAdel)	-4.62689	0.0404731
p.(579A)	3.21074	9.25823
p.(579C)	2.91432	7.53874
p.(579E)	1.7102	3.27207
p.(579F)	1.53263	2.89313
p.(579G)	-0.181325	0.881893
p.(579H)	3.60549	12.172
p.(579handle)	-5.29726	0.0254311
p.(579I)	-0.906498	0.533479
p.(579K)	2.73193	6.64344
p.(579L)	1.55846	2.94539
p.(579M)	2.74898	6.72242
p.(579N)	3.33963	10.1235
p.(579P)	-4.16308	0.0558196
p.(579Q)	2.70613	6.52569
p.(579R)	2.86734	7.29719
p.(579S)	3.05715	8.32325
p.(579T)	2.36885	5.16531
p.(579V)	0.777696	1.71439
p.(579W)	-0.144532	0.904673
p.(579Y)	1.60217	3.03599
p.(580_1AAdel)	1.21856	2.32714
p.(580_2AAdel)	-2.5369	0.172312
p.(580_3AAdel)	-6.37621	0.0120385
p.(580A)	-0.441755	0.736239
p.(580C)	1.12335	2.17853
p.(580D)	-4.14653	0.0564636
p.(580E)	-4.4488	0.0457907
p.(580F)	0.110923	1.07992
p.(580G)	-0.987202	0.504455
p.(580H)	-0.686772	0.621242
p.(580handle)	-6.2122	0.0134878
p.(580I)	-1.22594	0.427519
p.(580K)	-3.31648	0.100378
p.(580L)	-4.31937	0.0500889
p.(580M)	-3.62888	0.080835
p.(580N)	-1.40548	0.377493
p.(580P)	-2.43996	0.184289
p.(580Q)	-1.044	0.484982
p.(580R)	-1.19092	0.438024
p.(580T)	1.24117	2.36391
p.(580V)	0.863355	1.81926
p.(580W)	-1.2473	0.421237
p.(580Y)	2.64104	6.23781
p.(581_1AAdel)	-1.45745	0.364137
p.(581_2AAdel)	-2.54264	0.171629
p.(581_3AAdel)	-6.36081	0.0121676
p.(581A)	0.469257	1.3844
p.(581C)	0.331146	1.25801
p.(581D)	-1.35049	0.39216
p.(581E)	-0.986473	0.50471
p.(581F)	1.80985	3.50606
p.(581G)	-0.248392	0.841834
p.(581H)	0.396177	1.31602
p.(581handle)	-5.55481	0.0212733
p.(581I)	1.1827	2.27002
p.(581K)	1.08497	2.12132
p.(581L)	1.4074	2.65258
p.(581M)	1.32124	2.49882
p.(581N)	-0.227869	0.853895
p.(581P)	-3.45377	0.0912668
p.(581Q)	-0.0881679	0.940717
p.(581R)	0.666433	1.58714
p.(581S)	-0.338672	0.790769
p.(581T)	0.54011	1.45408
p.(581W)	1.57722	2.98394
p.(581Y)	0.681404	1.6037
p.(582_1AAdel)	-2.55107	0.170628
p.(582_2AAdel)	-5.02763	0.0306573
p.(582_3AAdel)	-6.46671	0.0113064
p.(582A)	1.86719	3.64822
p.(582C)	2.12636	4.36616
p.(582D)	-1.94773	0.259223
p.(582E)	-0.786396	0.579791
p.(582F)	-4.35361	0.0489138
p.(582G)	1.42619	2.68737
p.(582H)	1.90079	3.73418
p.(582handle)	-6.29674	0.0127202
p.(582I)	-0.574967	0.671302
p.(582K)	3.50047	11.3174
p.(582L)	2.92648	7.60254
p.(582M)	0.0980456	1.07032
p.(582N)	1.36082	2.56831
p.(582P)	0.0215624	1.01506
p.(582Q)	0.102127	1.07335
p.(582R)	2.76583	6.8014
p.(582T)	0.728409	1.65681
p.(582V)	-0.962088	0.513313
p.(582W)	-1.01655	0.494296
p.(582Y)	2.04997	4.14098
p.(583_1AAdel)	-4.87489	0.0340809
p.(583_2AAdel)	-6.33567	0.0123815
p.(583_3AAdel)	-3.53676	0.0861645
p.(583A)	-2.02422	0.245838
p.(583C)	-1.37024	0.386826
p.(583D)	-3.58549	0.0833031
p.(583E)	-2.87167	0.136629
p.(583F)	-1.69383	0.309106
p.(583G)	-1.10586	0.464626
p.(583H)	0.640315	1.55867
p.(583handle)	-4.60684	0.0410396
p.(583I)	-1.03659	0.487479
p.(583K)	0.868599	1.82589
p.(583L)	-1.32121	0.400199
p.(583M)	-1.56702	0.337504
p.(583N)	-1.55161	0.341129
p.(583P)	-3.97715	0.0634979
p.(583Q)	-0.771413	0.585844
p.(583S)	-1.45261	0.36536
p.(583T)	-1.53059	0.346135
p.(583V)	-1.15091	0.45034
p.(583W)	-1.26081	0.417311
p.(583Y)	-0.206598	0.866578
p.(584_1AAdel)	-2.11316	0.231141
p.(584_2AAdel)	0.675733	1.59741
p.(584_3AAdel)	-1.36717	0.38765
p.(584C)	1.6088	3.04999
p.(584D)	-2.43491	0.184935
p.(584E)	-1.49576	0.354595
p.(584F)	-1.11507	0.461668
p.(584G)	0.264193	1.20096
p.(584H)	1.34638	2.54274
p.(584handle)	-6.1977	0.0136241
p.(584I)	2.37762	5.19677
p.(584K)	0.877528	1.83722
p.(584L)	3.04615	8.26006
p.(584M)	2.26999	4.82319
p.(584N)	-0.135507	0.91035
p.(584P)	-1.55036	0.341424
p.(584Q)	0.592095	1.50743
p.(584R)	1.70259	3.25485
p.(584S)	-0.0260882	0.98208
p.(584T)	0.866392	1.8231
p.(584V)	1.66293	3.16659
p.(584W)	-5.48215	0.0223722
p.(584Y)	-1.46252	0.36286
p.(585_1AAdel)	0.537441	1.4514
p.(585_2AAdel)	-0.712018	0.610466
p.(585_3AAdel)	-4.98066	0.0316717
p.(585A)	0.101085	1.07258
p.(585C)	0.548091	1.46215
p.(585D)	-2.72801	0.150934
p.(585E)	-2.09675	0.233784
p.(585F)	1.36796	2.58106
p.(585G)	-0.332319	0.794259
p.(585H)	-0.678572	0.624783
p.(585handle)	-0.187148	0.87834
p.(585I)	1.20954	2.31264
p.(585K)	-0.742973	0.597507
p.(585M)	1.33201	2.51753
p.(585N)	-0.455813	0.729099
p.(585P)	-0.62106	0.650193
p.(585Q)	-0.125127	0.916923
p.(585R)	-0.442712	0.73575
p.(585S)	-1.25571	0.418787
p.(585T)	-0.407937	0.753701
p.(585V)	1.17103	2.25173
p.(585W)	1.41171	2.66052
p.(585Y)	0.850203	1.80275
p.(586_1AAdel)	-1.20417	0.434019
p.(586_2AAdel)	-2.777	0.145895
p.(586_3AAdel)	-3.7595	0.0738376
p.(586A)	-0.833674	0.561099
p.(586C)	1.13204	2.19168
p.(586D)	-0.788624	0.578896
p.(586E)	-1.81423	0.284356
p.(586F)	-1.85728	0.275996
p.(586G)	1.01172	2.01631
p.(586H)	0.571908	1.48649
p.(586handle)	-3.32363	0.0998824
p.(586I)	-1.90277	0.267429
p.(586K)	1.03152	2.04418
p.(586L)	-2.21439	0.215478
p.(586M)	-2.60678	0.164165
p.(586N)	0.801766	1.74323
p.(586P)	-1.04206	0.485633
p.(586Q)	-0.493575	0.710263
p.(586R)	1.49894	2.82634
p.(586S)	1.95983	3.89016
p.(586V)	-0.643337	0.640231
p.(586W)	-2.9074	0.133287
p.(586Y)	0.0485102	1.0342
p.(587_1AAdel)	-2.84394	0.13928
p.(587_2AAdel)	-4.84744	0.0347356
p.(587_3AAdel)	-5.23874	0.026484
p.(587A)	-1.50177	0.353119
p.(587C)	-1.37769	0.384836
p.(587D)	-3.78217	0.0726866
p.(587E)	-2.64238	0.160164
p.(587F)	-2.04435	0.242432
p.(587G)	-0.970694	0.510261
p.(587H)	-0.00287234	0.998011
p.(587handle)	-4.0582	0.060029
p.(587I)	-3.59731	0.0826234
p.(587K)	0.918048	1.88956
p.(587L)	-2.29157	0.204253
p.(587M)	-1.34205	0.394459
p.(587N)	-1.00502	0.498264
p.(587P)	-1.47551	0.359607
p.(587Q)	-0.78519	0.580276
p.(587S)	-1.48528	0.35718
p.(587T)	-1.44576	0.367099
p.(587V)	-1.49983	0.353595
p.(587W)	-1.73242	0.300947
p.(587Y)	-0.700854	0.615208
p.(588_1AAdel)	-3.91048	0.0665011
p.(588_2AAdel)	-2.04937	0.241589
p.(588_3AAdel)	-1.92363	0.263591
p.(588C)	2.04779	4.13473
p.(588D)	-1.51567	0.349733
p.(588E)	-1.95265	0.258342
p.(588F)	-0.826953	0.563718
p.(588G)	0.944955	1.92513
p.(588H)	-0.223748	0.856338
p.(588handle)	-4.00901	0.0621109
p.(588I)	1.16212	2.23786
p.(588K)	0.813461	1.75742
p.(588L)	1.48817	2.80533
p.(588M)	1.14359	2.20929
p.(588N)	0.0838616	1.05985
p.(588P)	0.619116	1.53593
p.(588Q)	0.531327	1.44526
p.(588R)	1.23904	2.36041
p.(588S)	0.0301341	1.02111
p.(588T)	0.587549	1.50269
p.(588V)	1.40201	2.64269
p.(588W)	1.12455	2.18034
p.(588Y)	1.14356	2.20926
p.(589_1AAdel)	-2.37729	0.192471
p.(589_2AAdel)	-4.64884	0.039862
p.(589_3AAdel)	-2.13026	0.228417
p.(589A)	1.12102	2.17501
p.(589C)	1.35399	2.55619
p.(589D)	-1.07105	0.475973
p.(589E)	-1.31229	0.40268
p.(589F)	2.12936	4.37523
p.(589G)	0.891068	1.85455
p.(589H)	1.55889	2.94626
p.(589handle)	-3.55569	0.0850416
p.(589I)	1.54917	2.92649
p.(589K)	2.44811	5.45701
p.(589M)	1.475	2.77983
p.(589N)	1.1352	2.19649
p.(589P)	-0.586004	0.666186
p.(589Q)	1.14946	2.21831
p.(589R)	2.06876	4.19527
p.(589S)	0.117251	1.08467
p.(589T)	-0.0495667	0.966226
p.(589V)	1.14697	2.21448
p.(589W)	2.31649	4.98118
p.(589Y)	0.528763	1.44269
p.(590_1AAdel)	-4.55834	0.0424427
p.(590_2AAdel)	-3.79285	0.0721505
p.(590_3AAdel)	-5.35369	0.0244557
p.(590A)	1.49514	2.81892
p.(590C)	1.63838	3.11316
p.(590D)	-0.36034	0.778981
p.(590E)	-0.0785177	0.94703
p.(590F)	1.88207	3.68604
p.(590G)	-0.891173	0.539175
p.(590H)	2.8025	6.9765
p.(590handle)	-2.92963	0.131248
p.(590I)	1.72385	3.30316
p.(590K)	2.97427	7.85858
p.(590L)	0.100785	1.07236
p.(590M)	1.42301	2.68144
p.(590N)	2.25737	4.78119
p.(590Q)	1.15419	2.22559
p.(590R)	0.885674	1.84763
p.(590S)	0.802726	1.74439
p.(590T)	1.09064	2.12968
p.(590V)	1.9928	3.9801
p.(590W)	2.94403	7.69558
p.(590Y)	2.89897	7.45892
p.(591_1AAdel)	-1.47343	0.360124
p.(591_2AAdel)	-4.35363	0.0489133
p.(591_3AAdel)	-6.33885	0.0123543
p.(591C)	2.15935	4.46714
p.(591D)	-2.3273	0.199257
p.(591E)	-0.442818	0.735696
p.(591F)	2.84009	7.16065
p.(591G)	-0.379425	0.768744
p.(591H)	0.715326	1.64185
p.(591handle)	-3.12598	0.114547
p.(591I)	1.78965	3.4573
p.(591K)	2.8658	7.2894
p.(591L)	1.50674	2.84166
p.(591M)	2.27587	4.84291
p.(591N)	1.73594	3.33096
p.(591P)	-2.55543	0.170113
p.(591Q)	2.03946	4.11093
p.(591R)	3.08088	8.46129
p.(591S)	1.46546	2.76151
p.(591T)	0.589365	1.50458
p.(591V)	1.35119	2.55123
p.(591W)	3.26286	9.59881
p.(591Y)	1.8679	3.65002
p.(592_1AAdel)	-4.8495	0.034686
p.(592_2AAdel)	-4.99552	0.0313471
p.(592_3AAdel)	-6.15096	0.0140727
p.(592A)	1.56442	2.95758
p.(592C)	1.67554	3.1944
p.(592D)	-0.905347	0.533904
p.(592E)	-0.429946	0.74229
p.(592F)	-0.777742	0.583279
p.(592G)	1.61891	3.07143
p.(592H)	1.70425	3.2586
p.(592handle)	-2.66107	0.158102
p.(592I)	-1.01562	0.494615
p.(592K)	2.99252	7.95863
p.(592L)	-1.49911	0.353771
p.(592M)	1.18558	2.27454
p.(592N)	1.71337	3.27925
p.(592Q)	1.43381	2.7016
p.(592R)	3.55156	11.7253
p.(592S)	1.51093	2.84993
p.(592T)	1.09459	2.13553
p.(592V)	1.55503	2.93841
p.(592W)	0.746286	1.67747
p.(592Y)	0.989346	1.98528
p.(593_1AAdel)	-5.44968	0.0228815
p.(593_2AAdel)	-5.81101	0.017812
p.(593_3AAdel)	-6.33248	0.0124089
p.(593A)	-0.0641562	0.956505
p.(593C)	1.04606	2.06489
p.(593D)	-2.18303	0.220213
p.(593E)	-0.9786	0.507472
p.(593F)	1.92653	3.80139
p.(593G)	-3.86959	0.0684127
p.(593H)	1.1306	2.1895
p.(593handle)	-2.95848	0.12865
p.(593I)	-1.48756	0.356615
p.(593K)	1.94219	3.8429
p.(593L)	-1.68713	0.310545
p.(593M)	0.25775	1.19561
p.(593N)	0.451172	1.36715
p.(593P)	-2.62462	0.162148
p.(593Q)	0.57177	1.48635
p.(593R)	0.733578	1.66276
p.(593S)	1.2276	2.34176
p.(593V)	1.00433	2.00602
p.(593W)	-1.68811	0.310333
p.(593Y)	1.12036	2.17402
p.(594_1AAdel)	-3.38282	0.0958671
p.(594_2AAdel)	-5.4309	0.0231813
p.(594_3AAdel)	-6.51041	0.0109691
p.(594A)	-0.00556447	0.99615
p.(594C)	0.0199526	1.01393
p.(594D)	-0.817863	0.567282
p.(594E)	-4.77581	0.0365039
p.(594F)	-4.41791	0.0467818
p.(594H)	-4.02438	0.0614528
p.(594handle)	-4.93558	0.0326771
p.(594I)	-4.31586	0.0502109
p.(594K)	-4.13588	0.0568822
p.(594L)	-4.52588	0.0434086
p.(594M)	-6.39106	0.0119152
p.(594N)	-4.29982	0.0507719
p.(594P)	-2.0779	0.236859
p.(594Q)	-4.4192	0.0467398
p.(594R)	-1.07642	0.474203
p.(594S)	0.293067	1.22524
p.(594T)	-2.56755	0.168691
p.(594V)	0.167205	1.12288
p.(594W)	-4.50843	0.0439366
p.(594Y)	-4.34629	0.0491627
p.(595_1AAdel)	-3.73174	0.075272
p.(595_2AAdel)	-6.15859	0.0139985
p.(595_3AAdel)	-5.9062	0.0166746
p.(595A)	0.409119	1.32787
p.(595C)	1.19934	2.29634
p.(595D)	-0.624237	0.648763
p.(595E)	-0.818674	0.566963
p.(595F)	0.194423	1.14427
p.(595G)	-1.79093	0.288985
p.(595H)	1.01785	2.02489
p.(595handle)	-5.11456	0.0288644
p.(595I)	1.01453	2.02025
p.(595K)	0.445447	1.36174
p.(595L)	1.44916	2.73048
p.(595M)	1.39677	2.63311
p.(595N)	-0.0323675	0.977814
p.(595P)	-1.34904	0.392554
p.(595R)	-0.196753	0.872512
p.(595S)	0.363572	1.28661
p.(595T)	1.16575	2.24349
p.(595V)	1.36145	2.56944
p.(595W)	0.558687	1.47293
p.(595Y)	0.00356327	1.00247
p.(596_1AAdel)	-4.98359	0.0316075
p.(596_2AAdel)	-6.32768	0.0124502
p.(596_3AAdel)	-5.92128	0.0165013
p.(596A)	-2.14113	0.226703
p.(596C)	-0.182238	0.881335
p.(596E)	-2.4086	0.188338
p.(596F)	-5.00467	0.031149
p.(596G)	0.989663	1.98572
p.(596H)	-2.08856	0.235115
p.(596handle)	-6.0567	0.0150228
p.(596I)	-4.84397	0.0348193
p.(596K)	-3.123	0.114784
p.(596L)	-3.89025	0.0674399
p.(596M)	-5.68749	0.0194042
p.(596N)	3.08972	8.51329
p.(596P)	-3.78368	0.0726103
p.(596Q)	-4.46516	0.0452746
p.(596R)	-1.31557	0.401767
p.(596S)	2.7011	6.50297
p.(596T)	-2.42591	0.186092
p.(596V)	-2.07648	0.237092
p.(596W)	-5.19639	0.0272729
p.(596Y)	-2.1301	0.228442
p.(597_1AAdel)	-5.70562	0.0191618
p.(597_2AAdel)	-6.28174	0.0128531
p.(597_3AAdel)	-6.57256	0.0105066
p.(597A)	-0.685646	0.621727
p.(597C)	-4.39905	0.0473972
p.(597D)	-4.45016	0.0457475
p.(597E)	-4.16118	0.0558932
p.(597F)	-5.02654	0.0306803
p.(597G)	-4.96514	0.0320142
p.(597H)	-1.7219	0.303149
p.(597handle)	-6.02029	0.0154067
p.(597I)	-1.65624	0.317266
p.(597K)	-1.85135	0.277132
p.(597L)	-3.73186	0.0752658
p.(597M)	-4.93207	0.0327565
p.(597N)	-4.3509	0.0490059
p.(597P)	-3.49404	0.0887545
p.(597Q)	-4.71514	0.0380718
p.(597R)	-3.76691	0.0734594
p.(597S)	-2.1154	0.230782
p.(597V)	-3.66168	0.0790176
p.(597W)	-4.75469	0.0370421
p.(597Y)	-4.84129	0.034884
p.(598_1AAdel)	-6.24583	0.013177
p.(598_2AAdel)	-6.29674	0.0127202
p.(598_3AAdel)	-6.44698	0.0114621
p.(598A)	1.83024	3.55596
p.(598C)	1.65731	3.15428
p.(598D)	-0.352096	0.783445
p.(598E)	-0.296444	0.814257
p.(598F)	-0.399517	0.758112
p.(598G)	-0.383377	0.766641
p.(598H)	2.11768	4.33996
p.(598handle)	-5.17903	0.0276031
p.(598I)	-0.332664	0.794069
p.(598K)	2.8683	7.30206
p.(598L)	0.241439	1.18217
p.(598M)	1.57765	2.98483
p.(598N)	1.24495	2.3701
p.(598P)	0.118221	1.0854
p.(598R)	1.00222	2.00308
p.(598S)	1.79222	3.46348
p.(598T)	0.567022	1.48146
p.(598V)	1.36755	2.58032
p.(598W)	2.00873	4.02429
p.(598Y)	1.50975	2.8476
p.(599_1AAdel)	-6.3577	0.0121939
p.(599_2AAdel)	-6.42394	0.0116467
p.(599_3AAdel)	-6.69972	0.0096202
p.(599A)	-0.579969	0.668978
p.(599C)	0.871964	1.83015
p.(599D)	-6.17139	0.0138748
p.(599E)	-2.13886	0.227058
p.(599F)	-5.32832	0.0248895
p.(599G)	-1.30713	0.404123
p.(599H)	-5.02322	0.030751
p.(599handle)	-5.1419	0.0283226
p.(599I)	-1.79839	0.287495
p.(599K)	-1.50377	0.352631
p.(599L)	-2.04724	0.241946
p.(599M)	-3.43178	0.0926684
p.(599N)	-4.73462	0.0375609
p.(599P)	1.40947	2.6564
p.(599Q)	-1.60869	0.327896
p.(599R)	-1.84286	0.278768
p.(599S)	-1.71213	0.305208
p.(599T)	1.38827	2.61764
p.(599W)	-1.78697	0.28978
p.(599Y)	-5.00242	0.0311977
p.(600_1AAdel)	-5.37734	0.024058
p.(600_2AAdel)	-6.60103	0.0103013
p.(600_3AAdel)	-6.43984	0.011519
p.(600A)	-1.88462	0.270815
p.(600C)	-3.40089	0.0946739
p.(600D)	-5.76327	0.0184112
p.(600E)	-5.61462	0.0204094
p.(600F)	-5.44527	0.0229514
p.(600G)	-1.097	0.467488
p.(600H)	-6.25716	0.0130739
p.(600handle)	-6.05249	0.0150668
p.(600I)	-2.93305	0.130937
p.(600K)	-1.31207	0.402742
p.(600L)	-4.76827	0.0366951
p.(600M)	-4.76392	0.0368059
p.(600N)	-1.22214	0.428647
p.(600P)	-4.50735	0.0439696
p.(600Q)	-1.61251	0.327028
p.(600R)	-2.65886	0.158344
p.(600T)	-3.29042	0.102208
p.(600V)	-4.13954	0.0567379
p.(600W)	-6.29988	0.0126925
p.(600Y)	-5.13025	0.0285524
p.(601_1AAdel)	-6.24583	0.013177
p.(601_2AAdel)	-6.3823	0.0119877
p.(601_3AAdel)	-6.47644	0.0112305
p.(601A)	-1.22993	0.426339
p.(601C)	-1.86331	0.274845
p.(601D)	-0.716971	0.608373
p.(601E)	-0.943372	0.520016
p.(601F)	0.980083	1.97258
p.(601G)	-0.457514	0.72824
p.(601H)	-5.09384	0.029282
p.(601handle)	-6.18852	0.013711
p.(601I)	-2.90576	0.133437
p.(601K)	-3.12374	0.114726
p.(601L)	-4.93655	0.0326551
p.(601M)	-3.38149	0.0959558
p.(601N)	1.70359	3.2571
p.(601P)	-1.35065	0.392116
p.(601Q)	-1.06773	0.477068
p.(601R)	-1.98848	0.252005
p.(601T)	-1.28039	0.411684
p.(601V)	-4.51775	0.0436536
p.(601W)	-0.0538501	0.963362
p.(601Y)	-1.7754	0.292114
p.(602_1AAdel)	-5.83666	0.0174981
p.(602_2AAdel)	-6.51839	0.0109086
p.(602_3AAdel)	-6.44982	0.0114396
p.(602A)	-4.69639	0.0385696
p.(602C)	-3.83307	0.0701665
p.(602D)	-2.75571	0.148063
p.(602E)	-4.29567	0.0509182
p.(602F)	-3.79444	0.0720711
p.(602G)	-4.47761	0.0448855
p.(602handle)	-6.50101	0.0110408
p.(602I)	-3.85874	0.0689291
p.(602K)	-2.58656	0.166482
p.(602L)	-2.3746	0.19283
p.(602M)	-5.57389	0.0209939
p.(602N)	-1.83645	0.280011
p.(602P)	-1.38523	0.382828
p.(602Q)	-2.46045	0.18169
p.(602R)	-0.519445	0.69764
p.(602S)	-4.90063	0.0334782
p.(602T)	-1.94928	0.258946
p.(602V)	-4.181	0.0551309
p.(602W)	-4.26373	0.0520582
p.(602Y)	-0.887257	0.540641
p.(603_1AAdel)	-6.34201	0.0123272
p.(603_2AAdel)	-5.21329	0.0269553
p.(603_3AAdel)	-6.51706	0.0109186
p.(603A)	-3.54448	0.0857045
p.(603C)	-0.890906	0.539275
p.(603D)	-2.08801	0.235205
p.(603E)	-4.78353	0.0363089
p.(603F)	-0.311804	0.805634
p.(603G)	-3.54596	0.0856168
p.(603H)	-1.78089	0.291003
p.(603handle)	-4.879	0.033984
p.(603I)	-1.4709	0.360757
p.(603K)	-0.140221	0.90738
p.(603L)	-1.48689	0.356781
p.(603M)	-2.85205	0.138499
p.(603N)	-4.4312	0.0463529
p.(603P)	-1.38033	0.384132
p.(603Q)	-0.165355	0.891709
p.(603S)	-3.95586	0.0644418
p.(603T)	-3.95587	0.0644411
p.(603V)	-0.949668	0.517752
p.(603W)	-4.34897	0.0490714
p.(603Y)	-1.08435	0.471606
p.(604_1AAdel)	-4.92948	0.0328155
p.(604_2AAdel)	-6.33726	0.0123679
p.(604_3AAdel)	-6.35458	0.0122202
p.(604A)	-4.8291	0.03518
p.(604C)	0.619285	1.53611
p.(604D)	-5.10401	0.0290763
p.(604E)	-4.28965	0.0511313
p.(604F)	-1.4415	0.368183
p.(604G)	-4.57831	0.0418593
p.(604H)	-4.67699	0.0390919
p.(604handle)	-6.87008	0.00854868
p.(604I)	-0.514965	0.69981
p.(604K)	-3.88104	0.0678718
p.(604M)	0.119145	1.08609
p.(604N)	-4.06147	0.0598931
p.(604P)	-4.21113	0.0539913
p.(604Q)	-5.63315	0.020149
p.(604R)	-1.89294	0.269259
p.(604S)	-1.0546	0.481429
p.(604T)	-3.45888	0.090944
p.(604V)	1.95746	3.88377
p.(604W)	1.84878	3.60195
p.(604Y)	1.9834	3.95423
p.(605_1AAdel)	-5.70418	0.019181
p.(605_2AAdel)	-6.59614	0.0103363
p.(605_3AAdel)	-4.75378	0.0370656
p.(605A)	2.7163	6.57185
p.(605C)	2.79855	6.95743
p.(605E)	0.116946	1.08444
p.(605F)	-2.9646	0.128105
p.(605G)	2.53435	5.79315
p.(605H)	2.9059	7.49485
p.(605handle)	-5.56049	0.0211897
p.(605I)	0.661414	1.58163
p.(605K)	4.08386	16.9576
p.(605L)	3.44509	10.8912
p.(605M)	2.47079	5.54349
p.(605N)	3.09444	8.54118
p.(605P)	-3.69936	0.0769805
p.(605Q)	1.89316	3.71447
p.(605R)	1.43465	2.70316
p.(605S)	2.93643	7.65516
p.(605T)	3.05371	8.30346
p.(605V)	3.01174	8.06535
p.(605W)	-1.76717	0.293784
p.(605Y)	-1.01349	0.495346
p.(606_1AAdel)	-5.8985	0.0167639
p.(606_2AAdel)	-5.96162	0.0160463
p.(606_3AAdel)	-6.34043	0.0123407
p.(606A)	-1.15786	0.448175
p.(606C)	0.9263	1.9004
p.(606D)	-4.76748	0.0367152
p.(606E)	-5.77515	0.0182603
p.(606F)	-4.99036	0.0314595
p.(606G)	-4.98252	0.0316309
p.(606H)	-3.96717	0.0639387
p.(606handle)	-6.50907	0.0109793
p.(606I)	0.347349	1.27222
p.(606K)	-5.20523	0.0271063
p.(606L)	-2.61791	0.162904
p.(606M)	-2.00571	0.249012
p.(606N)	-2.44371	0.18381
p.(606P)	-3.40945	0.0941138
p.(606Q)	-4.75685	0.0369868
p.(606R)	-4.43437	0.0462511
p.(606S)	-2.32595	0.199444
p.(606V)	-3.70043	0.0769235
p.(606W)	-1.79993	0.287189
p.(606Y)	-1.42718	0.371858
p.(607_1AAdel)	-6.37468	0.0120512
p.(607_2AAdel)	-6.27161	0.0129437
p.(607_3AAdel)	-6.52104	0.0108886
p.(607A)	-2.99648	0.125305
p.(607C)	-2.54095	0.171829
p.(607D)	-1.71707	0.304165
p.(607E)	-5.44874	0.0228963
p.(607F)	-4.66256	0.0394848
p.(607H)	-4.3939	0.047567
p.(607handle)	-6.37773	0.0120257
p.(607I)	-5.44608	0.0229385
p.(607K)	-3.00072	0.124937
p.(607L)	-3.10412	0.116297
p.(607M)	-5.11266	0.0289026
p.(607N)	-4.40899	0.0470721
p.(607P)	-4.14789	0.0564104
p.(607Q)	-4.60611	0.0410602
p.(607R)	-2.17485	0.221465
p.(607S)	-1.24663	0.421431
p.(607T)	-4.8507	0.0346572
p.(607V)	-2.42037	0.186809
p.(607W)	-1.49855	0.35391
p.(607Y)	-4.96891	0.0319307
p.(608_1AAdel)	-6.51174	0.010959
p.(608_2AAdel)	-6.30333	0.0126622
p.(608_3AAdel)	-4.87526	0.0340723
p.(608A)	-4.72961	0.0376917
p.(608C)	-1.78175	0.290829
p.(608D)	-2.89931	0.134036
p.(608E)	-0.867797	0.547983
p.(608F)	-5.03298	0.0305437
p.(608G)	-3.52086	0.0871195
p.(608H)	-1.28572	0.410165
p.(608handle)	-6.67169	0.00980893
p.(608I)	-2.71771	0.152015
p.(608L)	-3.32896	0.0995134
p.(608M)	-3.939	0.0651994
p.(608N)	-0.486391	0.713808
p.(608P)	-3.83584	0.0700319
p.(608Q)	-2.89941	0.134026
p.(608R)	2.10422	4.29966
p.(608S)	-2.70892	0.152944
p.(608T)	-3.18768	0.109752
p.(608V)	-4.11859	0.0575679
p.(608W)	0.96255	1.94875
p.(608Y)	-0.880417	0.543211
p.(609_1AAdel)	-6.55483	0.0106365
p.(609_2AAdel)	-5.2136	0.0269495
p.(609_3AAdel)	-6.38382	0.0119751
p.(609A)	0.969431	1.95807
p.(609C)	2.11373	4.32807
p.(609D)	-3.26161	0.10427
p.(609E)	-4.99541	0.0313496
p.(609F)	-1.94386	0.25992
p.(609G)	-3.88358	0.0677527
p.(609H)	-5.42563	0.023266
p.(609handle)	-6.46252	0.0113394
p.(609I)	-2.29288	0.204067
p.(609K)	-5.3508	0.0245047
p.(609L)	-2.91745	0.132361
p.(609M)	-5.06723	0.0298271
p.(609N)	-5.43101	0.0231795
p.(609P)	-5.42761	0.0232341
p.(609Q)	-5.94166	0.0162698
p.(609R)	-5.60549	0.0205391
p.(609S)	0.0592937	1.04196
p.(609T)	-2.99749	0.125217
p.(609W)	-5.58645	0.0208119
p.(609Y)	-5.42012	0.0233551
p.(610_1AAdel)	-6.51574	0.0109287
p.(610_2AAdel)	-5.99953	0.0156301
p.(610_3AAdel)	-6.25104	0.0131295
p.(610A)	-3.70226	0.076826
p.(610C)	-5.23182	0.0266113
p.(610D)	-5.57823	0.0209307
p.(610E)	-4.0743	0.0593626
p.(610F)	-5.10767	0.0290026
p.(610G)	-5.17202	0.0277375
p.(610H)	-5.19417	0.0273149
p.(610handle)	-6.5612	0.0105897
p.(610I)	-5.1294	0.028569
p.(610K)	-5.10036	0.0291499
p.(610L)	-1.21553	0.430615
p.(610M)	-5.60011	0.0206158
p.(610N)	-4.96945	0.0319189
p.(610Q)	-1.70758	0.306172
p.(610R)	-2.79796	0.143791
p.(610S)	-1.25223	0.419798
p.(610T)	-2.67199	0.15691
p.(610V)	-4.97254	0.0318506
p.(610W)	-5.92869	0.0164167
p.(610Y)	-5.31265	0.0251613
p.(611_1AAdel)	-5.20432	0.0271233
p.(611_2AAdel)	-6.51041	0.0109691
p.(611_3AAdel)	-6.53678	0.0107705
p.(611C)	-4.83948	0.0349278
p.(611D)	-4.43699	0.0461673
p.(611E)	-2.83905	0.139753
p.(611F)	-5.51459	0.0218748
p.(611G)	-3.27645	0.103203
p.(611H)	-1.86249	0.275001
p.(611handle)	-6.22116	0.0134043
p.(611I)	-5.56401	0.0211381
p.(611K)	-6.48842	0.0111375
p.(611L)	-4.62071	0.0406469
p.(611M)	-5.5196	0.0217989
p.(611N)	-5.87634	0.0170234
p.(611P)	-3.31313	0.100611
p.(611Q)	-4.45173	0.0456978
p.(611R)	-3.89963	0.0670029
p.(611S)	-2.81705	0.1419
p.(611T)	-1.8789	0.27189
p.(611V)	-1.07937	0.473235
p.(611W)	-5.38845	0.0238735
p.(611Y)	-5.72186	0.0189474
p.(612_1AAdel)	-6.60832	0.0102493
p.(612_2AAdel)	-6.62633	0.0101222
p.(612_3AAdel)	-6.45548	0.0113948
p.(612A)	-3.52152	0.0870799
p.(612C)	-5.18379	0.0275121
p.(612D)	-5.90993	0.0166315
p.(612E)	-5.7468	0.0186227
p.(612F)	-1.9673	0.255731
p.(612G)	-3.9881	0.0630176
p.(612H)	-2.17972	0.220719
p.(612handle)	-6.07957	0.0147865
p.(612I)	-3.77185	0.073208
p.(612K)	-5.57193	0.0210224
p.(612M)	-5.52793	0.0216734
p.(612N)	-4.33619	0.049508
p.(612P)	-1.4063	0.377277
p.(612Q)	-5.72265	0.018937
p.(612R)	-3.06198	0.119744
p.(612S)	-2.07273	0.237709
p.(612T)	-3.23689	0.106071
p.(612V)	-4.35115	0.0489973
p.(612W)	-5.78099	0.0181865
p.(612Y)	-5.44936	0.0228865
p.(863_1AAdel)	-6.37468	0.0120512
p.(863_2AAdel)	-4.75497	0.037035
p.(863_3AAdel)	-2.68158	0.15587
p.(863A)	-2.6388	0.160562
p.(863C)	-6.55351	0.0106462
p.(863D)	-4.83645	0.0350013
p.(863E)	-1.12911	0.457198
p.(863F)	-6.00888	0.0155291
p.(863H)	-5.41507	0.023437
p.(863handle)	0.980366	1.97297
p.(863I)	-5.19235	0.0273493
p.(863K)	-4.49804	0.0442543
p.(863L)	-4.31495	0.0502424
p.(863M)	-6.12969	0.0142817
p.(863N)	-3.83184	0.0702265
p.(863P)	-4.45111	0.0457174
p.(863Q)	-4.27688	0.0515858
p.(863R)	-1.01682	0.494205
p.(863S)	-2.77112	0.146491
p.(863T)	-5.63209	0.0201638
p.(863V)	-3.21276	0.107861
p.(863W)	-3.53544	0.0862433
p.(863Y)	-5.54266	0.0214532
p.(864_1AAdel)	1.10097	2.14499
p.(864_2AAdel)	-3.36379	0.0971397
p.(864_3AAdel)	-2.64839	0.159498
p.(864A)	1.13692	2.19911
p.(864C)	1.16365	2.24023
p.(864D)	0.881418	1.84218
p.(864E)	0.815182	1.75952
p.(864F)	-0.405527	0.75496
p.(864G)	0.67202	1.5933
p.(864H)	1.10203	2.14656
p.(864handle)	0.889186	1.85213
p.(864I)	0.829393	1.77694
p.(864L)	1.18361	2.27145
p.(864M)	1.51883	2.86559
p.(864N)	-0.079158	0.94661
p.(864P)	0.882326	1.84334
p.(864Q)	1.75435	3.37375
p.(864R)	1.75878	3.38411
p.(864S)	1.26696	2.40655
p.(864T)	1.44756	2.72747
p.(864V)	1.44616	2.72482
p.(864W)	0.578817	1.49362
p.(864Y)	-0.130169	0.913724
p.(865_1AAdel)	1.83509	3.56795
p.(865_2AAdel)	-1.72911	0.301638
p.(865_3AAdel)	-4.07427	0.0593639
p.(865A)	1.60715	3.0465
p.(865C)	1.69419	3.23596
p.(865D)	1.87247	3.66159
p.(865E)	1.76821	3.40632
p.(865G)	1.48546	2.80006
p.(865H)	1.5869	3.00404
p.(865handle)	0.841695	1.79215
p.(865I)	0.995052	1.99315
p.(865K)	1.16447	2.24151
p.(865L)	0.306738	1.23691
p.(865M)	1.59664	3.02437
p.(865N)	1.32379	2.50323
p.(865P)	1.16362	2.24019
p.(865Q)	1.66795	3.17763
p.(865R)	1.1971	2.29278
p.(865S)	1.41063	2.65854
p.(865T)	1.50303	2.83438
p.(865V)	1.75489	3.37501
p.(865W)	1.21299	2.31817
p.(865Y)	1.69017	3.22696
p.(866_1AAdel)	0.431054	1.34822
p.(866_2AAdel)	-3.53713	0.0861426
p.(866_3AAdel)	-3.88133	0.0678582
p.(866A)	1.09819	2.14086
p.(866C)	0.60936	1.52558
p.(866D)	-0.303162	0.810474
p.(866E)	0.976902	1.96823
p.(866F)	0.361698	1.28494
p.(866H)	1.11024	2.15881
p.(866handle)	0.299121	1.23039
p.(866I)	-0.312492	0.80525
p.(866K)	0.368332	1.29086
p.(866L)	0.662392	1.5827
p.(866M)	1.16076	2.23576
p.(866N)	0.63213	1.54985
p.(866P)	1.02808	2.03931
p.(866Q)	1.16959	2.24947
p.(866R)	0.377745	1.29931
p.(866S)	0.743638	1.67439
p.(866T)	0.0728916	1.05182
p.(866V)	-0.844823	0.556779
p.(866W)	-0.501876	0.706188
p.(866Y)	0.662224	1.58252
p.(867_1AAdel)	0.677207	1.59904
p.(867_2AAdel)	-4.84949	0.0346863
p.(867_3AAdel)	-4.47664	0.0449157
p.(867A)	0.589298	1.50451
p.(867C)	0.666236	1.58693
p.(867D)	-0.274198	0.82691
p.(867E)	0.538053	1.45201
p.(867F)	0.0430923	1.03032
p.(867G)	1.2501	2.37857
p.(867H)	1.01382	2.01925
p.(867handle)	0.165265	1.12137
p.(867I)	0.132771	1.0964
p.(867K)	-0.119111	0.920755
p.(867L)	0.0593711	1.04201
p.(867M)	0.221719	1.16612
p.(867N)	0.479254	1.39402
p.(867P)	0.354434	1.27848
p.(867R)	0.154662	1.11316
p.(867S)	-0.211783	0.863469
p.(867T)	0.0434426	1.03057
p.(867V)	0.359378	1.28287
p.(867W)	-0.132756	0.912087
p.(867Y)	-0.00210998	0.998539
p.(868_1AAdel)	0.478791	1.39358
p.(868_2AAdel)	-1.73861	0.299659
p.(868_3AAdel)	-6.50639	0.0109997
p.(868A)	-0.671208	0.627981
p.(868C)	0.0488534	1.03444
p.(868D)	0.771395	1.70692
p.(868E)	0.807846	1.7506
p.(868F)	-0.706396	0.612849
p.(868G)	0.229948	1.17279
p.(868H)	-0.355817	0.781427
p.(868handle)	0.0628862	1.04455
p.(868I)	-0.501918	0.706167
p.(868K)	-0.02031	0.986021
p.(868L)	-0.200372	0.870326
p.(868M)	0.144795	1.10557
p.(868N)	0.0641569	1.04547
p.(868P)	0.194366	1.14422
p.(868R)	-0.0696791	0.95285
p.(868S)	-0.711713	0.610595
p.(868T)	0.0966231	1.06927
p.(868V)	-0.343485	0.788135
p.(868W)	-0.173952	0.886411
p.(868Y)	-0.129377	0.914226
p.(869_1AAdel)	0.0418039	1.0294
p.(869_2AAdel)	-3.90496	0.0667562
p.(869_3AAdel)	-6.56373	0.0105711
p.(869A)	0.665487	1.5861
p.(869C)	0.646312	1.56516
p.(869D)	1.4386	2.71058
p.(869E)	0.976416	1.96757
p.(869F)	0.314204	1.24333
p.(869G)	0.730328	1.65902
p.(869H)	0.532146	1.44608
p.(869handle)	-0.205969	0.866956
p.(869I)	-0.139047	0.908119
p.(869K)	0.0244745	1.01711
p.(869L)	-0.829115	0.562875
p.(869M)	1.03134	2.04393
p.(869N)	0.753461	1.68583
p.(869P)	-0.647913	0.638203
p.(869Q)	0.412694	1.33117
p.(869R)	-0.306169	0.808787
p.(869T)	0.636634	1.5547
p.(869V)	-1.19019	0.438246
p.(869W)	-0.0985275	0.933986
p.(869Y)	0.126124	1.09136
p.(870_1AAdel)	-0.879708	0.543477
p.(870_2AAdel)	-6.21759	0.0134375
p.(870_3AAdel)	-6.23534	0.0132732
p.(870A)	0.203005	1.15109
p.(870C)	-0.307837	0.807852
p.(870D)	0.324128	1.25191
p.(870E)	-0.9146	0.530491
p.(870F)	-0.857195	0.552025
p.(870H)	-0.272793	0.827716
p.(870handle)	-0.725495	0.604789
p.(870I)	-2.05588	0.240502
p.(870K)	-0.108434	0.927595
p.(870L)	-0.57656	0.670561
p.(870M)	0.226399	1.16991
p.(870N)	0.476447	1.39131
p.(870P)	-0.582358	0.667871
p.(870Q)	0.132941	1.09653
p.(870R)	-0.550457	0.682804
p.(870S)	-0.369523	0.774038
p.(870T)	-0.242231	0.845437
p.(870V)	-1.82296	0.282641
p.(870W)	-2.24662	0.210717
p.(870Y)	-1.83515	0.280263
p.(871_1AAdel)	-0.355783	0.781445
p.(871_2AAdel)	-5.83119	0.0175646
p.(871_3AAdel)	-6.44698	0.0114621
p.(871C)	0.585168	1.50021
p.(871D)	-2.75651	0.147982
p.(871E)	-2.52353	0.173917
p.(871F)	-0.732068	0.60204
p.(871G)	-0.131879	0.912642
p.(871H)	-2.74623	0.14904
p.(871handle)	-1.55513	0.340297
p.(871I)	-3.80985	0.071305
p.(871K)	-3.50871	0.087856
p.(871L)	-1.24463	0.422016
p.(871M)	-2.14642	0.225873
p.(871N)	-2.63676	0.160789
p.(871P)	-1.15799	0.448136
p.(871Q)	-0.557256	0.679593
p.(871R)	-3.65327	0.0794799
p.(871S)	-1.19977	0.435344
p.(871T)	-1.40724	0.377031
p.(871V)	-1.28667	0.409897
p.(871W)	-5.50533	0.0220156
p.(871Y)	-1.37031	0.386807
p.(872_1AAdel)	-4.74296	0.0373445
p.(872_2AAdel)	-6.26821	0.0129742
p.(872_3AAdel)	-6.60953	0.0102408
p.(872A)	-1.52576	0.347298
p.(872C)	-1.53762	0.344453
p.(872D)	-5.33968	0.0246943
p.(872E)	-4.42563	0.0465322
p.(872F)	-1.48917	0.356216
p.(872G)	-2.96105	0.12842
p.(872H)	-5.03898	0.0304169
p.(872handle)	-2.34896	0.196288
p.(872K)	-4.80919	0.035669
p.(872L)	-0.634806	0.644027
p.(872M)	-1.58457	0.333425
p.(872N)	-2.52865	0.173301
p.(872P)	-3.64512	0.0799302
p.(872Q)	-5.25313	0.0262211
p.(872R)	-3.41422	0.0938029
p.(872S)	-1.33238	0.397112
p.(872T)	-0.972892	0.509484
p.(872V)	1.26854	2.40917
p.(872W)	-5.68265	0.0194694
p.(872Y)	-2.71059	0.152768
p.(873_1AAdel)	-5.02591	0.0306937
p.(873_2AAdel)	-5.70799	0.0191304
p.(873_3AAdel)	-6.47089	0.0112737
p.(873A)	-0.904836	0.534093
p.(873C)	0.395357	1.31527
p.(873D)	-2.45108	0.182874
p.(873E)	-0.336969	0.791703
p.(873F)	0.380315	1.30163
p.(873G)	-1.93688	0.26118
p.(873H)	0.368017	1.29058
p.(873handle)	-1.95661	0.257633
p.(873I)	-3.09858	0.116744
p.(873K)	-0.701253	0.615038
p.(873L)	-0.36473	0.776614
p.(873M)	-0.140478	0.907218
p.(873N)	-0.130554	0.913481
p.(873P)	-3.20947	0.108107
p.(873Q)	-0.553368	0.681427
p.(873R)	-0.506756	0.703803
p.(873S)	-0.771007	0.586008
p.(873T)	-1.13315	0.455918
p.(873V)	-1.23777	0.424027
p.(873W)	0.634734	1.55265
p.(874_1AAdel)	-6.3823	0.0119877
p.(874_2AAdel)	-6.13358	0.0142432
p.(874_3AAdel)	-6.30169	0.0126766
p.(874A)	0.379468	1.30086
p.(874C)	1.17971	2.26531
p.(874D)	-4.84332	0.0348349
p.(874E)	-2.06271	0.239367
p.(874F)	-3.28518	0.10258
p.(874G)	-1.11447	0.46186
p.(874H)	-2.71992	0.151783
p.(874handle)	-2.97842	0.126884
p.(874I)	1.12578	2.1822
p.(874K)	-4.74752	0.0372267
p.(874L)	-2.23484	0.212446
p.(874M)	-0.991109	0.503091
p.(874N)	-6.2232	0.0133854
p.(874P)	-2.66879	0.157258
p.(874Q)	-3.93575	0.0653464
p.(874R)	-2.8268	0.140945
p.(874S)	-0.705612	0.613182
p.(874T)	1.02077	2.029
p.(874W)	-1.30733	0.404067
p.(874Y)	-3.03156	0.122295
p.(875_1AAdel)	-6.42102	0.0116702
p.(875_2AAdel)	-6.12773	0.0143011
p.(875_3AAdel)	-3.49595	0.088637
p.(875A)	-0.654129	0.635459
p.(875C)	-0.823828	0.564941
p.(875D)	-0.90645	0.533496
p.(875E)	-2.76389	0.147227
p.(875F)	-3.96787	0.0639074
p.(875H)	0.514347	1.42835
p.(875handle)	-2.64948	0.159378
p.(875I)	-5.03137	0.0305779
p.(875K)	-5.3282	0.0248916
p.(875L)	-3.4648	0.0905716
p.(875M)	-1.79967	0.28724
p.(875N)	1.18834	2.2789
p.(875P)	-4.18712	0.0548972
p.(875Q)	0.272702	1.20807
p.(875R)	-3.09105	0.117355
p.(875S)	0.920799	1.89316
p.(875T)	-2.31386	0.201122
p.(875V)	-3.20285	0.108604
p.(875W)	-3.41841	0.093531
p.(875Y)	-3.18616	0.109868
p.(876_1AAdel)	-6.16427	0.0139435
p.(876_2AAdel)	-5.52634	0.0216973
p.(876_3AAdel)	-6.23534	0.0132732
p.(876A)	0.296606	1.22825
p.(876C)	0.817855	1.76278
p.(876D)	-0.599581	0.659946
p.(876E)	-3.24227	0.105677
p.(876F)	-1.14598	0.451881
p.(876G)	0.757604	1.69068
p.(876H)	-4.11946	0.0575331
p.(876handle)	-2.95698	0.128783
p.(876I)	-2.4517	0.182795
p.(876K)	-2.33954	0.197574
p.(876L)	-1.15496	0.44908
p.(876M)	0.646319	1.56517
p.(876P)	0.607164	1.52326
p.(876Q)	-1.11605	0.461355
p.(876R)	-4.22446	0.0534945
p.(876S)	1.17556	2.25881
p.(876T)	-0.598161	0.660595
p.(876V)	-1.74643	0.298038
p.(876W)	-4.31516	0.050235
p.(876Y)	-3.84697	0.069494
p.(877_1AAdel)	-5.62604	0.0202485
p.(877_2AAdel)	-6.15287	0.014054
p.(877_3AAdel)	-6.15668	0.0140169
p.(877A)	-3.13336	0.113963
p.(877C)	-2.06523	0.238948
p.(877D)	-5.38581	0.0239171
p.(877E)	-4.84906	0.0346965
p.(877G)	-5.18192	0.0275478
p.(877H)	-0.212247	0.863192
p.(877handle)	-3.44412	0.091879
p.(877I)	-2.49608	0.177258
p.(877K)	-3.72218	0.0757723
p.(877L)	-0.902437	0.534982
p.(877M)	-0.241717	0.845738
p.(877N)	-4.18416	0.0550101
p.(877P)	-4.77593	0.0365009
p.(877Q)	-5.00884	0.0310591
p.(877R)	-3.11357	0.115537
p.(877S)	-0.819561	0.566614
p.(877T)	-3.24895	0.105189
p.(877V)	-2.38614	0.191294
p.(877W)	0.112717	1.08126
p.(877Y)	1.74898	3.36121
p.(878_1AAdel)	-5.36251	0.0243066
p.(878_2AAdel)	-3.80164	0.0717119
p.(878_3AAdel)	-2.8392	0.139739
p.(878A)	-3.36871	0.0968096
p.(878C)	-1.98453	0.252696
p.(878D)	-5.25543	0.0261794
p.(878E)	-1.26247	0.41683
p.(878F)	-4.94817	0.0323931
p.(878G)	-1.20362	0.434185
p.(878H)	-4.35216	0.0489633
p.(878handle)	-4.16802	0.055629
p.(878I)	-2.85341	0.138369
p.(878K)	0.0374902	1.02633
p.(878L)	-3.12808	0.114381
p.(878M)	-3.23687	0.106073
p.(878N)	-5.14447	0.0282722
p.(878P)	-5.15245	0.0281163
p.(878Q)	-3.03281	0.122189
p.(878S)	-1.23302	0.425425
p.(878T)	-3.55355	0.0851677
p.(878V)	-2.89318	0.134607
p.(878W)	-5.89545	0.0167993
p.(878Y)	-5.18516	0.027486
p.(879_1AAdel)	-4.49713	0.0442822
p.(879_2AAdel)	-5.29304	0.0255057
p.(879_3AAdel)	-6.1922	0.0136761
p.(879A)	-1.0734	0.475197
p.(879C)	-0.715881	0.608833
p.(879D)	-4.29292	0.0510155
p.(879E)	-2.08952	0.234959
p.(879F)	-5.06265	0.029922
p.(879G)	-1.73494	0.300422
p.(879H)	-5.46291	0.0226725
p.(879handle)	-5.29304	0.0255057
p.(879I)	0.736211	1.6658
p.(879K)	-5.10892	0.0289775
p.(879L)	0.151105	1.11042
p.(879M)	-1.33215	0.397177
p.(879N)	-4.94505	0.0324632
p.(879P)	-4.29727	0.0508618
p.(879Q)	-5.45724	0.0227618
p.(879R)	-4.78463	0.0362813
p.(879S)	-4.17154	0.0554933
p.(879T)	-4.66434	0.0394361
p.(879W)	-1.30811	0.403851
p.(879Y)	-4.65954	0.0395675
p.(880_1AAdel)	-4.3409	0.0493469
p.(880_2AAdel)	-6.2733	0.0129285
p.(880_3AAdel)	-6.4384	0.0115305
p.(880A)	-1.18595	0.439536
p.(880C)	0.459729	1.37528
p.(880D)	-3.18991	0.109582
p.(880E)	-4.82107	0.0353763
p.(880F)	-3.06779	0.119262
p.(880G)	-3.05931	0.119965
p.(880H)	-5.34525	0.0245991
p.(880handle)	-5.85205	0.0173124
p.(880I)	1.19228	2.28514
p.(880K)	-2.24889	0.210387
p.(880L)	-0.919515	0.528687
p.(880M)	0.249332	1.18866
p.(880N)	-4.33239	0.0496387
p.(880P)	-4.48623	0.0446179
p.(880Q)	-3.72711	0.0755143
p.(880R)	-4.74461	0.0373019
p.(880S)	-2.83242	0.140396
p.(880T)	0.180013	1.13289
p.(880W)	-2.90057	0.133919
p.(880Y)	-5.76985	0.0183275
p.(881_1AAdel)	-5.61998	0.0203337
p.(881_2AAdel)	-6.07545	0.0148288
p.(881_3AAdel)	-6.34043	0.0123407
p.(881A)	-0.960029	0.514046
p.(881C)	0.507601	1.42168
p.(881D)	-1.18535	0.439716
p.(881E)	-5.1458	0.0282461
p.(881F)	-5.87506	0.0170385
p.(881G)	-4.22251	0.0535672
p.(881H)	-4.22261	0.0535634
p.(881handle)	-5.88255	0.0169503
p.(881I)	-2.00433	0.24925
p.(881K)	-2.73987	0.149698
p.(881L)	-1.57246	0.336234
p.(881M)	-4.09685	0.0584419
p.(881P)	0.414396	1.33274
p.(881Q)	-5.30125	0.0253609
p.(881R)	-4.21436	0.0538706
p.(881S)	-0.902144	0.535091
p.(881T)	-1.23149	0.425876
p.(881V)	-0.28183	0.822547
p.(881W)	-4.97588	0.0317768
p.(881Y)	-2.51377	0.175098
p.(882_1AAdel)	-5.29595	0.0254543
p.(882_2AAdel)	-6.22828	0.0133384
p.(882_3AAdel)	-6.66484	0.00985559
p.(882A)	-1.34389	0.393958
p.(882C)	-1.44004	0.368557
p.(882D)	-5.69029	0.0193665
p.(882E)	-6.17708	0.0138202
p.(882F)	-1.62955	0.323189
p.(882G)	-3.32325	0.0999087
p.(882H)	0.189661	1.1405
p.(882handle)	-5.98025	0.0158404
p.(882I)	-4.91135	0.0332304
p.(882K)	-1.77347	0.292504
p.(882L)	-2.43352	0.185113
p.(882M)	-2.59823	0.165141
p.(882N)	-4.55236	0.0426189
p.(882P)	-2.70352	0.153519
p.(882Q)	-2.9772	0.126991
p.(882S)	-2.17216	0.221878
p.(882T)	-3.29359	0.101984
p.(882V)	-4.3017	0.0507061
p.(882W)	-0.420709	0.747058
p.(882Y)	0.438101	1.35482
p.(883_1AAdel)	-5.59696	0.0206609
p.(883_2AAdel)	-6.07751	0.0148076
p.(883_3AAdel)	-6.4695	0.0112846
p.(883A)	-3.47793	0.0897507
p.(883C)	-5.02223	0.0307722
p.(883D)	-3.23137	0.106478
p.(883E)	-5.80621	0.0178713
p.(883F)	-4.68686	0.0388254
p.(883G)	-5.29469	0.0254766
p.(883handle)	-6.06716	0.0149143
p.(883I)	-1.3819	0.383714
p.(883K)	-4.77317	0.0365705
p.(883L)	-3.17848	0.110454
p.(883M)	-6.16645	0.0139224
p.(883N)	-2.20223	0.217302
p.(883P)	-3.99389	0.0627654
p.(883Q)	-2.81154	0.142443
p.(883R)	-1.73836	0.299709
p.(883S)	-3.17127	0.111008
p.(883T)	-3.85519	0.0690993
p.(883V)	-5.5347	0.0215719
p.(883W)	-5.18303	0.0275266
p.(883Y)	-1.2699	0.41469
p.(884_1AAdel)	-6.19036	0.0136935
p.(884_2AAdel)	-6.43264	0.0115766
p.(884_3AAdel)	-5.70994	0.0191045
p.(884A)	-2.78608	0.144979
p.(884C)	-1.56744	0.337407
p.(884D)	-4.78071	0.0363801
p.(884E)	-3.72454	0.0756485
p.(884F)	-1.43254	0.370478
p.(884G)	-3.25934	0.104434
p.(884H)	-2.98279	0.1265
p.(884handle)	-6.01373	0.015477
p.(884I)	-1.02507	0.491387
p.(884K)	-0.386017	0.765239
p.(884M)	0.558187	1.47242
p.(884N)	-0.753852	0.593018
p.(884P)	-1.11007	0.463272
p.(884Q)	-0.447096	0.733518
p.(884R)	-0.631072	0.645696
p.(884S)	-1.7781	0.291567
p.(884T)	-1.10514	0.464856
p.(884V)	-2.29664	0.203536
p.(884W)	-4.36165	0.0486422
p.(884Y)	-2.17205	0.221895
p.(885_1AAdel)	-6.32125	0.0125059
p.(885_2AAdel)	-6.26309	0.0130203
p.(885_3AAdel)	-6.48743	0.0111452
p.(885C)	-4.58007	0.0418081
p.(885D)	-2.67787	0.156272
p.(885E)	-3.90175	0.0669046
p.(885F)	-3.4602	0.0908607
p.(885G)	-1.78256	0.290667
p.(885H)	-5.30783	0.0252456
p.(885handle)	-5.70198	0.0192103
p.(885I)	-4.42813	0.0464515
p.(885K)	-4.45378	0.0456329
p.(885L)	-1.44456	0.367404
p.(885M)	-5.35044	0.0245108
p.(885N)	-7.28959	0.00639168
p.(885P)	-3.44182	0.0920258
p.(885Q)	-5.59917	0.0206292
p.(885R)	-4.52312	0.0434916
p.(885S)	-1.42859	0.371495
p.(885T)	-1.12606	0.458164
p.(885V)	-1.57984	0.33452
p.(885W)	-4.91036	0.0332532
p.(885Y)	-2.2396	0.211745
p.(886_1AAdel)	-5.27653	0.0257993
p.(886_2AAdel)	-2.36352	0.194317
p.(886_3AAdel)	-4.28863	0.0511675
p.(886A)	-0.800041	0.574333
p.(886C)	0.401763	1.32112
p.(886D)	0.557071	1.47128
p.(886E)	-0.405753	0.754842
p.(886F)	-5.62825	0.0202175
p.(886G)	0.18756	1.13884
p.(886H)	-0.273976	0.827037
p.(886handle)	-5.51816	0.0218207
p.(886I)	-1.43108	0.370854
p.(886K)	0.0671126	1.04762
p.(886L)	-1.2768	0.41271
p.(886M)	-0.914127	0.530665
p.(886N)	0.810865	1.75426
p.(886P)	-3.72426	0.0756633
p.(886Q)	-0.00587144	0.995938
p.(886R)	-0.9528	0.516629
p.(886S)	0.753906	1.68635
p.(886V)	-0.208482	0.865447
p.(886W)	-5.3582	0.0243793
p.(886Y)	-4.67632	0.0391101
p.(887_1AAdel)	-5.67981	0.0195077
p.(887_2AAdel)	-6.10794	0.0144986
p.(887_3AAdel)	-6.17926	0.0137993
p.(887A)	1.2779	2.42486
p.(887C)	1.40173	2.64217
p.(887D)	1.89599	3.72178
p.(887E)	1.8553	3.61826
p.(887F)	1.34069	2.53273
p.(887G)	1.3205	2.49753
p.(887handle)	-5.7826	0.0181662
p.(887I)	-0.61775	0.651687
p.(887K)	1.53205	2.89197
p.(887L)	0.736234	1.66582
p.(887M)	1.49575	2.8201
p.(887N)	1.44427	2.72125
p.(887P)	1.78823	3.45392
p.(887Q)	1.38864	2.61832
p.(887R)	1.38071	2.60396
p.(887S)	1.19342	2.28694
p.(887T)	1.33164	2.51688
p.(887V)	1.57306	2.97536
p.(887W)	1.0585	2.08276
p.(887Y)	1.02786	2.039
p.(888_1AAdel)	-2.74728	0.148931
p.(888_2AAdel)	-5.47623	0.0224642
p.(888_3AAdel)	-5.9456	0.0162254
p.(888A)	0.937428	1.91511
p.(888C)	0.821233	1.76692
p.(888D)	1.19434	2.2884
p.(888E)	1.34676	2.54341
p.(888F)	1.16345	2.23992
p.(888G)	0.588478	1.50366
p.(888H)	1.08452	2.12067
p.(888handle)	-5.63373	0.0201408
p.(888I)	0.838481	1.78817
p.(888K)	1.43005	2.69455
p.(888L)	1.2003	2.29788
p.(888M)	-0.614505	0.653154
p.(888P)	-2.02046	0.246479
p.(888Q)	1.59809	3.02742
p.(888R)	1.26084	2.39635
p.(888S)	1.03386	2.0475
p.(888T)	1.20174	2.30018
p.(888V)	1.29475	2.45334
p.(888W)	1.03848	2.05406
p.(888Y)	0.95611	1.94007
p.(889_1AAdel)	-0.90454	0.534203
p.(889_2AAdel)	-5.59696	0.0206609
p.(889_3AAdel)	-6.29839	0.0127056
p.(889A)	-4.17289	0.0554415
p.(889C)	-5.72303	0.018932
p.(889E)	-2.19128	0.218957
p.(889F)	-4.8898	0.0337306
p.(889G)	-1.56458	0.338077
p.(889H)	-3.68254	0.0778835
p.(889handle)	-6.15859	0.0139985
p.(889I)	-4.179	0.055207
p.(889K)	-4.25302	0.0524462
p.(889L)	-2.72062	0.15171
p.(889M)	-3.64819	0.07976
p.(889N)	-0.928962	0.525236
p.(889P)	-3.98241	0.0632669
p.(889Q)	-4.81463	0.0355347
p.(889R)	-5.1013	0.029131
p.(889S)	-4.06603	0.0597039
p.(889T)	-1.3707	0.386703
p.(889V)	-1.89547	0.268787
p.(889W)	-6.16402	0.0139458
p.(889Y)	-3.04418	0.12123
p.(890_1AAdel)	-6.40482	0.011802
p.(890_2AAdel)	-6.10994	0.0144786
p.(890_3AAdel)	-6.1922	0.0136761
p.(890A)	-3.95203	0.0646132
p.(890C)	-2.39401	0.190253
p.(890D)	-5.66533	0.0197046
p.(890E)	-4.64115	0.0400751
p.(890F)	0.128606	1.09324
p.(890G)	-1.41121	0.375997
p.(890H)	-1.66715	0.314874
p.(890handle)	-5.68991	0.0193716
p.(890I)	-0.602537	0.658595
p.(890K)	-1.59128	0.331876
p.(890L)	-0.871358	0.546632
p.(890M)	-1.3163	0.401563
p.(890N)	-5.54434	0.0214282
p.(890P)	-3.98919	0.06297
p.(890Q)	-2.81461	0.142141
p.(890R)	-0.148473	0.902205
p.(890S)	-3.07788	0.118431
p.(890T)	-3.64095	0.0801614
p.(890V)	-1.34103	0.39474
p.(890Y)	0.319215	1.24765
p.(891_1AAdel)	-6.30497	0.0126478
p.(891_2AAdel)	-6.31639	0.0125481
p.(891_3AAdel)	-6.59368	0.0103539
p.(891C)	1.34472	2.53982
p.(891D)	1.60477	3.04148
p.(891E)	1.46617	2.76288
p.(891F)	-0.00644241	0.995544
p.(891G)	0.00902728	1.00628
p.(891H)	1.23054	2.34655
p.(891handle)	-5.53247	0.0216054
p.(891I)	1.21479	2.32106
p.(891K)	1.05096	2.07191
p.(891L)	1.42233	2.68018
p.(891M)	1.48915	2.80724
p.(891N)	1.47754	2.78473
p.(891P)	-2.88574	0.135303
p.(891Q)	-0.436314	0.739021
p.(891R)	1.24243	2.36597
p.(891S)	0.910402	1.87957
p.(891T)	1.14413	2.21013
p.(891V)	0.998552	1.99799
p.(891W)	-1.56078	0.338968
p.(891Y)	0.330976	1.25786
p.(892_1AAdel)	-6.07132	0.0148714
p.(892_2AAdel)	-5.04876	0.0302116
p.(892_3AAdel)	-5.9214	0.0164998
p.(892A)	0.723727	1.65144
p.(892C)	0.466597	1.38185
p.(892D)	-1.29374	0.407893
p.(892E)	-0.621015	0.650213
p.(892F)	-1.55711	0.339831
p.(892G)	-0.847794	0.555634
p.(892H)	1.30689	2.47408
p.(892handle)	-5.61101	0.0204606
p.(892I)	-3.23227	0.106412
p.(892K)	0.262344	1.19943
p.(892L)	-2.90644	0.133375
p.(892M)	-0.744199	0.596999
p.(892P)	-2.71682	0.152109
p.(892Q)	0.614027	1.53053
p.(892R)	0.916518	1.88755
p.(892S)	0.668818	1.58977
p.(892T)	-1.10073	0.466282
p.(892V)	-4.80157	0.0358577
p.(892W)	-3.08308	0.118005
p.(892Y)	-1.00704	0.497567
p.(893_1AAdel)	-5.52757	0.0216788
p.(893_2AAdel)	-6.13747	0.0142049
p.(893_3AAdel)	-6.55355	0.010646
p.(893A)	-0.151091	0.900569
p.(893C)	0.710285	1.63613
p.(893D)	-4.93003	0.0328029
p.(893E)	-5.36363	0.0242877
p.(893F)	-1.26962	0.41477
p.(893G)	-3.00908	0.124215
p.(893H)	-2.15718	0.224193
p.(893handle)	-5.64332	0.0200075
p.(893I)	0.558191	1.47242
p.(893K)	0.197723	1.14689
p.(893M)	0.96609	1.95354
p.(893N)	-3.73349	0.0751812
p.(893P)	-1.24738	0.421211
p.(893Q)	-2.62668	0.161917
p.(893R)	-1.25075	0.42023
p.(893S)	-1.1677	0.445132
p.(893T)	-2.24923	0.210336
p.(893V)	1.12606	2.18262
p.(893W)	-3.72585	0.07558
p.(893Y)	-1.71975	0.303601
p.(894_1AAdel)	0.565445	1.47984
p.(894_2AAdel)	-6.08572	0.0147237
p.(894_3AAdel)	-3.60973	0.0819151
p.(894A)	-0.770724	0.586123
p.(894C)	-0.80189	0.573597
p.(894D)	-2.86767	0.137008
p.(894E)	-3.44397	0.0918887
p.(894F)	-1.0954	0.468006
p.(894G)	-3.02598	0.122769
p.(894H)	-1.62475	0.324266
p.(894handle)	-5.66533	0.0197045
p.(894I)	1.37728	2.59778
p.(894K)	-2.15343	0.224777
p.(894L)	-0.340715	0.78965
p.(894M)	-1.00116	0.499599
p.(894N)	-3.2761	0.103227
p.(894P)	-4.12172	0.0574431
p.(894Q)	-1.9095	0.266185
p.(894R)	-3.18225	0.110166
p.(894S)	-3.88926	0.0674861
p.(894T)	-3.14894	0.112739
p.(894W)	-1.33383	0.396715
p.(894Y)	0.197594	1.14678
p.(895_1AAdel)	-6.2104	0.0135046
p.(895_2AAdel)	-5.34552	0.0245946
p.(895_3AAdel)	-6.94894	0.00809395
p.(895A)	-4.67833	0.0390555
p.(895C)	-2.86745	0.137029
p.(895D)	-5.43638	0.0230933
p.(895E)	-4.82012	0.0353997
p.(895F)	-1.00654	0.497738
p.(895G)	-1.03761	0.487135
p.(895H)	-4.1141	0.0577472
p.(895handle)	-5.59445	0.0206968
p.(895I)	-5.20321	0.0271442
p.(895K)	-5.63124	0.0201757
p.(895L)	-1.88204	0.2713
p.(895M)	-3.98403	0.0631956
p.(895N)	-5.54135	0.0214728
p.(895P)	-5.20284	0.0271511
p.(895Q)	-4.80332	0.0358144
p.(895R)	-1.15416	0.449328
p.(895S)	-3.61656	0.0815279
p.(895T)	-4.78782	0.0362012
p.(895V)	-4.16916	0.0555849
p.(895Y)	-0.215128	0.86147
p.(896_1AAdel)	-6.35458	0.0122202
p.(896_2AAdel)	-6.23358	0.0132894
p.(896_3AAdel)	-6.62276	0.0101473
p.(896A)	-1.06882	0.47671
p.(896C)	-1.57419	0.335832
p.(896D)	0.23278	1.1751
p.(896F)	-3.58425	0.0833745
p.(896G)	-1.3344	0.396556
p.(896H)	-0.848215	0.555472
p.(896handle)	-5.55356	0.0212918
p.(896I)	-3.82719	0.070453
p.(896K)	-1.16377	0.446344
p.(896L)	-3.92891	0.0656567
p.(896M)	-3.02254	0.123062
p.(896N)	-3.72987	0.0753695
p.(896P)	-3.90294	0.0668497
p.(896Q)	0.544933	1.45895
p.(896R)	-0.990822	0.503191
p.(896S)	-0.605625	0.657187
p.(896T)	-0.111699	0.925497
p.(896V)	-1.17084	0.444163
p.(896W)	-4.39298	0.0475971
p.(896Y)	-4.94705	0.0324182
p.(897_1AAdel)	-6.68524	0.00971722
p.(897_2AAdel)	-6.2265	0.0133548
p.(897_3AAdel)	-6.61316	0.0102151
p.(897A)	-1.07177	0.475736
p.(897C)	1.12699	2.18402
p.(897E)	0.211584	1.15796
p.(897F)	-5.96891	0.0159654
p.(897G)	-1.27309	0.413772
p.(897H)	-2.71928	0.15185
p.(897handle)	-5.75739	0.0184865
p.(897I)	-4.44944	0.0457704
p.(897K)	-3.16621	0.111397
p.(897L)	-3.55051	0.0853472
p.(897M)	-2.65322	0.158965
p.(897N)	0.832961	1.78134
p.(897P)	-4.62345	0.0405698
p.(897Q)	-0.595523	0.661804
p.(897R)	-1.92236	0.263822
p.(897S)	1.01374	2.01914
p.(897T)	-1.24759	0.421152
p.(897V)	-2.04823	0.241781
p.(897W)	-5.85249	0.0173072
p.(897Y)	-3.00187	0.124838
p.(898_1AAdel)	-5.30039	0.025376
p.(898_2AAdel)	-5.63694	0.0200961
p.(898_3AAdel)	-6.85694	0.0086269
p.(898A)	-0.184309	0.880071
p.(898C)	1.08084	2.11527
p.(898D)	0.260776	1.19812
p.(898E)	1.18716	2.27704
p.(898F)	1.15933	2.23354
p.(898G)	0.770275	1.70559
p.(898H)	0.920788	1.89315
p.(898handle)	-5.63373	0.0201408
p.(898I)	0.505666	1.41978
p.(898K)	1.10061	2.14445
p.(898L)	0.0700387	1.04974
p.(898M)	1.37845	2.59989
p.(898N)	0.340407	1.26611
p.(898P)	1.35898	2.56504
p.(898Q)	0.709352	1.63507
p.(898R)	0.648043	1.56704
p.(898T)	1.01396	2.01945
p.(898V)	1.16604	2.24395
p.(898W)	1.40516	2.64847
p.(898Y)	1.42522	2.68555
p.(899_1AAdel)	-6.39287	0.0119002
p.(899_2AAdel)	-6.40185	0.0118264
p.(899_3AAdel)	-6.69639	0.00964238
p.(899A)	1.29098	2.44694
p.(899C)	1.18594	2.27512
p.(899D)	-0.175184	0.885655
p.(899E)	-0.155179	0.898021
p.(899F)	-0.264293	0.832607
p.(899G)	1.32263	2.50121
p.(899H)	1.14809	2.2162
p.(899handle)	-5.70796	0.0191308
p.(899I)	0.298821	1.23014
p.(899K)	1.27584	2.42139
p.(899L)	-1.0587	0.480065
p.(899M)	1.39139	2.62332
p.(899N)	1.75156	3.36722
p.(899P)	-1.12224	0.459381
p.(899Q)	1.52449	2.87686
p.(899R)	1.61857	3.07071
p.(899T)	1.3399	2.53133
p.(899V)	0.80346	1.74528
p.(899W)	-1.08211	0.472338
p.(899Y)	-0.0806835	0.94561
p.(900_1AAdel)	-6.4254	0.0116349
p.(900_2AAdel)	-6.28006	0.0128681
p.(900_3AAdel)	-6.68187	0.00973995
p.(900A)	-1.30567	0.404532
p.(900C)	-1.75366	0.296548
p.(900D)	-7.05521	0.00751915
p.(900E)	-5.28673	0.0256174
p.(900F)	-6.23649	0.0132627
p.(900G)	-3.82506	0.0705575
p.(900H)	-1.63187	0.32267
p.(900handle)	-5.5911	0.0207448
p.(900I)	-4.6476	0.0398963
p.(900K)	-5.73636	0.0187579
p.(900L)	-3.16076	0.111819
p.(900M)	-5.94926	0.0161843
p.(900N)	-4.29176	0.0510566
p.(900P)	-1.95288	0.2583
p.(900Q)	-3.65499	0.0793851
p.(900S)	-2.88019	0.135824
p.(900T)	-3.41121	0.0939989
p.(900V)	-4.82991	0.0351603
p.(900W)	-5.73565	0.0187671
p.(900Y)	-4.78965	0.0361553
p.(901_1AAdel)	-6.42975	0.0115998
p.(901_2AAdel)	-6.25622	0.0130824
p.(901_3AAdel)	-6.52762	0.010839
p.(901A)	-3.30961	0.100857
p.(901C)	-5.41051	0.0235111
p.(901E)	-2.95772	0.128717
p.(901F)	-4.78181	0.0363522
p.(901G)	-1.91674	0.264852
p.(901H)	-4.23665	0.0530446
p.(901handle)	-5.30175	0.0253522
p.(901I)	-4.77573	0.0365059
p.(901K)	-5.66982	0.0196433
p.(901L)	-1.18874	0.438687
p.(901M)	-5.64767	0.0199471
p.(901N)	-1.15835	0.448024
p.(901P)	-4.17111	0.0555098
p.(901Q)	-4.93103	0.0327803
p.(901R)	-2.41099	0.188027
p.(901S)	-4.47848	0.0448584
p.(901T)	-1.35563	0.390763
p.(901V)	-1.75236	0.296817
p.(901W)	-6.09684	0.0146106
p.(901Y)	-3.31238	0.100664
p.(902_1AAdel)	-6.58131	0.0104431
p.(902_2AAdel)	-6.07132	0.0148714
p.(902_3AAdel)	-6.54455	0.0107126
p.(902A)	-1.17214	0.443761
p.(902C)	-1.36535	0.388139
p.(902D)	-5.1378	0.0284032
p.(902E)	-4.4352	0.0462244
p.(902F)	-3.07465	0.118697
p.(902G)	-3.61921	0.0813785
p.(902H)	-4.95499	0.0322402
p.(902handle)	-5.58438	0.0208417
p.(902I)	1.04793	2.06756
p.(902K)	-5.94643	0.0162161
p.(902M)	-2.60355	0.164533
p.(902N)	-5.6463	0.0199661
p.(902P)	-3.97581	0.0635569
p.(902Q)	-5.1208	0.02874
p.(902R)	-4.04834	0.0604405
p.(902S)	-1.4165	0.374621
p.(902T)	-3.37349	0.096489
p.(902V)	-0.732307	0.60194
p.(902W)	-3.7538	0.07413
p.(902Y)	-5.43796	0.023068
p.(903_1AAdel)	-6.27837	0.0128831
p.(903_2AAdel)	-6.275	0.0129133
p.(903_3AAdel)	-5.92853	0.0164186
p.(903A)	-2.24509	0.210941
p.(903C)	-2.11969	0.230097
p.(903D)	-5.07961	0.0295723
p.(903E)	-4.53561	0.0431165
p.(903F)	-1.68549	0.310898
p.(903G)	-4.33723	0.0494726
p.(903H)	-2.57846	0.167419
p.(903handle)	-5.54307	0.0214472
p.(903I)	-0.875917	0.544907
p.(903K)	-4.68723	0.0388152
p.(903M)	0.00535262	1.00372
p.(903N)	-4.91288	0.0331951
p.(903P)	-1.53301	0.345556
p.(903Q)	-4.32732	0.0498134
p.(903R)	-1.44302	0.367796
p.(903S)	-1.36812	0.387395
p.(903T)	-4.39448	0.0475478
p.(903V)	-1.47606	0.35947
p.(903W)	-5.7966	0.0179908
p.(903Y)	-5.23533	0.0265466
p.(904_1AAdel)	-5.3053	0.0252898
p.(904_2AAdel)	-5.96653	0.0159917
p.(904_3AAdel)	-6.42248	0.0116584
p.(904A)	-0.972886	0.509486
p.(904C)	-0.746967	0.595855
p.(904D)	-5.76159	0.0184327
p.(904E)	-3.02085	0.123207
p.(904F)	-3.06417	0.119562
p.(904G)	-4.03366	0.0610586
p.(904H)	-5.45139	0.0228543
p.(904handle)	-5.53247	0.0216054
p.(904I)	-0.590086	0.664303
p.(904K)	-4.79506	0.0360201
p.(904L)	-2.66495	0.157678
p.(904M)	-5.91132	0.0166156
p.(904N)	-5.51897	0.0218084
p.(904P)	-5.54395	0.0214341
p.(904Q)	-5.17718	0.0276384
p.(904R)	-2.40564	0.188726
p.(904S)	-3.19536	0.109169
p.(904T)	-4.2004	0.0543944
p.(904W)	-5.70573	0.0191604
p.(904Y)	-1.38647	0.382498
p.(905_1AAdel)	-5.09054	0.0293491
p.(905_2AAdel)	-5.65599	0.0198325
p.(905_3AAdel)	-5.25976	0.0261008
p.(905A)	1.13002	2.18862
p.(905C)	0.0633057	1.04486
p.(905D)	-5.33918	0.0247029
p.(905E)	-4.69761	0.038537
p.(905F)	-4.299	0.0508008
p.(905G)	-4.18878	0.0548343
p.(905H)	-1.3974	0.379611
p.(905handle)	-6.03114	0.0152913
p.(905I)	-1.56102	0.338912
p.(905K)	-5.08774	0.0294061
p.(905L)	-1.8546	0.27651
p.(905M)	-3.1856	0.10991
p.(905N)	-4.30822	0.0504773
p.(905P)	-1.1966	0.436301
p.(905Q)	-3.69424	0.0772544
p.(905R)	-4.12497	0.0573141
p.(905T)	-0.532031	0.691581
p.(905V)	-3.8612	0.0688117
p.(905W)	-5.00259	0.031194
p.(905Y)	-3.83753	0.06995
p.(906_1AAdel)	-3.0843	0.117905
p.(906_2AAdel)	-5.86995	0.0170989
p.(906_3AAdel)	-6.42685	0.0116232
p.(906A)	1.55699	2.94239
p.(906C)	1.13631	2.19817
p.(906D)	-0.886941	0.540759
p.(906E)	1.37411	2.59207
p.(906F)	-0.457198	0.728399
p.(906G)	1.0678	2.09624
p.(906H)	1.16187	2.23748
p.(906handle)	-6.31801	0.012534
p.(906I)	-1.51757	0.349275
p.(906K)	-0.206966	0.866357
p.(906L)	-1.12637	0.458067
p.(906M)	1.0984	2.14117
p.(906N)	1.35101	2.55091
p.(906P)	-1.22314	0.428348
p.(906Q)	1.57557	2.98053
p.(906R)	-0.567102	0.674971
p.(906T)	1.23922	2.36071
p.(906V)	-0.210492	0.864242
p.(906W)	-0.53865	0.688415
p.(906Y)	-0.665611	0.630422
p.(907_1AAdel)	-4.69539	0.0385964
p.(907_2AAdel)	-5.74022	0.0187078
p.(907_3AAdel)	-6.19404	0.0136587
p.(907A)	0.0156703	1.01092
p.(907C)	0.635139	1.55309
p.(907D)	-4.20386	0.0542642
p.(907E)	-2.34418	0.196939
p.(907F)	-0.565191	0.675866
p.(907G)	-0.856147	0.552426
p.(907H)	-0.655561	0.634829
p.(907handle)	-6.37621	0.0120385
p.(907I)	-0.311736	0.805672
p.(907K)	-3.69681	0.0771167
p.(907L)	-1.63252	0.322523
p.(907M)	0.553427	1.46757
p.(907N)	0.177208	1.13069
p.(907P)	-1.46088	0.363272
p.(907Q)	-0.252106	0.83967
p.(907R)	-0.753844	0.593021
p.(907S)	0.19825	1.14731
p.(907V)	0.237324	1.1788
p.(907W)	0.191217	1.14173
p.(907Y)	-1.49917	0.353756
p.(908_1AAdel)	-5.87753	0.0170093
p.(908_2AAdel)	-5.42019	0.023354
p.(908_3AAdel)	-6.39737	0.0118631
p.(908A)	1.13337	2.1937
p.(908C)	-0.148279	0.902326
p.(908D)	1.07249	2.10305
p.(908E)	1.33357	2.52025
p.(908F)	0.993706	1.99129
p.(908G)	1.18971	2.28106
p.(908H)	-0.0260845	0.982082
p.(908handle)	-5.6777	0.0195363
p.(908I)	0.419755	1.3377
p.(908K)	1.30765	2.47538
p.(908L)	-0.868852	0.547583
p.(908M)	1.41632	2.66904
p.(908N)	1.55349	2.93526
p.(908P)	-1.04572	0.484404
p.(908Q)	1.66032	3.16088
p.(908R)	1.23522	2.35417
p.(908S)	1.19791	2.29408
p.(908V)	1.10008	2.14367
p.(908W)	0.703231	1.62815
p.(908Y)	1.23133	2.34783
p.(909_1AAdel)	-4.17429	0.0553877
p.(909_2AAdel)	-5.80988	0.0178259
p.(909_3AAdel)	-5.00247	0.0311965
p.(909C)	0.259316	1.19691
p.(909D)	-1.57208	0.336323
p.(909E)	1.33831	2.52855
p.(909F)	-0.675824	0.625975
p.(909G)	0.716909	1.64366
p.(909H)	1.28462	2.43618
p.(909handle)	-5.68687	0.0194125
p.(909I)	0.479902	1.39465
p.(909K)	1.51416	2.85633
p.(909L)	-1.0403	0.486225
p.(909M)	1.10101	2.14505
p.(909N)	0.988231	1.98375
p.(909P)	-2.45803	0.181995
p.(909Q)	1.28786	2.44165
p.(909R)	1.10911	2.15713
p.(909S)	0.263667	1.20053
p.(909T)	0.85687	1.8111
p.(909V)	0.241472	1.1822
p.(909W)	1.0354	2.04968
p.(909Y)	1.12496	2.18095
p.(910_1AAdel)	-6.29839	0.0127056
p.(910_2AAdel)	-5.03887	0.0304193
p.(910_3AAdel)	-5.90483	0.0166905
p.(910A)	0.957639	1.94213
p.(910C)	0.317555	1.24622
p.(910D)	1.1818	2.2686
p.(910E)	1.43133	2.69696
p.(910F)	1.33797	2.52795
p.(910G)	0.511372	1.4254
p.(910H)	0.996903	1.99571
p.(910handle)	-6.18483	0.0137461
p.(910I)	-4.65526	0.0396851
p.(910K)	-1.49787	0.354075
p.(910L)	-0.640499	0.641491
p.(910M)	0.943093	1.92265
p.(910N)	0.656715	1.57649
p.(910P)	-3.46418	0.0906102
p.(910R)	-1.27903	0.412073
p.(910S)	-0.474469	0.719731
p.(910T)	-3.24599	0.105405
p.(910V)	-4.71397	0.0381025
p.(910W)	1.48481	2.79881
p.(910Y)	1.5963	3.02366
_wt	0	1
