# Supplementary material for: Deep mutation, insertion and deletion scanning across the Enterovirus A proteome reveals constraints shaping viral evolution
Source: Nat Microbiol. 2024 Nov 28;10(1):158–68. doi: 10.1038/s41564-024-01871-y (PMC11726453; doi:10.1038/s41564-024-01871-y)
Supplement: Supplementary file 27 — Statistical source data and tabular data used for generating plots. [file 41564_2024_1871_MOESM27_ESM.xlsx]

## Sheet: EDFig6A
#
#
#
# EVA-71 attribute
#
# Use this file to assign the attribute in Chimera with the
# Define Attribute tool or the command defattr.
#
attribute: Insertion_Hits_3A
match mode: 1-to-1
recipient: residues
	:1.B	1.1861
	:2.B	12.7683
	:3.B	10.4845
	:4.B	26.4615
	:5.B	0.0197742
	:6.B	0.0201097
	:7.B	0.288441
	:8.B	3.53881
	:9.B	9.56852
	:10.B	8.57548
	:11.B	6.95559
	:12.B	9.85375
	:13.B	2.80034
	:14.B	0.656267
	:15.B	1.96836
	:16.B	0.157792
	:17.B	0.0474766
	:18.B	0.0165945
	:19.B	0.0189623
	:20.B	0.0175092
	:21.B	0.0160595
	:22.B	0.0177073
	:23.B	0.0185578
	:24.B	0.0201785
	:25.B	0.0190219
	:26.B	0.0170827
	:27.B	0.0198402
	:28.B	0.020975
	:29.B	0.0168122
	:30.B	0.0196438
	:31.B	0.0211282
	:32.B	0.0206766
	:33.B	0.0217694
	:34.B	0.0227336
	:35.B	0.0278069
	:36.B	0.0240183
	:37.B	0.0221951
	:38.B	0.026389
	:39.B	0.0239132
	:40.B	0.0173642
	:41.B	0.0234039
	:42.B	0.0189032
	:43.B	0.0195155
	:44.B	0.0238091
	:45.B	0.0195155
	:46.B	0.0251356
	:47.B	0.0223711
	:48.B	0.378619
	:49.B	0.0189623
	:50.B	1.03588
	:51.B	0.0193891
	:52.B	0.0206766
	:53.B	0.0212058
	:54.B	0.0180674
	:55.B	0.0165945
	:56.B	0.0169914
	:57.B	0.0179627
	:58.B	0.0160595
	:59.B	0.0181736
	:60.B	0.0156015
	:61.B	0.0187285
	:62.B	0.0167681
	:63.B	0.0199068
	:64.B	0.0200415
	:65.B	0.0186143
	:66.B	0.0182273
	:67.B	0.0206766
	:68.B	0.0182814
	:69.B	0.0199068
	:70.B	0.0221083
	:71.B	0.0189623
	:72.B	0.0183359
	:73.B	0.0176573
	:74.B	0.0165945
	:75.B	0.0175092
	:76.B	0.0149046
	:77.B	0.0181736
	:78.B	0.0267956
	:79.B	0.0285888
	:80.B	0.0179109
	:81.B	0.018446
	:82.B	0.0160201
	:83.B	0.0183907
	:84.B	0.0169461
	:85.B	0.0178084
	:86.B	0.0163837
	:1.D	1.1861
	:2.D	12.7683
	:3.D	10.4845
	:4.D	26.4615
	:5.D	0.0197742
	:6.D	0.0201097
	:7.D	0.288441
	:8.D	3.53881
	:9.D	9.56852
	:10.D	8.57548
	:11.D	6.95559
	:12.D	9.85375
	:13.D	2.80034
	:14.D	0.656267
	:15.D	1.96836
	:16.D	0.157792
	:17.D	0.0474766
	:18.D	0.0165945
	:19.D	0.0189623
	:20.D	0.0175092
	:21.D	0.0160595
	:22.D	0.0177073
	:23.D	0.0185578
	:24.D	0.0201785
	:25.D	0.0190219
	:26.D	0.0170827
	:27.D	0.0198402
	:28.D	0.020975
	:29.D	0.0168122
	:30.D	0.0196438
	:31.D	0.0211282
	:32.D	0.0206766
	:33.D	0.0217694
	:34.D	0.0227336
	:35.D	0.0278069
	:36.D	0.0240183
	:37.D	0.0221951
	:38.D	0.026389
	:39.D	0.0239132
	:40.D	0.0173642
	:41.D	0.0234039
	:42.D	0.0189032
	:43.D	0.0195155
	:44.D	0.0238091
	:45.D	0.0195155
	:46.D	0.0251356
	:47.D	0.0223711
	:48.D	0.378619
	:49.D	0.0189623
	:50.D	1.03588
	:51.D	0.0193891
	:52.D	0.0206766
	:53.D	0.0212058
	:54.D	0.0180674
	:55.D	0.0165945
	:56.D	0.0169914
	:57.D	0.0179627
	:58.D	0.0160595
	:59.D	0.0181736
	:60.D	0.0156015
	:61.D	0.0187285
	:62.D	0.0167681
	:63.D	0.0199068
	:64.D	0.0200415
	:65.D	0.0186143
	:66.D	0.0182273
	:67.D	0.0206766
	:68.D	0.0182814
	:69.D	0.0199068
	:70.D	0.0221083
	:71.D	0.0189623
	:72.D	0.0183359
	:73.D	0.0176573
	:74.D	0.0165945
	:75.D	0.0175092
	:76.D	0.0149046
	:77.D	0.0181736
	:78.D	0.0267956
	:79.D	0.0285888
	:80.D	0.0179109
	:81.D	0.018446
	:82.D	0.0160201
	:83.D	0.0183907
	:84.D	0.0169461
	:85.D	0.0178084
	:86.D	0.0163837

## Sheet: EDFig6B
#
#
#
# EVA-71 attribute
#
# Use this file to assign the attribute in Chimera with the
# Define Attribute tool or the command defattr.
#
attribute: Deletions_Hits_3A
match mode: 1-to-1
recipient: residues
	:1.B	0.0416931
	:2.B	3.56722
	:3.B	3.30667
	:4.B	0.486425
	:5.B	0.0358031
	:6.B	0.0346282
	:7.B	0.0326458
	:8.B	0.0335432
	:9.B	37.3537
	:10.B	0.0482966
	:11.B	0.0834959
	:12.B	1.50274
	:13.B	90.3077
	:14.B	83.4167
	:15.B	41.676
	:16.B	0.796911
	:17.B	0.0666237
	:18.B	0.0333132
	:19.B	0.016035
	:20.B	0.021283
	:21.B	0.0204818
	:22.B	0.0230961
	:23.B	0.0191385
	:24.B	0.0680369
	:25.B	0.0593883
	:26.B	0.024338
	:27.B	0.0211693
	:28.B	0.0216733
	:29.B	0.0181195
	:30.B	0.0222927
	:31.B	0.0209461
	:32.B	0.0183551
	:33.B	0.0240767
	:34.B	0.0219983
	:35.B	0.0233799
	:36.B	0.0235251
	:37.B	0.0222927
	:38.B	0.0208367
	:39.B	0.0220398
	:40.B	0.0222927
	:41.B	0.0249946
	:42.B	0.0191091
	:43.B	0.0253981
	:44.B	0.023722
	:45.B	0.562628
	:46.B	0.645619
	:47.B	0.021916
	:48.B	0.0173153
	:49.B	0.0229573
	:50.B	0.0229115
	:51.B	0.0198464
	:52.B	0.0189926
	:53.B	0.0182757
	:54.B	0.0242852
	:55.B	0.0206574
	:56.B	0.0206574
	:57.B	0.0204471
	:58.B	0.0203782
	:59.B	0.0193474
	:60.B	0.0267107
	:61.B	0.020242
	:62.B	0.0240767
	:63.B	0.0199436
	:64.B	0.0227754
	:65.B	0.021875
	:66.B	0.024661
	:67.B	0.0222501
	:68.B	0.0360776
	:69.B	0.0350093
	:70.B	0.0244445
	:71.B	0.0370804
	:72.B	0.0358031
	:73.B	0.0372293
	:74.B	0.0269799
	:75.B	0.0343797
	:76.B	0.0778587
	:77.B	0.030453
	:78.B	0.028667
	:79.B	0.0685491
	:81.B	0.0485812
	:82.B	0.034015
	:83.B	0.023722
	:84.B	0.0328646
	:85.B	0.0294004
	:86.B	0.0267774
	:86.B	0.0163837
	:1.D	0.0416931
	:2.D	3.56722
	:3.D	3.30667
	:4.D	0.486425
	:5.D	0.0358031
	:6.D	0.0346282
	:7.D	0.0326458
	:8.D	0.0335432
	:9.D	37.3537
	:10.D	0.0482966
	:11.D	0.0834959
	:12.D	1.50274
	:13.D	90.3077
	:14.D	83.4167
	:15.D	41.676
	:16.D	0.796911
	:17.D	0.0666237
	:18.D	0.0333132
	:19.D	0.016035
	:20.D	0.021283
	:21.D	0.0204818
	:22.D	0.0230961
	:23.D	0.0191385
	:24.D	0.0680369
	:25.D	0.0593883
	:26.D	0.024338
	:27.D	0.0211693
	:28.D	0.0216733
	:29.D	0.0181195
	:30.D	0.0222927
	:31.D	0.0209461
	:32.D	0.0183551
	:33.D	0.0240767
	:34.D	0.0219983
	:35.D	0.0233799
	:36.D	0.0235251
	:37.D	0.0222927
	:38.D	0.0208367
	:39.D	0.0220398
	:40.D	0.0222927
	:41.D	0.0249946
	:42.D	0.0191091
	:43.D	0.0253981
	:44.D	0.023722
	:45.D	0.562628
	:46.D	0.645619
	:47.D	0.021916
	:48.D	0.0173153
	:49.D	0.0229573
	:50.D	0.0229115
	:51.D	0.0198464
	:52.D	0.0189926
	:53.D	0.0182757
	:54.D	0.0242852
	:55.D	0.0206574
	:56.D	0.0206574
	:57.D	0.0204471
	:58.D	0.0203782
	:59.D	0.0193474
	:60.D	0.0267107
	:61.D	0.020242
	:62.D	0.0240767
	:63.D	0.0199436
	:64.D	0.0227754
	:65.D	0.021875
	:66.D	0.024661
	:67.D	0.0222501
	:68.D	0.0360776
	:69.D	0.0350093
	:70.D	0.0244445
	:71.D	0.0370804
	:72.D	0.0358031
	:73.D	0.0372293
	:74.D	0.0269799
	:75.D	0.0343797
	:76.D	0.0778587
	:77.D	0.030453
	:78.D	0.028667
	:79.D	0.0685491
	:81.D	0.0485812
	:82.D	0.034015
	:83.D	0.023722
	:84.D	0.0328646
	:85.D	0.0294004
	:86.D	0.0267774
	:86.D	0.0163837

## Sheet: EDFig6C
#
#
#
# EVA-71 attribute
#
# Use this file to assign the attribute in Chimera with the
# Define Attribute tool or the command defattr.
#
attribute: DMS_Hits_3A
match mode: 1-to-1
recipient: residues
	:1.B	0.168732
	:2.B	1.75866
	:3.B	1.00451
	:4.B	1.6432
	:5.B	0.174976
	:6.B	1.2332
	:7.B	0.501453
	:8.B	0.397967
	:9.B	0.980222
	:10.B	0.197565
	:11.B	1.93316
	:12.B	1.92146
	:13.B	1.94676
	:14.B	1.49263
	:15.B	0.867287
	:16.B	0.260974
	:17.B	0.348753
	:18.B	0.0929664
	:19.B	0.540889
	:20.B	0.613113
	:21.B	0.178417
	:22.B	1.62002
	:23.B	0.217575
	:24.B	0.167127
	:25.B	0.219061
	:26.B	1.53423
	:27.B	0.155771
	:28.B	0.241491
	:29.B	0.136672
	:30.B	0.181331
	:31.B	0.201563
	:32.B	0.200388
	:33.B	0.157028
	:34.B	0.176651
	:35.B	0.49762
	:36.B	0.216394
	:37.B	0.167558
	:38.B	0.565804
	:39.B	0.667244
	:40.B	0.285936
	:41.B	0.158958
	:42.B	0.115707
	:43.B	0.245295
	:44.B	0.279553
	:45.B	0.547978
	:46.B	0.714555
	:47.B	2.70688
	:48.B	0.399954
	:49.B	0.736498
	:50.B	0.308621
	:51.B	0.290183
	:52.B	0.246009
	:53.B	1.20622
	:54.B	0.649015
	:55.B	0.217982
	:56.B	0.765432
	:57.B	1.64576
	:58.B	0.224418
	:59.B	0.450274
	:60.B	1.11615
	:61.B	0.420058
	:62.B	0.657169
	:63.B	0.25194
	:64.B	0.201648
	:65.B	0.27223
	:66.B	0.308514
	:67.B	0.321548
	:68.B	0.409227
	:69.B	0.248095
	:70.B	0.305183
	:71.B	0.150364
	:72.B	0.193221
	:73.B	0.163827
	:74.B	0.166431
	:75.B	0.263289
	:76.B	0.561633
	:77.B	0.261915
	:78.B	0.166311
	:79.B	0.194172
	:80.B	0.560328
	:81.B	0.2258
	:82.B	0.131955
	:83.B	0.125843
	:84.B	0.146812
	:85.B	0.209701
	:86.B	0.178159
	:1.D	0.168732
	:2.D	1.75866
	:3.D	1.00451
	:4.D	1.6432
	:5.D	0.174976
	:6.D	1.2332
	:7.D	0.501453
	:8.D	0.397967
	:9.D	0.980222
	:10.D	0.197565
	:11.D	1.93316
	:12.D	1.92146
	:13.D	1.94676
	:14.D	1.49263
	:15.D	0.867287
	:16.D	0.260974
	:17.D	0.348753
	:18.D	0.0929664
	:19.D	0.540889
	:20.D	0.613113
	:21.D	0.178417
	:22.D	1.62002
	:23.D	0.217575
	:24.D	0.167127
	:25.D	0.219061
	:26.D	1.53423
	:27.D	0.155771
	:28.D	0.241491
	:29.D	0.136672
	:30.D	0.181331
	:31.D	0.201563
	:32.D	0.200388
	:33.D	0.157028
	:34.D	0.176651
	:35.D	0.49762
	:36.D	0.216394
	:37.D	0.167558
	:38.D	0.565804
	:39.D	0.667244
	:40.D	0.285936
	:41.D	0.158958
	:42.D	0.115707
	:43.D	0.245295
	:44.D	0.279553
	:45.D	0.547978
	:46.D	0.714555
	:47.D	2.70688
	:48.D	0.399954
	:49.D	0.736498
	:50.D	0.308621
	:51.D	0.290183
	:52.D	0.246009
	:53.D	1.20622
	:54.D	0.649015
	:55.D	0.217982
	:56.D	0.765432
	:57.D	1.64576
	:58.D	0.224418
	:59.D	0.450274
	:60.D	1.11615
	:61.D	0.420058
	:62.D	0.657169
	:63.D	0.25194
	:64.D	0.201648
	:65.D	0.27223
	:66.D	0.308514
	:67.D	0.321548
	:68.D	0.409227
	:69.D	0.248095
	:70.D	0.305183
	:71.D	0.150364
	:72.D	0.193221
	:73.D	0.163827
	:74.D	0.166431
	:75.D	0.263289
	:76.D	0.561633
	:77.D	0.261915
	:78.D	0.166311
	:79.D	0.194172
	:80.D	0.560328
	:81.D	0.2258
	:82.D	0.131955
	:83.D	0.125843
	:84.D	0.146812
	:85.D	0.209701
	:86.D	0.178159

## Sheet: EDFig6D_Insertions
#
#
#
# EVA-71 attribute
#
# Use this file to assign the attribute in Chimera with the
# Define Attribute tool or the command defattr.
#
attribute: Insertion_Hits_2C
match mode: 1-to-1
recipient: residues
	:1.A	0.0185017
	:2.A	0.0182273
	:3.A	0.0212842
	:4.A	0.0195794
	:5.A	0.0182273
	:6.A	0.0169461
	:7.A	0.0213632
	:8.A	0.0240183
	:9.A	0.0244504
	:10.A	0.0259971
	:11.A	0.0221951
	:12.A	0.0220224
	:13.A	0.0222826
	:14.A	0.0173642
	:15.A	0.0273622
	:16.A	0.0208994
	:17.A	0.0197742
	:18.A	0.0169012
	:19.A	0.0223711
	:20.A	0.0240183
	:21.A	0.0180149
	:22.A	0.0193891
	:23.A	0.020975
	:24.A	0.0186143
	:25.A	0.0198402
	:26.A	0.0161391
	:27.A	0.0177073
	:28.A	0.0189032
	:29.A	0.0193891
	:30.A	0.0180149
	:31.A	0.0186143
	:32.A	0.0205312
	:33.A	0.0195794
	:34.A	0.0224604
	:35.A	0.0190219
	:36.A	0.0224604
	:37.A	0.0239132
	:38.A	0.0241246
	:39.A	0.0228264
	:40.A	0.0243406
	:41.A	0.0183907
	:42.A	0.0192648
	:43.A	0.0258696
	:44.A	0.0201097
	:45.A	0.0206766
	:46.A	0.0246737
	:47.A	0.0212058
	:48.A	0.0206036
	:49.A	0.0186143
	:50.A	0.0206766
	:51.A	0.0212058
	:52.A	0.0253746
	:53.A	0.0183907
	:54.A	0.0206766
	:55.A	0.0203178
	:56.A	0.020975
	:57.A	0.0208245
	:58.A	0.0186712
	:59.A	0.0181736
	:60.A	0.0166375
	:61.A	0.0189623
	:62.A	0.0211282
	:63.A	0.0265228
	:64.A	0.0212842
	:65.A	0.0211282
	:66.A	0.0181204
	:67.A	0.0219373
	:68.A	0.0183907
	:69.A	0.0199739
	:70.A	0.0197742
	:71.A	0.0190219
	:72.A	0.0179627
	:73.A	0.0213632
	:74.A	0.0191424
	:75.A	0.0206766
	:76.A	0.0173165
	:77.A	0.0192034
	:78.A	0.0187285
	:79.A	0.0183359
	:80.A	0.0185578
	:81.A	0.0203178
	:82.A	0.0245614
	:83.A	0.0216047
	:84.A	0.0210513
	:85.A	0.0261261
	:86.A	0.0223711
	:87.A	0.0206036
	:88.A	0.0241246
	:89.A	0.0254962
	:90.A	0.0267956
	:91.A	0.0241246
	:92.A	0.0195155
	:93.A	0.0210513
	:94.A	0.0175092
	:95.A	0.0206036
	:96.A	0.0192648
	:97.A	0.0207502
	:98.A	0.0185578
	:99.A	0.0203178
	:100.A	0.0235036
	:101.A	0.021853
	:102.A	0.0252544
	:103.A	0.0197087
	:104.A	0.0203178
	:105.A	0.0191424
	:106.A	0.0169461
	:107.A	0.0183907
	:108.A	0.0182814
	:109.A	0.0172221
	:110.A	0.0187285
	:111.A	0.0167243
	:112.A	0.0148391
	:113.A	0.0130084
	:114.A	0.01335
	:115.A	0.0112987
	:116.A	0.0193891
	:117.A	0.0208994
	:118.A	0.0171753
	:119.A	0.0197087
	:120.A	0.0197087
	:121.A	0.0188446
	:122.A	0.0285888
	:123.A	0.0228264
	:124.A	0.0285888
	:125.A	0.0224604
	:126.A	0.0244504
	:127.A	0.0196438
	:128.A	0.0181736
	:129.A	0.0151741
	:130.A	0.0167243
	:131.A	0.0161391
	:132.A	0.0181736
	:133.A	0.0225505
	:134.A	0.0185017
	:135.A	0.0161792
	:136.A	0.0174606
	:137.A	0.0213632
	:138.A	0.0189623
	:139.A	0.0254962
	:140.A	0.0212058
	:141.A	0.0197742
	:142.A	0.0154199
	:143.A	0.053576
	:144.A	0.0202479
	:145.A	0.0175092
	:146.A	0.0169012
	:147.A	0.0144907
	:148.A	0.0147742
	:149.A	0.0158264
	:150.A	0.015713
	:151.A	0.0174122
	:152.A	0.0181736
	:153.A	0.0159419
	:154.A	0.0175092
	:155.A	0.0166808
	:156.A	0.0162602
	:157.A	0.0186712
	:158.A	0.0141908
	:159.A	0.0172691
	:160.A	0.01446
	:161.A	0.0158264
	:162.A	0.0159809
	:163.A	0.0161391
	:164.A	0.0176076
	:165.A	0.0153133
	:166.A	0.0151397
	:167.A	0.0187285
	:168.A	0.0161391
	:169.A	0.01471
	:170.A	0.0207502
	:171.A	0.020975
	:172.A	0.0157506
	:173.A	0.0197742
	:174.A	0.0206766
	:175.A	0.0201097
	:176.A	0.0210513
	:177.A	0.0201097
	:178.A	0.0210513
	:179.A	0.0195155
	:180.A	0.0196438
	:181.A	0.0156015
	:182.A	0.0195155
	:183.A	0.0188446
	:184.A	0.018446
	:185.A	0.0187285
	:186.A	0.0190819
	:187.A	0.0177577
	:188.A	0.0186712
	:189.A	0.0186143
	:190.A	0.0225505
	:191.A	0.023015
	:192.A	0.0174122
	:193.A	0.0203178
	:194.A	0.0181736
	:195.A	0.0164253
	:196.A	0.0151056
	:197.A	0.0183907
	:198.A	0.0177073
	:199.A	0.0155282
	:200.A	0.0206036
	:201.A	0.0169012
	:202.A	0.0169461
	:203.A	0.0172691
	:204.A	0.021853
	:205.A	0.0178084
	:206.A	0.0189032
	:207.A	0.0240183
	:208.A	0.0191424
	:209.A	0.0148066
	:210.A	0.119814
	:211.A	0.0185578
	:212.A	0.0193267
	:213.A	0.0186712
	:214.A	0.0227336
	:215.A	0.0204595
	:216.A	0.0167681
	:217.A	0.0160992
	:218.A	0.0173642
	:219.A	0.0247872
	:220.A	0.0276567
	:221.A	0.0352643
	:222.A	0.0165945
	:223.A	0.0176076
	:224.A	0.0171753
	:225.A	0.018446
	:226.A	0.0163423
	:227.A	0.0188446
	:228.A	0.0180674
	:229.A	0.0170827
	:230.A	0.0158647
	:231.A	0.0872337
	:232.A	0.0139336
	:233.A	0.0181736
	:234.A	0.0172691
	:235.A	0.0183359
	:236.A	0.0205312
	:237.A	0.0155647
	:238.A	0.0186143
	:239.A	0.0153133
	:240.A	0.0172221
	:241.A	0.0171753
	:242.A	0.0173165
	:243.A	0.0164253
	:244.A	0.0192648
	:245.A	0.0205312
	:246.A	0.0201785
	:247.A	0.0162602
	:248.A	0.0174122
	:249.A	0.0151397
	:250.A	0.0174122
	:251.A	0.0167681
	:252.A	0.0183359
	:253.A	0.0183907
	:254.A	0.0199739
	:255.A	0.0193267
	:256.A	0.0193267
	:257.A	0.0164672
	:258.A	0.0190819
	:259.A	0.0197087
	:260.A	0.019452
	:261.A	0.0197742
	:262.A	0.0167243
	:263.A	0.0208245
	:264.A	0.0216867
	:265.A	0.0181736
	:266.A	0.0166808
	:267.A	0.0190819
	:268.A	0.0162196
	:269.A	0.0179627
	:270.A	0.0159419
	:271.A	0.0176076
	:272.A	0.0176076
	:273.A	0.0195794
	:274.A	0.019452
	:275.A	0.0188446
	:276.A	0.0165945
	:277.A	0.0177577
	:278.A	0.0179627
	:279.A	0.0180149
	:280.A	0.0204595
	:281.A	0.0196438
	:282.A	0.019452
	:283.A	0.0186712
	:284.A	0.0178084
	:285.A	0.0191424
	:286.A	0.0164672
	:287.A	0.0156015
	:288.A	0.0192648
	:289.A	0.0162196
	:290.A	0.0188446
	:291.A	0.0219373
	:292.A	0.0180149
	:293.A	0.0182814
	:294.A	0.0187285
	:295.A	0.0217694
	:296.A	0.0281133
	:297.A	0.0872337
	:298.A	0.0269345
	:299.A	0.0202479
	:300.A	0.0195155
	:301.A	0.0178595
	:302.A	0.0216047
	:303.A	0.0244504
	:304.A	0.0197087
	:305.A	0.0228264
	:306.A	0.0247872
	:307.A	0.024232
	:308.A	0.0224604
	:309.A	0.0223711
	:310.A	0.0223711
	:311.A	0.0193891
	:312.A	0.0199068
	:313.A	0.0195794
	:314.A	0.0188446
	:315.A	0.0185017
	:316.A	0.0197742
	:317.A	0.0261261
	:318.A	0.0240183
	:319.A	0.0188446
	:320.A	0.0238091
	:321.A	0.0267956
	:322.A	0.0229203
	:323.A	0.0221951
	:324.A	0.0276567
	:325.A	0.0330214
	:326.A	0.0305153
	:327.A	0.0299589
	:328.A	0.0399841
	:329.A	0.0788665

## Sheet: EDFig6D_Deletions
#
#
#
# EVA-71 attribute
#
# Use this file to assign the attribute in Chimera with the
# Define Attribute tool or the command defattr.
#
attribute: Deletions_Hits_2C
match mode: 1-to-1
recipient: residues
	:1.A	0.0289874
	:2.A	0.0376848
	:3.A	0.0362168
	:4.A	0.0393071
	:5.A	0.0384751
	:6.A	0.046413
	:7.A	0.0407345
	:8.A	0.0401846
	:9.A	0.0370804
	:10.A	0.0322186
	:11.A	0.0329754
	:12.A	0.031111
	:13.A	0.0325377
	:14.A	0.0396524
	:15.A	0.0321139
	:16.A	0.0418915
	:17.A	0.031907
	:18.A	0.0362168
	:19.A	0.0278289
	:20.A	0.0418915
	:21.A	0.036787
	:22.A	0.0375314
	:23.A	0.0328646
	:24.A	0.036933
	:25.A	0.0384751
	:26.A	0.0363573
	:27.A	0.034015
	:28.A	0.0347541
	:29.A	0.0333132
	:30.A	0.0396524
	:31.A	0.0312078
	:32.A	0.0389691
	:33.A	0.0232369
	:34.A	0.0288261
	:35.A	0.0312078
	:36.A	0.0352691
	:37.A	0.0341355
	:38.A	0.0329754
	:39.A	0.0600719
	:40.A	0.0485812
	:41.A	0.0306375
	:42.A	0.0352691
	:43.A	0.0305449
	:44.A	0.0343797
	:45.A	0.038638
	:46.A	0.0411114
	:47.A	0.0363573
	:48.A	0.0347541
	:49.A	0.0308248
	:50.A	0.0268445
	:51.A	0.0449346
	:52.A	0.0461584
	:53.A	0.0494599
	:54.A	0.0398279
	:55.A	0.0356678
	:56.A	0.0296551
	:57.A	0.0401846
	:58.A	0.0403658
	:59.A	0.0437872
	:60.A	0.0370804
	:61.A	0.0362168
	:62.A	0.0394789
	:63.A	0.111371
	:64.A	0.0323241
	:65.A	0.0358031
	:66.A	0.0425009
	:67.A	0.0545159
	:68.A	0.0466711
	:69.A	0.0401846
	:70.A	0.0384751
	:71.A	0.0442375
	:72.A	0.0378397
	:73.A	0.0827428
	:74.A	0.041497
	:75.A	0.0416931
	:76.A	0.038638
	:77.A	0.0461584
	:78.A	0.0497616
	:79.A	0.0437872
	:80.A	0.0347541
	:81.A	0.0600719
	:82.A	0.0403658
	:83.A	0.0422954
	:84.A	0.0506942
	:85.A	0.0513401
	:86.A	0.0526943
	:87.A	0.0513401
	:88.A	0.0411114
	:89.A	0.0523476
	:90.A	0.044467
	:91.A	0.0366424
	:92.A	0.0289874
	:93.A	0.0407345
	:94.A	0.0401846
	:95.A	0.0331997
	:96.A	0.0488698
	:97.A	0.034015
	:98.A	0.0474669
	:99.A	0.043348
	:100.A	0.0442375
	:101.A	0.0413031
	:102.A	0.043348
	:103.A	0.0403658
	:104.A	0.0376848
	:105.A	0.045173
	:106.A	0.0506942
	:107.A	0.0442375
	:108.A	0.0337771
	:109.A	0.044011
	:110.A	0.0425009
	:111.A	0.057777
	:112.A	0.0400053
	:113.A	0.0378397
	:114.A	0.0530467
	:115.A	0.044011
	:116.A	0.0454145
	:117.A	0.0556851
	:118.A	0.0471979
	:119.A	0.034015
	:120.A	0.044467
	:121.A	0.054899
	:122.A	0.0491627
	:123.A	0.0595952
	:124.A	0.0564994
	:125.A	0.0449346
	:126.A	0.0769644
	:127.A	0.0523476
	:128.A	0.0411114
	:129.A	0.0413031
	:130.A	0.0485812
	:131.A	0.0474669
	:132.A	0.0378397
	:133.A	0.0413031
	:134.A	0.0373796
	:135.A	0.0471979
	:136.A	0.0454145
	:137.A	0.0469327
	:138.A	0.0425009
	:139.A	0.0530467
	:140.A	0.0413031
	:141.A	0.0654115
	:142.A	0.0420923
	:143.A	0.0449346
	:144.A	0.044011
	:145.A	0.0449346
	:146.A	0.0388027
	:147.A	0.0466711
	:148.A	0.0474669
	:149.A	0.0488698
	:150.A	0.0500678
	:151.A	0.0351386
	:152.A	0.0345034
	:153.A	0.0317034
	:154.A	0.0310149
	:155.A	0.0329754
	:156.A	0.0341355
	:157.A	0.0301813
	:158.A	0.0329754
	:159.A	0.0346282
	:160.A	0.0330871
	:161.A	0.0306375
	:162.A	0.0403658
	:163.A	0.0300034
	:164.A	0.0320101
	:165.A	0.0293166
	:166.A	0.0323241
	:167.A	0.0348811
	:168.A	0.0320101
	:169.A	0.0307308
	:170.A	0.0350093
	:171.A	0.0291509
	:172.A	0.0388027
	:173.A	0.0338956
	:174.A	0.0384751
	:175.A	0.526951
	:176.A	0.0341355
	:177.A	0.0316027
	:178.A	0.0379961
	:179.A	0.0341355
	:180.A	0.0322186
	:181.A	0.0301813
	:182.A	0.0313054
	:183.A	0.0345034
	:184.A	0.0358031
	:185.A	0.0347541
	:186.A	0.0305449
	:187.A	0.0318048
	:188.A	0.0287463
	:189.A	0.0400053
	:190.A	0.246491
	:191.A	0.0322186
	:192.A	0.0346282
	:193.A	0.0391372
	:194.A	0.0384751
	:195.A	0.0271862
	:196.A	0.0294847
	:197.A	0.0314038
	:198.A	0.0327547
	:199.A	0.0291509
	:200.A	0.0287463
	:201.A	0.0396524
	:202.A	0.0330871
	:203.A	0.0347541
	:204.A	0.0322186
	:205.A	0.0362168
	:206.A	0.036933
	:207.A	0.107632
	:208.A	0.0378397
	:209.A	0.036787
	:210.A	0.0379961
	:211.A	0.0322186
	:212.A	0.0341355
	:213.A	0.0343797
	:214.A	0.0308248
	:215.A	0.0334277
	:216.A	0.0358031
	:217.A	0.0398279
	:218.A	0.453241
	:219.A	0.0337771
	:220.A	0.0324305
	:221.A	0.0360776
	:222.A	0.0330871
	:223.A	0.0334277
	:224.A	0.034015
	:225.A	0.0308248
	:226.A	0.0376848
	:227.A	0.0333132
	:228.A	0.0360776
	:229.A	0.0389691
	:230.A	0.0356678
	:231.A	0.0345034
	:232.A	0.0347541
	:233.A	0.0338956
	:234.A	0.0321139
	:235.A	0.0372293
	:236.A	0.0391372
	:237.A	0.0400053
	:238.A	0.0366424
	:239.A	0.0265131
	:240.A	0.0240767
	:241.A	0.0393071
	:242.A	0.0355336
	:243.A	0.0300034
	:244.A	0.031907
	:245.A	0.0329754
	:246.A	0.0466711
	:247.A	0.044467
	:248.A	0.0345034
	:249.A	0.0333132
	:250.A	0.0327547
	:251.A	0.0305449
	:252.A	0.0284324
	:253.A	0.0345034
	:254.A	0.0281267
	:255.A	0.819007
	:256.A	0.661279
	:257.A	4.97381
	:258.A	0.0290688
	:259.A	0.036787
	:260.A	0.0347541
	:261.A	0.034015
	:262.A	0.030092
	:263.A	0.027117
	:264.A	0.029828
	:265.A	0.0308248
	:266.A	0.0328646
	:267.A	0.0294004
	:268.A	0.0325377
	:269.A	0.0354008
	:270.A	0.0413031
	:271.A	0.0322186
	:272.A	0.0336597
	:273.A	0.0364992
	:274.A	0.0334277
	:275.A	0.036933
	:276.A	0.0338956
	:277.A	0.036933
	:278.A	0.0358031
	:279.A	0.0348811
	:280.A	0.043348
	:281.A	0.0336597
	:282.A	0.0335432
	:283.A	0.0316027
	:284.A	0.0405491
	:285.A	0.0300034
	:286.A	0.0389691
	:287.A	0.0300034
	:288.A	0.0278289
	:289.A	0.034015
	:290.A	0.0396524
	:291.A	0.0405491
	:292.A	0.0354008
	:293.A	0.0295696
	:294.A	0.0316027
	:295.A	0.0363573
	:296.A	0.030092
	:297.A	0.0329754
	:298.A	0.0494599
	:299.A	0.0376848
	:300.A	0.0449346
	:301.A	0.0435663
	:302.A	0.038638
	:303.A	0.0396524
	:304.A	0.0398279
	:305.A	0.0400053
	:306.A	0.0324305
	:307.A	0.0355336
	:308.A	0.0358031
	:309.A	0.0418915
	:310.A	0.0389691
	:311.A	0.0420923
	:312.A	0.0389691
	:313.A	0.0469327
	:314.A	0.045173
	:315.A	0.0363573
	:316.A	0.0277557
	:317.A	0.0456592
	:318.A	0.0396524
	:319.A	0.0358031
	:320.A	0.0413031
	:321.A	0.0343797
	:322.A	0.0454145
	:323.A	0.101236
	:324.A	0.0376848
	:325.A	0.0425009
	:326.A	0.0516706
	:327.A	0.0485812
	:328.A	0.0381541
	:329.A	-3.66444

## Sheet: EDFig6D_Substitutions
#
#
#
# EVA-71 attribute
#
# Use this file to assign the attribute in Chimera with the
# Define Attribute tool or the command defattr.
#
attribute: DMS_Hits_2C
match mode: 1-to-1
recipient: residues
	:1.A	0.186529
	:2.A	1.36537
	:3.A	0.583073
	:4.A	0.1032
	:5.A	0.144752
	:6.A	0.120577
	:7.A	0.149961
	:8.A	0.153224
	:9.A	0.166165
	:10.A	0.161065
	:11.A	0.290917
	:12.A	0.204165
	:13.A	0.763339
	:14.A	0.105042
	:15.A	0.196524
	:16.A	0.134375
	:17.A	0.11186
	:18.A	0.198699
	:19.A	0.097733
	:20.A	0.193182
	:21.A	0.149176
	:22.A	0.194121
	:23.A	2.0663
	:24.A	0.088693
	:25.A	0.23472
	:26.A	1.28527
	:27.A	0.111263
	:28.A	0.132627
	:29.A	0.193931
	:30.A	1.90001
	:31.A	0.129707
	:32.A	0.207674
	:33.A	0.259075
	:34.A	1.20271
	:35.A	0.868628
	:36.A	0.282281
	:37.A	0.231419
	:38.A	0.0929067
	:39.A	0.512765
	:40.A	0.36738
	:41.A	0.356943
	:42.A	0.160092
	:43.A	0.103865
	:44.A	0.439735
	:45.A	0.244057
	:46.A	0.130293
	:47.A	0.135676
	:48.A	0.517233
	:49.A	0.276217
	:50.A	0.176137
	:51.A	0.182424
	:52.A	0.440252
	:53.A	0.149593
	:54.A	0.393635
	:55.A	0.108306
	:56.A	0.139384
	:57.A	0.129491
	:58.A	0.133641
	:59.A	0.113314
	:60.A	0.293055
	:61.A	0.715148
	:62.A	0.632284
	:63.A	0.212355
	:64.A	0.283786
	:65.A	0.1547
	:66.A	0.141869
	:67.A	0.161149
	:68.A	0.104638
	:69.A	0.377484
	:70.A	0.101173
	:71.A	0.594208
	:72.A	0.736983
	:73.A	0.12027
	:74.A	0.124783
	:75.A	1.5794
	:76.A	0.149918
	:77.A	0.1354
	:78.A	0.189083
	:79.A	0.134518
	:80.A	0.158109
	:81.A	1.10194
	:82.A	0.132657
	:83.A	0.169389
	:84.A	0.181445
	:85.A	0.278273
	:86.A	0.185454
	:87.A	0.204827
	:88.A	0.129582
	:89.A	0.145427
	:90.A	0.240878
	:91.A	0.982651
	:92.A	0.131323
	:93.A	0.975085
	:94.A	0.125501
	:95.A	0.195506
	:96.A	1.86576
	:97.A	0.171612
	:98.A	0.209301
	:99.A	0.128603
	:100.A	0.119597
	:101.A	0.203783
	:102.A	0.353954
	:103.A	1.61074
	:104.A	0.23642
	:105.A	0.0952775
	:106.A	0.175531
	:107.A	0.191889
	:108.A	0.265299
	:109.A	0.411926
	:110.A	0.256023
	:111.A	0.210301
	:112.A	0.131441
	:113.A	0.133505
	:114.A	0.109695
	:115.A	0.125044
	:116.A	0.147361
	:117.A	0.106667
	:118.A	0.149592
	:119.A	0.124628
	:120.A	0.133724
	:121.A	0.152033
	:122.A	0.165586
	:123.A	0.176361
	:124.A	0.20195
	:125.A	0.153684
	:126.A	0.186953
	:127.A	0.198586
	:128.A	0.114191
	:129.A	0.10455
	:130.A	0.394128
	:131.A	0.113468
	:132.A	0.12177
	:133.A	0.362797
	:134.A	0.129234
	:135.A	0.123082
	:136.A	0.14552
	:137.A	0.178653
	:138.A	0.154341
	:139.A	0.158475
	:140.A	0.470637
	:141.A	0.140928
	:142.A	0.142331
	:143.A	0.163415
	:144.A	0.117448
	:145.A	0.274864
	:146.A	0.195471
	:147.A	0.171089
	:148.A	0.417586
	:149.A	0.223969
	:150.A	0.211125
	:151.A	0.208698
	:152.A	0.155148
	:153.A	0.187664
	:154.A	0.132069
	:155.A	0.111043
	:156.A	0.182328
	:157.A	0.168574
	:158.A	0.12855
	:159.A	0.101597
	:160.A	0.144072
	:161.A	0.0960525
	:162.A	0.731902
	:163.A	0.15416
	:164.A	0.118021
	:165.A	0.146699
	:166.A	0.147295
	:167.A	0.124629
	:168.A	0.123899
	:169.A	0.213388
	:170.A	0.16913
	:171.A	0.368467
	:172.A	0.152063
	:173.A	0.244685
	:174.A	0.289461
	:175.A	0.109112
	:176.A	0.120182
	:177.A	0.143706
	:178.A	0.15263
	:179.A	0.207731
	:180.A	0.0811537
	:181.A	0.100428
	:182.A	0.106322
	:183.A	0.110477
	:184.A	0.104154
	:185.A	0.22808
	:186.A	0.115754
	:187.A	0.15374
	:188.A	0.204383
	:189.A	0.257615
	:190.A	0.136811
	:191.A	0.127756
	:192.A	0.157199
	:193.A	0.121823
	:194.A	0.173241
	:195.A	0.157752
	:196.A	0.182925
	:197.A	0.152411
	:198.A	0.138815
	:199.A	0.107629
	:200.A	0.23543
	:201.A	0.127501
	:202.A	0.120992
	:203.A	0.117887
	:204.A	0.105922
	:205.A	0.509844
	:206.A	0.158923
	:207.A	0.256048
	:208.A	0.269633
	:209.A	0.13479
	:210.A	0.214677
	:211.A	0.434118
	:212.A	0.705059
	:213.A	0.154429
	:214.A	0.621486
	:215.A	0.140903
	:216.A	0.18583
	:217.A	0.149519
	:218.A	0.200634
	:219.A	0.258366
	:220.A	0.184528
	:221.A	0.174344
	:222.A	0.163829
	:223.A	0.124873
	:224.A	0.240964
	:225.A	0.51739
	:226.A	0.347175
	:227.A	0.123989
	:228.A	0.140797
	:229.A	0.15601
	:230.A	0.127904
	:231.A	0.213482
	:232.A	0.136048
	:233.A	0.184566
	:234.A	0.214207
	:235.A	0.171086
	:236.A	0.431307
	:237.A	0.141206
	:238.A	0.199017
	:239.A	0.191177
	:240.A	0.125584
	:241.A	0.113892
	:242.A	0.148433
	:243.A	0.189908
	:244.A	0.155259
	:245.A	0.166211
	:246.A	0.160047
	:247.A	0.139032
	:248.A	0.190147
	:249.A	0.15516
	:250.A	0.200722
	:251.A	0.156199
	:252.A	0.157882
	:253.A	0.137861
	:254.A	0.148417
	:255.A	0.135603
	:256.A	0.39309
	:257.A	0.275475
	:258.A	1.6301
	:259.A	0.275788
	:260.A	0.373053
	:261.A	0.130381
	:262.A	0.148673
	:263.A	0.20313
	:264.A	1.04446
	:265.A	0.148503
	:266.A	0.188187
	:267.A	0.177816
	:268.A	0.19029
	:269.A	0.214506
	:270.A	0.127154
	:271.A	0.633943
	:272.A	0.2218
	:273.A	0.145868
	:274.A	0.404947
	:275.A	0.148336
	:276.A	0.227628
	:277.A	0.176562
	:278.A	0.130705
	:279.A	0.490013
	:280.A	0.299004
	:281.A	0.158171
	:282.A	0.163775
	:283.A	0.149506
	:284.A	0.137585
	:285.A	0.175756
	:286.A	0.114322
	:287.A	0.105231
	:288.A	0.19806
	:289.A	0.199089
	:290.A	0.20745
	:291.A	0.0611983
	:292.A	0.0746206
	:293.A	0.0735975
	:294.A	0.28626
	:295.A	0.120794
	:296.A	0.302954
	:297.A	0.230577
	:298.A	0.337903
	:299.A	0.178169
	:300.A	0.136566
	:301.A	0.208651
	:302.A	0.194996
	:303.A	0.252624
	:304.A	0.157842
	:305.A	0.401679
	:306.A	0.243199
	:307.A	0.228062
	:308.A	0.170873
	:309.A	0.176524
	:310.A	0.198001
	:311.A	0.3485
	:312.A	0.131319
	:313.A	0.143165
	:314.A	0.548799
	:315.A	0.449065
	:316.A	0.601777
	:317.A	0.115882
	:318.A	0.778434
	:319.A	0.617565
	:320.A	0.16785
	:321.A	0.580554
	:322.A	0.310084
	:323.A	0.46828
	:324.A	0.227127
	:325.A	0.246954
	:326.A	0.130414
	:327.A	0.135089
	:328.A	0.188163
	:329.A	0.161711

## Sheet: EDFig6E
#
#
#
# EVA-71 attribute
#
# Use this file to assign the attribute in Chimera with the
# Define Attribute tool or the command defattr.
#
attribute: Insertion_Hits_3C
match mode: 1-to-1
recipient: residues
	:1.A	0.0250181
	:2.A	0.0284281
	:3.A	0.0296014
	:4.A	0.036098
	:5.A	0.0197742
	:6.A	0.0205312
	:7.A	0.0219373
	:8.A	0.0201097
	:9.A	0.0236044
	:10.A	0.0226416
	:11.A	0.0203178
	:12.A	0.0190219
	:13.A	0.0210513
	:14.A	0.0213632
	:15.A	0.0212842
	:16.A	0.0259971
	:17.A	0.0297789
	:18.A	0.0287517
	:19.A	0.0185578
	:20.A	0.0228264
	:21.A	0.0243406
	:22.A	0.0227336
	:23.A	0.0136607
	:24.A	0.0208245
	:25.A	0.0208994
	:26.A	0.0229203
	:27.A	0.0259971
	:28.A	0.0244504
	:29.A	0.0226416
	:30.A	0.0195155
	:31.A	0.0269345
	:32.A	0.0270753
	:33.A	0.0237062
	:34.A	0.0250181
	:35.A	0.0228264
	:36.A	0.0256192
	:37.A	0.0215235
	:38.A	0.0206766
	:39.A	0.0227336
	:40.A	0.0177577
	:41.A	0.0219373
	:42.A	0.0195155
	:43.A	0.0181204
	:44.A	0.0234039
	:45.A	0.0180674
	:46.A	0.0174122
	:47.A	0.0169914
	:48.A	0.0178595
	:49.A	0.0189623
	:50.A	0.0129849
	:51.A	0.0196438
	:52.A	0.0189623
	:53.A	0.0212842
	:54.A	0.0177073
	:55.A	0.0240183
	:56.A	0.0221951
	:57.A	0.0217694
	:58.A	0.0190819
	:59.A	0.0169461
	:60.A	0.0222826
	:61.A	0.021443
	:62.A	0.0203883
	:63.A	0.0199068
	:64.A	0.0239132
	:65.A	0.024902
	:66.A	0.0251356
	:67.A	0.0215235
	:68.A	0.0220224
	:69.A	0.0206766
	:70.A	0.0206766
	:71.A	0.0192034
	:72.A	0.0191424
	:73.A	0.0187285
	:74.A	0.0206766
	:75.A	0.0196438
	:76.A	0.0197087
	:77.A	0.0226416
	:78.A	0.0205312
	:79.A	0.0232074
	:80.A	0.0191424
	:81.A	0.0205312
	:82.A	0.0199068
	:83.A	0.0189032
	:84.A	0.0195155
	:85.A	0.0203883
	:86.A	0.0174606
	:87.A	0.0185017
	:88.A	0.0203883
	:89.A	0.0181204
	:90.A	0.0185578
	:91.A	0.0175092
	:92.A	0.0165945
	:93.A	0.0178595
	:94.A	0.0187285
	:95.A	0.0177073
	:96.A	0.0175092
	:97.A	0.0131522
	:98.A	0.0270753
	:99.A	0.0221083
	:100.A	0.0206036
	:101.A	0.024232
	:102.A	0.0222826
	:103.A	0.0216047
	:104.A	0.0196438
	:105.A	0.0236044
	:106.A	0.019452
	:107.A	0.0203178
	:108.A	0.0251356
	:109.A	0.0243406
	:110.A	0.0234039
	:111.A	0.0220224
	:112.A	0.0177073
	:113.A	0.0212058
	:114.A	0.0221083
	:115.A	0.0216867
	:116.A	0.020975
	:117.A	0.0231107
	:118.A	0.0257437
	:119.A	0.0234039
	:120.A	0.0294266
	:121.A	0.031708
	:122.A	0.0270753
	:123.A	0.0327933
	:124.A	0.0195155
	:125.A	0.0240183
	:126.A	0.0199739
	:127.A	0.0221083
	:128.A	0.0265228
	:129.A	0.0256192
	:130.A	0.0234039
	:131.A	0.021853
	:132.A	0.0217694
	:133.A	0.0247872
	:134.A	0.0253746
	:135.A	0.0239132
	:136.A	0.0192648
	:137.A	0.0254962
	:138.A	0.0203178
	:139.A	0.0235036
	:140.A	0.0269345
	:141.A	0.0254962
	:142.A	0.0207502
	:143.A	0.019452
	:144.A	0.0210513
	:145.A	0.0206766
	:146.A	0.0207502
	:147.A	0.0201785
	:148.A	0.0205312
	:149.A	0.0239132
	:150.A	0.0254962
	:151.A	0.0247872
	:152.A	0.021853
	:153.A	0.0235036
	:154.A	0.0190219
	:155.A	0.0219373
	:156.A	0.0192648
	:157.A	0.0239132
	:158.A	0.0250181
	:159.A	0.0211282
	:160.A	0.0303271
	:161.A	0.0224604
	:162.A	0.0217694
	:163.A	0.020975
	:164.A	0.0279591
	:165.A	0.0251356
	:166.A	0.0309006
	:167.A	0.0344761
	:168.A	0.0281133
	:169.A	0.0261261
	:170.A	0.0323484
	:171.A	0.0296014
	:172.A	0.0297789
	:173.A	0.0294266
	:174.A	0.0272178
	:175.A	0.0307065
	:176.A	0.0309006
	:177.A	0.352542
	:178.A	1.16661
	:179.A	8.37002
	:180.A	0.0650488
	:181.A	0.0342228
	:182.A	0.0310977
	:183.A	0.0208994

## Sheet: EDFig6F
#
#
#
# EVA-71 attribute
#
# Use this file to assign the attribute in Chimera with the
# Define Attribute tool or the command defattr.
#
attribute: Deletions_Hits_3C
match mode: 1-to-1
recipient: residues
	:1.A	0.0217133
	:2.A	0.020693
	:3.A	0.0256962
	:4.A	0.0321139
	:5.A	0.0221654
	:6.A	0.0279768
	:7.A	0.0272558
	:8.A	0.0212449
	:9.A	0.021916
	:10.A	0.0279026
	:11.A	0.0252812
	:12.A	0.0223356
	:13.A	0.0222076
	:14.A	0.0322186
	:15.A	0.0316027
	:16.A	0.0256359
	:17.A	0.0284324
	:18.A	0.0276829
	:19.A	0.030453
	:20.A	0.0261915
	:21.A	0.0323241
	:22.A	0.0268445
	:23.A	0.0278289
	:24.A	0.0315029
	:25.A	0.0323241
	:26.A	0.0294847
	:27.A	0.0329754
	:28.A	0.0245522
	:29.A	0.0279768
	:30.A	0.0325377
	:31.A	0.0337771
	:32.A	0.0324305
	:33.A	0.0285101
	:34.A	0.0343797
	:35.A	0.0280515
	:36.A	0.028667
	:37.A	0.0346282
	:38.A	0.0274673
	:39.A	0.0322186
	:40.A	0.027117
	:41.A	0.0338956
	:42.A	0.027117
	:43.A	0.0330871
	:44.A	0.0285883
	:45.A	0.0305449
	:46.A	0.0334277
	:47.A	0.030453
	:48.A	0.0266444
	:49.A	0.0305449
	:50.A	0.0315029
	:51.A	0.0248264
	:52.A	0.0258792
	:53.A	0.0294847
	:54.A	0.0277557
	:55.A	0.0288261
	:56.A	0.030453
	:57.A	0.0315029
	:58.A	0.041497
	:59.A	0.0269799
	:60.A	0.0275387
	:61.A	0.0261915
	:62.A	0.0245522
	:63.A	0.0296551
	:64.A	0.0282024
	:65.A	0.0267774
	:66.A	0.0280515
	:67.A	0.0351386
	:68.A	0.0247158
	:69.A	0.0313054
	:70.A	0.0301813
	:71.A	0.0329754
	:72.A	0.0246064
	:73.A	0.0273964
	:74.A	0.0270482
	:75.A	0.0303618
	:76.A	0.0299154
	:77.A	0.0238725
	:78.A	0.0335432
	:79.A	0.0295696
	:80.A	0.0293166
	:81.A	0.0302712
	:82.A	0.0250513
	:83.A	0.0287463
	:84.A	0.0273259
	:85.A	0.0252232
	:86.A	0.0327547
	:87.A	0.0265785
	:88.A	0.0265131
	:89.A	0.0343797
	:90.A	0.0280515
	:91.A	0.0263833
	:92.A	0.026448
	:93.A	0.026255
	:94.A	0.0342571
	:95.A	0.0245522
	:96.A	0.0282024
	:97.A	0.025941
	:98.A	0.0277557
	:99.A	0.0328646
	:100.A	0.0288261
	:101.A	0.0260655
	:102.A	0.0295696
	:103.A	0.0260655
	:104.A	0.0251083
	:105.A	0.0329754
	:106.A	0.0246064
	:107.A	0.0401846
	:108.A	0.0429193
	:109.A	0.0338956
	:110.A	0.0364992
	:111.A	0.031907
	:112.A	0.0314038
	:113.A	0.0373796
	:114.A	0.0477396
	:115.A	0.0398279
	:116.A	0.0373796
	:117.A	0.044011
	:118.A	0.0474669
	:119.A	0.0513401
	:120.A	0.046413
	:121.A	0.045173
	:122.A	0.046413
	:123.A	0.0534049
	:124.A	0.0466711
	:125.A	0.185737
	:126.A	0.0431324
	:127.A	0.0400053
	:128.A	0.0520064
	:129.A	0.0482966
	:130.A	0.0466711
	:131.A	0.0425009
	:132.A	0.0466711
	:133.A	0.0497616
	:134.A	0.0413031
	:135.A	0.0480161
	:136.A	0.0425009
	:137.A	0.044467
	:138.A	0.0573434
	:139.A	0.0442375
	:140.A	0.0530467
	:141.A	0.044467
	:142.A	0.0488698
	:143.A	0.0469327
	:144.A	0.0418915
	:145.A	0.0346282
	:146.A	0.0422954
	:147.A	0.0471979
	:148.A	0.716621
	:149.A	0.370893
	:150.A	0.0466711
	:151.A	0.0446993
	:152.A	0.0494599
	:153.A	0.0400053
	:154.A	0.045173
	:155.A	0.0466711
	:156.A	0.0378397
	:157.A	0.0394789
	:158.A	0.0398279
	:159.A	0.0425009
	:160.A	0.0449346
	:161.A	0.044011
	:162.A	0.0474669
	:163.A	0.0459071
	:164.A	0.044011
	:165.A	0.0422954
	:166.A	0.0379961
	:167.A	0.0260655
	:168.A	0.0477396
	:169.A	0.0381541
	:170.A	0.0401846
	:171.A	0.0394789
	:172.A	0.0331997
	:173.A	0.0363573
	:174.A	0.0401846
	:175.A	0.0394789
	:176.A	0.0326458
	:177.A	0.0325377
	:178.A	0.0442375
	:179.A	0.110149
	:180.A	0.0354008
	:181.A	0.034015
	:182.A	0.0466711
	:183.A	0.0413031

## Sheet: EDFig6G
#
#
#
# EVA-71 attribute
#
# Use this file to assign the attribute in Chimera with the
# Define Attribute tool or the command defattr.
#
attribute: DMS_Hits_3C
match mode: 1-to-1
recipient: residues
	:1.A	0.106799
	:2.A	0.153203
	:3.A	0.409762
	:4.A	0.155032
	:5.A	0.200062
	:6.A	0.0915219
	:7.A	0.116006
	:8.A	0.199293
	:9.A	0.174532
	:10.A	0.187939
	:11.A	0.232204
	:12.A	0.129218
	:13.A	0.164143
	:14.A	0.133392
	:15.A	0.194373
	:16.A	0.112279
	:17.A	0.397935
	:18.A	0.184043
	:19.A	0.452075
	:20.A	0.117528
	:21.A	1.30698
	:22.A	0.556703
	:23.A	0.116058
	:24.A	0.21633
	:25.A	0.133519
	:26.A	0.127181
	:27.A	0.181545
	:28.A	0.120107
	:29.A	0.108262
	:30.A	0.206721
	:31.A	0.213526
	:32.A	0.19182
	:33.A	0.341979
	:34.A	0.321571
	:35.A	0.205468
	:36.A	0.15141
	:37.A	0.20138
	:38.A	0.09129
	:39.A	0.14797
	:40.A	0.111842
	:41.A	0.190579
	:42.A	0.117296
	:43.A	0.153559
	:44.A	0.376526
	:45.A	0.529118
	:46.A	1.26383
	:47.A	0.163248
	:48.A	0.682079
	:49.A	0.214032
	:50.A	0.386477
	:51.A	0.334738
	:52.A	0.169029
	:53.A	1.16774
	:54.A	0.290751
	:55.A	0.475624
	:56.A	0.229187
	:57.A	1.14968
	:58.A	0.199575
	:59.A	0.13207
	:60.A	0.42207
	:61.A	0.177388
	:62.A	0.172634
	:63.A	0.820126
	:64.A	0.114889
	:65.A	0.512799
	:66.A	1.94945
	:67.A	0.238594
	:68.A	0.101912
	:69.A	0.136602
	:70.A	0.0846531
	:71.A	0.0972172
	:72.A	0.131741
	:73.A	0.0967466
	:74.A	0.143719
	:75.A	0.140737
	:76.A	0.247681
	:77.A	0.116209
	:78.A	0.226944
	:79.A	0.96816
	:80.A	0.310525
	:81.A	0.510441
	:82.A	0.0876208
	:83.A	0.103525
	:84.A	0.107942
	:85.A	0.141633
	:86.A	0.172075
	:87.A	0.22449
	:88.A	0.148731
	:89.A	0.149144
	:90.A	0.129961
	:91.A	0.105407
	:92.A	0.394309
	:93.A	1.7063
	:94.A	0.646065
	:95.A	1.57443
	:96.A	0.401071
	:97.A	0.681973
	:98.A	1.1471
	:99.A	0.25068
	:100.A	0.139364
	:101.A	0.190223
	:102.A	0.131162
	:103.A	0.145489
	:104.A	0.122137
	:105.A	0.107717
	:106.A	0.10761
	:107.A	0.421657
	:108.A	0.943555
	:109.A	0.192273
	:110.A	0.112042
	:111.A	0.279754
	:112.A	0.170168
	:113.A	0.153101
	:114.A	0.188461
	:115.A	0.111635
	:116.A	0.167589
	:117.A	0.130176
	:118.A	0.21527
	:119.A	0.220477
	:120.A	2.15601
	:121.A	0.962734
	:122.A	0.187094
	:123.A	0.147158
	:124.A	0.142463
	:125.A	0.125714
	:126.A	0.209103
	:127.A	0.124757
	:128.A	0.139418
	:129.A	0.115378
	:130.A	0.253498
	:131.A	0.113679
	:132.A	0.12041
	:133.A	0.154206
	:134.A	0.150198
	:135.A	0.138765
	:136.A	0.15029
	:137.A	0.157358
	:138.A	0.139626
	:139.A	0.265127
	:140.A	0.164809
	:141.A	0.122975
	:142.A	0.14241
	:143.A	0.166079
	:144.A	0.165845
	:145.A	0.153467
	:146.A	0.0924747
	:147.A	0.167038
	:148.A	0.127021
	:149.A	0.0977666
	:150.A	0.116179
	:151.A	0.223636
	:152.A	0.232598
	:153.A	0.235811
	:154.A	0.178749
	:155.A	0.104198
	:156.A	0.178916
	:157.A	0.192691
	:158.A	0.165041
	:159.A	0.130947
	:160.A	0.186881
	:161.A	0.131705
	:162.A	0.174186
	:163.A	0.118921
	:164.A	0.138874
	:165.A	0.154756
	:166.A	0.171366
	:167.A	0.901276
	:168.A	0.109792
	:169.A	0.126467
	:170.A	0.0941357
	:171.A	0.103321
	:172.A	0.0855448
	:173.A	0.169728
	:174.A	0.137741
	:175.A	0.150711
	:176.A	0.163895
	:177.A	0.603594
	:178.A	0.158806
	:179.A	0.156835
	:180.A	0.360918
	:181.A	1.12065
	:182.A	1.89443
	:183.A	0.092839

## Sheet: EDFig6I
#
#
#
# EVA-71 attribute
#
# Use this file to assign the attribute in Chimera with the
# Define Attribute tool or the command defattr.
#
attribute: Insertions_2B
match mode: 1-to-1
recipient: residues
	#6/A:1	0.0179627
	#6/A:2	0.0183359
	#6/A:3	0.0202479
	#6/A:4	0.0179627
	#6/A:5	0.0226416
	#6/A:6	0.0287517
	#6/A:7	0.0165518
	#6/A:8	0.0245614
	#6/A:9	0.0228264
	#6/A:10	0.024902
	#6/A:11	0.0334894
	#6/A:12	0.0287517
	#6/A:13	0.039266
	#6/A:14	0.0272178
	#6/A:15	0.0216047
	#6/A:16	0.0299589
	#6/A:17	0.0238091
	#6/A:18	0.0240183
	#6/A:19	0.0229203
	#6/A:20	0.0272178
	#6/A:21	0.026389
	#6/A:22	0.0266583
	#6/A:23	0.024232
	#6/A:24	0.0244504
	#6/A:25	0.0229203
	#6/A:26	0.021853
	#6/A:27	0.0307065
	#6/A:28	0.0252544
	#6/A:29	0.0261261
	#6/A:30	0.0229203
	#6/A:31	0.0270753
	#6/A:32	0.0330214
	#6/A:33	0.0266583
	#6/A:34	0.0207502
	#6/A:35	0.0272178
	#6/A:36	0.023015
	#6/A:37	0.0232074
	#6/A:38	0.0309006
	#6/A:39	0.0235036
	#6/A:40	0.020975
	#6/A:41	0.0287517
	#6/A:42	0.0235036
	#6/A:43	0.023015
	#6/A:44	0.020975
	#6/A:45	0.0224604
	#6/A:46	0.0310977
	#6/A:47	0.024232
	#6/A:48	0.063771
	#6/A:49	0.0303271
	#6/A:50	0.0595481
	#6/A:51	0.045081
	#6/A:52	0.0309006
	#6/A:53	0.0310977
	#6/A:54	0.0299589
	#6/A:55	0.0285888
	#6/A:56	0.0261261
	#6/A:57	0.0253746
	#6/A:58	0.0237062
	#6/A:59	0.0227336
	#6/A:60	0.0247872
	#6/A:61	0.0297789
	#6/A:62	0.033974
	#6/A:63	0.0241246
	#6/A:64	0.0289168
	#6/A:65	0.0309006
	#6/A:66	0.0236044
	#6/A:67	0.0219373
	#6/A:68	0.0234039
	#6/A:69	0.0222826
	#6/A:70	0.039266
	#6/A:71	0.031708
	#6/A:72	0.0221083
	#6/A:73	0.0281133
	#6/A:74	0.0290843
	#6/A:75	0.0323484
	#6/A:76	0.0275085
	#6/A:77	0.0310977
	#6/A:78	0.0258696
	#6/A:79	0.0276567
	#6/A:80	0.0363868
	#6/A:81	0.0419289
	#6/A:82	0.0254962
	#6/A:83	0.026389
	#6/A:84	0.0309006
	#6/A:85	0.0189623
	#6/A:86	0.0172221
	#6/A:87	0.0180674
	#6/A:88	0.0200415
	#6/A:89	0.0183907
	#6/A:90	0.0208245
	#6/A:91	0.0197742
	#6/A:92	0.0192034
	#6/A:93	0.0232074
	#6/A:94	0.0190819
	#6/A:95	1.44893
	#6/A:96	0.0213632
	#6/A:97	0.0236044
	#6/A:98	0.024232
	#6/A:99	0.164198

[truncated: 5 more sheets: EDFig6J, EDFig6K, EDFig6M, EDFig6N, EDFig6O]
