# Supplementary material for: Deep mutation, insertion and deletion scanning across the Enterovirus A proteome reveals constraints shaping viral evolution
Source: Nat Microbiol. 2024 Nov 28;10(1):158–68. doi: 10.1038/s41564-024-01871-y (PMC11726453; doi:10.1038/s41564-024-01871-y)
Supplement: Supplementary file 28 — Tabular data used for generating plots. [file 41564_2024_1871_MOESM28_ESM.xlsx]

## Sheet: EDFig7A,F
#
#
#
# EVA-71 attribute
#
# Use this file to assign the attribute in Chimera with the
# Define Attribute tool or the command defattr.
#
attribute: Insertion_Hits_Capsid_P2
match mode: 1-to-1
recipient: residues
	:1.D	0.0404166
	:2.D	0.0348587
	:3.D	0.0377357
	:4.D	0.0442114
	:5.D	0.0487922
	:6.D	0.0378535
	:7.D	0.0384567
	:8.D	0.0470059
	:9.D	0.0432029
	:10.D	0.0471065
	:11.D	0.049237
	:12.D	0.0520015
	:13.D	0.0525218
	:14.D	0.049237
	:15.D	0.0545921
	:16.D	0.0536016
	:17.D	0.0626284
	:18.D	0.0679971
	:19.D	0.0660856
	:20.D	0.0608693
	:21.D	0.0667869
	:22.D	0.0684964
	:23.D	0.0563989
	:24.D	0.0746494
	:25.D	0.064517
	:26.D	0.0592262
	:27.D	0.0743402
	:28.D	0.0823544
	:29.D	0.070859
	:30.D	0.0796978
	:31.D	0.0762438
	:32.D	0.070859
	:33.D	0.0599429
	:34.D	0.0835608
	:35.D	0.0640853
	:36.D	0.0640853
	:37.D	0.0620283
	:38.D	0.0599429
	:39.D	0.0672646
	:40.D	0.0682456
	:41.D	0.0634509
	:42.D	0.0670247
	:43.D	0.0654021
	:44.D	0.0513685
	:45.D	0.0677508
	:46.D	0.0610588
	:47.D	0.0705866
	:48.D	0.0687494
	:49.D	0.0734311
	:50.D	0.0786219
	:51.D	0.0630363
	:52.D	0.0682456
	:53.D	0.0665511
	:54.D	0.0903099
	:55.D	0.0831539
	:56.D	0.073134
	:57.D	0.0762438
	:58.D	0.0861084
	:59.D	0.0843894
	:60.D	0.0679971
	:61.D	0.0640853
	:62.D	0.0647355
	:63.D	0.0755962
	:64.D	0.0638721
	:65.D	0.065628
	:66.D	0.0762438
	:67.D	0.0848112
	:68.D	0.0663174
	:69.D	0.0815735
	:1.B	0.0782711
	:2.B	0.0697847
	:3.B	0.0677508
	:4.B	0.0746494
	:5.B	0.0762438
	:6.B	0.065178
	:7.B	0.0658559
	:8.B	0.0643003
	:9.B	0.0288122
	:10.B	0.0297931
	:11.B	0.0330887
	:12.B	0.0295
	:13.B	0.0421716
	:14.B	0.0357568
	:15.B	0.0480369
	:16.B	0.0449164
	:17.B	0.0411984
	:18.B	0.0396039
	:19.B	0.042799
	:20.B	0.044298
	:21.B	0.0508755
	:22.B	0.0473094
	:23.B	0.045097
	:24.B	0.0424825
	:25.B	0.0479313
	:26.B	0.0537404
	:27.B	0.0511205
	:28.B	0.0521304
	:29.B	0.0489025
	:30.B	0.0466084
	:31.B	0.0505132
	:32.B	0.0603093
	:33.B	0.0606812
	:34.B	0.0443851
	:35.B	0.0505132
	:36.B	0.0594034
	:37.B	0.0594034
	:38.B	0.0547373
	:39.B	0.0479313
	:40.B	0.048143
	:41.B	0.0667869
	:42.B	0.0505132
	:43.B	0.0711339
	:44.B	0.0562427
	:45.B	0.0571959
	:46.B	0.0663174
	:47.B	0.0620283
	:48.B	0.0690047
	:49.B	0.0725486
	:50.B	0.0588756
	:51.B	0.0626284
	:52.B	0.070859
	:53.B	0.0789766
	:54.B	0.0592262
	:55.B	0.0583591
	:56.B	0.0654021
	:57.B	0.0530549
	:58.B	0.0638721
	:59.B	0.0638721
	:60.B	0.0594034
	:61.B	0.0505132
	:62.B	0.0888545
	:63.B	0.048143
	:64.B	0.0472077
	:65.B	0.0684964
	:66.B	0.0568738
	:67.B	0.0590503
	:68.B	0.0608693
	:69.B	0.065178
	:70.B	0.065628
	:71.B	0.0700495
	:72.B	0.0626284
	:73.B	0.0939446
	:74.B	0.0734311
	:75.B	0.0711339
	:76.B	0.0567144
	:77.B	0.0956148
	:78.B	0.0628315
	:79.B	0.0772412
	:80.B	0.070859
	:81.B	0.103787
	:82.B	0.048465
	:83.B	0.0514936
	:84.B	0.0719745
	:85.B	0.0632428
	:86.B	0.0630363
	:87.B	0.0626284
	:88.B	0.0603093
	:89.B	0.0349071
	:90.B	0.0463156
	:91.B	0.0489025
	:92.B	0.0505132
	:93.B	0.0473094
	:94.B	0.0409816
	:95.B	0.046219
	:96.B	0.0573586
	:97.B	0.0491249
	:98.B	0.0441251
	:99.B	0.0480369
	:100.B	0.0328355
	:101.B	0.0429594
	:102.B	0.0347623
	:103.B	0.0417155
	:104.B	0.0455563
	:105.B	0.0595819
	:106.B	0.0440393
	:107.B	0.0446488
	:108.B	0.0446488
	:109.B	0.0400731
	:110.B	0.0412713
	:111.B	0.0449164
	:112.B	0.0362276
	:113.B	0.0368793
	:114.B	0.0399377
	:115.B	0.0343363
	:116.B	0.051746
	:117.B	0.0482497
	:118.B	0.0387672
	:119.B	0.0506333
	:120.B	0.0474117
	:121.B	0.0491249
	:122.B	0.0494632
	:123.B	0.0446488
	:124.B	0.0521304
	:125.B	0.0453712
	:126.B	0.0440393
	:127.B	0.0511205
	:128.B	0.0500399
	:129.B	0.0394723
	:130.B	0.0456496
	:131.B	0.0465103
	:132.B	0.0358084
	:133.B	0.0622268
	:134.B	0.0447376
	:135.B	0.0432848
	:136.B	0.0482497
	:137.B	0.0480369
	:138.B	0.0432848
	:139.B	0.048143
	:140.B	0.0527867
	:141.B	0.0361217
	:142.B	0.0447376
	:143.B	0.03883
	:144.B	0.0530549
	:145.B	0.0349071
	:146.B	0.0385801
	:147.B	0.0476179
	:148.B	0.0473094
	:149.B	0.0606812
	:150.B	0.0568738
	:151.B	0.0672646
	:152.B	0.0412713
	:153.B	0.0560876
	:154.B	0.0386422
	:155.B	0.0556285
	:156.B	0.0559336
	:157.B	0.0437
	:158.B	0.0436162
	:159.B	0.0495772
	:160.B	0.0626284
	:161.B	0.041942
	:162.B	0.0430402
	:163.B	0.0511205
	:164.B	0.0408385
	:165.B	0.0442114
	:166.B	0.0453712
	:167.B	0.0540207
	:168.B	0.0540207
	:169.B	0.0573586
	:170.B	0.0514936
	:171.B	0.0479313
	:172.B	0.0525218
	:173.B	0.049237
	:174.B	0.0541621
	:175.B	0.0575224
	:176.B	0.0453712
	:177.B	0.0601254
	:178.B	0.0576874
	:179.B	0.0496919
	:180.B	0.0697847
	:181.B	0.17233
	:182.B	0.0612497
	:183.B	0.0692623
	:184.B	0.0647355
	:185.B	0.061636
	:186.B	0.0700495
	:187.B	0.070859
	:188.B	0.0746494
	:189.B	0.0658559
	:190.B	0.0599429
	:191.B	0.0769052
	:192.B	0.0604946
	:193.B	0.0583591
	:194.B	0.0823544
	:195.B	0.0734311
	:196.B	0.0610588
	:197.B	0.0559336
	:198.B	0.0692623
	:199.B	0.0679971
	:200.B	0.0755962
	:201.B	0.0560876
	:202.B	0.0529204
	:203.B	0.0626284
	:204.B	0.0431214
	:205.B	0.0588756
	:206.B	0.0714114
	:207.B	0.0597618
	:208.B	0.0583591
	:209.B	0.0506333
	:210.B	0.0663174
	:211.B	0.0700495
	:212.B	0.0634509
	:213.B	0.064517
	:214.B	0.0610588
	:215.B	0.0663174
	:216.B	0.0769052
	:217.B	0.0624268
	:218.B	0.0734311
	:219.B	0.0823544
	:220.B	0.0632428
	:221.B	0.0815735
	:222.B	0.0800645
	:223.B	0.0626284
	:224.B	0.0670247
	:225.B	0.0620283
	:226.B	0.0550305
	:227.B	0.0634509
	:228.B	0.0835608
	:229.B	0.0796978
	:230.B	0.0672646
	:231.B	0.0606812
	:232.B	0.0458375
	:233.B	0.0654021
	:234.B	0.0523905
	:235.B	0.0752773
	:236.B	0.0879156
	:237.B	0.0737311
	:238.B	0.0630363
	:239.B	0.0548834
	:240.B	0.0534636
	:241.B	0.0538801
	:242.B	0.0746494
	:243.B	0.0592262
	:244.B	0.0956148
	:245.B	0.0831539
	:246.B	0.05226
	:247.B	0.0396039
	:248.B	0.0452794
	:249.B	0.0568738
	:250.B	0.0432029
	:251.B	0.0658559
	:252.B	0.0523905
	:253.B	0.05226
	:254.B	0.0502752
	:1.C	0.0512442
	:2.C	0.0495772
	:3.C	0.0578536
	:4.C	0.0459321
	:5.C	0.0737311
	:6.C	0.0501572
	:7.C	0.0752773
	:8.C	0.0620283
	:9.C	0.0643003
	:10.C	0.0620283
	:11.C	0.0606812
	:12.C	0.0752773
	:13.C	0.0782711
	:14.C	0.0856707
	:15.C	0.0565561
	:16.C	0.0604946
	:17.C	0.0587022
	:18.C	0.0682456
	:19.C	0.0722602
	:20.C	0.0719745
	:21.C	0.0690047
	:22.C	0.0779241
	:23.C	0.0692623
	:24.C	0.065628
	:25.C	0.0843894
	:26.C	0.0663174
	:27.C	0.0606812
	:28.C	0.0737311
	:29.C	0.0544478
	:30.C	0.0961879
	:31.C	0.0663174
	:32.C	0.0879156
	:33.C	0.0893332
	:34.C	0.0827518
	:35.C	0.0672646
	:36.C	0.0647355
	:37.C	0.0782711
	:38.C	0.0752773
	:39.C	0.0534636
	:40.C	0.0831539
	:41.C	0.0752773
	:42.C	0.0779241
	:43.C	0.0722602
	:44.C	0.0700495
	:45.C	0.0848112
	:46.C	0.0793352
	:47.C	0.0536016
	:48.C	0.0697847
	:49.C	0.0695223
	:50.C	0.0682456
	:51.C	0.0765728
	:52.C	0.0796978
	:53.C	0.0624268
	:54.C	0.0755962
	:55.C	0.0643003
	:56.C	0.0893332
	:57.C	0.0782711
	:58.C	0.0775808
	:59.C	0.0967694
	:60.C	0.0779241
	:61.C	0.0677508
	:62.C	0.0749618
	:63.C	0.0772412
	:64.C	0.0489025
	:65.C	0.061636
	:66.C	0.0545921
	:67.C	0.0728399
	:68.C	0.0628315
	:69.C	0.0476179
	:70.C	0.0499232
	:71.C	0.0351026
	:72.C	0.0427193
	:73.C	0.130337
	:74.C	0.0496919
	:75.C	0.0397366
	:76.C	0.049237
	:77.C	0.0553275
	:78.C	2.04938
	:79.C	13.9032
	:80.C	0.957101
	:81.C	0.0505132
	:82.C	0.0427193
	:83.C	0.0452794
	:84.C	0.0432029
	:85.C	0.0477218
	:86.C	0.037103
	:87.C	0.0399377
	:88.C	0.0378535
	:89.C	0.0323029
	:90.C	0.0363879
	:91.C	0.0385183
	:92.C	0.0410535
	:93.C	0.0511205
	:94.C	0.0581894
	:95.C	0.037273
	:96.C	0.0472077
	:97.C	0.0358084
	:98.C	0.0454636
	:99.C	0.0603093
	:100.C	0.0405561
	:101.C	0.0406967
	:102.C	0.0401412
	:103.C	0.0506333
	:104.C	0.0396039
	:105.C	0.042879
	:106.C	0.044298
	:107.C	0.0448268
	:108.C	0.0483571
	:109.C	0.0482497
	:110.C	0.0385183
	:111.C	0.0457433
	:112.C	0.0505132
	:113.C	0.0396039
	:114.C	0.0466084
	:115.C	0.0628315
	:116.C	0.0398704
	:117.C	0.0396701
	:118.C	0.0441251
	:119.C	0.0372161
	:120.C	0.0482497
	:121.C	0.0383342
	:122.C	0.0397366
	:123.C	0.0447376
	:124.C	0.0394723
	:125.C	0.042879
	:126.C	0.0404862
	:127.C	0.0457433
	:128.C	0.0406262
	:129.C	0.0452794
	:130.C	0.0445605
	:131.C	0.0420182
	:132.C	0.0543045
	:133.C	0.0444726
	:134.C	0.0430402
	:135.C	0.0318684
	:136.C	0.0461229
	:137.C	0.0424042
	:138.C	0.0453712
	:139.C	0.156321
	:140.C	0.046707
	:141.C	0.0575224
	:142.C	0.0782711
	:143.C	0.0527867
	:144.C	0.0465103
	:145.C	0.044298
	:146.C	0.0604946
	:147.C	0.0509977
	:148.C	0.127979
	:149.C	0.114787
	:150.C	0.101095
	:151.C	0.0529204
	:152.C	0.0663174
	:153.C	0.0474117
	:154.C	0.0353008
	:155.C	0.0379723
	:156.C	0.0432848
	:157.C	0.0404166
	:158.C	0.035251
	:159.C	0.0543045
	:160.C	0.0414181
	:161.C	0.0408385
	:162.C	0.0544478
	:163.C	0.0540207
	:164.C	0.0438689
	:165.C	0.042879
	:166.C	0.0456496
	:167.C	0.0513685
	:168.C	0.049237
	:169.C	0.0521304
	:170.C	0.0525218
	:171.C	0.05226
	:172.C	0.0461229
	:173.C	0.0525218
	:174.C	0.0512442
	:175.C	0.0518733
	:176.C	0.0490134
	:177.C	0.046219
	:178.C	0.0432848
	:179.C	0.0411984
	:180.C	0.0509977
	:181.C	0.0509977
	:182.C	0.0493498
	:183.C	0.0583591
	:184.C	0.0460273
	:185.C	0.0529204
	:186.C	0.0485734
	:187.C	0.0533265
	:188.C	0.0423263
	:189.C	0.0498073
	:190.C	0.0476179
	:191.C	0.0490134
	:192.C	0.0626284
	:193.C	0.0508755
	:194.C	0.0575224
	:195.C	0.0513685
	:196.C	0.0597618
	:197.C	0.0665511
	:198.C	0.048143
	:199.C	0.0632428
	:200.C	0.0665511
	:201.C	0.0576874
	:202.C	0.0540207
	:203.C	0.050754
	:204.C	0.0543045
	:205.C	0.0695223
	:206.C	0.0530549
	:207.C	0.0543045
	:208.C	0.0604946
	:209.C	0.0503939
	:210.C	0.0533265
	:211.C	0.0527867
	:212.C	0.0487922
	:213.C	0.0457433
	:214.C	0.0498073
	:215.C	0.0478262
	:216.C	0.0567144
	:217.C	0.0550305
	:218.C	0.0402097
	:219.C	0.0529204
	:220.C	0.0493498
	:221.C	0.0526538
	:222.C	0.0498073
	:223.C	0.048143
	:224.C	0.0511205
	:225.C	0.0420182
	:226.C	0.0529204
	:227.C	0.0537404
	:228.C	0.0474117
	:229.C	0.0508755
	:230.C	0.0364417
	:231.C	0.0457433
	:232.C	0.04264
	:233.C	0.0477218
	:234.C	0.0494632
	:235.C	0.0430402
	:236.C	0.038032
	:237.C	0.0534636
	:238.C	0.0538801
	:239.C	0.0679971
	:240.C	0.0560876
	:241.C	0.16363
	:242.C	3.46869
	:1.A	1.2948
	:2.A	5.14798
	:3.A	0.0277117
	:4.A	0.0580209
	:5.A	0.0587022
	:6.A	0.0703168
	:7.A	0.0769052
	:8.A	0.0594034
	:9.A	0.0606812
	:10.A	0.0457433
	:11.A	0.064517
	:12.A	0.203587
	:13.A	0.0628315
	:14.A	0.107411
	:15.A	0.0967694
	:16.A	0.0755962
	:17.A	0.0711339
	:18.A	0.181525
	:19.A	4.3156
	:20.A	66.7756
	:21.A	2.78817
	:22.A	3.2034
	:23.A	0.176823
	:24.A	2.11908
	:25.A	9.31078
	:26.A	2.07262
	:27.A	3.31828
	:28.A	0.0711339
	:29.A	0.065628
	:30.A	0.0654021
	:31.A	0.0711339
	:32.A	0.0695223
	:33.A	0.0697847
	:34.A	0.0893332
	:35.A	0.0675067
	:36.A	0.0658559
	:37.A	0.0553275
	:38.A	0.108173
	:39.A	0.0518733
	:40.A	0.0973596
	:41.A	0.0588756
	:42.A	0.0581894
	:43.A	0.0634509
	:44.A	0.0734311
	:45.A	0.0590503
	:46.A	0.0725486
	:47.A	0.0861084
	:48.A	0.0808104
	:49.A	0.0554775
	:50.A	0.0714114
	:51.A	0.0782711
	:52.A	0.0610588
	:53.A	0.050754
	:54.A	0.0827518
	:55.A	0.0557805
	:56.A	0.0509977
	:57.A	0.0576874
	:58.A	0.0464127
	:59.A	0.0714114
	:60.A	0.0663174
	:61.A	0.0491249
	:62.A	0.0505132
	:63.A	0.0417155
	:64.A	0.0402097
	:65.A	0.0424042
	:66.A	0.0420182
	:67.A	0.0608693
	:68.A	0.041942
	:69.A	0.0506333
	:70.A	0.0501572
	:71.A	0.0550305
	:72.A	0.0527867
	:73.A	0.0466084
	:74.A	0.0514936
	:75.A	0.0520015
	:76.A	0.0533265
	:77.A	0.0554775
	:78.A	0.0454636
	:79.A	0.048465
	:80.A	0.0468061
	:81.A	0.0597618
	:82.A	0.0483571
	:83.A	0.061636
	:84.A	0.0556285
	:85.A	0.0536016
	:86.A	0.0509977
	:87.A	0.0580209
	:88.A	0.0675067
	:89.A	0.0597618
	:90.A	0.0672646
	:91.A	0.0536016
	:92.A	0.0612497
	:93.A	0.0667869
	:94.A	0.0782711
	:95.A	0.0520015
	:96.A	2.66812
	:97.A	0.0682456
	:98.A	0.0672646
	:99.A	0.164857
	:100.A	0.0888545
	:101.A	0.0587022
	:102.A	0.0779241
	:103.A	0.0601254
	:104.A	0.0632428
	:105.A	0.0663174
	:106.A	0.0632428
	:107.A	0.0819617
	:108.A	0.0587022
	:109.A	0.0687494
	:110.A	0.0640853
	:111.A	0.0568738
	:112.A	0.0636607
	:113.A	0.0594034
	:114.A	0.0597618
	:115.A	0.0667869
	:116.A	0.0565561
	:117.A	0.065178
	:118.A	0.064517
	:119.A	0.0658559
	:120.A	0.0573586
	:121.A	0.0672646
	:122.A	0.0762438
	:123.A	0.0714114
	:124.A	0.0728399
	:125.A	0.090808
	:126.A	0.0531903
	:127.A	0.0728399
	:128.A	0.065178
	:129.A	0.0565561
	:130.A	0.090808
	:131.A	0.109739
	:132.A	0.0660856
	:133.A	0.0512442
	:134.A	0.0740341
	:135.A	0.0660856
	:136.A	0.0684964
	:137.A	0.0804353
	:138.A	0.0547373
	:139.A	0.0711339
	:140.A	0.073134
	:141.A	0.0636607
	:142.A	0.0550305
	:143.A	0.0233669
	:144.A	0.0580209
	:145.A	0.0361217
	:146.A	0.0728399
	:147.A	0.0630363
	:148.A	0.0460273
	:149.A	0.0418662
	:150.A	0.142518
	:151.A	0.0540207
	:152.A	0.088382
	:153.A	0.0711339
	:154.A	0.0560876
	:155.A	0.110542
	:156.A	0.0257203
	:157.A	0.0520015
	:158.A	0.0441251
	:159.A	0.108949
	:160.A	0.039538
	:161.A	0.115684
	:162.A	0.0618314
	:163.A	0.0545921
	:164.A	0.0796978
	:165.A	0.0782711
	:166.A	0.123537
	:167.A	0.0711339
	:168.A	0.0479313
	:169.A	0.0562427
	:170.A	0.0811898
	:171.A	0.0856707
	:172.A	0.0649559
	:173.A	0.102419
	:174.A	0.0495772
	:175.A	0.115684
	:176.A	0.0819617
	:177.A	0.130351
	:178.A	0.061636
	:179.A	0.0725486
	:180.A	0.0769052
	:181.A	0.0612497
	:182.A	0.0513685
	:183.A	0.0634509
	:184.A	0.0852383
	:185.A	0.0746494
	:186.A	0.110542
	:187.A	0.061636
	:188.A	0.108173
	:189.A	0.0944934
	:190.A	0.0779241
	:191.A	0.0923438
	:192.A	0.155986
	:193.A	0.0998112
	:194.A	0.0665511
	:195.A	0.0682456
	:196.A	0.157894
	:197.A	0.0571959
	:198.A	0.134118
	:199.A	0.0775808
	:200.A	0.0692623
	:201.A	0.202356
	:202.A	0.0827518
	:203.A	0.131577
	:204.A	0.0823544
	:205.A	0.0319073
	:206.A	0.0446488
	:207.A	0.0478262
	:208.A	0.0632428
	:209.A	0.0553275
	:210.A	0.0819617
	:211.A	0.121453
	:212.A	0.0321432
	:213.A	0.0740341
	:214.A	0.0350045
	:215.A	0.0389564
	:216.A	0.065178
	:217.A	0.0446488
	:218.A	0.0654021
	:219.A	0.0711339
	:220.A	0.0562427
	:221.A	0.0529204
	:222.A	0.0424042
	:223.A	0.0498073
	:224.A	0.0594034
	:225.A	0.0660856
	:226.A	0.0620283
	:227.A	0.0493498
	:228.A	0.0595819
	:229.A	0.0643003
	:230.A	0.0501572
	:231.A	0.061636
	:232.A	0.0643003
	:233.A	0.0509977
	:234.A	0.0687494
	:235.A	0.0594034
	:236.A	0.0634509
	:237.A	0.0588756
	:238.A	0.0852383
	:239.A	0.0632428
	:240.A	0.065178
	:241.A	0.0789766
	:242.A	0.0888545
	:243.A	0.0527867
	:244.A	0.0618314
	:245.A	0.0658559
	:246.A	0.0601254
	:247.A	0.0779241
	:248.A	0.0722602
	:249.A	0.0647355
	:250.A	0.0759183
	:251.A	0.0762438
	:252.A	0.0789766
	:253.A	0.0690047
	:254.A	0.0737311
	:255.A	0.0608693
	:256.A	0.0643003
	:257.A	0.0725486
	:258.A	0.0779241
	:259.A	0.0571959
	:260.A	0.0620283
	:261.A	0.0649559
	:262.A	0.0789766
	:263.A	0.0823544
	:264.A	0.0658559
	:265.A	0.0769052
	:266.A	0.0769052
	:267.A	0.061636
	:268.A	0.0865517
	:269.A	0.0839726
	:270.A	0.0734311
	:271.A	0.0592262
	:272.A	0.0560876
	:273.A	0.070859
	:274.A	0.0734311
	:275.A	0.0513685
	:276.A	0.0622268
	:277.A	0.0714114
	:278.A	0.0705866
	:279.A	0.0679971
	:280.A	0.0534636
	:281.A	0.0568738
	:282.A	0.0585301
	:283.A	0.0692623
	:284.A	0.0823544
	:285.A	0.0934035
	:286.A	0.135434
	:287.A	0.090808
	:288.A	0.0580209
	:289.A	0.0614421
	:290.A	0.0918249
	:291.A	0.0939446
	:292.A	0.0601254
	:293.A	0.0746494
	:294.A	2.04087
	:295.A	35.4058
	:296.A	47.1906
	:297.A	0.244179

## Sheet: EDFig7B,G
#
#
#
# EVA-71 attribute
#
# Use this file to assign the attribute in Chimera with the
# Define Attribute tool or the command defattr.
#
attribute: Deletion_Hits_Capsid_P2_1AA
match mode: 1-to-1
recipient: residues
	:1.D	0.429448
	:2.D	0.541379
	:3.D	0.434702
	:4.D	0.386928
	:5.D	0.405331
	:6.D	0.485544
	:7.D	0.449517
	:8.D	0.434702
	:9.D	0.396577
	:10.D	0.350229
	:11.D	0.314402
	:12.D	1.32764
	:13.D	0.374092
	:14.D	0.331595
	:15.D	0.393761
	:16.D	0.348147
	:17.D	0.35557
	:18.D	0.41939
	:19.D	0.351282
	:20.D	0.372865
	:21.D	0.333442
	:22.D	0.344073
	:23.D	0.32358
	:24.D	0.374092
	:25.D	0.390993
	:26.D	0.361115
	:27.D	0.414573
	:28.D	0.557112
	:29.D	0.32887
	:30.D	0.385596
	:31.D	0.382965
	:32.D	0.357763
	:33.D	0.260152
	:34.D	0.28963
	:35.D	0.309657
	:36.D	0.285103
	:37.D	0.332515
	:38.D	22.8653
	:39.D	0.365705
	:40.D	0.25617
	:41.D	0.358872
	:42.D	0.281973
	:43.D	0.262719
	:44.D	0.311219
	:45.D	0.27773
	:46.D	0.384275
	:47.D	0.322719
	:48.D	0.243758
	:49.D	0.295024
	:50.D	0.295716
	:51.D	0.321863
	:52.D	0.348147
	:53.D	0.294336
	:54.D	0.275374
	:55.D	0.313598
	:56.D	0.295024
	:57.D	0.324447
	:58.D	0.28963
	:59.D	0.32358
	:60.D	0.402361
	:61.D	0.285103
	:62.D	0.321863
	:63.D	13.5006
	:64.D	0.292296
	:65.D	0.339139
	:66.D	0.343072
	:67.D	0.285739
	:68.D	0.377833
	:69.D	0.752001
	:1.B	0.280135
	:2.B	0.3128
	:3.B	15.1761
	:4.B	0.287668
	:5.B	0.294336
	:6.B	0.295024
	:7.B	0.308114
	:8.B	0.314402
	:9.B	0.316023
	:10.B	0.333442
	:11.B	0.321863
	:12.B	0.283841
	:13.B	0.305083
	:14.B	0.314402
	:15.B	0.362249
	:16.B	0.357763
	:17.B	0.31521
	:18.B	0.342078
	:19.B	0.292973
	:20.B	26.4248
	:21.B	0.370441
	:22.B	0.385596
	:23.B	0.321863
	:24.B	0.320168
	:25.B	0.306589
	:26.B	0.340112
	:27.B	0.303595
	:28.B	0.347118
	:29.B	0.317665
	:30.B	0.372865
	:31.B	0.396577
	:32.B	0.351282
	:33.B	0.339139
	:34.B	0.287021
	:35.B	0.308114
	:36.B	0.382965
	:37.B	0.372865
	:38.B	0.402361
	:39.B	0.321012
	:40.B	0.287021
	:41.B	0.380378
	:42.B	12.6118
	:43.B	0.283841
	:44.B	0.402361
	:45.B	0.3791
	:46.B	0.398004
	:47.B	0.338173
	:48.B	0.341092
	:49.B	0.312007
	:50.B	0.302124
	:51.B	0.322719
	:52.B	0.285739
	:53.B	0.3128
	:54.B	0.32532
	:55.B	0.351282
	:56.B	0.322719
	:57.B	0.285739
	:58.B	0.402361
	:59.B	0.32358
	:60.B	0.384275
	:61.B	0.310435
	:62.B	0.318494
	:63.B	0.287668
	:64.B	0.305083
	:65.B	0.299951
	:66.B	0.3791
	:67.B	0.312007
	:68.B	0.359989
	:69.B	0.338173
	:70.B	0.414573
	:71.B	0.327083
	:72.B	0.301395
	:73.B	0.32887
	:74.B	0.35341
	:75.B	0.357763
	:76.B	0.26859
	:77.B	0.27193
	:78.B	0.235862
	:79.B	0.283215
	:80.B	0.250467
	:81.B	0.293653
	:82.B	0.309657
	:83.B	0.281973
	:84.B	0.264289
	:85.B	0.269692
	:86.B	1.71096
	:87.B	0.278326
	:88.B	2.96509
	:89.B	0.292973
	:90.B	0.24773
	:91.B	0.274793
	:92.B	0.261171
	:93.B	0.266957
	:94.B	0.291624
	:95.B	0.253279
	:96.B	0.243327
	:97.B	0.308114
	:98.B	0.270248
	:99.B	0.302857
	:100.B	0.271367
	:101.B	0.278926
	:102.B	0.291624
	:103.B	0.248634
	:104.B	0.26914
	:105.B	0.270248
	:106.B	0.300671
	:107.B	0.297815
	:108.B	0.327974
	:109.B	0.335315
	:110.B	0.261685
	:111.B	0.302857
	:112.B	0.28447
	:113.B	0.28963
	:114.B	0.3128
	:115.B	0.259646
	:116.B	0.262719
	:117.B	0.307349
	:118.B	0.279529
	:119.B	0.285103
	:120.B	0.270806
	:121.B	0.297111
	:122.B	0.270248
	:123.B	0.260152
	:124.B	0.33068
	:125.B	0.302857
	:126.B	0.322719
	:127.B	0.250006
	:128.B	0.317665
	:129.B	0.287021
	:130.B	0.290956
	:131.B	0.278326
	:132.B	0.312007
	:133.B	2.72473
	:134.B	0.259646
	:135.B	0.350229
	:136.B	0.283215
	:137.B	0.374092
	:138.B	0.347118
	:139.B	0.331595
	:140.B	0.306589
	:141.B	0.281357
	:142.B	0.308883
	:143.B	0.271367
	:144.B	0.390993
	:145.B	0.319328
	:146.B	0.301395
	:147.B	0.311219
	:148.B	0.331595
	:149.B	0.246834
	:150.B	0.287021
	:151.B	0.278926
	:152.B	0.331595
	:153.B	0.292973
	:154.B	0.339139
	:155.B	0.265882
	:156.B	0.382965
	:157.B	0.268043
	:158.B	0.343072
	:159.B	0.268043
	:160.B	0.316841
	:161.B	0.305834
	:162.B	0.273639
	:163.B	0.32358
	:164.B	0.285739
	:165.B	0.254234
	:166.B	0.301395
	:167.B	0.28447
	:168.B	0.28447
	:169.B	0.275958
	:170.B	0.298523
	:171.B	0.301395
	:172.B	0.294336
	:173.B	0.334376
	:174.B	0.307349
	:175.B	8.81675
	:176.B	0.361115
	:177.B	0.336261
	:178.B	0.268043
	:179.B	0.313598
	:180.B	0.31521
	:181.B	0.28963
	:182.B	0.269692
	:183.B	0.307349
	:184.B	0.327083
	:185.B	0.333442
	:186.B	0.357763
	:187.B	0.26859
	:188.B	0.309657
	:189.B	0.292296
	:190.B	0.304337
	:191.B	0.327974
	:192.B	0.277136
	:193.B	0.316023
	:194.B	0.286378
	:195.B	0.307349
	:196.B	0.26324
	:197.B	0.280135
	:198.B	0.33068
	:199.B	0.269692
	:200.B	0.31521
	:201.B	0.314402
	:202.B	0.300671
	:203.B	0.316023
	:204.B	0.251864
	:205.B	0.308883
	:206.B	0.273639
	:207.B	0.32358
	:208.B	0.253279
	:209.B	0.299235
	:210.B	0.288972
	:211.B	0.366875
	:212.B	0.369243
	:213.B	0.339139
	:214.B	0.374092
	:215.B	0.312007
	:216.B	0.294336
	:217.B	0.276546
	:218.B	0.273639
	:219.B	4.59818
	:220.B	0.242469
	:221.B	0.246389
	:222.B	0.279529
	:223.B	0.251864
	:224.B	0.243327
	:225.B	0.240775
	:226.B	0.237879
	:227.B	0.259646
	:228.B	0.276546
	:229.B	0.253756
	:230.B	0.236664
	:231.B	0.260152
	:232.B	0.27773
	:233.B	0.272497
	:234.B	0.292296
	:235.B	0.236262
	:236.B	0.296411
	:237.B	0.297111
	:238.B	0.273639
	:239.B	0.286378
	:240.B	13.4923
	:241.B	0.316023
	:242.B	0.249547
	:243.B	0.311219
	:244.B	0.290291
	:245.B	0.273639
	:246.B	0.292973
	:247.B	0.26066
	:248.B	0.283841
	:249.B	0.299235
	:250.B	0.299951
	:251.B	0.22746
	:252.B	0.290291
	:253.B	0.264289
	:254.B	0.266957
	:1.C	0.23272
	:2.C	0.341092
	:3.C	0.264817
	:4.C	0.299951
	:5.C	0.230053
	:6.C	0.250006
	:7.C	0.240356
	:8.C	6.0708
	:9.C	0.250467
	:10.C	0.239523
	:11.C	0.257151
	:12.C	0.270806
	:13.C	0.283215
	:14.C	0.898117
	:15.C	0.741158
	:16.C	0.628853
	:18.C	0.69855
	:19.C	0.798486
	:20.C	0.414573
	:21.C	0.69855
	:22.C	0.814574
	:23.C	0.716061
	:24.C	0.666471
	:25.C	0.521081
	:27.C	0.616037
	:28.C	0.831478
	:30.C	0.611905
	:31.C	0.402361
	:32.C	0.790729
	:33.C	0.440116
	:34.C	0.831478
	:40.C	0.722139
	:44.C	0.806432
	:45.C	19.3732
	:46.C	0.966787
	:48.C	0.814574
	:49.C	0.741158
	:50.C	0.637766
	:51.C	0.840257
	:57.C	1.00624
	:62.C	0.238698
	:63.C	0.354486
	:64.C	0.308114
	:65.C	0.230053
	:66.C	0.41939
	:67.C	0.346095
	:68.C	0.198941
	:70.C	0.299951
	:71.C	0.348147
	:72.C	0.305083
	:73.C	0.26324
	:74.C	0.264817
	:75.C	0.377833
	:76.C	0.231187
	:77.C	0.431182
	:78.C	0.3791
	:79.C	0.395163
	:80.C	0.4574
	:81.C	0.432933
	:82.C	0.584768
	:83.C	0.64234
	:84.C	0.512936
	:85.C	0.341092
	:86.C	0.692943
	:87.C	0.624509
	:88.C	0.581128
	:89.C	0.603841
	:90.C	0.40384
	:91.C	0.592219
	:92.C	0.535384
	:93.C	0.887801
	:94.C	0.395163
	:95.C	0.637766
	:96.C	0.624509
	:97.C	0.3791
	:98.C	0.69855
	:99.C	0.453416
	:100.C	0.692943
	:101.C	0.560394
	:102.C	0.849265
	:106.C	0.754536
	:110.C	0.279529
	:111.C	0.317665
	:112.C	0.339139
	:113.C	0.274214
	:114.C	0.331595
	:115.C	0.321863
	:116.C	0.288318
	:117.C	0.308114
	:118.C	0.300671
	:119.C	0.341092
	:120.C	0.290956
	:121.C	0.322719
	:122.C	0.408355
	:123.C	0.314402
	:124.C	0.278326
	:125.C	0.357763
	:126.C	0.281357
	:127.C	0.351282
	:128.C	0.301395
	:129.C	0.305083
	:130.C	0.299951
	:131.C	0.290291
	:132.C	0.374092
	:133.C	0.346095
	:134.C	0.302124
	:135.C	0.390993
	:136.C	0.352342
	:137.C	0.432933
	:138.C	0.340112
	:139.C	0.348147
	:140.C	0.342078
	:141.C	0.294336
	:142.C	0.390993
	:143.C	0.33068
	:144.C	0.32358
	:145.C	0.347118
	:146.C	0.316841
	:147.C	0.279529
	:148.C	0.261171
	:149.C	0.245504
	:150.C	0.285103
	:151.C	0.376576
	:152.C	0.343072
	:153.C	0.302124
	:154.C	0.349185
	:155.C	0.322719
	:156.C	0.321012
	:157.C	0.273067
	:158.C	0.265348
	:159.C	0.249089
	:160.C	0.201619
	:161.C	0.27193
	:162.C	0.275374
	:163.C	0.235067
	:164.C	0.273067
	:165.C	0.299235
	:166.C	0.261685
	:167.C	7.7027
	:168.C	0.672795
	:169.C	0.231568
	:170.C	0.254715
	:171.C	0.251396
	:172.C	0.230808
	:173.C	0.261171
	:174.C	0.232334
	:175.C	0.275958
	:176.C	0.231568
	:177.C	0.262719
	:178.C	0.265348
	:179.C	0.250006
	:180.C	0.22637
	:181.C	0.248181
	:182.C	0.204386
	:183.C	0.275374
	:184.C	0.249089
	:185.C	0.240356
	:186.C	0.242469
	:187.C	0.261171
	:188.C	0.27193
	:189.C	0.255197
	:190.C	0.23195
	:191.C	0.214219
	:192.C	0.225651
	:193.C	0.227095
	:194.C	0.240356
	:195.C	0.231568
	:196.C	0.245946
	:197.C	0.212655
	:198.C	0.243327
	:199.C	0.252805
	:200.C	0.240356
	:201.C	2.93996
	:202.C	0.213277
	:203.C	0.241618
	:204.C	0.223176
	:205.C	0.228194
	:206.C	0.363392
	:207.C	0.321863
	:208.C	0.32532
	:209.C	0.35341
	:210.C	0.336261
	:211.C	0.336261
	:212.C	0.309657
	:213.C	0.392371
	:214.C	0.290291
	:215.C	0.281357
	:216.C	0.350229
	:217.C	0.281357
	:218.C	0.26324
	:220.C	0.229678
	:221.C	0.339139
	:222.C	0.365705
	:223.C	0.395163
	:224.C	0.338173
	:225.C	0.386928
	:226.C	5.15426
	:227.C	0.279529
	:228.C	0.375329
	:229.C	0.349185
	:230.C	0.3128
	:231.C	0.369243
	:232.C	0.346095
	:233.C	0.343072
	:234.C	0.336261
	:235.C	0.32887
	:236.C	0.305083
	:237.C	0.288318
	:238.C	0.32532
	:239.C	0.305834
	:240.C	0.347118
	:241.C	0.396577
	:242.C	0.304337
	:1.A	0.308883
	:2.A	24.5106
	:3.A	0.318494
	:4.A	0.312007
	:5.A	0.304337
	:6.A	0.341092
	:7.A	0.347118
	:8.A	0.329772
	:9.A	3.61577
	:10.A	1.06067
	:11.A	0.380378
	:12.A	0.195084
	:13.A	6.0803
	:14.A	111.392
	:15.A	18.2148
	:16.A	2.35555
	:17.A	0.529736
	:18.A	0.187889
	:19.A	0.596362
	:20.A	15.0249
	:21.A	2.69839
	:22.A	0.18766
	:23.A	0.216456
	:24.A	0.233107
	:25.A	0.18152
	:26.A	1.4211
	:27.A	0.183224
	:28.A	0.177623
	:29.A	0.193838
	:30.A	0.180682
	:31.A	0.204668
	:32.A	0.182794
	:33.A	0.189744
	:34.A	0.195587
	:35.A	0.190688
	:36.A	0.192611
	:37.A	0.185854
	:38.A	0.187432
	:39.A	0.201076
	:40.A	0.175848
	:41.A	0.178024
	:42.A	0.188579
	:43.A	0.168452
	:44.A	0.172053
	:45.A	0.175266
	:46.A	0.200002
	:47.A	0.17261
	:48.A	0.180682
	:49.A	0.162734
	:50.A	0.173736
	:51.A	0.168981
	:52.A	0.196349
	:53.A	0.183224
	:54.A	0.167063
	:55.A	0.183656
	:56.A	0.200806
	:57.A	0.157766
	:58.A	0.185409
	:59.A	0.174115
	:60.A	0.298523
	:61.A	0.305083
	:62.A	0.329772
	:63.A	0.278326
	:64.A	0.321012
	:65.A	0.327083
	:66.A	0.343072
	:67.A	10.0728
	:68.A	0.266418
	:69.A	0.346095
	:70.A	0.337214
	:71.A	0.346095
	:72.A	0.359989
	:73.A	0.372865
	:74.A	0.384275
	:75.A	0.269692
	:76.A	0.333442
	:77.A	0.340112
	:78.A	0.377833
	:79.A	0.295716
	:80.A	0.349185
	:81.A	0.352342
	:82.A	0.311219
	:83.A	0.480939
	:84.A	0.354486
	:85.A	0.485544
	:86.A	0.307349
	:87.A	0.354486
	:88.A	0.390993
	:89.A	0.408355
	:90.A	0.361115
	:91.A	0.358872
	:92.A	0.340112
	:93.A	0.362249
	:94.A	0.32887
	:95.A	0.406836
	:96.A	0.332515
	:97.A	0.336261
	:98.A	4.59282
	:99.A	0.299235
	:100.A	0.280745
	:101.A	0.322719
	:102.A	0.336261
	:103.A	0.272497
	:104.A	0.337214
	:105.A	0.245504
	:106.A	0.232334
	:107.A	0.295024
	:108.A	0.0799712
	:109.A	0.0712797
	:110.A	0.0711085
	:111.A	0.0691093
	:112.A	0.0739986
	:113.A	0.0803717
	:114.A	0.0842752
	:115.A	0.0757411
	:116.A	0.0867528
	:117.A	0.0720409
	:118.A	0.0753452
	:119.A	0.0836983
	:120.A	0.0713227
	:121.A	0.0735087
	:122.A	0.0724625
	:123.A	0.0755921
	:124.A	0.0676358
	:125.A	0.0718652
	:126.A	0.0681312
	:127.A	1.29871
	:128.A	0.0745206
	:129.A	0.0819033
	:130.A	0.0796599
	:131.A	0.0883852
	:132.A	0.0733701
	:133.A	0.0799996
	:134.A	0.0663086
	:135.A	0.0814542
	:136.A	0.0782814
	:137.A	0.0773505
	:138.A	0.0868223
	:139.A	0.0822365
	:140.A	0.0725296
	:141.A	0.0756168
	:142.A	0.0900567
	:143.A	0.0826038
	:144.A	0.0791568
	:145.A	2.46765
	:146.A	0.0799712
	:147.A	0.0817529
	:148.A	0.0772458
	:149.A	0.080487
	:150.A	0.0776402
	:151.A	0.0878447
	:152.A	0.0761925
	:153.A	0.081663
	:154.A	0.0853585
	:155.A	0.0879522
	:156.A	0.259646
	:157.A	0.275374
	:158.A	0.295716
	:159.A	0.266418
	:160.A	0.270248
	:161.A	0.285739
	:162.A	0.32358
	:163.A	0.270806
	:164.A	0.300671
	:165.A	0.280135
	:166.A	0.298523
	:167.A	0.295716
	:168.A	0.27193
	:169.A	0.283215
	:170.A	0.275958
	:171.A	0.318494
	:172.A	0.264289
	:173.A	0.283841
	:174.A	0.295024
	:175.A	0.268043
	:176.A	0.27773
	:177.A	0.283841
	:178.A	0.281973
	:179.A	0.287021
	:180.A	0.28963
	:181.A	0.28447
	:182.A	0.26914
	:183.A	0.265348
	:184.A	0.255683
	:185.A	0.271367
	:186.A	0.280745
	:187.A	0.229305
	:188.A	0.302124
	:189.A	0.307349
	:190.A	0.308114
	:191.A	0.281357
	:192.A	0.344073
	:193.A	0.283841
	:194.A	0.275958
	:195.A	0.276546
	:196.A	0.274793
	:197.A	0.293653
	:198.A	0.281973
	:199.A	0.285739
	:200.A	0.309657
	:201.A	0.327083
	:202.A	0.357763
	:203.A	0.263763
	:204.A	0.344073
	:205.A	0.962675
	:206.A	0.327083
	:207.A	0.329772
	:208.A	0.326199
	:209.A	0.299235
	:210.A	0.321863
	:211.A	0.346095
	:212.A	0.31521
	:213.A	0.339139
	:214.A	0.314402
	:215.A	0.331595
	:216.A	0.414573
	:217.A	0.34508
	:218.A	0.311219
	:219.A	0.321012
	:220.A	0.27773
	:221.A	0.296411
	:222.A	0.361115
	:223.A	0.317665
	:224.A	0.294336
	:225.A	0.384275
	:226.A	0.372865
	:227.A	0.298523
	:228.A	0.341092
	:229.A	0.324447
	:230.A	0.324447
	:231.A	0.362249
	:232.A	0.300671
	:233.A	0.299235
	:234.A	0.307349
	:235.A	0.381666
	:236.A	0.332515
	:237.A	0.329772
	:238.A	0.921512
	:239.A	0.316841
	:240.A	0.296411
	:241.A	0.332515
	:242.A	0.305834
	:243.A	0.300671
	:244.A	0.312007
	:245.A	0.285739
	:246.A	0.319328
	:247.A	0.316841
	:248.A	0.327083
	:249.A	0.336261
	:250.A	0.334376
	:251.A	0.245946
	:252.A	0.264817
	:253.A	0.252333
	:254.A	0.275958
	:255.A	0.217432
	:256.A	0.215811
	:257.A	0.237879
	:258.A	0.226732
	:259.A	0.200002
	:260.A	0.194583
	:261.A	0.214535
	:262.A	0.178629
	:263.A	0.201619
	:264.A	0.192126
	:265.A	0.216456
	:266.A	0.207248
	:267.A	0.224229
	:268.A	0.217432
	:269.A	0.213904
	:270.A	0.250006
	:271.A	0.214535
	:272.A	0.212345
	:273.A	0.235862
	:274.A	0.204668
	:275.A	0.216133
	:276.A	0.215811
	:277.A	0.228563
	:278.A	0.247281
	:279.A	0.243327
	:280.A	0.264289
	:281.A	0.319328
	:282.A	0.207832
	:283.A	0.25666
	:284.A	0.261685
	:285.A	0.259142
	:286.A	0.257151
	:287.A	0.249547
	:288.A	0.288972
	:289.A	0.225651
	:290.A	0.233886
	:291.A	0.246834
	:292.A	0.228194
	:293.A	0.265882
	:294.A	0.319328
	:296.A	2.71277
	:297.A	18.3755

## Sheet: EDFig7C,H
#
#
#
# EVA-71 attribute
#
# Use this file to assign the attribute in Chimera with the
# Define Attribute tool or the command defattr.
#
attribute: Deletion_Hits_Capsid_P2_2AA
match mode: 1-to-1
recipient: residues
	:1.D	0.541379
	:2.D	0.666471
	:3.D	0.584768
	:4.D	0.637766
	:5.D	0.523867
	:6.D	0.41939
	:7.D	0.408355
	:8.D	0.560394
	:9.D	0.529549
	:10.D	0.314402
	:12.D	0.637766
	:13.D	0.432933
	:14.D	0.518331
	:15.D	0.343072
	:17.D	0.297111
	:18.D	0.390993
	:19.D	0.483228
	:20.D	0.492656
	:21.D	0.453416
	:22.D	0.463538
	:23.D	0.507676
	:24.D	0.408355
	:25.D	0.406836
	:26.D	0.495084
	:27.D	0.478677
	:28.D	0.529549
	:29.D	0.400896
	:30.D	0.42603
	:31.D	0.538361
	:32.D	0.51029
	:33.D	0.333442
	:34.D	0.304337
	:35.D	0.393761
	:36.D	0.414573
	:37.D	0.371648
	:38.D	0.467743
	:39.D	0.332515
	:40.D	0.32887
	:41.D	0.377833
	:42.D	0.563724
	:43.D	0.393761
	:44.D	0.354486
	:45.D	0.358872
	:46.D	0.349185
	:47.D	0.298523
	:48.D	0.35557
	:49.D	0.368054
	:50.D	0.41939
	:51.D	0.327083
	:52.D	0.369243
	:53.D	0.376576
	:54.D	0.408355
	:55.D	0.389626
	:56.D	0.362249
	:57.D	0.310435
	:58.D	0.392371
	:59.D	0.369243
	:60.D	0.371648
	:61.D	0.348147
	:62.D	0.408355
	:63.D	0.398004
	:64.D	0.424346
	:65.D	0.392371
	:66.D	0.31521
	:67.D	0.472043
	:68.D	0.32532
	:69.D	0.376576
	:1.B	0.490257
	:2.B	0.51029
	:3.B	0.436489
	:4.B	0.382965
	:5.B	0.305834
	:6.B	0.402361
	:7.B	0.405331
	:8.B	0.390993
	:9.B	0.254234
	:10.B	0.365705
	:11.B	0.399444
	:12.B	0.392371
	:13.B	0.361115
	:14.B	0.384275
	:15.B	0.431182
	:16.B	0.340112
	:17.B	0.377833
	:18.B	0.351282
	:19.B	0.497541
	:20.B	0.492656
	:21.B	0.364544
	:22.B	0.474229
	:23.B	0.445698
	:24.B	0.339139
	:25.B	0.414573
	:26.B	0.443818
	:27.B	0.35341
	:28.B	0.297815
	:29.B	0.351282
	:30.B	0.25666
	:31.B	0.311219
	:32.B	0.398004
	:33.B	0.368054
	:34.B	0.3791
	:35.B	0.324447
	:36.B	0.31521
	:37.B	0.356663
	:38.B	0.385596
	:39.B	0.35341
	:40.B	0.257646
	:41.B	0.327974
	:42.B	0.398004
	:43.B	0.340112
	:45.B	0.286378
	:46.B	0.368054
	:47.B	0.398004
	:48.B	0.364544
	:49.B	0.370441
	:50.B	0.335315
	:51.B	0.320168
	:52.B	0.352342
	:53.B	0.299235
	:54.B	0.352342
	:55.B	0.406836
	:56.B	0.381666
	:57.B	0.327974
	:58.B	0.368054
	:59.B	0.363392
	:60.B	0.357763
	:61.B	0.361115
	:62.B	0.396577
	:63.B	0.416163
	:64.B	0.350229
	:65.B	0.392371
	:66.B	0.371648
	:67.B	0.382965
	:68.B	0.374092
	:69.B	0.421026
	:70.B	0.31521
	:71.B	0.335315
	:72.B	0.324447
	:73.B	0.320168
	:74.B	0.35341
	:75.B	0.320168
	:76.B	0.283215
	:77.B	0.312007
	:78.B	0.321012
	:79.B	0.291624
	:80.B	0.293653
	:81.B	0.356663
	:82.B	0.305834
	:83.B	0.299951
	:84.B	0.264817
	:85.B	0.344073
	:86.B	0.305083
	:87.B	0.314402
	:88.B	0.26914
	:89.B	0.272497
	:90.B	0.290291
	:91.B	0.302857
	:92.B	0.297815
	:93.B	0.279529
	:94.B	0.314402
	:95.B	0.31521
	:96.B	0.293653
	:97.B	0.283215
	:98.B	0.329772
	:99.B	0.321012
	:100.B	0.321012
	:101.B	0.336261
	:102.B	0.306589
	:103.B	0.34508
	:104.B	0.316023
	:105.B	0.277136
	:106.B	0.354486
	:107.B	0.306589
	:108.B	0.335315
	:109.B	0.316841
	:110.B	0.266957
	:111.B	0.302857
	:112.B	0.301395
	:113.B	0.299951
	:114.B	0.297815
	:115.B	0.302857
	:116.B	0.356663
	:117.B	0.331595
	:118.B	0.257646
	:119.B	0.313598
	:120.B	0.342078
	:121.B	0.285739
	:122.B	0.336261
	:123.B	0.307349
	:124.B	0.339139
	:125.B	0.297111
	:126.B	0.32358
	:127.B	0.32358
	:128.B	0.299235
	:129.B	0.316023
	:130.B	0.285103
	:131.B	0.317665
	:132.B	0.321012
	:133.B	0.303595
	:134.B	0.305083
	:135.B	0.333442
	:136.B	0.283841
	:137.B	0.250931
	:138.B	0.250006
	:140.B	0.226732
	:141.B	0.288318
	:142.B	0.354486
	:143.B	0.316023
	:144.B	0.335315
	:145.B	0.296411
	:146.B	0.299951
	:147.B	0.361115
	:148.B	0.331595
	:149.B	0.349185
	:150.B	0.305834
	:151.B	0.346095
	:152.B	0.285739
	:153.B	0.308114
	:154.B	0.361115
	:155.B	0.344073
	:156.B	0.336261
	:157.B	0.399444
	:158.B	0.301395
	:159.B	0.343072
	:160.B	0.356663
	:161.B	0.35341
	:162.B	0.302857
	:163.B	0.319328
	:164.B	0.395163
	:165.B	0.41939
	:166.B	0.339139
	:167.B	0.331595
	:168.B	0.363392
	:169.B	0.342078
	:170.B	0.33068
	:171.B	0.347118
	:172.B	0.341092
	:173.B	0.311219
	:174.B	0.369243
	:175.B	0.357763
	:176.B	0.903534
	:177.B	0.28447
	:178.B	0.340112
	:179.B	0.3128
	:180.B	0.409888
	:181.B	0.348147
	:182.B	0.326199
	:183.B	0.275374
	:184.B	0.31521
	:185.B	0.393761
	:186.B	0.307349
	:187.B	0.409888
	:188.B	0.384275
	:189.B	0.291624
	:190.B	0.34508
	:191.B	0.343072
	:192.B	0.290956
	:193.B	0.382965
	:194.B	0.303595
	:195.B	0.366875
	:196.B	0.316841
	:197.B	0.295716
	:198.B	0.321863
	:199.B	0.278326
	:200.B	0.3128
	:201.B	0.27193
	:202.B	0.350229
	:203.B	0.320168
	:204.B	0.295716
	:205.B	0.309657
	:206.B	0.300671
	:207.B	0.341092
	:208.B	0.363392
	:209.B	0.351282
	:210.B	0.339139
	:211.B	0.35341
	:212.B	0.342078
	:213.B	0.354486
	:214.B	0.357763
	:215.B	0.288318
	:216.B	0.308114
	:217.B	0.310435
	:218.B	0.384275
	:219.B	0.393761
	:220.B	0.211118
	:221.B	0.205234
	:222.B	0.234672
	:223.B	0.281973
	:224.B	0.244192
	:225.B	0.245946
	:226.B	0.249089
	:227.B	0.214535
	:228.B	0.236664
	:229.B	0.261685
	:230.B	0.313598
	:231.B	0.233107
	:232.B	0.278326
	:233.B	0.246389
	:234.B	0.23195
	:236.B	0.609132
	:237.B	0.251864
	:238.B	0.281973
	:239.B	0.279529
	:240.B	0.227826
	:241.B	0.261171
	:242.B	0.295716
	:243.B	0.251396
	:244.B	0.266418
	:245.B	0.285103
	:246.B	0.236262
	:247.B	0.251864
	:248.B	0.281973
	:249.B	0.242897
	:250.B	0.209013
	:251.B	0.270248
	:252.B	0.229305
	:253.B	0.26859
	:254.B	0.275958
	:1.C	0.275958
	:2.C	0.297815
	:3.C	0.290956
	:4.C	0.230808
	:5.C	0.23043
	:6.C	0.250931
	:7.C	0.254234
	:8.C	0.295716
	:9.C	0.229678
	:10.C	0.220428
	:11.C	0.240775
	:12.C	0.237879
	:13.C	0.279529
	:14.C	0.887801
	:15.C	0.607841
	:16.C	0.979515
	:17.C	0.259646
	:18.C	0.887801
	:19.C	0.406836
	:21.C	0.954457
	:22.C	0.646995
	:23.C	0.783153
	:24.C	0.790729
	:25.C	0.790729
	:26.C	0.692943
	:27.C	0.768519
	:31.C	0.553876
	:33.C	0.651733
	:35.C	0.966787
	:36.C	0.966787
	:38.C	0.671567
	:41.C	0.676759
	:45.C	0.966787
	:46.C	0.485544
	:50.C	0.831478
	:62.C	0.292296
	:63.C	0.252333
	:64.C	0.240356
	:65.C	0.286378
	:66.C	0.24773
	:67.C	0.26914
	:68.C	0.344073
	:69.C	0.274793
	:70.C	0.311219
	:71.C	0.324447
	:72.C	0.405331
	:73.C	0.294336
	:74.C	0.342078
	:75.C	0.348147
	:76.C	0.341092
	:77.C	0.275374
	:78.C	0.351282
	:79.C	0.28963
	:80.C	0.440116
	:81.C	0.338173
	:82.C	0.512936
	:83.C	0.429448
	:84.C	0.374092
	:85.C	0.666471
	:86.C	0.451456
	:87.C	0.461469
	:88.C	0.41939
	:89.C	0.47644
	:90.C	0.567103
	:91.C	0.592219
	:92.C	0.611905
	:93.C	0.449517
	:94.C	0.599906
	:95.C	0.761449
	:96.C	0.478677
	:97.C	0.560394
	:98.C	0.676759
	:99.C	0.502546
	:100.C	0.386928
	:101.C	0.761449
	:102.C	0.544439
	:103.C	0.966787
	:104.C	0.747774
	:105.C	0.908731
	:110.C	0.245065
	:111.C	0.228194
	:112.C	0.290956
	:113.C	0.21021
	:114.C	0.242043
	:115.C	0.253279
	:116.C	0.677019
	:117.C	0.257646
	:118.C	0.273067
	:119.C	0.303595
	:120.C	0.216456
	:121.C	0.242897
	:122.C	0.22637
	:123.C	0.274214
	:124.C	0.318494
	:125.C	0.272497
	:126.C	0.27193
	:127.C	0.277136
	:128.C	0.263763
	:129.C	0.277136
	:130.C	0.282592
	:131.C	0.303595
	:132.C	0.312007
	:133.C	0.292296
	:134.C	0.305083
	:135.C	0.331595
	:136.C	0.28963
	:137.C	0.335315
	:138.C	0.292296
	:139.C	0.24773
	:140.C	0.285739
	:141.C	0.31521
	:142.C	0.290291
	:143.C	0.269692
	:144.C	0.312007
	:145.C	0.295716
	:146.C	0.254234
	:147.C	0.236262
	:148.C	0.240775
	:149.C	0.240356
	:150.C	0.321012
	:151.C	0.3791
	:152.C	0.253756
	:153.C	0.283841
	:154.C	0.244192
	:155.C	0.283215
	:156.C	0.265348
	:157.C	0.32532
	:158.C	0.280135
	:159.C	0.265348
	:160.C	0.250006
	:161.C	0.267499
	:162.C	0.26914
	:163.C	0.248634
	:164.C	0.261171
	:166.C	0.234672
	:167.C	0.280135
	:168.C	0.273067
	:169.C	0.264817
	:170.C	0.259142
	:171.C	0.268043
	:172.C	0.283215
	:173.C	0.213904
	:174.C	0.271367
	:175.C	0.222481
	:176.C	0.249547
	:177.C	0.236664
	:178.C	0.252805
	:179.C	0.27773
	:180.C	0.268043
	:181.C	0.248181
	:182.C	0.250931
	:183.C	0.276546
	:184.C	0.265348
	:185.C	0.266418
	:186.C	0.249089
	:187.C	0.253756
	:188.C	0.26066
	:189.C	0.242469
	:190.C	0.235464
	:191.C	0.253279
	:192.C	0.281357
	:193.C	0.233496
	:194.C	0.248181
	:195.C	0.612563
	:196.C	0.229305
	:197.C	0.233107
	:198.C	0.241196
	:199.C	0.206091
	:200.C	0.235464
	:201.C	0.248181
	:202.C	0.217106
	:203.C	0.271367
	:204.C	0.257646
	:205.C	0.287668
	:206.C	0.306589
	:207.C	0.348147
	:208.C	0.388272
	:209.C	0.388272
	:210.C	0.553876
	:211.C	0.32358
	:212.C	0.332515
	:213.C	0.368054
	:214.C	0.34508
	:215.C	0.343072
	:216.C	0.402361
	:217.C	0.332515
	:218.C	0.359989
	:219.C	0.336261
	:220.C	0.374092
	:221.C	0.339139
	:222.C	0.352342
	:223.C	0.4574
	:224.C	0.369243
	:225.C	0.334376
	:226.C	0.329772
	:227.C	0.340112
	:228.C	0.389626
	:229.C	0.35341
	:230.C	0.305083
	:231.C	0.327083
	:232.C	0.336261
	:233.C	0.331595
	:234.C	0.34508
	:235.C	0.327083
	:236.C	0.392371
	:237.C	0.308883
	:238.C	0.390993
	:239.C	0.316023
	:240.C	0.348147
	:241.C	0.334376
	:242.C	0.375329
	:1.A	0.364544
	:2.A	0.359989
	:3.A	0.347118
	:4.A	0.384275
	:5.A	0.331595
	:6.A	0.392371
	:7.A	0.385596
	:8.A	0.400896
	:9.A	0.390993
	:10.A	0.35557
	:11.A	0.365705
	:12.A	0.146067
	:13.A	0.730327
	:14.A	12.5075
	:15.A	1.34297
	:16.A	2.18133
	:17.A	0.149902
	:18.A	0.18152
	:19.A	36.3688
	:20.A	15.2515
	:21.A	0.154416
	:22.A	0.193591
	:23.A	0.199205
	:24.A	0.164864
	:25.A	0.206668
	:26.A	0.168452
	:27.A	0.215171
	:28.A	0.178832
	:29.A	0.160514
	:30.A	0.211424
	:31.A	0.173547
	:32.A	0.216456
	:33.A	0.231568
	:34.A	0.165533
	:35.A	0.167235
	:36.A	0.184747
	:37.A	0.171869
	:38.A	0.174497
	:39.A	0.203546
	:40.A	0.160983
	:41.A	0.174306
	:42.A	0.190688
	:43.A	0.186078
	:44.A	0.186302
	:45.A	0.179648
	:46.A	0.178427
	:47.A	0.154701
	:48.A	0.155273
	:49.A	0.160358
	:50.A	0.176632
	:51.A	0.178629
	:52.A	0.15513
	:53.A	0.160826
	:54.A	0.160826
	:55.A	0.189744
	:56.A	0.179035
	:57.A	0.170591
	:58.A	0.176043
	:59.A	0.169871
	:60.A	0.273639
	:61.A	0.350229
	:62.A	0.326199
	:63.A	0.340112
	:64.A	0.337214
	:65.A	0.272497
	:66.A	0.257646
	:67.A	0.337214
	:68.A	0.287021
	:69.A	0.235862
	:70.A	0.306589
	:71.A	0.318494
	:72.A	0.421026
	:73.A	0.349185
	:74.A	0.320168
	:75.A	0.281973
	:76.A	0.281973
	:77.A	0.292296
	:78.A	0.32532
	:79.A	0.260152
	:80.A	0.273639
	:81.A	0.246834
	:82.A	0.32532
	:83.A	0.314402
	:84.A	0.292296
	:85.A	0.261685
	:86.A	0.263763
	:87.A	0.3791
	:88.A	0.313598
	:89.A	0.259646
	:90.A	0.340112
	:91.A	0.231187
	:92.A	0.339139
	:93.A	0.303595
	:94.A	0.28963
	:95.A	0.270248
	:96.A	0.270806
	:97.A	0.278326
	:98.A	0.31521
	:99.A	0.248181
	:100.A	0.245946
	:101.A	0.253279
	:102.A	0.24773
	:103.A	0.251396
	:104.A	0.261685
	:105.A	0.21173
	:106.A	0.625734
	:107.A	0.23272
	:108.A	0.0779592
	:109.A	0.0771936
	:110.A	0.062728
	:112.A	0.0606186
	:113.A	0.0713442
	:114.A	0.0758408
	:115.A	0.0715818
	:116.A	0.0731635
	:117.A	0.0774555
	:118.A	0.0803429
	:119.A	0.0718433
	:120.A	0.075966
	:121.A	0.0698147
	:122.A	0.0776402
	:123.A	0.0869267
	:124.A	0.0737643
	:125.A	0.0806318
	:126.A	0.0718652
	:127.A	0.0819636
	:128.A	0.0811876
	:129.A	0.0833191
	:130.A	0.0866489
	:131.A	0.0891187
	:132.A	0.0761168
	:133.A	0.0763699
	:134.A	0.0698964
	:135.A	0.0936022
	:136.A	0.0755425
	:137.A	0.0789909
	:138.A	0.0866489
	:139.A	0.0759911
	:140.A	0.0803142
	:141.A	0.0857609
	:142.A	0.0706848
	:143.A	0.0751492
	:144.A	0.0832563
	:145.A	0.0866835
	:146.A	0.0842106
	:147.A	0.0791568
	:148.A	0.0697739
	:149.A	0.0814839
	:150.A	0.0902854
	:151.A	0.0905156
	:152.A	0.0785252
	:153.A	0.0888235
	:154.A	0.834564
	:155.A	0.0749302
	:156.A	0.287021
	:157.A	0.274793
	:158.A	0.290956
	:159.A	0.280745
	:160.A	0.262719
	:161.A	0.233886
	:162.A	0.238288
	:163.A	0.266418
	:164.A	0.296411
	:165.A	0.317665
	:166.A	0.307349
	:167.A	0.311219
	:168.A	0.291624
	:169.A	0.281973
	:170.A	0.283215
	:171.A	0.281357
	:172.A	0.259142
	:173.A	0.303595
	:174.A	0.265882
	:175.A	0.28447
	:176.A	0.275958
	:177.A	0.27193
	:178.A	0.299951
	:179.A	0.288318
	:180.A	0.281357
	:181.A	0.261685
	:182.A	0.292296
	:183.A	0.334376
	:184.A	0.291624
	:185.A	0.235862
	:186.A	0.241196
	:187.A	0.252333
	:188.A	0.314402
	:189.A	0.285739
	:190.A	0.295716
	:191.A	0.275374
	:192.A	0.24773
	:193.A	0.32532
	:194.A	0.280135
	:195.A	0.295024
	:196.A	0.321863
	:197.A	0.259142
	:198.A	0.321863
	:199.A	0.285103
	:200.A	0.275374
	:201.A	0.270248
	:202.A	0.26066
	:203.A	0.319328
	:204.A	0.3128
	:205.A	0.332515
	:206.A	0.288318
	:207.A	0.297111
	:208.A	0.319328
	:209.A	0.279529
	:210.A	0.377833
	:211.A	0.296411
	:212.A	0.324447
	:213.A	0.339139
	:214.A	0.307349
	:215.A	0.321012
	:216.A	0.28447
	:217.A	0.327083
	:218.A	0.305834
	:219.A	0.308114
	:220.A	0.301395
	:221.A	0.3128
	:222.A	0.3128
	:223.A	0.283841
	:224.A	0.310435
	:225.A	0.359989
	:226.A	0.302124
	:227.A	0.32358
	:228.A	0.314402
	:229.A	0.292973
	:230.A	0.273067
	:231.A	0.285739
	:232.A	0.303595
	:233.A	0.320168
	:234.A	0.283215
	:235.A	0.287021
	:236.A	0.247281
	:237.A	0.35557
	:238.A	0.292296
	:239.A	0.299235
	:240.A	0.31521
	:241.A	0.229305
	:243.A	0.195841
	:244.A	0.292296
	:245.A	0.32532
	:246.A	0.346095
	:247.A	0.292296
	:248.A	0.301395
	:249.A	0.35341
	:250.A	0.299235
	:251.A	0.281973
	:252.A	0.277136
	:253.A	0.292296
	:254.A	0.241618
	:255.A	0.226732
	:256.A	0.301395
	:257.A	0.257151
	:258.A	0.248181
	:259.A	0.23195
	:260.A	0.267499
	:261.A	0.233496
	:262.A	0.249089
	:263.A	0.190926
	:264.A	0.271367
	:265.A	0.230053
	:266.A	0.24773
	:267.A	0.209909
	:268.A	0.22601
	:269.A	0.240775
	:270.A	0.236262
	:271.A	0.212345
	:272.A	0.202715
	:273.A	0.21776
	:274.A	0.252333
	:275.A	0.257646
	:276.A	0.21549
	:277.A	0.283841
	:278.A	0.237879
	:279.A	0.253279
	:280.A	0.264289
	:281.A	0.255683
	:282.A	0.662964
	:283.A	0.275958
	:284.A	0.248181
	:285.A	0.244192
	:286.A	0.299951
	:287.A	0.300671
	:288.A	0.316841
	:289.A	0.308883
	:290.A	0.273067
	:291.A	0.274793
	:292.A	0.265348
	:293.A	0.321863
	:294.A	0.292296
	:295.A	0.337214
	:296.A	0.22637
	:297.A	0.342078

## Sheet: EDFig7D,I
#
#
#
# EVA-71 attribute
#
# Use this file to assign the attribute in Chimera with the
# Define Attribute tool or the command defattr.
#
attribute: Deletion_Hits_Capsid_P2_3AA
match mode: 1-to-1
recipient: residues
	:1.D	0.992659
	:2.D	0.409888
	:3.D	0.299951
	:5.D	0.557112
	:6.D	0.521081
	:7.D	0.557112
	:8.D	0.483228
	:9.D	0.424346
	:10.D	0.41939
	:11.D	0.478677
	:12.D	0.408355
	:13.D	0.405331
	:14.D	0.363392
	:15.D	0.472043
	:16.D	0.380378
	:17.D	0.375329
	:18.D	0.411435
	:19.D	0.41939
	:20.D	0.370441
	:21.D	0.402361
	:22.D	0.384275
	:23.D	0.434702
	:24.D	0.339139
	:25.D	0.402361
	:26.D	0.438293
	:27.D	0.577542
	:28.D	0.393761
	:29.D	0.42603
	:30.D	0.421026
	:31.D	0.421026
	:32.D	0.32358
	:33.D	0.409888
	:34.D	0.290291
	:35.D	0.402361
	:36.D	0.354486
	:37.D	0.311219
	:38.D	0.338173
	:39.D	0.35341
	:40.D	0.380378
	:41.D	0.33068
	:42.D	0.310435
	:43.D	0.386928
	:44.D	0.392371
	:45.D	0.390993
	:46.D	0.336261
	:47.D	0.417769
	:48.D	0.299235
	:49.D	0.311219
	:50.D	0.317665
	:51.D	0.903728
	:52.D	0.356663
	:53.D	0.327974
	:54.D	0.362249
	:55.D	0.352342
	:56.D	0.291624
	:57.D	0.327974
	:58.D	0.260152
	:59.D	0.316023
	:60.D	0.35341
	:61.D	0.313598
	:62.D	0.277136
	:63.D	0.305083
	:64.D	0.297815
	:65.D	0.320168
	:66.D	0.346095
	:68.D	0.370441
	:69.D	0.364544
	:1.B	0.338173
	:2.B	0.297111
	:3.B	0.316841
	:4.B	0.299235
	:5.B	0.340112
	:6.B	0.300671
	:7.B	0.365705
	:8.B	0.327083
	:9.B	0.304337
	:10.B	0.241196
	:11.B	0.338173
	:12.B	0.258142
	:13.B	0.334376
	:14.B	0.342078
	:15.B	0.309657
	:16.B	0.472043
	:17.B	0.327974
	:18.B	0.371648
	:19.B	0.351282
	:20.B	0.389626
	:21.B	0.408355
	:22.B	0.356663
	:23.B	0.28963
	:24.B	0.302857
	:25.B	0.261685
	:26.B	0.327083
	:27.B	0.35557
	:28.B	0.361115
	:29.B	0.385596
	:30.B	0.421026
	:31.B	0.441958
	:32.B	0.445698
	:33.B	0.388272
	:34.B	0.352342
	:35.B	0.505095
	:36.B	0.467743
	:37.B	0.283841
	:38.B	0.402361
	:39.B	0.342078
	:40.B	0.507676
	:41.B	0.377833
	:42.B	0.389626
	:43.B	0.366875
	:44.B	0.4574
	:45.B	0.51029
	:46.B	0.3791
	:47.B	0.372865
	:48.B	0.389626
	:49.B	0.363392
	:50.B	0.443818
	:51.B	0.316023
	:52.B	0.402361
	:53.B	0.316841
	:54.B	0.310435
	:55.B	0.399444
	:56.B	0.47644
	:57.B	0.463538
	:58.B	0.336261
	:59.B	0.405331
	:60.B	0.338173
	:61.B	0.245065
	:62.B	0.399444
	:63.B	0.417769
	:64.B	0.377833
	:65.B	0.445698
	:66.B	0.429448
	:67.B	0.331595
	:68.B	0.414573
	:69.B	0.363392
	:70.B	0.321863
	:71.B	1.07528
	:72.B	0.395163
	:73.B	0.416163
	:74.B	0.305834
	:75.B	0.371648
	:76.B	0.271367
	:77.B	0.259646
	:78.B	0.314402
	:79.B	0.266957
	:80.B	0.31521
	:81.B	0.265882
	:82.B	0.321012
	:83.B	0.258142
	:84.B	0.288318
	:85.B	0.975293
	:86.B	0.299235
	:87.B	0.26066
	:88.B	0.25666
	:89.B	0.262719
	:90.B	0.32358
	:91.B	0.265882
	:92.B	0.335315
	:93.B	0.746548
	:94.B	0.305083
	:95.B	0.248634
	:96.B	0.295024
	:97.B	0.359989
	:98.B	0.320168
	:99.B	0.308883
	:100.B	0.341092
	:101.B	0.314402
	:102.B	0.307349
	:103.B	0.304337
	:104.B	0.351282
	:105.B	0.295024
	:106.B	0.311219
	:107.B	0.339139
	:108.B	0.305834
	:109.B	0.268043
	:110.B	0.295024
	:111.B	0.307349
	:112.B	0.324447
	:113.B	0.287021
	:114.B	0.308114
	:115.B	0.299235
	:116.B	0.28963
	:117.B	0.350229
	:118.B	0.362249
	:119.B	0.321012
	:120.B	0.308114
	:121.B	0.324447
	:122.B	0.316841
	:123.B	0.26914
	:124.B	0.332515
	:125.B	0.364544
	:126.B	0.308883
	:127.B	0.300671
	:128.B	0.358872
	:129.B	0.306589
	:130.B	0.350229
	:131.B	0.414573
	:132.B	0.28963
	:133.B	0.384275
	:134.B	0.318494
	:135.B	0.298523
	:136.B	0.305083
	:137.B	0.422678
	:138.B	0.336261
	:139.B	0.287021
	:140.B	0.262201
	:141.B	0.377833
	:142.B	0.424346
	:143.B	0.340112
	:144.B	0.32532
	:145.B	0.295024
	:146.B	0.408355
	:147.B	0.362249
	:148.B	0.356663
	:149.B	0.341092
	:150.B	0.381666
	:151.B	0.406836
	:152.B	0.363392
	:153.B	0.390993
	:154.B	0.287021
	:155.B	0.317665
	:156.B	0.346095
	:157.B	0.431182
	:158.B	0.40384
	:159.B	0.31521
	:160.B	0.400896
	:161.B	0.35341
	:162.B	0.281357
	:163.B	0.329772
	:164.B	0.347118
	:165.B	0.340112
	:166.B	0.402361
	:167.B	0.316841
	:168.B	0.31521
	:169.B	0.4574
	:170.B	0.390993
	:171.B	0.335315
	:172.B	0.338173
	:173.B	2.85781
	:174.B	0.329772
	:175.B	0.340112
	:176.B	0.384275
	:177.B	0.343072
	:178.B	0.32887
	:179.B	0.292973
	:180.B	0.348147
	:181.B	0.357763
	:182.B	0.327083
	:183.B	0.365705
	:184.B	0.338173
	:185.B	0.370441
	:186.B	0.314402
	:187.B	0.395163
	:188.B	0.505095
	:189.B	0.32532
	:190.B	0.340112
	:191.B	0.338173
	:192.B	0.334376
	:193.B	0.377833
	:194.B	0.365705
	:195.B	0.327083
	:196.B	0.32358
	:197.B	0.365705
	:198.B	0.291624
	:199.B	0.319328
	:200.B	0.3791
	:201.B	0.369243
	:202.B	0.31521
	:203.B	0.362249
	:204.B	0.352342
	:205.B	0.320168
	:206.B	0.308883
	:207.B	0.339139
	:208.B	0.382965
	:209.B	0.287021
	:210.B	0.497541
	:211.B	0.357763
	:212.B	0.396577
	:213.B	0.339139
	:214.B	0.405331
	:215.B	0.382965
	:216.B	0.341092
	:217.B	0.412997
	:218.B	0.432933
	:219.B	0.372865
	:220.B	0.736984
	:221.B	0.265348
	:222.B	0.307349
	:223.B	0.275374
	:224.B	0.266957
	:225.B	0.26914
	:226.B	0.24773
	:227.B	0.264817
	:228.B	0.258142
	:229.B	0.265348
	:230.B	0.302857
	:231.B	0.249089
	:232.B	0.309657
	:233.B	0.272497
	:234.B	0.312007
	:235.B	0.356663
	:236.B	0.35557
	:237.B	0.280745
	:238.B	0.270248
	:239.B	0.252805
	:240.B	0.243758
	:241.B	0.281357
	:242.B	0.319328
	:243.B	0.331595
	:244.B	0.281357
	:245.B	0.306589
	:246.B	0.322719
	:247.B	0.26859
	:248.B	0.304337
	:249.B	0.25617
	:250.B	0.297815
	:251.B	0.245946
	:252.B	0.285103
	:253.B	0.293653
	:254.B	0.332515
	:1.C	0.287668
	:2.C	0.312007
	:3.C	0.286378
	:4.C	0.224582
	:5.C	0.257646
	:6.C	0.302124
	:7.C	0.294336
	:8.C	0.300671
	:9.C	0.248181
	:10.C	0.258142
	:11.C	0.28447
	:12.C	0.318494
	:13.C	0.294336
	:16.C	0.414573
	:17.C	0.734684
	:18.C	0.607841
	:19.C	0.637766
	:20.C	0.64234
	:21.C	0.523867
	:22.C	0.908731
	:26.C	0.868011
	:27.C	0.374092
	:32.C	0.710106
	:41.C	0.687444
	:44.C	0.942503
	:52.C	0.930909
	:62.C	0.339139
	:63.C	0.384275
	:64.C	0.242469
	:65.C	0.332515
	:66.C	0.487886
	:67.C	0.377833
	:68.C	0.259142
	:69.C	0.354486
	:70.C	0.307349
	:71.C	0.432933
	:72.C	0.32358
	:73.C	0.490257
	:74.C	0.633271
	:75.C	0.337214
	:76.C	0.346095
	:77.C	0.390993
	:78.C	0.389626
	:79.C	0.550686
	:80.C	0.414573
	:81.C	0.485544
	:82.C	0.4574
	:83.C	1.58331
	:84.C	0.849265
	:85.C	0.463538
	:86.C	0.467743
	:87.C	0.538361
	:88.C	0.339139
	:89.C	0.919657
	:90.C	0.453416
	:91.C	0.541379
	:92.C	0.406836
	:93.C	0.557112
	:94.C	0.661468
	:95.C	0.557112
	:96.C	0.69855
	:97.C	0.887801
	:98.C	0.954457
	:99.C	0.82292
	:100.C	0.790729
	:102.C	0.637766
	:103.C	0.966787
	:110.C	0.247281
	:111.C	0.23043
	:112.C	0.246389
	:113.C	0.228563
	:114.C	0.262719
	:115.C	0.257151
	:116.C	0.223526
	:117.C	0.278326
	:118.C	0.280745
	:119.C	0.309657
	:120.C	0.226732
	:121.C	0.266418
	:122.C	0.261685
	:123.C	0.941161
	:124.C	0.301395
	:125.C	0.310435
	:126.C	0.273067
	:127.C	0.240775
	:128.C	0.258142
	:129.C	0.27193
	:130.C	0.295024
	:131.C	0.3128
	:132.C	0.298523
	:133.C	0.292973
	:134.C	0.298523
	:135.C	0.314402
	:136.C	0.299951
	:137.C	0.296411
	:138.C	0.3128
	:139.C	0.247281
	:140.C	0.275958
	:141.C	0.267499
	:142.C	0.32532
	:143.C	0.321863
	:144.C	0.275958
	:145.C	0.248634
	:146.C	0.230053
	:147.C	0.23043
	:148.C	0.255197
	:149.C	0.257151
	:150.C	0.254715
	:151.C	0.253756
	:152.C	0.253279
	:153.C	0.277136
	:154.C	0.302857
	:155.C	0.290956
	:156.C	0.26914
	:157.C	0.299235
	:158.C	0.34508
	:159.C	0.238698
	:160.C	0.261171
	:161.C	0.305834
	:162.C	0.272497
	:163.C	0.297111
	:164.C	0.285739
	:165.C	0.26324
	:166.C	0.258641
	:167.C	0.26914
	:168.C	0.241618
	:169.C	0.300671
	:170.C	0.292973
	:171.C	0.251864
	:172.C	0.320168
	:173.C	0.245946
	:174.C	0.285739
	:175.C	0.241196
	:176.C	0.26066
	:177.C	0.26324
	:178.C	0.244628
	:179.C	0.234278
	:180.C	0.241618
	:181.C	0.27193
	:182.C	0.241618
	:183.C	0.272497
	:184.C	0.236664
	:185.C	0.249089
	:186.C	0.277136
	:187.C	0.278326
	:188.C	0.252333
	:189.C	0.304337
	:190.C	0.239523
	:191.C	0.229678
	:192.C	0.31521
	:193.C	0.299235
	:194.C	0.252333
	:195.C	0.242469
	:196.C	0.26324
	:197.C	0.266957
	:198.C	0.286378
	:199.C	0.248181
	:200.C	0.261685
	:201.C	0.26914
	:202.C	0.262719
	:203.C	0.254715
	:204.C	0.27193
	:205.C	0.251396
	:206.C	0.310435
	:207.C	0.336261
	:208.C	0.436489
	:209.C	0.396577
	:210.C	0.474229
	:211.C	0.405331
	:212.C	0.370441
	:213.C	0.34508
	:214.C	0.421026
	:215.C	0.377833
	:216.C	0.398004
	:217.C	0.371648
	:218.C	0.3791
	:219.C	0.408355
	:220.C	0.400896
	:221.C	0.339139
	:222.C	0.416163
	:223.C	0.3791
	:224.C	0.469881
	:225.C	0.375329
	:226.C	0.372865
	:227.C	0.416163
	:228.C	0.422678
	:229.C	0.340112
	:230.C	0.317665
	:231.C	0.429448
	:232.C	0.396577
	:233.C	0.402361
	:234.C	0.416163
	:235.C	0.349185
	:236.C	0.358872
	:237.C	0.434702
	:238.C	0.409888
	:239.C	0.431182
	:240.C	0.392371
	:241.C	0.443818
	:242.C	0.386928
	:1.A	0.335315
	:2.A	0.337214
	:3.A	0.375329
	:4.A	0.35341
	:5.A	0.349185
	:6.A	0.405331
	:7.A	0.368054
	:8.A	1.28306
	:9.A	0.351282
	:10.A	0.385596
	:11.A	0.326199
	:12.A	0.406635
	:13.A	0.182794
	:14.A	0.193591
	:15.A	0.222828
	:16.A	0.191404
	:17.A	0.196094
	:18.A	0.187205
	:19.A	8.13127
	:20.A	0.182794
	:21.A	0.148985
	:22.A	0.197894
	:23.A	0.589028
	:24.A	0.503876
	:25.A	0.163545
	:26.A	0.191164
	:27.A	0.224937
	:28.A	0.192368
	:29.A	0.16067
	:30.A	0.172983
	:31.A	0.15205
	:32.A	0.162895
	:33.A	0.195084
	:34.A	0.141195
	:35.A	0.182794
	:36.A	0.162252
	:37.A	0.175848
	:38.A	0.162734
	:39.A	0.178225
	:40.A	0.189276
	:41.A	0.187432
	:42.A	0.162092
	:43.A	0.178225
	:44.A	0.207832
	:45.A	0.21021
	:46.A	0.18258
	:47.A	0.164037
	:48.A	0.170772
	:49.A	0.169871
	:50.A	0.160514
	:51.A	0.166209
	:52.A	0.194334
	:53.A	0.161456
	:54.A	0.169158
	:55.A	0.171869
	:56.A	0.172053
	:57.A	0.159431
	:58.A	0.184527
	:59.A	0.221449
	:60.A	0.200002
	:61.A	0.320168
	:62.A	0.301395
	:63.A	0.341092
	:64.A	0.314402
	:65.A	0.253756
	:66.A	0.318494
	:67.A	0.406836
	:68.A	0.348147
	:69.A	0.332515
	:70.A	0.278926
	:71.A	0.417769
	:72.A	0.320168
	:73.A	0.31521
	:74.A	0.334376
	:75.A	0.363392
	:76.A	0.297111
	:77.A	0.302124
	:78.A	0.285103
	:79.A	0.35557
	:80.A	0.307349
	:81.A	0.260152
	:82.A	0.392371
	:83.A	0.294336
	:84.A	0.297111
	:85.A	0.285739
	:86.A	0.283841
	:87.A	0.342078
	:88.A	0.405331
	:89.A	0.320168
	:90.A	0.316023
	:91.A	0.338173
	:92.A	0.278326
	:93.A	0.352342
	:94.A	0.371648
	:95.A	0.321012
	:96.A	0.333442
	:97.A	5.71033
	:98.A	12.8427
	:99.A	0.302124
	:100.A	0.329772
	:101.A	0.311219
	:102.A	0.340112
	:103.A	0.357763
	:104.A	0.310435
	:105.A	0.313598
	:106.A	0.297815
	:107.A	0.293653
	:108.A	0.0755921
	:109.A	0.0794913
	:110.A	0.0724625
	:111.A	0.0762684
	:112.A	0.0775082
	:113.A	0.0706637
	:114.A	0.0810404
	:115.A	0.0776666
	:116.A	0.0749544
	:117.A	0.0795755
	:118.A	0.0838257
	:119.A	0.0794354
	:120.A	0.0830998
	:121.A	0.0822974
	:122.A	0.0742822
	:123.A	0.0787709
	:124.A	0.0840497
	:125.A	0.0735087
	:126.A	0.0826654
	:127.A	0.0781199
	:128.A	0.0846979
	:129.A	0.0902854
	:130.A	0.0880599
	:131.A	0.0841784
	:132.A	0.0714736
	:133.A	0.0809817
	:134.A	0.0826346
	:135.A	0.0867875
	:136.A	0.251595
	:137.A	0.090362
	:138.A	0.0901709
	:139.A	0.0801708
	:140.A	0.0857609
	:141.A	0.0836031
	:142.A	0.0836983
	:143.A	0.0770116
	:144.A	0.0854921
	:145.A	0.0916486
	:146.A	0.0824503
	:147.A	0.0843723
	:148.A	0.0922483
	:149.A	0.0982546
	:150.A	0.0974171
	:151.A	0.0956608
	:152.A	0.0738578
	:153.A	0.0815734
	:154.A	0.0872066
	:155.A	0.0815734
	:156.A	0.287021
	:157.A	0.307349
	:158.A	0.316023
	:159.A	0.264289
	:160.A	0.270806
	:161.A	0.250006
	:162.A	0.267499
	:163.A	0.317665
	:164.A	0.303595
	:165.A	0.316023
	:166.A	0.26914
	:167.A	0.321863
	:168.A	0.302857
	:169.A	0.341092
	:170.A	0.280135
	:171.A	0.253279
	:172.A	0.283841
	:173.A	0.264289
	:174.A	0.320168
	:175.A	0.274214
	:176.A	0.305834
	:177.A	0.290291
	:178.A	0.356663
	:179.A	0.914498
	:180.A	0.305083
	:181.A	0.259646
	:182.A	0.287668
	:183.A	0.278326
	:184.A	0.302857
	:185.A	0.280135
	:186.A	0.290291
	:187.A	0.281973
	:188.A	0.270806
	:189.A	0.309657
	:190.A	0.28963
	:191.A	0.321012
	:192.A	0.329772
	:193.A	0.344073
	:194.A	0.329772
	:195.A	0.306589
	:196.A	0.316841
	:197.A	0.25666
	:198.A	0.282592
	:199.A	0.287021
	:200.A	0.306589
	:201.A	0.287021
	:202.A	0.279529
	:203.A	0.421026
	:204.A	0.41939
	:205.A	0.451456
	:206.A	0.342078
	:207.A	0.33068
	:208.A	0.352342
	:209.A	0.319328
	:210.A	0.35557
	:211.A	0.334376
	:212.A	0.361115
	:213.A	0.327974
	:214.A	0.341092
	:215.A	0.956667
	:216.A	0.329772
	:217.A	0.358872
	:218.A	0.374092
	:219.A	0.327083
	:220.A	0.327083
	:221.A	0.349185
	:222.A	0.357763
	:223.A	0.327974
	:224.A	0.350229
	:225.A	0.343072
	:226.A	0.338173
	:227.A	0.359989
	:228.A	0.346095
	:229.A	0.32358
	:230.A	0.361115
	:231.A	0.352342
	:232.A	0.390993
	:233.A	0.393761
	:234.A	0.287668
	:235.A	0.422678
	:236.A	0.366875
	:237.A	0.370441
	:238.A	0.302124
	:239.A	0.324447
	:240.A	0.347118
	:241.A	0.389626
	:242.A	0.326199
	:243.A	0.385596
	:244.A	0.306589
	:245.A	1.12074
	:246.A	0.405331
	:247.A	0.344073
	:248.A	0.35557
	:249.A	0.347118
	:250.A	0.348147
	:251.A	0.299235
	:252.A	0.279529
	:253.A	0.27773
	:254.A	0.281973
	:255.A	0.26859
	:256.A	0.277136
	:257.A	0.243758
	:258.A	0.216133
	:259.A	0.26324
	:260.A	0.227095
	:261.A	0.25617
	:262.A	0.188118
	:263.A	0.189979
	:264.A	0.22637
	:265.A	0.318494
	:266.A	0.253279
	:267.A	0.214852
	:268.A	0.246389
	:269.A	0.213904
	:270.A	0.217432
	:271.A	0.220428
	:272.A	0.22009
	:273.A	0.223876
	:274.A	0.228194
	:275.A	0.26324
	:276.A	0.274793
	:277.A	0.242897
	:278.A	0.278326
	:279.A	0.28963
	:280.A	0.26859
	:281.A	0.274793
	:282.A	0.740214
	:283.A	0.272497
	:284.A	0.240775
	:285.A	0.267499
	:286.A	0.327974
	:287.A	0.320168
	:288.A	0.306589
	:289.A	0.274793
	:290.A	0.240775
	:291.A	0.251396
	:293.A	0.168628
	:294.A	0.312007
	:295.A	0.329772
	:296.A	0.316023
	:297.A	0.393761

## Sheet: EDFig7E,J
#
#
#
# EVA-71 attribute
#
# Use this file to assign the attribute in Chimera with the
# Define Attribute tool or the command defattr.
#
attribute: DMS_Hits_Capsid_P2
match mode: 1-to-1
recipient: residues
	:1.D	0.276874
	:2.D	0.247233
	:3.D	1.12091
	:4.D	0.625389
	:5.D	0.938638
	:6.D	0.367798
	:7.D	1.48659
	:8.D	0.357062
	:9.D	0.453263
	:10.D	0.581291
	:11.D	0.199468
	:12.D	0.335243
	:13.D	0.210219
	:14.D	0.246247
	:15.D	0.331898
	:16.D	1.00595
	:17.D	0.186194
	:18.D	0.565109
	:19.D	0.14283
	:20.D	0.927413
	:21.D	2.08407
	:22.D	0.31022
	:23.D	0.215354
	:24.D	0.784373
	:25.D	0.36347
	:26.D	0.539915
	:27.D	0.474621
	:28.D	0.7336
	:29.D	0.677978
	:30.D	0.415009
	:31.D	0.29832
	:32.D	0.525964
	:33.D	0.350341
	:34.D	0.386213
	:35.D	0.396595
	:36.D	0.296267
	:37.D	0.418532
	:38.D	0.388108
	:39.D	0.290745
	:40.D	0.39571
	:41.D	0.446112
	:42.D	0.191757
	:43.D	0.544177
	:44.D	0.147181
	:45.D	0.566999
	:46.D	0.349851
	:47.D	1.05754
	:48.D	0.318944
	:49.D	0.327201
	:50.D	0.322113
	:51.D	1.38955
	:52.D	0.408797
	:53.D	0.241819
	:54.D	1.11204
	:55.D	1.3898
	:56.D	0.190712
	:57.D	0.249495
	:58.D	0.278403
	:59.D	0.546634
	:60.D	0.897405
	:61.D	0.853516
	:62.D	2.03748
	:63.D	0.229254
	:64.D	1.29608
	:65.D	0.761646
	:66.D	0.763538
	:67.D	0.256976
	:68.D	0.216735
	:69.D	1.14326
	:1.B	0.174646
	:2.B	0.100105
	:3.B	0.485613
	:4.B	0.399095
	:5.B	0.21332
	:6.B	0.834565
	:7.B	0.329352
	:8.B	0.290222
	:9.B	0.565516
	:10.B	0.286671
	:11.B	0.441734
	:12.B	0.186447
	:13.B	0.41504
	:14.B	0.290492
	:15.B	0.298902
	:16.B	0.292858
	:17.B	0.271951
	:18.B	0.270455
	:19.B	0.22331
	:20.B	0.193473
	:21.B	0.362987
	:22.B	0.360477
	:23.B	0.495692
	:24.B	0.170502
	:25.B	0.304347
	:26.B	0.233856
	:27.B	0.283054
	:28.B	0.159482
	:29.B	0.219539
	:30.B	0.175811
	:31.B	0.265769
	:32.B	0.320729
	:33.B	0.202475
	:34.B	0.45243
	:35.B	0.385127
	:36.B	0.365722
	:37.B	0.651751
	:38.B	0.130177
	:39.B	0.376583
	:40.B	1.29786
	:41.B	0.282938
	:42.B	0.262882
	:43.B	0.631874
	:44.B	0.281666
	:45.B	1.8341
	:46.B	1.23129
	:47.B	0.368845
	:48.B	0.252019
	:49.B	0.23169
	:50.B	0.324042
	:51.B	0.207622
	:52.B	0.327417
	:53.B	0.267369
	:54.B	0.302433
	:55.B	0.398607
	:56.B	0.161939
	:57.B	0.337171
	:58.B	0.270949
	:59.B	0.326202
	:60.B	0.401395
	:61.B	0.391612
	:62.B	0.176138
	:63.B	0.136927
	:64.B	0.411511
	:65.B	0.300769
	:66.B	0.305025
	:67.B	0.342637
	:68.B	0.936834
	:69.B	0.33388
	:70.B	0.57628
	:71.B	0.380854
	:72.B	0.51054
	:73.B	0.35788
	:74.B	1.76355
	:75.B	0.842438
	:76.B	1.29728
	:77.B	0.199514
	:78.B	0.593816
	:79.B	0.504482
	:80.B	0.726334
	:81.B	0.246133
	:82.B	0.204955
	:83.B	0.4502
	:84.B	0.744403
	:85.B	0.352315
	:86.B	0.322226
	:87.B	0.443582
	:88.B	1.62159
	:89.B	0.926528
	:90.B	0.249644
	:91.B	0.208636
	:92.B	0.27742
	:93.B	0.272526
	:94.B	0.271822
	:95.B	0.298399
	:96.B	0.274984
	:97.B	0.272905
	:98.B	0.217014
	:99.B	0.266268
	:100.B	0.562503
	:101.B	0.198396
	:102.B	0.289083
	:103.B	0.217528
	:104.B	0.314853
	:105.B	0.215593
	:106.B	0.38616
	:107.B	0.417651
	:108.B	0.556325
	:109.B	0.403639
	:110.B	0.573635
	:111.B	0.314802
	:112.B	0.351909
	:113.B	0.284013
	:114.B	0.259742
	:115.B	0.369402
	:116.B	0.321773
	:117.B	0.311057
	:118.B	0.271511
	:119.B	0.427969
	:120.B	0.302019
	:121.B	0.436862
	:122.B	0.71189
	:123.B	0.406148
	:124.B	0.630443
	:125.B	0.539526
	:126.B	0.957205
	:127.B	0.370103
	:128.B	0.721875
	:129.B	0.332746
	:130.B	0.612646
	:131.B	0.685822
	:132.B	0.472804
	:133.B	0.305293
	:134.B	0.271653
	:135.B	0.402499
	:136.B	0.326271
	:137.B	0.493034
	:138.B	0.500156
	:139.B	0.993255
	:140.B	0.28724
	:141.B	6.73353
	:142.B	0.386724
	:143.B	0.394949
	:144.B	0.621158
	:145.B	0.6249
	:146.B	0.202458
	:147.B	0.219838
	:148.B	0.360105
	:149.B	4.34161
	:150.B	0.23424
	:151.B	0.232299
	:152.B	0.302466
	:153.B	0.226497
	:154.B	0.337246
	:155.B	1.0106
	:156.B	0.52766
	:157.B	0.323703
	:158.B	0.439083
	:159.B	1.54847
	:160.B	0.891736
	:161.B	0.439674
	:162.B	0.288472
	:163.B	0.298012
	:164.B	0.385276
	:165.B	0.308466
	:166.B	0.789745
	:167.B	0.290178
	:168.B	0.692441
	:169.B	0.269424
	:170.B	1.00935
	:171.B	0.264062
	:172.B	0.932834
	:173.B	0.223714
	:174.B	0.586784
	:175.B	0.744233
	:176.B	1.02207
	:177.B	0.652978
	:178.B	0.724564
	:179.B	0.249058
	:180.B	0.379161
	:181.B	0.292478
	:182.B	0.417736
	:183.B	0.401402
	:184.B	0.331915
	:185.B	0.426418
	:186.B	0.380203
	:187.B	0.274229
	:188.B	0.230924
	:189.B	0.291368
	:190.B	0.221179
	:191.B	0.271569
	:192.B	0.314943
	:193.B	0.466577
	:194.B	0.380128
	:195.B	0.885018
	:196.B	0.211837
	:197.B	0.400552
	:198.B	0.415173
	:199.B	0.174584
	:200.B	1.10857
	:201.B	0.505827
	:202.B	0.129128
	:203.B	0.584964
	:204.B	0.253015
	:205.B	0.392418
	:206.B	0.396865
	:207.B	0.288067
	:208.B	0.340714
	:209.B	0.21905
	:210.B	0.27802
	:211.B	0.506449
	:212.B	0.267064
	:213.B	0.282564
	:214.B	0.474037
	:215.B	0.548126
	:216.B	0.467238
	:217.B	0.81815
	:218.B	0.249481
	:219.B	0.601088
	:220.B	0.540926
	:221.B	1.5664
	:222.B	0.500214
	:223.B	0.461601
	:224.B	0.517672
	:225.B	0.710231
	:226.B	0.8177
	:227.B	0.263584
	:228.B	0.298198
	:229.B	0.312274
	:230.B	0.369895
	:231.B	0.273698
	:232.B	0.264922
	:233.B	0.172766
	:234.B	0.555744
	:235.B	0.329856
	:236.B	0.730868
	:237.B	0.389218
	:238.B	0.279152
	:239.B	0.433353
	:240.B	0.337087
	:241.B	0.250142
	:242.B	0.217667
	:243.B	0.21894
	:244.B	0.210593
	:245.B	0.148528
	:246.B	0.510105
	:247.B	0.158027
	:248.B	0.125159
	:249.B	0.0709159
	:250.B	0.359576
	:251.B	0.209788
	:252.B	0.280599
	:253.B	2.38959
	:254.B	0.196102
	:1.C	0.071708
	:2.C	0.589336
	:3.C	0.220339
	:4.C	0.592321
	:5.C	0.212421
	:6.C	0.739627
	:7.C	0.140283
	:8.C	0.105714
	:9.C	0.101147
	:10.C	0.206583
	:11.C	0.271237
	:12.C	0.165145
	:13.C	0.166629
	:14.C	0.282415
	:15.C	0.26984
	:16.C	0.263673
	:17.C	0.106828
	:18.C	0.285086
	:19.C	0.123225
	:20.C	0.461215
	:21.C	0.161682
	:22.C	0.473868
	:23.C	0.0765123
	:24.C	0.284292
	:25.C	0.170403
	:26.C	0.106517
	:27.C	1.23558
	:28.C	0.224574
	:29.C	2.78057
	:30.C	0.142212
	:31.C	0.080622
	:32.C	0.117261
	:33.C	0.429721
	:34.C	0.431258
	:35.C	0.305631
	:36.C	0.26836
	:37.C	0.295319
	:38.C	0.0863336
	:39.C	0.113422
	:40.C	0.189272
	:41.C	0.553682
	:42.C	0.311684
	:43.C	0.144629
	:44.C	0.33049
	:45.C	0.0824408
	:46.C	0.348021
	:47.C	1.0542
	:48.C	1.08766
	:49.C	0.256226
	:50.C	0.155412
	:51.C	0.221595
	:52.C	0.432504
	:53.C	0.36468
	:54.C	0.108995
	:55.C	0.24145
	:56.C	0.292977
	:57.C	0.228952
	:58.C	0.423575
	:59.C	0.488472
	:60.C	1.49845
	:61.C	0.153581
	:62.C	1.94655
	:63.C	0.331054
	:64.C	0.462802
	:65.C	0.442188
	:66.C	1.0297
	:67.C	0.173722
	:68.C	0.0796536
	:69.C	0.22698
	:70.C	0.723138
	:71.C	0.27982
	:72.C	0.279703
	:73.C	0.191394
	:74.C	1.08491
	:75.C	0.685145
	:76.C	0.116401
	:77.C	0.848504
	:78.C	0.153594
	:79.C	0.274525
	:80.C	0.267697
	:81.C	0.628356
	:82.C	0.410984
	:83.C	0.259203
	:84.C	0.573342
	:85.C	0.556199
	:86.C	0.411714
	:87.C	0.304972
	:88.C	0.196915
	:89.C	0.222815
	:90.C	0.209887
	:91.C	0.151139
	:92.C	0.129758
	:93.C	2.14724
	:94.C	0.147011
	:95.C	0.648578
	:96.C	0.376356
	:97.C	0.225543
	:98.C	0.442889
	:99.C	0.187622
	:100.C	0.831249
	:101.C	0.802346
	:102.C	0.0814255
	:103.C	5.68318
	:104.C	0.514444
	:105.C	0.210444
	:106.C	0.286147
	:107.C	0.201807
	:108.C	0.223709
	:109.C	0.0799122
	:110.C	0.254112
	:111.C	0.21058
	:112.C	0.261526
	:113.C	0.16895
	:114.C	0.207057
	:115.C	0.295128
	:116.C	0.204339
	:117.C	0.519621
	:118.C	0.234667
	:119.C	0.315316
	:120.C	0.136997
	:121.C	0.397887
	:122.C	0.287396
	:123.C	0.0804726
	:124.C	0.37289
	:125.C	0.192786
	:126.C	0.279946
	:127.C	0.192502
	:128.C	0.190783
	:129.C	0.133102
	:130.C	0.161122
	:131.C	0.259995
	:132.C	0.30779
	:133.C	0.271438
	:134.C	0.302216
	:135.C	0.126754
	:136.C	0.327299
	:137.C	0.255154
	:138.C	0.100876
	:139.C	0.140773
	:140.C	0.0492872
	:141.C	5.36407
	:142.C	0.706378
	:143.C	0.123184
	:144.C	5.0258
	:145.C	0.357318
	:146.C	0.148881
	:147.C	1.79064
	:148.C	1.2636
	:149.C	0.0950305
	:150.C	0.202972
	:151.C	0.187302
	:152.C	0.399473
	:153.C	0.237503
	:154.C	0.176209
	:155.C	0.27678
	:156.C	0.220152
	:157.C	0.225727
	:158.C	0.29936
	:159.C	0.234619
	:160.C	0.101296
	:161.C	0.24845
	:162.C	0.210648
	:163.C	0.215798
	:164.C	0.16011
	:165.C	0.327201
	:166.C	0.323229
	:167.C	0.159223
	:168.C	0.375119
	:169.C	0.340848
	:170.C	0.217787
	:171.C	0.164216
	:172.C	0.224414
	:173.C	0.255875
	:174.C	0.297023
	:175.C	0.322583
	:176.C	0.273133
	:177.C	0.386681
	:178.C	0.168307
	:179.C	0.49613
	:180.C	0.210324
	:181.C	0.154455
	:182.C	0.515305
	:183.C	4.77175
	:184.C	0.12915
	:185.C	0.982295
	:186.C	0.244828
	:187.C	0.725406
	:188.C	0.231359
	:189.C	0.784127
	:190.C	0.32595
	:191.C	0.30412
	:192.C	0.110519
	:193.C	0.853368
	:194.C	0.359044
	:195.C	0.281285
	:196.C	0.536166
	:197.C	0.220271
	:198.C	0.282541
	:199.C	0.128904
	:200.C	0.19538
	:201.C	0.223458
	:202.C	0.271197
	:203.C	0.199316
	:204.C	0.282527
	:205.C	0.226759
	:206.C	1.18014
	:207.C	0.41497
	:208.C	0.257499
	:209.C	0.27401
	:210.C	0.519031
	:211.C	0.337567
	:212.C	0.331796
	:213.C	0.408704
	:214.C	0.565009
	:215.C	0.439994
	:216.C	0.267613
	:217.C	0.436075
	:218.C	0.616583
	:219.C	0.245395
	:220.C	0.439712
	:221.C	0.263528
	:222.C	0.869639
	:223.C	0.241875
	:224.C	0.2716
	:225.C	0.383099
	:226.C	0.421818
	:227.C	0.253529
	:228.C	0.25581
	:229.C	0.48937
	:230.C	0.342029
	:231.C	0.196788
	:232.C	0.507087
	:233.C	3.43616
	:234.C	0.733722
	:235.C	0.159424
	:236.C	0.184503
	:237.C	0.177615
	:238.C	2.40096
	:239.C	0.19168
	:240.C	0.199351
	:241.C	0.0558446
	:242.C	0.0734989
	:1.A	0.0623643
	:2.A	1.23684
	:3.A	0.228733
	:4.A	0.117148
	:5.A	0.661701
	:6.A	0.07179
	:7.A	0.114601
	:8.A	0.22885
	:9.A	2.1574
	:10.A	0.0418136
	:11.A	0.610676
	:12.A	0.0931387
	:13.A	0.0520368
	:14.A	2.68906
	:15.A	0.501461
	:16.A	0.755039
	:17.A	1.39586
	:18.A	0.160397
	:19.A	0.992245
	:20.A	0.52361
	:21.A	0.412426
	:22.A	0.167869
	:23.A	0.688071
	:24.A	1.19848
	:25.A	1.528
	:26.A	1.82657
	:27.A	1.30048
	:28.A	0.567481
	:29.A	0.251199
	:30.A	0.71716
	:31.A	0.527743
	:32.A	0.0569898
	:33.A	1.2106
	:34.A	0.274295
	:35.A	0.0292734
	:36.A	0.262316
	:37.A	0.102145
	:38.A	0.208156
	:39.A	0.323207
	:40.A	2.40828
	:41.A	0.161259
	:42.A	0.100155
	:43.A	0.249824
	:44.A	0.198058
	:45.A	0.0578634
	:46.A	0.0900921
	:47.A	0.0542334
	:48.A	0.0935313
	:49.A	0.132653
	:50.A	0.460923
	:51.A	0.12535
	:52.A	0.600233
	:53.A	0.0891899
	:54.A	0.872194
	:55.A	0.422981
	:56.A	0.0831036
	:57.A	0.0952257
	:58.A	0.175312
	:59.A	1.04144
	:60.A	0.190164
	:61.A	0.95616
	:62.A	1.24938
	:63.A	0.287419
	:64.A	0.297651
	:65.A	0.136975
	:66.A	0.165267
	:67.A	0.101178
	:68.A	0.440435
	:69.A	0.294231
	:70.A	0.919138
	:71.A	0.158236
	:72.A	2.44496
	:73.A	0.206367
	:74.A	0.585166
	:75.A	0.25667
	:76.A	1.03687
	:77.A	0.123408
	:78.A	0.619618
	:79.A	1.19488
	:80.A	3.08495
	:81.A	2.0699
	:82.A	0.252854
	:83.A	0.670025
	:84.A	0.580177
	:85.A	0.773069
	:86.A	0.104731
	:87.A	0.0970884
	:88.A	0.152116
	:89.A	0.117579
	:90.A	0.21857
	:91.A	2.63589
	:92.A	6.37117
	:93.A	0.781859
	:94.A	0.567507
	:95.A	0.320129
	:96.A	0.106454
	:97.A	7.93574
	:98.A	0.708511
	:99.A	0.150915
	:100.A	0.193625
	:101.A	0.161229
	:102.A	0.121831
	:103.A	0.149965
	:104.A	1.67402
	:105.A	0.208043
	:106.A	0.314127
	:107.A	5.32647
	:108.A	0.154769
	:109.A	0.171946
	:110.A	0.229633
	:111.A	0.53988
	:112.A	0.122338
	:113.A	1.18284
	:114.A	4.19268
	:115.A	0.0958861
	:116.A	0.466783
	:117.A	0.137497
	:118.A	0.235918
	:119.A	1.98915
	:120.A	0.145967
	:121.A	0.110376
	:122.A	0.0978915
	:123.A	0.931108
	:124.A	0.211774
	:125.A	0.447301
	:126.A	0.190391
	:127.A	0.154716
	:128.A	0.271179
	:129.A	0.429893
	:130.A	0.222401
	:131.A	0.44597
	:132.A	0.101728
	:133.A	1.40412
	:134.A	0.140417
	:135.A	0.139771
	:136.A	0.130393
	:137.A	0.155757
	:138.A	1.32807
	:139.A	0.514223
	:140.A	1.17217
	:141.A	0.063371
	:142.A	0.338211
	:143.A	0.294991
	:144.A	0.110499
	:145.A	0.470222
	:146.A	0.39071
	:147.A	0.123375
	:148.A	1.14951
	:149.A	0.239324
	:150.A	0.159084
	:151.A	3.37116
	:152.A	0.146919
	:153.A	0.243632
	:154.A	0.167845
	:155.A	0.238849
	:156.A	0.117414
	:157.A	0.162479
	:158.A	0.173738
	:159.A	0.249415
	:160.A	0.192445
	:161.A	0.973031
	:162.A	4.59319
	:163.A	0.191102
	:164.A	0.549735
	:165.A	0.469895
	:166.A	0.168545
	:167.A	0.229937
	:168.A	0.703261
	:169.A	2.34231
	:170.A	0.304936
	:171.A	0.154261
	:172.A	0.077385
	:173.A	0.131194
	:174.A	0.333519
	:175.A	0.138362
	:176.A	0.101538
	:177.A	0.193574
	:178.A	0.0734942
	:179.A	0.268758
	:180.A	0.0370091
	:181.A	2.24799
	:182.A	0.17838
	:183.A	0.852901
	:184.A	1.76377
	:185.A	0.158842
	:186.A	0.0894312
	:187.A	0.167642
	:188.A	0.252148
	:189.A	0.188914
	:190.A	0.309849
	:191.A	0.227038
	:192.A	0.464236
	:193.A	0.171882
	:194.A	0.228367
	:195.A	0.163491
	:196.A	0.193356
	:197.A	0.0754777
	:198.A	0.225147
	:199.A	0.193512
	:200.A	0.157104
	:201.A	0.238473
	:202.A	0.285982
	:203.A	0.468567
	:204.A	0.0746011
	:205.A	0.245702
	:206.A	0.171671
	:207.A	0.21309
	:208.A	0.128069
	:209.A	0.0655355
	:210.A	0.266215
	:211.A	0.112597
	:212.A	0.15076
	:213.A	0.929806
	:214.A	0.163485
	:215.A	1.37606
	:216.A	0.302509
	:217.A	1.1678
	:218.A	4.5349
	:219.A	0.0978226
	:220.A	2.48775
	:221.A	0.728441
	:222.A	0.127946
	:223.A	0.159908
	:224.A	4.21921
	:225.A	0.322953
	:226.A	0.215794
	:227.A	0.191074
	:228.A	0.196743
	:229.A	1.39722
	:230.A	0.230789
	:231.A	0.141965
	:232.A	0.438767
	:233.A	1.22208
	:234.A	0.217483
	:235.A	1.23767
	:236.A	0.173411
	:237.A	1.2269
	:238.A	0.599174
	:239.A	0.161108
	:240.A	0.316071
	:241.A	6.38012
	:242.A	0.176365
	:243.A	0.493289
	:244.A	0.177584
	:245.A	0.456078
	:246.A	1.42871
	:247.A	1.60095
	:248.A	4.22667
	:249.A	2.90702
	:250.A	0.176925
	:251.A	0.7978
	:252.A	0.192754
	:253.A	0.393625
	:254.A	0.143384
	:255.A	0.949521
	:256.A	0.12517
	:257.A	0.125187
	:258.A	2.25252
	:259.A	0.3725
	:260.A	0.829601
	:261.A	0.0954341
	:262.A	0.425554
	:263.A	0.0742427
	:264.A	0.0695183
	:265.A	0.126192
	:266.A	1.11561
	:267.A	0.170383
	:268.A	0.619858
	:269.A	0.0827869
	:270.A	0.596515
	:271.A	0.115063
	:272.A	0.663771
	:273.A	2.33732
	:274.A	0.699807
	:275.A	5.60207
	:276.A	0.387947
	:277.A	0.430475
	:278.A	0.109692
	:279.A	0.248365
	:280.A	1.72934
	:281.A	0.174955
	:282.A	1.8136
	:283.A	4.2332
	:284.A	0.536133
	:285.A	5.4989
	:286.A	0.387281
	:287.A	0.132057
	:288.A	0.151443
	:289.A	2.0634
	:290.A	0.2553
	:291.A	0.157663
	:292.A	1.55346
	:293.A	1.8018
	:294.A	0.751603
	:295.A	1.60153
	:296.A	0.53672
	:297.A	0.820878
